# Supplementary material for: Performances of the PIPER scalable child human body model in accident reconstruction
Source: PLoS One. 2017 Nov 14;12(11):e0187916. doi: 10.1371/journal.pone.0187916 (PMC5685610; doi:10.1371/journal.pone.0187916)
Supplement: S3 Data — This zip folder contains input accelerations for reproducibility of the accident reconstruction. Also, the readings from the dummy sensor are reported for reproducibility of the calculations. (ZIP) [file pone.0187916.s011.zip › CHANNEL/RAC03.012]

Test object number          :1
Name of the channel         :
Laboratory channel code     :14BPILRDR100ACZP
Customer channel code       :14BPILRDR100ACZP
Channel code                :14BPILRDR100ACZP
Unit                        :m/(s*s)
Direction                   :Z
Dimension                   :AC
Transducer type             :GV1033
Pre-filter type             :4000Hz 6pole Butterworth (device internal)
Cut off frequency           :4000.0
Channel frequency class     :2000
Channel amplitude class     :1000.0
Reference channel           :implicit
Reference channel name      :NOVALUE
Data source                 :transducer
Data status                 :ok
Sampling interval           :5.0E-5
Bit resolution              :16
.ValidationRemark           :Seulement la gamme [-0.4096 sec; 40.0 sec] a �t� lue. Gamme demand�e: [-6.0 sec; 40.0 sec].; 34 valeurs d�passent la limite CAC choisie dans [0.0279 sec; 0.06175 sec]
Time of first sample        :-0.2
Number of samples           :14000
First global maximum value  :1008.1705
Time of maximum value       :0.027949989
First global minimum value  :-1009.24536
Time of minimum value       :0.028199986
Start offset interval       :-0.1
End offset interval         :-0.05
25.79805
26.382942
27.42959
27.67586
25.767265
20.657156
12.561019
2.8025565
-6.7096357
-14.066961
-18.038073
-18.561398
-16.96064
-14.928908
-13.266583
-11.665827
-9.387826
-6.4325814
-3.538905
-1.4763907
-0.4605255
-0.39895797
-1.6303097
-4.246932
-7.1098247
-8.618231
-8.248825
-6.9866896
-6.0016084
-5.4474998
-4.8010406
-4.0314455
-3.6928236
-4.3084993
-5.724554
-7.2021766
-7.8486357
-6.9866896
-4.4008512
-0.79914725
2.8333404
5.4807467
6.281125
4.834287
1.386502
-2.923229
-6.7404194
-9.26469
-10.311339
-10.034285
-8.710582
-6.524933
-3.6004725
-0.2142552
3.633719
8.035801
12.714937
16.62448
18.163668
16.40899
12.130046
7.2354226
3.5413675
1.8790427
2.1868806
3.602935
5.0189896
5.665449
5.4807467
5.3268275
5.9425035
7.450909
9.1132345
10.1291
10.159883
9.574991
9.051666
8.774612
8.58991
8.251287
7.6971793
6.8660173
5.3268275
2.710205
-1.0146338
-5.6629868
-11.080935
-16.498882
-20.37764
-21.393505
-19.300207
-15.02126
-9.941935
-5.232013
-1.722661
0.40142065
1.6327724
2.5255024
3.0796106
2.9872591
1.6635562
-1.1993365
-5.108878
-9.049204
-11.942881
-12.897178
-11.265636
-7.140609
-1.3532556
4.8958545
10.1291
13.422965
14.408047
13.484532
11.668288
10.313802
10.098316
10.806343
11.545154
11.606722
10.929478
9.790478
8.282072
6.1272063
3.018043
-1.0146338
-5.69377
-10.588393
-15.113611
-18.315126
-19.207857
-17.422396
-13.605205
-9.01842
-5.108878
-2.76931
-2.1536343
-2.7077425
-3.3849857
-3.354202
-2.6769586
-2.1228504
-2.307553
-3.4157698
-5.232013
-7.47923
-9.91115
-12.066015
-13.297367
-13.081881
-11.481123
-9.233906
-7.140609
-5.570635
-4.5239863
-3.7236075
-2.8308775
-1.445607
0.49377203
2.6486375
4.218611
4.2801785
2.556286
-0.33739036
-3.538905
-6.1247435
-7.571582
-7.47923
-5.601419
-2.030499
2.710205
7.820315
12.468667
15.978021
17.76348
17.578775
15.700966
12.838073
9.790478
7.0507197
4.680368
2.864124
1.6019887
0.70925856
-0.39895797
-2.184418
-4.862608
-7.9409866
-10.680745
-12.250718
-12.096799
-10.372907
-7.47923
-3.939094
-0.39895797
2.740989
5.419179
7.9126663
10.436937
12.653371
13.853938
14.038641
13.638452
12.899641
11.606722
9.451856
6.6813145
3.6645029
0.52455586
-2.8616614
-6.4941487
-10.065069
-13.205016
-15.729287
-17.545532
-18.34591
-17.6071
-14.898125
-10.249771
-4.062229
3.018043
10.036748
15.423912
17.794264
17.209372
15.054506
12.838073
11.329667
10.406153
9.852045
9.082451
7.4816933
4.834287
1.6019887
-1.6610935
-4.739473
-7.5407977
-9.634096
-10.1266365
-8.248825
-3.815959
2.6486375
9.913612
16.56291
21.426752
23.981806
24.351212
23.119858
20.872643
18.163668
15.393128
12.499451
9.020883
4.218611
-2.2152019
-9.941935
-18.16121
-25.672453
-31.336672
-34.137997
-33.522316
-29.581995
-23.332884
-16.283396
-9.387826
-2.6769586
4.3417463
12.222397
21.088129
30.477186
39.342922
46.023003
49.286083
48.855114
45.25341
39.189
31.185211
22.042425
12.776505
4.003124
-4.154581
-11.881312
-19.330992
-26.657534
-33.92251
-40.910427
-46.574646
-49.283623
-47.498158
-40.787292
-30.012968
-16.775936
-2.9540126
9.667342
19.702858
26.78313
31.73932
35.525726
38.419407
39.927814
39.035084
34.910053
27.368023
17.086235
5.4807467
-5.601419
-14.805773
-21.547424
-25.79559
-27.734968
-27.303995
-24.410316
-19.423344
-13.297367
-7.3253117
-2.3999045
1.6327724
5.603882
10.344586
16.285856
22.842806
28.599373
31.770103
31.4007
27.768211
21.673021
14.284911
6.8044496
0.30906928
-4.4624186
-7.2945275
-8.433527
-8.5566635
-8.618231
-9.295474
-10.526826
-11.819745
-12.774042
-13.020312
-11.973664
-8.772149
-3.0155804
4.434098
11.575937
16.439775
18.25602
17.36329
14.685101
11.2681
7.94345
5.0189896
2.1868806
-0.7683635
-3.8775268
-7.263744
-11.20407
-15.421449
-19.300207
-22.132317
-23.45602
-23.178967
-21.42429
-18.776882
-15.944774
-13.389719
-10.988583
-8.218041
-4.985743
-1.2916878
2.864124
7.7895308
13.453749
18.840912
22.504183
23.489265
21.919292
18.533073
14.100208
9.174802
4.4033136
0.46298826
-2.3999045
-4.277716
-5.478284
-6.401798
-7.079041
-7.4176626
-7.356095
-6.7404194
-5.047311
-1.7842286
3.0796106
8.928531
14.746668
19.579721
22.56575
23.273779
22.011642
19.395021
15.916452
11.883776
7.5432606
3.1103945
-1.2301203
-5.232013
-8.618231
-11.111718
-12.743259
-13.605205
-13.635989
-12.496989
-9.849583
-5.6629868
-0.5220931
4.5264487
8.58991
11.329667
12.714937
12.991992
12.561019
12.222397
12.838073
14.685101
17.086235
18.502289
17.640345
14.2541275
9.2055855
3.787638
-1.137769
-5.1396623
-8.064122
-9.634096
-9.634096
-8.218041
-6.032392
-3.815959
-2.1228504
-1.2609041
-1.4148232
-2.461472
-3.6004725
-3.9083104
-2.9540126
-0.8607148
1.8174752
4.2801785
5.788584
5.788584
4.2801785
1.9098265
-0.58366066
-2.7077425
-4.277716
-5.170446
-5.2627974
-4.4624186
-2.76931
-0.58366066
1.6635562
3.4182324
4.3109627
4.218611
3.449016
2.433151
1.3557183
0.1859341
-1.0146338
-2.0612826
-2.8616614
-3.3234181
-3.3234181
-2.8616614
-1.9689314
-0.8914987
-0.09112005
0.40142065
0.70925856
0.89396137
0.6784748
-0.2142552
-1.87658
-3.8775268
-5.4167166
-5.69377
-4.493202
-2.461472
-0.36817414
1.1402316
1.540421
0.27828547
-2.738526
-6.7404194
-10.218987
-12.004448
-12.158367
-11.388772
-10.55761
-9.972717
-9.634096
-9.172339
-8.279609
-6.771203
-4.6471214
-2.1228504
0.43220443
2.6486375
3.9723406
4.033908
2.710205
0.43220443
-1.9381475
-3.4773374
-3.7543912
-3.0463643
-1.9689314
-1.1685528
-0.8914987
-1.137769
-1.5995259
-2.1228504
-2.5846074
-2.8616614
-2.8616614
-2.5538235
-1.9073639
-1.1685528
-0.61444455
-0.4605255
-0.7683635
-1.5995259
-2.8308775
-4.277716
-5.69377
-6.617284
-6.524933
-5.0780945
-2.4306881
0.70925856
3.4182324
5.0805573
5.727017
5.603882
5.0189896
4.3109627
3.756854
3.5413675
3.8492055
4.711152
6.0964227
7.6048284
8.559126
8.497559
7.5432606
6.2503414
5.111341
4.033908
2.9256916
1.9406103
1.2017993
0.37063688
-0.95306623
-2.8308775
-4.9241757
-6.617284
-7.756284
-8.464312
-8.833717
-8.802934
-8.341177
-7.386879
-5.9708242
-4.123797
-1.9997151
-0.15268762
0.6169072
0.0012313426
-1.9073639
-4.616338
-7.694717
-10.588393
-12.897178
-14.3748
-14.959692
-15.02126
-14.959692
-15.02126
-15.052043
-14.590286
-13.081881
-10.188205
-5.940041
-1.0762013
3.449016
6.8044496
8.897747
10.036748
10.406153
10.1291
9.482639
8.928531
8.559126
8.035801
6.835233
4.926638
2.556286
-0.12190382
-3.200283
-6.4325814
-9.141556
-10.619177
-10.680745
-9.695663
-8.187257
-6.401798
-4.616338
-3.1079319
-1.9073639
-0.7375797
0.77082616
2.864124
5.419179
8.066585
10.37537
11.699072
11.575937
10.005964
7.4201255
4.2801785
1.2017993
-1.1069852
-2.1228504
-1.87658
-0.92228246
0.12436652
0.77082616
0.46298826
-1.0762013
-3.5696886
-6.155527
-7.7870684
-7.7870684
-6.2170944
-3.7236075
-1.0762013
1.1094478
2.463935
2.894908
2.556286
1.5712048
0.093582734
-1.5687422
-3.0155804
-3.939094
-4.1853642
-3.631256
-2.3691206
-0.79914725
0.33985305
0.30906928
-1.0454175
-3.200283
-5.5090675
-7.2021766
-7.6023655
-6.401798
-3.7851753
-0.61444455
2.0637455
3.4798
3.6952865
3.0796106
2.0945292
1.2941506
1.232583
2.2176645
3.9723406
5.7578006
6.6505303
6.281125
4.711152
2.310016
-0.245039
-2.3999045
-3.7851753
-4.3392835
-4.062229
-2.8308775
-0.79914725
1.5096371
3.2335298
3.9415567
3.6952865
3.0488267
2.5255024
2.3407998
2.556286
3.0796106
3.756854
4.4033136
4.7727194
4.5880165
3.633719
1.9406103
-0.09112005
-1.9073639
-2.892445
-2.800094
-1.6918772
0.1859341
2.279232
4.064692
5.111341
5.2036924
4.649584
3.8799891
3.1719623
2.6178536
2.279232
2.002178
1.7251238
1.1710155
0.06279892
-1.5687422
-3.538905
-5.5398517
-7.140609
-7.725501
-7.1713924
-5.816906
-4.3392835
-3.354202
-2.8308775
-2.738526
-2.923229
-3.2618506
-3.3849857
-2.8616614
-1.4763907
0.6784748
3.325881
6.15799
8.58991
9.852045
9.482639
7.6048284
4.9574223
2.279232
-0.060336247
-1.9381475
-3.2926345
-4.0314455
-4.062229
-3.3849857
-2.1228504
-0.6452283
0.7400424
1.7866914
2.433151
2.8025565
3.2335298
4.003124
5.3576117
7.081504
8.58991
9.451856
9.451856
8.805396
7.8818827
7.204639
7.327774
7.6971793
7.7279634
7.0507197
4.9882054
3.2643135
4.7727194
8.528342
12.530235
17.517208
22.165562
24.90532
28.753292
33.18616
32.50892
25.520996
14.161777
-1.87658
-20.808613
-37.277943
-48.11384
-53.16238
-53.47022
-53.40865
-54.05511
-48.021484
-31.151968
-5.3243647
28.137617
62.738605
85.82645
88.473854
66.678925
19.79521
-40.294754
-91.39585
-117.99304
-116.115234
-89.764305
-54.64
-30.351591
-24.133263
-32.290966
-43.465485
-45.95897
-39.18654
-29.828266
-23.579155
-23.271318
-31.73686
-46.820915
-58.30327
-57.995434
-44.17351
-17.330044
17.701912
50.97919
72.28158
76.40661
63.26193
36.079838
3.3874485
-24.84129
-41.80316
-45.004673
-37.67813
-22.90191
-3.354202
14.869803
29.153482
40.57427
46.361626
44.54538
40.020164
38.35784
40.851326
47.31592
53.657383
49.778625
26.967834
-15.082827
-63.567303
-96.413605
-96.87537
-63.136326
-4.154581
64.49328
123.22875
158.4454
172.23656
177.62372
184.0883
189.07529
181.93344
154.35117
102.48048
27.9837
-54.79392
-119.285965
-142.95871
-123.87275
-79.882706
-36.262077
-12.373854
-13.913043
-34.75367
-64.64474
-95.6748
-122.14886
-136.00157
-131.0146
-110.32788
-83.14579
-58.487972
-43.12686
-40.417885
-49.52989
-65.26041
-78.12803
-78.52822
-63.3826
-36.569916
-7.140609
13.730803
20.195398
18.071316
18.348372
25.582561
33.863403
32.23186
16.9631
-5.2012296
-23.54837
-29.766697
-20.039019
3.6645029
31.985592
54.088356
66.43266
74.00547
83.88707
97.73978
110.330345
113.932045
105.43573
89.21266
72.650986
61.75352
59.075333
63.96995
72.71255
79.79282
80.83947
76.83758
73.72842
74.83663
76.65287
72.55863
58.73671
35.648865
7.358558
-21.732128
-50.361053
-80.22133
-113.00607
-145.51376
-167.77045
-169.83296
-149.30017
-111.89786
-67.44605
-25.179913
8.836181
31.800888
42.913837
43.375595
35.21789
17.948181
-9.449392
-43.896458
-77.727844
-101.3698
-108.265366
-97.06007
-70.33974
-34.01486
3.356665
32.385784
47.038868
47.65454
39.312134
26.475292
10.005964
-8.741365
-23.425236
-26.195778
-14.467152
6.9275846
29.769157
47.59298
57.47457
59.598656
54.950302
44.760864
31.831673
20.164616
13.053559
11.114181
12.807289
16.285856
19.79521
21.365183
19.087181
13.853938
9.944396
11.76064
20.441668
33.74027
47.408276
57.228306
60.491383
55.288925
41.897976
24.289642
8.282072
-3.0155804
-11.20407
-19.823532
-30.505508
-40.910427
-45.77427
-40.294754
-23.425236
0.70925856
25.95197
47.285137
60.152763
60.55295
48.947464
31.369915
15.177642
4.37253
-1.6918772
-5.816906
-9.295474
-11.881312
-14.528719
-18.34591
-21.701344
-21.855263
-18.130424
-12.066015
-5.786122
-0.6760121
2.864124
3.8799891
0.2167179
-9.295474
-22.101534
-32.998993
-38.263023
-38.509293
-36.508347
-33.30683
-28.381428
-22.101534
-16.129478
-11.727394
-8.5566635
-5.5398517
-2.5846074
-1.6918772
-4.370067
-9.295474
-13.820691
-16.837503
-19.761963
-24.59502
-31.521374
-37.77048
-39.494373
-34.230347
-21.516642
-2.738526
18.933262
39.404488
54.673252
61.538033
60.214333
55.596764
53.287975
55.56598
60.891575
66.555786
71.942955
78.19206
85.64175
92.50653
96.32372
95.21551
88.412285
76.46817
60.983925
44.360676
28.845644
15.516263
3.633719
-8.618231
-21.732128
-34.261127
-44.142727
-50.576538
-54.578434
-56.948788
-57.41054
-55.809784
-53.10081
-50.945946
-50.391838
-51.71554
-55.13254
-60.488922
-66.73804
-71.786575
-73.35655
-70.124245
-62.736137
-53.10081
-42.972942
-32.845074
-22.840343
-13.451286
-5.016527
1.7866914
5.6346655
5.5730977
1.9098265
-3.538905
-7.756284
-7.079041
0.46298826
13.453749
27.42959
37.249622
40.112514
36.972565
31.031294
25.490211
22.504183
22.935158
26.13667
30.446402
33.617134
34.017323
31.369915
26.998617
22.904373
20.04148
18.194452
16.901531
15.947236
14.962155
13.853938
13.176695
13.977073
16.809181
20.93421
24.228075
24.474346
20.441668
12.961207
4.5880165
-2.0920668
-5.724554
-6.463365
-5.293581
-3.354202
-1.445607
-0.060336247
0.093582734
-1.1685528
-2.76931
-2.8616614
-0.4913093
3.4182324
6.6505303
7.574044
5.9425035
2.556286
-1.7534448
-6.7096357
-12.312285
-18.16121
-23.240534
-26.595966
-27.796535
-26.688318
-23.394451
-18.376694
-12.804826
-8.279609
-6.032392
-6.1863112
-7.8794203
-9.972717
-11.573475
-11.973664
-10.649961
-8.033339
-5.3551483
-3.66204
-2.9540126
-2.646175
-1.87658
0.093582734
4.2801785
11.452802
20.964993
30.538754
37.249622
38.911945
35.402596
28.845644
21.980858
16.470558
12.345532
8.866963
5.172909
0.77082616
-3.939094
-7.756284
-9.079988
-6.832771
-1.0762013
6.896801
15.362344
22.996723
29.245834
33.493996
35.156326
34.048107
30.661888
25.828833
20.164616
14.007857
7.820315
2.433151
-1.5071745
-3.8775268
-5.601419
-8.341177
-13.112664
-19.269423
-25.08756
-28.90475
-30.105318
-29.181805
-27.365562
-25.24148
-22.871126
-20.192938
-17.699451
-16.098694
-15.667719
-15.760071
-15.144395
-12.897178
-8.833717
-3.5696886
1.4480696
4.680368
5.9425035
6.034855
5.8809357
6.1272063
6.619747
5.973287
2.6794212
-3.1387155
-10.095853
-16.314178
-19.546478
-18.376694
-13.328151
-6.34023
0.24750169
4.064692
3.6645029
-0.33739036
-6.1247435
-11.788961
-15.913991
-17.422396
-15.483017
-9.26469
0.9247452
12.961207
24.074156
32.170296
36.32611
37.034134
36.35689
37.095703
41.22073
48.91668
58.182602
65.38601
66.74049
60.399033
47.377487
30.969727
15.423912
4.033908
-1.6303097
-1.9997151
0.06279892
0.89396137
-1.445607
-6.7096357
-13.420503
-20.039019
-25.333832
-28.31986
-28.50456
-26.442047
-24.040913
-23.240534
-24.995209
-29.581995
-35.985023
-41.80316
-44.758404
-43.68097
-38.32459
-28.8124
-16.375748
-3.2926345
8.097368
16.31664
21.3344
23.951021
25.059237
25.274725
24.966887
24.443563
23.858671
23.150642
22.31948
21.703804
20.718723
17.76348
11.452802
2.7717729
-5.6629868
-11.881312
-15.082827
-15.26753
-13.081881
-9.849583
-6.9866896
-4.831824
-2.9540126
-1.1069852
0.6784748
2.2176645
3.2643135
3.756854
4.064692
4.7727194
5.973287
7.2662067
8.713045
10.344586
10.898695
8.990099
4.711152
-0.61444455
-5.786122
-9.726447
-11.511907
-10.711529
-7.8794203
-4.277716
-1.0146338
1.69434
3.633719
4.4648814
3.9415567
2.556286
1.6327724
2.8333404
6.8660173
13.115128
19.672073
24.50513
26.475292
25.490211
22.257914
17.886616
13.730803
10.221451
7.2662067
4.9882054
3.9415567
4.6188
6.1887736
6.496612
3.633719
-2.6769586
-11.019366
-19.269423
-25.08756
-27.150076
-25.549318
-21.639776
-17.822586
-16.683586
-19.053938
-23.425236
-27.550264
-30.105318
-31.305887
-31.952345
-32.568024
-32.78351
-31.151968
-26.565184
-18.83845
-9.172339
0.70925856
9.790478
17.855831
25.213156
32.201077
39.189
45.869083
51.3486
54.796383
56.089302
55.7199
54.211494
51.871925
48.51649
43.991276
38.35784
31.831673
24.628263
17.209372
10.467721
5.5730977
2.740989
1.0170965
-0.6760121
-2.615391
-4.6471214
-6.5557165
-8.464312
-10.865448
-13.6975565
-16.375748
-18.09964
-18.34591
-17.20691
-15.452233
-14.3748
-15.052043
-17.360828
-20.039019
-21.455072
-20.531559
-17.268476
-12.743259
-8.033339
-3.508121
0.80160993
4.557233
7.9742336
11.914559
16.655262
21.303616
24.659048
25.79805
24.381994
20.995777
16.901531
13.700019
12.437883
12.899641
13.700019
13.269046
10.837127
6.896801
2.864124
0.30906928
-0.2142552
0.89396137
2.6178536
3.9723406
4.37253
3.2643135
0.24750169
-4.154581
-8.772149
-12.281502
-13.266583
-11.111718
-6.648068
-1.3532556
3.356665
6.619747
9.082451
12.037694
15.978021
20.103046
23.366129
24.197292
21.734589
16.439775
9.482639
2.310016
-3.1694994
-5.570635
-4.862608
-2.2152019
0.37063688
1.2633668
-0.09112005
-3.354202
-7.756284
-11.635042
-13.205016
-11.942881
-9.049204
-6.032392
-4.0314455
-3.231067
-2.923229
-2.184418
-0.7375797
0.80160993
1.1094478
-0.39895797
-2.8616614
-4.862608
-5.170446
-3.0155804
1.2941506
6.1272063
9.759694
11.391235
10.62164
7.29699
2.3407998
-2.5846074
-6.0016084
-7.1713924
-6.2478786
-4.3084993
-2.2767694
-0.79914725
-0.33739036
-0.7067959
-0.61444455
1.2633668
4.8650703
8.959315
11.976127
12.899641
11.483586
8.58991
5.7578006
4.711152
6.0656385
8.959315
11.699072
12.714937
11.483586
8.6822605
5.419179
2.6486375
0.77082616
-0.2142552
-0.39895797
0.12436652
0.98631275
1.6327724
1.386502
-0.39895797
-3.66204
-7.47923
-10.619177
-12.527772
-13.420503
-13.851476
-13.851476
-13.143448
-11.357988
-8.495095
-5.1396623
-2.0920668
-0.15268762
0.06279892
-1.2301203
-3.200283
-4.8010406
-5.3243647
-4.8010406
-3.631256
-2.2152019
-0.79914725
0.43220443
1.1402316
1.1402316
0.52455586
-0.27582276
-0.95306623
-1.2609041
-0.4913093
2.1868806
6.5273952
11.391235
15.146857
16.686047
16.131939
14.346479
12.2531805
10.313802
8.774612
7.6971793
6.835233
6.219558
6.281125
7.4201255
9.451856
11.422018
12.283965
11.329667
8.374423
3.9415567
-0.829931
-4.4624186
-6.032392
-5.5090675
-3.66204
-1.4148232
0.40142065
0.98631275
-0.33739036
-3.3234181
-6.7404194
-8.895286
-8.402744
-4.9241757
0.6784748
6.7428823
11.637506
14.408047
14.685101
12.776505
9.328721
5.111341
0.955529
-2.2152019
-3.538905
-2.646175
0.27828547
4.434098
8.713045
12.191613
14.2541275
14.531181
13.084344
10.406153
7.1430717
3.8799891
0.70925856
-2.5538235
-5.9708242
-9.357042
-12.466206
-15.144395
-17.422396
-19.053938
-19.515694
-18.438261
-15.852422
-12.004448
-7.356095
-2.8616614
0.49377203
2.2484484
2.9872591
4.064692
6.619747
10.960261
16.22429
21.211264
24.689833
25.982752
24.997671
22.134777
17.978966
13.2998295
8.805396
4.926638
1.9098265
-0.15268762
-1.2301203
-1.5995259
-1.9073639
-2.6769586
-4.123797
-5.909257
-7.571582
-8.464312
-8.12569
-6.6788516
-4.55477
-2.307553
-0.58366066
0.24750169
0.0012313426
-1.2916878
-3.200283
-5.1396623
-6.524933
-7.2945275
-7.47923
-7.079041
-6.0939593
-4.677905
-3.2926345
-2.2767694
-1.7842286
-1.7842286
-2.1228504
-2.5538235
-2.5846074
-1.9381475
-0.92228246
-0.1834714
-0.060336247
-0.4605255
-1.137769
-2.030499
-2.892445
-3.4773374
-3.6004725
-3.231067
-2.461472
-1.4148232
-0.27582276
0.5861234
0.77082616
0.03201513
-1.6303097
-3.9083104
-6.2786627
-7.8486357
-8.002555
-6.7404194
-4.677905
-2.461472
-0.79914725
-0.09112005
-0.42974174
-1.3224717
-1.9997151
-1.8150125
-0.5528769
1.6019887
4.033908
6.034855
7.29699
7.8510985
7.6663957
6.8660173
5.788584
4.926638
4.711152
5.172909
5.727017
5.665449
4.4033136
2.0945292
-0.61444455
-2.9847968
-4.4316344
-4.7086887
-4.062229
-3.077148
-2.1228504
-1.137769
0.06279892
1.386502
2.433151
2.7717729
2.2484484
1.1710155
0.15515031
-0.36817414
-0.27582276
0.37063688
1.2941506
2.0637455
2.0637455
0.89396137
-1.3532556
-4.0930133
-6.5557165
-8.094907
-8.279609
-7.0482574
-4.862608
-2.6769586
-1.5687422
-2.0612826
-3.7236075
-5.601419
-6.894338
-7.2021766
-6.524933
-5.047311
-3.2926345
-1.9073639
-1.137769
-0.829931
-0.7375797
-0.7375797
-1.1069852
-1.87658
-3.077148
-4.493202
-5.8784733
-6.7404194
-6.4325814
-4.7702565
-1.9073639
1.6019887
5.049773
7.635612
8.928531
8.959315
8.374423
7.8818827
7.9742336
8.713045
9.7289095
10.37537
10.005964
8.18972
5.111341
1.3249345
-2.5846074
-6.0016084
-8.464312
-9.788014
-10.003501
-9.357042
-8.218041
-7.0482574
-6.34023
-6.3710136
-6.955906
-7.8486357
-8.741365
-9.295474
-9.387826
-8.741365
-7.2945275
-5.232013
-3.0463643
-1.1685528
-0.029552445
0.12436652
-0.7375797
-2.307553
-3.939094
-5.0780945
-5.3551483
-4.5855536
-3.0155804
-0.95306623
1.2633668
3.356665
5.0805573
6.15799
6.281125
5.51153
4.187827
2.894908
1.9713942
1.3249345
0.6784748
-0.245039
-1.5071745
-3.1694994
-5.2012296
-7.571582
-10.1266365
-12.743259
-15.113611
-17.083775
-18.469046
-18.961586
-18.222775
-16.252611
-13.358934
-10.218987
-7.263744
-4.616338
-2.3691206
-0.42974174
1.2017993
2.6486375
3.8492055
4.7727194
5.2344766
5.172909
4.495665
3.602935
2.864124
2.6794212
3.1411781
4.3109627
5.8809357
7.5432606
8.866963
9.421072
9.144017
8.282072
7.29699
6.588963
6.2503414
6.1887736
5.9117193
5.049773
3.4182324
1.1710155
-1.445607
-4.0314455
-6.2170944
-7.571582
-7.910204
-7.356095
-6.3094463
-5.3551483
-5.016527
-5.6629868
-7.263744
-9.541744
-11.912097
-13.6975565
-14.251665
-13.420503
-11.45034
-8.895286
-6.2786627
-3.9083104
-1.9381475
-0.42974174
0.5861234
1.232583
1.5712048
1.6327724
1.3249345
0.89396137
0.6784748
0.9247452
1.6019887
2.3407998
2.9564755
3.325881
3.4798
3.2950974
2.6486375
1.6019887
0.46298826
-0.4913093
-1.1685528
-1.6610935
-2.030499
-2.2767694
-2.3999045
-2.307553
-2.0612826
-1.8150125
-1.6918772
-1.6303097
-1.4763907
-1.0454175
-0.42974174
0.40142065
1.3557183
2.3715835
3.0796106
3.1103945
2.3407998
0.89396137
-0.8914987
-2.5846074
-3.631256
-3.8467426
-3.3234181
-2.461472
-1.6610935
-1.137769
-0.7683635
-0.4605255
0.093582734
0.98631275
2.310016
4.064692
5.973287
7.635612
8.6822605
8.959315
8.466774
7.2662067
5.603882
3.787638
2.1560967
0.83239377
-0.3066066
-1.4148232
-2.615391
-3.8775268
-5.170446
-6.401798
-7.4484468
-8.094907
-8.187257
-7.6639333
-6.401798
-4.6471214
-2.8616614
-1.5687422
-0.8914987
-0.7375797
-1.0454175
-1.5687422
-1.9689314
-1.7842286
-1.0762013
-0.09112005
0.83239377
1.6635562
2.6486375
3.8492055
4.9882054
5.665449
5.665449
5.049773
4.064692
2.9564755
1.9713942
1.3249345
1.232583
1.7251238
2.556286
3.5105836
4.218611
4.4033136
3.8799891
2.6794212
1.232583
0.03201513
-0.58366066
-0.61444455
-0.3066066
0.03201513
-0.029552445
-0.79914725
-2.2459855
-4.123797
-5.940041
-7.263744
-7.756284
-7.263744
-5.909257
-4.062229
-2.0920668
-0.3066066
1.0478803
1.8790427
2.1868806
2.1560967
1.69434
0.955529
0.30906928
0.15515031
0.43220443
0.9247452
1.2941506
1.386502
1.232583
0.8631776
0.55533963
0.647691
1.2017993
1.9713942
2.6178536
2.9256916
2.9256916
2.6794212
2.3407998
2.1560967
2.3407998
2.8333404
3.325881
3.3874485
2.6794212
1.0786641
-1.2609041
-3.6928236
-5.4474998
-5.940041
-5.047311
-3.1694994
-0.95306623
0.89396137
1.9098265
1.8790427
0.8631776
-0.79914725
-2.5846074
-4.0314455
-4.55477
-3.8775268
-1.9997151
0.43220443
2.5255024
3.6645029
3.787638
3.0796106
1.7866914
0.52455586
-0.12190382
0.12436652
1.0170965
2.0329616
2.5255024
2.279232
1.3557183
0.27828547
-0.5528769
-0.79914725
-0.4605255
0.37063688
1.4172858
2.3407998
3.018043
3.2950974
3.018043
2.279232
1.386502
0.77082616
0.6169072
0.6784748
0.49377203
-0.12190382
-1.0454175
-2.030499
-2.8616614
-3.3849857
-3.4157698
-2.8616614
-1.7534448
-0.3066066
1.1710155
2.4023674
3.2643135
3.756854
3.787638
3.2950974
2.3407998
1.2941506
0.40142065
-0.15268762
-0.27582276
0.12436652
0.955529
1.848259
2.463935
2.6486375
2.5255024
2.310016
2.2176645
2.3715835
2.710205
3.1719623
3.756854
4.1570435
4.064692
3.0796106
1.2941506
-0.8607148
-2.8308775
-4.2161484
-4.7702565
-4.370067
-3.2926345
-1.9073639
-0.5220931
0.77082616
1.8790427
2.894908
3.6952865
4.187827
4.249395
3.756854
2.710205
1.2941506
-0.39895797
-2.0920668
-3.4773374
-4.370067
-4.7086887
-4.616338
-4.2161484
-3.538905
-2.615391
-1.5995259
-0.4605255
0.9247452
2.6178536
4.434098
6.004071
6.9891524
7.1430717
6.40426
4.9574223
3.1719623
1.69434
1.0170965
1.1094478
1.6327724
2.002178
1.9406103
1.4172858
0.80160993
0.15515031
-0.5220931
-1.3224717
-2.2152019
-2.9540126
-3.538905
-4.1853642
-5.047311
-5.8784733
-6.2170944
-5.940041
-5.3551483
-4.8010406
-4.5239863
-4.370067
-4.154581
-3.6928236
-3.077148
-2.615391
-2.5230396
-2.8308775
-3.508121
-4.3392835
-5.170446
-5.724554
-5.816906
-5.3243647
-4.3084993
-2.8616614
-1.2609041
0.27828547
1.6019887
2.6178536
3.2950974
3.6952865
4.003124
4.1570435
4.218611
4.218611
4.187827
4.064692
3.8184216
3.356665
2.864124
2.310016
1.7866914
1.3249345
1.1710155
1.2941506
1.540421
1.7251238
1.7866914
1.7251238
1.5712048
1.3249345
0.8631776
0.1859341
-0.7375797
-1.6918772
-2.5846074
-3.2618506
-3.66204
-3.7236075
-3.4465535
-2.9847968
-2.461472
-1.9073639
-1.1993365
-0.27582276
0.83239377
1.9098265
2.740989
2.9872591
2.4947186
1.4172858
0.1859341
-0.79914725
-1.2916878
-1.2301203
-0.5528769
0.52455586
1.6019887
2.279232
2.1868806
1.3249345
0.06279892
-1.1069852
-1.9997151
-2.461472
-2.646175
-2.5538235
-2.338337
-2.1228504
-2.030499
-2.338337
-3.077148
-4.000662
-4.7086887
-4.8933916
-4.55477
-3.9083104
-3.200283
-2.615391
-2.2459855
-2.0612826
-2.030499
-2.030499
-1.8457963
-1.445607
-0.79914725
-0.029552445
0.7400424
1.2633668
1.3557183
1.0170965
0.49377203
0.06279892
-0.029552445
0.1859341
0.70925856
1.4788533
2.279232
2.8025565
2.864124
2.433151
1.7559077
1.1402316
0.83239377
0.9247452
1.232583
1.5096371
1.6327724
1.6327724
1.6019887
1.4172858
0.98631275
0.27828547
-0.4913093
-1.1069852
-1.445607
-1.6610935
-1.9381475
-2.2152019
-2.5230396
-2.9847968
-3.6004725
-4.1853642
-4.4008512
-3.939094
-2.76931
-1.3840394
-0.245039
0.2167179
0.0012313426
-0.7067959
-1.5995259
-2.2152019
-2.338337
-1.9997151
-1.5687422
-1.3532556
-1.5687422
-2.1228504
-2.923229
-3.7543912
-4.370067
-4.4624186
-3.815959
-2.461472
-0.79914725
0.55533963
1.3249345
1.5712048
1.6019887
1.6635562
1.8174752
1.9713942
2.0637455
1.9713942
1.6635562
1.2017993
0.83239377
0.647691
0.70925856
0.98631275
1.4172858
2.0637455
2.7717729
3.356665
3.5413675
3.356665
2.9564755
2.5255024
2.0637455
1.4788533
0.7400424
0.03201513
-0.61444455
-1.1685528
-1.722661
-2.2459855
-2.3999045
-2.1536343
-1.5071745
-0.7375797
-0.060336247
0.43220443
0.6784748
0.6784748
0.40142065
-0.029552445
-0.58366066
-1.1685528
-1.5995259
-1.722661
-1.4763907
-1.0762013
-0.6452283
-0.33739036
-0.15268762
-0.060336247
-0.029552445
0.093582734
0.33985305
0.647691
0.8631776
0.955529
1.0786641
1.3557183
1.7866914
2.2176645
2.4023674
2.3407998
1.9713942
1.2941506
0.46298826
-0.27582276
-0.829931
-1.1685528
-1.4763907
-1.7842286
-2.2152019
-2.8308775
-3.631256
-4.55477
-5.3859324
-5.909257
-6.032392
-5.816906
-5.3859324
-4.7702565
-3.9698777
-2.892445
-1.5995259
-0.245039
1.0170965
2.0329616
2.6178536
2.710205
2.4947186
2.1560967
1.848259
1.69434
1.7251238
2.002178
2.463935
2.8333404
2.9872591
2.8025565
2.433151
2.125313
1.9713942
2.125313
2.463935
2.864124
3.1719623
3.1719623
2.7717729
1.9406103
0.83239377
-0.3066066
-1.3532556
-2.1228504
-2.5230396
-2.5230396
-2.307553
-2.1228504
-2.1536343
-2.5538235
-3.1079319
-3.4773374
-3.3849857
-2.8308775
-1.9997151
-1.1685528
-0.6760121
-0.6452283
-1.1069852
-1.87658
-2.615391
-3.077148
-3.0155804
-2.4306881
-1.4763907
-0.42974174
0.37063688
0.77082616
0.83239377
0.7400424
0.49377203
0.1859341
-0.15268762
-0.39895797
-0.4605255
-0.36817414
-0.245039
-0.1834714
-0.27582276
-0.58366066
-1.137769
-1.7534448
-2.2152019
-2.338337
-2.0920668
-1.5687422
-1.0762013
-0.8914987
-1.1069852
-1.6610935
-2.4306881
-3.3234181
-4.1853642
-4.8933916
-5.232013
-5.108878
-4.4008512
-3.231067
-1.8457963
-0.4913093
0.6169072
1.4172858
1.8790427
2.0637455
2.0945292
2.0329616
1.848259
1.4788533
0.9247452
0.30906928
-0.33739036
-0.98385
-1.5071745
-1.87658
-2.1228504
-2.3999045
-2.76931
-3.1694994
-3.4465535
-3.4773374
-3.200283
-2.6769586
-1.9997151
-1.1993365
-0.33739036
0.33985305
0.6784748
0.49377203
-0.245039
-1.3224717
-2.3999045
-3.2926345
-3.9698777
-4.5239863
-5.016527
-5.4167166
-5.6629868
-5.570635
-5.2012296
-4.616338
-4.000662
-3.538905
-3.4465535
-3.7236075
-4.2161484
-4.55477
-4.6471214
-4.4624186
-4.0314455
-3.2926345
-2.307553
-1.2301203
-0.27582276
0.33985305
0.49377203
0.1859341
-0.4605255
-1.137769
-1.6610935
-1.8150125
-1.6918772
-1.3840394
-1.0762013
-0.829931
-0.79914725
-0.8607148
-0.79914725
-0.4913093
0.093582734
0.77082616
1.3557183
1.8174752
2.310016
2.740989
2.9256916
2.6486375
1.8174752
0.52455586
-0.98385
-2.461472
-3.6004725
-4.2161484
-4.2161484
-3.7543912
-2.9540126
-1.9997151
-1.0146338
-0.245039
0.2167179
0.1859341
-0.2142552
-0.92228246
-1.6303097
-2.0920668
-2.1228504
-1.8150125
-1.4763907
-1.4148232
-1.7842286
-2.4306881
-3.077148
-3.508121
-3.508121
-3.1694994
-2.5538235
-1.8457963
-1.0762013
-0.42974174
0.093582734
0.37063688
0.49377203
0.46298826
0.2167179
-0.33739036
-1.3532556
-2.646175
-3.815959
-4.5239863
-4.55477
-3.9698777
-2.9540126
-1.6918772
-0.5220931
0.1859341
0.30906928
-0.12190382
-0.92228246
-1.6303097
-1.9689314
-1.7534448
-1.1069852
-0.4605255
-0.1834714
-0.5220931
-1.4763907
-2.7077425
-3.9083104
-4.7086887
-4.9241757
-4.493202
-3.66204
-2.646175
-1.6918772
-0.98385
-0.5528769
-0.42974174
-0.5220931
-0.6760121
-0.829931
-1.0146338
-1.1993365
-1.4148232
-1.5379583
-1.4763907
-1.1685528
-0.6760121
-0.12190382
0.33985305
0.52455586
0.40142065
0.06279892
-0.3066066
-0.61444455
-0.79914725
-0.95306623
-1.1069852
-1.2301203
-1.2301203
-1.1069852
-0.8914987
-0.6760121
-0.58366066
-0.6760121
-0.92228246
-1.1685528
-1.3840394
-1.4763907
-1.445607
-1.3224717
-1.1685528
-1.0146338
-0.95306623
-0.98385
-1.2609041
-1.6918772
-2.184418
-2.4922557
-2.5538235
-2.3999045
-2.030499
-1.445607
-0.6452283
0.12436652
0.6784748
0.8631776
0.6169072
0.093582734
-0.4913093
-0.98385
-1.3532556
-1.6610935
-1.9381475
-2.1536343
-2.2767694
-2.307553
-2.338337
-2.4306881
-2.6769586
-2.9847968
-3.200283
-3.1079319
-2.615391
-1.722661
-0.58366066
0.647691
1.6635562
2.310016
2.5255024
2.310016
1.7559077
0.98631275
0.15515031
-0.5220931
-0.8607148
-0.7683635
-0.27582276
0.46298826
1.2633668
1.9713942
2.4023674
2.556286
2.4947186
2.310016
2.1868806
2.2484484
2.433151
2.6178536
2.556286
2.1868806
1.4788533
0.6169072
-0.1834714
-0.829931
-1.3532556
-1.7534448
-1.87658
-1.5995259
-0.92228246
0.0012313426
0.80160993
1.232583
1.2017993
0.70925856
-0.060336247
-0.95306623
-1.87658
-2.5538235
-2.923229
-2.923229
-2.5538235
-1.8457963
-0.95306623
-0.09112005
0.5861234
0.98631275
1.1094478
1.0786641
1.0786641
1.232583
1.6635562
2.279232
2.9564755
3.602935
4.12626
4.4648814
4.557233
4.495665
4.3417463
4.0954757
3.787638
3.3874485
3.018043
2.8025565
2.8025565
3.018043
3.2335298
3.2950974
3.1103945
2.6794212
2.125313
1.5712048
1.2633668
1.2941506
1.6635562
2.3407998
3.1719623
3.8799891
4.249395
4.033908
3.325881
2.3407998
1.4480696
0.8631776
0.6784748
0.77082616
0.955529
1.1094478
1.2633668
1.3249345
1.2017993
0.89396137
0.37063688
-0.15268762
-0.4605255
-0.5220931
-0.33739036
0.03201513
0.52455586
1.1402316
1.7559077
2.1868806
2.1560967
1.5712048
0.5861234
-0.4605255
-1.2916878
-1.5995259
-1.3532556
-0.61444455
0.46298826
1.6019887
2.556286
3.1103945
3.2335298
2.9256916
2.2176645
1.3249345
0.49377203
-0.060336247
-0.27582276
-0.1834714
0.06279892
0.37063688
0.55533963
0.55533963
0.43220443
0.27828547
0.15515031
0.0012313426
-0.12190382
-0.27582276
-0.36817414
-0.39895797
-0.4605255
-0.6452283
-0.95306623
-1.3840394
-1.9381475
-2.4922557
-2.923229
-3.1079319
-3.0155804
-2.738526
-2.3999045
-2.030499
-1.722661
-1.5071745
-1.3224717
-1.1993365
-1.0762013
-0.8607148
-0.5528769
-0.1834714
0.12436652
0.24750169
0.15515031
-0.15268762
-0.42974174
-0.58366066
-0.5220931
-0.3066066
0.06279892
0.43220443
0.7400424
0.89396137
0.8631776
0.6784748
0.43220443
0.1859341
0.0012313426
0.0012313426
0.30906928
0.89396137
1.6019887
2.3715835
3.0488267
3.5413675
3.7260704
3.5721512
3.0796106
2.4023674
1.7866914
1.4480696
1.5096371
1.9406103
2.6178536
3.356665
3.8799891
4.064692
3.9415567
3.5413675
3.1103945
2.9564755
3.2643135
4.12626
5.3268275
6.5273952
7.450909
8.035801
8.312856
8.343639
8.282072
8.282072
8.312856
8.466774
8.743829
9.174802
9.698126
10.190666
10.498505
10.344586
9.574991
8.343639
6.9275846
5.6962333
4.9574223
4.7419353
5.0189896
5.665449
6.3734765
6.8660173
6.9275846
6.435044
5.4499626
4.249395
3.356665
3.0796106
3.5721512
4.5880165
5.7578006
6.5581794
6.6813145
6.0964227
5.0189896
3.910773
3.2335298
3.2643135
3.9723406
5.049773
6.0656385
6.6813145
6.835233
6.6505303
6.2503414
5.788584
5.4807467
5.4807467
5.727017
6.1272063
6.588963
6.958369
7.2662067
7.512477
7.7279634
7.8510985
7.8818827
7.758747
7.389342
6.8660173
6.3734765
6.0964227
6.1272063
6.435044
6.8044496
7.0507197
7.081504
6.9275846
6.8044496
6.835233
6.958369
6.9891524
6.712098
6.004071
4.9882054
3.8492055
2.864124
2.279232
2.1560967
2.433151
2.9564755
3.602935
4.1570435
4.37253
4.218611
3.7260704
3.018043
2.1868806
1.5096371
1.2941506
1.6019887
2.1560967
2.740989
3.1103945
3.2643135
3.1719623
2.9872591
2.864124
2.9872591
3.2950974
3.787638
4.3109627
4.7727194
4.9882054
4.9882054
4.834287
4.6188
4.4033136
4.187827
4.003124
3.910773
3.787638
3.5721512
3.1719623
2.8025565
2.6178536
2.740989
3.202746
3.8799891
4.649584
5.3268275
5.8193684
5.9117193
5.6346655
5.172909
4.7727194
4.5880165
4.5880165
4.6188
4.6188
4.4648814
4.1570435
3.787638
3.325881
2.894908
2.4947186
2.125313
1.9406103
2.0637455
2.463935
2.9564755
3.325881
3.4182324
3.2335298
2.8333404
2.279232
1.7559077
1.386502
1.2633668
1.4788533
2.0329616
2.7717729
3.449016
3.8492055
3.910773
3.6952865
3.2335298
2.6794212
2.125313
1.69434
1.4172858
1.4788533
1.7559077
2.1560967
2.5255024
2.6486375
2.556286
2.3407998
2.279232
2.463935
2.894908
3.4182324
3.8799891
4.1570435
4.0954757
3.6645029
2.8333404
1.8790427
1.1402316
0.77082616
0.6784748
0.8631776
1.2633668
1.7251238
2.002178
1.8174752
1.232583
0.49377203
-0.029552445
0.0012313426
0.55533963
1.540421
2.6178536
3.5105836
4.003124
3.9415567
3.325881
2.3715835
1.2941506
0.24750169
-0.58366066
-1.0454175
-0.8914987
-0.12190382
1.0478803
2.2176645
3.1103945
3.633719
3.7260704
3.5413675
3.2950974
3.2335298
3.449016
3.910773
4.434098
4.834287
4.9574223
4.8958545
4.6188
4.3109627
4.064692
4.064692
4.3417463
4.834287
5.51153
6.281125
6.9891524
7.4816933
7.635612
7.450909
6.9891524
6.342693
5.727017
5.2036924
4.9574223
4.9574223
5.111341
5.3268275
5.4499626
5.4807467
5.388395
5.2036924
4.926638
4.6188
4.249395
3.9415567
3.7260704
3.602935
3.5721512
3.5721512
3.633719
3.633719
3.602935
3.5413675
3.3874485
3.018043
2.556286
2.0637455
1.6635562
1.386502
1.232583
1.232583
1.4172858
1.69434
1.9098265
1.9098265
1.6635562
1.1402316
0.46298826
-0.27582276
-0.7683635
-0.92228246
-0.7683635
-0.39895797
0.0012313426
0.37063688
0.6169072
0.6784748
0.55533963
0.37063688
0.24750169
0.093582734
-0.1834714
-0.5528769
-0.8607148
-1.1069852
-1.4148232
-1.8150125
-2.2152019
-2.3691206
-2.184418
-1.722661
-1.137769
-0.4913093
0.12436652
0.70925856
1.1402316
1.3249345
1.2941506
1.1710155
1.0786641
1.0478803
1.0170965
0.83239377
0.46298826
0.0012313426
-0.42974174
-0.6760121
-0.6452283
-0.3066066
0.24750169
0.80160993
1.2633668
1.5096371
1.5712048
1.386502
0.98631275
0.46298826
0.03201513
-0.3066066
-0.5220931
-0.61444455
-0.4913093
-0.12190382
0.37063688
0.83239377
1.0478803
0.955529
0.6169072
0.15515031
-0.3066066
-0.6452283
-0.7375797
-0.6452283
-0.39895797
-0.09112005
0.1859341
0.46298826
0.70925856
0.955529
1.2017993
1.4172858
1.5712048
1.5096371
1.2633668
0.80160993
0.27828547
-0.15268762
-0.39895797
-0.5220931
-0.58366066
-0.6760121
-0.7375797
-0.7375797
-0.61444455
-0.33739036
0.15515031
0.80160993
1.4480696
1.848259
1.9098265
1.69434
1.3249345
1.0170965
0.8631776
0.9247452
1.2017993
1.6635562
2.0637455
2.2176645
2.1560967
2.0329616
1.848259
1.6635562
1.5096371
1.4788533
1.6635562
2.0637455
2.556286
3.018043
3.2950974
3.2335298
2.8333404
2.2484484
1.7251238
1.3557183
1.2017993
1.1402316
1.1402316
1.0786641
1.0170965
0.8631776
0.55533963
0.093582734
-0.4913093
-0.92228246
-1.0146338
-0.7683635
-0.245039
0.33985305
0.7400424
0.955529
0.955529
0.77082616
0.49377203
0.24750169
0.15515031
0.2167179
0.37063688
0.49377203
0.5861234
0.6169072
0.55533963
0.33985305
-0.060336247
-0.5528769
-0.98385
-1.1993365
-1.2609041
-1.1993365
-1.0454175
-0.8914987
-0.8607148
-1.0454175
-1.445607
-1.8150125
-1.87658
-1.6610935
-1.2609041
-0.829931
-0.42974174
-0.09112005
0.12436652
0.093582734
-0.1834714
-0.6760121
-1.2609041
-1.8150125
-2.1536343
-2.2152019
-2.1228504
-1.9689314
-1.8457963
-1.8457963
-1.9997151
-2.307553
-2.615391
-2.923229
-3.1694994
-3.3234181
-3.2926345
-2.9847968
-2.461472
-1.9689314
-1.722661
-1.7842286
-1.9381475
-1.9997151
-1.9997151
-2.030499
-2.1228504
-2.2152019
-2.2152019
-2.2152019
-2.307553
-2.5538235
-2.892445
-3.2618506
-3.6004725
-3.8775268
-4.000662
-3.8467426
-3.4773374
-2.9847968
-2.4306881
-1.9997151
-1.722661
-1.6610935
-1.7842286
-1.9997151
-2.338337
-2.7077425
-2.923229
-2.892445
-2.615391
-2.2767694
-2.0612826
-2.0920668
-2.3999045
-2.9540126
-3.6928236
-4.4316344
-4.8933916
-4.8933916
-4.4008512
-3.6928236
-3.0463643
-2.7077425
-2.7077425
-2.892445
-3.077148
-3.1694994
-3.1079319
-2.923229
-2.5846074
-2.1228504
-1.5995259
-1.137769
-0.92228246
-1.0454175
-1.445607
-1.9689314
-2.5538235
-2.9540126
-3.1387155
-3.0155804
-2.646175
-2.1536343
-1.6610935
-1.2916878
-1.2301203
-1.4763907
-1.9997151
-2.461472
-2.6769586
-2.5846074
-2.2459855
-1.7842286
-1.2609041
-0.7683635
-0.42974174
-0.3066066
-0.39895797
-0.6452283
-0.8607148
-0.98385
-1.1069852
-1.2609041
-1.4763907
-1.722661
-1.9997151
-2.307553
-2.5846074
-2.7077425
-2.5846074
-2.184418
-1.6303097
-1.137769
-0.79914725
-0.7375797
-0.8914987
-1.0454175
-0.98385
-0.61444455
-0.029552445
0.49377203
0.7400424
0.6784748
0.33985305
-0.2142552
-0.829931
-1.2609041
-1.445607
-1.3532556
-1.0762013
-0.6452283
-0.15268762
0.2167179
0.33985305
0.12436652
-0.36817414
-0.95306623
-1.4763907
-1.722661
-1.5687422
-1.0762013
-0.42974174
0.12436652
0.37063688
0.15515031
-0.4605255
-1.2916878
-2.1536343
-2.76931
-3.077148
-3.0463643
-2.738526
-2.307553
-1.8150125
-1.3532556
-0.98385
-0.7683635
-0.7683635
-0.95306623
-1.1993365
-1.3224717
-1.2609041
-1.0146338
-0.6760121
-0.36817414
-0.2142552
-0.33739036
-0.6760121
-1.1069852
-1.4148232
-1.5379583
-1.445607
-1.1993365
-0.79914725
-0.36817414
-0.1834714
-0.27582276
-0.58366066
-0.8607148
-0.98385
-0.98385
-0.79914725
-0.5220931
-0.12190382
0.33985305
0.8631776
1.3249345
1.6635562
1.7251238
1.386502
0.5861234
-0.4605255
-1.445607
-2.1536343
-2.3691206
-1.9689314
-1.0146338
0.15515031
1.1402316
1.6019887
1.4788533
0.98631275
0.46298826
0.1859341
0.30906928
0.7400424
1.2941506
1.69434
1.6327724
1.1710155
0.37063688
-0.5220931
-1.3532556
-1.87658
-1.87658
-1.3532556
-0.42974174
0.5861234
1.386502
1.7866914
1.69434
1.1710155
0.43220443
-0.27582276
-0.7067959
-0.8607148
-0.7683635
-0.6760121
-0.6760121
-0.8607148
-1.1685528
-1.445607
-1.5379583
-1.4148232
-1.0762013
-0.5528769
0.06279892
0.6784748
1.232583
1.5712048
1.6327724
1.4172858
0.955529
0.46298826
0.15515031
0.093582734
0.33985305
0.80160993
1.2941506
1.6327724
1.7866914
1.6635562
1.386502
1.0478803
0.77082616
0.55533963
0.46298826
0.52455586
0.7400424
1.1094478
1.4788533
1.69434
1.69434
1.540421
1.3557183
1.3557183
1.540421
1.848259
2.1560967
2.310016
2.1560967
1.69434
1.0170965
0.24750169
-0.42974174
-0.7683635
-0.7067959
-0.3066066
0.2167179
0.7400424
1.1402316
1.4172858
1.4480696
1.2941506
1.1094478
1.0786641
1.2633668
1.69434
2.2484484
2.7717729
3.1411781
3.2335298
3.0488267
2.710205
2.310016
2.002178
1.9098265
2.125313
2.6178536
3.2643135
3.8184216
4.12626
4.187827
4.003124
3.602935
3.0796106
2.58707
2.279232
2.279232
2.5255024
2.7717729
2.864124
2.740989
2.463935
2.0945292
1.6635562
1.232583
0.80160993
0.37063688
-0.029552445
-0.36817414
-0.58366066
-0.7375797
-0.829931
-0.95306623
-1.1069852
-1.2916878
-1.4763907
-1.6610935
-1.87658
-2.184418
-2.5230396
-2.8308775
-2.892445
-2.738526
-2.2767694
-1.5995259
-0.92228246
-0.27582276
0.30906928
0.83239377
1.232583
1.4788533
1.5712048
1.6019887
1.6019887
1.540421
1.3249345
1.0478803
0.6784748
0.40142065
0.2167179
0.24750169
0.46298826
0.77082616
1.0786641
1.2017993
1.1710155
1.0478803
0.955529
0.98631275
1.0786641
1.232583
1.3557183
1.386502
1.232583
0.89396137
0.43220443
-0.060336247
-0.5528769
-1.0146338
-1.4763907
-1.9073639
-2.1536343
-2.2152019
-1.9997151
-1.5687422
-1.0146338
-0.39895797
0.12436652
0.49377203
0.647691
0.6169072
0.49377203
0.33985305
0.24750169
0.30906928
0.5861234
1.0478803
1.5096371
1.848259
1.8790427
1.6019887
1.2017993
0.89396137
0.98631275
1.4788533
2.1560967
2.7717729
3.1411781
3.1719623
2.9564755
2.6178536
2.433151
2.4947186
2.6794212
2.740989
2.58707
2.3715835
2.310016
2.433151
2.556286
2.463935
2.002178
1.3249345
0.5861234
0.0012313426
-0.39895797
-0.58366066
-0.61444455
-0.61444455
-0.6452283
-0.6760121
-0.6760121
-0.5220931
-0.27582276
0.0012313426
0.30906928
0.6784748
1.0478803
1.3557183
1.6327724
1.9406103
2.2484484
2.4947186
2.6486375
2.740989
2.8025565
2.8333404
2.7717729
2.6794212
2.6486375
2.710205
2.864124
3.0796106
3.4182324
3.787638
4.1570435
4.4033136
4.434098
4.2801785
3.9723406
3.5413675
3.1411781
2.9256916
2.8333404
2.7717729
2.6794212
2.4947186
2.2176645
1.9713942
1.7559077
1.5712048
1.4480696
1.232583
0.955529
0.49377203
-0.1834714
-1.0146338
-1.87658
-2.5846074
-2.9847968
-2.9847968
-2.5846074
-1.9997151
-1.4148232
-0.92228246
-0.5220931
-0.12190382
0.37063688
0.89396137
1.4172858
1.8790427
2.1560967
2.125313
1.8790427
1.5096371
1.232583
1.1094478
1.2633668
1.6327724
2.2484484
2.8333404
3.202746
3.2335298
2.9256916
2.433151
1.9098265
1.4480696
1.0478803
0.70925856
0.33985305
-0.029552445
-0.42974174
-0.829931
-1.1993365
-1.5687422
-1.9073639
-2.0612826
-1.9997151
-1.6303097
-1.0146338
-0.3066066
0.27828547
0.6169072
0.70925856
0.6169072
0.43220443
0.24750169
0.12436652
0.093582734
0.12436652
0.1859341
0.30906928
0.49377203
0.77082616
1.1710155
1.5712048
1.8790427
2.0329616
2.125313
2.2484484
2.4023674
2.58707
2.7717729
2.864124
2.7717729
2.4947186
2.002178
1.4172858
0.8631776
0.43220443
0.12436652
-0.15268762
-0.3066066
-0.33739036
-0.15268762
0.27828547
0.83239377
1.3249345
1.5712048
1.5096371
1.232583
0.83239377
0.37063688
0.03201513
-0.12190382
-0.09112005
0.03201513
0.1859341
0.33985305
0.55533963
0.77082616
1.0170965
1.2017993
1.386502
1.69434
2.2176645
2.864124
3.5413675
4.003124
4.1570435
4.033908
3.7260704
3.2950974
2.894908
2.4947186
2.0945292
1.7251238
1.5096371
1.4172858
1.4480696
1.4788533
1.4172858
1.2633668
0.98631275
0.647691
0.30906928
0.15515031
0.2167179
0.46298826
0.77082616
0.955529
0.955529
0.7400424
0.27828547
-0.39895797
-1.1685528
-1.9073639
-2.5230396
-2.923229
-3.1079319
-3.0155804
-2.7077425
-2.2459855
-1.722661
-1.1993365
-0.79914725
-0.61444455
-0.61444455
-0.6760121
-0.58366066
-0.33739036
0.03201513
0.40142065
0.6784748
0.83239377
0.89396137
0.83239377
0.55533963
0.06279892
-0.58366066
-1.1685528
-1.5687422
-1.722661
-1.6303097
-1.4148232
-1.1685528
-1.0146338
-0.98385
-1.1069852
-1.3532556
-1.7534448
-2.2459855
-2.800094
-3.3234181
-3.815959
-4.0930133
-4.0930133
-3.7543912
-3.1079319
-2.1536343
-1.0454175
0.12436652
1.1094478
1.848259
2.3407998
2.6178536
2.8333404
2.9872591
3.0796106
2.9872591
2.6486375
1.9713942
1.0170965
-0.15268762
-1.3224717
-2.338337
-3.1387155
-3.7236075
-4.123797
-4.277716
-4.0930133
-3.4465535
-2.2767694
-0.58366066
1.4788533
3.8492055
6.3734765
8.836181
10.898695
12.2531805
12.684154
12.191613
10.960261
9.359505
7.6663957
6.1272063
4.711152
3.449016
2.279232
1.2633668
0.43220443
0.03201513
0.06279892
0.5861234
1.386502
2.3407998
3.1411781
3.7260704
4.3109627
5.2344766
6.7428823
8.836181
11.2681
13.576884
15.393128
16.56291
17.086235
17.055452
16.593695
15.916452
15.116074
14.315695
13.638452
13.238262
13.269046
13.638452
14.161777
14.623533
14.83902
14.808236
14.531181
14.2541275
14.2541275
14.654317
15.423912
16.439775
17.36329
17.76348
16.993883
14.59275
10.283018
4.187827
-3.2618506
-11.357988
-19.023153
-25.210697
-29.05867
-30.166887
-28.689264
-25.179913
-20.562344
-15.944774
-12.250718
-9.880366
-8.495095
-7.4484468
-5.8784733
-3.1387155
1.0478803
6.496612
12.499451
18.225237
23.150642
26.967834
29.492105
30.75424
30.815807
29.923077
28.445456
26.536861
24.228075
21.642237
19.425802
18.163668
18.440722
20.380102
23.76632
28.1684
33.24773
38.604107
43.775784
48.27022
51.77957
54.45776
56.643414
58.552006
60.399033
62.06136
63.44663
64.37014
64.462494
63.323498
60.61452
56.55106
51.656437
46.700245
42.48287
39.68154
38.881165
40.23565
43.5603
48.424137
54.273056
60.214333
65.13974
68.18733
68.649086
66.09403
61.137844
55.01187
49.00903
44.29911
41.897976
42.051895
44.083622
46.700245
48.485706
48.116302
44.853218
38.542538
29.953861
20.441668
11.822208
5.8193684
3.2643135
3.756854
6.034855
8.620693
10.713991
11.945343
12.314749
12.1608305
11.883776
12.376316
14.746668
19.672073
26.844698
35.27946
43.406384
49.162952
50.97919
49.00903
44.884003
40.543488
37.465107
35.895134
35.187107
34.602215
33.771053
32.201077
28.937996
22.812021
13.392181
1.540421
-10.742312
-21.147236
-28.350643
-32.75272
-35.523266
-37.247158
-37.985966
-37.955185
-37.67813
-37.493427
-36.93932
-34.66132
-29.089455
-19.23864
-5.108878
11.360452
26.813913
38.265488
45.03792
48.67041
51.00998
53.13406
54.981087
55.596764
53.411114
46.854164
34.633
17.024668
-3.538905
-23.363668
-39.094185
-48.267754
-50.17635
-45.95897
-38.23224
-29.70513
-21.455072
-11.881312
1.6635562
20.103046
41.805622
63.108006
78.68461
82.90199
72.650986
49.532356
20.010695
-7.6023655
-28.381428
-42.880592
-53.40865
-61.843407
-70.647575
-82.037575
-96.598305
-112.17491
-125.38116
-133.2926
-134.73943
-130.70676
-123.44178
-115.28407
-108.54242
-104.26347
-100.32315
-91.426636
-73.110275
-45.7127
-13.820691
16.62448
39.866245
50.301952
44.329895
22.627317
-10.003501
-46.451508
-79.143906
-102.47802
-114.23742
-114.94545
-108.08066
-99.49198
-94.197174
-93.85855
-96.4444
-97.49104
-92.19623
-77.14295
-51.530838
-18.530613
15.916452
47.408276
73.63606
93.36848
106.605515
114.14754
116.67181
113.59343
103.18851
83.733154
54.48855
16.839966
-26.011074
-69.939545
-110.17396
-142.34303
-163.95326
-175.00464
-177.43655
-172.84976
-163.02974
-150.80858
-139.60327
-131.32245
-124.11902
-112.7598
-93.950905
-69.35465
-43.096077
-18.130424
3.756854
20.28775
28.599373
27.214104
17.701912
2.3407998
-18.684532
-46.54386
-80.55995
-115.13016
-140.92697
-150.00821
-141.01932
-120.08634
-97.02929
-80.15977
-72.77166
-73.26419
-78.55901
-85.54693
-90.10293
-87.97885
-77.481575
-60.150303
-39.340454
-18.130424
1.2941506
16.22429
23.76632
23.76632
19.64129
16.470558
17.825047
23.366129
30.076998
35.67965
38.819595
37.372757
28.96878
14.223343
-2.2152019
-14.313232
-18.99237
-16.929855
-9.788014
0.43220443
10.159883
14.746668
11.206532
0.43220443
-13.1742325
-25.364614
-35.092293
-42.788242
-47.836784
-48.514027
-43.034508
-30.166887
-10.342123
13.422965
35.67965
51.317814
58.398087
58.859844
56.089302
51.718006
44.976357
34.571434
20.318535
2.894908
-16.437315
-35.15386
-48.945
-52.94689
-44.050377
-21.393505
14.038641
58.767494
106.94413
152.5657
191.16858
219.7975
237.43661
246.9796
254.1522
263.75677
275.91638
285.5209
285.39777
270.83704
242.48515
206.09872
169.83542
141.29883
124.521675
117.99551
114.67086
104.23515
76.65287
26.13667
-43.6194
-116.115234
-168.66318
-187.31816
-172.44958
-129.25992
-64.15219
10.898695
80.96261
133.29504
160.87732
165.61804
153.79706
127.56927
87.088585
38.11157
-9.541744
-48.39089
-75.60376
-91.70369
-99.70747
-103.524666
-103.98642
-97.49104
-77.666275
-37.370293
26.413725
107.37511
192.58464
269.3902
323.60046
337.29926
299.58908
216.53442
107.806076
-0.6452283
-82.34541
-117.1311
-97.1832
-33.30683
42.944626
94.32277
99.15583
59.013763
-6.34023
-69.32387
-104.140335
-96.96771
-48.421677
37.15727
150.74945
272.19153
378.30328
451.1685
482.81424
476.2573
439.13205
381.59714
313.96515
245.16335
182.7646
137.51242
122.92092
139.88277
173.99123
204.89815
218.04283
209.70042
184.02673
151.73454
128.70827
131.07861
157.70659
185.10417
192.39993
172.17499
122.428375
44.23754
-52.238865
-145.88316
-220.62622
-272.343
-292.6603
-263.29254
-176.32834
-57.90308
44.63773
97.37037
95.55413
63.723686
42.20581
61.01471
125.96851
220.84416
326.7404
475.17984
700.54803
934.0739
1008.1705
1008.1705
808.0758
186.12003
-619.58417
-1009.24536
-1009.24536
-1009.24536
-880.63074
-617.7371
-16.899073
731.3318
1008.1705
1008.1705
958.6701
670.226
346.28812
-30.320807
-403.51276
-710.6734
-921.9733
-1009.24536
-1006.29016
-837.595
-496.6337
-33.276047
431.18982
783.3256
976.98645
1008.1705
1008.1705
932.4423
714.6778
345.7648
-64.182976
-324.05975
-300.51016
-20.346857
364.45056
670.10284
758.85254
580.1218
164.66373
-386.05832
-871.8881
-1009.24536
-1009.24536
-1004.10455
-967.5949
-982.61743
-842.7359
-315.13248
467.94568
1008.1705
1008.1705
1008.1705
939.4918
893.87024
750.51013
392.433
7.173855
-133.3234
-8.956852
127.78476
7.94345
-406.62192
-874.32
-1009.24536
-1009.24536
-1001.0569
-946.6004
-854.1567
-530.9268
27.952915
601.33185
963.81104
1008.1705
1008.1705
962.08716
861.2086
655.04956
340.8394
8.066585
-245.96129
-367.21866
-349.4564
-230.07684
-70.92462
70.92709
160.60028
174.48375
88.658554
-101.95469
-365.92572
-645.99664
-877.3677
-1009.24536
-1009.24536
-957.7749
-806.3802
-602.376
-394.4623
-220.16446
-70.46287
90.567154
275.3007
442.11807
519.0776
454.49316
259.07764
10.098316
-191.13535
-274.4055
-224.59734
-70.43209
122.70543
263.3258
276.65518
146.43973
-86.25495
-351.8883
-579.93463
-710.581
-707.41034
-585.7528
-408.00717
-228.32216
-61.535572
94.384346
225.98505
305.56116
322.5846
293.67862
240.79205
172.75987
92.59888
14.7774515
-36.81618
-48.360107
-31.767645
-19.854315
-40.787292
-95.27461
-160.53625
-217.67097
-264.95486
-303.24994
-324.9217
-322.95154
-303.92715
-280.9009
-253.10312
-211.32951
-162.84505
-131.84576
-134.0622
-157.0269
-172.54195
-159.45882
-112.020996
-42.849808
25.982752
78.62305
108.5141
114.578514
105.55886
100.97208
119.16529
164.91
238.02151
352.01392
547.89124
806.7213
1008.1705
1005.5539
677.8912
14.19256
-720.555
-1009.24536
-1009.24536
-1009.24536
-878.62976
-597.38904
22.935158
760.2686
1008.1705
1008.1705
846.06305
372.76218
-91.79604
-396.09384
-499.74286
-505.09924
-545.0874
-644.6729
-722.8638
-702.7312
-578.3954
-374.45282
-112.390396
169.31209
414.78204
563.12915
578.21326
466.28336
262.03287
9.913612
-237.83437
-395.53973
-372.0209
-158.25826
158.26071
445.38113
583.69275
522.37146
291.92392
-49.806946
-456.36853
-832.4233
-1009.24536
-1009.24536
-956.38965
-675.27203
-220.59543
319.50623
762.5158
964.70374
911.0476
678.56836
350.96722
-16.221828
-372.94443
-649.1982
-764.8529
-685.1536
-471.60648
-241.18979
-76.98903
2.6794212
16.839966
-14.436368
-85.6085
-196.86113
-328.7081
-426.47745
-417.91956
-263.13864
3.018043
290.16925
510.6428
616.26196
601.3627
491.89548
340.87015
218.2891
175.53041
211.60902
280.31842
334.74417
354.90756
332.4046
259.4778
139.39024
-11.29642
-167.43182
-298.23215
-377.34653
-397.94086
-367.52646
-295.80023
-197.90778
-100.07687
-30.382374
5.665449
31.462267
70.77317
121.96662
169.55836
195.17047
177.86998
104.66613
-14.344016
-141.91206
-226.47513
-233.64777
-175.12776
-92.53484
-17.20691
39.15822
71.20414
82.963554
91.36753
110.97681
138.8977
162.2626
181.2562
208.19202
248.94975
303.0369
366.82092
425.83344
457.50995
448.24405
401.0525
321.90735
211.57823
80.53163
-42.2957
-124.3345
-157.88885
-168.90944
-186.24072
-216.96295
-255.75053
-298.50922
-340.8677
-375.4687
-394.6162
-395.13956
-381.81018
-366.35672
-357.18314
-348.96384
-331.2016
-305.89734
-283.11734
-262.4922
-235.1254
-200.89381
-175.89737
-179.40672
-213.11497
-257.3205
-286.13412
-280.06973
-230.10764
-142.52773
-38.693996
60.737656
143.20743
194.7703
199.48021
155.73643
89.39737
42.082676
43.036976
89.24345
150.34926
191.01466
191.19936
151.88846
86.99623
10.221451
-70.124245
-145.69847
-205.84999
-242.8829
-254.4884
-243.15996
-219.82584
-203.60278
-212.16069
-246.33069
-282.87103
-287.58096
-238.6963
-143.29733
-32.62959
58.121033
106.143745
106.851776
72.40472
25.367077
-13.389719
-33.76859
-33.76859
-18.007288
1.7559077
25.428644
66.70971
92.04478
10.713991
-204.61865
-456.21457
-616.53656
-617.5832
-463.91052
-210.15973
66.247955
282.16547
381.53555
362.2957
261.32483
123.44424
-17.791801
-124.30373
-154.07166
-99.30728
12.561019
135.6654
214.99524
220.96729
176.73097
119.41156
38.35784
-105.43326
-301.52603
-469.54395
-524.15436
-431.80304
-215.45454
60.091194
313.2879
472.03992
489.21725
359.09418
137.72792
-80.775444
-231.18507
-307.37497
-324.1829
-290.72092
-228.22981
-162.1678
-107.15715
-70.61679
-51.37692
-43.557835
-41.1567
-36.87775
-19.700397
23.119858
93.18377
174.11436
235.49724
239.22208
169.77383
56.304787
-55.994488
-147.05295
-219.64114
-262.4922
-257.41284
-211.29872
-149.6388
-90.903305
-45.189373
-20.223722
-16.775936
-31.028831
-57.195053
-91.94995
-125.47351
-140.80385
-134.09299
-117.83913
-111.52845
-123.31864
-148.96155
-182.02335
-199.7548
-170.20238
-84.10009
29.646023
119.904106
152.04239
120.88919
44.791653
-41.957077
-112.51353
-158.22748
-183.65488
-195.599
-193.93668
-175.58952
-138.06409
-83.26893
-24.2564
17.60956
29.399754
14.561965
-11.265636
-32.290966
-46.513077
-60.581272
-75.142006
-80.22133
-65.29119
-31.859995
7.6663957
34.817703
19.271885
-71.971275
-246.23833
-474.83878
-703.2545
-859.1436
-874.7818
-732.9608
-475.82388
-162.84505
158.19914
451.44556
683.95557
828.08527
871.24414
819.0964
697.9314
544.2587
382.36673
224.29195
91.39831
13.792371
-4.0314455
-1.137769
-22.840343
-76.18865
-138.89525
-192.21277
-228.32216
-238.60396
-220.13368
-150.83937
40.72819
352.2294
627.7443
640.73517
303.68332
-226.25966
-686.2311
-849.5391
-683.55286
-343.4843
28.937996
341.60898
536.8091
574.119
416.1981
102.44969
-243.49858
-481.0879
-549.79724
-534.9287
-556.3851
-647.505
-733.91516
-720.70886
-623.4321
-528.9566
-472.28372
-418.8123
-318.79575
-178.51399
-64.5216
-22.994263
-33.984074
-54.947838
-75.23435
-95.12069
-73.32577
54.51933
295.2486
550.2923
673.92004
603.54834
405.5777
200.18823
71.08101
10.159883
-34.78445
-67.87704
-69.47779
-45.62035
10.6832075
118.54962
249.99641
326.06314
281.42667
127.07673
-63.444164
-224.01244
-330.80142
-382.33347
-369.68134
-279.26935
-136.5249
-10.465258
33.771053
-29.920616
-174.17348
-344.7157
-502.5442
-619.6149
-663.882
-618.90686
-500.2662
-339.63635
-179.00653
-58.795815
14.83902
54.149925
59.87571
24.228075
-44.943104
-109.219666
-117.83913
-45.035458
74.40566
161.80084
169.1274
114.794
44.05284
-13.512855
-51.46927
-79.698006
-118.085396
-177.37498
-248.14693
-304.0811
-314.1474
-265.93994
-173.77328
-70.185814
11.422018
54.42698
55.873817
17.36329
-56.27154
-146.3757
-214.65416
-231.12349
-201.57104
-153.91774
-113.28313
-87.97885
-80.92936
-107.74204
-191.81259
-309.99158
-368.29608
-299.30957
-188.14932
-235.98734
-526.74023
-890.697
-1009.24536
-1009.24536
-954.85046
-695.12756
-227.89119
394.28003
921.7604
1008.1705
1008.1705
728.49976
281.61136
-212.43773
-623.5245
-823.68066
-755.24835
-481.24182
-142.49695
137.78947
301.6824
345.58008
286.8754
150.68788
-27.581047
-206.68115
-333.51038
-359.55347
-272.80475
-90.59547
165.06392
470.10052
771.93567
985.14417
1008.1705
999.4587
835.19635
600.96246
360.04846
189.10606
126.64576
147.33246
188.12099
195.97086
151.242
61.230198
-52.700623
-169.55591
-276.86823
-373.7448
-469.17456
-562.8804
-634.76056
-663.0816
-642.8567
-582.21265
-488.32208
-367.6804
-239.49669
-139.07996
-99.24572
-124.79626
-191.50475
-264.95486
-314.42444
-322.1204
-287.7349
-229.33804
-173.40388
-142.46617
-146.16023
-174.66602
-206.9582
-226.7214
-230.16919
-224.25871
-215.30063
-203.7567
-185.7174
-153.20972
-102.90899
-42.449615
9.020883
31.770103
24.10494
-2.030499
-34.261127
-65.01414
-95.42852
-130.02951
-167.15477
-200.37048
-229.24568
-263.93903
-310.91507
-357.30624
-383.5956
-388.0593
-383.257
-374.08344
-356.35196
-332.06357
-312.85446
-305.5279
-302.29562
-288.5045
-253.07234
-191.87415
-107.40342
-7.2021766
94.44591
176.02295
217.58107
211.2704
166.6339
108.97586
70.557686
77.79188
136.65048
230.69496
336.56046
430.0816
481.02878
462.65085
375.3788
253.35184
138.8977
56.05852
10.62164
-0.92228246
10.283018
23.273779
14.808236
-21.701344
-74.92652
-132.03046
-188.24167
-241.86703
-283.73297
-298.3245
-278.4074
-234.23265
-186.33307
-151.97836
-137.75624
-139.23387
-145.29828
-146.25258
-141.32716
-138.40271
-143.51282
-152.44012
-151.3319
-126.643295
-78.31274
-18.007288
42.236595
92.537315
123.47502
131.04784
121.166245
105.897484
97.73978
105.8667
130.00119
159.49207
182.2105
190.1835
180.08641
156.29054
127.53848
99.09426
72.373924
48.793545
27.737427
3.9723406
-25.549318
-56.056053
-80.713875
-95.089905
-97.367905
-86.53201
-60.95068
-22.594074
18.132885
47.31592
57.320656
47.77768
19.14875
-28.720049
-89.11785
-145.20592
-181.25375
-189.47302
-167.21634
-122.11808
-75.29593
-50.33027
-56.82565
-84.561844
-114.91467
-132.58458
-132.09204
-119.96321
-108.0191
-103.955635
-108.573204
-117.59286
-124.05746
-120.79437
-104.35583
-76.00395
-42.17256
-13.882259
-2.3691206
-12.681691
-40.17162
-71.75578
-90.533905
-83.91539
-51.653973
-4.9549594
41.928757
79.2695
102.54205
109.40683
102.97302
93.55318
87.88896
80.25458
69.44947
100.35639
238.88345
458.1564
631.93097
662.3761
544.0432
303.09845
-35.584835
-390.02942
-644.58057
-732.80695
-640.2709
-400.71143
-110.88199
111.71562
206.56047
194.03148
129.13924
53.842087
-18.684532
-95.76715
-183.31625
-276.83743
-369.65057
-437.74432
-441.74622
-376.54614
-274.621
-156.0726
-20.500776
111.99267
184.76555
144.13094
-16.4681
-247.65439
-460.80136
-560.17145
-489.03012
-261.29163
47.13122
334.25165
515.6606
549.5843
441.96414
245.84059
39.927814
-105.617966
-157.61179
-125.99683
-35.430912
95.92354
244.94788
372.23886
430.38943
386.06076
238.11386
21.82694
-204.711
-391.87646
-516.85864
-573.77783
-559.18634
-476.59348
-348.6868
-210.09816
-93.48914
-19.669615
10.036748
15.239208
21.303616
34.848484
49.378437
70.18828
113.562645
183.7189
257.90784
300.3279
294.17114
251.1662
192.18445
123.906006
49.62471
-4.0314455
-1.5995259
61.16863
142.99194
184.42693
152.71962
55.689114
-77.51236
-214.43867
-327.41522
-400.31122
-435.31238
-452.9515
-477.20914
-513.74945
-543.11725
-534.9287
-469.51318
-351.9499
-216.90138
-113.3139
-69.57014
-70.770706
-76.83512
-58.795815
-8.987636
64.24701
134.68031
172.75987
172.97536
155.52095
142.71489
140.06749
136.89676
118.5804
76.59131
16.839966
-43.58862
-93.85855
-137.20215
-182.8545
-226.07495
-241.65155
-212.16069
-148.80763
-78.374306
-25.395397
-7.079041
-35.584835
-109.80456
-200.73988
-263.3849
-270.77304
-232.8166
-181.37688
-140.58835
-116.08446
-100.81569
-80.59074
-43.58862
5.850152
49.90176
75.39074
81.20888
73.3898
62.523113
64.40093
91.30596
138.15889
185.62749
219.92064
246.14844
275.79324
304.17587
311.19458
283.70468
227.15483
157.73738
93.33769
48.60884
27.521942
19.702858
8.990099
-15.760071
-59.380707
-121.41005
-192.52061
-257.59756
-305.89734
-331.81726
-330.95532
-301.9262
-252.14882
-199.10835
-158.87392
-136.18628
-127.843864
-125.71978
-117.1311
-91.58056
-50.17635
-5.601419
30.015429
53.257195
63.93917
61.87666
52.364464
45.776733
47.254353
52.672302
55.535194
53.996006
50.54822
49.870975
56.243225
70.77317
88.75091
100.756584
98.90956
82.62493
57.84398
31.369915
5.6346655
-20.408424
-45.92819
-65.26041
-72.46381
-68.61584
-61.38165
-58.734245
-64.98336
-80.005844
-98.87631
-113.159996
-115.59191
-102.63193
-72.864006
-28.042805
22.873589
65.26288
86.65761
86.04194
74.34409
63.569763
57.813198
55.658333
58.49044
70.988655
94.32277
122.79778
147.67107
162.78592
166.66467
160.32321
145.45465
124.89108
103.12694
84.71823
70.89631
58.305737
41.805622
19.672073
-3.2926345
-20.654696
-30.25924
-33.583885
-31.73686
-25.149128
-16.191044
-11.573475
-16.899073
-29.797482
-41.89551
-45.527996
-38.90948
-25.272264
-6.4941487
17.701912
43.437164
61.353333
63.415848
49.316868
24.812967
-4.1853642
-32.845074
-54.209026
-61.412437
-53.285515
-34.84602
-13.512855
3.1411781
9.7289095
5.3576117
-8.926069
-32.998993
-65.321976
-100.2308
-129.25992
-146.4065
-151.3319
-146.83746
-134.6163
-114.853096
-88.47139
-59.134434
-30.351591
-1.8457963
28.045267
59.260036
89.98226
117.28749
139.35945
157.42955
174.94553
193.84677
213.82545
232.23416
245.19412
251.93579
255.84534
259.90878
263.97223
266.0963
266.28104
267.23535
270.31372
272.0376
265.3883
244.05515
205.42148
151.18042
86.65761
19.364237
-41.372185
-86.43966
-111.89786
-121.194565
-123.472565
-130.0603
-150.16212
-185.10173
-225.95181
-259.7832
-278.25348
-279.70032
-267.14053
-245.09933
-216.74745
-183.8088
-149.33096
-118.54715
-95.028336
-76.74276
-58.980515
-39.094185
-17.576315
6.712098
37.40354
73.789986
107.46745
130.15509
141.45274
146.4705
150.103
154.68979
159.52284
164.01729
169.4968
176.11531
182.33363
185.62749
182.70305
169.98933
146.53209
116.61024
87.796616
67.17147
59.998844
65.50914
75.48309
81.02418
77.57639
64.18544
41.559353
9.88283
-30.04375
-73.110275
-109.12731
-127.074265
-122.826096
-103.12447
-80.55995
-63.752003
-52.639053
-42.110996
-28.596912
-13.358934
-1.7842286
0.15515031
-9.695663
-29.520426
-54.978622
-78.98998
-93.92012
-95.39774
-83.453636
-60.88911
-32.506454
-5.940041
9.852045
11.237315
2.4947186
-7.817852
-12.58934
-10.218987
-3.354202
5.973287
17.978966
32.324215
47.008087
60.152763
70.557686
77.3609
80.28536
80.50085
80.99339
84.65667
90.6595
93.49161
86.65761
68.772224
47.808464
36.01827
40.97446
59.96806
82.10161
96.077446
95.0308
75.66779
39.435272
-6.7096357
-53.962757
-93.98169
-119.80929
-129.106
-124.980965
-113.46783
-100.169235
-87.8865
-77.75863
-70.61679
-66.153145
-62.243595
-56.88722
-50.792027
-47.282673
-48.298542
-51.900246
-53.10081
-47.528946
-35.184647
-19.792747
-5.016527
7.1122875
16.501343
24.689833
32.13951
36.849434
37.80373
37.249622
36.81865
36.66473
38.819595
45.715164
55.658333
62.98487
63.169575
55.843033
42.11346
22.411833
-2.9847968
-31.73686
-57.379757
-72.06363
-72.77166
-63.01319
-48.05227
-30.75178
-13.297367
-0.5220931
1.2017993
-11.481123
-35.307777
-61.535572
-82.31463
-95.089905
-101.03117
-101.24666
-96.044205
-85.76242
-71.848145
-56.733295
-42.54197
-31.059616
-24.59502
-25.056776
-32.290966
-42.665108
-50.545757
-51.838676
-46.205242
-35.80032
-21.91683
-4.1853642
16.809181
36.202972
46.792595
45.68438
36.449245
24.689833
13.761586
4.3109627
-3.1387155
-5.816906
-0.6452283
11.914559
27.090967
39.12743
45.25341
46.26927
43.5603
37.49589
28.568592
19.395021
13.792371
13.238262
15.054506
14.931372
10.775558
4.8650703
1.2941506
1.8174752
5.1421247
9.513423
15.08529
21.365183
24.474346
19.949127
7.450909
-8.495095
-22.193886
-30.659428
-34.01486
-34.75367
-36.84697
-43.711754
-56.42546
-72.987144
-89.27177
-100.50785
-103.2784
-96.598305
-81.6066
-61.104595
-38.75556
-18.222775
-1.2916878
12.653371
25.24394
37.095703
46.607895
51.317814
49.96333
43.344814
33.709488
23.827887
16.470558
13.792371
17.671127
28.999563
46.115353
64.462494
78.96166
86.011154
83.94864
72.86647
55.10422
34.633
15.239208
-0.029552445
-8.433527
-8.710582
-1.6918772
10.098316
22.71967
32.170296
35.71043
32.84754
25.120806
14.746668
4.0954757
-4.4624186
-9.6033125
-12.189151
-14.005395
-15.26753
-14.282448
-9.01842
1.4480696
16.809181
35.033188
52.579952
65.84777
73.789986
78.43834
82.80963
88.78169
97.216446
108.298615
120.581345
130.18588
132.4331
124.89108
108.45254
86.53447
63.26193
42.913837
29.830727
27.306456
35.494946
51.718006
72.58941
94.72296
114.05518
126.430275
128.76984
121.350945
108.42175
95.46177
85.76488
81.05496
82.13239
90.2901
106.02062
126.12243
144.5619
155.64409
156.78308
149.08713
134.52641
114.763214
92.22948
71.08101
56.089302
50.0249
52.949356
62.89252
76.89915
91.36753
102.26499
106.605515
103.65026
95.09237
83.671585
72.25079
63.600548
60.583736
65.108955
77.206985
94.569046
113.77813
131.07861
143.269
147.73265
143.02272
129.38551
108.97586
85.73409
63.78525
45.838303
33.370865
27.275671
27.244886
31.4007
37.188057
42.975407
47.900814
51.225464
51.93349
49.00903
42.82149
35.21789
28.445456
24.381994
24.320427
29.553673
41.097595
59.136898
82.07082
105.774345
124.767944
134.89581
135.296
128.33885
118.241776
109.06821
103.742615
104.01967
109.99172
119.65784
129.5702
136.21951
137.72792
134.28014
127.23065
118.364914
109.191345
100.387184
91.583015
82.22475
72.25079
62.492332
54.05757
47.77768
43.59108
40.666622
38.35784
36.51081
35.21789
34.38673
33.89419
34.355946
37.06492
43.31403
53.226414
65.539925
77.637955
87.21172
93.39926
97.031746
99.61759
101.98794
104.32751
106.57472
108.54489
109.62232
109.314476
108.113914
107.0057
105.835915
103.496346
99.248184
93.73788
87.82739
81.11652
72.09688
59.90649
45.715164
32.478134
22.781237
17.45564
16.131939
17.424856
19.456587
20.103046
18.071316
13.392181
7.4816933
2.9256916
1.540421
4.249395
12.222397
26.475292
46.115353
68.55674
90.87499
110.48427
125.93773
136.55814
142.80724
146.31659
149.05635
151.6422
153.73549
155.92114
158.13756
158.4454
154.90527
147.48637
137.7587
128.15416
119.22687
109.191345
94.569046
72.6202
46.515545
24.074156
9.944396
2.463935
-3.200283
-10.372907
-19.23864
-27.796535
-32.87586
-31.151968
-22.40937
-10.188205
2.3407998
16.193506
33.709488
53.01092
68.03342
73.66685
68.86458
56.427925
41.405434
28.876429
23.735535
29.646023
47.069653
72.68177
100.29483
122.243675
131.60194
125.96851
109.314476
89.70521
73.97469
64.67798
61.445683
64.12387
73.66685
89.58207
107.99078
123.22875
130.00119
124.61402
108.42175
89.08952
76.2219
74.467224
81.08574
88.935616
92.13712
89.02796
81.578285
73.45136
67.633224
65.07817
64.8319
65.13974
64.80112
63.90839
63.662117
65.6015
69.91123
75.32918
81.60907
89.92069
100.29483
110.391914
116.17927
114.02441
103.34243
87.58112
72.92804
65.13974
66.40188
74.744286
86.53447
97.8937
104.45064
103.28085
94.59983
80.47007
63.20036
44.760864
27.18332
12.838073
4.218611
2.5255024
6.1887736
11.668288
16.008802
18.1021
18.25602
16.439775
11.483586
2.2176645
-10.711529
-23.979343
-32.16783
-31.213535
-21.239588
-6.894338
5.542314
12.345532
13.176695
8.374423
-2.892445
-21.116451
-43.865673
-63.690437
-66.584114
-37.83205
23.089075
95.523346
150.31848
169.00424
149.88751
106.482376
64.0623
47.31592
61.90744
95.000015
131.32487
159.0303
167.83446
154.56665
127.384575
98.2631
74.19018
59.013763
56.366356
64.73955
76.71445
85.08764
85.67253
77.637955
63.569763
50.97919
48.97825
56.828114
63.8776
60.86079
47.839245
30.35405
10.652423
-9.357042
-23.45602
-24.84129
-12.804826
3.4798
13.207479
14.007857
10.436937
7.9742336
7.758747
8.405207
11.298883
19.271885
32.385784
46.48476
55.01187
57.043602
59.106113
65.57071
73.26666
75.97563
73.328224
70.77317
70.77317
70.58847
67.47931
60.52217
51.379383
43.991276
40.758972
40.29722
38.542538
32.724407
22.103992
6.3119087
-11.573475
-24.964426
-29.428074
-25.08756
-14.682638
-0.7067959
16.62448
37.434326
57.90555
71.91217
76.19112
72.71255
66.001686
59.84493
56.48949
57.628494
64.67798
78.06893
95.892746
113.68578
126.76889
132.89485
132.92564
128.95454
121.93583
112.08502
100.44875
89.612854
82.13239
78.68461
78.71539
81.67063
86.34977
90.38245
89.64364
79.88518
60.306686
34.448296
9.359505
-7.4484468
-13.358934
-10.342123
-0.79914725
12.499451
24.628263
29.830727
25.828833
16.347425
8.528342
7.512477
13.515316
24.135723
37.465107
51.99506
66.09403
77.822655
85.703316
90.07461
92.537315
92.66045
88.53542
79.94674
70.31142
63.754467
60.983925
59.691006
57.413006
52.549168
44.422245
33.955753
23.119858
13.269046
3.9415567
-5.016527
-12.496989
-16.80672
-16.221828
-10.249771
-0.7375797
9.144017
17.671127
24.782185
30.046213
31.89324
30.046213
26.813913
25.274725
26.721563
30.415619
35.402596
42.17503
52.14898
64.58563
76.40661
84.77979
89.05875
90.25931
88.31993
81.824554
71.05023
59.444736
51.502518
48.51649
48.731976
49.870975
50.856056
51.656437
51.471737
48.91668
43.375595
35.83357
27.891348
20.841858
14.808236
8.805396
2.310016
-3.4773374
-7.1098247
-8.525879
-8.279609
-6.7096357
-4.677905
-3.538905
-4.0314455
-5.3859324
-6.0939593
-4.8010406
-0.8914987
5.542314
14.654317
26.967834
41.86719
56.612625
68.12576
74.62115
77.11464
78.68461
82.62493
89.797554
98.109184
105.06632
108.20627
104.05045
90.320885
68.86458
45.19184
25.490211
13.484532
8.959315
9.082451
11.575937
16.378208
22.842806
27.090967
25.059237
17.547993
8.066585
-2.0920668
-13.020312
-22.101534
-25.395397
-22.193886
-15.606152
-8.495095
-1.722661
4.5264487
9.975181
15.08529
19.949127
23.181427
22.996723
19.364237
14.808236
12.499451
13.94629
18.317589
24.90532
35.187107
49.00903
61.414898
67.448524
66.70971
63.138794
61.414898
63.93917
70.58847
78.99244
86.78075
92.62967
95.246284
94.0765
88.56621
78.469124
65.44758
51.718006
37.834515
23.366129
9.451856
-0.98385
-5.847689
-5.5090675
-0.7375797
8.18972
19.14875
27.491158
30.076998
28.753292
27.645077
29.061132
32.816757
36.69551
39.15822
39.74311
38.75803
38.05
38.604107
40.543488
43.806572
48.02395
52.08741
54.242275
53.996006
51.810356
48.67041
46.392406
46.300056
48.208652
50.54822
53.04171
56.79733
61.691956
65.293655
63.93917
55.56598
42.359734
28.753292
18.071316
10.806343
6.5273952
4.9882054
5.296044
5.049773
2.556286
-0.12190382
0.6784748
6.896801
16.839966
25.859617
29.86151
28.199184
24.320427
22.411833
23.304562
25.95197
30.323267
37.372757
46.361626
54.02679
57.197517
55.535194
51.379383
47.162003
43.283245
38.69646
32.201077
24.135723
16.932316
13.546101
15.08529
19.487371
23.673967
25.767265
25.151588
22.165562
18.225237
15.239208
14.685101
16.62448
20.072264
23.951021
26.690779
26.629211
23.150642
17.055452
9.144017
0.2167179
-7.694717
-11.973664
-11.788961
-8.402744
-3.1694994
2.9872591
9.082451
13.453749
14.992938
14.469614
13.730803
14.100208
16.131939
19.79521
24.289642
29.061132
33.801838
37.896084
40.17408
39.404488
35.802784
31.831673
30.75424
33.709488
38.542538
42.390514
44.5146
45.28419
44.791653
42.66757
38.973515
34.417515
30.261698
27.706644
27.706644
30.169348
33.6787
36.32611
36.849434
35.248676
31.954807
27.152534
21.919292
18.471506
18.656208
22.688887
28.753292
34.202026
37.64981
39.281353
40.23565
41.928757
44.760864
46.9773
45.74595
39.712322
30.815807
23.304562
20.256966
20.964993
22.257914
22.627317
23.21221
24.197292
22.873589
16.809181
6.465828
-4.2161484
-9.6033125
-5.8784733
6.435044
22.935158
36.972565
42.390514
38.296272
29.184265
19.64129
11.360452
4.4648814
0.46298826
2.002178
7.358558
12.745722
17.855831
23.920238
30.292482
35.71043
40.020164
43.683434
46.423195
47.439056
45.161057
36.941784
21.888508
2.1560967
-18.130424
-34.568966
-45.55878
-51.96181
-52.854538
-46.35916
-33.522316
-17.976505
-2.461472
12.714937
26.536861
37.218838
44.853218
50.486652
54.149925
57.135952
62.707817
72.92804
86.565254
98.75564
104.54299
103.12694
98.601715
95.246284
91.18282
80.747116
61.26098
35.772
10.467721
-9.818799
-23.20975
-30.04375
-31.0904
-27.211643
-20.962532
-16.375748
-17.176126
-24.964426
-38.75556
-53.99354
-63.536514
-61.904976
-48.329323
-24.779724
5.111341
35.31024
58.767494
71.14258
71.32728
60.83001
43.46795
23.951021
7.6663957
0.12436652
4.003124
17.178587
33.43243
45.869083
51.133114
49.932545
44.20676
33.89419
18.779345
1.5712048
-13.6975565
-24.133263
-27.796535
-23.763859
-14.928908
-8.772149
-11.357988
-21.824478
-34.476616
-43.25
-44.17351
-35.276993
-17.11456
5.665449
27.18332
44.60695
57.074383
63.077225
61.476467
52.764652
39.74311
26.998617
18.132885
13.94629
13.669236
16.31664
20.841858
26.844698
33.6787
39.527622
43.036976
43.283245
39.435272
31.89324
22.56575
13.792371
7.5432606
4.003124
1.6019887
-1.9997151
-7.817852
-15.298313
-22.717209
-27.365562
-27.457912
-23.640722
-19.084723
-18.284342
-23.979343
-35.985023
-51.06908
-64.21376
-72.71008
-75.7269
-72.80244
-63.62887
-48.79108
-31.305887
-14.559503
0.6784748
15.116074
28.568592
39.466057
45.930653
47.839245
46.361626
43.745003
42.02111
42.66757
46.792595
54.36541
64.12387
74.06704
82.22475
88.1968
94.75375
103.5887
109.714676
107.22118
95.36942
78.592255
61.5996
46.115353
35.83357
34.540646
39.958595
44.14519
40.1433
27.275671
7.635612
-15.175179
-33.39918
-40.325535
-36.508347
-27.981237
-19.115505
-9.41861
3.202746
15.947236
23.643183
25.95197
24.966887
20.811075
14.284911
7.820315
1.8174752
-4.8010406
-11.758177
-16.129478
-15.575368
-12.035232
-9.480177
-9.01842
-8.218041
-5.1396623
-0.36817414
7.29699
20.28775
35.61808
46.854164
50.671356
46.73103
36.75708
24.50513
15.146857
12.222397
14.561965
16.993883
14.685101
7.635612
-0.8914987
-8.218041
-12.712476
-11.942881
-4.4316344
7.1122875
17.055452
24.443563
31.954807
39.219784
46.423195
54.45776
60.4606
61.445683
58.675144
56.120087
55.56598
54.85795
51.68722
47.59298
47.439056
52.795437
59.62944
63.323498
62.184494
55.750683
44.268326
29.030348
12.653371
-0.7683635
-7.694717
-7.47923
-2.2459855
4.1570435
8.651477
10.529288
9.852045
5.9425035
-2.338337
-14.528719
-27.796535
-37.893616
-41.926292
-41.18748
-38.940266
-36.508347
-34.35348
-33.491535
-33.953293
-33.3684
-29.335726
-22.809559
-16.375748
-12.035232
-11.419556
-13.820691
-16.06791
-15.760071
-12.897178
-8.741365
-4.154581
0.89396137
6.712098
12.838073
17.640345
19.179533
16.932316
11.699072
5.788584
2.1868806
2.1868806
5.2344766
10.067532
15.7317505
22.134777
28.537807
34.571434
41.18995
48.91668
56.581844
62.153713
64.154655
62.64625
59.136898
54.981087
50.671356
46.854164
44.329895
42.790703
40.29722
35.37181
27.768211
18.533073
9.451856
2.002178
-3.3849857
-7.017473
-9.049204
-10.218987
-12.527772
-17.330044
-23.271318
-28.843184
-34.045643
-39.18654
-43.496265
-45.497215
-44.63527
-41.55689
-37.062454
-31.39824
-24.74894
-17.545532
-10.496041
-4.154581
0.6784748
3.325881
3.356665
1.4172858
-0.8607148
-1.6610935
0.15515031
4.5880165
10.6832075
17.36329
23.797102
28.937996
31.924025
32.5397
31.092863
27.92213
24.381994
22.71967
24.25886
27.737427
30.538754
31.4007
30.75424
28.630157
24.812967
20.164616
16.162722
13.515316
12.561019
13.515316
16.255074
19.918344
23.366129
25.767265
26.167454
23.45848
17.640345
10.590857
4.5880165
0.5861234
-1.4148232
-1.2301203
1.7559077
7.6663957
15.454696
23.150642
29.430536
34.07889
36.75708
36.572376
33.463215
29.122698
25.767265
24.381994
24.59748
25.028454
24.443563
22.134777
18.132885
13.115128
7.6048284
1.6635562
-4.000662
-8.187257
-10.496041
-11.69661
-12.927962
-14.682638
-17.299261
-20.993317
-25.210697
-29.05867
-31.613724
-32.044697
-29.674347
-24.410316
-17.422396
-10.403691
-4.277716
0.647691
4.0954757
5.788584
5.973287
5.603882
5.5730977
6.5273952
8.651477
11.360452
13.730803
14.962155
15.146857
14.900587
14.992938
16.07037
18.225237
21.303616
24.7514
27.583508
28.72251
27.829779
25.490211
22.504183
18.99483
14.685101
9.605775
4.803503
1.6635562
1.1094478
3.1719623
7.0507197
11.699072
16.008802
18.840912
18.686993
14.900587
8.528342
1.4788533
-4.7702565
-9.757231
-13.48207
-15.944774
-16.96064
-16.745152
-16.191044
-16.344963
-17.176126
-17.884153
-18.09964
-18.068857
-17.853369
-17.360828
-16.4681
-15.113611
-13.112664
-10.465258
-7.1098247
-2.9540126
2.2176645
8.220504
14.315695
19.64129
23.643183
26.382942
27.860563
27.9837
26.382942
22.71967
17.178587
10.62164
4.4648814
-0.27582276
-2.892445
-2.646175
0.8631776
6.896801
13.484532
18.533073
20.903427
20.626371
17.948181
13.238262
7.2662067
1.386502
-2.800094
-4.4008512
-3.4773374
-0.61444455
2.740989
5.049773
5.388395
3.633719
0.80160993
-1.4148232
-1.0146338
3.0796106
8.990099
13.084344
12.899641
8.374423
0.9247452
-7.4484468
-14.344016
-17.668667
-16.837503
-12.1275835
-3.9083104
6.281125
15.547047
22.103992
27.491158
35.31024
47.71611
63.26193
77.822655
87.36564
88.412285
78.68461
58.952198
33.771053
10.098316
-6.4941487
-14.959692
-18.191992
-19.946667
-23.025047
-28.720049
-36.262077
-43.65019
-49.714592
-54.670784
-59.042084
-63.01319
-66.276276
-68.677414
-70.15503
-69.72406
-66.645676
-61.227734
-53.16238
-41.18748
-25.333832
-8.279609
6.034855
15.146857
18.625425
17.178587
12.622587
8.497559
9.2055855
17.517208
33.063026
52.764652
72.52785
89.120316
101.09521
107.31353
107.92921
105.58964
103.18851
101.34148
98.72485
93.64553
85.1492
72.68177
55.56598
34.17124
10.6832075
-12.158367
-32.38332
-48.69873
-59.626976
-64.02905
-62.4283
-57.041138
-49.653023
-41.40297
-32.937424
-24.287184
-15.483017
-7.1098247
-0.1834714
4.8650703
7.6971793
8.066585
6.496612
4.4033136
3.449016
4.5264487
7.2662067
9.975181
11.175748
10.005964
6.219558
0.24750169
-6.401798
-11.481123
-12.558556
-7.8486357
2.8333404
17.055452
30.446402
38.75803
39.98938
35.27946
27.67586
20.503237
15.670182
13.515316
13.700019
15.485478
17.270939
17.178587
14.500398
10.005964
4.9882054
0.093582734
-4.1853642
-6.617284
-5.570635
-0.7683635
5.9425035
11.791424
14.83902
14.808236
12.714937
9.944396
7.9742336
8.282072
11.76064
18.009748
25.490211
32.324215
37.280403
40.050945
41.06681
41.251514
41.897976
44.114407
47.9316
52.42603
55.81225
56.274006
52.610733
44.54538
33.216946
20.472452
7.6048284
-4.985743
-16.622019
-25.580101
-30.074535
-29.889833
-26.811455
-22.778778
-18.469046
-13.6975565
-8.433527
-3.0463643
2.2176645
7.204639
11.606722
14.531181
15.146857
13.392181
10.406153
7.6048284
5.542314
3.9723406
2.2484484
-0.029552445
-2.7077425
-5.016527
-6.1247435
-5.3243647
-2.2459855
2.9256916
9.667342
17.147802
24.782185
32.170296
39.435272
47.162003
55.81225
65.38601
75.236824
84.59509
92.59888
98.47859
101.6801
101.95716
99.34053
94.13807
86.81153
78.038155
68.86458
59.96806
51.59487
43.65265
36.01827
28.753292
21.673021
14.654317
7.9742336
2.2176645
-2.0920668
-5.0780945
-7.2329597
-8.926069
-10.280556
-11.388772
-12.281502
-12.83561
-12.927962
-12.681691
-12.373854
-12.250718
-12.004448
-10.834663
-8.12569
-3.815959
1.8790427
8.405207
14.992938
21.088129
26.321373
30.69267
34.509865
38.14235
41.497787
44.083622
45.49968
45.899868
45.74595
45.222622
44.391464
43.22168
41.836407
40.420353
38.942734
37.126488
34.633
31.677753
28.999563
27.337238
26.659994
26.105886
24.812967
22.165562
18.194452
13.422965
9.020883
6.712098
7.8818827
12.653371
19.918344
28.229969
36.66473
44.083622
49.255302
51.256245
49.778625
45.222622
38.78881
32.355
28.322319
28.353104
32.324215
38.327053
43.745003
46.700245
46.392406
43.31403
38.78881
34.017323
29.892294
27.060184
26.013536
26.78313
28.784077
31.154428
32.662838
32.016376
28.41467
22.165562
14.223343
5.9425035
-0.98385
-4.8933916
-5.0780945
-2.2459855
2.0637455
6.1272063
8.651477
8.866963
6.588963
2.5255024
-2.0920668
-5.8784733
-7.6639333
-6.8635545
-3.631256
1.232583
6.6813145
11.976127
16.932316
21.118912
23.797102
24.474346
23.335346
20.964993
18.194452
15.639399
13.823154
13.084344
13.2998295
14.2541275
15.516263
16.347425
16.31664
15.916452
16.101154
17.147802
18.59464
20.164616
21.888508
23.21221
23.273779
21.488317
18.409937
14.962155
11.606722
8.343639
5.3576117
3.0796106
1.9098265
1.69434
1.9406103
2.2176645
2.6178536
3.7260704
5.8193684
8.713045
11.545154
13.453749
14.2541275
14.2541275
13.361398
11.206532
7.7279634
3.325881
-1.3224717
-5.2627974
-7.1713924
-5.8784733
-0.92228246
7.1430717
16.87075
26.167454
33.001457
36.202972
35.925922
33.40165
30.015429
26.78313
24.25886
22.227129
19.79521
16.87075
14.500398
13.576884
14.19256
15.978021
17.978966
19.179533
19.241102
18.286804
16.131939
12.714937
8.836181
5.9425035
5.727017
8.343639
11.976127
15.116074
17.917397
20.226183
20.441668
17.825047
13.94629
11.298883
11.452802
14.7774515
20.349318
25.8904
29.615238
30.785023
29.522888
26.567642
22.042425
16.285856
11.2681
8.897747
9.421072
11.883776
15.639399
20.380102
25.582561
30.446402
34.202026
36.35689
36.81865
35.71043
33.03224
28.599373
22.842806
16.747614
11.360452
7.7895308
6.712098
7.7895308
9.605775
11.083397
11.883776
11.976127
11.606722
10.898695
10.1291
9.7289095
9.451856
9.082451
8.743829
8.282072
7.358558
6.004071
4.434098
3.018043
2.1560967
2.279232
4.187827
7.94345
12.191613
14.7774515
14.469614
11.7298565
8.005017
4.37253
1.540421
-0.3066066
-1.2301203
-1.0454175
0.1859341
1.9098265
3.1719623
3.449016
3.1719623
2.8333404
2.3407998
1.540421
1.0478803
2.002178
4.7727194
8.959315
13.884722
18.81013
21.82694
20.564804
14.500398
6.004071
-1.5995259
-5.847689
-5.570635
-0.95306623
7.0199366
16.439775
24.443563
28.322319
27.121752
22.688887
18.132885
15.762533
15.978021
17.794264
20.04148
21.642237
21.58067
19.79521
17.60956
16.593695
16.686047
16.22429
13.853938
9.328721
3.2950974
-2.800094
-6.8635545
-7.1713924
-4.0314455
0.03201513
2.6794212
3.2335298
2.3715835
0.83239377
-0.98385
-2.0612826
-1.445607
0.955529
4.5880165
9.513423
16.101154
24.012589
31.924025
38.11157
41.12838
40.48192
36.880215
31.862455
27.152534
24.381994
24.351212
26.567642
29.430536
31.339132
31.677753
30.477186
28.137617
25.520996
23.242994
21.272831
19.241102
16.809181
14.007857
10.806343
7.173855
3.356665
-0.36817414
-4.0930133
-7.8486357
-11.327205
-13.851476
-14.713422
-13.48207
-10.342123
-6.0939593
-1.6610935
2.433151
6.034855
9.2055855
12.130046
14.83902
17.086235
18.409937
18.74856
18.59464
18.625425
19.056398
19.856777
20.718723
21.272831
20.811075
18.840912
15.454696
11.206532
6.958369
3.8184216
2.9256916
4.926638
9.359505
14.531181
18.440722
19.887562
18.840912
15.947236
12.345532
9.359505
7.94345
8.528342
11.02183
14.931372
19.210318
22.411833
23.396914
21.734589
18.163668
14.007857
10.498505
8.374423
7.820315
8.620693
10.313802
12.345532
14.223343
15.57783
16.470558
17.147802
17.517208
17.394072
16.716831
15.670182
14.408047
13.022776
11.51437
10.252234
9.852045
10.898695
13.546101
16.932316
19.702858
20.93421
20.687939
19.548939
17.978966
16.131939
14.007857
11.976127
10.590857
10.036748
10.036748
10.252234
10.529288
11.02183
11.575937
11.976127
12.283965
12.991992
14.408047
16.56291
19.14875
21.796156
24.074156
25.182373
24.566696
22.257914
18.74856
14.7774515
10.960261
7.8818827
6.0964227
5.8193684
6.6813145
8.1589365
9.821261
11.606722
13.115128
13.853938
13.638452
12.776505
11.822208
11.175748
10.991045
11.422018
12.530235
14.130993
15.978021
18.163668
20.78029
23.489265
25.705698
26.998617
27.368023
26.44451
23.889454
19.856777
15.023722
9.975181
5.049773
0.6169072
-2.4306881
-3.200283
-1.6303097
1.2941506
4.4033136
6.9891524
8.774612
9.513423
9.328721
9.020883
9.698126
11.883776
15.177642
18.902481
22.442616
25.028454
25.982752
25.182373
22.96594
19.979912
16.655262
13.422965
10.837127
9.574991
10.036748
12.283965
16.07037
20.503237
24.628263
27.67586
29.091913
28.445456
25.551777
21.088129
16.655262
13.823154
12.714937
12.099262
10.62164
7.8818827
4.3109627
0.647691
-2.2767694
-3.4465535
-1.7842286
3.0796106
10.036748
16.747614
20.995777
21.980858
20.472452
17.948181
16.039587
15.978021
18.1021
21.457533
24.474346
25.921185
25.859617
25.213156
24.720615
24.59748
25.028454
26.13667
27.952915
30.230915
32.201077
32.816757
31.831673
30.292482
29.368969
29.338184
29.430536
28.106833
24.166508
17.547993
9.174802
0.52455586
-6.7404194
-10.896232
-10.680745
-6.401798
-0.09112005
5.4807467
8.405207
8.620693
7.512477
6.3734765
5.727017
5.51153
5.850152
6.9891524
8.805396
10.467721
10.991045
10.344586
9.421072
8.990099
8.928531
8.713045
8.559126
8.743829
9.359505
9.975181
9.975181
9.267153
8.282072
7.5432606
6.9891524
6.2503414
5.111341
3.6952865
2.3715835
1.386502
0.46298826
-0.829931
-2.5538235
-4.246932
-5.6629868
-6.8635545
-7.756284
-8.033339
-7.2945275
-5.5398517
-2.800094
0.6784748
4.37253
7.635612
10.159883
11.914559
13.115128
14.069425
15.393128
17.76348
21.5191
26.075102
30.107779
32.570484
33.18616
32.108727
29.799942
26.78313
23.45848
20.28775
17.486423
15.023722
12.930425
11.51437
11.052613
11.391235
12.191613
13.022776
13.515316
13.330614
11.945343
8.959315
4.37253
-0.829931
-5.0780945
-6.894338
-5.6629868
-1.87658
2.710205
6.0964227
7.204639
6.0964227
3.325881
-0.39895797
-3.939094
-5.909257
-5.232013
-1.9381475
3.0488267
8.220504
12.376316
14.931372
15.700966
15.239208
14.161777
13.084344
12.776505
13.977073
17.024668
21.272831
25.520996
28.66094
29.984646
29.245834
26.13667
20.564804
12.899641
4.249395
-3.6928236
-9.01842
-10.188205
-7.017473
-0.98385
5.850152
12.037694
16.809181
19.825994
20.93421
20.349318
18.717777
16.932316
15.639399
15.177642
15.454696
16.07037
16.716831
17.055452
16.993883
16.62448
16.22429
15.854885
15.454696
14.992938
14.715885
15.054506
16.655262
19.579721
23.366129
27.090967
29.70759
30.446402
29.030348
25.859617
21.82694
18.071316
15.516263
14.43883
14.59275
15.454696
16.532127
16.932316
15.978021
13.546101
10.036748
6.219558
2.6794212
0.15515031
-0.61444455
0.7400424
3.602935
6.958369
10.098316
12.776505
14.531181
14.746668
13.330614
11.237315
9.605775
9.174802
10.252234
12.899641
16.778399
21.057344
24.474346
25.79805
24.59748
21.303616
16.87075
12.407101
9.082451
7.9126663
9.544208
13.546101
18.563858
22.873589
24.966887
24.320427
21.118912
16.22429
10.744775
5.6346655
1.6327724
-0.5220931
-0.8914987
-0.2142552
0.77082616
1.7559077
2.864124
4.033908
4.834287
4.926638
4.12626
2.433151
0.1859341
-1.87658
-2.646175
-1.5379583
0.83239377
3.0488267
3.910773
2.864124
-0.060336247
-4.246932
-8.156474
-10.095853
-9.141556
-5.6322026
-0.6452283
4.8650703
9.975181
13.576884
14.746668
13.484532
10.590857
6.9891524
3.5721512
1.386502
1.2017993
2.9256916
5.973287
9.574991
13.022776
15.485478
16.532127
16.501343
16.193506
16.285856
16.839966
17.270939
16.686047
14.561965
11.206532
7.7279634
5.542314
5.6346655
8.035801
11.637506
15.023722
17.086235
17.301723
15.547047
12.130046
7.7895308
3.633719
0.27828547
-2.4306881
-4.7086887
-6.5865
-8.402744
-10.711529
-13.574421
-16.252611
-17.668667
-17.299261
-15.359881
-12.250718
-8.525879
-5.047311
-2.6769586
-1.5071745
-1.1993365
-1.1069852
-0.6760121
0.5861234
3.7260704
9.236369
15.3007765
18.840912
17.978966
13.792371
8.6822605
3.9415567
-0.09112005
-2.738526
-2.8616614
0.2167179
5.7578006
11.791424
16.439775
18.25602
17.147802
14.223343
10.898695
8.220504
6.7736654
6.7428823
7.94345
9.667342
11.237315
12.345532
12.530235
11.2681
8.559126
4.8958545
1.0478803
-2.1536343
-3.9698777
-3.9083104
-2.1228504
0.70925856
3.6952865
6.034855
7.358558
7.574044
7.081504
6.8660173
7.4816933
8.651477
9.605775
9.975181
9.944396
9.759694
9.513423
9.359505
9.421072
9.513423
9.513423
9.390287
9.328721
9.328721
9.174802
8.497559
7.204639
5.419179
3.449016
1.8790427
0.98631275
0.40142065
-0.5528769
-2.0612826
-3.508121
-4.062229
-3.508121
-2.2152019
-1.0454175
-0.4913093
-0.3066066
0.15515031
1.1402316
2.1560967
2.8025565
3.1103945
3.5105836
4.3109627
5.4807467
6.896801
8.220504
9.144017
9.636559
9.852045
10.036748
10.036748
9.574991
8.405207
6.5273952
4.2801785
2.1560967
0.5861234
-0.2142552
-0.42974174
-0.33739036
0.0012313426
0.77082616
2.310016
4.4648814
6.5581794
7.6971793
7.173855
4.9882054
1.7251238
-1.8457963
-4.9241757
-6.7404194
-6.832771
-5.478284
-3.354202
-1.137769
0.6784748
1.6019887
1.6327724
1.3557183
1.69434
3.0488267
4.9882054
6.8044496
8.005017
8.405207
8.097368
7.2354226
5.9117193
4.187827
2.2484484
0.46298826
-0.7683635
-1.0146338
-0.4605255
0.52455586
1.232583
1.2633668
0.40142065
-1.1069852
-2.738526
-4.246932
-5.4167166
-6.1247435
-6.1863112
-5.5090675
-4.1853642
-2.3999045
-0.4605255
1.5712048
3.6645029
5.603882
7.1122875
8.18972
9.082451
9.698126
9.574991
8.43599
6.465828
4.3109627
2.5255024
1.2941506
0.6784748
0.7400424
1.5712048
2.9564755
4.4648814
5.9117193
7.29699
8.559126
9.482639
9.759694
9.174802
7.8510985
6.219558
4.803503
3.756854
2.9872591
2.3715835
2.2176645
2.7717729
3.8184216
4.649584
4.7419353
4.0954757
3.202746
2.6178536
2.556286
2.9256916
3.5413675
4.3417463
5.049773
5.111341
4.3109627
2.9872591
1.7559077
0.6784748
-0.4605255
-1.5071745
-1.7534448
-0.39895797
2.5255024
6.15799
9.1132345
10.436937
9.759694
7.6971793
5.2652597
3.5105836
3.2643135
4.7419353
7.574044
10.837127
13.915506
16.56291
18.686993
20.04148
20.349318
19.672073
18.502289
17.301723
16.347425
15.7317505
15.454696
15.57783
15.885669
16.162722
16.162722
15.57783
14.19256
11.852992
8.559126
4.834287
1.6635562
-0.245039
-0.6452283
-0.029552445
0.80160993
1.0170965
0.24750169
-1.445607
-3.631256
-5.909257
-7.6639333
-8.248825
-7.571582
-6.2786627
-5.108878
-4.3392835
-3.6928236
-2.892445
-1.8150125
-0.27582276
1.848259
4.5880165
7.6663957
10.806343
13.607668
15.793317
17.36329
18.533073
19.395021
20.010695
20.380102
20.749508
21.272831
21.796156
21.888508
21.18048
19.702858
17.948181
16.470558
15.485478
14.685101
13.823154
12.868857
11.852992
10.86791
9.759694
8.405207
6.8660173
5.603882
5.0805573
5.2036924
5.388395
5.111341
4.4648814
3.7260704
3.1411781
2.710205
2.3407998
2.002178
1.6635562
1.2633668
0.8631776
0.83239377
1.3557183
2.4947186
4.12626
6.281125
8.6822605
10.991045
12.991992
14.869803
16.809181
18.625425
19.979912
20.78029
20.995777
20.687939
19.887562
18.779345
17.732695
16.747614
15.885669
15.146857
14.500398
13.853938
13.084344
12.222397
11.02183
9.390287
7.2662067
4.9574223
2.9256916
1.4788533
0.7400424
0.70925856
1.2017993
1.8790427
2.433151
2.6486375
2.556286
2.433151
2.740989
3.7260704
5.049773
6.281125
7.29699
8.466774
10.005964
11.822208
13.392181
14.43883
15.269993
16.347425
17.825047
19.333452
20.472452
21.18048
21.549885
21.703804
21.58067
20.93421
19.487371
17.36329
14.808236
12.068479
9.174802
6.3119087
3.8799891
2.2176645
1.5096371
1.5096371
1.8174752
1.9098265
1.7866914
1.69434
1.8790427
2.463935
3.1719623
3.602935
3.3874485
2.2176645
0.27828547
-1.8150125
-3.3234181
-3.7543912
-3.1079319
-1.9689314
-1.1993365
-1.445607
-2.646175
-4.062229
-4.7086887
-3.8467426
-1.2916878
2.4023674
6.435044
10.098316
12.930425
14.561965
15.146857
15.177642
15.239208
15.762533
16.839966
18.348372
19.979912
21.3344
21.82694
21.242048
19.733643
17.578775
15.177642
13.053559
11.76064
11.51437
11.883776
12.068479
11.51437
10.1291
8.128153
6.0656385
4.3417463
3.1411781
2.740989
2.9872591
3.633719
4.2801785
4.495665
3.8184216
2.2176645
0.03201513
-2.030499
-3.3234181
-3.631256
-3.0463643
-1.8457963
-0.245039
1.6635562
3.4182324
4.649584
5.296044
5.727017
6.281125
7.1430717
8.005017
8.651477
8.990099
9.174802
9.421072
9.913612
10.6832075
11.668288
12.437883
12.622587
11.914559
10.221451
7.6048284
4.37253
1.1094478
-1.7842286
-4.062229
-5.5398517
-5.9708242
-5.3551483
-4.4624186
-4.123797
-4.616338
-5.570635
-6.7404194
-7.756284
-8.187257
-7.8486357
-6.832771
-5.293581
-3.1694994
-0.6760121
1.5096371
2.6794212
3.018043
3.0796106
3.4798
4.495665
6.219558
8.528342
10.898695
12.776505
14.038641
14.715885
14.992938
15.023722
14.992938
15.023722
14.962155
14.59275
13.977073
13.238262
12.499451
11.76064
11.083397
10.436937
9.759694
8.6822605
6.9891524
4.7727194
2.463935
0.1859341
-1.9381475
-3.815959
-5.2627974
-6.2786627
-6.955906
-7.3253117
-7.5407977
-7.725501
-7.8486357
-7.6639333
-6.9866896
-5.7553377
-4.154581
-2.2767694
-0.029552445
2.4947186
5.111341
7.6663957
10.159883
12.561019
14.746668
16.655262
18.379156
19.918344
21.118912
21.888508
22.196344
22.042425
21.488317
20.503237
19.271885
17.917397
16.686047
15.700966
14.869803
13.977073
12.868857
11.575937
10.252234
8.897747
7.5432606
6.40426
5.8809357
6.0656385
6.7736654
7.4816933
7.820315
7.574044
6.7428823
5.4807467
4.0954757
2.9256916
2.3407998
2.6178536
3.756854
5.4499626
7.173855
8.405207
9.082451
9.513423
10.005964
10.498505
10.806343
11.052613
11.545154
12.376316
13.269046
14.130993
14.900587
15.7317505
16.470558
16.87075
16.655262
15.8241005
14.500398
12.991992
11.606722
10.744775
10.529288
10.775558
11.360452
12.068479
12.745722
13.115128
13.145911
12.991992
12.930425
13.084344
13.392181
13.669236
13.94629
14.284911
14.623533
14.746668
14.59275
14.315695
14.19256
14.161777
14.19256
14.346479
14.900587
15.978021
17.394072
18.902481
20.164616
20.93421
20.964993
20.226183
19.087181
18.1021
17.794264
18.409937
19.764425
21.488317
22.904373
23.304562
22.288696
20.072264
17.240154
14.315695
11.791424
9.913612
8.836181
8.343639
7.9126663
7.081504
5.542314
3.4798
1.5712048
0.24750169
-0.33739036
-0.39895797
0.0012313426
0.955529
2.433151
4.0954757
5.7578006
7.173855
8.066585
8.374423
8.405207
8.713045
9.605775
10.929478
12.530235
14.2541275
15.8241005
16.932316
17.45564
17.578775
17.76348
18.317589
19.30267
20.410887
21.457533
22.227129
22.781237
23.05829
23.150642
23.089075
22.842806
22.381048
21.765371
20.811075
19.425802
17.671127
15.978021
14.7774515
14.223343
14.069425
13.823154
13.084344
11.914559
10.775558
10.036748
9.88283
10.313802
11.175748
12.191613
12.961207
13.330614
13.422965
13.361398
13.392181
13.546101
13.94629
14.59275
15.393128
16.22429
16.932316
17.394072
17.45564
17.055452
16.131939
14.900587
13.607668
12.591803
11.976127
11.76064
11.976127
12.437883
12.930425
13.269046
13.238262
12.653371
11.699072
10.6832075
10.036748
9.975181
10.436937
11.237315
12.099262
12.838073
13.2998295
13.361398
13.084344
12.591803
12.068479
11.545154
11.144965
10.929478
10.991045
11.2681
11.545154
11.637506
11.606722
11.822208
12.561019
13.853938
15.57783
17.424856
18.99483
19.887562
20.010695
19.733643
19.364237
18.964046
18.502289
17.948181
17.640345
17.701912
18.040533
18.317589
18.471506
18.59464
18.59464
18.379156
18.040533
17.60956
17.024668
16.07037
14.83902
13.392181
11.852992
10.221451
8.497559
6.7428823
5.3268275
4.5264487
4.3417463
4.5264487
4.8958545
5.3268275
5.8193684
6.40426
7.1430717
8.128153
9.328721
10.590857
11.575937
12.130046
12.345532
12.437883
12.561019
12.776505
13.053559
13.638452
14.59275
15.885669
17.147802
18.163668
18.840912
19.271885
19.487371
19.518154
19.395021
18.933262
17.978966
16.378208
14.346479
12.099262
10.098316
8.528342
7.29699
6.15799
5.0189896
3.9415567
3.0488267
2.279232
1.540421
0.80160993
0.12436652
-0.4913093
-1.1069852
-1.6918772
-1.9997151
-1.9381475
-1.5379583
-0.92228246
-0.1834714
0.7400424
1.848259
3.018043
4.218611
5.4807467
6.6813145
7.7895308
8.774612
9.667342
10.37537
10.898695
11.2681
11.637506
12.068479
12.745722
13.638452
14.500398
15.023722
15.177642
15.054506
14.654317
13.700019
12.099262
10.1291
8.128153
6.40426
5.0805573
4.064692
3.325881
2.710205
2.1868806
1.848259
1.5712048
1.2633668
0.80160993
0.33985305
0.0012313426
-0.245039
-0.245039
0.1859341
1.0786641
2.2176645
3.4798
4.7419353
5.727017
6.465828
7.327774
8.497559
9.636559
10.436937
10.775558
10.652423
10.252234
9.944396
10.036748
10.406153
10.467721
9.913612
9.1132345
8.620693
8.405207
8.097368
7.6663957
7.327774
7.204639
7.358558
7.574044
7.512477
6.896801
5.665449
4.033908
2.1560967
0.2167179
-1.3840394
-2.2152019
-2.3691206
-2.2152019
-1.8150125
-0.8914987
0.77082616
2.864124
4.7727194
6.2503414
7.327774
8.097368
8.6822605
9.421072
10.498505
11.822208
13.053559
14.100208
14.869803
15.269993
15.3007765
15.054506
14.623533
14.069425
13.2998295
12.314749
11.391235
10.806343
10.775558
11.144965
11.452802
11.298883
10.62164
9.667342
8.743829
8.005017
7.574044
7.6048284
8.1589365
8.805396
9.082451
8.713045
7.758747
6.40426
4.9574223
3.633719
2.2176645
0.46298826
-1.5687422
-3.3849857
-4.4008512
-4.3084993
-3.200283
-1.3840394
0.955529
3.5721512
6.1272063
8.1589365
9.513423
10.406153
11.052613
11.422018
11.298883
10.6832075
9.88283
9.328721
9.1132345
9.174802
9.390287
9.667342
9.821261
9.88283
9.913612
10.036748
10.159883
10.067532
9.790478
9.482639
9.174802
8.713045
7.94345
6.958369
5.8809357
4.7419353
3.7260704
2.9872591
2.6486375
2.58707
2.463935
2.310016
2.2176645
2.0637455
1.6019887
1.0786641
0.955529
1.5096371
2.6178536
4.0954757
5.9117193
7.8510985
9.421072
10.252234
10.313802
9.852045
9.267153
8.713045
8.097368
7.4816933
6.958369
6.619747
6.40426
6.281125
6.40426
6.8044496
7.358558
7.7895308
8.005017
7.9742336
7.6048284
7.1430717
7.0199366
7.4201255
8.097368
8.774612
9.267153
9.513423
9.390287
8.928531
8.312856
7.9126663
7.9742336
8.405207
8.959315
9.451856
9.88283
10.005964
9.574991
8.713045
7.9742336
7.635612
7.635612
7.9742336
8.559126
9.267153
10.036748
10.806343
11.668288
12.530235
13.084344
12.899641
11.791424
10.283018
9.144017
8.774612
9.174802
10.159883
11.575937
13.176695
14.59275
15.362344
15.08529
14.069425
12.991992
12.622587
13.084344
13.730803
13.669236
12.622587
10.991045
9.544208
8.866963
8.559126
8.18972
7.6663957
7.450909
7.820315
8.374423
8.6822605
8.620693
8.466774
8.251287
7.820315
7.081504
6.2503414
5.4807467
4.834287
4.1570435
3.5105836
3.0796106
3.0796106
3.5721512
4.37253
5.2652597
6.1272063
6.958369
7.8818827
8.836181
9.7289095
10.744775
12.00691
13.607668
15.2084255
16.501343
17.332506
17.578775
17.45564
17.147802
16.778399
16.439775
16.22429
16.101154
16.039587
16.101154
16.07037
15.608614
14.377263
12.468667
10.252234
8.005017
5.8809357
4.249395
3.325881
3.1411781
3.4798
4.0954757
4.7727194
5.419179
5.9117193
6.219558
6.435044
6.5581794
6.6813145
6.896801
7.2662067
7.758747
8.343639
8.805396
8.928531
8.651477
8.1589365
7.758747
7.6971793
8.251287
9.267153
10.467721
11.668288
12.653371
13.084344
12.961207
12.2531805
11.052613
9.790478
8.897747
8.374423
8.066585
7.6048284
6.896801
5.9117193
4.8958545
3.9723406
2.9564755
1.7866914
0.647691
-0.3066066
-0.98385
-1.3840394
-1.5379583
-1.4148232
-0.95306623
-0.27582276
0.40142065
1.0170965
1.7866914
2.8333404
4.187827
5.6962333
7.081504
8.374423
9.636559
10.744775
11.51437
11.822208
11.699072
11.483586
11.298883
11.175748
10.960261
10.6832075
10.406153
10.159883
9.913612
9.759694
9.574991
9.267153
8.713045
7.9126663
7.173855
6.7428823
6.6505303
6.7736654
6.9891524
7.1430717
7.0199366
6.496612
5.603882
4.495665
3.5413675
2.9564755
2.7717729
2.9256916
3.2643135
3.5721512
3.633719
3.4182324
3.202746
3.449016
4.3109627
5.6346655
7.1122875
8.528342
9.821261
10.991045
11.76064
11.945343
11.606722
11.02183
10.560073
10.529288
10.929478
11.668288
12.561019
13.145911
12.961207
11.976127
10.467721
8.774612
7.173855
5.850152
4.8650703
4.3109627
4.3417463
4.7727194
5.3268275
5.7578006
6.034855
6.15799
6.3734765
6.7736654
7.173855
7.5432606
8.097368
8.836181
9.544208
9.975181
9.975181
9.605775
9.051666
8.6822605
8.651477
8.990099
9.451856
9.790478
9.913612
9.913612
9.975181
10.1291
10.252234
10.283018
10.190666
10.005964
9.852045
9.7289095
9.421072
8.836181
7.9742336
7.081504
6.281125
5.727017
5.4807467
5.388395
5.2652597
5.111341
4.803503
4.249395
3.4798
2.8333404
2.6794212
3.0488267
3.787638
4.680368
5.542314
6.281125
6.6813145
6.7736654
6.588963
6.342693
6.1887736
6.0964227
6.004071
5.9117193
5.9117193
6.219558
6.835233
7.4816933
8.005017
8.343639
8.497559
8.58991
8.713045
8.866963
8.805396
8.43599
7.758747
6.8660173
6.004071
5.388395
5.111341
5.2344766
5.665449
6.3119087
7.0199366
7.450909
7.389342
6.835233
5.850152
4.803503
4.0954757
3.8799891
4.1570435
4.803503
5.603882
6.5273952
7.5432606
8.620693
9.605775
10.37537
10.837127
11.052613
11.144965
11.206532
11.298883
11.391235
11.391235
11.237315
10.86791
10.344586
9.7289095
9.328721
9.174802
9.236369
9.328721
9.297937
9.1132345
8.836181
8.497559
8.18972
8.005017
7.94345
7.8510985
7.635612
7.29699
6.9275846
6.496612
6.1887736
6.0964227
6.1887736
6.40426
6.6505303
6.8044496
6.712098
6.3119087
5.4807467
4.37253
3.2335298
2.4947186
2.5255024
3.325881
4.5880165
5.850152
6.835233
7.450909
7.9742336
8.497559
9.082451
9.667342
10.221451
10.6832075
11.083397
11.360452
11.483586
11.51437
11.575937
11.852992
12.530235
13.700019
15.2084255
16.747614
17.917397
18.440722
18.379156
17.825047
16.932316
15.7317505
14.223343
12.653371
11.144965
9.790478
8.58991
7.635612
6.9891524
6.6813145
6.588963
6.6813145
6.9891524
7.4816933
8.220504
9.144017
10.190666
11.206532
11.852992
12.037694
11.883776
11.545154
11.02183
10.221451
9.144017
7.8510985
6.588963
5.5730977
4.9882054
5.172909
6.219558
8.005017
10.036748
11.791424
12.961207
13.361398
13.145911
12.437883
11.391235
10.1291
9.020883
8.466774
8.559126
8.959315
9.267153
9.297937
9.020883
8.559126
8.005017
7.358558
6.6813145
6.004071
5.542314
5.296044
5.2036924
5.172909
5.2652597
5.51153
5.9117193
6.342693
6.7428823
7.081504
7.327774
7.574044
7.8510985
8.18972
8.6822605
9.390287
10.221451
10.991045
11.545154
11.7298565
11.575937
11.206532
10.960261
11.02183
11.452802
12.1608305
12.991992
13.761586
14.469614
14.992938
15.146857
14.869803
14.130993
12.991992
11.7298565
10.590857
9.698126
9.1132345
8.774612
8.58991
8.405207
8.128153
7.6971793
7.173855
6.7428823
6.5581794
6.6505303
6.8044496
6.7736654
6.435044
5.9117193
5.419179
5.3268275
5.850152
6.835233
8.035801
9.1132345
9.852045
10.1291
10.036748
9.852045
9.790478
9.852045
10.1291
10.62164
11.206532
11.637506
11.852992
11.976127
12.191613
12.530235
13.022776
13.515316
14.007857
14.469614
14.931372
15.3007765
15.393128
15.054506
14.315695
13.576884
13.084344
12.807289
12.684154
12.407101
11.699072
10.37537
8.774612
7.2662067
6.0656385
5.049773
4.2801785
3.9415567
4.064692
4.4033136
4.8650703
5.419179
6.1272063
6.958369
7.7895308
8.528342
8.928531
8.897747
8.6822605
8.528342
8.528342
8.651477
8.743829
8.774612
8.620693
8.405207
8.312856
8.374423
8.713045
9.297937
10.098316
10.837127
11.2681
11.2681
10.806343
10.098316
9.328721
8.713045
8.251287
7.8818827
7.4816933
7.0199366
6.588963
6.034855
5.296044
4.37253
3.5721512
3.2335298
3.4798
4.033908
4.495665
4.8958545
5.3576117
5.850152
6.1272063
6.0656385
5.727017
5.388395
5.4499626
5.973287
6.835233
7.8818827
9.236369
10.929478
12.653371
13.884722
14.43883
14.531181
14.43883
14.19256
14.069425
14.19256
14.500398
14.715885
14.7774515
14.83902
15.023722
15.177642
15.146857
14.992938
14.746668
14.2541275
13.330614
12.00691
10.560073
9.2055855
8.035801
6.9891524
6.1272063
5.51153
5.0805573
4.6188
4.033908
3.325881
2.58707
2.002178
1.8174752
2.0329616
2.6178536
3.5413675
4.680368
5.850152
6.712098
7.0199366
6.8044496
6.435044
6.465828
7.081504
8.220504
9.605775
10.898695
11.914559
12.622587
13.022776
13.207479
13.145911
12.868857
12.591803
12.437883
12.437883
12.530235
12.561019
12.407101
11.976127
11.114181
9.975181
8.6822605
7.358558
6.004071
4.5880165
3.2643135
2.310016
1.8174752
1.6019887
1.4480696
1.232583
0.98631275
0.98631275
1.4480696
2.4023674
3.7260704
5.1421247
6.342693
7.0507197
7.29699
7.2354226
7.0199366
6.835233
6.9275846
7.4201255
8.312856
9.451856
10.6832075
11.822208
12.838073
13.515316
13.576884
13.053559
12.222397
11.2681
10.37537
9.544208
8.866963
8.343639
7.820315
7.29699
6.835233
6.342693
5.7578006
5.0805573
4.37253
3.7260704
3.1719623
2.6178536
2.0945292
1.7866914
1.7559077
1.9406103
2.1560967
2.3407998
2.3407998
2.2176645
2.0945292
2.125313
2.463935
3.0796106
3.9723406
5.111341
6.40426
7.635612
8.713045
9.513423
9.88283
9.636559
8.990099
8.18972
7.512477
6.9275846
6.40426
5.9425035
5.603882
5.3576117
5.172909
4.926638
4.649584
4.4033136
4.249395
4.003124
3.5721512
2.8333404
2.002178
1.4172858
1.2633668
1.4480696
1.7559077
2.0329616
2.4023674
3.018043
3.756854
4.557233
5.296044
5.8809357
6.219558
6.219558
5.9425035
5.51153
5.1421247
4.9882054
5.0189896
5.1421247
5.296044
5.4499626
5.542314
5.603882
5.51153
5.2344766
4.7419353
4.0954757
3.4798
3.0488267
2.864124
3.018043
3.602935
4.6188
5.7578006
6.619747
7.0507197
7.0507197
6.619747
5.9117193
5.2036924
4.7419353
4.803503
5.388395
6.2503414
7.0507197
7.5432606
7.758747
7.635612
7.2662067
6.6813145
6.219558
6.004071
6.15799
6.7428823
7.758747
8.959315
10.067532
10.744775
10.744775
10.067532
8.836181
7.4201255
6.0656385
5.0189896
4.37253
4.064692
4.187827
4.5880165
4.9882054
5.2036924
5.2036924
5.0805573
5.0189896
5.049773
5.2652597
5.603882
6.0656385
6.5273952
6.8044496
6.835233
6.6505303
6.40426
6.219558
6.0656385
5.8809357
5.727017
5.7578006
5.850152
5.9117193
5.727017
5.3268275
4.926638
4.557233
4.218611
3.8799891
3.5721512
3.3874485
3.2643135
3.2335298
3.2335298
3.2643135
3.325881
3.3874485
3.449016
3.449016
3.356665
3.2643135
3.2950974
3.602935
4.12626
4.649584
5.111341
5.603882
6.034855
6.3734765
6.40426
6.0656385
5.542314
5.1421247
4.9574223
5.111341
5.542314
6.2503414
7.0199366
7.6048284
7.7895308
7.5432606
6.9891524
6.219558
5.4499626
4.9574223
4.8650703
5.0189896
5.3268275
5.603882
5.8193684
5.9425035
5.850152
5.4807467
4.8958545
4.218611
3.6645029
3.2950974
3.1411781
3.1719623
3.356665
3.6645029
4.12626
4.649584
5.2036924
5.6962333
6.0964227
6.3119087
6.2503414
6.004071
5.6962333
5.542314
5.6962333
6.0656385
6.496612
6.7736654
6.8044496
6.7428823
6.712098
6.835233
7.0199366
7.29699
7.574044
7.9126663
8.1589365
8.282072
8.18972
7.7895308
7.1122875
6.281125
5.51153
4.9574223
4.7419353
4.803503
4.9574223
5.111341
5.172909
5.2036924
5.1421247
5.0805573
5.049773
5.0805573
5.1421247
5.172909
5.172909
5.0189896
4.7727194
4.4648814
4.1570435
4.064692
4.37253
5.111341
6.1887736
7.389342
8.405207
9.1132345
9.513423
9.605775
9.513423
9.2055855
8.743829
8.097368
7.450909
6.9275846
6.496612
6.15799
5.8193684
5.542314
5.4807467
5.7578006
6.3119087
6.958369
7.450909
7.574044
7.327774
6.7428823
6.0656385
5.419179
4.9882054
4.8650703
4.8958545
4.926638
4.834287
4.680368
4.434098
4.187827
3.9723406
3.910773
4.12626
4.680368
5.51153
6.435044
7.204639
7.635612
7.6971793
7.512477
7.2354226
7.0507197
7.0507197
7.173855
7.389342
7.635612
7.9126663
8.1589365
8.251287
8.251287
8.18972
8.18972
8.251287
8.343639
8.405207
8.374423
8.251287
8.097368
7.9126663
7.635612
7.358558
7.1430717
6.9275846
6.7428823
6.5273952
6.281125
6.004071
5.6962333
5.4499626
5.388395
5.4807467
5.665449
5.788584
5.7578006
5.542314
5.2652597
5.111341
5.2652597
5.850152
6.712098
7.6663957
8.620693
9.513423
10.190666
10.560073
10.560073
10.283018
9.913612
9.7289095
9.790478
9.913612
10.005964
10.159883
10.406153
10.498505
10.283018
9.88283
9.482639
9.236369
9.082451
9.1132345
9.297937
9.451856
9.421072
9.051666
8.43599
7.5432606
6.5273952
5.727017
5.51153
6.004071
6.896801
7.6663957
8.066585
8.066585
7.9126663
7.820315
7.9742336
8.282072
8.58991
8.928531
9.451856
10.098316
10.498505
10.406153
9.913612
9.359505
8.959315
8.774612
8.743829
9.051666
9.7289095
10.652423
11.51437
11.976127
12.037694
11.699072
11.206532
10.6832075
10.252234
9.975181
10.067532
10.560073
11.175748
11.575937
11.575937
11.206532
10.713991
10.252234
9.698126
8.990099
8.282072
7.820315
7.758747
8.066585
8.58991
9.328721
10.221451
11.114181
11.7298565
11.883776
11.7298565
11.51437
11.422018
11.51437
11.606722
11.668288
11.668288
11.699072
11.7298565
11.699072
11.637506
11.545154
11.51437
11.483586
11.452802
11.422018
11.2681
10.837127
10.283018
9.821261
9.605775
9.574991
9.482639
9.297937
9.082451
9.020883
9.144017
9.390287
9.513423
9.359505
8.897747
8.43599
8.128153
8.1589365
8.497559
9.082451
9.7289095
10.159883
10.283018
10.067532
9.605775
8.928531
8.220504
7.758747
7.758747
8.1589365
8.743829
9.297937
9.698126
9.88283
9.698126
9.1132345
8.1589365
7.1430717
6.3119087
5.973287
6.15799
6.7428823
7.450909
8.035801
8.497559
8.805396
8.805396
8.343639
7.574044
6.835233
6.3734765
6.342693
6.8044496
7.7895308
9.1132345
10.498505
11.606722
12.1608305
12.130046
11.51437
10.62164
9.88283
9.605775
9.88283
10.498505
11.298883
11.945343
12.222397
12.037694
11.51437
10.837127
10.1291
9.574991
9.1132345
8.620693
7.9742336
7.2662067
6.5273952
5.9425035
5.4807467
5.049773
4.680368
4.3417463
4.12626
4.064692
4.187827
4.5264487
5.111341
5.8809357
6.6813145
7.5432606
8.497559
9.667342
11.02183
12.314749
13.2998295
13.823154
13.915506
13.823154
13.761586
13.884722
14.069425
14.161777
14.007857
13.515316
12.561019
11.206532
9.636559
8.097368
6.7736654
5.6962333
5.049773
4.9882054
5.419179
6.0656385
6.588963
6.835233
6.7736654
6.342693
5.419179
4.187827
2.9564755
2.0329616
1.6327724
1.7866914
2.463935
3.5105836
4.7727194
6.219558
7.7279634
9.1132345
10.1291
10.529288
10.560073
10.560073
10.86791
11.51437
12.376316
13.145911
13.607668
13.792371
13.700019
13.330614
12.591803
11.699072
10.898695
10.37537
10.067532
9.7289095
9.2055855
8.405207
7.4816933
6.435044
5.388395
4.3109627
3.449016
2.9564755
2.894908
3.018043
3.018043
2.8025565
2.279232
1.6327724
0.98631275
0.43220443
0.06279892
-0.15268762
-0.245039
-0.15268762
0.15515031
0.6169072
1.232583
2.0329616
2.9872591
3.9723406
4.9574223
6.004071
7.1430717
8.43599
9.759694
10.960261
11.883776
12.407101
12.468667
12.283965
11.976127
11.51437
10.929478
10.37537
10.005964
9.852045
9.759694
9.574991
9.144017
8.405207
7.450909
6.465828
5.51153
4.5880165
3.6645029
2.864124
2.310016
2.0945292
2.125313
2.3407998
2.6178536
2.9564755
3.2335298
3.449016
3.5105836
3.5413675
3.6645029
3.8799891
4.218611
4.803503
5.727017
7.0507197
8.651477
10.190666
11.452802
12.283965
12.622587
12.530235
12.222397
11.976127
11.791424
11.668288
11.483586
11.2681
11.052613
10.806343
10.529288
10.190666
9.574991
8.58991
7.29699
5.9425035
4.649584
3.4182324
2.3407998
1.6635562
1.4172858
1.6327724
2.0945292
2.6178536
3.018043
3.2335298
3.2335298
3.0796106
2.8025565
2.6486375
2.710205
3.1411781
3.9723406
5.0189896
6.0964227
6.9275846
7.327774
7.450909
7.512477
7.5432606
7.6663957
7.8818827
8.1589365
8.466774
8.743829
8.836181
8.713045
8.374423
7.9126663
7.512477
7.29699
7.327774
7.450909
7.5432606
7.635612
7.6048284
7.2354226
6.496612
5.665449
5.172909
5.111341
5.296044
5.4807467
5.603882
5.6346655
5.603882
5.4807467
5.3576117
5.2652597
5.2652597
5.4807467
6.0656385
7.1122875
8.497559
9.975181
11.206532
11.914559
12.068479
11.852992
11.452802
11.02183
10.652423
10.283018
9.975181
9.698126
9.328721
8.866963
8.282072
7.6971793
7.204639
6.8044496
6.342693
5.850152
5.3268275
4.803503
4.3109627
3.8492055
3.449016
3.1719623
3.1411781
3.4182324
3.8799891
4.249395
4.434098
4.4033136
4.3109627
4.249395
4.2801785
4.4033136
4.434098
4.37253
4.12626
3.8799891
3.756854
3.910773
4.3417463
4.9574223
5.665449
6.219558
6.496612
6.5273952
6.40426
6.3119087
6.342693
6.5581794
6.896801
7.2662067
7.6663957
7.9742336
7.8818827
7.204639
6.219558
5.172909
4.187827
3.2643135
2.433151
1.9098265
1.7866914
2.0945292
2.8333404
3.787638
4.557233
4.8958545
4.803503
4.680368
4.711152
5.0189896
5.419179
5.850152
6.219558
6.5273952
6.6505303
6.619747
6.5273952
6.619747
6.958369
7.5432606
8.18972
8.651477
8.805396
8.528342
7.820315
6.835233
5.850152
5.111341
4.6188
4.3417463
4.218611
4.218611
4.218611
4.187827
3.9723406
3.5413675
2.894908
2.3407998
2.2484484
2.6794212
3.4798
4.3109627
4.9574223
5.2036924
5.172909
5.1421247
5.2652597
5.4499626
5.6346655
5.850152
6.281125
6.8660173
7.512477
8.097368
8.559126
8.805396
8.774612
8.497559
8.097368
7.7895308
7.5432606
7.389342
7.2354226
7.0507197
6.896801
6.7428823
6.5581794
6.40426
6.2503414
6.0656385
5.7578006
5.388395
4.9574223
4.4648814
3.9723406
3.5413675
3.1719623
2.8025565
2.5255024
2.279232
2.125313
2.0329616
2.125313
2.4947186
2.9564755
3.2950974
3.449016
3.4798
3.5105836
3.6952865
4.1570435
4.9574223
5.8809357
6.712098
7.29699
7.5432606
7.5432606
7.29699
6.9275846
6.5273952
6.1272063
5.788584
5.419179
5.111341
4.926638
4.9882054
5.2036924
5.542314
5.8193684
5.8193684
5.603882
5.2344766
4.8958545
4.7419353
4.8958545
5.3268275
6.034855
6.7736654
7.358558
7.6663957
7.7279634
7.4816933
6.9891524
6.3734765
5.6962333
5.172909
4.834287
4.7419353
4.9882054
5.4807467
6.1887736
6.9275846
7.5432606
7.820315
7.758747
7.389342
6.896801
6.40426
5.9425035
5.51153
5.172909
5.1421247
5.419179
5.9425035
6.5273952
6.958369
7.081504
6.9275846
6.619747
6.3119087
6.219558
6.3734765
6.712098
7.173855
7.6663957
8.18972
8.651477
9.020883
9.144017
8.990099
8.743829
8.466774
8.312856
8.220504
8.220504
8.1589365
8.005017
7.635612
7.204639
6.7736654
6.496612
6.435044
6.5273952
6.6813145
6.7428823
6.712098
6.6813145
6.7736654
7.081504
7.5432606
8.035801
8.497559
8.897747
9.082451
9.020883
8.713045
8.220504
7.6971793
7.2662067
7.0507197
7.0199366
7.081504
7.204639
7.327774
7.4816933
7.6048284
7.7279634
7.820315
7.9742336
8.1589365
8.282072
8.282072
8.220504
8.097368
7.9126663
7.574044
7.1430717
6.7736654
6.496612
6.342693
6.40426
6.619747
6.9275846
7.204639
7.4816933
7.8818827
8.18972
8.343639
8.343639
8.343639
8.312856
8.035801
7.4201255
6.40426
5.111341
3.6952865
2.4947186
1.69434
1.4788533
1.8790427
2.740989
3.8184216
4.711152
5.172909
5.2652597
5.2344766
5.2036924
5.419179
6.004071
6.958369
8.035801
8.805396
8.866963
8.282072
7.173855
6.004071
5.172909
5.111341
5.850152
7.2354226
8.959315
10.6832075
11.883776
12.191613
11.545154
10.1291
8.312856
6.6505303
5.51153
5.1421247
5.51153
6.496612
7.8510985
9.082451
9.852045
10.1291
10.159883
10.067532
9.88283
9.574991
9.236369
9.1132345
9.051666
8.836181
8.251287
7.450909
6.619747
6.034855
5.788584
6.004071
6.7428823
7.94345
9.451856
11.052613
12.591803
13.823154
14.654317
15.08529
15.239208
15.116074
14.685101
13.977073
13.269046
12.684154
12.00691
11.083397
9.913612
8.620693
7.327774
6.1887736
5.2652597
4.803503
4.9882054
5.6962333
6.5581794
7.2354226
7.6048284
7.6663957
7.389342
6.9275846
6.465828
6.219558
6.3119087
6.7736654
7.5432606
8.405207
9.1132345
9.482639
9.482639
9.267153
8.959315
8.620693
8.251287
7.7895308
7.29699
6.619747
5.7578006
4.8650703
4.218611
3.9415567
3.9723406
4.187827
4.6188
5.2344766
5.9425035
6.5581794
7.0507197
7.327774
7.4201255
7.29699
6.958369
6.465828
5.8809357
5.419179
5.296044
5.603882
6.3119087
7.173855
7.9742336
8.559126
9.020883
9.421072
9.759694
9.944396
10.005964
10.005964
9.944396
9.88283
9.975181
10.221451
10.560073
10.929478
11.237315
11.391235
11.329667
11.02183
10.560073
10.098316
9.790478
9.698126
9.7289095
9.7289095
9.544208
9.2055855
8.805396
8.251287
7.574044
6.7736654
6.0656385
5.665449
5.665449
5.9425035
6.342693
6.712098
6.896801
6.9275846
6.7736654
6.496612
6.1887736
5.9425035
5.8193684
5.7578006
5.6962333
5.727017
5.9425035
6.2503414
6.5273952
6.619747
6.5273952
6.2503414
5.9117193
5.665449
5.603882
5.8193684
6.2503414
6.7736654
7.358558
8.005017
8.651477
9.267153
9.790478
10.221451
10.498505
10.775558
11.052613
11.422018
11.7298565
11.822208
11.668288
11.422018
11.175748
10.929478
10.6832075
10.467721
10.37537
10.436937
10.560073
10.744775
10.86791
10.713991
10.313802
9.821261
9.544208
9.544208
9.7289095
10.067532
10.498505
10.960261
11.360452
11.606722
11.699072
11.668288
11.452802
10.960261
10.252234
9.421072
8.6822605
8.066585
7.6048284
7.29699
7.173855
7.173855
7.204639
7.204639
7.1430717
7.0507197
6.9891524
7.0507197
7.29699
7.6971793
8.128153
8.466774
8.743829
8.959315
9.174802
9.390287
9.636559
9.913612
10.252234
10.529288
10.775558
10.929478
11.052613
11.083397
10.960261
10.6832075
10.37537
10.190666
10.313802
10.775558
11.51437
12.376316
13.207479
13.761586
13.853938
13.515316
12.930425
12.191613
11.298883
10.313802
9.359505
8.528342
7.94345
7.6663957
7.6971793
7.94345
8.220504
8.43599
8.43599
8.251287
8.005017
7.6971793
7.4816933
7.327774
7.327774
7.5432606
7.8818827
8.251287
8.58991
8.774612
8.774612
8.559126
8.1589365
7.6663957
7.204639
6.8044496
6.619747
6.6813145
6.958369
7.389342
7.8510985
8.18972
8.405207
8.374423
8.18972
7.9742336
7.7895308
7.635612
7.450909
7.2662067
7.1430717
7.173855
7.327774
7.4816933
7.512477
7.327774
6.9891524
6.496612
5.973287
5.542314
5.3268275
5.3268275
5.51153
5.7578006
5.973287
6.0964227
6.15799
6.342693
6.6505303
7.081504
7.450909
7.6048284
7.6048284
7.512477
7.358558
7.204639
6.9891524
6.7428823
6.5273952
6.496612
6.8044496
7.389342
8.066585
8.58991
8.866963
8.866963
8.743829
8.58991
8.43599
8.374423
8.405207
8.58991
8.805396
9.020883
9.236369
9.359505
9.359505
9.082451
8.58991
7.9742336
7.4201255
6.9891524
6.7428823
6.712098
6.835233
7.081504
7.29699
7.358558
7.173855
6.896801
6.6813145
6.619747
6.6813145
6.835233
6.9891524
7.081504
7.1122875
7.1122875
7.173855
7.29699
7.5432606
7.7895308
7.9742336
8.035801
7.9742336
7.8818827
7.7279634
7.574044
7.4201255
7.358558
7.4816933
7.7279634
8.066585
8.282072
8.43599
8.497559
8.43599
8.220504
7.758747
7.173855
6.6505303
6.3734765
6.40426
6.6813145
7.1122875
7.5432606
7.8818827
8.035801
8.005017
7.94345
8.005017
8.1589365
8.282072
8.251287
8.005017
7.574044
7.1430717
6.835233
6.8044496
7.081504
7.635612
8.282072
8.897747
9.390287
9.7289095
9.790478
9.574991
9.144017
8.743829
8.405207
8.18972
7.94345
7.6971793
7.450909
7.204639
6.9891524
6.8044496
6.619747
6.588963
6.6813145
6.9891524
7.358558
7.6971793
7.7895308
7.5432606
6.9891524
6.281125
5.542314
4.9574223
4.5880165
4.4648814
4.6188
5.0189896
5.5730977
6.1272063
6.619747
6.9891524
7.327774
7.6663957
8.035801
8.343639
8.651477
8.866963
8.959315
8.897747
8.6822605
8.497559
8.374423
8.312856
8.282072
8.18972
8.035801
7.758747
7.358558
6.896801
6.465828
6.219558
6.1272063
6.0964227
6.004071
5.788584
5.542314
5.3576117
5.3268275
5.419179
5.603882
5.850152
6.0656385
6.0964227
6.004071
5.6962333
5.2344766
4.649584
4.064692
3.633719
3.5105836
3.7260704
4.249395
4.803503
5.1421247
5.1421247
4.8958545
4.5264487
4.218611
4.1570435
4.4648814
5.2036924
6.3119087
7.574044
8.774612
9.605775
9.975181
9.944396
9.698126
9.421072
9.020883
8.559126
8.251287
8.220504
8.466774
8.836181
9.082451
9.174802
9.144017
9.144017
9.297937
9.482639
9.605775
9.636559
9.544208
9.421072
9.267153
9.082451
8.959315
8.928531
9.020883
9.1132345
9.174802
9.051666
8.743829
8.251287
7.6663957
7.081504
6.588963
6.2503414
6.219558
6.588963
7.1430717
7.6971793
8.220504
8.620693
8.774612
8.58991
8.18972
7.758747
7.5432606
7.574044
7.8510985
8.251287
8.620693
8.990099
9.297937
9.359505
9.082451
8.559126
8.005017
7.7895308
7.820315
7.94345
8.005017
8.066585
8.097368
8.066585
7.8818827
7.5432606
7.204639
6.9891524
6.9275846
6.958369
6.896801
6.6813145
6.435044
6.465828
6.8660173
7.4816933
8.066585
8.58991
9.051666
9.328721
9.297937
8.928531
8.405207
7.9742336
7.820315
7.9742336
8.497559
9.174802
9.759694
10.1291
10.406153
10.62164
10.744775
10.713991
10.560073
10.344586
10.1291
9.852045
9.513423
9.236369
9.174802
9.297937
9.421072
9.421072
9.267153
8.959315
8.497559
7.94345
7.450909
7.0199366
6.8044496
6.7428823
6.8660173
6.958369
6.8660173
6.6505303
6.496612
6.5273952
6.7736654
7.173855
7.6971793
8.282072
8.805396
9.174802
9.359505
9.482639
9.544208
9.574991
9.667342
9.698126
9.513423
8.959315
8.066585
7.0199366
6.1272063
5.5730977
5.388395
5.603882
6.1272063
6.7428823
7.4201255
7.9742336
8.374423
8.559126
8.651477
8.805396
9.020883
9.174802
9.359505
9.667342
10.036748
10.313802
10.406153
10.37537
10.406153
10.498505
10.529288
10.344586
10.036748
9.7289095
9.574991
9.482639
9.390287
9.297937
9.1132345
8.928531
8.713045
8.497559
8.374423
8.405207
8.651477
8.897747
8.990099
8.866963
8.528342
8.1589365
7.820315
7.6048284
7.4816933
7.450909
7.358558
7.1122875
6.7428823
6.3119087
6.034855
5.973287
6.1887736
6.6813145
7.327774
8.005017
8.497559
8.805396
8.928531
9.020883
9.1132345
9.267153
9.513423
9.790478
10.036748
10.221451
10.436937
10.62164
10.6832075
10.590857
10.37537
10.098316
9.821261
9.605775
9.451856
9.297937
9.051666
8.743829
8.312856
7.8510985
7.358558
6.9891524
6.712098
6.435044
6.1887736
6.0656385
6.1272063
6.435044
6.8660173
7.2662067
7.574044
7.8818827
8.312856
8.774612
9.174802
9.513423
9.852045
10.159883
10.436937
10.6832075
10.898695
11.02183
11.052613
11.02183
11.02183
11.114181
11.2681
11.422018
11.575937
11.637506
11.606722
11.360452
10.929478
10.37537
9.7289095
9.082451
8.528342
8.097368
7.7895308
7.5432606
7.327774
7.081504
6.835233
6.5581794
6.3119087
6.1887736
6.1887736
6.2503414
6.2503414
6.1887736
6.1272063
6.0964227
6.1887736
6.3734765
6.5581794
6.712098
6.8660173
7.1122875
7.450909
7.7895308
8.035801
8.066585
7.9126663
7.7279634
7.635612
7.6971793
7.9742336
8.312856
8.6822605
8.990099
9.1132345
9.1132345
9.020883
8.959315
8.959315
9.1132345
9.421072
9.790478
10.1291
10.252234
10.159883
9.944396
9.790478
9.698126
9.605775
9.544208
9.605775
9.852045
10.344586
10.960261
11.483586
11.637506
11.360452
10.713991
9.852045
8.959315
8.1589365
7.5432606
7.204639
7.081504
7.1430717
7.2662067
7.450909
7.6663957
7.7895308
7.820315
7.6971793
7.4201255
6.958369
6.496612
6.2503414
6.219558
6.342693
6.588963
6.9275846
7.204639
7.358558
7.29699
7.1122875
6.835233
6.465828
6.0964227
5.8809357
5.973287
6.3119087
6.7736654
7.173855
7.5432606
7.7895308
7.9126663
7.94345
8.005017
8.097368
8.312856
8.651477
9.082451
9.513423
9.790478
9.821261
9.667342
9.359505
8.959315
8.528342
8.128153
7.7895308
7.574044
7.4816933
7.4816933
7.512477
7.5432606
7.4816933
7.389342
7.2354226
7.173855
7.2354226
7.327774
7.450909
7.5432606
7.7279634
7.94345
8.1589365
8.251287
8.312856
8.251287
8.035801
7.6663957
7.1430717
6.6505303
6.3119087
6.1887736
6.2503414
6.496612
6.9275846
7.450909
7.94345
8.251287
8.343639
8.18972
7.9126663
7.512477
7.1122875
6.7736654
6.6813145
6.8660173
7.2354226
7.635612
7.94345
8.066585
7.94345
7.635612
7.29699
7.081504
7.0199366
7.1430717
7.389342
7.6971793
8.035801
8.251287
8.251287
8.005017
7.6971793
7.389342
7.358558
7.635612
8.1589365
8.6822605
9.051666
9.174802
8.990099
8.43599
7.635612
6.9275846
6.465828
6.3119087
6.3119087
6.435044
6.6813145
7.1430717
7.758747
8.405207
9.020883
9.574991
9.975181
10.159883
10.005964
9.482639
8.774612
8.066585
7.512477
7.204639
7.1122875
7.0507197
6.958369
6.8044496
6.6505303
6.5273952
6.40426
6.2503414
6.0964227
6.034855
6.1272063
6.40426
6.8044496
7.358558
7.94345
8.528342
8.990099
9.297937
9.390287
9.267153
8.959315
8.405207
7.758747
7.1122875
6.712098
6.496612
6.465828
6.435044
6.496612
6.588963
6.7428823
6.958369
7.2354226
7.4816933
7.635612
7.6663957
7.5432606
7.4201255
7.327774
7.358558
7.4816933
7.6971793
7.8510985
7.820315
7.6971793
7.4816933
7.2662067
7.173855
7.204639
7.29699
7.4201255
7.574044
7.635612
7.574044
7.4816933
7.29699
7.204639
7.2662067
7.512477
7.758747
7.820315
7.7279634
7.574044
7.4201255
7.4201255
7.635612
8.066585
8.58991
8.959315
8.959315
8.528342
7.7895308
6.9275846
6.281125
6.1887736
6.5581794
7.0199366
7.4816933
7.8510985
8.035801
8.035801
7.7895308
7.389342
6.9891524
6.6813145
6.5581794
6.588963
6.7736654
7.1122875
7.450909
7.635612
7.574044
7.327774
7.081504
6.9275846
6.958369
7.1430717
7.389342
7.6971793
7.9126663
7.9126663
7.6048284
7.1122875
6.588963
6.2503414
6.281125
6.588963
7.0507197
7.5432606
8.035801
8.497559
8.928531
9.1132345
9.020883
8.713045
8.405207
8.220504
8.282072
8.528342
8.959315
9.451856
10.005964
10.498505
10.837127
10.898695
10.713991
10.37537
10.036748
9.698126
9.421072
9.174802
8.928531
8.620693
8.220504
7.7279634
7.204639
6.8660173
6.7736654
6.8660173
6.896801
6.7736654
6.712098
6.8044496
6.896801
6.896801
6.7428823
6.588963
6.435044
6.2503414
6.034855
5.8809357
5.850152
6.004071
6.219558
6.496612
6.712098
6.896801
7.0507197
7.2354226
7.4201255
7.6971793
8.066585
8.466774
8.774612
8.897747
8.959315
9.051666
9.267153
9.605775
9.944396
10.221451
10.37537
10.467721
10.436937
10.252234
9.852045
9.390287
9.020883
8.866963
8.990099
9.359505
9.821261
10.252234
10.529288
10.560073
10.37537
10.067532
9.759694
9.544208
9.513423
9.636559
9.913612
10.159883
10.283018
10.1291
9.759694
9.328721
9.020883
8.897747
8.866963
8.805396
8.743829
8.805396
9.082451
9.451856
9.698126
9.605775
9.297937
8.990099
8.805396
8.651477
8.497559
8.251287
8.097368
8.097368
8.251287
8.405207
8.497559
8.466774
8.343639
8.097368
7.758747
7.389342
7.2354226
7.389342
7.8510985
8.559126
9.359505
10.221451
10.960261
11.51437
11.791424
11.76064
11.545154
11.452802
11.452802
11.422018
11.2681
11.114181
11.083397
11.052613
10.991045
10.775558
10.529288
10.283018
10.067532
9.913612
9.7289095
9.544208
9.421072
9.451856
9.451856
9.390287
9.297937
9.082451
8.6822605
8.1589365
7.6048284
7.2354226
7.081504
7.1430717
7.4201255
7.820315
8.035801
8.005017
7.9742336
8.128153
8.374423
8.559126
8.774612
9.051666
9.482639
9.944396
10.529288
11.206532
11.914559
12.345532
12.376316
11.976127
11.329667
10.560073
9.975181
9.698126
9.667342
9.544208
9.144017
8.528342
7.94345
7.5432606
7.204639
6.7736654
6.435044
6.40426
6.8044496
7.4816933
8.1589365
8.58991
8.774612
8.713045
8.251287
7.389342
6.5581794
6.1272063
6.15799
6.465828
6.835233
7.327774
7.8510985
8.220504
8.343639
8.43599
8.990099
10.1291
11.637506
13.145911
14.315695
15.116074
15.547047
15.485478
14.869803
14.007857
13.2998295
13.022776
12.991992
13.022776
12.961207
12.745722
12.314749
11.791424
11.237315
10.806343
10.406153
10.098316
9.88283
9.7289095
9.574991
9.328721
8.897747
8.18972
7.0507197
5.5730977
4.003124
2.6486375
1.6327724
1.0170965
0.77082616
1.0170965
1.6019887
2.279232
2.8025565
3.1719623
3.602935
4.4033136
5.4807467
6.6505303
7.7279634
8.559126
9.144017
9.421072
9.544208
9.7289095
10.036748
10.467721
10.86791
11.114181
11.144965
10.991045
10.929478
11.206532
11.7298565
12.283965
12.653371
12.838073
12.868857
12.684154
12.345532
11.976127
11.791424
11.883776
12.099262
12.283965
12.191613
11.637506
10.6832075
9.482639
8.282072
7.358558
6.7428823
6.5581794
6.7428823
7.1122875
7.450909
7.7279634
8.005017
8.18972
8.220504
8.128153
8.066585
8.066585
8.097368
8.128153
8.128153
8.18972
8.282072
8.282072
8.18972
8.035801
7.9126663
7.820315
7.7895308
7.7279634
7.6663957
7.635612
7.758747
7.9742336
8.220504
8.374423
8.43599
8.312856
8.035801
7.6048284
7.173855
6.8660173
6.712098
6.6813145
6.8044496
6.896801
7.0199366
7.1430717
7.358558
7.635612
7.9126663
8.18972
8.559126
8.897747
9.1132345
9.236369
9.328721
9.451856
9.482639
9.482639
9.513423
9.7289095
10.252234
10.86791
11.329667
11.545154
11.637506
11.606722
11.360452
10.86791
10.252234
9.821261
9.7289095
9.975181
10.313802
10.498505
10.529288
10.590857
10.590857
10.283018
9.544208
8.6822605
7.9742336
7.512477
7.389342
7.5432606
7.9126663
8.343639
8.651477
8.836181
8.959315
8.928531
8.620693
8.035801
7.327774
6.7736654
6.465828
6.496612
6.835233
7.358558
8.035801
8.774612
9.359505
9.7289095
9.852045
9.821261
9.7289095
9.482639
9.082451
8.559126
8.18972
8.035801
8.005017
7.94345
7.7895308
7.6971793
7.8510985
8.251287
8.743829
9.2055855
9.636559
10.1291
10.744775
11.329667
11.7298565
11.914559
11.976127
11.914559
11.668288
11.175748
10.529288
10.005964
9.913612
10.190666
10.560073
10.898695
11.175748
11.452802
11.606722
11.545154
11.206532
10.744775
10.313802
9.852045
9.390287
8.897747
8.374423
7.7895308
7.204639
6.619747
6.15799
5.9425035
6.0656385
6.465828
7.0199366
7.6971793
8.466774
9.236369
9.790478
10.005964
9.975181
9.88283
9.759694
9.574991
9.267153
9.051666
8.990099
8.990099
8.959315
8.866963
8.774612
8.836181
9.144017
9.636559
10.159883
10.590857
10.806343
10.806343
10.6832075
10.529288
10.406153
10.252234
9.975181
9.574991
9.174802
8.866963
8.713045
8.559126
8.343639
8.066585
7.820315
7.6048284
7.4201255
7.29699
7.2662067
7.204639
7.081504
6.712098
6.1272063
5.5730977
5.296044
5.603882
6.40426
7.4816933
8.497559
9.390287
10.221451
10.960261
11.452802
11.606722
11.545154
11.329667
10.960261
10.406153
9.852045
9.513423
9.544208
9.790478
10.159883
10.467721
10.652423
10.713991
10.6832075
10.713991
10.837127
10.991045
11.144965
11.329667
11.575937
11.699072
11.575937
10.991045
9.975181
8.743829
7.574044
6.7736654
6.496612
6.6813145
7.1122875
7.574044
8.005017
8.251287
8.220504
7.8818827
7.389342
6.9275846
6.619747
6.496612
6.588963
6.7736654
6.9891524
7.1430717
7.173855
7.1430717
7.1122875
7.1430717
7.29699
7.635612
8.097368
8.58991
9.144017
9.698126
10.283018
10.775558
11.2681
11.791424
12.2531805
12.499451
12.437883
12.191613
11.945343
11.883776
11.914559
12.068479
12.222397
12.345532
12.314749
12.099262
11.7298565
11.206532
10.62164
10.036748
9.605775
9.359505
9.297937
9.328721
9.451856
9.605775
9.698126
9.667342
9.482639
9.174802
8.774612
8.43599
8.220504
8.128153
7.9126663
7.574044
7.081504
6.619747
6.219558
6.004071
6.0964227
6.496612
7.1122875
7.758747
8.312856
8.651477
8.713045
8.651477
8.6822605
8.836181
8.959315
8.959315
8.866963
8.743829
8.651477
8.651477
8.6822605
8.805396
9.082451
9.482639
9.790478
10.005964
10.1291
10.190666
10.190666
10.036748
9.698126
9.236369
8.836181
8.559126
8.497559
8.559126
8.6822605
8.836181
9.020883
9.2055855
9.297937
9.297937
9.174802
9.020883
8.836181
8.6822605
8.58991
8.620693
8.713045
8.805396
8.774612
8.497559
8.035801
7.512477
7.081504
6.896801
6.9891524
7.358558
7.9126663
8.528342
8.990099
9.267153
9.236369
8.928531
8.43599
7.820315
7.204639
6.6813145
6.3119087
6.1272063
6.0656385
6.0656385
6.0964227
6.034855
6.004071
5.973287
6.034855
6.281125
6.6813145
7.173855
7.6663957
8.035801
8.251287
8.374423
8.559126
8.805396
9.174802
9.636559
10.221451
10.806343
11.237315
11.483586
11.51437
11.391235
11.114181
10.806343
10.498505
10.098316
9.513423
8.713045
7.820315
6.9275846
6.219558
5.7578006
5.6346655
5.6962333
5.8193684
6.004071
6.342693
6.712098
6.896801
6.8044496
6.435044
5.9425035
5.542314
5.3268275
5.3268275
5.4807467
5.665449
5.850152
6.004071
6.0964227
6.1272063
6.2503414
6.588963
7.1122875
7.7895308
8.528342
9.144017
9.544208
9.759694
9.88283
9.944396
9.88283
9.7289095
9.482639
9.174802
8.805396
8.466774
8.251287
8.18972
8.18972
8.251287
8.312856
8.251287
8.1589365
8.1589365
8.282072
8.343639
8.18972
7.9742336
7.8510985
7.820315
7.758747
7.6663957
7.5432606
7.5432606
7.6971793
7.8818827
8.005017
8.097368
8.18972
8.282072
8.374423
8.497559
8.713045
9.051666
9.513423
9.944396
10.252234
10.406153
10.37537
10.252234
10.005964
9.698126
9.267153
8.774612
8.312856
8.035801
8.035801
8.282072
8.497559
8.58991
8.58991
8.466774
8.312856
8.18972
8.128153
8.128153
8.066585
7.8818827
7.635612
7.512477
7.6971793
8.1589365
8.774612
9.297937
9.636559
9.698126
9.513423
9.328721
9.421072
9.88283
10.498505
10.86791
10.86791
10.590857
10.190666
9.759694
9.236369
8.774612
8.559126
8.58991
8.743829
8.866963
8.959315
8.990099
8.928531
8.6822605
8.312856
7.94345
7.7279634
7.635612
7.6663957
7.758747
7.820315
7.8818827
7.820315
7.6663957
7.5432606
7.450909
7.389342
7.29699
7.173855
7.0507197
7.0507197
7.2354226
7.574044
7.9126663
8.18972
8.374423
8.43599
8.43599
8.343639
8.251287
8.220504
8.220504
8.18972
8.097368
7.94345
7.758747
7.635612
7.6048284
7.7895308
8.035801
8.251287
8.43599
8.743829
9.267153
9.913612
10.529288
10.991045
11.329667
11.51437
11.606722
11.575937
11.391235
11.114181
10.898695
10.837127
10.898695
10.898695
10.6832075
10.190666
9.513423
8.6822605
7.8818827
7.2662067
7.1122875
7.358558
7.7895308
8.18972
8.374423
8.374423
8.282072
8.1589365
8.097368
8.251287
8.528342
8.774612
8.805396
8.58991
8.066585
7.204639
6.219558
5.388395
4.926638
4.8958545
5.3268275
6.0656385
7.0199366
8.005017
8.866963
9.513423
9.975181
10.37537
10.898695
11.668288
12.622587
13.392181
13.730803
13.607668
13.269046
12.868857
12.499451
12.191613
11.914559
11.668288
11.329667
10.806343
10.1291
9.451856
8.928531
8.528342
8.251287
7.9742336
7.6663957
7.29699
6.958369
6.7428823
6.7736654
7.081504
7.6048284
8.097368
8.405207
8.374423
8.035801
7.5432606
7.0199366
6.5581794
6.2503414
6.1887736
6.342693
6.7428823
7.29699
8.005017
8.805396
9.574991
10.344586
11.237315
12.2531805
13.2998295
14.19256
14.869803
15.33156
15.547047
15.485478
15.023722
14.161777
13.022776
11.852992
10.806343
9.821261
8.897747
7.9742336
7.0507197
6.1887736
5.603882
5.3576117
5.4499626
5.727017
6.0656385
6.5273952
6.958369
7.2662067
7.4201255
7.574044
7.8510985
8.18972
8.528342
8.836181
9.082451
9.236369
9.144017
8.805396
8.282072
7.7895308
7.512477
7.512477
7.6971793
8.035801
8.559126
9.236369
9.913612
10.467721
10.86791
11.237315
11.7298565
12.437883
13.238262
13.94629
14.469614
14.715885
14.746668
14.43883
13.792371
12.838073
11.7298565
10.62164
9.7289095
9.174802
8.897747
8.836181
8.897747
8.928531
8.866963
8.805396
8.928531
9.421072
10.1291
10.775558
11.144965
11.052613
10.498505
9.605775
8.620693
7.8510985
7.389342
7.204639
7.1122875
6.9275846
6.6813145
6.40426
6.219558
6.219558
6.40426
6.7736654
7.173855
7.5432606
7.94345
8.374423
8.928531
9.605775
10.313802
10.960261
11.452802
11.822208
12.037694
12.191613
12.191613
12.099262
11.976127
11.945343
12.00691
12.068479
12.099262
12.099262
12.130046
12.1608305
12.099262
11.852992
11.452802
11.02183
10.744775
10.62164
10.590857
10.62164
10.62164
10.498505
10.190666
9.759694
9.2055855
8.6822605
8.312856
8.220504
8.43599
8.866963
9.390287
9.88283
10.190666
10.313802
10.221451
10.005964
9.821261
9.790478
10.005964
10.498505
11.237315
12.130046
13.022776
13.730803
14.161777
14.315695
14.284911
14.130993
13.884722
13.576884
13.2998295
13.022776
12.807289
12.684154
12.684154
12.745722
12.838073
12.930425
12.961207
12.930425
12.868857
12.776505
12.807289
12.899641
13.053559
13.145911
13.053559
12.653371
11.914559
10.86791
9.759694
8.6822605
7.820315
7.2354226
6.958369
6.958369
7.204639
7.4816933
7.6971793
7.758747
7.6971793
7.5432606
7.389342
7.2662067
7.389342
7.758747
8.43599
9.236369
10.098316
10.898695
11.545154
12.037694
12.222397
12.099262
11.791424
11.51437
11.391235
11.545154
11.914559
12.437883
13.053559
13.576884
13.94629
14.130993
14.100208
13.853938
13.515316
13.207479
12.991992
12.930425
12.868857
12.868857
12.776505
12.591803
12.1608305
11.575937
10.806343
9.944396
9.144017
8.528342
8.251287
8.312856
8.651477
9.144017
9.636559
10.067532
10.436937
10.744775
10.991045
11.114181
11.052613
10.744775
10.313802
10.005964
9.852045
9.852045
9.975181
10.067532
10.1291
10.098316
10.005964
9.759694
9.421072
9.020883
8.743829
8.58991
8.559126
8.58991
8.6822605
8.774612
8.928531
9.1132345
9.482639
9.944396
10.436937
10.837127
11.144965
11.360452
11.51437
11.637506
11.76064
11.914559
12.130046
12.376316
12.591803
12.776505
12.961207
13.207479
13.453749
13.607668
13.546101
13.330614
13.084344
12.899641
12.838073
12.714937
12.468667
12.037694
11.483586
10.898695
10.406153
10.005964
9.7289095
9.451856
9.051666
8.528342
7.9126663
7.389342
7.0507197
6.9891524
7.1122875
7.358558
7.7279634
8.220504
8.713045
9.144017
9.390287
9.451856
9.451856
9.513423
9.667342
9.913612
10.252234
10.590857
10.960261
11.298883
11.606722
12.00691
12.468667
12.991992
13.607668
14.2541275
14.808236
15.146857
15.2084255
15.08529
14.83902
14.623533
14.561965
14.685101
14.869803
14.962155
15.023722
14.992938
14.869803
14.59275
14.007857
13.176695
12.2531805
11.483586
11.02183
10.806343
10.713991
10.590857
10.344586
9.913612
9.267153
8.343639
7.4201255
6.6813145
6.281125
6.2503414
6.465828
6.712098
6.958369
7.081504
7.204639
7.29699
7.450909
7.6663957
8.005017
8.559126
9.267153
9.975181
10.313802
10.221451
9.821261
9.451856
9.297937
9.482639
9.944396
10.6832075
11.575937
12.468667
13.115128
13.361398
13.330614
13.238262
13.361398
13.669236
13.977073
14.038641
13.94629
13.94629
14.130993
14.469614
14.900587
15.516263
16.255074
16.993883
17.45564
17.424856
16.87075
15.978021
15.116074
14.500398
13.915506
12.776505
10.837127
8.43599
6.219558
4.680368
4.218611
5.2036924
7.7895308
11.298883
14.377263
15.793317
15.2084255
13.207479
10.775558
8.58991
6.958369
5.9117193
5.0805573
4.0954757
3.018043
2.433151
3.0488267
4.9882054
7.6663957
10.190666
11.914559
12.776505
13.176695
13.607668
14.315695
15.33156
16.62448
18.25602
20.133831
21.703804
22.381048
21.703804
19.856777
17.486423
15.423912
14.284911
14.377263
15.639399
17.671127
19.825994
21.3344
21.642237
20.595587
18.717777
16.716831
15.054506
13.792371
12.991992
12.868857
13.484532
14.561965
15.670182
16.56291
17.240154
17.60956
17.301723
16.101154
14.284911
12.314749
10.744775
9.852045
9.605775
9.913612
10.806343
12.191613
13.792371
15.08529
15.854885
16.162722
16.501343
17.36329
18.779345
20.380102
21.611452
22.381048
22.658102
22.411833
21.611452
20.472452
19.333452
18.1021
16.716831
15.177642
13.823154
12.838073
12.191613
11.76064
11.2681
10.62164
10.036748
9.944396
10.6832075
12.037694
13.422965
14.223343
14.161777
13.392181
12.345532
11.452802
10.991045
11.02183
11.237315
11.360452
11.329667
11.483586
12.099262
13.238262
14.623533
15.854885
16.532127
16.131939
14.315695
11.206532
7.574044
4.557233
3.4182324
4.8650703
8.651477
13.761586
18.871696
22.935158
25.305508
25.95197
25.24394
23.920238
22.71967
22.165562
22.31948
22.96594
23.643183
23.797102
22.935158
20.841858
17.701912
14.069425
10.652423
8.035801
6.465828
5.8809357
6.1272063
7.081504
8.713045
10.837127
13.115128
14.931372
15.8241005
15.393128
13.761586
11.391235
9.359505
8.559126
9.482639
11.822208
14.900587
17.886616
19.979912
20.841858
20.472452
19.056398
16.87075
14.284911
11.914559
10.406153
10.252234
11.51437
13.853938
16.778399
19.764425
22.288696
23.920238
24.474346
23.920238
22.56575
20.749508
18.964046
17.60956
17.024668
17.147802
17.486423
17.301723
16.378208
14.900587
13.269046
11.668288
10.313802
9.482639
9.544208
10.806343
13.084344
15.854885
18.502289
20.410887
21.118912
20.472452
18.656208
16.162722
13.669236
11.7298565
10.713991
10.806343
11.822208
13.2998295
14.7774515
15.762533
15.8241005
14.83902
13.084344
11.175748
9.698126
9.174802
9.759694
11.51437
14.038641
16.716831
18.656208
19.087181
17.825047
15.393128
12.714937
10.837127
10.37537
11.298883
13.176695
15.269993
16.901531
17.424856
16.62448
14.746668
12.376316
10.313802
9.174802
9.451856
11.144965
14.007857
17.45564
20.872643
23.797102
25.921185
27.337238
28.199184
28.537807
28.137617
26.906265
24.874537
22.473398
20.256966
18.533073
17.36329
16.655262
16.131939
15.516263
14.654317
13.515316
12.2531805
11.114181
10.344586
10.190666
10.898695
12.530235
14.808236
17.11702
18.74856
19.179533
18.440722
17.055452
15.670182
14.869803
14.7774515
15.2084255
15.885669
16.470558
16.809181
16.87075
16.655262
16.193506
15.700966
15.485478
15.793317
16.655262
17.855831
19.025614
19.887562
20.349318
20.626371
20.964993
21.488317
21.950075
22.042425
21.426752
20.072264
18.163668
16.039587
14.007857
12.376316
11.360452
10.929478
10.991045
11.2681
11.575937
11.822208
12.00691
12.099262
12.345532
13.022776
14.469614
16.747614
19.518154
22.103992
23.76632
24.166508
23.45848
22.165562
20.872643
20.010695
19.672073
19.825994
20.072264
19.887562
18.81013
16.778399
13.977073
10.929478
8.282072
6.6813145
6.465828
7.6048284
9.759694
12.314749
14.685101
16.40899
17.240154
17.147802
16.470558
15.547047
14.900587
14.654317
14.623533
14.469614
14.100208
13.515316
13.053559
12.868857
12.991992
13.176695
13.053559
12.437883
11.391235
10.159883
9.2055855
8.897747
9.636559
11.51437
14.315695
17.424856
20.441668
23.027506
24.90532
25.767265
25.520996
24.412779
23.027506
22.011642
21.58067
21.549885
21.488317
20.903427
19.456587
17.178587
14.377263
11.699072
9.605775
8.282072
7.6048284
7.327774
7.173855
7.2354226
7.512477
8.128153
9.082451
10.37537
11.883776
13.330614
14.377263
14.962155
15.023722
14.869803
14.715885
14.715885
14.900587
15.177642
15.362344
15.269993
14.685101
13.515316
12.00691
10.498505
9.390287
8.805396
8.651477
8.774612
9.082451
9.482639
10.098316
10.991045
12.222397
13.638452
15.054506
16.22429
17.055452
17.517208
17.578775
17.11702
16.193506
14.900587
13.422965
11.822208
10.159883
8.58991
7.327774
6.496612
6.004071
5.603882
5.172909
4.834287
4.8650703
5.4807467
6.6505303
8.097368
9.451856
10.652423
11.822208
13.053559
14.346479
15.485478
16.193506
16.347425
15.947236
15.116074
14.038641
13.022776
12.345532
12.099262
12.314749
12.868857
13.546101
13.977073
14.007857
13.515316
12.530235
11.237315
10.005964
9.297937
9.605775
10.960261
13.022776
15.269993
17.055452
17.825047
17.301723
15.670182
13.238262
10.436937
7.6971793
5.3576117
3.4798
2.0945292
1.2941506
1.0786641
1.3557183
1.9098265
2.6486375
3.6952865
5.2036924
7.2354226
9.636559
11.945343
13.607668
14.315695
14.038641
13.084344
11.945343
10.991045
10.467721
10.406153
10.529288
10.498505
10.036748
9.236369
8.220504
7.204639
6.3119087
5.727017
5.542314
5.788584
6.5273952
7.758747
9.451856
11.329667
13.115128
14.715885
16.008802
16.932316
17.36329
17.270939
16.56291
15.362344
13.977073
12.745722
12.00691
11.791424
12.037694
12.468667
12.714937
12.345532
11.329667
9.852045
8.282072
6.8660173
5.603882
4.4033136
3.2643135
2.310016
1.7251238
1.540421
1.540421
1.4480696
1.1710155
0.83239377
0.70925856
0.9247452
1.4172858
2.0329616
2.740989
3.787638
5.2652597
7.173855
9.174802
10.960261
12.345532
13.176695
13.453749
13.361398
13.207479
13.422965
14.284911
15.7317505
17.394072
18.840912
19.672073
19.79521
19.179533
18.071316
16.747614
15.423912
14.377263
13.607668
13.145911
13.053559
13.392181
14.007857
14.59275
15.177642
15.854885
16.716831
17.640345
18.286804
18.132885
16.839966
14.100208
10.252234
6.342693
3.6952865
3.3874485
5.6346655
9.944396
15.146857
19.979912
23.304562
24.381994
23.181427
20.349318
17.209372
15.177642
14.808236
15.3007765
15.423912
14.59275
12.991992
10.744775
8.005017
5.5730977
4.680368
6.034855
8.866963
11.298883
11.637506
9.790478
6.8660173
4.12626
2.433151
1.9098265
2.0637455
1.9098265
0.55533963
-2.0920668
-5.016527
-6.648068
-5.9708242
-3.3849857
-0.27582276
2.0329616
2.9256916
2.740989
2.0945292
1.386502
0.80160993
0.89396137
2.3715835
5.4499626
8.959315
11.083397
10.590857
7.8510985
4.3417463
1.6327724
0.77082616
2.463935
7.0199366
14.038641
22.103992
29.091913
33.124596
33.555565
31.000511
26.998617
22.812021
19.14875
16.655262
16.039587
17.701912
21.057344
25.090021
29.276617
33.524784
37.588245
40.72819
42.26738
42.17503
41.343864
40.758972
40.605057
40.635838
40.543488
40.358784
39.866245
38.296272
34.910053
29.522888
22.812021
15.854885
9.359505
3.5105836
-1.7842286
-6.463365
