# Supplementary material for: Performances of the PIPER scalable child human body model in accident reconstruction
Source: PLoS One. 2017 Nov 14;12(11):e0187916. doi: 10.1371/journal.pone.0187916 (PMC5685610; doi:10.1371/journal.pone.0187916)
Supplement: S3 Data — This zip folder contains input accelerations for reproducibility of the accident reconstruction. Also, the readings from the dummy sensor are reported for reproducibility of the calculations. (ZIP) [file pone.0187916.s011.zip › CHANNEL/RAC03.013]

Test object number          :1
Name of the channel         :Head Acceleration X
Laboratory channel code     :16HEAD0000Q6ACXP
Customer channel code       :16HEAD0000Q6ACXP
Channel code                :16HEAD0000Q6ACXP
Unit                        :m/(s*s)
Direction                   :X
Dimension                   :AC
Transducer type             :B-62333
Pre-filter type             :4000Hz 6pole Butterworth (device internal)
Cut off frequency           :4000.0
Channel frequency class     :2000
Channel amplitude class     :20000.0
Reference channel           :implicit
Reference channel name      :NOVALUE
Data source                 :transducer
Data status                 :ok
Sampling interval           :5.0E-5
Bit resolution              :16
".ValidationRemark           :Seulement la gamme [-0.4096 sec; 40.0 sec] a �t� lue. Gamme demand�e: [-6.0 sec; 40.0 sec]."
Time of first sample        :-0.2
Number of samples           :14000
First global maximum value  :13.071269
Time of maximum value       :0.17709999
First global minimum value  :-160.68088
Time of minimum value       :0.08665
Start offset interval       :-0.1
End offset interval         :-0.05
-0.068504214
-0.068504214
-0.068504214
-0.068504214
-0.068504214
-0.068504214
-0.068504214
-0.068504214
-0.068504214
-0.068504214
-0.068504214
-0.068504214
-0.068504214
-0.068504214
-0.068504214
-0.068504214
-0.068504214
-0.068504214
-0.068504214
-0.068504214
-0.068504214
-0.068504214
-0.068504214
-0.068504214
-0.068504214
-0.068504214
-0.068504214
-0.068504214
-0.068504214
-0.068504214
-0.068504214
-0.068504214
-0.068504214
-0.068504214
-0.068504214
-0.068504214
-0.068504214
-0.068504214
-0.068504214
-0.068504214
-0.068504214
-0.068504214
-0.068504214
-0.068504214
-0.068504214
-0.068504214
-0.068504214
-0.068504214
-0.068504214
-0.068504214
-0.068504214
-0.068504214
-0.068504214
-0.068504214
-0.068504214
-0.068504214
-0.068504214
-0.068504214
-0.068504214
-0.068504214
-0.068504214
-0.068504214
-0.068504214
-0.068504214
-0.068504214
-0.068504214
-0.068504214
-0.068504214
-0.068504214
-0.068504214
-0.068504214
-0.068504214
-0.068504214
-0.068504214
-0.068504214
-0.068504214
-0.068504214
-0.068504214
-0.068504214
-0.068504214
-0.068504214
-0.068504214
-0.068504214
-0.068504214
-0.068504214
-0.068504214
-0.068504214
-0.068504214
-0.068504214
-0.068504214
-0.068504214
-0.068504214
-0.068504214
-0.068504214
-0.068504214
-0.068504214
-0.068504214
-0.068504214
-0.068504214
-0.068504214
-0.068504214
-0.068504214
-0.068504214
-0.068504214
-0.068504214
-0.068504214
-0.068504214
-0.068504214
-0.068504214
-0.068504214
-0.068504214
-0.068504214
-0.068504214
-0.068504214
-0.068504214
-0.068504214
-0.068504214
-0.068504214
-0.068504214
-0.068504214
-0.068504214
-0.068504214
-0.068504214
-0.068504214
-0.068504214
-0.068504214
-0.068504214
-0.068504214
-0.068504214
-0.068504214
-0.068504214
-0.068504214
-0.068504214
-0.068504214
-0.068504214
-0.068504214
-0.068504214
-0.068504214
-0.068504214
-0.068504214
-0.068504214
-0.068504214
-0.068504214
-0.068504214
-0.068504214
-0.068504214
-0.068504214
-0.068504214
-0.068504214
-0.068504214
-0.068504214
-0.068504214
-0.068504214
-0.068504214
-0.068504214
-0.068504214
-0.068504214
-0.068504214
-0.068504214
-0.068504214
-0.068504214
-0.068504214
-0.068504214
-0.068504214
-0.068504214
-0.068504214
-0.068504214
-0.068504214
-0.068504214
-0.068504214
-0.068504214
-0.068504214
-0.068504214
-0.068504214
-0.068504214
-0.068504214
-0.068504214
-0.068504214
-0.068504214
-0.068504214
-0.068504214
-0.068504214
-0.068504214
-0.068504214
-0.068504214
-0.068504214
-0.068504214
-0.068504214
-0.068504214
-0.068504214
-0.068504214
-0.068504214
-0.068504214
-0.068504214
-0.068504214
-0.068504214
-0.068504214
-0.068504214
-0.068504214
-0.068504214
-0.068504214
-0.068504214
-0.068504214
-0.068504214
-0.068504214
-0.068504214
-0.068504214
-0.068504214
-0.068504214
-0.068504214
-0.068504214
-0.068504214
-0.068504214
-0.068504214
-0.068504214
-0.068504214
-0.068504214
-0.068504214
-0.068504214
-0.068504214
-0.068504214
-0.068504214
-0.068504214
-0.068504214
-0.068504214
-0.068504214
-0.068504214
-0.068504214
-0.068504214
-0.068504214
-0.068504214
-0.068504214
-0.068504214
-0.068504214
-0.068504214
-0.068504214
-0.068504214
-0.068504214
-0.068504214
-0.068504214
-0.068504214
-0.068504214
-0.068504214
-0.068504214
-0.068504214
-0.068504214
-0.068504214
-0.068504214
-0.068504214
-0.068504214
-0.068504214
-0.068504214
-0.068504214
-0.068504214
-0.068504214
-0.068504214
-0.068504214
-0.068504214
-0.068504214
-0.068504214
-0.068504214
-0.068504214
-0.068504214
-0.068504214
-0.068504214
-0.068504214
-0.068504214
-0.068504214
-0.068504214
-0.068504214
-0.068504214
-0.068504214
-0.068504214
-0.068504214
-0.068504214
-0.068504214
-0.068504214
-0.068504214
-0.068504214
-0.068504214
-0.068504214
-0.068504214
-0.068504214
-0.068504214
-0.068504214
-0.068504214
-0.068504214
-0.068504214
-0.068504214
-0.068504214
-0.068504214
-0.068504214
-0.068504214
-0.068504214
-0.068504214
-0.068504214
-0.068504214
-0.068504214
-0.068504214
-0.068504214
-0.068504214
-0.068504214
-0.068504214
-0.068504214
-0.068504214
-0.068504214
-0.068504214
-0.068504214
-0.068504214
-0.068504214
-0.068504214
-0.068504214
-0.068504214
-0.068504214
-0.068504214
-0.068504214
-0.068504214
-0.068504214
-0.068504214
-0.068504214
-0.068504214
-0.068504214
-0.068504214
-0.068504214
-0.068504214
-0.068504214
-0.068504214
-0.068504214
-0.068504214
-0.068504214
-0.068504214
-0.068504214
-0.068504214
-0.068504214
-0.068504214
-0.068504214
-0.068504214
-0.068504214
-0.068504214
-0.068504214
-0.068504214
-0.068504214
-0.068504214
-0.068504214
-0.068504214
-0.068504214
-0.068504214
-0.068504214
-0.068504214
-0.068504214
-0.068504214
-0.068504214
-0.068504214
-0.068504214
-0.068504214
-0.068504214
-0.068504214
-0.068504214
-0.068504214
-0.068504214
-0.068504214
-0.068504214
-0.068504214
-0.068504214
-0.068504214
-0.068504214
-0.068504214
-0.068504214
-0.068504214
-0.068504214
-0.068504214
-0.068504214
-0.068504214
-0.068504214
-0.068504214
-0.068504214
-0.068504214
-0.068504214
-0.068504214
-0.068504214
-0.068504214
-0.068504214
-0.068504214
-0.068504214
-0.068504214
-0.068504214
-0.068504214
-0.068504214
-0.068504214
-0.068504214
-0.068504214
-0.068504214
-0.068504214
-0.068504214
-0.068504214
-0.068504214
-0.068504214
-0.068504214
-0.068504214
-0.068504214
-0.068504214
-0.068504214
-0.068504214
-0.068504214
-0.068504214
-0.068504214
-0.068504214
-0.068504214
-0.068504214
-0.068504214
-0.068504214
-0.068504214
-0.068504214
-0.068504214
-0.068504214
-0.068504214
-0.068504214
-0.068504214
-0.068504214
-0.068504214
-0.068504214
-0.068504214
-0.068504214
-0.068504214
-0.068504214
-0.068504214
-0.068504214
-0.068504214
-0.068504214
-0.068504214
-0.068504214
-0.068504214
-0.068504214
-0.068504214
-0.068504214
-0.068504214
-0.068504214
-0.068504214
-0.068504214
-0.068504214
-0.068504214
-0.068504214
-0.068504214
-0.068504214
-0.068504214
-0.068504214
-0.068504214
-0.068504214
-0.068504214
-0.068504214
-0.068504214
-0.068504214
-0.068504214
-0.068504214
-0.068504214
-0.068504214
-0.068504214
-0.068504214
-0.068504214
-0.068504214
-0.068504214
-0.068504214
-0.068504214
-0.068504214
-0.068504214
-0.068504214
-0.068504214
-0.068504214
-0.068504214
-0.068504214
-0.068504214
-0.068504214
-0.068504214
-0.068504214
-0.068504214
-0.068504214
-0.068504214
-0.068504214
-0.068504214
-0.068504214
-0.068504214
-0.068504214
-0.068504214
-0.068504214
-0.068504214
-0.068504214
-0.068504214
-0.068504214
-0.068504214
-0.068504214
-0.068504214
-0.068504214
-0.068504214
-0.068504214
-0.068504214
-0.068504214
-0.068504214
-0.068504214
-0.068504214
-0.068504214
-0.068504214
-0.068504214
-0.068504214
-0.068504214
-0.068504214
-0.068504214
-0.068504214
-0.068504214
-0.068504214
-0.068504214
-0.068504214
-0.068504214
-0.068504214
-0.068504214
-0.068504214
-0.068504214
-0.068504214
-0.068504214
-0.068504214
-0.068504214
-0.068504214
-0.068504214
-0.068504214
-0.068504214
-0.068504214
-0.068504214
-0.068504214
-0.068504214
-0.068504214
-0.068504214
-0.068504214
-0.068504214
-0.068504214
-0.068504214
-0.068504214
-0.068504214
-0.068504214
-0.068504214
-0.068504214
-0.068504214
-0.068504214
-0.068504214
-0.068504214
-0.068504214
-0.068504214
-0.068504214
-0.068504214
-0.068504214
-0.068504214
-0.068504214
-0.068504214
-0.068504214
-0.068504214
-0.068504214
-0.068504214
-0.068504214
-0.068504214
-0.068504214
-0.068504214
-0.068504214
-0.068504214
-0.068504214
-0.068504214
-0.068504214
-0.068504214
-0.068504214
-0.068504214
-0.068504214
-0.068504214
-0.068504214
-0.068504214
-0.068504214
-0.068504214
-0.068504214
-0.068504214
-0.068504214
-0.068504214
-0.068504214
-0.068504214
-0.068504214
-0.068504214
-0.068504214
-0.068504214
-0.068504214
-0.068504214
-0.068504214
-0.068504214
-0.068504214
-0.068504214
-0.068504214
-0.068504214
-0.068504214
-0.068504214
-0.068504214
-0.068504214
-0.068504214
-0.068504214
-0.068504214
-0.068504214
-0.068504214
-0.068504214
-0.068504214
-0.068504214
-0.068504214
-0.068504214
-0.068504214
-0.068504214
-0.068504214
-0.068504214
-0.068504214
-0.068504214
-0.068504214
-0.068504214
-0.068504214
-0.068504214
-0.068504214
-0.068504214
-0.068504214
-0.068504214
-0.068504214
-0.068504214
-0.068504214
-0.068504214
-0.068504214
-0.068504214
-0.068504214
-0.068504214
-0.068504214
-0.068504214
-0.068504214
-0.068504214
-0.068504214
-0.068504214
-0.068504214
-0.068504214
-0.068504214
-0.068504214
-0.068504214
-0.068504214
-0.068504214
-0.068504214
-0.068504214
-0.068504214
-0.068504214
-0.068504214
-0.068504214
-0.068504214
-0.068504214
-0.068504214
-0.068504214
-0.068504214
-0.068504214
-0.068504214
-0.068504214
-0.068504214
-0.068504214
-0.068504214
-0.068504214
-0.068504214
-0.068504214
-0.068504214
-0.068504214
-0.068504214
-0.068504214
-0.068504214
-0.068504214
-0.068504214
-0.068504214
-0.068504214
-0.068504214
-0.068504214
-0.068504214
-0.068504214
-0.068504214
-0.068504214
-0.068504214
-0.068504214
-0.068504214
-0.068504214
-0.068504214
-0.068504214
-0.068504214
-0.068504214
-0.068504214
-0.068504214
-0.068504214
-0.068504214
-0.068504214
-0.068504214
-0.068504214
-0.068504214
-0.068504214
-0.068504214
-0.068504214
-0.068504214
-0.068504214
-0.068504214
-0.068504214
-0.068504214
-0.068504214
-0.068504214
-0.068504214
-0.068504214
-0.068504214
-0.068504214
-0.068504214
-0.068504214
-0.068504214
-0.068504214
-0.068504214
-0.068504214
-0.068504214
-0.068504214
-0.068504214
-0.068504214
-0.068504214
-0.068504214
-0.068504214
-0.068504214
-0.068504214
-0.068504214
-0.068504214
-0.068504214
-0.068504214
-0.068504214
-0.068504214
-0.068504214
-0.068504214
-0.068504214
-0.068504214
-0.068504214
-0.068504214
-0.068504214
-0.068504214
-0.068504214
-0.068504214
-0.068504214
-0.068504214
-0.068504214
-0.068504214
-0.068504214
-0.068504214
-0.068504214
-0.068504214
-0.068504214
-0.068504214
-0.068504214
-0.068504214
-0.068504214
-0.068504214
-0.068504214
-0.068504214
-0.068504214
-0.068504214
-0.068504214
-0.068504214
-0.068504214
-0.068504214
-0.068504214
-0.068504214
-0.068504214
-0.068504214
-0.068504214
-0.068504214
-0.068504214
-0.068504214
-0.068504214
-0.068504214
-0.068504214
-0.068504214
-0.068504214
-0.068504214
-0.068504214
-0.068504214
-0.068504214
-0.068504214
-0.068504214
-0.068504214
-0.068504214
-0.068504214
-0.068504214
-0.068504214
-0.068504214
-0.068504214
-0.068504214
-0.068504214
-0.068504214
-0.068504214
-0.068504214
-0.068504214
-0.068504214
-0.068504214
-0.068504214
-0.068504214
-0.068504214
-0.068504214
-0.068504214
-0.068504214
-0.068504214
-0.068504214
-0.068504214
-0.068504214
-0.068504214
-0.068504214
-0.068504214
-0.068504214
-0.068504214
-0.068504214
-0.068504214
-0.068504214
-0.068504214
-0.068504214
-0.068504214
-0.068504214
-0.068504214
-0.068504214
-0.068504214
-0.068504214
-0.068504214
-0.068504214
-0.068504214
-0.068504214
-0.068504214
-0.068504214
-0.068504214
-0.068504214
-0.068504214
-0.068504214
-0.068504214
-0.068504214
-0.068504214
-0.068504214
-0.068504214
-0.068504214
-0.068504214
-0.068504214
-0.068504214
-0.068504214
-0.068504214
-0.068504214
-0.068504214
-0.068504214
-0.068504214
-0.068504214
-0.068504214
-0.068504214
-0.068504214
-0.068504214
-6.29618
-6.29618
-6.29618
-0.068504214
-0.068504214
-0.068504214
-0.068504214
-0.068504214
-0.068504214
-0.068504214
-0.068504214
-0.068504214
-0.068504214
-0.068504214
-0.068504214
-0.068504214
-0.068504214
-0.068504214
-0.068504214
-0.068504214
-0.068504214
-0.068504214
-0.068504214
-0.068504214
-0.068504214
-0.068504214
-0.068504214
-0.068504214
-0.068504214
-0.068504214
-0.068504214
-0.068504214
-0.068504214
-0.068504214
-0.068504214
-0.068504214
-0.068504214
-0.068504214
-0.068504214
-0.068504214
-0.068504214
-0.068504214
-0.068504214
-0.068504214
-0.068504214
-0.068504214
-0.068504214
-0.068504214
-0.068504214
-0.068504214
-0.068504214
-0.068504214
-0.068504214
-0.068504214
-0.068504214
-0.068504214
-0.068504214
-0.068504214
-0.068504214
-0.068504214
-0.068504214
-0.068504214
-0.068504214
-0.068504214
-0.068504214
-0.068504214
-0.068504214
-0.068504214
-0.068504214
-0.068504214
-0.068504214
-0.068504214
-0.068504214
-0.068504214
-0.068504214
-0.068504214
-0.068504214
-0.068504214
-0.068504214
-0.068504214
-0.068504214
-0.068504214
-0.068504214
-0.068504214
-0.068504214
-0.068504214
-0.068504214
-0.068504214
-0.068504214
-0.068504214
-0.068504214
-0.068504214
-0.068504214
-0.068504214
-0.068504214
-0.068504214
-0.068504214
-0.068504214
-0.068504214
-0.068504214
-0.068504214
-0.068504214
-0.068504214
-0.068504214
-0.068504214
-0.068504214
-0.068504214
-0.068504214
-0.068504214
-0.068504214
-0.068504214
-0.068504214
-0.068504214
-0.068504214
-0.068504214
-0.068504214
-0.068504214
-0.068504214
-0.068504214
-0.068504214
-6.29618
-6.29618
-6.29618
-6.29618
-6.29618
-0.068504214
-0.068504214
-0.068504214
-0.068504214
-0.068504214
-0.068504214
-0.068504214
-0.068504214
-0.068504214
-0.068504214
-0.068504214
-0.068504214
-0.068504214
-0.068504214
-0.068504214
-0.068504214
-0.068504214
-0.068504214
-6.29618
-6.29618
-0.068504214
-0.068504214
-0.068504214
-6.29618
-6.29618
-6.29618
-6.29618
-6.29618
-6.29618
-6.29618
-0.068504214
-0.068504214
-0.068504214
-0.068504214
-0.068504214
-0.068504214
-0.068504214
-0.068504214
-0.068504214
-0.068504214
-0.068504214
-0.068504214
-0.068504214
-0.068504214
-0.068504214
-0.068504214
-0.068504214
-0.068504214
-0.068504214
-0.068504214
-0.068504214
-0.068504214
-0.068504214
-0.068504214
-0.068504214
-0.068504214
-0.068504214
-0.068504214
-0.068504214
-0.068504214
-0.068504214
-0.068504214
-0.068504214
-0.068504214
-0.068504214
-0.068504214
-0.068504214
-0.068504214
-0.068504214
-0.068504214
-0.068504214
-0.068504214
-0.068504214
-0.068504214
-0.068504214
-0.068504214
-0.068504214
-0.068504214
-0.068504214
-0.068504214
-0.068504214
-0.068504214
-0.068504214
-0.068504214
-0.068504214
-0.068504214
-6.29618
-6.29618
-0.068504214
-0.068504214
-0.068504214
-0.068504214
-0.068504214
-6.29618
-6.29618
-6.29618
-0.068504214
-0.068504214
-0.068504214
-0.068504214
-0.068504214
-0.068504214
-0.068504214
-0.068504214
-0.068504214
-0.068504214
-0.068504214
-0.068504214
-0.068504214
-0.068504214
-0.068504214
-0.068504214
-0.068504214
-0.068504214
-0.068504214
-0.068504214
-0.068504214
-0.068504214
-0.068504214
-0.068504214
-0.068504214
-0.068504214
-0.068504214
-0.068504214
-0.068504214
-0.068504214
-0.068504214
-0.068504214
-0.068504214
-0.068504214
-0.068504214
-0.068504214
-0.068504214
-0.068504214
-0.068504214
-0.068504214
-0.068504214
-0.068504214
-0.068504214
-0.068504214
-0.068504214
-0.068504214
-0.068504214
-6.29618
-6.29618
-6.29618
-6.29618
-0.068504214
-0.068504214
-0.068504214
-0.068504214
-0.068504214
-0.068504214
-0.068504214
-0.068504214
-0.068504214
-0.068504214
-0.068504214
-0.068504214
-0.068504214
-0.068504214
-0.068504214
-0.068504214
-0.068504214
-0.068504214
-0.068504214
-0.068504214
-0.068504214
-0.068504214
-0.068504214
-0.068504214
-0.068504214
-0.068504214
-0.068504214
-0.068504214
-0.068504214
-0.068504214
-0.068504214
-0.068504214
-0.068504214
-0.068504214
-0.068504214
-0.068504214
-0.068504214
-0.068504214
-0.068504214
-0.068504214
-0.068504214
-0.068504214
-0.068504214
-0.068504214
-0.068504214
-0.068504214
-0.068504214
-0.068504214
-0.068504214
-0.068504214
-0.068504214
-0.068504214
-0.068504214
-0.068504214
-0.068504214
-0.068504214
-0.068504214
-0.068504214
-0.068504214
-0.068504214
-0.068504214
-0.068504214
-0.068504214
-0.068504214
-0.068504214
-0.068504214
-0.068504214
-0.068504214
-0.068504214
-0.068504214
-0.068504214
-0.068504214
-0.068504214
-0.068504214
-0.068504214
-0.068504214
-0.068504214
-0.068504214
-0.068504214
-0.068504214
-0.068504214
-0.068504214
-0.068504214
-0.068504214
-0.068504214
-0.068504214
-0.068504214
-0.068504214
-0.068504214
-0.068504214
-0.068504214
-0.068504214
-0.068504214
-0.068504214
-0.068504214
-0.068504214
-0.068504214
-0.068504214
-0.068504214
-0.068504214
-0.068504214
-0.068504214
-0.068504214
-0.068504214
-0.068504214
-0.068504214
-0.068504214
-0.068504214
-0.068504214
-0.068504214
-0.068504214
-0.068504214
-0.068504214
-0.068504214
-0.068504214
-0.068504214
-0.068504214
-0.068504214
-0.068504214
-0.068504214
-0.068504214
-0.068504214
-0.068504214
-0.068504214
-0.068504214
-0.068504214
-0.068504214
-0.068504214
-0.068504214
-0.068504214
-6.29618
-6.29618
-6.29618
-6.29618
-6.29618
-6.29618
-6.29618
-0.068504214
-0.068504214
-0.068504214
-0.068504214
-0.068504214
-0.068504214
-0.068504214
-0.068504214
-0.068504214
-0.068504214
-0.068504214
-0.068504214
-0.068504214
-0.068504214
-0.068504214
-0.068504214
-0.068504214
-0.068504214
-0.068504214
-0.068504214
-0.068504214
-0.068504214
-0.068504214
-0.068504214
-6.29618
-6.29618
-6.29618
-6.29618
-0.068504214
-0.068504214
-0.068504214
-0.068504214
-0.068504214
-0.068504214
-0.068504214
-0.068504214
-0.068504214
-0.068504214
-0.068504214
-0.068504214
-0.068504214
-0.068504214
-0.068504214
-0.068504214
-0.068504214
-0.068504214
-0.068504214
-0.068504214
-0.068504214
-0.068504214
-0.068504214
-0.068504214
-0.068504214
-0.068504214
-0.068504214
-0.068504214
-0.068504214
-0.068504214
-0.068504214
-0.068504214
-0.068504214
-0.068504214
-0.068504214
-0.068504214
-0.068504214
-0.068504214
-0.068504214
-0.068504214
-0.068504214
-0.068504214
-0.068504214
-0.068504214
-0.068504214
-0.068504214
-0.068504214
-0.068504214
-0.068504214
-0.068504214
-0.068504214
-0.068504214
-0.068504214
-0.068504214
-0.068504214
-0.068504214
-0.068504214
-0.068504214
-0.068504214
-0.068504214
-0.068504214
-0.068504214
-0.068504214
-0.068504214
-0.068504214
-0.068504214
-0.068504214
-0.068504214
-0.068504214
-0.068504214
-0.068504214
-0.068504214
-0.068504214
-0.068504214
-0.068504214
-0.068504214
-0.068504214
-0.068504214
-0.068504214
-0.068504214
-0.068504214
-0.068504214
-0.068504214
-0.068504214
-0.068504214
-0.068504214
-0.068504214
-0.068504214
-0.068504214
-0.068504214
-0.068504214
-0.068504214
-0.068504214
-0.068504214
-0.068504214
-0.068504214
-0.068504214
-0.068504214
-0.068504214
-0.068504214
-0.068504214
-0.068504214
-0.068504214
-0.068504214
-0.068504214
-0.068504214
-0.068504214
-0.068504214
-0.068504214
-0.068504214
-0.068504214
-0.068504214
-0.068504214
-0.068504214
-0.068504214
-0.068504214
-0.068504214
-0.068504214
-0.068504214
-0.068504214
-0.068504214
-6.29618
-6.29618
-0.068504214
-0.068504214
-0.068504214
-0.068504214
-0.068504214
-0.068504214
-0.068504214
-0.068504214
-0.068504214
-0.068504214
-0.068504214
-0.068504214
-0.068504214
-0.068504214
-0.068504214
-0.068504214
-0.068504214
-0.068504214
-6.29618
-6.29618
-6.29618
-0.068504214
-0.068504214
-0.068504214
-0.068504214
-0.068504214
-0.068504214
-0.068504214
-0.068504214
-0.068504214
-0.068504214
-0.068504214
-0.068504214
-0.068504214
-0.068504214
-0.068504214
-0.068504214
-0.068504214
-0.068504214
-0.068504214
-0.068504214
-0.068504214
-0.068504214
-0.068504214
-0.068504214
-0.068504214
-0.068504214
-0.068504214
-0.068504214
-0.068504214
-0.068504214
-0.068504214
-0.068504214
-0.068504214
-0.068504214
-0.068504214
-0.068504214
-0.068504214
-0.068504214
-0.068504214
-0.068504214
-0.068504214
-0.068504214
-0.068504214
-0.068504214
-0.068504214
-0.068504214
-0.068504214
-0.068504214
-0.068504214
-0.068504214
-0.068504214
-0.068504214
-0.068504214
-0.068504214
-0.068504214
-0.068504214
-0.068504214
-0.068504214
-0.068504214
-0.068504214
-0.068504214
-0.068504214
-0.068504214
-0.068504214
-0.068504214
-0.068504214
-0.068504214
-0.068504214
-0.068504214
-0.068504214
-0.068504214
-0.068504214
-0.068504214
-0.068504214
-0.068504214
-0.068504214
-0.068504214
-0.068504214
-0.068504214
-0.068504214
-0.068504214
-0.068504214
-0.068504214
-0.068504214
-0.068504214
-0.068504214
-0.068504214
-0.068504214
-0.068504214
-0.068504214
-0.068504214
-0.068504214
-0.068504214
-0.068504214
-0.068504214
-0.068504214
-0.068504214
-0.068504214
-0.068504214
-0.068504214
-0.068504214
-0.068504214
-0.068504214
-0.068504214
-0.068504214
-0.068504214
-0.068504214
-0.068504214
-0.068504214
-0.068504214
-0.068504214
-0.068504214
-0.068504214
-0.068504214
-0.068504214
-0.068504214
-0.068504214
-0.068504214
-0.068504214
-0.068504214
-0.068504214
-0.068504214
-0.068504214
-0.068504214
-0.068504214
-0.068504214
-0.068504214
-0.068504214
-0.068504214
-0.068504214
-0.068504214
-0.068504214
-0.068504214
-0.068504214
-0.068504214
-0.068504214
-0.068504214
-0.068504214
-0.068504214
-0.068504214
-0.068504214
-0.068504214
-0.068504214
-0.068504214
-0.068504214
-0.068504214
-0.068504214
-0.068504214
-0.068504214
-0.068504214
-0.068504214
-0.068504214
-0.068504214
-0.068504214
-0.068504214
-0.068504214
-0.068504214
-0.068504214
-0.068504214
-0.068504214
-0.068504214
-0.068504214
-0.068504214
-0.068504214
-0.068504214
-0.068504214
-0.068504214
-0.068504214
-0.068504214
-0.068504214
-0.068504214
-0.068504214
-0.068504214
-0.068504214
-0.068504214
-0.068504214
-0.068504214
-0.068504214
-0.068504214
-0.068504214
-0.068504214
-0.068504214
-0.068504214
-0.068504214
-0.068504214
-0.068504214
-0.068504214
-0.068504214
-0.068504214
-0.068504214
-0.068504214
-0.068504214
-0.068504214
-0.068504214
-0.068504214
-0.068504214
-0.068504214
-0.068504214
-0.068504214
-0.068504214
-0.068504214
-0.068504214
-0.068504214
-0.068504214
-0.068504214
-0.068504214
-0.068504214
-0.068504214
-0.068504214
-0.068504214
-0.068504214
-0.068504214
-0.068504214
-0.068504214
-0.068504214
-0.068504214
-0.068504214
-0.068504214
-0.068504214
-0.068504214
-0.068504214
-0.068504214
-0.068504214
-0.068504214
-0.068504214
-0.068504214
-0.068504214
-0.068504214
-0.068504214
-0.068504214
-0.068504214
-0.068504214
-0.068504214
-0.068504214
-0.068504214
-0.068504214
-0.068504214
-0.068504214
-0.068504214
-0.068504214
-0.068504214
-0.068504214
-0.068504214
-0.068504214
-0.068504214
-0.068504214
-0.068504214
-0.068504214
-0.068504214
-0.068504214
-0.068504214
-0.068504214
-0.068504214
-0.068504214
-0.068504214
-0.068504214
-0.068504214
-0.068504214
-0.068504214
-0.068504214
-0.068504214
-0.068504214
-0.068504214
-0.068504214
-0.068504214
-0.068504214
-0.068504214
-0.068504214
-0.068504214
-0.068504214
-0.068504214
-0.068504214
-0.068504214
-0.068504214
-0.068504214
-0.068504214
-0.068504214
-0.068504214
-0.068504214
-0.068504214
-0.068504214
-0.068504214
-0.068504214
-0.068504214
-0.068504214
-0.068504214
-0.068504214
-0.068504214
-0.068504214
-0.068504214
-0.068504214
-0.068504214
-0.068504214
-0.068504214
-0.068504214
-0.068504214
-0.068504214
-0.068504214
-0.068504214
-0.068504214
-0.068504214
-0.068504214
-0.068504214
-0.068504214
-0.068504214
-0.068504214
-0.068504214
-0.068504214
-0.068504214
-0.068504214
-0.068504214
-0.068504214
-0.068504214
-0.068504214
-0.068504214
-0.068504214
-0.068504214
-0.068504214
-0.068504214
-0.068504214
-0.068504214
-0.068504214
-0.068504214
-0.068504214
-0.068504214
-0.068504214
-0.068504214
-0.068504214
-0.068504214
-0.068504214
-0.068504214
-0.068504214
-0.068504214
-0.068504214
-0.068504214
-0.068504214
-0.068504214
-0.068504214
-0.068504214
-0.068504214
-0.068504214
-0.068504214
-0.068504214
-0.068504214
-0.068504214
-0.068504214
-0.068504214
-0.068504214
-0.068504214
-0.068504214
-0.068504214
-0.068504214
-0.068504214
-0.068504214
-0.068504214
-0.068504214
-0.068504214
-0.068504214
-0.068504214
-0.068504214
-0.068504214
-0.068504214
-0.068504214
-0.068504214
-0.068504214
-0.068504214
-0.068504214
-0.068504214
-0.068504214
-0.068504214
-0.068504214
-0.068504214
-0.068504214
-0.068504214
-0.068504214
-0.068504214
-0.068504214
-0.068504214
-0.068504214
-0.068504214
-0.068504214
-0.068504214
-0.068504214
-0.068504214
-0.068504214
-0.068504214
-0.068504214
-0.068504214
-0.068504214
-0.068504214
-0.068504214
-0.068504214
-0.068504214
-0.068504214
-0.068504214
-0.068504214
-0.068504214
-0.068504214
-0.068504214
-0.068504214
-0.068504214
-0.068504214
-0.068504214
-0.068504214
-0.068504214
-0.068504214
-0.068504214
-0.068504214
-0.068504214
-0.068504214
-0.068504214
-0.068504214
-0.068504214
-0.068504214
-0.068504214
-0.068504214
-0.068504214
-0.068504214
-0.068504214
-0.068504214
-0.068504214
-0.068504214
-0.068504214
-0.068504214
-0.068504214
-0.068504214
-0.068504214
-0.068504214
-0.068504214
-0.068504214
-0.068504214
-0.068504214
-0.068504214
-0.068504214
-0.068504214
-0.068504214
-0.068504214
-0.068504214
-0.068504214
-0.068504214
-0.068504214
-0.068504214
-0.068504214
-0.068504214
-0.068504214
-0.068504214
-0.068504214
-0.068504214
-0.068504214
-0.068504214
-0.068504214
-0.068504214
-0.068504214
-0.068504214
-0.068504214
-0.068504214
-0.068504214
-0.068504214
-0.068504214
-0.068504214
-0.068504214
-0.068504214
-0.068504214
-0.068504214
-0.068504214
-0.068504214
-0.068504214
-0.068504214
-0.068504214
-0.068504214
-0.068504214
-0.068504214
-0.068504214
-0.068504214
-0.068504214
-0.068504214
-0.068504214
-0.068504214
-0.068504214
-0.068504214
-0.068504214
-0.068504214
-0.068504214
-0.068504214
-0.068504214
-0.068504214
-0.068504214
-0.068504214
-0.068504214
-0.068504214
-0.068504214
-0.068504214
-0.068504214
-0.068504214
-0.068504214
-0.068504214
-0.068504214
-0.068504214
-0.068504214
-0.068504214
-0.068504214
-0.068504214
-0.068504214
-0.068504214
-0.068504214
-0.068504214
-0.068504214
-0.068504214
-0.068504214
-0.068504214
-0.068504214
-0.068504214
-0.068504214
-0.068504214
-0.068504214
-0.068504214
-0.068504214
-0.068504214
-0.068504214
-0.068504214
-0.068504214
-0.068504214
-0.068504214
-0.068504214
-0.068504214
-0.068504214
-0.068504214
-0.068504214
-0.068504214
-0.068504214
-0.068504214
-0.068504214
-0.068504214
-0.068504214
-0.068504214
-0.068504214
-0.068504214
-0.068504214
-0.068504214
-0.068504214
-0.068504214
-0.068504214
-0.068504214
-0.068504214
-0.068504214
-0.068504214
-0.068504214
-0.068504214
-0.068504214
-0.068504214
-0.068504214
-0.068504214
-0.068504214
-0.068504214
-0.068504214
-0.068504214
-0.068504214
-0.068504214
-0.068504214
-0.068504214
-0.068504214
-0.068504214
-0.068504214
-0.068504214
-0.068504214
-0.068504214
-0.068504214
-0.068504214
-0.068504214
-0.068504214
-0.068504214
-0.068504214
-0.068504214
-0.068504214
-0.068504214
-0.068504214
-0.068504214
-0.068504214
-0.068504214
-0.068504214
-0.068504214
-0.068504214
-0.068504214
-0.068504214
-0.068504214
-0.068504214
-0.068504214
-0.068504214
-0.068504214
-0.068504214
-0.068504214
-0.068504214
-0.068504214
-0.068504214
-0.068504214
-0.068504214
-0.068504214
-0.068504214
-0.068504214
-0.068504214
-0.068504214
-0.068504214
-0.068504214
-0.068504214
-0.068504214
-0.068504214
-0.068504214
-0.068504214
-0.068504214
-0.068504214
-0.068504214
-0.068504214
-0.068504214
-0.068504214
-0.068504214
-0.068504214
-0.068504214
-0.068504214
-0.068504214
-0.068504214
-0.068504214
-0.068504214
-0.068504214
-0.068504214
-0.068504214
-0.068504214
-0.068504214
-0.068504214
-0.068504214
-0.068504214
-0.068504214
-0.068504214
-0.068504214
-0.068504214
-0.068504214
-0.068504214
-0.068504214
-0.068504214
-0.068504214
-0.068504214
-0.068504214
-0.068504214
-0.068504214
6.1591715
6.1591715
6.1591715
-0.068504214
-0.068504214
-0.068504214
-0.068504214
-0.068504214
-0.068504214
-0.068504214
-0.068504214
-0.068504214
-0.068504214
-0.068504214
-0.068504214
-0.068504214
-0.068504214
-0.068504214
-0.068504214
-0.068504214
-0.068504214
-0.068504214
-0.068504214
-0.068504214
-0.068504214
-0.068504214
-0.068504214
-0.068504214
-0.068504214
-0.068504214
-0.068504214
-0.068504214
-0.068504214
-0.068504214
-0.068504214
-0.068504214
-0.068504214
-0.068504214
-0.068504214
-0.068504214
-0.068504214
-0.068504214
-0.068504214
-0.068504214
-0.068504214
-0.068504214
-0.068504214
-0.068504214
-0.068504214
-0.068504214
-0.068504214
-0.068504214
-0.068504214
-0.068504214
-0.068504214
-0.068504214
-0.068504214
-0.068504214
-0.068504214
-0.068504214
-0.068504214
-0.068504214
-0.068504214
6.1591715
6.1591715
-0.068504214
-0.068504214
-0.068504214
-0.068504214
-0.068504214
-0.068504214
-0.068504214
-0.068504214
-0.068504214
-0.068504214
-0.068504214
-0.068504214
-0.068504214
-0.068504214
-0.068504214
-0.068504214
-0.068504214
-0.068504214
-0.068504214
-0.068504214
-0.068504214
-0.068504214
-0.068504214
-0.068504214
-0.068504214
-0.068504214
-0.068504214
-0.068504214
-0.068504214
-0.068504214
-0.068504214
-0.068504214
-0.068504214
-0.068504214
-0.068504214
-0.068504214
-0.068504214
-0.068504214
-0.068504214
-0.068504214
-0.068504214
-0.068504214
-0.068504214
-0.068504214
-0.068504214
-0.068504214
-0.068504214
-0.068504214
-0.068504214
-0.068504214
-0.068504214
-0.068504214
-0.068504214
-0.068504214
-0.068504214
-0.068504214
-0.068504214
-0.068504214
-0.068504214
-0.068504214
-0.068504214
-0.068504214
-0.068504214
-0.068504214
-0.068504214
-0.068504214
-0.068504214
-0.068504214
-0.068504214
-0.068504214
-0.068504214
-0.068504214
-0.068504214
-0.068504214
-0.068504214
-0.068504214
-0.068504214
-0.068504214
-0.068504214
-0.068504214
-0.068504214
-0.068504214
-0.068504214
-0.068504214
-0.068504214
-0.068504214
-0.068504214
-0.068504214
-0.068504214
-0.068504214
-0.068504214
-0.068504214
-0.068504214
-0.068504214
-0.068504214
6.1591715
6.1591715
6.1591715
-0.068504214
-0.068504214
-0.068504214
-0.068504214
-0.068504214
-0.068504214
-0.068504214
-0.068504214
-0.068504214
-0.068504214
-0.068504214
-0.068504214
-0.068504214
-0.068504214
-0.068504214
-0.068504214
-0.068504214
-0.068504214
-0.068504214
-0.068504214
-0.068504214
-0.068504214
-0.068504214
-0.068504214
-0.068504214
-0.068504214
-0.068504214
-0.068504214
-0.068504214
-0.068504214
-0.068504214
-0.068504214
-0.068504214
-0.068504214
-0.068504214
-0.068504214
-0.068504214
-0.068504214
-0.068504214
-0.068504214
-0.068504214
-0.068504214
-0.068504214
-0.068504214
-0.068504214
-0.068504214
-0.068504214
-0.068504214
-0.068504214
-0.068504214
-0.068504214
-0.068504214
-0.068504214
-0.068504214
-0.068504214
-0.068504214
-0.068504214
-0.068504214
-0.068504214
-0.068504214
-0.068504214
-0.068504214
-0.068504214
-0.068504214
-0.068504214
-0.068504214
-0.068504214
-0.068504214
-0.068504214
-0.068504214
-0.068504214
-0.068504214
-0.068504214
-0.068504214
-0.068504214
-0.068504214
-0.068504214
-0.068504214
-0.068504214
-0.068504214
-0.068504214
-0.068504214
-0.068504214
-0.068504214
-0.068504214
-0.068504214
-0.068504214
-0.068504214
-0.068504214
-0.068504214
-0.068504214
-0.068504214
-0.068504214
-0.068504214
-0.068504214
-0.068504214
-0.068504214
-0.068504214
-0.068504214
-0.068504214
-0.068504214
-0.068504214
-0.068504214
-0.068504214
-0.068504214
-0.068504214
-0.068504214
-0.068504214
-0.068504214
-0.068504214
-0.068504214
-0.068504214
-0.068504214
-0.068504214
-0.068504214
-0.068504214
-0.068504214
-0.068504214
-0.068504214
-0.068504214
-0.068504214
-0.068504214
-0.068504214
-0.068504214
-0.068504214
-0.068504214
-0.068504214
-0.068504214
-0.068504214
-0.068504214
-0.068504214
-0.068504214
-0.068504214
-0.068504214
-0.068504214
-0.068504214
-0.068504214
-0.068504214
-0.068504214
-0.068504214
-0.068504214
-0.068504214
-0.068504214
-0.068504214
-0.068504214
-0.068504214
-0.068504214
-0.068504214
-0.068504214
-0.068504214
-0.068504214
-0.068504214
-0.068504214
6.1591715
6.1591715
6.1591715
-0.068504214
-0.068504214
-0.068504214
-0.068504214
-0.068504214
-0.068504214
-0.068504214
-0.068504214
-0.068504214
-0.068504214
-0.068504214
-0.068504214
-0.068504214
-0.068504214
-0.068504214
-0.068504214
-0.068504214
-0.068504214
-0.068504214
-0.068504214
-0.068504214
-0.068504214
-0.068504214
-0.068504214
-0.068504214
-0.068504214
-0.068504214
-0.068504214
-0.068504214
-0.068504214
-0.068504214
-0.068504214
-0.068504214
-0.068504214
-0.068504214
-0.068504214
-0.068504214
-0.068504214
-0.068504214
-0.068504214
-0.068504214
-0.068504214
-0.068504214
-0.068504214
-0.068504214
-0.068504214
-0.068504214
-0.068504214
-0.068504214
-0.068504214
-0.068504214
-0.068504214
-0.068504214
-0.068504214
-0.068504214
-0.068504214
-0.068504214
-0.068504214
-0.068504214
-0.068504214
-0.068504214
-0.068504214
-0.068504214
-0.068504214
-0.068504214
-0.068504214
-0.068504214
-0.068504214
-0.068504214
-0.068504214
-0.068504214
-0.068504214
-0.068504214
-0.068504214
-0.068504214
-0.068504214
-0.068504214
-0.068504214
-0.068504214
-0.068504214
-0.068504214
-0.068504214
-0.068504214
-0.068504214
-0.068504214
-0.068504214
-0.068504214
-0.068504214
-0.068504214
-0.068504214
-0.068504214
-0.068504214
-0.068504214
-0.068504214
-0.068504214
-0.068504214
-0.068504214
-0.068504214
-0.068504214
-0.068504214
-0.068504214
-0.068504214
-0.068504214
-0.068504214
-0.068504214
-0.068504214
-0.068504214
-0.068504214
-0.068504214
-0.068504214
-0.068504214
-0.068504214
-0.068504214
-0.068504214
-0.068504214
-0.068504214
-0.068504214
-0.068504214
-0.068504214
-0.068504214
-0.068504214
-0.068504214
-0.068504214
-0.068504214
-0.068504214
-0.068504214
-0.068504214
-0.068504214
-0.068504214
-0.068504214
-0.068504214
-0.068504214
-0.068504214
-0.068504214
-0.068504214
-0.068504214
-0.068504214
-0.068504214
-0.068504214
-0.068504214
-0.068504214
-0.068504214
-0.068504214
-0.068504214
-0.068504214
-0.068504214
-0.068504214
-0.068504214
-0.068504214
-0.068504214
-0.068504214
-0.068504214
-0.068504214
-0.068504214
-0.068504214
-0.068504214
-0.068504214
-0.068504214
-0.068504214
-0.068504214
-0.068504214
-0.068504214
-0.068504214
-0.068504214
-0.068504214
-0.068504214
-0.068504214
-0.068504214
-0.068504214
-0.068504214
-0.068504214
-0.068504214
-0.068504214
-0.068504214
-0.068504214
-0.068504214
-0.068504214
-0.068504214
-0.068504214
-0.068504214
-0.068504214
-0.068504214
-0.068504214
-0.068504214
-0.068504214
-0.068504214
-0.068504214
-0.068504214
-0.068504214
-0.068504214
-0.068504214
-0.068504214
-0.068504214
-0.068504214
-0.068504214
-0.068504214
-0.068504214
-0.068504214
-0.068504214
-0.068504214
-0.068504214
-0.068504214
-0.068504214
-0.068504214
-0.068504214
-0.068504214
-0.068504214
-0.068504214
-0.068504214
-0.068504214
-0.068504214
-0.068504214
-0.068504214
-0.068504214
-0.068504214
-0.068504214
-0.068504214
-0.068504214
-0.068504214
-0.068504214
-0.068504214
-0.068504214
-0.068504214
-0.068504214
-0.068504214
-0.068504214
-0.068504214
-0.068504214
-0.068504214
-0.068504214
-0.068504214
-0.068504214
-0.068504214
-0.068504214
-0.068504214
-0.068504214
-0.068504214
-0.068504214
-0.068504214
-0.068504214
-0.068504214
-0.068504214
-0.068504214
-0.068504214
-0.068504214
-0.068504214
-0.068504214
-0.068504214
-0.068504214
-0.068504214
-0.068504214
-0.068504214
-0.068504214
-0.068504214
-0.068504214
-0.068504214
-0.068504214
-0.068504214
-0.068504214
-0.068504214
-0.068504214
-0.068504214
-0.068504214
-0.068504214
-0.068504214
-0.068504214
-0.068504214
-0.068504214
-0.068504214
-0.068504214
-0.068504214
-0.068504214
-0.068504214
-0.068504214
-0.068504214
-0.068504214
-0.068504214
-0.068504214
-0.068504214
-0.068504214
-0.068504214
-0.068504214
-0.068504214
-0.068504214
-0.068504214
-0.068504214
-0.068504214
-0.068504214
-0.068504214
-0.068504214
-0.068504214
-0.068504214
-0.068504214
-0.068504214
-0.068504214
-0.068504214
-0.068504214
-0.068504214
-0.068504214
-0.068504214
-0.068504214
-0.068504214
-0.068504214
-0.068504214
-0.068504214
-0.068504214
-0.068504214
-0.068504214
-0.068504214
-0.068504214
-0.068504214
-0.068504214
-0.068504214
-0.068504214
-0.068504214
-0.068504214
-0.068504214
-0.068504214
-0.068504214
-0.068504214
-0.068504214
-0.068504214
-0.068504214
-0.068504214
-0.068504214
-0.068504214
-0.068504214
-0.068504214
-0.068504214
-0.068504214
-0.068504214
-0.068504214
-0.068504214
-0.068504214
-0.068504214
-0.068504214
-0.068504214
-0.068504214
-0.068504214
-0.068504214
-0.068504214
-0.068504214
-0.068504214
-0.068504214
-0.068504214
-0.068504214
-0.068504214
-0.068504214
-0.068504214
-0.068504214
-0.068504214
-0.068504214
-0.068504214
-0.068504214
-0.068504214
-0.068504214
-0.068504214
-0.068504214
-0.068504214
-0.068504214
-0.068504214
-0.068504214
-0.068504214
-0.068504214
-0.068504214
-0.068504214
-0.068504214
-0.068504214
-0.068504214
-0.068504214
-0.068504214
-0.068504214
-0.068504214
-0.068504214
-0.068504214
-0.068504214
-0.068504214
-0.068504214
-0.068504214
-0.068504214
-0.068504214
-0.068504214
-0.068504214
-0.068504214
-0.068504214
-0.068504214
-0.068504214
-0.068504214
-0.068504214
-0.068504214
-0.068504214
-0.068504214
-0.068504214
-0.068504214
-0.068504214
-0.068504214
-0.068504214
-0.068504214
-0.068504214
-0.068504214
-0.068504214
-0.068504214
-0.068504214
-0.068504214
-0.068504214
-0.068504214
-0.068504214
-0.068504214
-0.068504214
-0.068504214
-0.068504214
-0.068504214
-0.068504214
-0.068504214
-0.068504214
-0.068504214
-0.068504214
-0.068504214
-0.068504214
-0.068504214
-0.068504214
-0.068504214
-0.068504214
-0.068504214
-0.068504214
-0.068504214
-0.068504214
-0.068504214
-0.068504214
-0.068504214
-0.068504214
-0.068504214
-0.068504214
-0.068504214
-0.068504214
-0.068504214
-0.068504214
-0.068504214
-0.068504214
-0.068504214
-0.068504214
-0.068504214
-0.068504214
-0.068504214
-0.068504214
-0.068504214
-0.068504214
-0.068504214
-0.068504214
-0.068504214
-0.068504214
-0.068504214
-0.068504214
-0.068504214
-0.068504214
-0.068504214
-0.068504214
-0.068504214
-0.068504214
-0.068504214
-0.068504214
-0.068504214
-0.068504214
-0.068504214
-0.068504214
-0.068504214
-0.068504214
-0.068504214
-0.068504214
-0.068504214
-0.068504214
-0.068504214
-0.068504214
-0.068504214
-0.068504214
-0.068504214
-0.068504214
-0.068504214
-0.068504214
-0.068504214
-0.068504214
-0.068504214
-0.068504214
-0.068504214
-0.068504214
-0.068504214
-0.068504214
-0.068504214
-0.068504214
-0.068504214
-0.068504214
-0.068504214
-0.068504214
-0.068504214
-0.068504214
-0.068504214
-0.068504214
-0.068504214
-0.068504214
-0.068504214
-0.068504214
-0.068504214
-0.068504214
-0.068504214
-0.068504214
-0.068504214
-0.068504214
-0.068504214
-0.068504214
-0.068504214
-0.068504214
-0.068504214
-0.068504214
-0.068504214
-0.068504214
-0.068504214
-0.068504214
-0.068504214
-0.068504214
-0.068504214
-0.068504214
-0.068504214
-0.068504214
-0.068504214
-0.068504214
-0.068504214
-0.068504214
-0.068504214
-0.068504214
-0.068504214
-0.068504214
-0.068504214
-0.068504214
-0.068504214
-0.068504214
-0.068504214
-0.068504214
-0.068504214
-0.068504214
-0.068504214
-0.068504214
-0.068504214
-0.068504214
-0.068504214
-0.068504214
-0.068504214
-0.068504214
-0.068504214
-0.068504214
-0.068504214
-0.068504214
-0.068504214
-0.068504214
-0.068504214
-0.068504214
-0.068504214
-0.068504214
-0.068504214
-0.068504214
-0.068504214
-0.068504214
-0.068504214
-0.068504214
-0.068504214
-0.068504214
-0.068504214
-0.068504214
-0.068504214
-0.068504214
-0.068504214
-0.068504214
-0.068504214
-0.068504214
-0.068504214
-0.068504214
-0.068504214
-0.068504214
-0.068504214
-0.068504214
-0.068504214
-0.068504214
-0.068504214
-0.068504214
-0.068504214
-0.068504214
-0.068504214
-0.068504214
-0.068504214
-0.068504214
-0.068504214
-0.068504214
-0.068504214
-0.068504214
-0.068504214
-0.068504214
-0.068504214
-0.068504214
-0.068504214
-0.068504214
-0.068504214
-0.068504214
-0.068504214
-0.068504214
-0.068504214
-0.068504214
-0.068504214
-0.068504214
-0.068504214
-0.068504214
-0.068504214
-0.068504214
-0.068504214
-0.068504214
-0.068504214
-0.068504214
-0.068504214
-0.068504214
-0.068504214
-0.068504214
-0.068504214
-0.068504214
-0.068504214
-0.068504214
-0.068504214
-0.068504214
-0.068504214
-0.068504214
-0.068504214
-0.068504214
-0.068504214
-0.068504214
-0.068504214
-0.068504214
-0.068504214
-0.068504214
-0.068504214
-0.068504214
-0.068504214
-0.068504214
-0.068504214
-0.068504214
-0.068504214
-0.068504214
-0.068504214
-0.068504214
-0.068504214
-0.068504214
-0.068504214
-0.068504214
-0.068504214
-0.068504214
-0.068504214
-0.068504214
-0.068504214
-0.068504214
-0.068504214
-0.068504214
-0.068504214
-0.068504214
-0.068504214
-0.068504214
-0.068504214
-0.068504214
-0.068504214
-0.068504214
-0.068504214
-0.068504214
-0.068504214
-0.068504214
-0.068504214
-0.068504214
-0.068504214
-0.068504214
-0.068504214
-0.068504214
-0.068504214
-0.068504214
-0.068504214
-0.068504214
-0.068504214
-0.068504214
-0.068504214
-0.068504214
-0.068504214
-0.068504214
-0.068504214
-0.068504214
-0.068504214
-0.068504214
-0.068504214
-0.068504214
-0.068504214
-0.068504214
-0.068504214
-0.068504214
-0.068504214
-0.068504214
-0.068504214
-0.068504214
-0.068504214
-0.068504214
-0.068504214
-0.068504214
-0.068504214
-0.068504214
-0.068504214
-0.068504214
-0.068504214
-0.068504214
-0.068504214
-0.068504214
-0.068504214
-0.068504214
-0.068504214
-0.068504214
-0.068504214
-0.068504214
-0.068504214
-0.068504214
-0.068504214
-0.068504214
-0.068504214
-0.068504214
-0.068504214
-0.068504214
-0.068504214
-0.068504214
-0.068504214
-0.068504214
-0.068504214
-0.068504214
-0.068504214
-0.068504214
-0.068504214
-0.068504214
-0.068504214
-0.068504214
-0.068504214
-0.068504214
-0.068504214
-0.068504214
-0.068504214
-0.068504214
-0.068504214
-0.068504214
-0.068504214
-0.068504214
-0.068504214
-0.068504214
-0.068504214
-0.068504214
-0.068504214
-0.068504214
-0.068504214
-0.068504214
-0.068504214
-0.068504214
-0.068504214
-0.068504214
-0.068504214
-0.068504214
-0.068504214
-0.068504214
-0.068504214
-0.068504214
-0.068504214
-0.068504214
-0.068504214
-0.068504214
-0.068504214
-0.068504214
-0.068504214
-0.068504214
-0.068504214
-0.068504214
-0.068504214
-0.068504214
-0.068504214
-0.068504214
-0.068504214
-0.068504214
-0.068504214
-0.068504214
-0.068504214
-0.068504214
-0.068504214
-0.068504214
-0.068504214
-0.068504214
-0.068504214
-0.068504214
-0.068504214
-0.068504214
-0.068504214
-0.068504214
-0.068504214
-0.068504214
-0.068504214
-0.068504214
-0.068504214
-0.068504214
-0.068504214
-0.068504214
-0.068504214
-0.068504214
-0.068504214
-0.068504214
-0.068504214
-0.068504214
-0.068504214
-0.068504214
-0.068504214
-0.068504214
-0.068504214
-0.068504214
-0.068504214
-0.068504214
-0.068504214
-0.068504214
-0.068504214
-0.068504214
-0.068504214
-0.068504214
-0.068504214
-0.068504214
-0.068504214
-0.068504214
-0.068504214
-0.068504214
-0.068504214
-0.068504214
-0.068504214
-0.068504214
-0.068504214
-0.068504214
-0.068504214
-0.068504214
-0.068504214
-0.068504214
-0.068504214
-0.068504214
-0.068504214
-0.068504214
-0.068504214
-0.068504214
-0.068504214
-0.068504214
-0.068504214
-0.068504214
-0.068504214
-0.068504214
-0.068504214
-0.068504214
-0.068504214
-0.068504214
-0.068504214
-0.068504214
-0.068504214
-0.068504214
-0.068504214
-0.068504214
-0.068504214
-0.068504214
-0.068504214
-0.068504214
-0.068504214
-0.068504214
-0.068504214
-0.068504214
-0.068504214
-0.068504214
-0.068504214
-0.068504214
-0.068504214
-0.068504214
-0.068504214
-0.068504214
-0.068504214
-0.068504214
-0.068504214
-0.068504214
-0.068504214
-0.068504214
-0.068504214
-0.068504214
-0.068504214
-0.068504214
-0.068504214
-0.068504214
-0.068504214
-0.068504214
-0.068504214
-0.068504214
-0.068504214
-0.068504214
-0.068504214
-0.068504214
-0.068504214
-0.068504214
-0.068504214
-0.068504214
-0.068504214
-0.068504214
-0.068504214
-0.068504214
-0.068504214
-0.068504214
-0.068504214
-0.068504214
-0.068504214
-0.068504214
-0.068504214
-0.068504214
-0.068504214
-0.068504214
-0.068504214
-0.068504214
-0.068504214
-0.068504214
-0.068504214
-0.068504214
-0.068504214
-0.068504214
-0.068504214
-0.068504214
-0.068504214
-0.068504214
-0.068504214
-0.068504214
-0.068504214
-0.068504214
-0.068504214
-0.068504214
-0.068504214
-0.068504214
-0.068504214
-0.068504214
-0.068504214
-0.068504214
-0.068504214
-0.068504214
-0.068504214
-0.068504214
-0.068504214
-0.068504214
-0.068504214
-0.068504214
-0.068504214
-0.068504214
-0.068504214
-0.068504214
-0.068504214
-0.068504214
-0.068504214
-0.068504214
-0.068504214
-0.068504214
-0.068504214
-0.068504214
-0.068504214
-0.068504214
-0.068504214
-0.068504214
-0.068504214
-0.068504214
-0.068504214
-0.068504214
-0.068504214
-0.068504214
-0.068504214
-0.068504214
-0.068504214
-0.068504214
-0.068504214
-0.068504214
-0.068504214
-0.068504214
-0.068504214
-0.068504214
-0.068504214
-0.068504214
-0.068504214
-0.068504214
-0.068504214
-0.068504214
-0.068504214
-0.068504214
-0.068504214
-0.068504214
-0.068504214
-0.068504214
-0.068504214
-0.068504214
-0.068504214
-0.068504214
-0.068504214
-0.068504214
-0.068504214
-0.068504214
-0.068504214
-0.068504214
-0.068504214
-0.068504214
-0.068504214
-0.068504214
-0.068504214
-0.068504214
-0.068504214
-0.068504214
-0.068504214
-0.068504214
-0.068504214
-0.068504214
-0.068504214
-0.068504214
-0.068504214
-0.068504214
-0.068504214
-0.068504214
-0.068504214
-0.068504214
-0.068504214
-0.068504214
-0.068504214
-0.068504214
-0.068504214
-0.068504214
-0.068504214
-0.068504214
-0.068504214
-0.068504214
-0.068504214
-0.068504214
-0.068504214
-0.068504214
-0.068504214
-0.068504214
-0.068504214
-0.068504214
-0.068504214
-0.068504214
-0.068504214
-0.068504214
-0.068504214
-0.068504214
-0.068504214
-0.068504214
-0.068504214
-0.068504214
-0.068504214
-0.068504214
-0.068504214
-0.068504214
-0.068504214
-0.068504214
-0.068504214
-0.068504214
-0.068504214
-0.068504214
-0.068504214
-0.068504214
-0.068504214
-0.068504214
-0.068504214
-0.068504214
-0.068504214
-0.068504214
-0.068504214
-0.068504214
-0.068504214
-0.068504214
-0.068504214
-0.068504214
-0.068504214
-0.068504214
-0.068504214
-0.068504214
-0.068504214
-0.068504214
-0.068504214
-0.068504214
-0.068504214
-0.068504214
-0.068504214
-0.068504214
-0.068504214
-0.068504214
-0.068504214
-0.068504214
-0.068504214
-0.068504214
-0.068504214
-0.068504214
-0.068504214
-0.068504214
-0.068504214
-0.068504214
-0.068504214
-0.068504214
-0.068504214
-0.068504214
-0.068504214
-0.068504214
-0.068504214
-0.068504214
-0.068504214
-0.068504214
-0.068504214
-0.068504214
-0.068504214
-0.068504214
-0.068504214
-0.068504214
-0.068504214
-0.068504214
-0.068504214
-0.068504214
-0.068504214
-0.068504214
-0.068504214
-0.068504214
-0.068504214
-0.068504214
-0.068504214
-0.068504214
-0.068504214
-0.068504214
-0.068504214
-0.068504214
-0.068504214
-0.068504214
-0.068504214
-0.068504214
-0.068504214
-0.068504214
-0.068504214
-0.068504214
-0.068504214
-0.068504214
-0.068504214
-0.068504214
-0.068504214
-0.068504214
-0.068504214
-0.068504214
-0.068504214
-0.068504214
6.1591715
6.1591715
-0.068504214
-0.068504214
-0.068504214
-0.068504214
-0.068504214
-0.068504214
-0.068504214
-0.068504214
-0.068504214
-0.068504214
-0.068504214
-0.068504214
-0.068504214
-0.068504214
-0.068504214
-0.068504214
-0.068504214
-0.068504214
-0.068504214
-0.068504214
-0.068504214
-0.068504214
-0.068504214
-0.068504214
-0.068504214
-0.068504214
-0.068504214
-0.068504214
-0.068504214
-0.068504214
-0.068504214
-0.068504214
-0.068504214
-0.068504214
6.1591715
6.1591715
6.1591715
-0.068504214
-0.068504214
-0.068504214
-0.068504214
-0.068504214
-0.068504214
-0.068504214
-0.068504214
-0.068504214
-0.068504214
-0.068504214
-0.068504214
-0.068504214
-0.068504214
-0.068504214
-0.068504214
-0.068504214
-0.068504214
-0.068504214
-0.068504214
-0.068504214
-0.068504214
-0.068504214
-0.068504214
-0.068504214
-0.068504214
-0.068504214
-0.068504214
-0.068504214
-0.068504214
-0.068504214
-0.068504214
-0.068504214
-0.068504214
-0.068504214
-0.068504214
-0.068504214
-0.068504214
6.1591715
6.1591715
-0.068504214
-0.068504214
-0.068504214
-0.068504214
-0.068504214
-0.068504214
-0.068504214
-0.068504214
-0.068504214
-0.068504214
-0.068504214
-0.068504214
-0.068504214
-0.068504214
-0.068504214
-0.068504214
-0.068504214
-0.068504214
-0.068504214
-0.068504214
-0.068504214
-0.068504214
-0.068504214
-0.068504214
-0.068504214
-0.068504214
-0.068504214
-0.068504214
-0.068504214
-0.068504214
-0.068504214
-0.068504214
-0.068504214
-0.068504214
-0.068504214
-0.068504214
-0.068504214
6.1591715
6.1591715
6.1591715
-0.068504214
-0.068504214
-0.068504214
-0.068504214
-0.068504214
-0.068504214
-0.068504214
-0.068504214
-0.068504214
-0.068504214
-0.068504214
-0.068504214
-0.068504214
-0.068504214
-0.068504214
-0.068504214
-0.068504214
-0.068504214
-0.068504214
-0.068504214
-0.068504214
-0.068504214
-0.068504214
-0.068504214
6.1591715
6.1591715
-0.068504214
-0.068504214
-0.068504214
6.1591715
6.1591715
-0.068504214
-0.068504214
-0.068504214
-0.068504214
-0.068504214
6.1591715
6.1591715
-0.068504214
-0.068504214
-0.068504214
-0.068504214
-0.068504214
-0.068504214
-0.068504214
-0.068504214
-0.068504214
-0.068504214
-0.068504214
-0.068504214
-0.068504214
-0.068504214
-0.068504214
-0.068504214
-0.068504214
-0.068504214
-0.068504214
-0.068504214
-0.068504214
-0.068504214
-0.068504214
-0.068504214
-0.068504214
-0.068504214
-0.068504214
-0.068504214
6.1591715
6.1591715
6.1591715
-0.068504214
-0.068504214
-0.068504214
6.1591715
6.1591715
-0.068504214
-0.068504214
-0.068504214
6.1591715
-0.068504214
-0.068504214
-0.068504214
-0.068504214
-0.068504214
6.1591715
6.1591715
6.1591715
-0.068504214
-0.068504214
-0.068504214
-0.068504214
6.1591715
6.1591715
6.1591715
-0.068504214
-0.068504214
-0.068504214
6.1591715
6.1591715
6.1591715
6.1591715
6.1591715
6.1591715
6.1591715
-0.068504214
-0.068504214
-0.068504214
6.1591715
6.1591715
6.1591715
6.1591715
6.1591715
6.1591715
6.1591715
6.1591715
6.1591715
6.1591715
6.1591715
6.1591715
-0.068504214
-0.068504214
6.1591715
6.1591715
6.1591715
-0.068504214
-0.068504214
-0.068504214
-0.068504214
6.1591715
6.1591715
6.1591715
6.1591715
6.1591715
6.1591715
6.1591715
6.1591715
6.1591715
6.1591715
6.1591715
6.1591715
-0.068504214
-0.068504214
-0.068504214
-0.068504214
-0.068504214
-0.068504214
6.1591715
6.1591715
6.1591715
6.1591715
-0.068504214
-0.068504214
-0.068504214
-0.068504214
6.1591715
6.1591715
6.1591715
6.1591715
-0.068504214
-0.068504214
6.1591715
6.1591715
-0.068504214
-0.068504214
-0.068504214
-0.068504214
6.1591715
6.1591715
6.1591715
-0.068504214
-0.068504214
-0.068504214
6.1591715
6.1591715
-0.068504214
-0.068504214
6.1591715
6.1591715
6.1591715
6.1591715
-0.068504214
-0.068504214
-0.068504214
6.1591715
6.1591715
6.1591715
6.1591715
-0.068504214
-0.068504214
-0.068504214
6.1591715
6.1591715
6.1591715
-0.068504214
-0.068504214
-0.068504214
6.1591715
6.1591715
6.1591715
6.1591715
6.1591715
6.1591715
6.1591715
6.1591715
6.1591715
-0.068504214
-0.068504214
-0.068504214
-0.068504214
-0.068504214
-0.068504214
-0.068504214
6.1591715
6.1591715
6.1591715
6.1591715
6.1591715
6.1591715
-0.068504214
-0.068504214
6.1591715
6.1591715
6.1591715
6.1591715
-0.068504214
-0.068504214
-0.068504214
-0.068504214
6.1591715
6.1591715
6.1591715
6.1591715
6.1591715
6.1591715
-0.068504214
-0.068504214
-0.068504214
6.1591715
6.1591715
6.1591715
6.1591715
6.1591715
-0.068504214
-0.068504214
-0.068504214
-0.068504214
6.1591715
6.1591715
6.1591715
-0.068504214
-0.068504214
-0.068504214
-0.068504214
6.1591715
6.1591715
6.1591715
-0.068504214
-0.068504214
-0.068504214
6.1591715
6.1591715
6.1591715
6.1591715
6.1591715
6.1591715
6.1591715
6.1591715
6.1591715
6.1591715
6.1591715
6.1591715
6.1591715
-0.068504214
-0.068504214
-0.068504214
-0.068504214
6.1591715
6.1591715
6.1591715
6.1591715
6.1591715
6.1591715
6.1591715
6.1591715
6.1591715
6.1591715
6.1591715
6.1591715
6.1591715
-0.068504214
-0.068504214
-0.068504214
-0.068504214
-0.068504214
-0.068504214
-0.068504214
-0.068504214
-0.068504214
-0.068504214
-0.068504214
-0.068504214
-0.068504214
6.1591715
6.1591715
6.1591715
6.1591715
6.1591715
6.1591715
6.1591715
6.1591715
6.1591715
6.1591715
6.1591715
6.1591715
6.1591715
6.1591715
6.1591715
6.1591715
6.1591715
6.1591715
6.1591715
6.1591715
-0.068504214
-0.068504214
-0.068504214
-0.068504214
6.1591715
6.1591715
6.1591715
6.1591715
6.1591715
6.1591715
6.1591715
-0.068504214
-0.068504214
6.1591715
6.1591715
-0.068504214
-0.068504214
-0.068504214
6.1591715
6.1591715
-0.068504214
-0.068504214
-0.068504214
6.1591715
6.1591715
6.1591715
-0.068504214
-0.068504214
-0.068504214
6.1591715
6.1591715
-0.068504214
-0.068504214
6.1591715
6.1591715
-0.068504214
-0.068504214
-0.068504214
-0.068504214
-0.068504214
6.1591715
6.1591715
6.1591715
-0.068504214
-0.068504214
-0.068504214
-0.068504214
-0.068504214
-0.068504214
-0.068504214
-0.068504214
-0.068504214
6.1591715
6.1591715
6.1591715
-0.068504214
-0.068504214
-0.068504214
6.1591715
6.1591715
6.1591715
-0.068504214
-0.068504214
6.1591715
6.1591715
-0.068504214
-0.068504214
-0.068504214
6.1591715
6.1591715
6.1591715
-0.068504214
-0.068504214
-0.068504214
6.1591715
6.1591715
6.1591715
6.1591715
6.1591715
-0.068504214
-0.068504214
-0.068504214
6.1591715
6.1591715
6.1591715
-0.068504214
-0.068504214
-0.068504214
-0.068504214
6.1591715
6.1591715
6.1591715
6.1591715
6.1591715
6.1591715
6.1591715
6.1591715
6.1591715
6.1591715
6.1591715
6.1591715
-0.068504214
-0.068504214
6.1591715
6.1591715
6.1591715
6.1591715
6.1591715
6.1591715
6.1591715
6.1591715
6.1591715
6.1591715
6.1591715
6.1591715
6.1591715
6.1591715
6.1591715
6.1591715
6.1591715
6.1591715
6.1591715
6.1591715
6.1591715
6.1591715
6.1591715
6.1591715
6.1591715
6.1591715
6.1591715
6.1591715
-0.068504214
-0.068504214
-0.068504214
-0.068504214
-0.068504214
6.1591715
6.1591715
6.1591715
6.1591715
-0.068504214
-0.068504214
-0.068504214
6.1591715
6.1591715
6.1591715
-0.068504214
-0.068504214
-0.068504214
-0.068504214
-0.068504214
-0.068504214
-0.068504214
-0.068504214
-0.068504214
-0.068504214
-0.068504214
-0.068504214
6.1591715
6.1591715
6.1591715
6.1591715
6.1591715
-0.068504214
-0.068504214
-0.068504214
-0.068504214
-0.068504214
-0.068504214
-0.068504214
-0.068504214
-0.068504214
6.1591715
6.1591715
6.1591715
6.1591715
6.1591715
6.1591715
6.1591715
6.1591715
6.1591715
6.1591715
6.1591715
6.1591715
6.1591715
6.1591715
6.1591715
6.1591715
6.1591715
6.1591715
6.1591715
6.1591715
6.1591715
6.1591715
6.1591715
6.1591715
6.1591715
6.1591715
6.1591715
-0.068504214
-0.068504214
-0.068504214
6.1591715
6.1591715
6.1591715
6.1591715
6.1591715
6.1591715
6.1591715
6.1591715
6.1591715
6.1591715
6.1591715
6.1591715
6.1591715
6.1591715
-0.068504214
-0.068504214
-0.068504214
6.1591715
6.1591715
6.1591715
6.1591715
6.1591715
6.1591715
6.1591715
6.1591715
6.1591715
6.1591715
-0.068504214
-0.068504214
-0.068504214
-0.068504214
-0.068504214
-0.068504214
-0.068504214
-0.068504214
-0.068504214
-0.068504214
6.1591715
6.1591715
6.1591715
-0.068504214
-0.068504214
-0.068504214
6.1591715
6.1591715
6.1591715
-0.068504214
-0.068504214
6.1591715
6.1591715
-0.068504214
-0.068504214
-0.068504214
-0.068504214
-0.068504214
6.1591715
6.1591715
6.1591715
6.1591715
6.1591715
-0.068504214
-0.068504214
-0.068504214
-0.068504214
-0.068504214
-0.068504214
-0.068504214
-0.068504214
6.1591715
6.1591715
6.1591715
6.1591715
6.1591715
-0.068504214
-0.068504214
-0.068504214
-0.068504214
-0.068504214
-0.068504214
-0.068504214
-0.068504214
6.1591715
6.1591715
6.1591715
-0.068504214
-0.068504214
-0.068504214
-0.068504214
-0.068504214
-0.068504214
-0.068504214
-0.068504214
-0.068504214
-0.068504214
-0.068504214
-0.068504214
-0.068504214
-0.068504214
-0.068504214
-0.068504214
6.1591715
6.1591715
6.1591715
-0.068504214
-0.068504214
-0.068504214
-0.068504214
-0.068504214
-0.068504214
-0.068504214
-0.068504214
-0.068504214
-0.068504214
-0.068504214
6.1591715
6.1591715
-0.068504214
-0.068504214
-0.068504214
6.1591715
6.1591715
6.1591715
6.1591715
-0.068504214
-0.068504214
-0.068504214
6.1591715
6.1591715
6.1591715
-0.068504214
-0.068504214
-0.068504214
-0.068504214
-0.068504214
-0.068504214
-0.068504214
-0.068504214
-0.068504214
6.1591715
6.1591715
6.1591715
6.1591715
-0.068504214
-0.068504214
-0.068504214
-0.068504214
-0.068504214
-0.068504214
-0.068504214
-0.068504214
6.1591715
6.1591715
6.1591715
6.1591715
6.1591715
6.1591715
6.1591715
6.1591715
6.1591715
6.1591715
6.1591715
6.1591715
6.1591715
6.1591715
6.1591715
6.1591715
6.1591715
6.1591715
6.1591715
6.1591715
6.1591715
6.1591715
6.1591715
6.1591715
6.1591715
6.1591715
-0.068504214
-0.068504214
-0.068504214
-0.068504214
-0.068504214
-0.068504214
-0.068504214
-0.068504214
-0.068504214
-0.068504214
-0.068504214
-0.068504214
-0.068504214
-0.068504214
-0.068504214
-0.068504214
-0.068504214
-0.068504214
-0.068504214
-0.068504214
-0.068504214
-0.068504214
-0.068504214
-0.068504214
-0.068504214
-0.068504214
-0.068504214
-0.068504214
-0.068504214
-0.068504214
-0.068504214
-0.068504214
-0.068504214
-0.068504214
-0.068504214
-0.068504214
-0.068504214
-0.068504214
-0.068504214
-0.068504214
-0.068504214
-0.068504214
-0.068504214
-0.068504214
-0.068504214
-0.068504214
-0.068504214
-0.068504214
-0.068504214
-0.068504214
-0.068504214
-0.068504214
-0.068504214
-0.068504214
-0.068504214
-0.068504214
-0.068504214
-0.068504214
-0.068504214
-0.068504214
-0.068504214
-0.068504214
-0.068504214
-0.068504214
-0.068504214
-0.068504214
-0.068504214
-0.068504214
-0.068504214
-0.068504214
-0.068504214
-0.068504214
-0.068504214
-0.068504214
-0.068504214
-0.068504214
-0.068504214
-0.068504214
-0.068504214
-0.068504214
-0.068504214
-0.068504214
-0.068504214
-0.068504214
-0.068504214
-0.068504214
-0.068504214
-0.068504214
-0.068504214
-0.068504214
6.1591715
6.1591715
6.1591715
-0.068504214
-0.068504214
-0.068504214
-0.068504214
-0.068504214
-0.068504214
-0.068504214
-0.068504214
-0.068504214
-0.068504214
-0.068504214
-0.068504214
-0.068504214
-0.068504214
-0.068504214
-0.068504214
6.1591715
6.1591715
6.1591715
6.1591715
6.1591715
6.1591715
6.1591715
6.1591715
-0.068504214
-0.068504214
-0.068504214
-0.068504214
-0.068504214
6.1591715
6.1591715
6.1591715
6.1591715
6.1591715
6.1591715
-0.068504214
-0.068504214
-0.068504214
-0.068504214
-0.068504214
-0.068504214
-0.068504214
-0.068504214
-0.068504214
-0.068504214
-0.068504214
-0.068504214
-0.068504214
6.1591715
6.1591715
6.1591715
-0.068504214
-0.068504214
-0.068504214
-0.068504214
-0.068504214
-0.068504214
-0.068504214
-0.068504214
-0.068504214
-0.068504214
6.1591715
6.1591715
6.1591715
6.1591715
-0.068504214
-0.068504214
6.1591715
6.1591715
6.1591715
6.1591715
6.1591715
6.1591715
6.1591715
6.1591715
6.1591715
6.1591715
6.1591715
6.1591715
6.1591715
6.1591715
6.1591715
6.1591715
6.1591715
6.1591715
6.1591715
6.1591715
6.1591715
-0.068504214
-0.068504214
6.1591715
6.1591715
6.1591715
-0.068504214
-0.068504214
-0.068504214
6.1591715
6.1591715
6.1591715
-0.068504214
-0.068504214
-0.068504214
6.1591715
6.1591715
6.1591715
6.1591715
6.1591715
6.1591715
6.1591715
6.1591715
6.1591715
6.1591715
-0.068504214
-0.068504214
-0.068504214
-0.068504214
6.1591715
6.1591715
6.1591715
6.1591715
6.1591715
6.1591715
6.1591715
6.1591715
6.1591715
6.1591715
6.1591715
-0.068504214
-0.068504214
-0.068504214
-0.068504214
6.1591715
6.1591715
6.1591715
6.1591715
6.1591715
6.1591715
6.1591715
6.1591715
6.1591715
6.1591715
6.1591715
6.1591715
6.1591715
6.1591715
6.1591715
6.1591715
-0.068504214
-0.068504214
-0.068504214
-0.068504214
-0.068504214
6.1591715
6.1591715
6.1591715
6.1591715
6.1591715
6.1591715
-0.068504214
-0.068504214
-0.068504214
-0.068504214
-0.068504214
6.1591715
6.1591715
6.1591715
-0.068504214
-0.068504214
-0.068504214
6.1591715
6.1591715
6.1591715
-0.068504214
-0.068504214
-0.068504214
-0.068504214
-0.068504214
-0.068504214
6.1591715
6.1591715
6.1591715
-0.068504214
-0.068504214
-0.068504214
-0.068504214
-0.068504214
-0.068504214
-0.068504214
-0.068504214
-0.068504214
-0.068504214
6.1591715
6.1591715
6.1591715
-0.068504214
-0.068504214
-6.29618
-0.068504214
-0.068504214
-6.29618
-6.29618
-0.068504214
6.1591715
6.1591715
6.1591715
-0.068504214
-0.068504214
-0.068504214
-6.29618
-6.29618
-0.068504214
-0.068504214
-0.068504214
-0.068504214
-0.068504214
-0.068504214
-6.29618
-6.29618
-6.29618
-6.29618
-0.068504214
-0.068504214
6.1591715
6.1591715
6.1591715
6.1591715
-6.29618
-12.523856
-12.523856
-6.29618
-0.068504214
-0.068504214
-6.29618
-6.29618
-0.068504214
-0.068504214
-0.068504214
-0.068504214
-0.068504214
-0.068504214
-0.068504214
-0.068504214
-0.068504214
-0.068504214
-6.29618
-6.29618
-6.29618
-6.29618
-6.29618
-6.29618
-6.29618
-6.29618
-0.068504214
-0.068504214
-0.068504214
-6.29618
-6.29618
-6.29618
-6.29618
-6.29618
-6.29618
-6.29618
-6.29618
-6.29618
-12.523856
-12.523856
-12.523856
-6.29618
-6.29618
-0.068504214
-0.068504214
-0.068504214
-0.068504214
-0.068504214
-0.068504214
-6.29618
-12.523856
-12.523856
-6.29618
-0.068504214
-0.068504214
-6.29618
-0.068504214
-6.29618
-6.29618
-6.29618
-6.29618
-6.29618
-6.29618
-6.29618
-12.523856
-12.523856
-12.523856
-6.29618
-6.29618
-6.29618
-6.29618
-12.523856
-6.29618
-6.29618
-0.068504214
-0.068504214
-6.29618
-6.29618
-6.29618
-6.29618
-6.29618
-12.523856
-6.29618
-0.068504214
-0.068504214
-0.068504214
-6.29618
-6.29618
-6.29618
-6.29618
-12.523856
-12.523856
-12.523856
-12.523856
-12.523856
-12.523856
-12.523856
-12.523856
-12.523856
-18.751531
-18.751531
-12.523856
-12.523856
-6.29618
-6.29618
-12.523856
-12.523856
-12.523856
-6.29618
-6.29618
-6.29618
-12.523856
-12.523856
-12.523856
-6.29618
-6.29618
-6.29618
-6.29618
-12.523856
-12.523856
-12.523856
-12.523856
-12.523856
-12.523856
-12.523856
-12.523856
-6.29618
-6.29618
-6.29618
-12.523856
-12.523856
-12.523856
-6.29618
-6.29618
-12.523856
-12.523856
-12.523856
-12.523856
-12.523856
-12.523856
-12.523856
-12.523856
-6.29618
-0.068504214
-0.068504214
-0.068504214
-0.068504214
-0.068504214
-6.29618
-6.29618
-12.523856
-6.29618
-6.29618
-6.29618
-12.523856
-12.523856
-12.523856
-12.523856
-12.523856
-6.29618
-6.29618
-6.29618
-6.29618
-6.29618
-12.523856
-6.29618
-6.29618
-6.29618
-12.523856
-12.523856
-6.29618
-6.29618
-12.523856
-12.523856
-12.523856
-6.29618
-6.29618
-12.523856
-18.751531
-18.751531
-18.751531
-18.751531
-12.523856
-12.523856
-12.523856
-12.523856
-12.523856
-12.523856
-18.751531
-18.751531
-18.751531
-12.523856
-18.751531
-18.751531
-24.979208
-24.979208
-18.751531
-6.29618
-0.068504214
6.1591715
-0.068504214
-12.523856
-18.751531
-18.751531
-12.523856
-0.068504214
-0.068504214
-12.523856
-18.751531
-12.523856
-12.523856
-12.523856
-12.523856
-12.523856
-12.523856
-18.751531
-18.751531
-18.751531
-12.523856
-12.523856
-6.29618
-12.523856
-12.523856
-12.523856
-12.523856
-12.523856
-12.523856
-12.523856
-12.523856
-12.523856
-12.523856
-18.751531
-18.751531
-18.751531
-18.751531
-12.523856
-12.523856
-18.751531
-24.979208
-31.206882
-24.979208
-12.523856
-12.523856
-18.751531
-24.979208
-24.979208
-18.751531
-18.751531
-12.523856
-12.523856
-12.523856
-18.751531
-18.751531
-24.979208
-18.751531
-18.751531
-12.523856
-12.523856
-18.751531
-18.751531
-24.979208
-24.979208
-18.751531
-18.751531
-24.979208
-24.979208
-24.979208
-24.979208
-37.43456
-43.662233
-31.206882
-6.29618
6.1591715
-6.29618
-12.523856
-6.29618
-6.29618
-12.523856
-24.979208
-31.206882
-24.979208
-24.979208
-24.979208
-18.751531
-18.751531
-31.206882
-43.662233
-56.117587
-43.662233
-18.751531
-12.523856
-18.751531
-31.206882
-31.206882
-24.979208
-24.979208
-24.979208
-31.206882
-31.206882
-24.979208
-18.751531
-18.751531
-12.523856
-12.523856
-24.979208
-43.662233
-49.88991
-43.662233
-31.206882
-18.751531
-24.979208
-31.206882
-43.662233
-43.662233
-37.43456
-31.206882
-31.206882
-31.206882
-31.206882
-31.206882
-31.206882
-37.43456
-37.43456
-37.43456
-37.43456
-37.43456
-43.662233
-37.43456
-31.206882
-24.979208
-31.206882
-31.206882
-31.206882
-24.979208
-24.979208
-31.206882
-31.206882
-24.979208
-18.751531
-18.751531
-18.751531
-18.751531
-18.751531
-24.979208
-37.43456
-43.662233
-37.43456
-24.979208
-18.751531
-18.751531
-24.979208
-31.206882
-31.206882
-24.979208
-24.979208
-24.979208
-31.206882
-31.206882
-24.979208
-18.751531
-18.751531
-24.979208
-18.751531
-18.751531
-12.523856
-18.751531
-24.979208
-31.206882
-37.43456
-43.662233
-37.43456
-37.43456
-37.43456
-37.43456
-37.43456
-37.43456
-31.206882
-31.206882
-31.206882
-37.43456
-43.662233
-37.43456
-18.751531
-18.751531
-31.206882
-37.43456
-37.43456
-31.206882
-31.206882
-31.206882
-43.662233
-43.662233
-43.662233
-43.662233
-31.206882
-31.206882
-31.206882
-31.206882
-37.43456
-37.43456
-37.43456
-37.43456
-37.43456
-43.662233
-43.662233
-43.662233
-43.662233
-43.662233
-43.662233
-43.662233
-37.43456
-37.43456
-43.662233
-43.662233
-43.662233
-43.662233
-43.662233
-49.88991
-56.117587
-56.117587
-56.117587
-56.117587
-49.88991
-49.88991
-49.88991
-56.117587
-56.117587
-56.117587
-49.88991
-49.88991
-49.88991
-56.117587
-56.117587
-49.88991
-43.662233
-43.662233
-49.88991
-62.345257
-62.345257
-56.117587
-56.117587
-62.345257
-68.572936
-74.800606
-74.800606
-68.572936
-68.572936
-68.572936
-68.572936
-68.572936
-68.572936
-68.572936
-68.572936
-68.572936
-62.345257
-62.345257
-68.572936
-68.572936
-68.572936
-62.345257
-62.345257
-56.117587
-56.117587
-68.572936
-87.25595
-99.71131
-99.71131
-87.25595
-81.02829
-74.800606
-74.800606
-74.800606
-81.02829
-93.48364
-99.71131
-99.71131
-93.48364
-87.25595
-93.48364
-99.71131
-99.71131
-99.71131
-99.71131
-99.71131
-99.71131
-99.71131
-99.71131
-105.93899
-105.93899
-105.93899
-105.93899
-105.93899
-105.93899
-112.16666
-105.93899
-105.93899
-105.93899
-105.93899
-105.93899
-105.93899
-105.93899
-105.93899
-105.93899
-112.16666
-112.16666
-112.16666
-112.16666
-118.39435
-118.39435
-118.39435
-118.39435
-112.16666
-105.93899
-105.93899
-112.16666
-118.39435
-118.39435
-118.39435
-124.62201
-124.62201
-130.84969
-137.07737
-137.07737
-137.07737
-137.07737
-137.07737
-137.07737
-137.07737
-137.07737
-137.07737
-137.07737
-143.30504
-143.30504
-143.30504
-143.30504
-143.30504
-149.53272
-149.53272
-149.53272
-155.76038
-149.53272
-143.30504
-143.30504
-143.30504
-149.53272
-149.53272
-149.53272
-149.53272
-155.76038
-161.98807
-161.98807
-155.76038
-149.53272
-149.53272
-155.76038
-149.53272
-149.53272
-149.53272
-155.76038
-161.98807
-161.98807
-168.21575
-174.44342
-174.44342
-180.67108
-174.44342
-174.44342
-174.44342
-180.67108
-168.21575
-149.53272
-149.53272
-186.89877
-230.4925
-242.94786
-224.26481
-186.89877
-168.21575
-174.44342
-199.35413
-211.80948
-211.80948
-199.35413
-199.35413
-199.35413
-205.5818
-199.35413
-199.35413
-205.5818
-205.5818
-205.5818
-199.35413
-199.35413
-199.35413
-205.5818
-211.80948
-211.80948
-218.03715
-218.03715
-218.03715
-211.80948
-205.5818
-205.5818
-205.5818
-211.80948
-224.26481
-242.94786
-249.17553
-230.4925
-205.5818
-186.89877
-205.5818
-230.4925
-249.17553
-249.17553
-236.72016
-230.4925
-236.72016
-236.72016
-242.94786
-236.72016
-236.72016
-242.94786
-249.17553
-249.17553
-249.17553
-249.17553
-249.17553
-255.4032
-261.63088
-261.63088
-255.4032
-255.4032
-255.4032
-261.63088
-261.63088
-267.85854
-267.85854
-274.08625
-274.08625
-274.08625
-274.08625
-280.31391
-292.76926
-298.99693
-292.76926
-274.08625
-267.85854
-274.08625
-280.31391
-280.31391
-280.31391
-286.54158
-292.76926
-292.76926
-292.76926
-292.76926
-292.76926
-298.99693
-298.99693
-298.99693
-298.99693
-305.2246
-317.67994
-330.1353
-330.1353
-311.4523
-292.76926
-286.54158
-298.99693
-317.67994
-317.67994
-311.4523
-311.4523
-311.4523
-311.4523
-311.4523
-317.67994
-323.90762
-323.90762
-317.67994
-305.2246
-298.99693
-292.76926
-298.99693
-305.2246
-305.2246
-305.2246
-305.2246
-311.4523
-317.67994
-317.67994
-311.4523
-317.67994
-323.90762
-330.1353
-317.67994
-292.76926
-286.54158
-298.99693
-311.4523
-311.4523
-305.2246
-311.4523
-323.90762
-336.363
-336.363
-330.1353
-323.90762
-323.90762
-323.90762
-311.4523
-292.76926
-292.76926
-311.4523
-323.90762
-330.1353
-323.90762
-323.90762
-330.1353
-336.363
-336.363
-330.1353
-330.1353
-330.1353
-336.363
-336.363
-330.1353
-323.90762
-317.67994
-317.67994
-317.67994
-323.90762
-336.363
-342.59068
-336.363
-330.1353
-323.90762
-330.1353
-336.363
-336.363
-336.363
-323.90762
-323.90762
-317.67994
-323.90762
-323.90762
-317.67994
-323.90762
-330.1353
-323.90762
-317.67994
-317.67994
-323.90762
-336.363
-336.363
-323.90762
-311.4523
-311.4523
-317.67994
-317.67994
-311.4523
-305.2246
-305.2246
-305.2246
-311.4523
-311.4523
-317.67994
-317.67994
-317.67994
-311.4523
-317.67994
-323.90762
-330.1353
-336.363
-342.59068
-342.59068
-342.59068
-336.363
-336.363
-342.59068
-348.81832
-342.59068
-342.59068
-342.59068
-342.59068
-342.59068
-342.59068
-342.59068
-342.59068
-348.81832
-348.81832
-342.59068
-348.81832
-355.046
-355.046
-361.2737
-361.2737
-355.046
-355.046
-355.046
-355.046
-355.046
-361.2737
-373.72906
-379.9567
-379.9567
-373.72906
-367.50134
-361.2737
-355.046
-355.046
-355.046
-361.2737
-355.046
-355.046
-348.81832
-348.81832
-355.046
-361.2737
-361.2737
-355.046
-355.046
-355.046
-355.046
-355.046
-348.81832
-348.81832
-348.81832
-348.81832
-355.046
-355.046
-348.81832
-348.81832
-342.59068
-342.59068
-342.59068
-336.363
-336.363
-336.363
-342.59068
-342.59068
-342.59068
-342.59068
-342.59068
-342.59068
-336.363
-336.363
-336.363
-342.59068
-342.59068
-336.363
-323.90762
-317.67994
-317.67994
-323.90762
-323.90762
-323.90762
-323.90762
-323.90762
-317.67994
-317.67994
-311.4523
-311.4523
-305.2246
-298.99693
-298.99693
-298.99693
-292.76926
-280.31391
-280.31391
-292.76926
-292.76926
-292.76926
-286.54158
-280.31391
-274.08625
-274.08625
-267.85854
-267.85854
-267.85854
-280.31391
-280.31391
-267.85854
-249.17553
-236.72016
-249.17553
-255.4032
-255.4032
-242.94786
-236.72016
-236.72016
-236.72016
-236.72016
-236.72016
-230.4925
-224.26481
-211.80948
-205.5818
-218.03715
-230.4925
-230.4925
-224.26481
-218.03715
-211.80948
-205.5818
-205.5818
-199.35413
-199.35413
-199.35413
-199.35413
-193.12645
-180.67108
-168.21575
-168.21575
-161.98807
-155.76038
-155.76038
-149.53272
-149.53272
-149.53272
-149.53272
-149.53272
-143.30504
-143.30504
-137.07737
-130.84969
-124.62201
-118.39435
-112.16666
-105.93899
-93.48364
-87.25595
-93.48364
-105.93899
-105.93899
-105.93899
-105.93899
-99.71131
-99.71131
-99.71131
-93.48364
-93.48364
-93.48364
-93.48364
-93.48364
-87.25595
-81.02829
-81.02829
-81.02829
-81.02829
-81.02829
-74.800606
-74.800606
-74.800606
-81.02829
-87.25595
-87.25595
-81.02829
-74.800606
-74.800606
-68.572936
-62.345257
-62.345257
-62.345257
-68.572936
-68.572936
-68.572936
-68.572936
-68.572936
-68.572936
-68.572936
-68.572936
-62.345257
-62.345257
-68.572936
-68.572936
-62.345257
-62.345257
-68.572936
-68.572936
-68.572936
-74.800606
-74.800606
-68.572936
-68.572936
-68.572936
-62.345257
-62.345257
-68.572936
-68.572936
-68.572936
-74.800606
-74.800606
-74.800606
-68.572936
-68.572936
-74.800606
-74.800606
-74.800606
-74.800606
-81.02829
-87.25595
-87.25595
-87.25595
-93.48364
-93.48364
-99.71131
-99.71131
-105.93899
-105.93899
-112.16666
-112.16666
-112.16666
-118.39435
-124.62201
-124.62201
-124.62201
-124.62201
-124.62201
-130.84969
-137.07737
-143.30504
-149.53272
-155.76038
-155.76038
-155.76038
-155.76038
-161.98807
-168.21575
-174.44342
-174.44342
-186.89877
-193.12645
-199.35413
-199.35413
-199.35413
-205.5818
-218.03715
-236.72016
-249.17553
-267.85854
-280.31391
-292.76926
-292.76926
-292.76926
-305.2246
-330.1353
-373.72906
-448.46115
-554.33167
-722.4789
-946.6752
-1183.3269
-1382.6125
-1525.849
-1600.581
-1606.8088
-1550.7597
-1538.3043
-1550.7597
-1488.4828
-1419.9785
-1432.4338
-1488.4828
-1525.849
-1519.6213
-1469.7998
-1401.2955
-1345.2463
-1307.8802
-1258.0591
-1202.0099
-1177.0992
-1177.0992
-1170.8716
-1139.7332
-1089.9117
-1040.0903
-1015.1797
-984.0413
-952.903
-921.7645
-903.0815
-884.3985
-859.4878
-840.80475
-822.12166
-803.43864
-784.7556
-766.0726
-747.3896
-722.4789
-703.79585
-685.11284
-660.2021
-629.06376
-597.92534
-573.01468
-560.55927
-554.33167
-541.87626
-529.42093
-510.7379
-504.51023
-504.51023
-504.51023
-492.0549
-473.3719
-460.9165
-442.23347
-429.77814
-417.32277
-404.86744
-398.6397
-392.41207
-386.1844
-379.9567
-373.72906
-373.72906
-373.72906
-367.50134
-355.046
-348.81832
-342.59068
-342.59068
-336.363
-323.90762
-317.67994
-311.4523
-311.4523
-305.2246
-305.2246
-305.2246
-305.2246
-298.99693
-298.99693
-292.76926
-292.76926
-292.76926
-292.76926
-292.76926
-292.76926
-292.76926
-286.54158
-292.76926
-292.76926
-298.99693
-298.99693
-298.99693
-305.2246
-311.4523
-317.67994
-317.67994
-317.67994
-323.90762
-330.1353
-336.363
-342.59068
-348.81832
-348.81832
-355.046
-361.2737
-367.50134
-373.72906
-379.9567
-386.1844
-392.41207
-404.86744
-411.09512
-417.32277
-423.55045
-429.77814
-436.0058
-448.46115
-448.46115
-454.6888
-460.9165
-467.14417
-479.5995
-485.8272
-492.0549
-498.28255
-498.28255
-504.51023
-504.51023
-510.7379
-516.96556
-516.96556
-529.42093
-535.64857
-548.10394
-554.33167
-554.33167
-554.33167
-554.33167
-554.33167
-554.33167
-554.33167
-554.33167
-554.33167
-560.55927
-566.787
-566.787
-566.787
-566.787
-566.787
-566.787
-566.787
-566.787
-566.787
-560.55927
-560.55927
-554.33167
-548.10394
-548.10394
-548.10394
-541.87626
-535.64857
-529.42093
-516.96556
-516.96556
-510.7379
-510.7379
-504.51023
-492.0549
-492.0549
-492.0549
-492.0549
-492.0549
-492.0549
-485.8272
-479.5995
-479.5995
-473.3719
-467.14417
-460.9165
-460.9165
-467.14417
-473.3719
-473.3719
-473.3719
-467.14417
-460.9165
-467.14417
-460.9165
-460.9165
-454.6888
-448.46115
-448.46115
-448.46115
-442.23347
-442.23347
-442.23347
-442.23347
-442.23347
-436.0058
-436.0058
-436.0058
-436.0058
-436.0058
-436.0058
-436.0058
-436.0058
-436.0058
-436.0058
-429.77814
-429.77814
-436.0058
-436.0058
-436.0058
-429.77814
-436.0058
-442.23347
-448.46115
-454.6888
-454.6888
-454.6888
-454.6888
-448.46115
-448.46115
-448.46115
-454.6888
-460.9165
-460.9165
-454.6888
-454.6888
-454.6888
-460.9165
-460.9165
-460.9165
-460.9165
-460.9165
-460.9165
-454.6888
-454.6888
-454.6888
-460.9165
-460.9165
-460.9165
-460.9165
-460.9165
-460.9165
-460.9165
-467.14417
-467.14417
-467.14417
-467.14417
-460.9165
-460.9165
-460.9165
-460.9165
-467.14417
-467.14417
-467.14417
-467.14417
-467.14417
-467.14417
-467.14417
-467.14417
-467.14417
-467.14417
-467.14417
-467.14417
-467.14417
-467.14417
-467.14417
-467.14417
-467.14417
-460.9165
-460.9165
-460.9165
-467.14417
-467.14417
-467.14417
-473.3719
-473.3719
-479.5995
-479.5995
-479.5995
-479.5995
-473.3719
-473.3719
-473.3719
-473.3719
-479.5995
-479.5995
-479.5995
-485.8272
-485.8272
-485.8272
-479.5995
-479.5995
-479.5995
-479.5995
-479.5995
-479.5995
-479.5995
-479.5995
-479.5995
-479.5995
-479.5995
-479.5995
-479.5995
-479.5995
-479.5995
-479.5995
-473.3719
-473.3719
-473.3719
-473.3719
-473.3719
-473.3719
-473.3719
-473.3719
-473.3719
-473.3719
-467.14417
-467.14417
-467.14417
-467.14417
-467.14417
-467.14417
-460.9165
-460.9165
-460.9165
-460.9165
-454.6888
-454.6888
-454.6888
-454.6888
-454.6888
-448.46115
-448.46115
-448.46115
-442.23347
-442.23347
-442.23347
-442.23347
-442.23347
-436.0058
-436.0058
-436.0058
-436.0058
-436.0058
-429.77814
-429.77814
-423.55045
-423.55045
-423.55045
-423.55045
-423.55045
-417.32277
-417.32277
-417.32277
-417.32277
-417.32277
-417.32277
-411.09512
-411.09512
-411.09512
-411.09512
-411.09512
-404.86744
-404.86744
-404.86744
-398.6397
-398.6397
-398.6397
-398.6397
-398.6397
-398.6397
-392.41207
-392.41207
-392.41207
-392.41207
-392.41207
-392.41207
-392.41207
-392.41207
-386.1844
-386.1844
-386.1844
-386.1844
-386.1844
-386.1844
-386.1844
-386.1844
-386.1844
-386.1844
-379.9567
-379.9567
-373.72906
-379.9567
-373.72906
-373.72906
-373.72906
-373.72906
-373.72906
-373.72906
-373.72906
-367.50134
-361.2737
-361.2737
-361.2737
-367.50134
-367.50134
-361.2737
-361.2737
-355.046
-361.2737
-361.2737
-361.2737
-361.2737
-355.046
-355.046
-355.046
-355.046
-355.046
-348.81832
-348.81832
-348.81832
-348.81832
-348.81832
-342.59068
-342.59068
-342.59068
-336.363
-336.363
-336.363
-336.363
-336.363
-336.363
-336.363
-330.1353
-330.1353
-330.1353
-330.1353
-330.1353
-330.1353
-330.1353
-323.90762
-323.90762
-323.90762
-323.90762
-323.90762
-317.67994
-317.67994
-317.67994
-317.67994
-317.67994
-311.4523
-311.4523
-305.2246
-305.2246
-305.2246
-305.2246
-305.2246
-305.2246
-298.99693
-298.99693
-298.99693
-298.99693
-298.99693
-292.76926
-292.76926
-286.54158
-286.54158
-286.54158
-286.54158
-286.54158
-286.54158
-286.54158
-280.31391
-280.31391
-280.31391
-274.08625
-274.08625
-274.08625
-274.08625
-274.08625
-274.08625
-274.08625
-274.08625
-267.85854
-261.63088
-261.63088
-261.63088
-261.63088
-255.4032
-255.4032
-249.17553
-249.17553
-249.17553
-255.4032
-255.4032
-255.4032
-249.17553
-242.94786
-242.94786
-242.94786
-242.94786
-242.94786
-236.72016
-236.72016
-236.72016
-236.72016
-236.72016
-236.72016
-236.72016
-236.72016
-236.72016
-230.4925
-230.4925
-230.4925
-230.4925
-230.4925
-224.26481
-224.26481
-224.26481
-224.26481
-224.26481
-218.03715
-218.03715
-218.03715
-211.80948
-211.80948
-211.80948
-211.80948
-205.5818
-205.5818
-205.5818
-205.5818
-205.5818
-205.5818
-205.5818
-199.35413
-199.35413
-199.35413
-199.35413
-199.35413
-199.35413
-199.35413
-193.12645
-193.12645
-193.12645
-193.12645
-193.12645
-186.89877
-186.89877
-180.67108
-186.89877
-186.89877
-186.89877
-186.89877
-180.67108
-180.67108
-180.67108
-180.67108
-174.44342
-174.44342
-174.44342
-174.44342
-174.44342
-174.44342
-174.44342
-174.44342
-174.44342
-174.44342
-174.44342
-174.44342
-174.44342
-168.21575
-168.21575
-168.21575
-168.21575
-168.21575
-168.21575
-168.21575
-168.21575
-168.21575
-168.21575
-168.21575
-161.98807
-161.98807
-161.98807
-161.98807
-161.98807
-161.98807
-161.98807
-155.76038
-155.76038
-155.76038
-155.76038
-155.76038
-155.76038
-161.98807
-161.98807
-161.98807
-161.98807
-161.98807
-155.76038
-155.76038
-155.76038
-155.76038
-155.76038
-155.76038
-155.76038
-155.76038
-155.76038
-155.76038
-155.76038
-155.76038
-155.76038
-155.76038
-155.76038
-155.76038
-155.76038
-155.76038
-155.76038
-155.76038
-155.76038
-155.76038
-155.76038
-149.53272
-149.53272
-149.53272
-149.53272
-149.53272
-155.76038
-155.76038
-155.76038
-149.53272
-149.53272
-149.53272
-149.53272
-149.53272
-149.53272
-149.53272
-149.53272
-149.53272
-155.76038
-155.76038
-155.76038
-149.53272
-149.53272
-149.53272
-149.53272
-149.53272
-149.53272
-149.53272
-149.53272
-149.53272
-149.53272
-149.53272
-149.53272
-149.53272
-143.30504
-143.30504
-143.30504
-143.30504
-149.53272
-149.53272
-143.30504
-143.30504
-143.30504
-143.30504
-143.30504
-143.30504
-143.30504
-143.30504
-143.30504
-137.07737
-137.07737
-137.07737
-137.07737
-143.30504
-143.30504
-143.30504
-137.07737
-137.07737
-137.07737
-143.30504
-143.30504
-143.30504
-137.07737
-137.07737
-137.07737
-137.07737
-137.07737
-137.07737
-137.07737
-137.07737
-137.07737
-137.07737
-137.07737
-130.84969
-124.62201
-124.62201
-130.84969
-143.30504
-143.30504
-143.30504
-137.07737
-137.07737
-137.07737
-137.07737
-137.07737
-130.84969
-137.07737
-137.07737
-137.07737
-130.84969
-130.84969
-130.84969
-130.84969
-124.62201
-124.62201
-124.62201
-130.84969
-130.84969
-124.62201
-124.62201
-124.62201
-124.62201
-124.62201
-124.62201
-124.62201
-124.62201
-124.62201
-124.62201
-118.39435
-118.39435
-118.39435
-118.39435
-118.39435
-118.39435
-118.39435
-112.16666
-112.16666
-112.16666
-112.16666
-112.16666
-112.16666
-112.16666
-112.16666
-105.93899
-105.93899
-112.16666
-112.16666
-112.16666
-105.93899
-105.93899
-105.93899
-105.93899
-105.93899
-105.93899
-105.93899
-99.71131
-99.71131
-99.71131
-99.71131
-99.71131
-99.71131
-99.71131
-99.71131
-99.71131
-99.71131
-99.71131
-99.71131
-93.48364
-93.48364
-93.48364
-93.48364
-93.48364
-93.48364
-87.25595
-87.25595
-87.25595
-87.25595
-87.25595
-81.02829
-81.02829
-81.02829
-87.25595
-87.25595
-81.02829
-81.02829
-81.02829
-81.02829
-81.02829
-81.02829
-74.800606
-74.800606
-74.800606
-74.800606
-74.800606
-74.800606
-74.800606
-74.800606
-74.800606
-74.800606
-68.572936
-68.572936
-68.572936
-68.572936
-68.572936
-68.572936
-68.572936
-68.572936
-68.572936
-68.572936
-62.345257
-62.345257
-62.345257
-62.345257
-62.345257
-62.345257
-62.345257
-62.345257
-62.345257
-62.345257
-62.345257
-62.345257
-62.345257
-62.345257
-62.345257
-62.345257
-62.345257
-62.345257
-62.345257
-56.117587
-56.117587
-56.117587
-56.117587
-56.117587
-56.117587
-56.117587
-56.117587
-56.117587
-56.117587
-56.117587
-56.117587
-56.117587
-56.117587
-56.117587
-56.117587
-56.117587
-56.117587
-56.117587
-49.88991
-49.88991
-49.88991
-56.117587
-56.117587
-49.88991
-56.117587
-56.117587
-56.117587
-56.117587
-56.117587
-56.117587
-56.117587
-56.117587
-56.117587
-56.117587
-56.117587
-56.117587
-56.117587
-56.117587
-49.88991
-49.88991
-49.88991
-49.88991
-49.88991
-49.88991
-49.88991
-49.88991
-49.88991
-49.88991
-49.88991
-49.88991
-49.88991
-49.88991
-49.88991
-49.88991
-49.88991
-49.88991
-49.88991
-49.88991
-49.88991
-49.88991
-49.88991
-49.88991
-49.88991
-49.88991
-49.88991
-49.88991
-49.88991
-49.88991
-49.88991
-49.88991
-49.88991
-49.88991
-49.88991
-49.88991
-49.88991
-49.88991
-49.88991
-49.88991
-49.88991
-49.88991
-49.88991
-49.88991
-49.88991
-49.88991
-49.88991
-49.88991
-49.88991
-49.88991
-49.88991
-49.88991
-49.88991
-49.88991
-49.88991
-49.88991
-49.88991
-49.88991
-49.88991
-49.88991
-49.88991
-49.88991
-49.88991
-49.88991
-49.88991
-49.88991
-49.88991
-49.88991
-49.88991
-49.88991
-49.88991
-49.88991
-49.88991
-49.88991
-49.88991
-49.88991
-49.88991
-49.88991
-49.88991
-49.88991
-49.88991
-49.88991
-49.88991
-49.88991
-49.88991
-49.88991
-49.88991
-49.88991
-49.88991
-49.88991
-49.88991
-49.88991
-49.88991
-49.88991
-49.88991
-49.88991
-43.662233
-49.88991
-49.88991
-49.88991
-49.88991
-49.88991
-49.88991
-49.88991
-49.88991
-49.88991
-49.88991
-49.88991
-49.88991
-49.88991
-49.88991
-49.88991
-49.88991
-49.88991
-49.88991
-49.88991
-49.88991
-49.88991
-49.88991
-49.88991
-49.88991
-49.88991
-49.88991
-49.88991
-49.88991
-49.88991
-56.117587
-56.117587
-49.88991
-49.88991
-49.88991
-49.88991
-49.88991
-49.88991
-49.88991
-49.88991
-49.88991
-49.88991
-49.88991
-49.88991
-49.88991
-49.88991
-49.88991
-49.88991
-49.88991
-49.88991
-49.88991
-49.88991
-49.88991
-49.88991
-49.88991
-49.88991
-49.88991
-49.88991
-49.88991
-49.88991
-49.88991
-49.88991
-49.88991
-49.88991
-49.88991
-49.88991
-49.88991
-49.88991
-49.88991
-49.88991
-49.88991
-49.88991
-49.88991
-49.88991
-49.88991
-49.88991
-49.88991
-43.662233
-43.662233
-43.662233
-43.662233
-43.662233
-49.88991
-49.88991
-49.88991
-43.662233
-43.662233
-37.43456
-37.43456
-43.662233
-43.662233
-43.662233
-43.662233
-43.662233
-43.662233
-43.662233
-43.662233
-43.662233
-43.662233
-43.662233
-43.662233
-43.662233
-43.662233
-43.662233
-43.662233
-43.662233
-43.662233
-43.662233
-43.662233
-43.662233
-43.662233
-43.662233
-43.662233
-43.662233
-43.662233
-43.662233
-43.662233
-37.43456
-37.43456
-37.43456
-37.43456
-37.43456
-37.43456
-37.43456
-37.43456
-37.43456
-37.43456
-37.43456
-37.43456
-37.43456
-37.43456
-43.662233
-43.662233
-43.662233
-43.662233
-37.43456
-37.43456
-31.206882
-31.206882
-31.206882
-37.43456
-37.43456
-43.662233
-43.662233
-43.662233
-37.43456
-31.206882
-31.206882
-31.206882
-37.43456
-43.662233
-43.662233
-43.662233
-37.43456
-31.206882
-24.979208
-31.206882
-31.206882
-37.43456
-37.43456
-37.43456
-31.206882
-31.206882
-31.206882
-31.206882
-24.979208
-24.979208
-31.206882
-31.206882
-31.206882
-37.43456
-37.43456
-31.206882
-31.206882
-31.206882
-31.206882
-31.206882
-31.206882
-24.979208
-24.979208
-24.979208
-24.979208
-24.979208
-24.979208
-24.979208
-24.979208
-24.979208
-31.206882
-31.206882
-31.206882
-31.206882
-31.206882
-24.979208
-24.979208
-24.979208
-24.979208
-24.979208
-24.979208
-24.979208
-24.979208
-24.979208
-24.979208
-24.979208
-24.979208
-18.751531
-18.751531
-18.751531
-24.979208
-24.979208
-18.751531
-18.751531
-18.751531
-24.979208
-24.979208
-18.751531
-18.751531
-18.751531
-18.751531
-18.751531
-18.751531
-18.751531
-18.751531
-18.751531
-24.979208
-24.979208
-24.979208
-18.751531
-18.751531
-18.751531
-24.979208
-18.751531
-18.751531
-12.523856
-12.523856
-12.523856
-18.751531
-18.751531
-18.751531
-18.751531
-18.751531
-18.751531
-18.751531
-18.751531
-18.751531
-18.751531
-18.751531
-12.523856
-12.523856
-12.523856
-12.523856
-12.523856
-12.523856
-12.523856
-12.523856
-12.523856
-12.523856
-12.523856
-12.523856
-12.523856
-12.523856
-12.523856
-12.523856
-12.523856
-12.523856
-12.523856
-12.523856
-18.751531
-18.751531
-12.523856
-12.523856
-6.29618
-12.523856
-12.523856
-12.523856
-12.523856
-12.523856
-12.523856
-12.523856
-12.523856
-12.523856
-12.523856
-12.523856
-12.523856
-12.523856
-12.523856
-12.523856
-12.523856
-12.523856
-12.523856
-12.523856
-12.523856
-12.523856
-12.523856
-12.523856
-12.523856
-12.523856
-12.523856
-12.523856
-12.523856
-12.523856
-12.523856
-12.523856
-12.523856
-12.523856
-12.523856
-6.29618
-6.29618
-12.523856
-12.523856
-12.523856
-12.523856
-12.523856
-12.523856
-12.523856
-12.523856
-12.523856
-12.523856
-12.523856
-12.523856
-12.523856
-12.523856
-12.523856
-12.523856
-12.523856
-12.523856
-12.523856
-12.523856
-12.523856
-12.523856
-12.523856
-12.523856
-12.523856
-12.523856
-12.523856
-12.523856
-12.523856
-12.523856
-12.523856
-12.523856
-12.523856
-12.523856
-12.523856
-12.523856
-12.523856
-12.523856
-12.523856
-12.523856
-12.523856
-12.523856
-12.523856
-12.523856
-12.523856
-12.523856
-12.523856
-12.523856
-18.751531
-18.751531
-18.751531
-18.751531
-18.751531
-18.751531
-18.751531
-18.751531
-18.751531
-18.751531
-18.751531
-18.751531
-18.751531
-18.751531
-18.751531
-18.751531
-18.751531
-18.751531
-18.751531
-18.751531
-18.751531
-18.751531
-18.751531
-18.751531
-24.979208
-24.979208
-24.979208
-18.751531
-18.751531
-18.751531
-24.979208
-24.979208
-24.979208
-24.979208
-24.979208
-18.751531
-18.751531
-24.979208
-24.979208
-24.979208
-24.979208
-24.979208
-24.979208
-24.979208
-24.979208
-24.979208
-24.979208
-24.979208
-24.979208
-24.979208
-24.979208
-24.979208
-24.979208
-24.979208
-24.979208
-24.979208
-24.979208
-18.751531
-18.751531
-12.523856
-12.523856
-12.523856
-12.523856
-12.523856
-12.523856
-12.523856
-12.523856
-12.523856
-18.751531
-18.751531
-18.751531
-18.751531
-18.751531
-12.523856
-12.523856
-12.523856
-12.523856
-12.523856
-6.29618
-6.29618
-6.29618
-6.29618
-6.29618
-0.068504214
-0.068504214
-0.068504214
-0.068504214
-0.068504214
-0.068504214
-0.068504214
-0.068504214
-6.29618
-6.29618
-12.523856
-18.751531
-24.979208
-24.979208
-12.523856
12.386847
24.842198
31.069875
18.614523
6.1591715
-0.068504214
-0.068504214
6.1591715
-0.068504214
-0.068504214
-6.29618
-6.29618
-0.068504214
-0.068504214
6.1591715
-0.068504214
-6.29618
-12.523856
-12.523856
-6.29618
-0.068504214
-6.29618
-12.523856
-18.751531
-12.523856
-6.29618
-6.29618
-6.29618
-6.29618
-6.29618
-0.068504214
-0.068504214
6.1591715
6.1591715
6.1591715
6.1591715
6.1591715
-0.068504214
-6.29618
-6.29618
6.1591715
12.386847
18.614523
12.386847
12.386847
18.614523
31.069875
37.297552
37.297552
24.842198
12.386847
12.386847
12.386847
18.614523
24.842198
31.069875
31.069875
24.842198
18.614523
12.386847
18.614523
24.842198
31.069875
31.069875
24.842198
24.842198
31.069875
31.069875
24.842198
24.842198
24.842198
31.069875
31.069875
31.069875
31.069875
24.842198
24.842198
24.842198
31.069875
37.297552
37.297552
24.842198
18.614523
18.614523
24.842198
24.842198
24.842198
24.842198
31.069875
37.297552
37.297552
37.297552
31.069875
31.069875
24.842198
24.842198
24.842198
31.069875
31.069875
31.069875
31.069875
31.069875
24.842198
24.842198
24.842198
24.842198
31.069875
31.069875
31.069875
31.069875
31.069875
31.069875
31.069875
31.069875
31.069875
31.069875
31.069875
31.069875
31.069875
31.069875
31.069875
31.069875
31.069875
31.069875
31.069875
31.069875
31.069875
31.069875
31.069875
31.069875
31.069875
31.069875
31.069875
24.842198
24.842198
24.842198
24.842198
24.842198
24.842198
24.842198
24.842198
24.842198
24.842198
24.842198
24.842198
24.842198
31.069875
31.069875
31.069875
31.069875
31.069875
31.069875
31.069875
31.069875
31.069875
24.842198
24.842198
24.842198
24.842198
31.069875
31.069875
31.069875
31.069875
24.842198
31.069875
31.069875
24.842198
24.842198
18.614523
24.842198
24.842198
24.842198
24.842198
24.842198
24.842198
24.842198
24.842198
31.069875
31.069875
31.069875
24.842198
24.842198
24.842198
31.069875
31.069875
31.069875
24.842198
24.842198
24.842198
24.842198
31.069875
31.069875
24.842198
24.842198
24.842198
31.069875
31.069875
31.069875
31.069875
31.069875
31.069875
31.069875
31.069875
31.069875
31.069875
31.069875
31.069875
31.069875
31.069875
31.069875
31.069875
31.069875
31.069875
37.297552
37.297552
37.297552
37.297552
37.297552
37.297552
37.297552
37.297552
37.297552
37.297552
37.297552
43.525224
43.525224
43.525224
37.297552
37.297552
37.297552
37.297552
37.297552
37.297552
37.297552
37.297552
37.297552
37.297552
37.297552
43.525224
43.525224
43.525224
43.525224
43.525224
43.525224
43.525224
43.525224
43.525224
43.525224
43.525224
43.525224
43.525224
43.525224
49.752903
49.752903
49.752903
49.752903
49.752903
49.752903
49.752903
49.752903
49.752903
49.752903
55.980577
55.980577
55.980577
55.980577
55.980577
55.980577
55.980577
55.980577
55.980577
62.20825
62.20825
62.20825
62.20825
62.20825
62.20825
62.20825
68.43593
68.43593
74.6636
68.43593
68.43593
68.43593
74.6636
74.6636
74.6636
74.6636
74.6636
68.43593
68.43593
74.6636
93.34663
99.5743
93.34663
80.89128
62.20825
68.43593
80.89128
99.5743
99.5743
93.34663
87.11895
80.89128
87.11895
87.11895
87.11895
87.11895
87.11895
93.34663
99.5743
99.5743
99.5743
99.5743
93.34663
93.34663
93.34663
93.34663
93.34663
93.34663
93.34663
93.34663
99.5743
99.5743
99.5743
99.5743
99.5743
99.5743
99.5743
99.5743
99.5743
99.5743
99.5743
99.5743
105.80198
105.80198
105.80198
112.02966
112.02966
112.02966
105.80198
105.80198
105.80198
105.80198
105.80198
112.02966
112.02966
112.02966
112.02966
112.02966
112.02966
112.02966
112.02966
112.02966
118.25733
118.25733
118.25733
118.25733
118.25733
118.25733
118.25733
118.25733
118.25733
118.25733
118.25733
118.25733
118.25733
118.25733
118.25733
124.48501
124.48501
124.48501
124.48501
124.48501
124.48501
124.48501
124.48501
124.48501
124.48501
124.48501
124.48501
124.48501
124.48501
124.48501
124.48501
124.48501
124.48501
130.71269
130.71269
130.71269
130.71269
130.71269
130.71269
130.71269
130.71269
130.71269
130.71269
130.71269
130.71269
130.71269
130.71269
130.71269
130.71269
130.71269
130.71269
130.71269
130.71269
130.71269
130.71269
130.71269
130.71269
130.71269
130.71269
130.71269
130.71269
130.71269
130.71269
130.71269
124.48501
124.48501
124.48501
124.48501
124.48501
124.48501
124.48501
124.48501
124.48501
124.48501
124.48501
124.48501
124.48501
124.48501
124.48501
124.48501
124.48501
124.48501
124.48501
124.48501
124.48501
124.48501
124.48501
124.48501
124.48501
124.48501
124.48501
124.48501
124.48501
124.48501
124.48501
124.48501
118.25733
118.25733
118.25733
118.25733
118.25733
118.25733
118.25733
118.25733
118.25733
124.48501
124.48501
124.48501
124.48501
124.48501
124.48501
124.48501
118.25733
118.25733
118.25733
118.25733
124.48501
124.48501
124.48501
124.48501
124.48501
124.48501
124.48501
124.48501
124.48501
124.48501
124.48501
124.48501
124.48501
124.48501
124.48501
124.48501
124.48501
124.48501
124.48501
124.48501
124.48501
124.48501
124.48501
124.48501
124.48501
124.48501
124.48501
124.48501
124.48501
124.48501
124.48501
118.25733
118.25733
124.48501
124.48501
124.48501
124.48501
124.48501
118.25733
118.25733
118.25733
118.25733
118.25733
118.25733
118.25733
118.25733
118.25733
118.25733
118.25733
118.25733
118.25733
118.25733
112.02966
112.02966
112.02966
112.02966
112.02966
112.02966
112.02966
112.02966
112.02966
112.02966
112.02966
112.02966
112.02966
112.02966
112.02966
112.02966
112.02966
112.02966
112.02966
112.02966
112.02966
105.80198
105.80198
105.80198
105.80198
105.80198
105.80198
105.80198
105.80198
105.80198
105.80198
105.80198
105.80198
105.80198
105.80198
105.80198
105.80198
105.80198
105.80198
105.80198
105.80198
105.80198
105.80198
99.5743
99.5743
99.5743
99.5743
99.5743
99.5743
99.5743
99.5743
99.5743
99.5743
99.5743
99.5743
99.5743
93.34663
93.34663
93.34663
93.34663
93.34663
93.34663
93.34663
93.34663
93.34663
93.34663
93.34663
93.34663
93.34663
93.34663
93.34663
93.34663
93.34663
87.11895
87.11895
87.11895
87.11895
87.11895
87.11895
87.11895
87.11895
87.11895
87.11895
87.11895
87.11895
87.11895
87.11895
87.11895
87.11895
87.11895
87.11895
87.11895
87.11895
87.11895
87.11895
87.11895
80.89128
80.89128
80.89128
80.89128
80.89128
80.89128
80.89128
87.11895
80.89128
80.89128
80.89128
80.89128
80.89128
80.89128
80.89128
80.89128
80.89128
80.89128
80.89128
80.89128
80.89128
80.89128
80.89128
80.89128
80.89128
80.89128
74.6636
74.6636
74.6636
74.6636
74.6636
74.6636
74.6636
74.6636
80.89128
80.89128
80.89128
74.6636
74.6636
74.6636
74.6636
74.6636
74.6636
74.6636
74.6636
74.6636
74.6636
74.6636
74.6636
74.6636
74.6636
74.6636
74.6636
74.6636
74.6636
74.6636
74.6636
74.6636
74.6636
74.6636
74.6636
74.6636
74.6636
74.6636
74.6636
74.6636
74.6636
74.6636
68.43593
68.43593
74.6636
74.6636
74.6636
68.43593
68.43593
68.43593
68.43593
68.43593
68.43593
68.43593
68.43593
68.43593
68.43593
68.43593
68.43593
68.43593
68.43593
68.43593
68.43593
68.43593
68.43593
68.43593
68.43593
68.43593
68.43593
68.43593
68.43593
68.43593
68.43593
68.43593
68.43593
68.43593
68.43593
68.43593
68.43593
68.43593
68.43593
68.43593
68.43593
68.43593
68.43593
68.43593
62.20825
62.20825
62.20825
62.20825
62.20825
62.20825
62.20825
62.20825
62.20825
62.20825
62.20825
62.20825
62.20825
62.20825
62.20825
62.20825
62.20825
62.20825
62.20825
62.20825
62.20825
68.43593
68.43593
62.20825
62.20825
55.980577
62.20825
62.20825
62.20825
62.20825
62.20825
62.20825
62.20825
62.20825
62.20825
62.20825
62.20825
62.20825
62.20825
62.20825
62.20825
62.20825
62.20825
62.20825
62.20825
62.20825
62.20825
62.20825
62.20825
62.20825
55.980577
55.980577
55.980577
62.20825
62.20825
55.980577
55.980577
55.980577
55.980577
55.980577
55.980577
55.980577
55.980577
55.980577
55.980577
55.980577
55.980577
55.980577
55.980577
55.980577
55.980577
55.980577
55.980577
55.980577
55.980577
55.980577
55.980577
55.980577
55.980577
55.980577
55.980577
55.980577
55.980577
49.752903
49.752903
49.752903
49.752903
49.752903
55.980577
55.980577
55.980577
49.752903
55.980577
55.980577
62.20825
55.980577
49.752903
43.525224
43.525224
49.752903
49.752903
49.752903
49.752903
49.752903
49.752903
49.752903
49.752903
49.752903
49.752903
55.980577
55.980577
55.980577
49.752903
43.525224
43.525224
49.752903
49.752903
49.752903
49.752903
43.525224
43.525224
43.525224
43.525224
43.525224
43.525224
49.752903
49.752903
49.752903
43.525224
43.525224
43.525224
43.525224
43.525224
43.525224
43.525224
43.525224
43.525224
43.525224
43.525224
43.525224
43.525224
43.525224
43.525224
43.525224
43.525224
43.525224
43.525224
43.525224
43.525224
43.525224
43.525224
43.525224
43.525224
43.525224
43.525224
43.525224
43.525224
43.525224
43.525224
43.525224
43.525224
43.525224
43.525224
43.525224
43.525224
43.525224
43.525224
43.525224
43.525224
37.297552
37.297552
37.297552
43.525224
43.525224
43.525224
43.525224
43.525224
43.525224
43.525224
43.525224
43.525224
43.525224
43.525224
37.297552
37.297552
37.297552
37.297552
43.525224
43.525224
43.525224
43.525224
43.525224
43.525224
37.297552
37.297552
37.297552
37.297552
37.297552
37.297552
37.297552
37.297552
37.297552
37.297552
37.297552
37.297552
37.297552
37.297552
37.297552
37.297552
37.297552
37.297552
37.297552
37.297552
37.297552
37.297552
37.297552
37.297552
37.297552
37.297552
37.297552
37.297552
37.297552
37.297552
37.297552
37.297552
37.297552
37.297552
37.297552
37.297552
37.297552
37.297552
37.297552
37.297552
37.297552
37.297552
37.297552
37.297552
37.297552
37.297552
37.297552
37.297552
37.297552
37.297552
37.297552
37.297552
37.297552
37.297552
37.297552
37.297552
37.297552
37.297552
37.297552
37.297552
37.297552
37.297552
37.297552
37.297552
37.297552
37.297552
37.297552
37.297552
37.297552
37.297552
37.297552
37.297552
37.297552
37.297552
37.297552
37.297552
37.297552
37.297552
37.297552
37.297552
37.297552
37.297552
37.297552
37.297552
37.297552
37.297552
37.297552
37.297552
37.297552
37.297552
37.297552
31.069875
31.069875
31.069875
37.297552
37.297552
37.297552
37.297552
37.297552
31.069875
31.069875
31.069875
31.069875
37.297552
37.297552
37.297552
37.297552
37.297552
37.297552
37.297552
37.297552
31.069875
31.069875
31.069875
31.069875
31.069875
31.069875
31.069875
24.842198
24.842198
31.069875
37.297552
37.297552
37.297552
31.069875
31.069875
31.069875
31.069875
31.069875
31.069875
31.069875
37.297552
37.297552
31.069875
31.069875
31.069875
31.069875
31.069875
31.069875
31.069875
31.069875
31.069875
31.069875
31.069875
31.069875
31.069875
31.069875
31.069875
37.297552
37.297552
37.297552
31.069875
31.069875
31.069875
31.069875
31.069875
31.069875
31.069875
31.069875
31.069875
31.069875
31.069875
31.069875
31.069875
31.069875
31.069875
31.069875
31.069875
31.069875
31.069875
31.069875
31.069875
31.069875
31.069875
24.842198
24.842198
24.842198
31.069875
31.069875
24.842198
24.842198
31.069875
31.069875
24.842198
24.842198
24.842198
24.842198
24.842198
24.842198
24.842198
24.842198
24.842198
24.842198
24.842198
24.842198
24.842198
24.842198
24.842198
24.842198
24.842198
24.842198
24.842198
24.842198
24.842198
24.842198
24.842198
24.842198
24.842198
24.842198
24.842198
24.842198
24.842198
24.842198
24.842198
24.842198
24.842198
24.842198
24.842198
24.842198
24.842198
24.842198
24.842198
24.842198
24.842198
24.842198
24.842198
24.842198
24.842198
24.842198
24.842198
24.842198
24.842198
24.842198
24.842198
24.842198
24.842198
24.842198
24.842198
24.842198
24.842198
24.842198
24.842198
24.842198
24.842198
24.842198
24.842198
24.842198
24.842198
24.842198
24.842198
24.842198
24.842198
24.842198
24.842198
24.842198
24.842198
24.842198
24.842198
24.842198
24.842198
24.842198
24.842198
24.842198
24.842198
24.842198
24.842198
24.842198
24.842198
24.842198
24.842198
24.842198
24.842198
24.842198
24.842198
24.842198
24.842198
24.842198
24.842198
24.842198
24.842198
24.842198
24.842198
24.842198
24.842198
24.842198
24.842198
24.842198
24.842198
24.842198
24.842198
24.842198
24.842198
24.842198
24.842198
24.842198
24.842198
24.842198
24.842198
24.842198
24.842198
24.842198
24.842198
24.842198
31.069875
31.069875
31.069875
24.842198
24.842198
24.842198
31.069875
31.069875
31.069875
24.842198
24.842198
31.069875
31.069875
31.069875
31.069875
31.069875
31.069875
31.069875
31.069875
31.069875
31.069875
31.069875
31.069875
31.069875
31.069875
31.069875
31.069875
31.069875
31.069875
31.069875
31.069875
31.069875
37.297552
43.525224
43.525224
43.525224
37.297552
37.297552
37.297552
37.297552
37.297552
37.297552
37.297552
37.297552
37.297552
37.297552
37.297552
43.525224
43.525224
43.525224
37.297552
37.297552
37.297552
37.297552
37.297552
43.525224
43.525224
43.525224
43.525224
43.525224
43.525224
43.525224
43.525224
43.525224
49.752903
49.752903
49.752903
49.752903
49.752903
49.752903
49.752903
49.752903
49.752903
43.525224
43.525224
43.525224
49.752903
55.980577
55.980577
55.980577
49.752903
43.525224
43.525224
43.525224
43.525224
49.752903
49.752903
49.752903
43.525224
43.525224
49.752903
49.752903
55.980577
49.752903
49.752903
49.752903
49.752903
49.752903
49.752903
55.980577
55.980577
55.980577
49.752903
43.525224
43.525224
43.525224
49.752903
49.752903
49.752903
49.752903
49.752903
49.752903
49.752903
49.752903
49.752903
49.752903
49.752903
49.752903
49.752903
55.980577
55.980577
55.980577
55.980577
55.980577
49.752903
49.752903
49.752903
49.752903
49.752903
49.752903
49.752903
49.752903
49.752903
49.752903
49.752903
49.752903
49.752903
49.752903
49.752903
49.752903
49.752903
49.752903
49.752903
49.752903
49.752903
49.752903
49.752903
55.980577
55.980577
55.980577
49.752903
49.752903
49.752903
55.980577
55.980577
55.980577
49.752903
49.752903
49.752903
49.752903
49.752903
49.752903
49.752903
49.752903
49.752903
49.752903
49.752903
49.752903
49.752903
49.752903
49.752903
49.752903
49.752903
49.752903
49.752903
49.752903
49.752903
49.752903
49.752903
49.752903
43.525224
43.525224
43.525224
49.752903
49.752903
43.525224
43.525224
43.525224
43.525224
43.525224
49.752903
49.752903
49.752903
43.525224
43.525224
43.525224
43.525224
43.525224
43.525224
43.525224
43.525224
43.525224
43.525224
43.525224
43.525224
43.525224
43.525224
43.525224
43.525224
43.525224
43.525224
43.525224
43.525224
43.525224
43.525224
43.525224
43.525224
43.525224
43.525224
43.525224
43.525224
43.525224
43.525224
43.525224
49.752903
49.752903
49.752903
43.525224
43.525224
43.525224
43.525224
43.525224
43.525224
43.525224
43.525224
43.525224
43.525224
43.525224
43.525224
43.525224
43.525224
43.525224
43.525224
43.525224
43.525224
43.525224
43.525224
43.525224
43.525224
49.752903
49.752903
49.752903
43.525224
43.525224
49.752903
49.752903
43.525224
43.525224
43.525224
43.525224
43.525224
43.525224
43.525224
43.525224
43.525224
43.525224
43.525224
43.525224
43.525224
43.525224
43.525224
43.525224
43.525224
43.525224
43.525224
49.752903
49.752903
49.752903
49.752903
49.752903
49.752903
49.752903
43.525224
43.525224
43.525224
43.525224
49.752903
49.752903
49.752903
49.752903
49.752903
49.752903
49.752903
49.752903
43.525224
43.525224
43.525224
43.525224
49.752903
49.752903
49.752903
49.752903
49.752903
49.752903
49.752903
49.752903
49.752903
49.752903
49.752903
49.752903
49.752903
49.752903
49.752903
49.752903
49.752903
49.752903
49.752903
49.752903
49.752903
49.752903
49.752903
49.752903
49.752903
49.752903
49.752903
49.752903
49.752903
49.752903
49.752903
49.752903
49.752903
49.752903
49.752903
49.752903
49.752903
49.752903
49.752903
49.752903
49.752903
49.752903
49.752903
49.752903
49.752903
49.752903
49.752903
49.752903
49.752903
49.752903
49.752903
49.752903
49.752903
43.525224
43.525224
49.752903
49.752903
55.980577
49.752903
49.752903
49.752903
49.752903
49.752903
49.752903
49.752903
49.752903
55.980577
55.980577
55.980577
49.752903
49.752903
49.752903
49.752903
49.752903
49.752903
49.752903
49.752903
49.752903
49.752903
49.752903
49.752903
49.752903
49.752903
43.525224
43.525224
43.525224
43.525224
43.525224
43.525224
43.525224
43.525224
43.525224
43.525224
43.525224
43.525224
49.752903
49.752903
43.525224
43.525224
43.525224
43.525224
43.525224
43.525224
43.525224
43.525224
43.525224
43.525224
43.525224
43.525224
43.525224
43.525224
43.525224
43.525224
43.525224
43.525224
43.525224
43.525224
43.525224
43.525224
43.525224
43.525224
37.297552
37.297552
37.297552
43.525224
43.525224
43.525224
43.525224
37.297552
37.297552
37.297552
37.297552
37.297552
37.297552
37.297552
37.297552
37.297552
37.297552
37.297552
37.297552
37.297552
37.297552
37.297552
37.297552
37.297552
37.297552
37.297552
37.297552
37.297552
37.297552
37.297552
37.297552
37.297552
37.297552
37.297552
37.297552
37.297552
37.297552
37.297552
37.297552
31.069875
37.297552
37.297552
37.297552
37.297552
31.069875
37.297552
37.297552
37.297552
31.069875
31.069875
31.069875
31.069875
31.069875
31.069875
31.069875
37.297552
37.297552
31.069875
31.069875
31.069875
31.069875
31.069875
37.297552
37.297552
37.297552
31.069875
31.069875
31.069875
31.069875
31.069875
31.069875
31.069875
31.069875
31.069875
31.069875
31.069875
31.069875
31.069875
31.069875
31.069875
31.069875
31.069875
31.069875
31.069875
31.069875
31.069875
31.069875
31.069875
31.069875
31.069875
31.069875
31.069875
31.069875
31.069875
31.069875
31.069875
31.069875
31.069875
31.069875
31.069875
31.069875
31.069875
31.069875
31.069875
31.069875
31.069875
31.069875
31.069875
31.069875
31.069875
31.069875
31.069875
31.069875
31.069875
31.069875
31.069875
31.069875
31.069875
31.069875
31.069875
31.069875
31.069875
31.069875
31.069875
31.069875
31.069875
31.069875
31.069875
31.069875
31.069875
31.069875
31.069875
31.069875
31.069875
31.069875
31.069875
31.069875
31.069875
31.069875
31.069875
31.069875
24.842198
24.842198
24.842198
31.069875
31.069875
31.069875
31.069875
24.842198
24.842198
24.842198
31.069875
31.069875
31.069875
24.842198
24.842198
24.842198
24.842198
24.842198
24.842198
24.842198
24.842198
24.842198
24.842198
24.842198
24.842198
24.842198
24.842198
24.842198
24.842198
24.842198
31.069875
31.069875
31.069875
31.069875
24.842198
24.842198
24.842198
24.842198
24.842198
24.842198
24.842198
24.842198
24.842198
24.842198
24.842198
24.842198
24.842198
24.842198
24.842198
24.842198
24.842198
24.842198
24.842198
24.842198
24.842198
24.842198
24.842198
24.842198
24.842198
24.842198
24.842198
24.842198
24.842198
24.842198
24.842198
24.842198
24.842198
24.842198
24.842198
24.842198
24.842198
24.842198
24.842198
24.842198
24.842198
24.842198
24.842198
24.842198
24.842198
24.842198
24.842198
24.842198
24.842198
24.842198
18.614523
18.614523
18.614523
18.614523
24.842198
24.842198
24.842198
24.842198
24.842198
24.842198
24.842198
18.614523
18.614523
24.842198
24.842198
24.842198
24.842198
24.842198
24.842198
24.842198
24.842198
24.842198
24.842198
24.842198
24.842198
24.842198
24.842198
24.842198
24.842198
18.614523
18.614523
18.614523
18.614523
18.614523
18.614523
18.614523
24.842198
24.842198
24.842198
18.614523
18.614523
18.614523
18.614523
18.614523
18.614523
18.614523
24.842198
24.842198
24.842198
24.842198
24.842198
24.842198
24.842198
24.842198
24.842198
24.842198
18.614523
18.614523
18.614523
24.842198
24.842198
24.842198
24.842198
18.614523
18.614523
24.842198
24.842198
24.842198
18.614523
18.614523
18.614523
24.842198
24.842198
24.842198
24.842198
18.614523
18.614523
24.842198
24.842198
24.842198
18.614523
18.614523
18.614523
18.614523
18.614523
18.614523
18.614523
18.614523
18.614523
18.614523
18.614523
18.614523
18.614523
18.614523
18.614523
18.614523
18.614523
18.614523
18.614523
18.614523
18.614523
18.614523
18.614523
18.614523
18.614523
18.614523
12.386847
12.386847
12.386847
12.386847
12.386847
12.386847
12.386847
12.386847
12.386847
12.386847
12.386847
12.386847
12.386847
12.386847
12.386847
12.386847
12.386847
12.386847
12.386847
12.386847
12.386847
12.386847
6.1591715
6.1591715
6.1591715
12.386847
12.386847
12.386847
12.386847
12.386847
6.1591715
6.1591715
6.1591715
6.1591715
6.1591715
6.1591715
6.1591715
6.1591715
6.1591715
6.1591715
6.1591715
6.1591715
6.1591715
6.1591715
6.1591715
6.1591715
6.1591715
6.1591715
6.1591715
6.1591715
6.1591715
6.1591715
6.1591715
6.1591715
6.1591715
6.1591715
6.1591715
6.1591715
6.1591715
6.1591715
6.1591715
6.1591715
6.1591715
6.1591715
6.1591715
6.1591715
6.1591715
6.1591715
6.1591715
6.1591715
6.1591715
6.1591715
6.1591715
6.1591715
6.1591715
6.1591715
6.1591715
6.1591715
6.1591715
6.1591715
6.1591715
6.1591715
6.1591715
6.1591715
6.1591715
6.1591715
6.1591715
6.1591715
6.1591715
6.1591715
6.1591715
6.1591715
6.1591715
6.1591715
6.1591715
6.1591715
6.1591715
6.1591715
6.1591715
6.1591715
6.1591715
12.386847
12.386847
12.386847
12.386847
12.386847
12.386847
12.386847
6.1591715
6.1591715
12.386847
12.386847
12.386847
12.386847
12.386847
12.386847
12.386847
12.386847
12.386847
12.386847
12.386847
12.386847
12.386847
12.386847
12.386847
12.386847
12.386847
12.386847
12.386847
12.386847
12.386847
18.614523
18.614523
18.614523
18.614523
18.614523
18.614523
18.614523
18.614523
18.614523
18.614523
18.614523
18.614523
18.614523
18.614523
24.842198
24.842198
24.842198
18.614523
18.614523
18.614523
24.842198
24.842198
24.842198
24.842198
24.842198
24.842198
24.842198
24.842198
24.842198
31.069875
31.069875
31.069875
24.842198
24.842198
24.842198
24.842198
31.069875
31.069875
31.069875
31.069875
31.069875
31.069875
31.069875
31.069875
31.069875
31.069875
31.069875
31.069875
31.069875
31.069875
31.069875
31.069875
31.069875
37.297552
31.069875
31.069875
31.069875
37.297552
37.297552
37.297552
37.297552
37.297552
37.297552
37.297552
37.297552
37.297552
37.297552
37.297552
37.297552
37.297552
37.297552
37.297552
37.297552
43.525224
43.525224
43.525224
43.525224
43.525224
43.525224
43.525224
43.525224
43.525224
43.525224
43.525224
43.525224
43.525224
43.525224
43.525224
43.525224
43.525224
43.525224
43.525224
43.525224
43.525224
43.525224
43.525224
43.525224
43.525224
43.525224
43.525224
43.525224
43.525224
43.525224
43.525224
43.525224
43.525224
43.525224
43.525224
49.752903
49.752903
49.752903
49.752903
49.752903
49.752903
49.752903
49.752903
49.752903
49.752903
49.752903
49.752903
43.525224
43.525224
43.525224
43.525224
43.525224
43.525224
43.525224
43.525224
49.752903
49.752903
49.752903
43.525224
43.525224
49.752903
49.752903
43.525224
43.525224
49.752903
49.752903
49.752903
49.752903
49.752903
49.752903
43.525224
43.525224
49.752903
49.752903
49.752903
49.752903
49.752903
49.752903
49.752903
49.752903
49.752903
43.525224
43.525224
49.752903
49.752903
49.752903
49.752903
49.752903
49.752903
49.752903
43.525224
43.525224
43.525224
43.525224
43.525224
43.525224
49.752903
49.752903
49.752903
49.752903
49.752903
49.752903
49.752903
49.752903
49.752903
49.752903
49.752903
49.752903
49.752903
43.525224
43.525224
43.525224
43.525224
43.525224
43.525224
49.752903
49.752903
49.752903
43.525224
43.525224
43.525224
43.525224
43.525224
43.525224
43.525224
43.525224
43.525224
43.525224
43.525224
43.525224
43.525224
43.525224
43.525224
43.525224
43.525224
43.525224
43.525224
43.525224
43.525224
37.297552
37.297552
37.297552
37.297552
37.297552
37.297552
37.297552
37.297552
37.297552
37.297552
37.297552
37.297552
37.297552
43.525224
43.525224
43.525224
37.297552
37.297552
37.297552
37.297552
37.297552
37.297552
37.297552
37.297552
37.297552
37.297552
37.297552
37.297552
37.297552
37.297552
37.297552
31.069875
31.069875
31.069875
31.069875
31.069875
31.069875
31.069875
31.069875
31.069875
31.069875
31.069875
31.069875
31.069875
31.069875
31.069875
31.069875
31.069875
31.069875
31.069875
31.069875
31.069875
31.069875
31.069875
31.069875
31.069875
31.069875
31.069875
31.069875
31.069875
31.069875
31.069875
31.069875
24.842198
24.842198
24.842198
24.842198
24.842198
24.842198
24.842198
24.842198
24.842198
24.842198
24.842198
24.842198
24.842198
24.842198
24.842198
24.842198
24.842198
24.842198
24.842198
24.842198
24.842198
24.842198
24.842198
24.842198
24.842198
24.842198
24.842198
24.842198
24.842198
24.842198
24.842198
24.842198
24.842198
24.842198
24.842198
24.842198
24.842198
24.842198
24.842198
18.614523
18.614523
18.614523
18.614523
18.614523
24.842198
24.842198
24.842198
24.842198
24.842198
24.842198
24.842198
24.842198
24.842198
24.842198
18.614523
18.614523
24.842198
24.842198
24.842198
24.842198
24.842198
24.842198
18.614523
18.614523
24.842198
18.614523
18.614523
24.842198
24.842198
24.842198
24.842198
24.842198
24.842198
24.842198
24.842198
18.614523
18.614523
18.614523
18.614523
18.614523
24.842198
24.842198
24.842198
18.614523
18.614523
24.842198
24.842198
24.842198
24.842198
24.842198
24.842198
24.842198
24.842198
24.842198
24.842198
24.842198
24.842198
24.842198
24.842198
24.842198
24.842198
24.842198
24.842198
24.842198
24.842198
24.842198
24.842198
24.842198
24.842198
24.842198
24.842198
24.842198
24.842198
24.842198
24.842198
24.842198
24.842198
24.842198
24.842198
24.842198
24.842198
24.842198
24.842198
24.842198
24.842198
24.842198
24.842198
24.842198
24.842198
24.842198
24.842198
24.842198
24.842198
24.842198
31.069875
31.069875
31.069875
31.069875
31.069875
31.069875
31.069875
31.069875
31.069875
31.069875
31.069875
31.069875
31.069875
31.069875
31.069875
31.069875
31.069875
31.069875
31.069875
31.069875
31.069875
31.069875
31.069875
31.069875
31.069875
31.069875
31.069875
37.297552
37.297552
37.297552
31.069875
31.069875
31.069875
37.297552
37.297552
37.297552
37.297552
37.297552
37.297552
37.297552
37.297552
37.297552
37.297552
37.297552
37.297552
37.297552
37.297552
37.297552
37.297552
37.297552
37.297552
37.297552
43.525224
43.525224
43.525224
43.525224
43.525224
43.525224
43.525224
43.525224
43.525224
43.525224
43.525224
43.525224
43.525224
43.525224
43.525224
43.525224
43.525224
43.525224
43.525224
49.752903
49.752903
49.752903
49.752903
49.752903
49.752903
49.752903
49.752903
49.752903
49.752903
49.752903
49.752903
49.752903
49.752903
49.752903
49.752903
49.752903
49.752903
49.752903
55.980577
55.980577
55.980577
55.980577
55.980577
55.980577
55.980577
55.980577
55.980577
55.980577
55.980577
55.980577
55.980577
55.980577
55.980577
55.980577
55.980577
55.980577
55.980577
55.980577
55.980577
55.980577
55.980577
55.980577
55.980577
55.980577
55.980577
55.980577
62.20825
62.20825
62.20825
55.980577
55.980577
62.20825
62.20825
62.20825
62.20825
62.20825
62.20825
62.20825
62.20825
62.20825
62.20825
62.20825
62.20825
62.20825
62.20825
62.20825
62.20825
62.20825
62.20825
62.20825
62.20825
62.20825
62.20825
62.20825
62.20825
62.20825
62.20825
62.20825
62.20825
62.20825
62.20825
62.20825
62.20825
62.20825
62.20825
62.20825
62.20825
62.20825
62.20825
62.20825
68.43593
68.43593
68.43593
68.43593
68.43593
68.43593
68.43593
68.43593
68.43593
68.43593
68.43593
68.43593
68.43593
68.43593
68.43593
68.43593
68.43593
68.43593
68.43593
68.43593
68.43593
68.43593
68.43593
68.43593
68.43593
68.43593
68.43593
68.43593
68.43593
68.43593
68.43593
68.43593
68.43593
68.43593
68.43593
68.43593
68.43593
68.43593
68.43593
68.43593
68.43593
68.43593
68.43593
68.43593
68.43593
68.43593
68.43593
68.43593
68.43593
68.43593
68.43593
68.43593
68.43593
68.43593
68.43593
68.43593
68.43593
68.43593
68.43593
68.43593
68.43593
68.43593
68.43593
68.43593
68.43593
68.43593
68.43593
62.20825
62.20825
62.20825
68.43593
68.43593
62.20825
62.20825
62.20825
62.20825
62.20825
62.20825
62.20825
62.20825
62.20825
62.20825
62.20825
62.20825
62.20825
62.20825
62.20825
62.20825
62.20825
62.20825
62.20825
62.20825
62.20825
62.20825
62.20825
62.20825
62.20825
62.20825
62.20825
62.20825
62.20825
62.20825
62.20825
62.20825
62.20825
62.20825
62.20825
62.20825
62.20825
62.20825
62.20825
62.20825
62.20825
62.20825
62.20825
62.20825
62.20825
62.20825
62.20825
62.20825
62.20825
62.20825
62.20825
62.20825
62.20825
62.20825
62.20825
62.20825
62.20825
55.980577
55.980577
55.980577
62.20825
62.20825
62.20825
55.980577
55.980577
55.980577
55.980577
55.980577
55.980577
55.980577
55.980577
55.980577
55.980577
55.980577
55.980577
55.980577
55.980577
55.980577
55.980577
55.980577
55.980577
55.980577
55.980577
55.980577
55.980577
55.980577
55.980577
55.980577
55.980577
55.980577
55.980577
55.980577
55.980577
55.980577
55.980577
55.980577
55.980577
55.980577
55.980577
55.980577
55.980577
55.980577
55.980577
55.980577
55.980577
55.980577
55.980577
55.980577
55.980577
55.980577
55.980577
55.980577
55.980577
55.980577
55.980577
55.980577
55.980577
55.980577
55.980577
55.980577
55.980577
55.980577
55.980577
55.980577
55.980577
55.980577
55.980577
55.980577
55.980577
55.980577
55.980577
55.980577
55.980577
49.752903
49.752903
49.752903
49.752903
49.752903
49.752903
55.980577
55.980577
55.980577
49.752903
49.752903
49.752903
49.752903
49.752903
55.980577
55.980577
55.980577
55.980577
55.980577
49.752903
49.752903
55.980577
55.980577
55.980577
49.752903
49.752903
49.752903
49.752903
49.752903
49.752903
49.752903
49.752903
49.752903
49.752903
49.752903
49.752903
49.752903
49.752903
55.980577
55.980577
55.980577
55.980577
49.752903
49.752903
49.752903
49.752903
49.752903
49.752903
49.752903
49.752903
49.752903
49.752903
49.752903
49.752903
55.980577
55.980577
49.752903
49.752903
49.752903
49.752903
49.752903
49.752903
49.752903
55.980577
55.980577
49.752903
49.752903
49.752903
49.752903
49.752903
49.752903
49.752903
49.752903
49.752903
49.752903
49.752903
49.752903
49.752903
49.752903
49.752903
49.752903
55.980577
55.980577
49.752903
49.752903
49.752903
49.752903
49.752903
49.752903
49.752903
49.752903
49.752903
49.752903
49.752903
49.752903
49.752903
49.752903
49.752903
49.752903
49.752903
49.752903
49.752903
49.752903
49.752903
49.752903
49.752903
49.752903
49.752903
49.752903
49.752903
49.752903
49.752903
49.752903
49.752903
49.752903
49.752903
49.752903
49.752903
49.752903
49.752903
49.752903
49.752903
49.752903
49.752903
49.752903
49.752903
49.752903
49.752903
49.752903
49.752903
49.752903
49.752903
49.752903
49.752903
49.752903
49.752903
49.752903
49.752903
49.752903
49.752903
49.752903
49.752903
49.752903
49.752903
49.752903
49.752903
49.752903
49.752903
49.752903
49.752903
49.752903
49.752903
49.752903
49.752903
49.752903
49.752903
49.752903
49.752903
49.752903
49.752903
49.752903
49.752903
49.752903
55.980577
55.980577
55.980577
49.752903
49.752903
49.752903
55.980577
55.980577
55.980577
49.752903
49.752903
49.752903
49.752903
49.752903
49.752903
49.752903
55.980577
55.980577
49.752903
49.752903
49.752903
49.752903
49.752903
49.752903
49.752903
49.752903
49.752903
49.752903
49.752903
49.752903
49.752903
49.752903
49.752903
49.752903
49.752903
49.752903
49.752903
49.752903
49.752903
49.752903
49.752903
49.752903
49.752903
49.752903
49.752903
49.752903
49.752903
49.752903
49.752903
49.752903
49.752903
49.752903
49.752903
49.752903
49.752903
49.752903
49.752903
49.752903
49.752903
49.752903
49.752903
49.752903
49.752903
49.752903
49.752903
49.752903
49.752903
49.752903
49.752903
49.752903
49.752903
49.752903
49.752903
49.752903
49.752903
49.752903
49.752903
49.752903
49.752903
49.752903
49.752903
49.752903
49.752903
49.752903
49.752903
49.752903
49.752903
43.525224
43.525224
43.525224
49.752903
49.752903
49.752903
49.752903
49.752903
43.525224
43.525224
43.525224
43.525224
43.525224
43.525224
43.525224
43.525224
43.525224
43.525224
43.525224
43.525224
43.525224
43.525224
43.525224
43.525224
43.525224
43.525224
43.525224
43.525224
43.525224
43.525224
43.525224
43.525224
43.525224
43.525224
43.525224
43.525224
43.525224
43.525224
43.525224
43.525224
43.525224
43.525224
43.525224
43.525224
43.525224
43.525224
43.525224
37.297552
37.297552
37.297552
43.525224
43.525224
43.525224
43.525224
43.525224
43.525224
37.297552
37.297552
43.525224
43.525224
43.525224
37.297552
37.297552
37.297552
37.297552
37.297552
37.297552
37.297552
37.297552
37.297552
37.297552
37.297552
37.297552
37.297552
37.297552
37.297552
37.297552
37.297552
37.297552
37.297552
37.297552
37.297552
37.297552
37.297552
37.297552
37.297552
37.297552
37.297552
37.297552
37.297552
37.297552
37.297552
37.297552
37.297552
37.297552
37.297552
37.297552
37.297552
37.297552
37.297552
37.297552
37.297552
37.297552
37.297552
37.297552
37.297552
37.297552
37.297552
37.297552
37.297552
37.297552
37.297552
37.297552
37.297552
37.297552
37.297552
37.297552
37.297552
37.297552
37.297552
37.297552
37.297552
37.297552
37.297552
37.297552
37.297552
37.297552
37.297552
37.297552
37.297552
37.297552
37.297552
37.297552
37.297552
37.297552
37.297552
37.297552
37.297552
37.297552
37.297552
37.297552
37.297552
37.297552
37.297552
37.297552
37.297552
37.297552
37.297552
37.297552
37.297552
37.297552
37.297552
37.297552
37.297552
37.297552
37.297552
37.297552
37.297552
37.297552
37.297552
37.297552
37.297552
37.297552
37.297552
37.297552
37.297552
37.297552
37.297552
37.297552
37.297552
37.297552
37.297552
37.297552
37.297552
37.297552
37.297552
37.297552
37.297552
37.297552
37.297552
37.297552
37.297552
37.297552
37.297552
37.297552
37.297552
37.297552
37.297552
37.297552
37.297552
37.297552
37.297552
37.297552
37.297552
37.297552
37.297552
37.297552
37.297552
37.297552
37.297552
37.297552
37.297552
37.297552
37.297552
37.297552
37.297552
37.297552
37.297552
37.297552
37.297552
37.297552
37.297552
37.297552
37.297552
37.297552
37.297552
37.297552
37.297552
37.297552
37.297552
37.297552
37.297552
37.297552
37.297552
37.297552
37.297552
37.297552
37.297552
37.297552
37.297552
37.297552
37.297552
37.297552
37.297552
37.297552
37.297552
37.297552
37.297552
37.297552
37.297552
37.297552
37.297552
37.297552
37.297552
37.297552
37.297552
37.297552
37.297552
37.297552
37.297552
37.297552
37.297552
37.297552
37.297552
37.297552
37.297552
37.297552
37.297552
37.297552
37.297552
37.297552
37.297552
37.297552
37.297552
37.297552
37.297552
37.297552
37.297552
37.297552
37.297552
37.297552
37.297552
37.297552
37.297552
37.297552
37.297552
37.297552
37.297552
37.297552
37.297552
37.297552
37.297552
37.297552
37.297552
37.297552
37.297552
37.297552
37.297552
37.297552
37.297552
37.297552
37.297552
37.297552
31.069875
31.069875
31.069875
37.297552
37.297552
31.069875
31.069875
31.069875
37.297552
37.297552
37.297552
37.297552
37.297552
37.297552
37.297552
37.297552
37.297552
37.297552
37.297552
37.297552
37.297552
37.297552
37.297552
37.297552
37.297552
37.297552
37.297552
37.297552
37.297552
37.297552
37.297552
37.297552
37.297552
37.297552
37.297552
37.297552
37.297552
37.297552
37.297552
37.297552
31.069875
31.069875
31.069875
31.069875
31.069875
31.069875
31.069875
37.297552
37.297552
43.525224
49.752903
43.525224
31.069875
24.842198
24.842198
24.842198
31.069875
31.069875
31.069875
31.069875
37.297552
37.297552
37.297552
31.069875
31.069875
31.069875
31.069875
31.069875
31.069875
31.069875
31.069875
31.069875
31.069875
31.069875
31.069875
31.069875
31.069875
31.069875
31.069875
31.069875
31.069875
31.069875
31.069875
31.069875
31.069875
31.069875
31.069875
31.069875
31.069875
31.069875
31.069875
31.069875
31.069875
31.069875
31.069875
31.069875
31.069875
31.069875
31.069875
31.069875
31.069875
31.069875
31.069875
31.069875
31.069875
31.069875
31.069875
31.069875
31.069875
31.069875
31.069875
31.069875
31.069875
31.069875
31.069875
31.069875
31.069875
31.069875
31.069875
31.069875
31.069875
31.069875
31.069875
31.069875
31.069875
31.069875
31.069875
31.069875
31.069875
31.069875
31.069875
31.069875
31.069875
31.069875
31.069875
31.069875
31.069875
31.069875
31.069875
31.069875
31.069875
31.069875
31.069875
31.069875
31.069875
31.069875
31.069875
31.069875
31.069875
31.069875
31.069875
31.069875
31.069875
31.069875
31.069875
24.842198
24.842198
24.842198
24.842198
31.069875
31.069875
31.069875
24.842198
24.842198
24.842198
24.842198
24.842198
24.842198
24.842198
24.842198
31.069875
31.069875
31.069875
24.842198
24.842198
24.842198
24.842198
24.842198
24.842198
24.842198
24.842198
24.842198
24.842198
24.842198
24.842198
24.842198
24.842198
24.842198
24.842198
24.842198
24.842198
24.842198
24.842198
24.842198
24.842198
24.842198
24.842198
24.842198
24.842198
24.842198
24.842198
24.842198
24.842198
24.842198
24.842198
24.842198
24.842198
24.842198
24.842198
24.842198
24.842198
24.842198
24.842198
24.842198
24.842198
24.842198
24.842198
24.842198
24.842198
24.842198
24.842198
24.842198
24.842198
24.842198
24.842198
24.842198
18.614523
18.614523
18.614523
18.614523
18.614523
18.614523
18.614523
18.614523
18.614523
18.614523
18.614523
18.614523
18.614523
18.614523
18.614523
18.614523
18.614523
18.614523
18.614523
18.614523
18.614523
18.614523
18.614523
18.614523
18.614523
18.614523
18.614523
18.614523
18.614523
18.614523
18.614523
18.614523
18.614523
18.614523
18.614523
18.614523
18.614523
18.614523
18.614523
18.614523
18.614523
18.614523
18.614523
18.614523
18.614523
18.614523
18.614523
18.614523
18.614523
18.614523
18.614523
18.614523
18.614523
18.614523
18.614523
18.614523
18.614523
18.614523
18.614523
18.614523
18.614523
18.614523
18.614523
18.614523
18.614523
18.614523
18.614523
18.614523
18.614523
18.614523
18.614523
12.386847
12.386847
12.386847
18.614523
18.614523
18.614523
18.614523
18.614523
18.614523
18.614523
18.614523
18.614523
18.614523
18.614523
18.614523
18.614523
18.614523
18.614523
18.614523
12.386847
12.386847
18.614523
18.614523
18.614523
18.614523
18.614523
18.614523
18.614523
12.386847
12.386847
18.614523
18.614523
18.614523
18.614523
18.614523
18.614523
18.614523
18.614523
18.614523
18.614523
18.614523
18.614523
18.614523
18.614523
18.614523
12.386847
12.386847
12.386847
18.614523
18.614523
18.614523
18.614523
18.614523
12.386847
12.386847
12.386847
12.386847
18.614523
18.614523
18.614523
12.386847
12.386847
18.614523
18.614523
12.386847
12.386847
12.386847
18.614523
18.614523
18.614523
12.386847
12.386847
12.386847
18.614523
18.614523
18.614523
12.386847
12.386847
12.386847
12.386847
12.386847
12.386847
12.386847
12.386847
12.386847
18.614523
18.614523
18.614523
12.386847
12.386847
12.386847
18.614523
18.614523
18.614523
12.386847
12.386847
12.386847
18.614523
18.614523
12.386847
12.386847
12.386847
12.386847
12.386847
12.386847
12.386847
12.386847
12.386847
12.386847
12.386847
12.386847
12.386847
12.386847
12.386847
12.386847
12.386847
12.386847
12.386847
12.386847
12.386847
12.386847
12.386847
12.386847
12.386847
12.386847
12.386847
12.386847
12.386847
12.386847
18.614523
18.614523
12.386847
12.386847
12.386847
12.386847
12.386847
12.386847
12.386847
12.386847
12.386847
12.386847
12.386847
12.386847
12.386847
12.386847
12.386847
12.386847
12.386847
12.386847
12.386847
12.386847
12.386847
12.386847
12.386847
12.386847
12.386847
12.386847
12.386847
12.386847
12.386847
12.386847
12.386847
12.386847
12.386847
12.386847
12.386847
12.386847
12.386847
12.386847
12.386847
12.386847
12.386847
12.386847
12.386847
12.386847
12.386847
12.386847
12.386847
12.386847
12.386847
12.386847
12.386847
12.386847
12.386847
12.386847
12.386847
12.386847
12.386847
12.386847
12.386847
12.386847
12.386847
12.386847
12.386847
12.386847
12.386847
12.386847
12.386847
12.386847
12.386847
12.386847
12.386847
12.386847
12.386847
12.386847
12.386847
12.386847
12.386847
12.386847
12.386847
12.386847
12.386847
12.386847
12.386847
12.386847
12.386847
12.386847
12.386847
12.386847
12.386847
12.386847
12.386847
12.386847
12.386847
12.386847
12.386847
12.386847
12.386847
12.386847
12.386847
6.1591715
6.1591715
6.1591715
12.386847
12.386847
12.386847
12.386847
12.386847
12.386847
6.1591715
6.1591715
12.386847
12.386847
6.1591715
6.1591715
6.1591715
6.1591715
12.386847
12.386847
6.1591715
6.1591715
6.1591715
6.1591715
6.1591715
6.1591715
6.1591715
6.1591715
12.386847
12.386847
12.386847
12.386847
12.386847
12.386847
12.386847
6.1591715
6.1591715
6.1591715
6.1591715
6.1591715
6.1591715
6.1591715
6.1591715
6.1591715
6.1591715
6.1591715
6.1591715
6.1591715
6.1591715
6.1591715
6.1591715
6.1591715
6.1591715
6.1591715
6.1591715
6.1591715
6.1591715
6.1591715
6.1591715
6.1591715
6.1591715
6.1591715
6.1591715
6.1591715
6.1591715
6.1591715
6.1591715
6.1591715
6.1591715
6.1591715
6.1591715
6.1591715
6.1591715
6.1591715
6.1591715
6.1591715
6.1591715
6.1591715
6.1591715
6.1591715
6.1591715
-0.068504214
-0.068504214
6.1591715
6.1591715
6.1591715
6.1591715
6.1591715
6.1591715
6.1591715
6.1591715
6.1591715
6.1591715
6.1591715
6.1591715
6.1591715
6.1591715
6.1591715
-0.068504214
6.1591715
6.1591715
6.1591715
6.1591715
6.1591715
6.1591715
6.1591715
6.1591715
6.1591715
6.1591715
6.1591715
6.1591715
6.1591715
-0.068504214
-0.068504214
-0.068504214
-0.068504214
-0.068504214
6.1591715
6.1591715
6.1591715
-0.068504214
-0.068504214
-0.068504214
-0.068504214
-0.068504214
-0.068504214
-0.068504214
-0.068504214
-0.068504214
-0.068504214
-0.068504214
-0.068504214
-0.068504214
-0.068504214
-0.068504214
-0.068504214
-0.068504214
-0.068504214
-0.068504214
-0.068504214
-0.068504214
-0.068504214
-0.068504214
-0.068504214
-0.068504214
-0.068504214
-0.068504214
-0.068504214
-0.068504214
-0.068504214
-0.068504214
-0.068504214
-0.068504214
-0.068504214
6.1591715
6.1591715
6.1591715
-0.068504214
-0.068504214
-0.068504214
-0.068504214
-0.068504214
-0.068504214
-0.068504214
-0.068504214
-0.068504214
-0.068504214
-0.068504214
-0.068504214
-0.068504214
-0.068504214
-0.068504214
-0.068504214
-0.068504214
-0.068504214
-0.068504214
-0.068504214
-0.068504214
-0.068504214
-0.068504214
-0.068504214
-0.068504214
-0.068504214
-0.068504214
-0.068504214
-0.068504214
-0.068504214
-0.068504214
-0.068504214
-0.068504214
-0.068504214
-0.068504214
-0.068504214
-0.068504214
-0.068504214
-0.068504214
-0.068504214
-0.068504214
-0.068504214
-0.068504214
-0.068504214
-0.068504214
-0.068504214
-0.068504214
-0.068504214
-0.068504214
-0.068504214
-0.068504214
-0.068504214
-0.068504214
-0.068504214
-0.068504214
-0.068504214
-0.068504214
-0.068504214
-0.068504214
-0.068504214
-0.068504214
-0.068504214
-0.068504214
-0.068504214
-0.068504214
-0.068504214
-0.068504214
-0.068504214
-0.068504214
-0.068504214
-0.068504214
-0.068504214
-0.068504214
-0.068504214
-0.068504214
-0.068504214
-0.068504214
-0.068504214
-6.29618
-6.29618
-6.29618
-6.29618
-6.29618
-6.29618
-6.29618
-6.29618
-6.29618
-6.29618
-6.29618
-6.29618
-6.29618
-6.29618
-6.29618
-6.29618
-6.29618
-6.29618
-6.29618
-6.29618
-6.29618
-6.29618
-6.29618
-6.29618
-6.29618
-6.29618
-6.29618
-6.29618
-6.29618
-6.29618
-6.29618
-6.29618
-6.29618
-6.29618
-6.29618
-6.29618
-6.29618
-6.29618
-6.29618
-6.29618
-6.29618
-6.29618
-6.29618
-6.29618
-6.29618
-6.29618
-6.29618
-6.29618
-6.29618
-6.29618
-6.29618
-6.29618
-6.29618
-6.29618
-6.29618
-6.29618
-6.29618
-6.29618
-6.29618
-6.29618
-6.29618
-6.29618
-6.29618
-6.29618
-6.29618
-6.29618
-6.29618
-6.29618
-6.29618
-6.29618
-6.29618
-6.29618
-6.29618
-6.29618
-6.29618
-6.29618
-6.29618
-6.29618
-6.29618
-6.29618
-6.29618
-6.29618
-6.29618
-6.29618
-6.29618
-6.29618
-6.29618
-6.29618
-6.29618
-6.29618
-6.29618
-6.29618
-6.29618
-6.29618
-6.29618
-6.29618
-6.29618
-6.29618
-0.068504214
-0.068504214
-0.068504214
-6.29618
-6.29618
-6.29618
-6.29618
-6.29618
-6.29618
-6.29618
-6.29618
-6.29618
-6.29618
-6.29618
-6.29618
-6.29618
-6.29618
-6.29618
-6.29618
-6.29618
-6.29618
-0.068504214
-0.068504214
-0.068504214
-6.29618
-6.29618
-6.29618
-6.29618
-6.29618
-6.29618
-6.29618
-6.29618
-6.29618
-6.29618
-0.068504214
-0.068504214
-6.29618
-6.29618
-6.29618
-6.29618
-6.29618
-6.29618
-6.29618
-6.29618
-6.29618
-6.29618
-0.068504214
-0.068504214
-6.29618
-0.068504214
-0.068504214
-0.068504214
-0.068504214
-0.068504214
-6.29618
-6.29618
-6.29618
-6.29618
-0.068504214
-0.068504214
-0.068504214
-0.068504214
-0.068504214
-6.29618
-6.29618
-6.29618
-6.29618
-6.29618
-6.29618
-0.068504214
-0.068504214
-0.068504214
-0.068504214
-0.068504214
-0.068504214
-6.29618
-6.29618
-6.29618
-0.068504214
-0.068504214
-0.068504214
-0.068504214
-6.29618
-6.29618
-6.29618
-0.068504214
-0.068504214
-0.068504214
-6.29618
-6.29618
-6.29618
-6.29618
-6.29618
-0.068504214
-0.068504214
-0.068504214
-6.29618
-6.29618
-0.068504214
-0.068504214
-0.068504214
-0.068504214
-0.068504214
-6.29618
-6.29618
-6.29618
-0.068504214
-0.068504214
-0.068504214
-6.29618
-6.29618
-6.29618
-6.29618
-6.29618
-6.29618
-6.29618
-6.29618
-6.29618
-6.29618
-0.068504214
-0.068504214
-0.068504214
-0.068504214
-0.068504214
-0.068504214
-0.068504214
-0.068504214
-0.068504214
-6.29618
-6.29618
-6.29618
-6.29618
-6.29618
-6.29618
-0.068504214
-0.068504214
-0.068504214
-6.29618
-6.29618
-6.29618
-0.068504214
-0.068504214
-6.29618
-6.29618
-6.29618
-6.29618
-6.29618
-0.068504214
-0.068504214
-0.068504214
-0.068504214
-0.068504214
-6.29618
-6.29618
-0.068504214
-0.068504214
-0.068504214
-0.068504214
-0.068504214
-0.068504214
-0.068504214
-0.068504214
-0.068504214
-0.068504214
-0.068504214
-0.068504214
-0.068504214
-0.068504214
-0.068504214
-0.068504214
-0.068504214
-0.068504214
-0.068504214
-0.068504214
-0.068504214
-0.068504214
-0.068504214
-0.068504214
-0.068504214
-0.068504214
-0.068504214
-0.068504214
-0.068504214
-0.068504214
-0.068504214
-0.068504214
-0.068504214
-0.068504214
-0.068504214
-0.068504214
-0.068504214
-0.068504214
-0.068504214
-0.068504214
-0.068504214
-0.068504214
-0.068504214
-0.068504214
-0.068504214
-0.068504214
-0.068504214
-0.068504214
-0.068504214
-0.068504214
-0.068504214
-0.068504214
-0.068504214
-0.068504214
-0.068504214
-0.068504214
-0.068504214
-0.068504214
-0.068504214
-0.068504214
-0.068504214
-0.068504214
-0.068504214
-0.068504214
-0.068504214
-0.068504214
-0.068504214
-0.068504214
-0.068504214
-0.068504214
-0.068504214
-0.068504214
-0.068504214
-0.068504214
-0.068504214
-0.068504214
-0.068504214
-0.068504214
-0.068504214
-0.068504214
-0.068504214
-0.068504214
-0.068504214
-0.068504214
-0.068504214
-0.068504214
-0.068504214
-0.068504214
-0.068504214
-0.068504214
-0.068504214
-0.068504214
-0.068504214
-0.068504214
-0.068504214
-0.068504214
-0.068504214
-0.068504214
-0.068504214
-0.068504214
-0.068504214
-0.068504214
-0.068504214
-0.068504214
-0.068504214
-0.068504214
-0.068504214
-0.068504214
-0.068504214
-0.068504214
-0.068504214
-0.068504214
-0.068504214
-0.068504214
-0.068504214
-0.068504214
-0.068504214
-0.068504214
-0.068504214
-0.068504214
-0.068504214
-0.068504214
-0.068504214
-0.068504214
-0.068504214
-0.068504214
-0.068504214
-0.068504214
-0.068504214
-0.068504214
-0.068504214
-0.068504214
-0.068504214
-0.068504214
-0.068504214
-0.068504214
-0.068504214
-0.068504214
-0.068504214
-0.068504214
-0.068504214
-0.068504214
-0.068504214
-0.068504214
-0.068504214
-0.068504214
-0.068504214
-0.068504214
-0.068504214
-0.068504214
-0.068504214
-0.068504214
-0.068504214
-0.068504214
-0.068504214
-0.068504214
-6.29618
-6.29618
-6.29618
-0.068504214
-0.068504214
-0.068504214
-6.29618
-6.29618
-6.29618
-0.068504214
-0.068504214
-0.068504214
-0.068504214
-0.068504214
-0.068504214
-0.068504214
-0.068504214
-0.068504214
-0.068504214
-0.068504214
-0.068504214
-6.29618
-6.29618
-6.29618
-0.068504214
-0.068504214
-0.068504214
-0.068504214
-6.29618
-6.29618
-6.29618
-6.29618
-6.29618
-6.29618
-0.068504214
-0.068504214
-6.29618
-6.29618
-6.29618
-6.29618
-6.29618
-6.29618
-6.29618
-6.29618
-6.29618
-6.29618
-6.29618
-6.29618
-6.29618
-6.29618
-6.29618
-6.29618
-6.29618
-6.29618
-6.29618
-6.29618
-6.29618
-6.29618
-0.068504214
-0.068504214
-0.068504214
-0.068504214
-0.068504214
-6.29618
-6.29618
-6.29618
-6.29618
-6.29618
-6.29618
-0.068504214
-0.068504214
-0.068504214
-6.29618
-6.29618
-6.29618
-0.068504214
-0.068504214
-0.068504214
-6.29618
-6.29618
-6.29618
-6.29618
-6.29618
-0.068504214
-0.068504214
-0.068504214
-0.068504214
-0.068504214
-0.068504214
-0.068504214
-6.29618
-6.29618
-6.29618
-6.29618
-0.068504214
-0.068504214
-0.068504214
-6.29618
-6.29618
-6.29618
-0.068504214
-0.068504214
-0.068504214
-0.068504214
-0.068504214
-0.068504214
-0.068504214
-6.29618
-6.29618
-6.29618
-6.29618
-6.29618
-6.29618
-6.29618
-6.29618
-6.29618
-6.29618
-6.29618
-6.29618
-6.29618
-6.29618
-6.29618
-6.29618
-6.29618
-6.29618
-6.29618
-6.29618
-6.29618
-0.068504214
-0.068504214
-0.068504214
-0.068504214
-0.068504214
-0.068504214
-0.068504214
-6.29618
-6.29618
-6.29618
-0.068504214
-6.29618
-6.29618
-6.29618
-6.29618
-6.29618
-6.29618
-6.29618
-6.29618
-6.29618
-6.29618
-6.29618
-6.29618
-6.29618
-6.29618
-0.068504214
-0.068504214
-0.068504214
-0.068504214
-0.068504214
-0.068504214
-0.068504214
-0.068504214
-0.068504214
-0.068504214
-6.29618
-6.29618
-0.068504214
-0.068504214
-0.068504214
-0.068504214
-6.29618
-6.29618
-0.068504214
-0.068504214
-0.068504214
-6.29618
-6.29618
-6.29618
-6.29618
-6.29618
-0.068504214
-0.068504214
-0.068504214
-0.068504214
-0.068504214
-0.068504214
-0.068504214
-0.068504214
-6.29618
-6.29618
-6.29618
-6.29618
-6.29618
-6.29618
-6.29618
-6.29618
-0.068504214
-0.068504214
-0.068504214
-6.29618
-6.29618
-6.29618
-6.29618
-6.29618
-6.29618
-6.29618
-6.29618
-0.068504214
-0.068504214
-0.068504214
-6.29618
-6.29618
-6.29618
-0.068504214
-0.068504214
-0.068504214
-6.29618
-6.29618
-0.068504214
-0.068504214
-0.068504214
-0.068504214
-0.068504214
-0.068504214
-0.068504214
-0.068504214
-0.068504214
-0.068504214
-0.068504214
-0.068504214
-0.068504214
-0.068504214
-0.068504214
-0.068504214
-0.068504214
-0.068504214
-0.068504214
-0.068504214
-0.068504214
-0.068504214
-0.068504214
-0.068504214
-0.068504214
-6.29618
-6.29618
-6.29618
-0.068504214
-0.068504214
-0.068504214
-0.068504214
-0.068504214
-0.068504214
-0.068504214
-0.068504214
-0.068504214
-0.068504214
-0.068504214
-0.068504214
-0.068504214
-0.068504214
-0.068504214
-0.068504214
-0.068504214
-0.068504214
-0.068504214
-0.068504214
-0.068504214
-0.068504214
-0.068504214
-0.068504214
-0.068504214
-0.068504214
-0.068504214
-0.068504214
-0.068504214
-0.068504214
-0.068504214
-0.068504214
-0.068504214
-0.068504214
-0.068504214
-0.068504214
-0.068504214
-0.068504214
-0.068504214
-0.068504214
-0.068504214
-0.068504214
-0.068504214
-0.068504214
-0.068504214
-0.068504214
-0.068504214
-0.068504214
-0.068504214
-0.068504214
-0.068504214
-0.068504214
-0.068504214
-0.068504214
-0.068504214
-0.068504214
-0.068504214
-0.068504214
-0.068504214
-0.068504214
-0.068504214
-6.29618
-6.29618
-6.29618
-0.068504214
-0.068504214
-0.068504214
-0.068504214
-0.068504214
-0.068504214
-0.068504214
-0.068504214
-0.068504214
-0.068504214
-0.068504214
-0.068504214
-0.068504214
-0.068504214
-0.068504214
-0.068504214
-0.068504214
-0.068504214
-0.068504214
-0.068504214
-0.068504214
-0.068504214
-0.068504214
-0.068504214
-0.068504214
-0.068504214
-0.068504214
-0.068504214
-0.068504214
-0.068504214
-0.068504214
-0.068504214
-0.068504214
-0.068504214
-0.068504214
-0.068504214
-0.068504214
-0.068504214
-0.068504214
-0.068504214
-0.068504214
-0.068504214
-0.068504214
-0.068504214
-0.068504214
-0.068504214
-0.068504214
-0.068504214
-0.068504214
-0.068504214
-0.068504214
-0.068504214
-0.068504214
-0.068504214
-0.068504214
-0.068504214
-0.068504214
-0.068504214
-0.068504214
-0.068504214
-0.068504214
-0.068504214
-0.068504214
-0.068504214
-0.068504214
-0.068504214
-0.068504214
-0.068504214
-0.068504214
-0.068504214
-0.068504214
-0.068504214
-0.068504214
-0.068504214
-0.068504214
-0.068504214
-0.068504214
-0.068504214
-0.068504214
-0.068504214
-0.068504214
-0.068504214
-0.068504214
-0.068504214
-0.068504214
-0.068504214
-0.068504214
-0.068504214
-0.068504214
-0.068504214
-0.068504214
-0.068504214
-0.068504214
-0.068504214
-0.068504214
-0.068504214
-0.068504214
-0.068504214
-0.068504214
-0.068504214
-0.068504214
-0.068504214
-0.068504214
-0.068504214
-0.068504214
-0.068504214
-0.068504214
-0.068504214
-0.068504214
-0.068504214
-0.068504214
-0.068504214
-0.068504214
-0.068504214
-0.068504214
-0.068504214
-0.068504214
-0.068504214
-0.068504214
-0.068504214
-0.068504214
-0.068504214
-0.068504214
-0.068504214
-0.068504214
-0.068504214
-0.068504214
-0.068504214
-0.068504214
-0.068504214
-0.068504214
-0.068504214
-0.068504214
-0.068504214
-0.068504214
-0.068504214
-0.068504214
-0.068504214
-0.068504214
-0.068504214
-0.068504214
-0.068504214
-0.068504214
-0.068504214
-0.068504214
-0.068504214
-0.068504214
-0.068504214
-0.068504214
-0.068504214
-0.068504214
-0.068504214
-0.068504214
-0.068504214
-0.068504214
-0.068504214
-0.068504214
-0.068504214
-0.068504214
-0.068504214
-0.068504214
-0.068504214
-0.068504214
-0.068504214
-0.068504214
-0.068504214
-0.068504214
-0.068504214
-0.068504214
-0.068504214
-0.068504214
-0.068504214
-0.068504214
-0.068504214
-0.068504214
-0.068504214
-0.068504214
-0.068504214
-0.068504214
-0.068504214
-0.068504214
-0.068504214
-0.068504214
-0.068504214
-0.068504214
-0.068504214
-0.068504214
-0.068504214
-0.068504214
-0.068504214
-0.068504214
-0.068504214
-0.068504214
-0.068504214
-0.068504214
-0.068504214
-0.068504214
-0.068504214
-0.068504214
-0.068504214
-0.068504214
-0.068504214
-0.068504214
-0.068504214
-0.068504214
-0.068504214
-0.068504214
-0.068504214
-0.068504214
-0.068504214
-0.068504214
-0.068504214
-0.068504214
-0.068504214
-0.068504214
-0.068504214
-0.068504214
-0.068504214
-0.068504214
-0.068504214
-0.068504214
-0.068504214
-0.068504214
-0.068504214
-0.068504214
-0.068504214
-0.068504214
-0.068504214
-0.068504214
-0.068504214
-0.068504214
-0.068504214
-0.068504214
-0.068504214
-0.068504214
-0.068504214
-0.068504214
-0.068504214
-0.068504214
-0.068504214
-0.068504214
-0.068504214
-0.068504214
-0.068504214
-0.068504214
-0.068504214
-0.068504214
-0.068504214
-0.068504214
-0.068504214
-0.068504214
-0.068504214
-0.068504214
-0.068504214
-0.068504214
-0.068504214
-0.068504214
-0.068504214
-0.068504214
-0.068504214
-0.068504214
-0.068504214
-0.068504214
-0.068504214
-0.068504214
-0.068504214
-0.068504214
-0.068504214
-0.068504214
-0.068504214
-0.068504214
-0.068504214
-0.068504214
-0.068504214
-0.068504214
-0.068504214
-0.068504214
-0.068504214
-0.068504214
-0.068504214
-0.068504214
-0.068504214
-0.068504214
-0.068504214
-0.068504214
-0.068504214
-0.068504214
-0.068504214
-0.068504214
-0.068504214
-0.068504214
-0.068504214
-0.068504214
-0.068504214
-0.068504214
-0.068504214
-0.068504214
-0.068504214
-0.068504214
-0.068504214
-0.068504214
-0.068504214
-0.068504214
-0.068504214
-0.068504214
-0.068504214
-0.068504214
-0.068504214
-0.068504214
-0.068504214
-0.068504214
-0.068504214
-0.068504214
-0.068504214
-0.068504214
-0.068504214
-0.068504214
-0.068504214
-0.068504214
-0.068504214
-0.068504214
-0.068504214
-0.068504214
-0.068504214
-0.068504214
-0.068504214
-0.068504214
-0.068504214
-0.068504214
-0.068504214
-0.068504214
-0.068504214
-0.068504214
-0.068504214
-0.068504214
-0.068504214
-0.068504214
-0.068504214
-0.068504214
-6.29618
-6.29618
-6.29618
-0.068504214
-0.068504214
-0.068504214
-0.068504214
-0.068504214
-0.068504214
-0.068504214
-0.068504214
-0.068504214
-0.068504214
-0.068504214
-0.068504214
-0.068504214
-0.068504214
-6.29618
-6.29618
-6.29618
-6.29618
-0.068504214
-0.068504214
-0.068504214
-6.29618
-6.29618
-0.068504214
-0.068504214
-0.068504214
-0.068504214
-0.068504214
-0.068504214
-6.29618
-6.29618
-0.068504214
-0.068504214
-0.068504214
-0.068504214
-0.068504214
-0.068504214
-0.068504214
-0.068504214
-0.068504214
-0.068504214
-0.068504214
-0.068504214
-0.068504214
-0.068504214
-0.068504214
-0.068504214
-0.068504214
-0.068504214
-0.068504214
-0.068504214
-0.068504214
-0.068504214
-0.068504214
-0.068504214
-0.068504214
-0.068504214
-0.068504214
-0.068504214
-0.068504214
-0.068504214
-0.068504214
-0.068504214
-0.068504214
-0.068504214
-6.29618
-6.29618
-0.068504214
-0.068504214
-0.068504214
-0.068504214
-0.068504214
-0.068504214
-6.29618
-6.29618
-6.29618
-0.068504214
-0.068504214
-6.29618
-6.29618
-6.29618
-0.068504214
-0.068504214
-0.068504214
-0.068504214
-0.068504214
-0.068504214
-0.068504214
-0.068504214
-0.068504214
-0.068504214
-0.068504214
-0.068504214
-0.068504214
-0.068504214
-0.068504214
-6.29618
-6.29618
-6.29618
-0.068504214
-0.068504214
-0.068504214
-0.068504214
-0.068504214
-0.068504214
-0.068504214
-0.068504214
-0.068504214
-0.068504214
-6.29618
-6.29618
-0.068504214
-0.068504214
-0.068504214
-0.068504214
-0.068504214
-6.29618
-6.29618
-6.29618
-0.068504214
-0.068504214
-0.068504214
-0.068504214
-0.068504214
-0.068504214
-0.068504214
-0.068504214
-0.068504214
-0.068504214
-0.068504214
-6.29618
-6.29618
-6.29618
-0.068504214
-0.068504214
-0.068504214
-6.29618
-6.29618
-6.29618
-6.29618
-6.29618
-6.29618
-6.29618
-6.29618
-6.29618
-6.29618
-6.29618
-6.29618
-6.29618
-6.29618
-6.29618
-6.29618
-0.068504214
-0.068504214
-0.068504214
-6.29618
-6.29618
-0.068504214
-0.068504214
-0.068504214
-0.068504214
-0.068504214
-0.068504214
-0.068504214
-0.068504214
-0.068504214
-0.068504214
-0.068504214
-0.068504214
-0.068504214
-6.29618
-6.29618
-6.29618
-6.29618
-6.29618
-0.068504214
-0.068504214
-0.068504214
-6.29618
-6.29618
-6.29618
-0.068504214
-0.068504214
-0.068504214
-0.068504214
-0.068504214
-6.29618
-6.29618
-6.29618
-6.29618
-6.29618
-6.29618
-6.29618
-6.29618
-6.29618
-6.29618
-6.29618
-6.29618
-6.29618
-6.29618
-6.29618
-6.29618
-6.29618
-6.29618
-0.068504214
-0.068504214
-0.068504214
-0.068504214
-0.068504214
-0.068504214
-6.29618
-6.29618
-6.29618
-6.29618
-0.068504214
-0.068504214
-0.068504214
-0.068504214
-6.29618
-0.068504214
-0.068504214
-0.068504214
-6.29618
-6.29618
-6.29618
-6.29618
-0.068504214
-0.068504214
-0.068504214
-0.068504214
-0.068504214
-0.068504214
-0.068504214
-0.068504214
-6.29618
-6.29618
-0.068504214
-0.068504214
-0.068504214
-0.068504214
-0.068504214
-0.068504214
-0.068504214
-0.068504214
-0.068504214
-0.068504214
-0.068504214
-0.068504214
-0.068504214
-0.068504214
-0.068504214
-0.068504214
-0.068504214
-0.068504214
-0.068504214
-6.29618
-6.29618
-6.29618
-0.068504214
-0.068504214
-0.068504214
-0.068504214
-0.068504214
-0.068504214
-0.068504214
-0.068504214
-6.29618
-6.29618
-6.29618
-6.29618
-6.29618
-6.29618
-6.29618
-6.29618
-6.29618
-6.29618
-6.29618
-6.29618
-6.29618
-6.29618
-6.29618
-6.29618
-6.29618
-0.068504214
-0.068504214
-0.068504214
-6.29618
-6.29618
-6.29618
-6.29618
-0.068504214
-0.068504214
-0.068504214
-0.068504214
-0.068504214
-0.068504214
-0.068504214
-6.29618
-6.29618
-6.29618
-6.29618
-6.29618
-6.29618
-6.29618
-6.29618
-0.068504214
-0.068504214
-6.29618
-6.29618
-0.068504214
-0.068504214
-6.29618
-6.29618
-6.29618
-6.29618
-0.068504214
-0.068504214
-0.068504214
-0.068504214
-0.068504214
-0.068504214
-0.068504214
-0.068504214
-6.29618
-6.29618
-6.29618
-6.29618
-6.29618
-6.29618
-0.068504214
-0.068504214
-0.068504214
-6.29618
-6.29618
-6.29618
-0.068504214
-0.068504214
-0.068504214
-0.068504214
-0.068504214
-0.068504214
-0.068504214
-6.29618
-6.29618
-6.29618
-6.29618
-6.29618
-6.29618
-6.29618
-0.068504214
-6.29618
-6.29618
-6.29618
-6.29618
-6.29618
-6.29618
-6.29618
-6.29618
-6.29618
-0.068504214
-0.068504214
-0.068504214
-0.068504214
-0.068504214
-0.068504214
-0.068504214
-0.068504214
-0.068504214
-0.068504214
-0.068504214
-0.068504214
-0.068504214
-0.068504214
-0.068504214
-0.068504214
-0.068504214
-0.068504214
-0.068504214
-0.068504214
-0.068504214
-0.068504214
-0.068504214
-6.29618
-6.29618
-6.29618
-0.068504214
-0.068504214
-0.068504214
-0.068504214
-0.068504214
-0.068504214
-0.068504214
-6.29618
-6.29618
-6.29618
-6.29618
-6.29618
-6.29618
-6.29618
-6.29618
-6.29618
-6.29618
-6.29618
-6.29618
-6.29618
-6.29618
-6.29618
-6.29618
-6.29618
-0.068504214
-0.068504214
-0.068504214
-0.068504214
-0.068504214
-0.068504214
-0.068504214
-0.068504214
-6.29618
-6.29618
-6.29618
-6.29618
-6.29618
-6.29618
-6.29618
-6.29618
-6.29618
-6.29618
-6.29618
-6.29618
-6.29618
-6.29618
-6.29618
-0.068504214
-0.068504214
-6.29618
-6.29618
-6.29618
-6.29618
-6.29618
-6.29618
-6.29618
-6.29618
-6.29618
-6.29618
-6.29618
-6.29618
-6.29618
-6.29618
-6.29618
-6.29618
-6.29618
-6.29618
-6.29618
-6.29618
-6.29618
-6.29618
-6.29618
-6.29618
-6.29618
-6.29618
-6.29618
-6.29618
-6.29618
-6.29618
-6.29618
-6.29618
-6.29618
-6.29618
-6.29618
-6.29618
-6.29618
-6.29618
-6.29618
-6.29618
-6.29618
-6.29618
-6.29618
-6.29618
-6.29618
-6.29618
-6.29618
-6.29618
-6.29618
-6.29618
-6.29618
-6.29618
-6.29618
-6.29618
-6.29618
-6.29618
-6.29618
-6.29618
-6.29618
-6.29618
-6.29618
-6.29618
-6.29618
-6.29618
-6.29618
-6.29618
-6.29618
-6.29618
-6.29618
-6.29618
-6.29618
-6.29618
-6.29618
-6.29618
-6.29618
-6.29618
-6.29618
-6.29618
-6.29618
-6.29618
-6.29618
-6.29618
-6.29618
-6.29618
-6.29618
-6.29618
-6.29618
-6.29618
-6.29618
-6.29618
-6.29618
-6.29618
-6.29618
-6.29618
-6.29618
-6.29618
-6.29618
-6.29618
-6.29618
-6.29618
-6.29618
-6.29618
-6.29618
-6.29618
-6.29618
-6.29618
-6.29618
-6.29618
-6.29618
-6.29618
-6.29618
-6.29618
-6.29618
-6.29618
-6.29618
-6.29618
-6.29618
-6.29618
-6.29618
-6.29618
-6.29618
-6.29618
-6.29618
-6.29618
-6.29618
-6.29618
-6.29618
-6.29618
-6.29618
-6.29618
-6.29618
-6.29618
-6.29618
-6.29618
-6.29618
-6.29618
-6.29618
-6.29618
-6.29618
-6.29618
-6.29618
-6.29618
-6.29618
-6.29618
-6.29618
-6.29618
-6.29618
-6.29618
-6.29618
-6.29618
-6.29618
-6.29618
-6.29618
-6.29618
-6.29618
-6.29618
-6.29618
-6.29618
-6.29618
-6.29618
-6.29618
-6.29618
-6.29618
-6.29618
-6.29618
-6.29618
-6.29618
-6.29618
-6.29618
-6.29618
-6.29618
-6.29618
-6.29618
-6.29618
-6.29618
-6.29618
-6.29618
-6.29618
-6.29618
-6.29618
-6.29618
-6.29618
-6.29618
-6.29618
-6.29618
-6.29618
-6.29618
-6.29618
-6.29618
-6.29618
-6.29618
-6.29618
-6.29618
-6.29618
-6.29618
-6.29618
-6.29618
-6.29618
-6.29618
-6.29618
-6.29618
-6.29618
-6.29618
-6.29618
-6.29618
-6.29618
-6.29618
-6.29618
-6.29618
-6.29618
-6.29618
-6.29618
-6.29618
-6.29618
-6.29618
-6.29618
-6.29618
-6.29618
-6.29618
-6.29618
-6.29618
-6.29618
-6.29618
-6.29618
-6.29618
-6.29618
-6.29618
-6.29618
-6.29618
-6.29618
-6.29618
-6.29618
-6.29618
-6.29618
-6.29618
-6.29618
-6.29618
-6.29618
-6.29618
-6.29618
-6.29618
-6.29618
-6.29618
-6.29618
-6.29618
-6.29618
-6.29618
-6.29618
-6.29618
-6.29618
-6.29618
-6.29618
-6.29618
-6.29618
-6.29618
-6.29618
-6.29618
-6.29618
-6.29618
-6.29618
-6.29618
-6.29618
-6.29618
-6.29618
-6.29618
-6.29618
-6.29618
-6.29618
-6.29618
-6.29618
-6.29618
-6.29618
-6.29618
-6.29618
-6.29618
-6.29618
-6.29618
-6.29618
-6.29618
-6.29618
-6.29618
-6.29618
-6.29618
-6.29618
-6.29618
-6.29618
-6.29618
-6.29618
-6.29618
-6.29618
-6.29618
-6.29618
-6.29618
-6.29618
-6.29618
-6.29618
-6.29618
-6.29618
-6.29618
-6.29618
-6.29618
-6.29618
-6.29618
-6.29618
-6.29618
-6.29618
-6.29618
-6.29618
-6.29618
-6.29618
-6.29618
-6.29618
-6.29618
-6.29618
-6.29618
-6.29618
-6.29618
-6.29618
-6.29618
-6.29618
-6.29618
-6.29618
-6.29618
-6.29618
-6.29618
-6.29618
-6.29618
-6.29618
-6.29618
-6.29618
-6.29618
-6.29618
-6.29618
-6.29618
-6.29618
-6.29618
-6.29618
-6.29618
-6.29618
-6.29618
-6.29618
-6.29618
-6.29618
-6.29618
-6.29618
-6.29618
-6.29618
-6.29618
-6.29618
-6.29618
-6.29618
-6.29618
-6.29618
-6.29618
-6.29618
-6.29618
-6.29618
-6.29618
-6.29618
-6.29618
-6.29618
-12.523856
-12.523856
-6.29618
-6.29618
-6.29618
-6.29618
-6.29618
-6.29618
-6.29618
-6.29618
-6.29618
-12.523856
-12.523856
-12.523856
-12.523856
-6.29618
-6.29618
-6.29618
-6.29618
-12.523856
-12.523856
-12.523856
-6.29618
-6.29618
-6.29618
-6.29618
-6.29618
-6.29618
-6.29618
-6.29618
-6.29618
-6.29618
-6.29618
-6.29618
-6.29618
-12.523856
-12.523856
-6.29618
-6.29618
-6.29618
-6.29618
-6.29618
-6.29618
-6.29618
-6.29618
-6.29618
-6.29618
-6.29618
-12.523856
-6.29618
-6.29618
-6.29618
-6.29618
-6.29618
-6.29618
-6.29618
-6.29618
-6.29618
-6.29618
-6.29618
-6.29618
-12.523856
-12.523856
-12.523856
-12.523856
-12.523856
-6.29618
-6.29618
-6.29618
-6.29618
-6.29618
-6.29618
-6.29618
-6.29618
-6.29618
-6.29618
-6.29618
-6.29618
-6.29618
-6.29618
-6.29618
-6.29618
-6.29618
-6.29618
-6.29618
-6.29618
-6.29618
-6.29618
-12.523856
-6.29618
-6.29618
-6.29618
-6.29618
-6.29618
-6.29618
-12.523856
-12.523856
-6.29618
-6.29618
-6.29618
-12.523856
-12.523856
-12.523856
-12.523856
-6.29618
-6.29618
-6.29618
-6.29618
-12.523856
-12.523856
-12.523856
-12.523856
-12.523856
-6.29618
-6.29618
-6.29618
-6.29618
-12.523856
-12.523856
-12.523856
-6.29618
-6.29618
-12.523856
-12.523856
-12.523856
-6.29618
-6.29618
-6.29618
-6.29618
-12.523856
-12.523856
-12.523856
-12.523856
-6.29618
-6.29618
-6.29618
-6.29618
-12.523856
-12.523856
-6.29618
-6.29618
-6.29618
-12.523856
-12.523856
-12.523856
-6.29618
-6.29618
-6.29618
-6.29618
-6.29618
-12.523856
-12.523856
-12.523856
-12.523856
-12.523856
-6.29618
-6.29618
-6.29618
-12.523856
-12.523856
-12.523856
-12.523856
-12.523856
-12.523856
-12.523856
-12.523856
-12.523856
-12.523856
-6.29618
-6.29618
-12.523856
-12.523856
-12.523856
-6.29618
-6.29618
-6.29618
-6.29618
-12.523856
-12.523856
-6.29618
-6.29618
-6.29618
-6.29618
-6.29618
-6.29618
-6.29618
-6.29618
-6.29618
-6.29618
-6.29618
-6.29618
-6.29618
-6.29618
-6.29618
-12.523856
-12.523856
-12.523856
-6.29618
-6.29618
-6.29618
-12.523856
-12.523856
-12.523856
-12.523856
-12.523856
-12.523856
-12.523856
-12.523856
-12.523856
-12.523856
-12.523856
-12.523856
-12.523856
-12.523856
-12.523856
-12.523856
-6.29618
-6.29618
-6.29618
-6.29618
-6.29618
-12.523856
-12.523856
-12.523856
-12.523856
-12.523856
-12.523856
-12.523856
-12.523856
-12.523856
-12.523856
-12.523856
-12.523856
-12.523856
-12.523856
-12.523856
-12.523856
-12.523856
-12.523856
-12.523856
-12.523856
-12.523856
-12.523856
-12.523856
-12.523856
-12.523856
-12.523856
-12.523856
-12.523856
-12.523856
-12.523856
-12.523856
-12.523856
-12.523856
-12.523856
-12.523856
-12.523856
-12.523856
-12.523856
-12.523856
-12.523856
-12.523856
-12.523856
-12.523856
-12.523856
-12.523856
-12.523856
-12.523856
-12.523856
-6.29618
-6.29618
-6.29618
-12.523856
-12.523856
-12.523856
-12.523856
-12.523856
-12.523856
-12.523856
-12.523856
-12.523856
-12.523856
-12.523856
-12.523856
-12.523856
-12.523856
-12.523856
-12.523856
-12.523856
-12.523856
-12.523856
-12.523856
-12.523856
-12.523856
-12.523856
-12.523856
-12.523856
-12.523856
-12.523856
-12.523856
-12.523856
-12.523856
-12.523856
-12.523856
-12.523856
-12.523856
-12.523856
-12.523856
-12.523856
-12.523856
-12.523856
-12.523856
-12.523856
-12.523856
-12.523856
-12.523856
-12.523856
-12.523856
-12.523856
-12.523856
-12.523856
-12.523856
-12.523856
-12.523856
-12.523856
-12.523856
-12.523856
-12.523856
-12.523856
-12.523856
-12.523856
-12.523856
-12.523856
-12.523856
-12.523856
-12.523856
-12.523856
-12.523856
-12.523856
-12.523856
-12.523856
-12.523856
-12.523856
-12.523856
-12.523856
-12.523856
-12.523856
-12.523856
-12.523856
-12.523856
-12.523856
-12.523856
-12.523856
-12.523856
-12.523856
-12.523856
-12.523856
-12.523856
-12.523856
-12.523856
-12.523856
-12.523856
-12.523856
-12.523856
-12.523856
-12.523856
-12.523856
-12.523856
-12.523856
-12.523856
-12.523856
-12.523856
-12.523856
-12.523856
-12.523856
-12.523856
-12.523856
-12.523856
-12.523856
-12.523856
-12.523856
-12.523856
-12.523856
-12.523856
-12.523856
-12.523856
-12.523856
-12.523856
-12.523856
-12.523856
-12.523856
-12.523856
-12.523856
-12.523856
-6.29618
-6.29618
-6.29618
-12.523856
-12.523856
-12.523856
-12.523856
-12.523856
-12.523856
-12.523856
-6.29618
-6.29618
-6.29618
-12.523856
-12.523856
-12.523856
-12.523856
-12.523856
-12.523856
-12.523856
-12.523856
-12.523856
-12.523856
-12.523856
-12.523856
-12.523856
-12.523856
-12.523856
-12.523856
-12.523856
-12.523856
-12.523856
-12.523856
-12.523856
-12.523856
-12.523856
-12.523856
-12.523856
-12.523856
-12.523856
-12.523856
-12.523856
-12.523856
-12.523856
-12.523856
-12.523856
-12.523856
-12.523856
-12.523856
-12.523856
-12.523856
-12.523856
-12.523856
-12.523856
-12.523856
-12.523856
-12.523856
-12.523856
-12.523856
-12.523856
-12.523856
-12.523856
-12.523856
-12.523856
-12.523856
-12.523856
-12.523856
-12.523856
-12.523856
-12.523856
-12.523856
-12.523856
-12.523856
-12.523856
-12.523856
-12.523856
-12.523856
-12.523856
-12.523856
-12.523856
-12.523856
-12.523856
-12.523856
-12.523856
-12.523856
-12.523856
-12.523856
-12.523856
-12.523856
-12.523856
-12.523856
-12.523856
-12.523856
-12.523856
-12.523856
-12.523856
-12.523856
-12.523856
-12.523856
-12.523856
-12.523856
-12.523856
-12.523856
-12.523856
-12.523856
-12.523856
-12.523856
-12.523856
-12.523856
-12.523856
-12.523856
-12.523856
-12.523856
-12.523856
-12.523856
-12.523856
-12.523856
-12.523856
-12.523856
-12.523856
-12.523856
-12.523856
-12.523856
-12.523856
-12.523856
-12.523856
-12.523856
-12.523856
-12.523856
-12.523856
-12.523856
-12.523856
-12.523856
-12.523856
-12.523856
-12.523856
-12.523856
-12.523856
-12.523856
-12.523856
-12.523856
-12.523856
-12.523856
-12.523856
-12.523856
-12.523856
-12.523856
-12.523856
-12.523856
-12.523856
-12.523856
-12.523856
-12.523856
-12.523856
-12.523856
-12.523856
-12.523856
-12.523856
-12.523856
-12.523856
-12.523856
-12.523856
-12.523856
-12.523856
-12.523856
-12.523856
-12.523856
-12.523856
-12.523856
-12.523856
-12.523856
-12.523856
-12.523856
-12.523856
-12.523856
-12.523856
-12.523856
-12.523856
-12.523856
-12.523856
-12.523856
-12.523856
-12.523856
-12.523856
-12.523856
-12.523856
-12.523856
-12.523856
-12.523856
-12.523856
-12.523856
-12.523856
-12.523856
-12.523856
-12.523856
-12.523856
-12.523856
-12.523856
-12.523856
-12.523856
-12.523856
-12.523856
-12.523856
-12.523856
-12.523856
-12.523856
-12.523856
-12.523856
-12.523856
-12.523856
-12.523856
-12.523856
-12.523856
-12.523856
-12.523856
-12.523856
-12.523856
-12.523856
-12.523856
-12.523856
-12.523856
-12.523856
-12.523856
-12.523856
-12.523856
-12.523856
-12.523856
-12.523856
-12.523856
-12.523856
-12.523856
-12.523856
-12.523856
-12.523856
-12.523856
-12.523856
-12.523856
-12.523856
-12.523856
-12.523856
-12.523856
-12.523856
-12.523856
-12.523856
-12.523856
-12.523856
-12.523856
-12.523856
-12.523856
-12.523856
-12.523856
-12.523856
-12.523856
-12.523856
-12.523856
-12.523856
-12.523856
-12.523856
-12.523856
-12.523856
-12.523856
-12.523856
-12.523856
-12.523856
-12.523856
-12.523856
-12.523856
-12.523856
-12.523856
-12.523856
-12.523856
-12.523856
-12.523856
-12.523856
-12.523856
-12.523856
-12.523856
-12.523856
-12.523856
-12.523856
-12.523856
-12.523856
-12.523856
-12.523856
-12.523856
-12.523856
-12.523856
-12.523856
-12.523856
-12.523856
-12.523856
-12.523856
-12.523856
-12.523856
-12.523856
-12.523856
-12.523856
-12.523856
-12.523856
-12.523856
-12.523856
-12.523856
-12.523856
-12.523856
-12.523856
-12.523856
-12.523856
-12.523856
-12.523856
-12.523856
-12.523856
-12.523856
-12.523856
-12.523856
-12.523856
-12.523856
-12.523856
-12.523856
-12.523856
-12.523856
-12.523856
-12.523856
-12.523856
-12.523856
-12.523856
-12.523856
-12.523856
-12.523856
-12.523856
-12.523856
-12.523856
-12.523856
-12.523856
-12.523856
-12.523856
-12.523856
-12.523856
-12.523856
-12.523856
-12.523856
-12.523856
-12.523856
-12.523856
-12.523856
-12.523856
-12.523856
-12.523856
-12.523856
-12.523856
-12.523856
-12.523856
-12.523856
-12.523856
-12.523856
-12.523856
-12.523856
-12.523856
-12.523856
-12.523856
-12.523856
-18.751531
-18.751531
-12.523856
-12.523856
-12.523856
-12.523856
-12.523856
-12.523856
-12.523856
-12.523856
-12.523856
-12.523856
-12.523856
-12.523856
-12.523856
-12.523856
-12.523856
-12.523856
-12.523856
-12.523856
-12.523856
-12.523856
-12.523856
-12.523856
-12.523856
-12.523856
-12.523856
-12.523856
-12.523856
-12.523856
-12.523856
-12.523856
-12.523856
-12.523856
-12.523856
-12.523856
-12.523856
-12.523856
-12.523856
-12.523856
-12.523856
-12.523856
-12.523856
-12.523856
-18.751531
-18.751531
-18.751531
-12.523856
-12.523856
-12.523856
-12.523856
