# Supplementary material for: Performances of the PIPER scalable child human body model in accident reconstruction
Source: PLoS One. 2017 Nov 14;12(11):e0187916. doi: 10.1371/journal.pone.0187916 (PMC5685610; doi:10.1371/journal.pone.0187916)
Supplement: S3 Data — This zip folder contains input accelerations for reproducibility of the accident reconstruction. Also, the readings from the dummy sensor are reported for reproducibility of the calculations. (ZIP) [file pone.0187916.s011.zip › CHANNEL/RAC03.014]

Test object number          :1
Name of the channel         :
Laboratory channel code     :16HEAD0000Q6ACYP
Customer channel code       :16HEAD0000Q6ACYP
Channel code                :16HEAD0000Q6ACYP
Unit                        :m/(s*s)
Direction                   :Y
Dimension                   :AC
Transducer type             :B-62593
Pre-filter type             :4000Hz 6pole Butterworth (device internal)
Cut off frequency           :4000.0
Channel frequency class     :2000
Channel amplitude class     :20000.0
Reference channel           :implicit
Reference channel name      :NOVALUE
Data source                 :transducer
Data status                 :ok
Sampling interval           :5.0E-5
Bit resolution              :16
".ValidationRemark           :Seulement la gamme [-0.4096 sec; 40.0 sec] a �t� lue. Gamme demand�e: [-6.0 sec; 40.0 sec]."
Time of first sample        :-0.2
Number of samples           :14000
First global maximum value  :163.72026
Time of maximum value       :0.086799994
First global minimum value  :-9.273456
Time of minimum value       :0.062149987
Start offset interval       :-0.1
End offset interval         :-0.05
0.27282164
0.27282164
0.27282164
0.27282164
0.27282164
0.27282164
0.27282164
0.27282164
0.27282164
0.27282164
0.27282164
0.27282164
0.27282164
0.27282164
0.27282164
0.27282164
0.27282164
0.27282164
0.27282164
0.27282164
0.27282164
0.27282164
0.27282164
0.27282164
0.27282164
0.27282164
0.27282164
0.27282164
0.27282164
0.27282164
0.27282164
0.27282164
-5.92767
-5.92767
-5.92767
0.27282164
0.27282164
0.27282164
0.27282164
0.27282164
0.27282164
0.27282164
0.27282164
0.27282164
0.27282164
0.27282164
0.27282164
0.27282164
-5.92767
-5.92767
0.27282164
0.27282164
0.27282164
0.27282164
0.27282164
0.27282164
0.27282164
0.27282164
0.27282164
0.27282164
-5.92767
-5.92767
0.27282164
0.27282164
0.27282164
0.27282164
0.27282164
0.27282164
0.27282164
0.27282164
0.27282164
0.27282164
0.27282164
0.27282164
0.27282164
0.27282164
0.27282164
0.27282164
0.27282164
0.27282164
0.27282164
0.27282164
0.27282164
0.27282164
0.27282164
0.27282164
0.27282164
0.27282164
0.27282164
0.27282164
0.27282164
0.27282164
0.27282164
0.27282164
0.27282164
0.27282164
0.27282164
0.27282164
0.27282164
0.27282164
0.27282164
0.27282164
0.27282164
0.27282164
0.27282164
0.27282164
0.27282164
0.27282164
0.27282164
0.27282164
0.27282164
0.27282164
0.27282164
0.27282164
0.27282164
0.27282164
0.27282164
0.27282164
0.27282164
0.27282164
0.27282164
0.27282164
0.27282164
0.27282164
0.27282164
0.27282164
0.27282164
0.27282164
0.27282164
0.27282164
0.27282164
0.27282164
0.27282164
0.27282164
0.27282164
0.27282164
0.27282164
0.27282164
0.27282164
0.27282164
0.27282164
0.27282164
0.27282164
0.27282164
0.27282164
-5.92767
-5.92767
0.27282164
0.27282164
0.27282164
0.27282164
0.27282164
0.27282164
0.27282164
0.27282164
0.27282164
0.27282164
0.27282164
0.27282164
0.27282164
0.27282164
0.27282164
0.27282164
0.27282164
0.27282164
0.27282164
0.27282164
0.27282164
0.27282164
0.27282164
0.27282164
0.27282164
0.27282164
0.27282164
0.27282164
0.27282164
0.27282164
0.27282164
0.27282164
0.27282164
0.27282164
0.27282164
0.27282164
-5.92767
-5.92767
0.27282164
0.27282164
0.27282164
0.27282164
0.27282164
0.27282164
0.27282164
0.27282164
0.27282164
0.27282164
0.27282164
0.27282164
0.27282164
0.27282164
0.27282164
0.27282164
0.27282164
-5.92767
-5.92767
0.27282164
0.27282164
-5.92767
-5.92767
-5.92767
-5.92767
-5.92767
0.27282164
0.27282164
0.27282164
0.27282164
0.27282164
0.27282164
0.27282164
0.27282164
0.27282164
0.27282164
0.27282164
0.27282164
-5.92767
-5.92767
0.27282164
0.27282164
0.27282164
0.27282164
0.27282164
0.27282164
0.27282164
0.27282164
0.27282164
0.27282164
0.27282164
0.27282164
0.27282164
0.27282164
0.27282164
0.27282164
0.27282164
-5.92767
-5.92767
0.27282164
0.27282164
0.27282164
0.27282164
0.27282164
-5.92767
-5.92767
0.27282164
0.27282164
0.27282164
0.27282164
0.27282164
0.27282164
0.27282164
0.27282164
0.27282164
0.27282164
0.27282164
0.27282164
0.27282164
0.27282164
0.27282164
-5.92767
-5.92767
-5.92767
0.27282164
0.27282164
0.27282164
0.27282164
0.27282164
-5.92767
-5.92767
0.27282164
0.27282164
0.27282164
0.27282164
0.27282164
0.27282164
0.27282164
0.27282164
0.27282164
0.27282164
0.27282164
0.27282164
0.27282164
0.27282164
0.27282164
0.27282164
0.27282164
0.27282164
0.27282164
0.27282164
0.27282164
0.27282164
0.27282164
0.27282164
0.27282164
0.27282164
0.27282164
0.27282164
0.27282164
0.27282164
0.27282164
0.27282164
0.27282164
0.27282164
0.27282164
0.27282164
0.27282164
0.27282164
0.27282164
0.27282164
0.27282164
0.27282164
0.27282164
0.27282164
0.27282164
0.27282164
0.27282164
0.27282164
-5.92767
-5.92767
-5.92767
0.27282164
0.27282164
0.27282164
0.27282164
0.27282164
0.27282164
-5.92767
-5.92767
-5.92767
0.27282164
0.27282164
0.27282164
0.27282164
0.27282164
0.27282164
0.27282164
0.27282164
0.27282164
0.27282164
0.27282164
0.27282164
0.27282164
0.27282164
0.27282164
0.27282164
0.27282164
0.27282164
0.27282164
0.27282164
0.27282164
0.27282164
0.27282164
0.27282164
0.27282164
0.27282164
0.27282164
0.27282164
0.27282164
0.27282164
0.27282164
0.27282164
-5.92767
-5.92767
-5.92767
0.27282164
0.27282164
0.27282164
-5.92767
-5.92767
-5.92767
0.27282164
0.27282164
0.27282164
0.27282164
0.27282164
0.27282164
0.27282164
0.27282164
0.27282164
0.27282164
0.27282164
0.27282164
0.27282164
0.27282164
0.27282164
0.27282164
0.27282164
0.27282164
0.27282164
0.27282164
0.27282164
0.27282164
0.27282164
0.27282164
0.27282164
0.27282164
0.27282164
0.27282164
0.27282164
0.27282164
0.27282164
0.27282164
0.27282164
0.27282164
0.27282164
0.27282164
0.27282164
0.27282164
0.27282164
0.27282164
0.27282164
0.27282164
0.27282164
0.27282164
0.27282164
0.27282164
0.27282164
0.27282164
0.27282164
0.27282164
0.27282164
0.27282164
0.27282164
0.27282164
0.27282164
0.27282164
0.27282164
0.27282164
0.27282164
0.27282164
0.27282164
-5.92767
-5.92767
0.27282164
0.27282164
0.27282164
0.27282164
0.27282164
0.27282164
0.27282164
0.27282164
0.27282164
0.27282164
0.27282164
-5.92767
-5.92767
-5.92767
0.27282164
0.27282164
0.27282164
0.27282164
0.27282164
0.27282164
0.27282164
0.27282164
0.27282164
0.27282164
0.27282164
0.27282164
0.27282164
0.27282164
0.27282164
0.27282164
0.27282164
0.27282164
-5.92767
-5.92767
-5.92767
0.27282164
0.27282164
0.27282164
0.27282164
0.27282164
0.27282164
0.27282164
0.27282164
0.27282164
0.27282164
0.27282164
0.27282164
0.27282164
0.27282164
0.27282164
0.27282164
0.27282164
0.27282164
0.27282164
0.27282164
0.27282164
0.27282164
0.27282164
0.27282164
0.27282164
0.27282164
0.27282164
0.27282164
-5.92767
-5.92767
-5.92767
-5.92767
-5.92767
-5.92767
-5.92767
-5.92767
-5.92767
-5.92767
-5.92767
-5.92767
-5.92767
-5.92767
-5.92767
-5.92767
-5.92767
-5.92767
-5.92767
-5.92767
-5.92767
0.27282164
0.27282164
0.27282164
0.27282164
0.27282164
0.27282164
0.27282164
0.27282164
0.27282164
-5.92767
-5.92767
-5.92767
-5.92767
0.27282164
0.27282164
0.27282164
0.27282164
0.27282164
0.27282164
-5.92767
-5.92767
-5.92767
0.27282164
0.27282164
0.27282164
0.27282164
0.27282164
0.27282164
0.27282164
0.27282164
0.27282164
0.27282164
0.27282164
0.27282164
-5.92767
0.27282164
0.27282164
0.27282164
-5.92767
-5.92767
-5.92767
-5.92767
-5.92767
-5.92767
-5.92767
-5.92767
0.27282164
0.27282164
0.27282164
-5.92767
-5.92767
-5.92767
-5.92767
0.27282164
0.27282164
0.27282164
-5.92767
-5.92767
-5.92767
-5.92767
-5.92767
-5.92767
-5.92767
-5.92767
0.27282164
0.27282164
0.27282164
-5.92767
-5.92767
-5.92767
-5.92767
-5.92767
-5.92767
-5.92767
-5.92767
-5.92767
0.27282164
0.27282164
-5.92767
-5.92767
-5.92767
-5.92767
-5.92767
-5.92767
-5.92767
-5.92767
-5.92767
-5.92767
-5.92767
0.27282164
0.27282164
0.27282164
-5.92767
-5.92767
-5.92767
-5.92767
-5.92767
-5.92767
-5.92767
-5.92767
-5.92767
-5.92767
-5.92767
-5.92767
-5.92767
-5.92767
-5.92767
-5.92767
-5.92767
-5.92767
-5.92767
-5.92767
-5.92767
-5.92767
-5.92767
-5.92767
0.27282164
0.27282164
0.27282164
0.27282164
0.27282164
0.27282164
-5.92767
-5.92767
-5.92767
-5.92767
-5.92767
-5.92767
0.27282164
0.27282164
0.27282164
0.27282164
0.27282164
0.27282164
0.27282164
0.27282164
0.27282164
0.27282164
-5.92767
-5.92767
-5.92767
-5.92767
-5.92767
-5.92767
-5.92767
-5.92767
-5.92767
-5.92767
-5.92767
-5.92767
0.27282164
0.27282164
0.27282164
0.27282164
-5.92767
-5.92767
-5.92767
0.27282164
-5.92767
-5.92767
-5.92767
-5.92767
-5.92767
0.27282164
0.27282164
0.27282164
0.27282164
0.27282164
0.27282164
0.27282164
0.27282164
0.27282164
0.27282164
-5.92767
-5.92767
-5.92767
-5.92767
-5.92767
-5.92767
-5.92767
0.27282164
0.27282164
0.27282164
0.27282164
0.27282164
0.27282164
0.27282164
0.27282164
0.27282164
0.27282164
0.27282164
0.27282164
0.27282164
0.27282164
0.27282164
0.27282164
0.27282164
-5.92767
-5.92767
-5.92767
-5.92767
-5.92767
-5.92767
0.27282164
0.27282164
0.27282164
-5.92767
-5.92767
-5.92767
-5.92767
-5.92767
-5.92767
-5.92767
-5.92767
-5.92767
0.27282164
0.27282164
-5.92767
-5.92767
-5.92767
0.27282164
0.27282164
-5.92767
-5.92767
-5.92767
-5.92767
-5.92767
-5.92767
0.27282164
0.27282164
0.27282164
0.27282164
0.27282164
-5.92767
-5.92767
-5.92767
0.27282164
0.27282164
0.27282164
0.27282164
0.27282164
-5.92767
-5.92767
0.27282164
-5.92767
-5.92767
-5.92767
0.27282164
0.27282164
0.27282164
0.27282164
-5.92767
-5.92767
-5.92767
0.27282164
0.27282164
0.27282164
0.27282164
0.27282164
0.27282164
-5.92767
-5.92767
-5.92767
0.27282164
0.27282164
0.27282164
-5.92767
-5.92767
-5.92767
0.27282164
0.27282164
0.27282164
0.27282164
0.27282164
0.27282164
0.27282164
0.27282164
0.27282164
0.27282164
0.27282164
0.27282164
0.27282164
0.27282164
0.27282164
0.27282164
0.27282164
0.27282164
0.27282164
0.27282164
0.27282164
0.27282164
0.27282164
0.27282164
0.27282164
0.27282164
0.27282164
0.27282164
0.27282164
0.27282164
-5.92767
-5.92767
0.27282164
0.27282164
0.27282164
0.27282164
0.27282164
0.27282164
0.27282164
-5.92767
-5.92767
-5.92767
-5.92767
0.27282164
0.27282164
0.27282164
-5.92767
-5.92767
-5.92767
-5.92767
-5.92767
0.27282164
0.27282164
0.27282164
-5.92767
-5.92767
-5.92767
0.27282164
0.27282164
0.27282164
-5.92767
-5.92767
-5.92767
0.27282164
0.27282164
0.27282164
0.27282164
-5.92767
0.27282164
0.27282164
0.27282164
0.27282164
0.27282164
0.27282164
0.27282164
0.27282164
0.27282164
0.27282164
0.27282164
0.27282164
0.27282164
0.27282164
0.27282164
0.27282164
0.27282164
-5.92767
-5.92767
0.27282164
0.27282164
0.27282164
-5.92767
-5.92767
-5.92767
0.27282164
0.27282164
0.27282164
0.27282164
0.27282164
0.27282164
0.27282164
0.27282164
0.27282164
0.27282164
0.27282164
0.27282164
0.27282164
0.27282164
0.27282164
0.27282164
0.27282164
0.27282164
0.27282164
0.27282164
0.27282164
0.27282164
0.27282164
0.27282164
0.27282164
0.27282164
0.27282164
-5.92767
-5.92767
-5.92767
0.27282164
0.27282164
0.27282164
-5.92767
0.27282164
0.27282164
0.27282164
0.27282164
0.27282164
0.27282164
0.27282164
0.27282164
-5.92767
-5.92767
-5.92767
0.27282164
0.27282164
0.27282164
-5.92767
-5.92767
-5.92767
0.27282164
0.27282164
0.27282164
-5.92767
-5.92767
-5.92767
0.27282164
0.27282164
0.27282164
-5.92767
-5.92767
0.27282164
0.27282164
0.27282164
-5.92767
-5.92767
-5.92767
0.27282164
0.27282164
0.27282164
0.27282164
0.27282164
0.27282164
0.27282164
0.27282164
0.27282164
0.27282164
0.27282164
0.27282164
0.27282164
0.27282164
0.27282164
0.27282164
0.27282164
0.27282164
0.27282164
0.27282164
0.27282164
0.27282164
0.27282164
0.27282164
0.27282164
0.27282164
0.27282164
0.27282164
0.27282164
0.27282164
0.27282164
0.27282164
0.27282164
0.27282164
0.27282164
0.27282164
0.27282164
0.27282164
0.27282164
0.27282164
0.27282164
0.27282164
0.27282164
0.27282164
0.27282164
-5.92767
-5.92767
0.27282164
0.27282164
0.27282164
0.27282164
-5.92767
-5.92767
-5.92767
-5.92767
0.27282164
0.27282164
0.27282164
0.27282164
0.27282164
0.27282164
0.27282164
0.27282164
-5.92767
-5.92767
0.27282164
0.27282164
0.27282164
0.27282164
0.27282164
0.27282164
0.27282164
0.27282164
0.27282164
0.27282164
-5.92767
-5.92767
-5.92767
0.27282164
0.27282164
0.27282164
0.27282164
0.27282164
0.27282164
0.27282164
0.27282164
0.27282164
0.27282164
0.27282164
0.27282164
0.27282164
0.27282164
0.27282164
0.27282164
0.27282164
-5.92767
-5.92767
-5.92767
0.27282164
0.27282164
0.27282164
0.27282164
0.27282164
0.27282164
0.27282164
0.27282164
0.27282164
0.27282164
0.27282164
0.27282164
0.27282164
0.27282164
0.27282164
0.27282164
0.27282164
0.27282164
0.27282164
0.27282164
0.27282164
0.27282164
0.27282164
0.27282164
0.27282164
0.27282164
0.27282164
0.27282164
0.27282164
0.27282164
0.27282164
0.27282164
0.27282164
0.27282164
0.27282164
0.27282164
0.27282164
0.27282164
0.27282164
0.27282164
0.27282164
0.27282164
0.27282164
0.27282164
0.27282164
0.27282164
0.27282164
0.27282164
0.27282164
0.27282164
0.27282164
0.27282164
0.27282164
0.27282164
0.27282164
0.27282164
0.27282164
0.27282164
0.27282164
0.27282164
0.27282164
0.27282164
0.27282164
0.27282164
0.27282164
0.27282164
0.27282164
0.27282164
0.27282164
0.27282164
0.27282164
0.27282164
0.27282164
0.27282164
0.27282164
0.27282164
0.27282164
0.27282164
0.27282164
0.27282164
0.27282164
0.27282164
0.27282164
0.27282164
0.27282164
0.27282164
0.27282164
0.27282164
0.27282164
0.27282164
0.27282164
0.27282164
0.27282164
0.27282164
0.27282164
0.27282164
0.27282164
0.27282164
0.27282164
0.27282164
-5.92767
-5.92767
0.27282164
0.27282164
0.27282164
0.27282164
0.27282164
0.27282164
0.27282164
0.27282164
0.27282164
0.27282164
0.27282164
0.27282164
0.27282164
0.27282164
0.27282164
0.27282164
0.27282164
-5.92767
-5.92767
-5.92767
0.27282164
0.27282164
0.27282164
0.27282164
0.27282164
0.27282164
0.27282164
0.27282164
0.27282164
0.27282164
0.27282164
0.27282164
0.27282164
0.27282164
0.27282164
0.27282164
0.27282164
0.27282164
0.27282164
0.27282164
0.27282164
0.27282164
0.27282164
0.27282164
0.27282164
0.27282164
0.27282164
0.27282164
0.27282164
0.27282164
0.27282164
0.27282164
0.27282164
0.27282164
0.27282164
0.27282164
0.27282164
0.27282164
0.27282164
0.27282164
0.27282164
0.27282164
0.27282164
0.27282164
0.27282164
0.27282164
0.27282164
0.27282164
0.27282164
0.27282164
0.27282164
0.27282164
0.27282164
0.27282164
0.27282164
0.27282164
0.27282164
0.27282164
0.27282164
0.27282164
0.27282164
0.27282164
0.27282164
0.27282164
0.27282164
0.27282164
0.27282164
0.27282164
0.27282164
0.27282164
0.27282164
0.27282164
0.27282164
0.27282164
0.27282164
0.27282164
0.27282164
0.27282164
0.27282164
0.27282164
0.27282164
-5.92767
-5.92767
-5.92767
0.27282164
0.27282164
-5.92767
-5.92767
0.27282164
0.27282164
0.27282164
0.27282164
0.27282164
-5.92767
-5.92767
-5.92767
-5.92767
-5.92767
-5.92767
-5.92767
-5.92767
0.27282164
-5.92767
-5.92767
-5.92767
0.27282164
0.27282164
-5.92767
-5.92767
-5.92767
0.27282164
0.27282164
0.27282164
0.27282164
0.27282164
0.27282164
0.27282164
0.27282164
0.27282164
-5.92767
-5.92767
-5.92767
0.27282164
0.27282164
0.27282164
0.27282164
0.27282164
0.27282164
0.27282164
0.27282164
-5.92767
-5.92767
-5.92767
0.27282164
0.27282164
0.27282164
0.27282164
0.27282164
0.27282164
0.27282164
0.27282164
0.27282164
0.27282164
0.27282164
0.27282164
0.27282164
0.27282164
0.27282164
0.27282164
0.27282164
0.27282164
0.27282164
0.27282164
0.27282164
0.27282164
0.27282164
0.27282164
0.27282164
0.27282164
0.27282164
0.27282164
0.27282164
0.27282164
0.27282164
-5.92767
-5.92767
0.27282164
0.27282164
0.27282164
0.27282164
0.27282164
0.27282164
0.27282164
0.27282164
0.27282164
-5.92767
-5.92767
0.27282164
0.27282164
0.27282164
0.27282164
0.27282164
0.27282164
0.27282164
0.27282164
0.27282164
0.27282164
0.27282164
0.27282164
0.27282164
0.27282164
0.27282164
0.27282164
0.27282164
0.27282164
0.27282164
0.27282164
0.27282164
0.27282164
-5.92767
-5.92767
-5.92767
0.27282164
0.27282164
0.27282164
0.27282164
0.27282164
0.27282164
0.27282164
0.27282164
-5.92767
-5.92767
-5.92767
0.27282164
0.27282164
0.27282164
0.27282164
0.27282164
0.27282164
0.27282164
0.27282164
0.27282164
0.27282164
0.27282164
0.27282164
0.27282164
0.27282164
0.27282164
0.27282164
0.27282164
0.27282164
0.27282164
0.27282164
0.27282164
0.27282164
0.27282164
0.27282164
0.27282164
0.27282164
0.27282164
0.27282164
0.27282164
0.27282164
0.27282164
0.27282164
0.27282164
0.27282164
0.27282164
0.27282164
0.27282164
0.27282164
0.27282164
-5.92767
-5.92767
-5.92767
0.27282164
0.27282164
0.27282164
0.27282164
0.27282164
0.27282164
0.27282164
0.27282164
0.27282164
0.27282164
0.27282164
0.27282164
0.27282164
-5.92767
-5.92767
0.27282164
0.27282164
0.27282164
-5.92767
-5.92767
-5.92767
0.27282164
0.27282164
0.27282164
0.27282164
0.27282164
0.27282164
0.27282164
0.27282164
0.27282164
0.27282164
0.27282164
-5.92767
-5.92767
-5.92767
0.27282164
0.27282164
0.27282164
0.27282164
0.27282164
0.27282164
0.27282164
0.27282164
0.27282164
0.27282164
0.27282164
0.27282164
0.27282164
0.27282164
-5.92767
-5.92767
-5.92767
0.27282164
0.27282164
0.27282164
0.27282164
0.27282164
0.27282164
-5.92767
-5.92767
-5.92767
0.27282164
0.27282164
0.27282164
0.27282164
0.27282164
0.27282164
0.27282164
0.27282164
0.27282164
0.27282164
0.27282164
0.27282164
0.27282164
0.27282164
0.27282164
0.27282164
0.27282164
0.27282164
0.27282164
0.27282164
0.27282164
0.27282164
0.27282164
0.27282164
0.27282164
0.27282164
0.27282164
0.27282164
0.27282164
0.27282164
0.27282164
0.27282164
0.27282164
0.27282164
0.27282164
0.27282164
0.27282164
0.27282164
0.27282164
0.27282164
0.27282164
0.27282164
0.27282164
0.27282164
0.27282164
0.27282164
0.27282164
0.27282164
0.27282164
0.27282164
0.27282164
0.27282164
0.27282164
0.27282164
0.27282164
0.27282164
0.27282164
0.27282164
0.27282164
0.27282164
0.27282164
0.27282164
0.27282164
0.27282164
0.27282164
0.27282164
0.27282164
0.27282164
0.27282164
0.27282164
0.27282164
0.27282164
0.27282164
0.27282164
0.27282164
0.27282164
0.27282164
0.27282164
0.27282164
-5.92767
-5.92767
-5.92767
0.27282164
0.27282164
0.27282164
0.27282164
0.27282164
0.27282164
0.27282164
0.27282164
0.27282164
0.27282164
0.27282164
0.27282164
0.27282164
0.27282164
0.27282164
0.27282164
0.27282164
-5.92767
-5.92767
-5.92767
0.27282164
0.27282164
0.27282164
0.27282164
0.27282164
0.27282164
0.27282164
0.27282164
0.27282164
-5.92767
-5.92767
-5.92767
0.27282164
0.27282164
0.27282164
-5.92767
-5.92767
-5.92767
0.27282164
0.27282164
0.27282164
0.27282164
0.27282164
0.27282164
0.27282164
0.27282164
0.27282164
0.27282164
0.27282164
0.27282164
0.27282164
0.27282164
0.27282164
0.27282164
0.27282164
0.27282164
0.27282164
0.27282164
0.27282164
0.27282164
0.27282164
0.27282164
0.27282164
0.27282164
0.27282164
0.27282164
0.27282164
0.27282164
0.27282164
0.27282164
0.27282164
0.27282164
0.27282164
0.27282164
0.27282164
0.27282164
0.27282164
0.27282164
0.27282164
0.27282164
0.27282164
0.27282164
0.27282164
0.27282164
0.27282164
0.27282164
0.27282164
0.27282164
0.27282164
0.27282164
0.27282164
0.27282164
0.27282164
0.27282164
0.27282164
0.27282164
0.27282164
0.27282164
0.27282164
0.27282164
0.27282164
0.27282164
0.27282164
0.27282164
0.27282164
0.27282164
0.27282164
0.27282164
0.27282164
0.27282164
0.27282164
0.27282164
0.27282164
0.27282164
0.27282164
0.27282164
0.27282164
0.27282164
0.27282164
0.27282164
0.27282164
0.27282164
0.27282164
0.27282164
0.27282164
0.27282164
0.27282164
0.27282164
0.27282164
0.27282164
0.27282164
0.27282164
0.27282164
0.27282164
0.27282164
0.27282164
0.27282164
0.27282164
0.27282164
0.27282164
0.27282164
0.27282164
0.27282164
0.27282164
0.27282164
0.27282164
0.27282164
0.27282164
0.27282164
0.27282164
0.27282164
0.27282164
0.27282164
0.27282164
0.27282164
0.27282164
0.27282164
0.27282164
0.27282164
0.27282164
-5.92767
-5.92767
-5.92767
0.27282164
0.27282164
0.27282164
0.27282164
0.27282164
0.27282164
0.27282164
0.27282164
0.27282164
0.27282164
0.27282164
0.27282164
0.27282164
0.27282164
0.27282164
0.27282164
0.27282164
0.27282164
0.27282164
0.27282164
0.27282164
0.27282164
0.27282164
0.27282164
0.27282164
0.27282164
0.27282164
0.27282164
0.27282164
0.27282164
0.27282164
0.27282164
0.27282164
0.27282164
0.27282164
0.27282164
0.27282164
0.27282164
0.27282164
0.27282164
0.27282164
0.27282164
0.27282164
0.27282164
0.27282164
0.27282164
0.27282164
0.27282164
0.27282164
0.27282164
0.27282164
0.27282164
0.27282164
0.27282164
0.27282164
0.27282164
0.27282164
0.27282164
0.27282164
0.27282164
0.27282164
0.27282164
0.27282164
0.27282164
0.27282164
0.27282164
0.27282164
0.27282164
0.27282164
0.27282164
0.27282164
0.27282164
0.27282164
-5.92767
-5.92767
-5.92767
0.27282164
0.27282164
0.27282164
0.27282164
0.27282164
0.27282164
0.27282164
0.27282164
0.27282164
0.27282164
0.27282164
0.27282164
0.27282164
0.27282164
0.27282164
0.27282164
0.27282164
0.27282164
0.27282164
0.27282164
0.27282164
0.27282164
0.27282164
0.27282164
0.27282164
0.27282164
0.27282164
0.27282164
0.27282164
0.27282164
0.27282164
0.27282164
0.27282164
0.27282164
0.27282164
0.27282164
0.27282164
0.27282164
0.27282164
0.27282164
0.27282164
0.27282164
0.27282164
0.27282164
0.27282164
0.27282164
0.27282164
0.27282164
0.27282164
0.27282164
0.27282164
0.27282164
0.27282164
0.27282164
0.27282164
0.27282164
0.27282164
0.27282164
0.27282164
0.27282164
0.27282164
0.27282164
0.27282164
0.27282164
0.27282164
0.27282164
0.27282164
0.27282164
0.27282164
0.27282164
0.27282164
0.27282164
0.27282164
0.27282164
0.27282164
0.27282164
0.27282164
0.27282164
0.27282164
0.27282164
0.27282164
0.27282164
0.27282164
0.27282164
0.27282164
0.27282164
0.27282164
0.27282164
0.27282164
0.27282164
0.27282164
0.27282164
0.27282164
0.27282164
0.27282164
0.27282164
0.27282164
0.27282164
0.27282164
0.27282164
0.27282164
0.27282164
0.27282164
0.27282164
0.27282164
0.27282164
0.27282164
0.27282164
0.27282164
0.27282164
0.27282164
0.27282164
0.27282164
0.27282164
0.27282164
0.27282164
0.27282164
0.27282164
0.27282164
0.27282164
0.27282164
0.27282164
0.27282164
0.27282164
0.27282164
0.27282164
0.27282164
0.27282164
0.27282164
0.27282164
0.27282164
0.27282164
0.27282164
0.27282164
0.27282164
0.27282164
0.27282164
0.27282164
0.27282164
0.27282164
0.27282164
0.27282164
0.27282164
0.27282164
0.27282164
0.27282164
0.27282164
0.27282164
0.27282164
0.27282164
0.27282164
0.27282164
0.27282164
0.27282164
0.27282164
0.27282164
0.27282164
0.27282164
0.27282164
0.27282164
0.27282164
0.27282164
0.27282164
0.27282164
0.27282164
0.27282164
0.27282164
0.27282164
0.27282164
0.27282164
0.27282164
0.27282164
0.27282164
0.27282164
0.27282164
0.27282164
0.27282164
0.27282164
0.27282164
0.27282164
0.27282164
0.27282164
0.27282164
0.27282164
0.27282164
0.27282164
0.27282164
0.27282164
0.27282164
0.27282164
0.27282164
0.27282164
0.27282164
0.27282164
0.27282164
0.27282164
0.27282164
0.27282164
0.27282164
0.27282164
0.27282164
0.27282164
0.27282164
0.27282164
0.27282164
0.27282164
0.27282164
0.27282164
0.27282164
0.27282164
0.27282164
0.27282164
0.27282164
0.27282164
0.27282164
0.27282164
0.27282164
0.27282164
0.27282164
0.27282164
0.27282164
0.27282164
0.27282164
0.27282164
0.27282164
0.27282164
0.27282164
0.27282164
0.27282164
0.27282164
0.27282164
0.27282164
0.27282164
0.27282164
0.27282164
0.27282164
0.27282164
0.27282164
0.27282164
0.27282164
0.27282164
0.27282164
0.27282164
0.27282164
0.27282164
0.27282164
0.27282164
0.27282164
0.27282164
0.27282164
0.27282164
0.27282164
0.27282164
0.27282164
0.27282164
0.27282164
0.27282164
0.27282164
0.27282164
0.27282164
0.27282164
0.27282164
0.27282164
0.27282164
0.27282164
0.27282164
0.27282164
0.27282164
0.27282164
0.27282164
0.27282164
0.27282164
0.27282164
0.27282164
0.27282164
0.27282164
0.27282164
0.27282164
0.27282164
0.27282164
0.27282164
0.27282164
0.27282164
0.27282164
0.27282164
0.27282164
0.27282164
0.27282164
0.27282164
0.27282164
0.27282164
0.27282164
0.27282164
0.27282164
0.27282164
0.27282164
0.27282164
0.27282164
0.27282164
0.27282164
0.27282164
0.27282164
0.27282164
0.27282164
0.27282164
0.27282164
0.27282164
0.27282164
0.27282164
0.27282164
0.27282164
0.27282164
0.27282164
0.27282164
0.27282164
0.27282164
0.27282164
0.27282164
0.27282164
0.27282164
0.27282164
0.27282164
0.27282164
0.27282164
0.27282164
0.27282164
0.27282164
0.27282164
0.27282164
0.27282164
0.27282164
0.27282164
0.27282164
0.27282164
0.27282164
0.27282164
0.27282164
0.27282164
0.27282164
0.27282164
0.27282164
0.27282164
0.27282164
0.27282164
0.27282164
0.27282164
0.27282164
0.27282164
0.27282164
0.27282164
0.27282164
0.27282164
0.27282164
0.27282164
0.27282164
0.27282164
0.27282164
0.27282164
0.27282164
0.27282164
0.27282164
0.27282164
0.27282164
0.27282164
0.27282164
0.27282164
0.27282164
0.27282164
0.27282164
0.27282164
0.27282164
0.27282164
0.27282164
0.27282164
0.27282164
0.27282164
0.27282164
0.27282164
0.27282164
0.27282164
0.27282164
0.27282164
0.27282164
0.27282164
0.27282164
0.27282164
0.27282164
0.27282164
0.27282164
0.27282164
0.27282164
0.27282164
0.27282164
0.27282164
0.27282164
0.27282164
0.27282164
0.27282164
0.27282164
0.27282164
0.27282164
0.27282164
0.27282164
0.27282164
0.27282164
0.27282164
0.27282164
-5.92767
-5.92767
-5.92767
-5.92767
-5.92767
0.27282164
0.27282164
0.27282164
0.27282164
0.27282164
0.27282164
0.27282164
0.27282164
0.27282164
0.27282164
0.27282164
0.27282164
-5.92767
-5.92767
0.27282164
0.27282164
0.27282164
0.27282164
0.27282164
0.27282164
0.27282164
0.27282164
0.27282164
0.27282164
0.27282164
0.27282164
0.27282164
0.27282164
0.27282164
0.27282164
0.27282164
0.27282164
0.27282164
0.27282164
0.27282164
0.27282164
0.27282164
0.27282164
0.27282164
0.27282164
0.27282164
0.27282164
0.27282164
0.27282164
0.27282164
0.27282164
0.27282164
0.27282164
0.27282164
0.27282164
0.27282164
0.27282164
0.27282164
0.27282164
0.27282164
0.27282164
0.27282164
0.27282164
0.27282164
0.27282164
0.27282164
0.27282164
0.27282164
0.27282164
0.27282164
0.27282164
0.27282164
0.27282164
0.27282164
0.27282164
0.27282164
0.27282164
0.27282164
0.27282164
0.27282164
0.27282164
0.27282164
0.27282164
0.27282164
0.27282164
0.27282164
0.27282164
0.27282164
0.27282164
0.27282164
0.27282164
0.27282164
0.27282164
0.27282164
0.27282164
0.27282164
0.27282164
0.27282164
0.27282164
0.27282164
0.27282164
0.27282164
0.27282164
0.27282164
0.27282164
0.27282164
0.27282164
0.27282164
0.27282164
0.27282164
0.27282164
0.27282164
0.27282164
0.27282164
0.27282164
-5.92767
-5.92767
-5.92767
0.27282164
0.27282164
0.27282164
0.27282164
0.27282164
0.27282164
0.27282164
0.27282164
0.27282164
0.27282164
0.27282164
0.27282164
0.27282164
0.27282164
0.27282164
0.27282164
0.27282164
0.27282164
0.27282164
0.27282164
0.27282164
0.27282164
0.27282164
0.27282164
0.27282164
0.27282164
0.27282164
0.27282164
0.27282164
0.27282164
0.27282164
0.27282164
0.27282164
0.27282164
0.27282164
0.27282164
0.27282164
0.27282164
0.27282164
0.27282164
0.27282164
0.27282164
0.27282164
0.27282164
0.27282164
0.27282164
0.27282164
0.27282164
0.27282164
0.27282164
0.27282164
0.27282164
0.27282164
0.27282164
0.27282164
0.27282164
0.27282164
0.27282164
0.27282164
0.27282164
0.27282164
0.27282164
0.27282164
0.27282164
0.27282164
0.27282164
0.27282164
0.27282164
0.27282164
0.27282164
0.27282164
0.27282164
0.27282164
0.27282164
0.27282164
0.27282164
0.27282164
0.27282164
0.27282164
0.27282164
0.27282164
0.27282164
0.27282164
0.27282164
0.27282164
0.27282164
0.27282164
0.27282164
0.27282164
0.27282164
0.27282164
0.27282164
0.27282164
0.27282164
0.27282164
0.27282164
0.27282164
0.27282164
0.27282164
0.27282164
0.27282164
-5.92767
-5.92767
0.27282164
0.27282164
0.27282164
0.27282164
0.27282164
0.27282164
0.27282164
0.27282164
0.27282164
0.27282164
0.27282164
0.27282164
0.27282164
0.27282164
0.27282164
0.27282164
0.27282164
0.27282164
0.27282164
0.27282164
0.27282164
0.27282164
0.27282164
0.27282164
0.27282164
0.27282164
0.27282164
0.27282164
0.27282164
0.27282164
0.27282164
0.27282164
0.27282164
0.27282164
0.27282164
0.27282164
0.27282164
0.27282164
0.27282164
0.27282164
0.27282164
0.27282164
0.27282164
0.27282164
0.27282164
0.27282164
0.27282164
0.27282164
0.27282164
0.27282164
0.27282164
0.27282164
0.27282164
0.27282164
0.27282164
0.27282164
0.27282164
0.27282164
0.27282164
0.27282164
0.27282164
0.27282164
0.27282164
0.27282164
0.27282164
0.27282164
0.27282164
0.27282164
0.27282164
0.27282164
0.27282164
0.27282164
0.27282164
0.27282164
0.27282164
0.27282164
0.27282164
0.27282164
0.27282164
0.27282164
0.27282164
0.27282164
0.27282164
0.27282164
0.27282164
0.27282164
0.27282164
0.27282164
0.27282164
0.27282164
0.27282164
0.27282164
0.27282164
0.27282164
0.27282164
0.27282164
0.27282164
0.27282164
0.27282164
0.27282164
0.27282164
0.27282164
0.27282164
0.27282164
0.27282164
0.27282164
0.27282164
0.27282164
0.27282164
0.27282164
0.27282164
0.27282164
0.27282164
0.27282164
0.27282164
0.27282164
0.27282164
0.27282164
0.27282164
0.27282164
0.27282164
0.27282164
0.27282164
0.27282164
0.27282164
-5.92767
-5.92767
-5.92767
0.27282164
0.27282164
0.27282164
0.27282164
0.27282164
0.27282164
0.27282164
0.27282164
0.27282164
0.27282164
0.27282164
0.27282164
0.27282164
0.27282164
0.27282164
0.27282164
0.27282164
0.27282164
0.27282164
0.27282164
0.27282164
0.27282164
0.27282164
0.27282164
0.27282164
0.27282164
0.27282164
0.27282164
0.27282164
0.27282164
0.27282164
0.27282164
0.27282164
0.27282164
0.27282164
0.27282164
0.27282164
0.27282164
0.27282164
0.27282164
0.27282164
0.27282164
0.27282164
0.27282164
0.27282164
0.27282164
0.27282164
0.27282164
0.27282164
-5.92767
-5.92767
-5.92767
0.27282164
0.27282164
0.27282164
0.27282164
0.27282164
0.27282164
0.27282164
0.27282164
0.27282164
0.27282164
0.27282164
0.27282164
0.27282164
0.27282164
0.27282164
0.27282164
0.27282164
0.27282164
0.27282164
0.27282164
0.27282164
0.27282164
0.27282164
0.27282164
0.27282164
0.27282164
0.27282164
0.27282164
0.27282164
0.27282164
0.27282164
0.27282164
0.27282164
0.27282164
0.27282164
0.27282164
0.27282164
0.27282164
0.27282164
0.27282164
0.27282164
0.27282164
0.27282164
0.27282164
0.27282164
0.27282164
0.27282164
0.27282164
0.27282164
0.27282164
0.27282164
0.27282164
0.27282164
0.27282164
0.27282164
0.27282164
0.27282164
0.27282164
0.27282164
0.27282164
0.27282164
0.27282164
0.27282164
0.27282164
0.27282164
0.27282164
0.27282164
0.27282164
0.27282164
0.27282164
0.27282164
0.27282164
0.27282164
0.27282164
0.27282164
0.27282164
0.27282164
0.27282164
-5.92767
-5.92767
0.27282164
0.27282164
0.27282164
0.27282164
0.27282164
0.27282164
0.27282164
0.27282164
0.27282164
0.27282164
0.27282164
0.27282164
0.27282164
0.27282164
0.27282164
0.27282164
0.27282164
0.27282164
0.27282164
0.27282164
0.27282164
0.27282164
0.27282164
0.27282164
0.27282164
0.27282164
0.27282164
0.27282164
0.27282164
0.27282164
0.27282164
0.27282164
0.27282164
0.27282164
0.27282164
0.27282164
0.27282164
0.27282164
0.27282164
0.27282164
0.27282164
0.27282164
0.27282164
0.27282164
0.27282164
0.27282164
0.27282164
0.27282164
0.27282164
0.27282164
0.27282164
0.27282164
0.27282164
0.27282164
0.27282164
0.27282164
0.27282164
0.27282164
0.27282164
0.27282164
0.27282164
0.27282164
0.27282164
0.27282164
0.27282164
0.27282164
0.27282164
0.27282164
0.27282164
0.27282164
0.27282164
0.27282164
0.27282164
0.27282164
0.27282164
0.27282164
0.27282164
0.27282164
0.27282164
0.27282164
0.27282164
0.27282164
0.27282164
0.27282164
0.27282164
0.27282164
0.27282164
0.27282164
0.27282164
0.27282164
-5.92767
-5.92767
-5.92767
0.27282164
0.27282164
0.27282164
0.27282164
0.27282164
0.27282164
0.27282164
0.27282164
0.27282164
0.27282164
0.27282164
0.27282164
0.27282164
0.27282164
0.27282164
0.27282164
0.27282164
0.27282164
0.27282164
0.27282164
0.27282164
0.27282164
0.27282164
-5.92767
0.27282164
0.27282164
0.27282164
0.27282164
0.27282164
0.27282164
0.27282164
-5.92767
-5.92767
-5.92767
-5.92767
0.27282164
0.27282164
0.27282164
0.27282164
0.27282164
0.27282164
0.27282164
0.27282164
0.27282164
0.27282164
0.27282164
0.27282164
0.27282164
0.27282164
0.27282164
-5.92767
-5.92767
-5.92767
0.27282164
0.27282164
0.27282164
0.27282164
-5.92767
-5.92767
-5.92767
0.27282164
0.27282164
0.27282164
0.27282164
0.27282164
0.27282164
0.27282164
0.27282164
0.27282164
0.27282164
0.27282164
0.27282164
0.27282164
0.27282164
0.27282164
0.27282164
-5.92767
-5.92767
-5.92767
-5.92767
0.27282164
0.27282164
0.27282164
0.27282164
0.27282164
0.27282164
0.27282164
0.27282164
0.27282164
0.27282164
0.27282164
0.27282164
0.27282164
0.27282164
0.27282164
0.27282164
0.27282164
0.27282164
0.27282164
0.27282164
0.27282164
0.27282164
0.27282164
0.27282164
0.27282164
0.27282164
0.27282164
0.27282164
0.27282164
0.27282164
0.27282164
-5.92767
-5.92767
-5.92767
0.27282164
0.27282164
0.27282164
0.27282164
0.27282164
0.27282164
0.27282164
0.27282164
0.27282164
-5.92767
-5.92767
-5.92767
0.27282164
0.27282164
0.27282164
0.27282164
0.27282164
0.27282164
0.27282164
0.27282164
0.27282164
0.27282164
0.27282164
0.27282164
0.27282164
0.27282164
0.27282164
0.27282164
0.27282164
0.27282164
0.27282164
0.27282164
0.27282164
0.27282164
0.27282164
0.27282164
0.27282164
0.27282164
0.27282164
0.27282164
0.27282164
0.27282164
0.27282164
0.27282164
0.27282164
0.27282164
0.27282164
0.27282164
0.27282164
0.27282164
0.27282164
0.27282164
0.27282164
0.27282164
0.27282164
0.27282164
0.27282164
0.27282164
0.27282164
0.27282164
0.27282164
0.27282164
0.27282164
0.27282164
0.27282164
0.27282164
0.27282164
0.27282164
0.27282164
0.27282164
0.27282164
0.27282164
0.27282164
0.27282164
0.27282164
0.27282164
0.27282164
0.27282164
0.27282164
0.27282164
0.27282164
0.27282164
0.27282164
0.27282164
0.27282164
0.27282164
0.27282164
0.27282164
0.27282164
0.27282164
0.27282164
0.27282164
0.27282164
0.27282164
0.27282164
0.27282164
0.27282164
0.27282164
0.27282164
0.27282164
0.27282164
0.27282164
0.27282164
0.27282164
0.27282164
0.27282164
0.27282164
0.27282164
0.27282164
0.27282164
0.27282164
0.27282164
0.27282164
0.27282164
0.27282164
0.27282164
0.27282164
0.27282164
0.27282164
0.27282164
0.27282164
0.27282164
0.27282164
0.27282164
0.27282164
0.27282164
0.27282164
0.27282164
0.27282164
0.27282164
0.27282164
0.27282164
0.27282164
0.27282164
0.27282164
0.27282164
0.27282164
0.27282164
0.27282164
0.27282164
0.27282164
0.27282164
0.27282164
0.27282164
0.27282164
0.27282164
0.27282164
0.27282164
0.27282164
0.27282164
0.27282164
0.27282164
0.27282164
0.27282164
0.27282164
0.27282164
0.27282164
0.27282164
0.27282164
0.27282164
0.27282164
0.27282164
0.27282164
0.27282164
0.27282164
0.27282164
0.27282164
0.27282164
0.27282164
0.27282164
0.27282164
0.27282164
0.27282164
0.27282164
0.27282164
0.27282164
0.27282164
0.27282164
0.27282164
0.27282164
0.27282164
0.27282164
0.27282164
0.27282164
0.27282164
0.27282164
0.27282164
0.27282164
0.27282164
0.27282164
0.27282164
0.27282164
0.27282164
0.27282164
0.27282164
0.27282164
0.27282164
0.27282164
0.27282164
0.27282164
0.27282164
0.27282164
0.27282164
0.27282164
0.27282164
0.27282164
0.27282164
0.27282164
0.27282164
0.27282164
0.27282164
0.27282164
0.27282164
0.27282164
0.27282164
0.27282164
0.27282164
0.27282164
-5.92767
-5.92767
-5.92767
0.27282164
0.27282164
0.27282164
0.27282164
0.27282164
0.27282164
0.27282164
0.27282164
0.27282164
0.27282164
0.27282164
0.27282164
0.27282164
0.27282164
0.27282164
0.27282164
0.27282164
0.27282164
0.27282164
0.27282164
0.27282164
0.27282164
0.27282164
0.27282164
0.27282164
0.27282164
0.27282164
0.27282164
0.27282164
0.27282164
0.27282164
0.27282164
0.27282164
0.27282164
0.27282164
0.27282164
0.27282164
0.27282164
0.27282164
0.27282164
0.27282164
0.27282164
0.27282164
0.27282164
0.27282164
0.27282164
0.27282164
0.27282164
0.27282164
0.27282164
0.27282164
0.27282164
0.27282164
0.27282164
0.27282164
0.27282164
0.27282164
0.27282164
0.27282164
0.27282164
0.27282164
0.27282164
0.27282164
0.27282164
0.27282164
0.27282164
0.27282164
0.27282164
0.27282164
0.27282164
0.27282164
0.27282164
0.27282164
0.27282164
0.27282164
0.27282164
0.27282164
0.27282164
0.27282164
0.27282164
0.27282164
0.27282164
0.27282164
0.27282164
0.27282164
0.27282164
0.27282164
0.27282164
0.27282164
0.27282164
0.27282164
0.27282164
0.27282164
0.27282164
0.27282164
0.27282164
0.27282164
0.27282164
0.27282164
0.27282164
0.27282164
0.27282164
0.27282164
0.27282164
0.27282164
0.27282164
0.27282164
0.27282164
0.27282164
0.27282164
0.27282164
0.27282164
0.27282164
0.27282164
0.27282164
0.27282164
0.27282164
0.27282164
0.27282164
0.27282164
0.27282164
0.27282164
0.27282164
0.27282164
0.27282164
0.27282164
0.27282164
0.27282164
0.27282164
0.27282164
0.27282164
0.27282164
0.27282164
0.27282164
0.27282164
0.27282164
0.27282164
0.27282164
0.27282164
0.27282164
0.27282164
0.27282164
0.27282164
0.27282164
0.27282164
0.27282164
0.27282164
0.27282164
0.27282164
0.27282164
0.27282164
0.27282164
0.27282164
0.27282164
0.27282164
0.27282164
0.27282164
0.27282164
0.27282164
0.27282164
0.27282164
0.27282164
0.27282164
0.27282164
0.27282164
0.27282164
0.27282164
0.27282164
0.27282164
0.27282164
0.27282164
0.27282164
0.27282164
0.27282164
0.27282164
0.27282164
0.27282164
0.27282164
0.27282164
0.27282164
0.27282164
0.27282164
0.27282164
0.27282164
0.27282164
0.27282164
0.27282164
0.27282164
0.27282164
-5.92767
-5.92767
-5.92767
0.27282164
0.27282164
0.27282164
0.27282164
0.27282164
0.27282164
0.27282164
0.27282164
0.27282164
0.27282164
0.27282164
0.27282164
0.27282164
0.27282164
0.27282164
0.27282164
0.27282164
0.27282164
0.27282164
0.27282164
0.27282164
0.27282164
0.27282164
0.27282164
0.27282164
0.27282164
0.27282164
0.27282164
0.27282164
0.27282164
0.27282164
0.27282164
0.27282164
0.27282164
0.27282164
0.27282164
0.27282164
0.27282164
0.27282164
0.27282164
0.27282164
0.27282164
0.27282164
0.27282164
0.27282164
0.27282164
0.27282164
0.27282164
0.27282164
0.27282164
0.27282164
0.27282164
0.27282164
0.27282164
0.27282164
0.27282164
0.27282164
0.27282164
0.27282164
0.27282164
0.27282164
0.27282164
0.27282164
0.27282164
0.27282164
0.27282164
0.27282164
0.27282164
0.27282164
0.27282164
0.27282164
0.27282164
0.27282164
0.27282164
0.27282164
0.27282164
0.27282164
0.27282164
0.27282164
0.27282164
0.27282164
0.27282164
0.27282164
0.27282164
0.27282164
0.27282164
0.27282164
0.27282164
0.27282164
0.27282164
0.27282164
0.27282164
0.27282164
0.27282164
0.27282164
0.27282164
0.27282164
0.27282164
0.27282164
0.27282164
0.27282164
0.27282164
0.27282164
0.27282164
0.27282164
0.27282164
0.27282164
0.27282164
0.27282164
0.27282164
0.27282164
0.27282164
0.27282164
0.27282164
0.27282164
0.27282164
0.27282164
0.27282164
0.27282164
0.27282164
0.27282164
0.27282164
0.27282164
0.27282164
0.27282164
0.27282164
0.27282164
0.27282164
0.27282164
0.27282164
0.27282164
0.27282164
0.27282164
0.27282164
0.27282164
0.27282164
0.27282164
0.27282164
0.27282164
0.27282164
0.27282164
0.27282164
0.27282164
0.27282164
0.27282164
0.27282164
0.27282164
0.27282164
0.27282164
0.27282164
0.27282164
0.27282164
0.27282164
0.27282164
0.27282164
0.27282164
0.27282164
0.27282164
0.27282164
0.27282164
0.27282164
0.27282164
0.27282164
0.27282164
0.27282164
0.27282164
0.27282164
0.27282164
0.27282164
0.27282164
0.27282164
0.27282164
0.27282164
0.27282164
0.27282164
0.27282164
0.27282164
0.27282164
0.27282164
0.27282164
0.27282164
0.27282164
0.27282164
0.27282164
0.27282164
0.27282164
0.27282164
0.27282164
0.27282164
0.27282164
0.27282164
0.27282164
0.27282164
0.27282164
0.27282164
0.27282164
0.27282164
0.27282164
0.27282164
0.27282164
0.27282164
0.27282164
0.27282164
0.27282164
0.27282164
0.27282164
0.27282164
0.27282164
0.27282164
0.27282164
0.27282164
0.27282164
0.27282164
0.27282164
0.27282164
0.27282164
0.27282164
0.27282164
0.27282164
0.27282164
0.27282164
0.27282164
0.27282164
0.27282164
0.27282164
0.27282164
0.27282164
0.27282164
0.27282164
0.27282164
0.27282164
0.27282164
0.27282164
0.27282164
0.27282164
0.27282164
0.27282164
0.27282164
0.27282164
0.27282164
0.27282164
0.27282164
0.27282164
0.27282164
0.27282164
0.27282164
0.27282164
0.27282164
0.27282164
0.27282164
0.27282164
0.27282164
0.27282164
0.27282164
0.27282164
0.27282164
0.27282164
0.27282164
0.27282164
0.27282164
0.27282164
0.27282164
0.27282164
0.27282164
0.27282164
0.27282164
0.27282164
0.27282164
0.27282164
0.27282164
0.27282164
0.27282164
0.27282164
0.27282164
0.27282164
0.27282164
0.27282164
0.27282164
0.27282164
0.27282164
0.27282164
0.27282164
0.27282164
0.27282164
0.27282164
0.27282164
0.27282164
0.27282164
0.27282164
0.27282164
0.27282164
0.27282164
0.27282164
0.27282164
0.27282164
0.27282164
0.27282164
0.27282164
0.27282164
0.27282164
0.27282164
0.27282164
0.27282164
0.27282164
0.27282164
0.27282164
0.27282164
0.27282164
0.27282164
0.27282164
0.27282164
0.27282164
0.27282164
0.27282164
0.27282164
0.27282164
0.27282164
0.27282164
0.27282164
0.27282164
0.27282164
0.27282164
0.27282164
0.27282164
0.27282164
0.27282164
0.27282164
0.27282164
0.27282164
0.27282164
0.27282164
0.27282164
0.27282164
0.27282164
0.27282164
0.27282164
0.27282164
0.27282164
0.27282164
0.27282164
0.27282164
0.27282164
0.27282164
0.27282164
0.27282164
0.27282164
0.27282164
0.27282164
0.27282164
0.27282164
0.27282164
0.27282164
0.27282164
0.27282164
0.27282164
0.27282164
0.27282164
0.27282164
0.27282164
0.27282164
0.27282164
0.27282164
0.27282164
0.27282164
0.27282164
0.27282164
0.27282164
0.27282164
0.27282164
0.27282164
0.27282164
0.27282164
0.27282164
0.27282164
0.27282164
0.27282164
0.27282164
0.27282164
0.27282164
0.27282164
0.27282164
0.27282164
0.27282164
0.27282164
0.27282164
0.27282164
0.27282164
0.27282164
0.27282164
0.27282164
0.27282164
0.27282164
0.27282164
0.27282164
0.27282164
0.27282164
0.27282164
0.27282164
0.27282164
0.27282164
0.27282164
0.27282164
0.27282164
0.27282164
0.27282164
0.27282164
0.27282164
0.27282164
0.27282164
0.27282164
0.27282164
0.27282164
0.27282164
0.27282164
0.27282164
0.27282164
0.27282164
0.27282164
0.27282164
0.27282164
0.27282164
0.27282164
0.27282164
0.27282164
0.27282164
0.27282164
0.27282164
0.27282164
0.27282164
0.27282164
0.27282164
0.27282164
0.27282164
0.27282164
0.27282164
0.27282164
0.27282164
0.27282164
0.27282164
0.27282164
0.27282164
0.27282164
0.27282164
0.27282164
0.27282164
0.27282164
0.27282164
0.27282164
0.27282164
0.27282164
0.27282164
0.27282164
0.27282164
0.27282164
0.27282164
0.27282164
0.27282164
0.27282164
0.27282164
0.27282164
0.27282164
0.27282164
0.27282164
0.27282164
0.27282164
0.27282164
0.27282164
0.27282164
0.27282164
0.27282164
0.27282164
0.27282164
0.27282164
0.27282164
0.27282164
0.27282164
0.27282164
0.27282164
0.27282164
0.27282164
0.27282164
0.27282164
0.27282164
0.27282164
0.27282164
0.27282164
0.27282164
0.27282164
0.27282164
0.27282164
0.27282164
0.27282164
0.27282164
0.27282164
0.27282164
0.27282164
0.27282164
0.27282164
0.27282164
0.27282164
0.27282164
0.27282164
0.27282164
0.27282164
0.27282164
0.27282164
0.27282164
0.27282164
0.27282164
0.27282164
0.27282164
0.27282164
0.27282164
0.27282164
0.27282164
0.27282164
0.27282164
0.27282164
0.27282164
0.27282164
0.27282164
0.27282164
0.27282164
0.27282164
0.27282164
0.27282164
0.27282164
0.27282164
0.27282164
0.27282164
0.27282164
0.27282164
0.27282164
0.27282164
0.27282164
0.27282164
0.27282164
0.27282164
0.27282164
0.27282164
0.27282164
0.27282164
0.27282164
0.27282164
0.27282164
0.27282164
0.27282164
0.27282164
0.27282164
0.27282164
0.27282164
0.27282164
0.27282164
0.27282164
0.27282164
0.27282164
0.27282164
0.27282164
0.27282164
0.27282164
0.27282164
0.27282164
0.27282164
0.27282164
0.27282164
0.27282164
0.27282164
0.27282164
0.27282164
0.27282164
0.27282164
0.27282164
0.27282164
0.27282164
0.27282164
0.27282164
0.27282164
0.27282164
0.27282164
0.27282164
0.27282164
0.27282164
0.27282164
0.27282164
0.27282164
0.27282164
0.27282164
0.27282164
0.27282164
0.27282164
0.27282164
0.27282164
0.27282164
0.27282164
0.27282164
0.27282164
0.27282164
0.27282164
0.27282164
0.27282164
0.27282164
0.27282164
0.27282164
0.27282164
0.27282164
0.27282164
0.27282164
0.27282164
0.27282164
0.27282164
0.27282164
0.27282164
0.27282164
0.27282164
0.27282164
0.27282164
0.27282164
0.27282164
0.27282164
0.27282164
0.27282164
0.27282164
0.27282164
0.27282164
0.27282164
0.27282164
0.27282164
0.27282164
0.27282164
0.27282164
0.27282164
0.27282164
0.27282164
0.27282164
0.27282164
0.27282164
0.27282164
0.27282164
0.27282164
0.27282164
0.27282164
0.27282164
0.27282164
0.27282164
0.27282164
0.27282164
0.27282164
0.27282164
0.27282164
0.27282164
0.27282164
0.27282164
0.27282164
0.27282164
0.27282164
0.27282164
0.27282164
0.27282164
0.27282164
0.27282164
0.27282164
0.27282164
0.27282164
0.27282164
0.27282164
0.27282164
0.27282164
0.27282164
0.27282164
0.27282164
0.27282164
0.27282164
0.27282164
0.27282164
0.27282164
0.27282164
0.27282164
0.27282164
0.27282164
0.27282164
0.27282164
0.27282164
0.27282164
0.27282164
0.27282164
0.27282164
0.27282164
0.27282164
0.27282164
0.27282164
0.27282164
0.27282164
0.27282164
0.27282164
-5.92767
-5.92767
0.27282164
0.27282164
0.27282164
0.27282164
0.27282164
0.27282164
0.27282164
0.27282164
0.27282164
0.27282164
0.27282164
0.27282164
0.27282164
0.27282164
0.27282164
0.27282164
0.27282164
0.27282164
0.27282164
0.27282164
0.27282164
0.27282164
0.27282164
0.27282164
0.27282164
0.27282164
0.27282164
0.27282164
0.27282164
0.27282164
0.27282164
0.27282164
0.27282164
0.27282164
0.27282164
0.27282164
0.27282164
0.27282164
0.27282164
0.27282164
0.27282164
0.27282164
0.27282164
0.27282164
0.27282164
0.27282164
0.27282164
0.27282164
0.27282164
0.27282164
0.27282164
0.27282164
0.27282164
0.27282164
0.27282164
0.27282164
0.27282164
0.27282164
0.27282164
0.27282164
0.27282164
0.27282164
0.27282164
0.27282164
0.27282164
0.27282164
0.27282164
0.27282164
0.27282164
0.27282164
0.27282164
0.27282164
0.27282164
0.27282164
0.27282164
0.27282164
0.27282164
0.27282164
0.27282164
0.27282164
0.27282164
0.27282164
0.27282164
0.27282164
0.27282164
0.27282164
0.27282164
0.27282164
0.27282164
0.27282164
0.27282164
0.27282164
0.27282164
0.27282164
0.27282164
0.27282164
0.27282164
0.27282164
0.27282164
0.27282164
0.27282164
0.27282164
0.27282164
0.27282164
0.27282164
0.27282164
0.27282164
0.27282164
0.27282164
0.27282164
0.27282164
0.27282164
0.27282164
0.27282164
0.27282164
0.27282164
0.27282164
0.27282164
0.27282164
0.27282164
0.27282164
0.27282164
0.27282164
0.27282164
0.27282164
0.27282164
0.27282164
0.27282164
0.27282164
0.27282164
0.27282164
0.27282164
0.27282164
0.27282164
0.27282164
0.27282164
0.27282164
0.27282164
0.27282164
0.27282164
0.27282164
0.27282164
0.27282164
0.27282164
0.27282164
0.27282164
0.27282164
0.27282164
0.27282164
0.27282164
0.27282164
0.27282164
0.27282164
0.27282164
0.27282164
0.27282164
0.27282164
0.27282164
0.27282164
0.27282164
0.27282164
0.27282164
0.27282164
0.27282164
0.27282164
0.27282164
0.27282164
0.27282164
0.27282164
0.27282164
0.27282164
0.27282164
0.27282164
0.27282164
0.27282164
0.27282164
0.27282164
0.27282164
0.27282164
0.27282164
0.27282164
0.27282164
0.27282164
0.27282164
0.27282164
0.27282164
0.27282164
0.27282164
0.27282164
0.27282164
0.27282164
0.27282164
0.27282164
0.27282164
0.27282164
0.27282164
0.27282164
0.27282164
0.27282164
0.27282164
0.27282164
0.27282164
0.27282164
0.27282164
-5.92767
-5.92767
-5.92767
0.27282164
0.27282164
0.27282164
0.27282164
0.27282164
0.27282164
0.27282164
0.27282164
0.27282164
0.27282164
0.27282164
0.27282164
0.27282164
0.27282164
0.27282164
0.27282164
0.27282164
0.27282164
0.27282164
0.27282164
0.27282164
0.27282164
-5.92767
-5.92767
0.27282164
0.27282164
0.27282164
0.27282164
0.27282164
0.27282164
0.27282164
0.27282164
0.27282164
0.27282164
0.27282164
-5.92767
-5.92767
0.27282164
0.27282164
0.27282164
0.27282164
0.27282164
0.27282164
0.27282164
0.27282164
0.27282164
0.27282164
-5.92767
-5.92767
0.27282164
0.27282164
0.27282164
0.27282164
0.27282164
0.27282164
0.27282164
0.27282164
0.27282164
-5.92767
-5.92767
-5.92767
-5.92767
-5.92767
-5.92767
-5.92767
0.27282164
0.27282164
0.27282164
0.27282164
0.27282164
0.27282164
0.27282164
0.27282164
0.27282164
0.27282164
0.27282164
0.27282164
0.27282164
0.27282164
0.27282164
0.27282164
0.27282164
0.27282164
0.27282164
0.27282164
0.27282164
0.27282164
0.27282164
0.27282164
0.27282164
0.27282164
0.27282164
0.27282164
0.27282164
0.27282164
0.27282164
0.27282164
0.27282164
0.27282164
0.27282164
0.27282164
0.27282164
0.27282164
0.27282164
0.27282164
0.27282164
0.27282164
0.27282164
0.27282164
0.27282164
0.27282164
0.27282164
0.27282164
0.27282164
0.27282164
0.27282164
0.27282164
0.27282164
0.27282164
0.27282164
0.27282164
0.27282164
0.27282164
0.27282164
0.27282164
0.27282164
0.27282164
0.27282164
0.27282164
0.27282164
0.27282164
0.27282164
0.27282164
0.27282164
0.27282164
0.27282164
0.27282164
0.27282164
0.27282164
0.27282164
0.27282164
0.27282164
0.27282164
0.27282164
0.27282164
0.27282164
0.27282164
0.27282164
0.27282164
0.27282164
0.27282164
0.27282164
0.27282164
0.27282164
0.27282164
0.27282164
0.27282164
0.27282164
0.27282164
0.27282164
0.27282164
0.27282164
0.27282164
0.27282164
0.27282164
0.27282164
0.27282164
0.27282164
0.27282164
0.27282164
0.27282164
0.27282164
0.27282164
0.27282164
0.27282164
0.27282164
0.27282164
0.27282164
0.27282164
0.27282164
0.27282164
0.27282164
0.27282164
0.27282164
0.27282164
0.27282164
0.27282164
0.27282164
0.27282164
0.27282164
0.27282164
0.27282164
0.27282164
0.27282164
0.27282164
0.27282164
0.27282164
0.27282164
0.27282164
0.27282164
0.27282164
0.27282164
0.27282164
0.27282164
0.27282164
0.27282164
0.27282164
0.27282164
0.27282164
0.27282164
0.27282164
0.27282164
0.27282164
0.27282164
0.27282164
0.27282164
0.27282164
0.27282164
0.27282164
0.27282164
0.27282164
0.27282164
0.27282164
0.27282164
0.27282164
0.27282164
0.27282164
0.27282164
0.27282164
0.27282164
0.27282164
0.27282164
0.27282164
0.27282164
0.27282164
0.27282164
0.27282164
0.27282164
0.27282164
0.27282164
0.27282164
0.27282164
0.27282164
0.27282164
0.27282164
0.27282164
0.27282164
0.27282164
0.27282164
0.27282164
0.27282164
0.27282164
0.27282164
0.27282164
0.27282164
0.27282164
0.27282164
0.27282164
0.27282164
0.27282164
0.27282164
0.27282164
0.27282164
0.27282164
0.27282164
0.27282164
0.27282164
0.27282164
0.27282164
0.27282164
0.27282164
0.27282164
0.27282164
0.27282164
0.27282164
0.27282164
0.27282164
0.27282164
0.27282164
0.27282164
-5.92767
-5.92767
-5.92767
0.27282164
0.27282164
0.27282164
0.27282164
0.27282164
0.27282164
0.27282164
-5.92767
-5.92767
-5.92767
0.27282164
0.27282164
0.27282164
0.27282164
0.27282164
0.27282164
0.27282164
0.27282164
0.27282164
0.27282164
0.27282164
0.27282164
0.27282164
0.27282164
0.27282164
0.27282164
0.27282164
0.27282164
0.27282164
0.27282164
-5.92767
-5.92767
-5.92767
-5.92767
-5.92767
0.27282164
0.27282164
0.27282164
0.27282164
0.27282164
0.27282164
0.27282164
-5.92767
-5.92767
-5.92767
-5.92767
0.27282164
-5.92767
-5.92767
-5.92767
0.27282164
0.27282164
0.27282164
-5.92767
-5.92767
-5.92767
0.27282164
0.27282164
0.27282164
0.27282164
0.27282164
0.27282164
0.27282164
0.27282164
0.27282164
0.27282164
0.27282164
0.27282164
0.27282164
0.27282164
0.27282164
0.27282164
0.27282164
0.27282164
0.27282164
0.27282164
-5.92767
-5.92767
-5.92767
-5.92767
0.27282164
0.27282164
0.27282164
0.27282164
-5.92767
-5.92767
-5.92767
0.27282164
0.27282164
0.27282164
0.27282164
0.27282164
0.27282164
0.27282164
0.27282164
0.27282164
0.27282164
0.27282164
0.27282164
0.27282164
0.27282164
0.27282164
0.27282164
0.27282164
0.27282164
0.27282164
0.27282164
0.27282164
0.27282164
0.27282164
0.27282164
0.27282164
0.27282164
0.27282164
0.27282164
0.27282164
0.27282164
0.27282164
0.27282164
-5.92767
-5.92767
-5.92767
-5.92767
-5.92767
-5.92767
-5.92767
-5.92767
0.27282164
0.27282164
0.27282164
-5.92767
-5.92767
-5.92767
-5.92767
-5.92767
-5.92767
-5.92767
-5.92767
0.27282164
-5.92767
0.27282164
0.27282164
0.27282164
0.27282164
0.27282164
0.27282164
0.27282164
0.27282164
0.27282164
0.27282164
0.27282164
0.27282164
0.27282164
0.27282164
-5.92767
-5.92767
-12.128162
-12.128162
-12.128162
-5.92767
-5.92767
0.27282164
0.27282164
0.27282164
0.27282164
0.27282164
0.27282164
0.27282164
0.27282164
0.27282164
0.27282164
6.4733136
12.673805
12.673805
12.673805
12.673805
18.874296
18.874296
12.673805
-5.92767
-12.128162
-12.128162
-5.92767
-5.92767
0.27282164
0.27282164
0.27282164
-5.92767
-5.92767
-5.92767
0.27282164
6.4733136
12.673805
12.673805
12.673805
12.673805
6.4733136
0.27282164
0.27282164
0.27282164
6.4733136
6.4733136
6.4733136
0.27282164
-5.92767
-12.128162
-18.328654
-12.128162
-5.92767
0.27282164
0.27282164
-5.92767
-5.92767
-5.92767
-5.92767
-5.92767
-12.128162
-12.128162
-5.92767
-5.92767
-12.128162
-12.128162
-12.128162
-5.92767
0.27282164
0.27282164
0.27282164
-5.92767
-5.92767
0.27282164
0.27282164
0.27282164
6.4733136
6.4733136
6.4733136
6.4733136
6.4733136
6.4733136
6.4733136
6.4733136
0.27282164
0.27282164
0.27282164
0.27282164
0.27282164
0.27282164
0.27282164
0.27282164
0.27282164
-5.92767
-5.92767
-5.92767
-5.92767
0.27282164
0.27282164
0.27282164
0.27282164
-5.92767
-5.92767
-5.92767
-5.92767
-5.92767
-5.92767
-5.92767
-12.128162
-12.128162
-12.128162
-12.128162
-5.92767
-5.92767
-5.92767
-12.128162
-12.128162
-5.92767
0.27282164
6.4733136
6.4733136
0.27282164
-5.92767
-5.92767
-5.92767
-5.92767
-5.92767
-5.92767
-5.92767
-5.92767
-5.92767
-5.92767
0.27282164
0.27282164
0.27282164
0.27282164
-5.92767
0.27282164
6.4733136
0.27282164
-5.92767
0.27282164
6.4733136
0.27282164
-18.328654
-24.529145
-12.128162
12.673805
25.07479
18.874296
6.4733136
0.27282164
6.4733136
12.673805
6.4733136
6.4733136
0.27282164
0.27282164
6.4733136
6.4733136
6.4733136
6.4733136
6.4733136
6.4733136
6.4733136
6.4733136
6.4733136
6.4733136
0.27282164
0.27282164
-5.92767
0.27282164
0.27282164
6.4733136
12.673805
6.4733136
-5.92767
-5.92767
-5.92767
0.27282164
0.27282164
-5.92767
-5.92767
0.27282164
6.4733136
0.27282164
-5.92767
-5.92767
0.27282164
6.4733136
0.27282164
-5.92767
-12.128162
-5.92767
0.27282164
6.4733136
6.4733136
0.27282164
-5.92767
-12.128162
-12.128162
-12.128162
-5.92767
6.4733136
6.4733136
6.4733136
0.27282164
0.27282164
6.4733136
6.4733136
6.4733136
0.27282164
0.27282164
0.27282164
0.27282164
0.27282164
0.27282164
-5.92767
-5.92767
-12.128162
-5.92767
-5.92767
-12.128162
-12.128162
-12.128162
-5.92767
-5.92767
0.27282164
0.27282164
-5.92767
-12.128162
-12.128162
-5.92767
0.27282164
0.27282164
0.27282164
-5.92767
-12.128162
-18.328654
-18.328654
-12.128162
-5.92767
6.4733136
12.673805
12.673805
6.4733136
0.27282164
-5.92767
-5.92767
-12.128162
-12.128162
-18.328654
-24.529145
-30.729637
-24.529145
-12.128162
0.27282164
0.27282164
-5.92767
-12.128162
-12.128162
-12.128162
-5.92767
-5.92767
-5.92767
-5.92767
-5.92767
0.27282164
0.27282164
0.27282164
-5.92767
0.27282164
6.4733136
6.4733136
-5.92767
-12.128162
-18.328654
-12.128162
-12.128162
-5.92767
-5.92767
0.27282164
0.27282164
0.27282164
-12.128162
-12.128162
-5.92767
0.27282164
6.4733136
0.27282164
-5.92767
-5.92767
0.27282164
12.673805
31.275282
49.876757
56.077247
25.07479
-18.328654
-30.729637
-18.328654
6.4733136
25.07479
18.874296
6.4733136
-5.92767
0.27282164
12.673805
18.874296
6.4733136
-5.92767
-12.128162
-18.328654
-18.328654
-24.529145
-24.529145
-18.328654
-12.128162
-5.92767
0.27282164
-5.92767
-5.92767
6.4733136
25.07479
25.07479
12.673805
-5.92767
-18.328654
-24.529145
-18.328654
0.27282164
12.673805
18.874296
6.4733136
-5.92767
-12.128162
-12.128162
-5.92767
0.27282164
12.673805
25.07479
25.07479
12.673805
-5.92767
-18.328654
-18.328654
-12.128162
0.27282164
12.673805
12.673805
6.4733136
-5.92767
0.27282164
12.673805
18.874296
0.27282164
-12.128162
0.27282164
25.07479
49.876757
43.676267
18.874296
0.27282164
0.27282164
0.27282164
0.27282164
0.27282164
0.27282164
0.27282164
0.27282164
0.27282164
0.27282164
6.4733136
6.4733136
0.27282164
-5.92767
0.27282164
12.673805
18.874296
18.874296
12.673805
6.4733136
0.27282164
0.27282164
0.27282164
6.4733136
12.673805
12.673805
12.673805
6.4733136
0.27282164
-5.92767
-12.128162
-5.92767
6.4733136
6.4733136
-5.92767
-18.328654
-30.729637
-24.529145
-12.128162
0.27282164
6.4733136
12.673805
12.673805
12.673805
6.4733136
0.27282164
0.27282164
6.4733136
12.673805
12.673805
12.673805
12.673805
6.4733136
-5.92767
-5.92767
-5.92767
-5.92767
-5.92767
-5.92767
-5.92767
-5.92767
-12.128162
-12.128162
-12.128162
-12.128162
-12.128162
-12.128162
-12.128162
-5.92767
-5.92767
-5.92767
-5.92767
-5.92767
-5.92767
-12.128162
-12.128162
-12.128162
-12.128162
-12.128162
-12.128162
-12.128162
-12.128162
-5.92767
-5.92767
-12.128162
-12.128162
-12.128162
-12.128162
-12.128162
-12.128162
-12.128162
-18.328654
-18.328654
-24.529145
-18.328654
-18.328654
-24.529145
-30.729637
-30.729637
-30.729637
-30.729637
-30.729637
-30.729637
-30.729637
-30.729637
-30.729637
-30.729637
-30.729637
-30.729637
-43.13062
-49.33111
-43.13062
-18.328654
6.4733136
6.4733136
-24.529145
-61.732097
-74.133077
-55.5316
-24.529145
-12.128162
-18.328654
-36.930127
-43.13062
-43.13062
-36.930127
-36.930127
-43.13062
-43.13062
-49.33111
-49.33111
-49.33111
-43.13062
-43.13062
-43.13062
-43.13062
-43.13062
-36.930127
-36.930127
-43.13062
-43.13062
-36.930127
-36.930127
-36.930127
-43.13062
-43.13062
-43.13062
-43.13062
-49.33111
-49.33111
-43.13062
-36.930127
-36.930127
-30.729637
-30.729637
-30.729637
-30.729637
-36.930127
-36.930127
-43.13062
-43.13062
-36.930127
-36.930127
-36.930127
-36.930127
-30.729637
-30.729637
-30.729637
-30.729637
-30.729637
-30.729637
-24.529145
-18.328654
-24.529145
-30.729637
-36.930127
-30.729637
-18.328654
-24.529145
-43.13062
-61.732097
-61.732097
-49.33111
-36.930127
-30.729637
-36.930127
-43.13062
-43.13062
-49.33111
-49.33111
-49.33111
-49.33111
-55.5316
-55.5316
-55.5316
-43.13062
-36.930127
-30.729637
-36.930127
-30.729637
-24.529145
-24.529145
-24.529145
-36.930127
-49.33111
-49.33111
-49.33111
-43.13062
-43.13062
-36.930127
-30.729637
-24.529145
-24.529145
-24.529145
-5.92767
25.07479
31.275282
0.27282164
-61.732097
-92.73456
-80.33358
-49.33111
-36.930127
-30.729637
-24.529145
-24.529145
-30.729637
-36.930127
-30.729637
-18.328654
-18.328654
-24.529145
-24.529145
-18.328654
-12.128162
-18.328654
-18.328654
-12.128162
-5.92767
0.27282164
6.4733136
6.4733136
6.4733136
0.27282164
-12.128162
-12.128162
0.27282164
12.673805
18.874296
12.673805
0.27282164
-12.128162
-24.529145
-18.328654
-5.92767
0.27282164
0.27282164
0.27282164
0.27282164
0.27282164
0.27282164
-5.92767
-5.92767
0.27282164
12.673805
18.874296
25.07479
18.874296
25.07479
37.475772
43.676267
49.876757
49.876757
43.676267
37.475772
37.475772
37.475772
43.676267
56.077247
56.077247
56.077247
49.876757
49.876757
49.876757
56.077247
49.876757
43.676267
49.876757
56.077247
62.27774
62.27774
62.27774
62.27774
68.478236
74.67872
74.67872
74.67872
74.67872
74.67872
74.67872
68.478236
68.478236
74.67872
80.87921
87.07971
93.28019
93.28019
87.07971
87.07971
87.07971
93.28019
87.07971
87.07971
87.07971
93.28019
93.28019
93.28019
99.48069
99.48069
105.68118
105.68118
105.68118
99.48069
93.28019
93.28019
99.48069
111.88167
118.08216
118.08216
124.28266
130.48314
136.68365
142.88413
136.68365
136.68365
136.68365
136.68365
130.48314
130.48314
130.48314
142.88413
149.08462
142.88413
142.88413
142.88413
155.28512
161.48561
173.8866
180.08709
180.08709
167.6861
167.6861
180.08709
186.28757
180.08709
155.28512
142.88413
149.08462
167.6861
173.8866
167.6861
167.6861
186.28757
204.88905
192.48808
173.8866
173.8866
192.48808
223.49052
223.49052
198.68856
167.6861
161.48561
167.6861
180.08709
173.8866
173.8866
173.8866
192.48808
204.88905
198.68856
186.28757
180.08709
186.28757
192.48808
192.48808
198.68856
204.88905
211.08955
229.69103
235.89151
242.092
217.29004
180.08709
161.48561
173.8866
204.88905
229.69103
242.092
235.89151
229.69103
223.49052
217.29004
223.49052
229.69103
242.092
248.2925
254.493
260.69347
254.493
248.2925
248.2925
254.493
254.493
260.69347
254.493
248.2925
248.2925
254.493
260.69347
266.89398
273.09448
273.09448
273.09448
266.89398
260.69347
260.69347
260.69347
266.89398
273.09448
279.29495
285.49545
285.49545
285.49545
291.69596
291.69596
291.69596
279.29495
279.29495
279.29495
291.69596
304.09693
304.09693
291.69596
279.29495
273.09448
279.29495
291.69596
304.09693
297.89642
291.69596
291.69596
291.69596
291.69596
291.69596
285.49545
279.29495
279.29495
291.69596
304.09693
310.29743
304.09693
297.89642
297.89642
291.69596
285.49545
285.49545
279.29495
279.29495
279.29495
279.29495
279.29495
279.29495
279.29495
279.29495
279.29495
285.49545
285.49545
273.09448
260.69347
254.493
254.493
254.493
254.493
248.2925
242.092
235.89151
242.092
260.69347
279.29495
291.69596
285.49545
248.2925
204.88905
173.8866
167.6861
186.28757
198.68856
198.68856
198.68856
198.68856
211.08955
211.08955
204.88905
198.68856
192.48808
198.68856
204.88905
204.88905
192.48808
186.28757
186.28757
186.28757
192.48808
186.28757
180.08709
180.08709
186.28757
186.28757
186.28757
173.8866
161.48561
161.48561
167.6861
167.6861
167.6861
167.6861
173.8866
167.6861
155.28512
142.88413
149.08462
149.08462
149.08462
149.08462
142.88413
142.88413
136.68365
130.48314
124.28266
111.88167
111.88167
105.68118
105.68118
105.68118
105.68118
105.68118
99.48069
99.48069
99.48069
99.48069
99.48069
99.48069
99.48069
93.28019
93.28019
87.07971
80.87921
80.87921
80.87921
80.87921
74.67872
68.478236
68.478236
74.67872
68.478236
68.478236
62.27774
62.27774
68.478236
68.478236
62.27774
56.077247
49.876757
49.876757
62.27774
62.27774
68.478236
74.67872
68.478236
49.876757
18.874296
-5.92767
12.673805
62.27774
99.48069
87.07971
43.676267
12.673805
18.874296
43.676267
68.478236
68.478236
43.676267
25.07479
12.673805
12.673805
12.673805
18.874296
18.874296
12.673805
12.673805
6.4733136
6.4733136
0.27282164
6.4733136
6.4733136
6.4733136
6.4733136
0.27282164
0.27282164
0.27282164
-5.92767
-5.92767
-12.128162
-12.128162
-18.328654
-18.328654
-18.328654
-12.128162
-12.128162
-12.128162
-18.328654
-18.328654
-24.529145
-24.529145
-24.529145
-18.328654
-12.128162
-12.128162
-24.529145
-30.729637
-36.930127
-30.729637
-24.529145
-30.729637
-36.930127
-36.930127
-36.930127
-36.930127
-36.930127
-43.13062
-49.33111
-43.13062
-36.930127
-30.729637
-30.729637
-30.729637
-30.729637
-30.729637
-30.729637
-36.930127
-36.930127
-30.729637
-30.729637
-30.729637
-30.729637
-24.529145
-24.529145
-24.529145
-30.729637
-30.729637
-30.729637
-24.529145
-24.529145
-24.529145
-24.529145
-24.529145
-18.328654
-18.328654
-18.328654
-18.328654
-18.328654
-12.128162
-5.92767
0.27282164
6.4733136
6.4733136
6.4733136
12.673805
12.673805
6.4733136
6.4733136
6.4733136
6.4733136
12.673805
18.874296
18.874296
25.07479
37.475772
43.676267
49.876757
56.077247
68.478236
80.87921
99.48069
105.68118
111.88167
124.28266
149.08462
180.08709
211.08955
260.69347
347.5004
496.31218
694.7279
905.5446
1097.7599
1258.9726
1376.7819
1494.5912
1612.4007
1637.2026
1556.5962
1426.386
1296.1755
1178.36624
1079.1584
1004.7525
917.9456
793.9358
657.52495
558.31707
502.51266
477.7107
483.91117
521.11412
564.5176
601.72054
626.5225
638.9235
632.72297
614.1215
576.91856
527.31464
490.1117
459.10923
446.70822
446.70822
446.70822
440.50774
421.90628
390.9038
353.70087
322.6984
304.09693
291.69596
291.69596
285.49545
285.49545
273.09448
260.69347
235.89151
204.88905
180.08709
155.28512
142.88413
136.68365
130.48314
124.28266
111.88167
93.28019
80.87921
74.67872
68.478236
74.67872
74.67872
74.67872
62.27774
49.876757
43.676267
37.475772
31.275282
25.07479
18.874296
12.673805
6.4733136
12.673805
12.673805
6.4733136
-5.92767
-24.529145
-30.729637
-30.729637
-30.729637
-30.729637
-36.930127
-36.930127
-36.930127
-43.13062
-49.33111
-49.33111
-49.33111
-49.33111
-43.13062
-43.13062
-36.930127
-36.930127
-30.729637
-36.930127
-36.930127
-43.13062
-43.13062
-43.13062
-36.930127
-30.729637
-30.729637
-30.729637
-30.729637
-24.529145
-18.328654
-18.328654
-12.128162
-5.92767
-5.92767
0.27282164
6.4733136
12.673805
18.874296
25.07479
31.275282
37.475772
43.676267
49.876757
62.27774
68.478236
74.67872
74.67872
80.87921
93.28019
99.48069
105.68118
118.08216
130.48314
142.88413
149.08462
155.28512
161.48561
173.8866
180.08709
180.08709
192.48808
198.68856
204.88905
211.08955
217.29004
217.29004
223.49052
229.69103
235.89151
248.2925
248.2925
248.2925
248.2925
254.493
260.69347
260.69347
266.89398
260.69347
260.69347
260.69347
266.89398
266.89398
260.69347
254.493
254.493
260.69347
260.69347
260.69347
254.493
254.493
254.493
254.493
254.493
254.493
254.493
254.493
248.2925
248.2925
248.2925
248.2925
242.092
242.092
235.89151
235.89151
229.69103
223.49052
223.49052
223.49052
217.29004
211.08955
211.08955
211.08955
217.29004
211.08955
211.08955
204.88905
204.88905
204.88905
204.88905
204.88905
198.68856
198.68856
192.48808
192.48808
192.48808
192.48808
192.48808
192.48808
186.28757
186.28757
186.28757
186.28757
186.28757
180.08709
180.08709
180.08709
173.8866
173.8866
167.6861
167.6861
167.6861
161.48561
161.48561
161.48561
161.48561
155.28512
149.08462
149.08462
149.08462
149.08462
149.08462
149.08462
142.88413
142.88413
136.68365
142.88413
142.88413
136.68365
136.68365
130.48314
124.28266
124.28266
124.28266
124.28266
124.28266
124.28266
124.28266
118.08216
111.88167
111.88167
105.68118
111.88167
111.88167
105.68118
99.48069
93.28019
93.28019
93.28019
93.28019
93.28019
93.28019
93.28019
93.28019
93.28019
93.28019
93.28019
93.28019
87.07971
80.87921
80.87921
80.87921
80.87921
80.87921
74.67872
62.27774
56.077247
49.876757
49.876757
56.077247
62.27774
62.27774
62.27774
68.478236
68.478236
74.67872
68.478236
62.27774
56.077247
56.077247
56.077247
49.876757
49.876757
43.676267
43.676267
43.676267
43.676267
37.475772
37.475772
37.475772
37.475772
37.475772
37.475772
31.275282
31.275282
31.275282
31.275282
37.475772
37.475772
31.275282
25.07479
25.07479
25.07479
25.07479
25.07479
25.07479
25.07479
25.07479
25.07479
18.874296
18.874296
18.874296
25.07479
25.07479
31.275282
25.07479
25.07479
18.874296
18.874296
25.07479
25.07479
25.07479
25.07479
18.874296
18.874296
25.07479
25.07479
18.874296
18.874296
25.07479
25.07479
25.07479
25.07479
25.07479
25.07479
25.07479
25.07479
25.07479
25.07479
25.07479
25.07479
18.874296
18.874296
18.874296
25.07479
25.07479
25.07479
25.07479
25.07479
18.874296
18.874296
18.874296
25.07479
25.07479
25.07479
25.07479
25.07479
25.07479
25.07479
25.07479
31.275282
31.275282
31.275282
31.275282
25.07479
25.07479
25.07479
25.07479
25.07479
25.07479
25.07479
25.07479
25.07479
25.07479
25.07479
18.874296
25.07479
25.07479
25.07479
25.07479
25.07479
25.07479
25.07479
25.07479
18.874296
25.07479
25.07479
25.07479
25.07479
25.07479
25.07479
25.07479
25.07479
25.07479
25.07479
25.07479
18.874296
18.874296
18.874296
25.07479
25.07479
18.874296
18.874296
25.07479
25.07479
18.874296
18.874296
18.874296
18.874296
25.07479
25.07479
25.07479
25.07479
25.07479
25.07479
25.07479
18.874296
12.673805
12.673805
12.673805
12.673805
6.4733136
12.673805
18.874296
25.07479
25.07479
12.673805
12.673805
18.874296
18.874296
18.874296
18.874296
18.874296
18.874296
18.874296
18.874296
18.874296
18.874296
18.874296
18.874296
18.874296
18.874296
18.874296
18.874296
18.874296
18.874296
18.874296
18.874296
18.874296
18.874296
18.874296
18.874296
18.874296
18.874296
18.874296
18.874296
18.874296
18.874296
18.874296
18.874296
18.874296
25.07479
25.07479
25.07479
25.07479
18.874296
18.874296
18.874296
25.07479
25.07479
25.07479
25.07479
18.874296
18.874296
25.07479
25.07479
25.07479
25.07479
25.07479
25.07479
25.07479
18.874296
18.874296
25.07479
31.275282
31.275282
25.07479
25.07479
25.07479
31.275282
31.275282
31.275282
25.07479
18.874296
25.07479
25.07479
25.07479
25.07479
25.07479
31.275282
31.275282
31.275282
31.275282
31.275282
25.07479
25.07479
31.275282
31.275282
31.275282
31.275282
31.275282
31.275282
31.275282
31.275282
37.475772
37.475772
37.475772
37.475772
37.475772
37.475772
37.475772
37.475772
37.475772
37.475772
37.475772
37.475772
37.475772
37.475772
37.475772
37.475772
37.475772
37.475772
37.475772
43.676267
43.676267
43.676267
37.475772
37.475772
37.475772
43.676267
43.676267
43.676267
43.676267
43.676267
43.676267
43.676267
43.676267
43.676267
43.676267
43.676267
43.676267
43.676267
43.676267
43.676267
43.676267
43.676267
43.676267
43.676267
43.676267
43.676267
43.676267
43.676267
43.676267
43.676267
43.676267
43.676267
43.676267
43.676267
43.676267
43.676267
37.475772
37.475772
37.475772
43.676267
43.676267
43.676267
43.676267
43.676267
37.475772
37.475772
37.475772
37.475772
37.475772
37.475772
37.475772
37.475772
37.475772
37.475772
37.475772
37.475772
37.475772
37.475772
37.475772
37.475772
37.475772
37.475772
37.475772
37.475772
37.475772
37.475772
37.475772
37.475772
37.475772
37.475772
31.275282
31.275282
31.275282
31.275282
31.275282
31.275282
31.275282
31.275282
31.275282
31.275282
31.275282
31.275282
31.275282
31.275282
31.275282
31.275282
31.275282
31.275282
31.275282
31.275282
31.275282
31.275282
31.275282
31.275282
31.275282
31.275282
25.07479
25.07479
25.07479
25.07479
31.275282
37.475772
37.475772
25.07479
12.673805
12.673805
25.07479
31.275282
31.275282
25.07479
25.07479
31.275282
31.275282
25.07479
25.07479
25.07479
25.07479
25.07479
25.07479
25.07479
25.07479
25.07479
25.07479
25.07479
25.07479
25.07479
25.07479
25.07479
25.07479
25.07479
25.07479
18.874296
18.874296
18.874296
18.874296
18.874296
25.07479
25.07479
25.07479
25.07479
25.07479
25.07479
25.07479
25.07479
25.07479
25.07479
25.07479
25.07479
25.07479
18.874296
18.874296
18.874296
18.874296
18.874296
18.874296
18.874296
18.874296
25.07479
25.07479
25.07479
25.07479
18.874296
18.874296
18.874296
18.874296
18.874296
18.874296
18.874296
18.874296
12.673805
12.673805
12.673805
18.874296
18.874296
18.874296
18.874296
18.874296
18.874296
18.874296
18.874296
18.874296
12.673805
12.673805
12.673805
12.673805
18.874296
18.874296
18.874296
12.673805
12.673805
12.673805
12.673805
12.673805
18.874296
18.874296
18.874296
12.673805
12.673805
12.673805
12.673805
12.673805
12.673805
12.673805
12.673805
12.673805
12.673805
12.673805
12.673805
12.673805
12.673805
12.673805
12.673805
12.673805
12.673805
12.673805
12.673805
12.673805
12.673805
12.673805
12.673805
12.673805
12.673805
12.673805
12.673805
12.673805
12.673805
12.673805
12.673805
12.673805
12.673805
12.673805
12.673805
12.673805
18.874296
18.874296
18.874296
18.874296
18.874296
18.874296
18.874296
18.874296
12.673805
12.673805
12.673805
18.874296
18.874296
18.874296
18.874296
18.874296
18.874296
18.874296
18.874296
18.874296
18.874296
18.874296
18.874296
18.874296
18.874296
12.673805
12.673805
18.874296
18.874296
25.07479
18.874296
18.874296
18.874296
18.874296
18.874296
18.874296
18.874296
18.874296
18.874296
18.874296
18.874296
18.874296
18.874296
18.874296
18.874296
18.874296
18.874296
18.874296
18.874296
18.874296
18.874296
18.874296
25.07479
25.07479
25.07479
18.874296
18.874296
18.874296
18.874296
18.874296
18.874296
18.874296
18.874296
25.07479
25.07479
25.07479
25.07479
25.07479
25.07479
25.07479
25.07479
25.07479
18.874296
18.874296
18.874296
25.07479
25.07479
25.07479
25.07479
18.874296
18.874296
18.874296
18.874296
18.874296
18.874296
18.874296
25.07479
25.07479
25.07479
18.874296
18.874296
25.07479
25.07479
25.07479
25.07479
25.07479
25.07479
25.07479
31.275282
31.275282
31.275282
25.07479
25.07479
25.07479
25.07479
25.07479
31.275282
31.275282
31.275282
31.275282
31.275282
25.07479
25.07479
25.07479
25.07479
25.07479
25.07479
31.275282
31.275282
25.07479
25.07479
25.07479
31.275282
31.275282
31.275282
31.275282
25.07479
25.07479
25.07479
31.275282
31.275282
31.275282
31.275282
31.275282
31.275282
31.275282
31.275282
31.275282
31.275282
31.275282
31.275282
31.275282
31.275282
31.275282
31.275282
31.275282
31.275282
31.275282
31.275282
31.275282
31.275282
25.07479
25.07479
25.07479
31.275282
31.275282
31.275282
31.275282
31.275282
25.07479
25.07479
31.275282
31.275282
31.275282
31.275282
31.275282
31.275282
31.275282
37.475772
37.475772
31.275282
25.07479
18.874296
18.874296
31.275282
31.275282
31.275282
31.275282
25.07479
25.07479
25.07479
25.07479
25.07479
25.07479
31.275282
31.275282
31.275282
31.275282
31.275282
31.275282
31.275282
31.275282
31.275282
31.275282
31.275282
31.275282
31.275282
31.275282
31.275282
31.275282
31.275282
31.275282
31.275282
31.275282
31.275282
31.275282
31.275282
31.275282
31.275282
31.275282
31.275282
31.275282
31.275282
31.275282
31.275282
31.275282
31.275282
31.275282
31.275282
25.07479
25.07479
31.275282
31.275282
31.275282
31.275282
31.275282
31.275282
31.275282
31.275282
31.275282
31.275282
31.275282
31.275282
25.07479
25.07479
25.07479
25.07479
31.275282
31.275282
31.275282
31.275282
31.275282
31.275282
31.275282
31.275282
25.07479
25.07479
25.07479
31.275282
31.275282
31.275282
31.275282
31.275282
31.275282
31.275282
31.275282
31.275282
31.275282
31.275282
31.275282
31.275282
31.275282
25.07479
25.07479
25.07479
31.275282
31.275282
31.275282
31.275282
31.275282
25.07479
25.07479
31.275282
31.275282
31.275282
31.275282
31.275282
31.275282
31.275282
31.275282
31.275282
31.275282
31.275282
31.275282
31.275282
25.07479
25.07479
25.07479
25.07479
31.275282
31.275282
31.275282
25.07479
25.07479
25.07479
31.275282
31.275282
31.275282
31.275282
31.275282
31.275282
31.275282
31.275282
31.275282
31.275282
31.275282
31.275282
31.275282
31.275282
31.275282
31.275282
31.275282
31.275282
31.275282
31.275282
31.275282
31.275282
31.275282
31.275282
31.275282
31.275282
25.07479
25.07479
31.275282
31.275282
25.07479
25.07479
25.07479
31.275282
31.275282
31.275282
31.275282
31.275282
31.275282
31.275282
31.275282
31.275282
31.275282
31.275282
31.275282
31.275282
31.275282
31.275282
31.275282
31.275282
31.275282
31.275282
31.275282
31.275282
31.275282
31.275282
31.275282
31.275282
31.275282
31.275282
31.275282
31.275282
31.275282
31.275282
31.275282
31.275282
37.475772
37.475772
37.475772
31.275282
31.275282
31.275282
31.275282
31.275282
31.275282
31.275282
31.275282
31.275282
31.275282
31.275282
31.275282
31.275282
31.275282
31.275282
31.275282
31.275282
31.275282
31.275282
31.275282
31.275282
25.07479
31.275282
31.275282
31.275282
31.275282
31.275282
31.275282
31.275282
31.275282
31.275282
37.475772
37.475772
37.475772
37.475772
37.475772
37.475772
37.475772
31.275282
25.07479
25.07479
31.275282
31.275282
31.275282
31.275282
31.275282
31.275282
31.275282
31.275282
31.275282
31.275282
31.275282
31.275282
31.275282
31.275282
31.275282
31.275282
25.07479
25.07479
31.275282
31.275282
25.07479
25.07479
25.07479
25.07479
25.07479
31.275282
31.275282
31.275282
31.275282
31.275282
31.275282
31.275282
31.275282
31.275282
31.275282
31.275282
31.275282
31.275282
31.275282
31.275282
31.275282
31.275282
31.275282
31.275282
31.275282
31.275282
31.275282
31.275282
31.275282
31.275282
31.275282
31.275282
31.275282
31.275282
31.275282
31.275282
31.275282
31.275282
31.275282
31.275282
31.275282
31.275282
31.275282
37.475772
31.275282
31.275282
31.275282
31.275282
37.475772
37.475772
37.475772
37.475772
37.475772
31.275282
31.275282
31.275282
31.275282
31.275282
31.275282
31.275282
31.275282
31.275282
31.275282
31.275282
31.275282
31.275282
31.275282
31.275282
37.475772
37.475772
37.475772
31.275282
31.275282
31.275282
31.275282
37.475772
37.475772
37.475772
37.475772
37.475772
37.475772
37.475772
37.475772
37.475772
37.475772
37.475772
37.475772
37.475772
37.475772
37.475772
37.475772
37.475772
37.475772
37.475772
37.475772
37.475772
37.475772
37.475772
37.475772
37.475772
37.475772
37.475772
37.475772
37.475772
37.475772
37.475772
37.475772
37.475772
37.475772
37.475772
37.475772
37.475772
37.475772
37.475772
37.475772
43.676267
43.676267
43.676267
43.676267
37.475772
37.475772
43.676267
37.475772
37.475772
37.475772
37.475772
43.676267
43.676267
43.676267
43.676267
37.475772
37.475772
37.475772
37.475772
37.475772
43.676267
43.676267
43.676267
43.676267
43.676267
43.676267
43.676267
43.676267
43.676267
43.676267
43.676267
43.676267
43.676267
43.676267
43.676267
43.676267
43.676267
43.676267
43.676267
43.676267
43.676267
43.676267
43.676267
43.676267
43.676267
43.676267
43.676267
43.676267
43.676267
37.475772
37.475772
37.475772
43.676267
43.676267
43.676267
43.676267
43.676267
43.676267
43.676267
43.676267
43.676267
43.676267
43.676267
43.676267
43.676267
43.676267
43.676267
43.676267
43.676267
43.676267
43.676267
43.676267
43.676267
43.676267
43.676267
43.676267
43.676267
43.676267
49.876757
49.876757
49.876757
49.876757
49.876757
49.876757
49.876757
49.876757
49.876757
56.077247
56.077247
56.077247
56.077247
56.077247
56.077247
56.077247
56.077247
56.077247
56.077247
56.077247
49.876757
49.876757
49.876757
56.077247
62.27774
62.27774
56.077247
56.077247
49.876757
43.676267
37.475772
37.475772
56.077247
68.478236
68.478236
62.27774
49.876757
43.676267
49.876757
56.077247
49.876757
49.876757
43.676267
43.676267
43.676267
49.876757
56.077247
56.077247
56.077247
56.077247
56.077247
56.077247
56.077247
56.077247
62.27774
68.478236
68.478236
68.478236
68.478236
68.478236
68.478236
62.27774
62.27774
62.27774
62.27774
62.27774
62.27774
62.27774
62.27774
62.27774
62.27774
56.077247
62.27774
68.478236
74.67872
68.478236
56.077247
56.077247
62.27774
68.478236
68.478236
62.27774
56.077247
56.077247
62.27774
68.478236
68.478236
62.27774
62.27774
62.27774
56.077247
56.077247
49.876757
56.077247
62.27774
62.27774
62.27774
56.077247
49.876757
49.876757
62.27774
62.27774
62.27774
56.077247
49.876757
49.876757
56.077247
56.077247
56.077247
56.077247
56.077247
56.077247
56.077247
49.876757
49.876757
49.876757
49.876757
56.077247
56.077247
56.077247
49.876757
49.876757
49.876757
49.876757
49.876757
43.676267
43.676267
43.676267
49.876757
49.876757
49.876757
43.676267
43.676267
43.676267
49.876757
49.876757
49.876757
49.876757
49.876757
49.876757
49.876757
49.876757
49.876757
49.876757
49.876757
56.077247
56.077247
56.077247
49.876757
49.876757
49.876757
56.077247
56.077247
49.876757
49.876757
56.077247
56.077247
49.876757
49.876757
49.876757
49.876757
49.876757
49.876757
43.676267
43.676267
43.676267
43.676267
43.676267
43.676267
43.676267
43.676267
43.676267
43.676267
37.475772
43.676267
43.676267
43.676267
37.475772
37.475772
37.475772
37.475772
37.475772
37.475772
37.475772
31.275282
31.275282
31.275282
37.475772
37.475772
31.275282
31.275282
37.475772
37.475772
37.475772
37.475772
37.475772
31.275282
37.475772
37.475772
37.475772
31.275282
31.275282
31.275282
31.275282
31.275282
37.475772
37.475772
37.475772
31.275282
31.275282
25.07479
31.275282
31.275282
31.275282
25.07479
25.07479
25.07479
25.07479
31.275282
43.676267
49.876757
43.676267
25.07479
12.673805
12.673805
18.874296
18.874296
18.874296
12.673805
18.874296
18.874296
25.07479
25.07479
25.07479
18.874296
18.874296
18.874296
18.874296
18.874296
18.874296
18.874296
18.874296
18.874296
18.874296
18.874296
12.673805
12.673805
12.673805
12.673805
12.673805
12.673805
12.673805
12.673805
12.673805
18.874296
18.874296
12.673805
12.673805
12.673805
12.673805
6.4733136
6.4733136
6.4733136
6.4733136
6.4733136
6.4733136
6.4733136
6.4733136
6.4733136
6.4733136
12.673805
18.874296
18.874296
12.673805
6.4733136
6.4733136
6.4733136
6.4733136
6.4733136
6.4733136
6.4733136
6.4733136
6.4733136
6.4733136
0.27282164
0.27282164
0.27282164
0.27282164
0.27282164
6.4733136
6.4733136
6.4733136
6.4733136
6.4733136
12.673805
12.673805
12.673805
0.27282164
-5.92767
-5.92767
0.27282164
6.4733136
6.4733136
0.27282164
0.27282164
-5.92767
0.27282164
0.27282164
0.27282164
0.27282164
0.27282164
0.27282164
0.27282164
0.27282164
-5.92767
-5.92767
-5.92767
-5.92767
-5.92767
-5.92767
-5.92767
-5.92767
-5.92767
-5.92767
0.27282164
0.27282164
6.4733136
6.4733136
0.27282164
-12.128162
-24.529145
-18.328654
-5.92767
12.673805
12.673805
0.27282164
-5.92767
-12.128162
-12.128162
-12.128162
-12.128162
-18.328654
-24.529145
-24.529145
-24.529145
-24.529145
-18.328654
-12.128162
-12.128162
-12.128162
-12.128162
-12.128162
-12.128162
-12.128162
-12.128162
-12.128162
-12.128162
-12.128162
-12.128162
-12.128162
-18.328654
-18.328654
-24.529145
-24.529145
-18.328654
-12.128162
-12.128162
-18.328654
-18.328654
-18.328654
-18.328654
-18.328654
-18.328654
-18.328654
-18.328654
-18.328654
-18.328654
-12.128162
-12.128162
-12.128162
-12.128162
-12.128162
-12.128162
-12.128162
-12.128162
-12.128162
-12.128162
-12.128162
-12.128162
-18.328654
-18.328654
-18.328654
-24.529145
-24.529145
-24.529145
-18.328654
-18.328654
-18.328654
-18.328654
-18.328654
-12.128162
-12.128162
-12.128162
-18.328654
-18.328654
-18.328654
-18.328654
-18.328654
-24.529145
-24.529145
-18.328654
-18.328654
-12.128162
-18.328654
-18.328654
-12.128162
-12.128162
-12.128162
-12.128162
-12.128162
-12.128162
-12.128162
-12.128162
-12.128162
-12.128162
-12.128162
-12.128162
-12.128162
-12.128162
-18.328654
-18.328654
-18.328654
-18.328654
-18.328654
-18.328654
-18.328654
-18.328654
-18.328654
-18.328654
-18.328654
-18.328654
-18.328654
-18.328654
-24.529145
-24.529145
-24.529145
-18.328654
-18.328654
-18.328654
-24.529145
-24.529145
-24.529145
-24.529145
-24.529145
-24.529145
-24.529145
-24.529145
-24.529145
-24.529145
-24.529145
-24.529145
-30.729637
-30.729637
-30.729637
-30.729637
-30.729637
-30.729637
-30.729637
-30.729637
-30.729637
-30.729637
-30.729637
-30.729637
-30.729637
-30.729637
-30.729637
-30.729637
-36.930127
-36.930127
-36.930127
-36.930127
-36.930127
-36.930127
-36.930127
-36.930127
-30.729637
-30.729637
-30.729637
-36.930127
-36.930127
-36.930127
-36.930127
-36.930127
-36.930127
-36.930127
-36.930127
-36.930127
-36.930127
-36.930127
-36.930127
-43.13062
-43.13062
-43.13062
-43.13062
-43.13062
-36.930127
-36.930127
-36.930127
-36.930127
-36.930127
-36.930127
-36.930127
-43.13062
-43.13062
-43.13062
-43.13062
-43.13062
-36.930127
-36.930127
-36.930127
-36.930127
-36.930127
-43.13062
-43.13062
-43.13062
-36.930127
-36.930127
-36.930127
-36.930127
-36.930127
-36.930127
-36.930127
-36.930127
-36.930127
-43.13062
-43.13062
-43.13062
-36.930127
-36.930127
-36.930127
-36.930127
-36.930127
-36.930127
-36.930127
-36.930127
-36.930127
-36.930127
-36.930127
-36.930127
-36.930127
-36.930127
-36.930127
-36.930127
-36.930127
-36.930127
-36.930127
-36.930127
-36.930127
-36.930127
-36.930127
-36.930127
-36.930127
-36.930127
-36.930127
-36.930127
-36.930127
-36.930127
-36.930127
-36.930127
-36.930127
-36.930127
-36.930127
-36.930127
-36.930127
-36.930127
-36.930127
-36.930127
-36.930127
-36.930127
-36.930127
-36.930127
-36.930127
-36.930127
-36.930127
-36.930127
-36.930127
-36.930127
-36.930127
-36.930127
-36.930127
-36.930127
-36.930127
-36.930127
-36.930127
-36.930127
-36.930127
-36.930127
-36.930127
-36.930127
-36.930127
-36.930127
-30.729637
-30.729637
-36.930127
-36.930127
-36.930127
-36.930127
-30.729637
-30.729637
-30.729637
-36.930127
-36.930127
-36.930127
-36.930127
-36.930127
-30.729637
-30.729637
-30.729637
-30.729637
-30.729637
-30.729637
-36.930127
-36.930127
-36.930127
-36.930127
-36.930127
-36.930127
-36.930127
-30.729637
-30.729637
-30.729637
-30.729637
-30.729637
-30.729637
-30.729637
-30.729637
-30.729637
-30.729637
-36.930127
-36.930127
-30.729637
-30.729637
-30.729637
-36.930127
-36.930127
-30.729637
-30.729637
-30.729637
-30.729637
-30.729637
-30.729637
-30.729637
-30.729637
-30.729637
-30.729637
-30.729637
-30.729637
-30.729637
-30.729637
-30.729637
-30.729637
-30.729637
-36.930127
-36.930127
-36.930127
-30.729637
-30.729637
-30.729637
-30.729637
-30.729637
-30.729637
-30.729637
-30.729637
-30.729637
-30.729637
-30.729637
-30.729637
-30.729637
-30.729637
-30.729637
-30.729637
-30.729637
-30.729637
-30.729637
-30.729637
-30.729637
-30.729637
-30.729637
-30.729637
-30.729637
-30.729637
-30.729637
-30.729637
-30.729637
-30.729637
-30.729637
-30.729637
-30.729637
-30.729637
-30.729637
-24.529145
-24.529145
-24.529145
-24.529145
-24.529145
-24.529145
-24.529145
-24.529145
-24.529145
-24.529145
-24.529145
-24.529145
-24.529145
-24.529145
-24.529145
-30.729637
-30.729637
-30.729637
-24.529145
-24.529145
-24.529145
-24.529145
-24.529145
-24.529145
-24.529145
-24.529145
-30.729637
-30.729637
-30.729637
-24.529145
-24.529145
-24.529145
-24.529145
-24.529145
-24.529145
-24.529145
-24.529145
-24.529145
-24.529145
-24.529145
-24.529145
-24.529145
-24.529145
-24.529145
-24.529145
-24.529145
-24.529145
-24.529145
-24.529145
-24.529145
-24.529145
-24.529145
-24.529145
-24.529145
-24.529145
-24.529145
-24.529145
-24.529145
-24.529145
-24.529145
-24.529145
-24.529145
-24.529145
-24.529145
-24.529145
-24.529145
-24.529145
-24.529145
-24.529145
-24.529145
-24.529145
-24.529145
-24.529145
-24.529145
-24.529145
-24.529145
-24.529145
-24.529145
-24.529145
-18.328654
-18.328654
-18.328654
-18.328654
-18.328654
-18.328654
-24.529145
-24.529145
-24.529145
-24.529145
-18.328654
-18.328654
-18.328654
-18.328654
-24.529145
-24.529145
-18.328654
-18.328654
-18.328654
-18.328654
-18.328654
-18.328654
-18.328654
-24.529145
-24.529145
-24.529145
-24.529145
-24.529145
-24.529145
-24.529145
-24.529145
-24.529145
-24.529145
-24.529145
-18.328654
-18.328654
-18.328654
-12.128162
-12.128162
-12.128162
-18.328654
-24.529145
-24.529145
-24.529145
-24.529145
-24.529145
-24.529145
-24.529145
-24.529145
-18.328654
-18.328654
-18.328654
-24.529145
-24.529145
-24.529145
-24.529145
-24.529145
-18.328654
-18.328654
-18.328654
-18.328654
-18.328654
-18.328654
-18.328654
-18.328654
-18.328654
-18.328654
-18.328654
-18.328654
-18.328654
-18.328654
-18.328654
-18.328654
-18.328654
-18.328654
-18.328654
-24.529145
-24.529145
-24.529145
-24.529145
-24.529145
-24.529145
-24.529145
-24.529145
-24.529145
-24.529145
-18.328654
-18.328654
-18.328654
-24.529145
-24.529145
-24.529145
-18.328654
-18.328654
-18.328654
-24.529145
-24.529145
-24.529145
-24.529145
-24.529145
-18.328654
-18.328654
-18.328654
-24.529145
-24.529145
-24.529145
-18.328654
-18.328654
-18.328654
-18.328654
-18.328654
-18.328654
-18.328654
-18.328654
-18.328654
-18.328654
-18.328654
-18.328654
-18.328654
-18.328654
-18.328654
-18.328654
-18.328654
-18.328654
-18.328654
-18.328654
-18.328654
-18.328654
-18.328654
-18.328654
-18.328654
-18.328654
-18.328654
-18.328654
-18.328654
-18.328654
-18.328654
-18.328654
-18.328654
-18.328654
-18.328654
-18.328654
-18.328654
-12.128162
-12.128162
-12.128162
-18.328654
-18.328654
-18.328654
-18.328654
-18.328654
-18.328654
-18.328654
-18.328654
-18.328654
-18.328654
-18.328654
-18.328654
-18.328654
-18.328654
-18.328654
-18.328654
-18.328654
-18.328654
-18.328654
-18.328654
-18.328654
-18.328654
-18.328654
-18.328654
-18.328654
-18.328654
-18.328654
-18.328654
-18.328654
-18.328654
-18.328654
-18.328654
-12.128162
-12.128162
-12.128162
-12.128162
-12.128162
-12.128162
-12.128162
-12.128162
-12.128162
-12.128162
-12.128162
-12.128162
-12.128162
-12.128162
-12.128162
-12.128162
-12.128162
-12.128162
-12.128162
-12.128162
-12.128162
-12.128162
-12.128162
-12.128162
-12.128162
-12.128162
-12.128162
-12.128162
-12.128162
-12.128162
-12.128162
-12.128162
-12.128162
-12.128162
-12.128162
-12.128162
-5.92767
-5.92767
-5.92767
-12.128162
-12.128162
-12.128162
-12.128162
-12.128162
-12.128162
-12.128162
-12.128162
-12.128162
-12.128162
-12.128162
-12.128162
-5.92767
-5.92767
-5.92767
-5.92767
-5.92767
-5.92767
-5.92767
-5.92767
-5.92767
-5.92767
-5.92767
-5.92767
-5.92767
-5.92767
-5.92767
-5.92767
-5.92767
-5.92767
-5.92767
0.27282164
0.27282164
-12.128162
-24.529145
-18.328654
-12.128162
-5.92767
-5.92767
-5.92767
-5.92767
-5.92767
-5.92767
-5.92767
-5.92767
-5.92767
-5.92767
-5.92767
-5.92767
-5.92767
-5.92767
-5.92767
-5.92767
-5.92767
-5.92767
-5.92767
-5.92767
-12.128162
-12.128162
-12.128162
-12.128162
-12.128162
-12.128162
-12.128162
-5.92767
-5.92767
-12.128162
-12.128162
-5.92767
-5.92767
-5.92767
-5.92767
-5.92767
-5.92767
-5.92767
-5.92767
-5.92767
-5.92767
-5.92767
-5.92767
-5.92767
-5.92767
-5.92767
-5.92767
-5.92767
-5.92767
-5.92767
-5.92767
-5.92767
-5.92767
-5.92767
-5.92767
-5.92767
-5.92767
-5.92767
-5.92767
-5.92767
-5.92767
0.27282164
0.27282164
0.27282164
-5.92767
-5.92767
-5.92767
-5.92767
-5.92767
-5.92767
-5.92767
0.27282164
0.27282164
0.27282164
-5.92767
-5.92767
0.27282164
0.27282164
0.27282164
0.27282164
0.27282164
0.27282164
0.27282164
0.27282164
0.27282164
0.27282164
0.27282164
0.27282164
0.27282164
0.27282164
0.27282164
0.27282164
0.27282164
0.27282164
0.27282164
0.27282164
0.27282164
0.27282164
0.27282164
0.27282164
0.27282164
0.27282164
0.27282164
0.27282164
0.27282164
0.27282164
0.27282164
0.27282164
0.27282164
0.27282164
0.27282164
0.27282164
0.27282164
0.27282164
0.27282164
0.27282164
0.27282164
0.27282164
0.27282164
0.27282164
0.27282164
0.27282164
0.27282164
0.27282164
0.27282164
0.27282164
0.27282164
0.27282164
0.27282164
0.27282164
0.27282164
0.27282164
0.27282164
0.27282164
0.27282164
0.27282164
0.27282164
0.27282164
0.27282164
0.27282164
0.27282164
0.27282164
0.27282164
0.27282164
0.27282164
0.27282164
0.27282164
-5.92767
-5.92767
-5.92767
0.27282164
0.27282164
0.27282164
0.27282164
0.27282164
0.27282164
-5.92767
-5.92767
-5.92767
0.27282164
0.27282164
0.27282164
0.27282164
0.27282164
0.27282164
0.27282164
6.4733136
12.673805
18.874296
12.673805
6.4733136
0.27282164
-5.92767
-12.128162
-5.92767
0.27282164
0.27282164
0.27282164
-5.92767
-5.92767
-5.92767
0.27282164
0.27282164
6.4733136
6.4733136
6.4733136
6.4733136
0.27282164
0.27282164
-5.92767
-5.92767
-5.92767
-5.92767
-5.92767
-5.92767
-5.92767
-5.92767
-5.92767
-5.92767
-5.92767
-5.92767
-5.92767
-5.92767
-5.92767
-5.92767
-5.92767
-5.92767
0.27282164
-5.92767
-5.92767
-5.92767
-5.92767
-5.92767
-5.92767
-5.92767
-5.92767
-5.92767
-5.92767
-5.92767
-5.92767
-5.92767
-5.92767
-5.92767
-5.92767
-5.92767
-5.92767
-5.92767
-5.92767
-5.92767
-5.92767
-5.92767
-5.92767
-5.92767
-5.92767
-5.92767
-5.92767
-5.92767
-5.92767
-5.92767
-5.92767
-5.92767
-5.92767
-5.92767
-5.92767
-5.92767
-5.92767
-5.92767
-5.92767
-5.92767
-5.92767
-5.92767
-5.92767
-5.92767
-5.92767
-5.92767
-5.92767
-5.92767
-5.92767
-5.92767
-5.92767
-5.92767
-5.92767
-5.92767
-5.92767
-5.92767
-5.92767
-5.92767
-5.92767
-5.92767
-5.92767
-5.92767
-5.92767
-5.92767
-5.92767
-5.92767
-5.92767
-5.92767
-5.92767
-5.92767
-5.92767
-5.92767
-5.92767
-5.92767
-5.92767
-5.92767
-5.92767
-5.92767
-5.92767
-5.92767
-5.92767
-5.92767
-5.92767
-5.92767
-5.92767
-5.92767
-5.92767
-5.92767
-5.92767
-5.92767
-5.92767
-5.92767
-5.92767
-5.92767
-5.92767
-5.92767
-5.92767
-5.92767
-5.92767
-5.92767
-5.92767
-5.92767
-5.92767
-5.92767
-5.92767
-12.128162
-12.128162
-5.92767
0.27282164
0.27282164
0.27282164
0.27282164
-5.92767
-5.92767
-5.92767
-5.92767
-5.92767
-5.92767
-5.92767
-5.92767
-5.92767
-5.92767
-5.92767
-5.92767
-5.92767
-5.92767
-5.92767
-5.92767
-5.92767
-5.92767
-5.92767
-5.92767
-5.92767
0.27282164
0.27282164
0.27282164
0.27282164
-5.92767
-5.92767
-5.92767
-5.92767
-5.92767
-5.92767
-5.92767
-5.92767
-5.92767
-5.92767
-5.92767
-5.92767
0.27282164
0.27282164
0.27282164
0.27282164
-5.92767
-5.92767
-5.92767
-5.92767
0.27282164
0.27282164
0.27282164
0.27282164
0.27282164
0.27282164
0.27282164
0.27282164
0.27282164
-5.92767
-5.92767
0.27282164
0.27282164
0.27282164
0.27282164
0.27282164
0.27282164
0.27282164
0.27282164
0.27282164
6.4733136
6.4733136
6.4733136
6.4733136
6.4733136
6.4733136
6.4733136
6.4733136
6.4733136
6.4733136
6.4733136
6.4733136
6.4733136
6.4733136
6.4733136
6.4733136
6.4733136
6.4733136
6.4733136
6.4733136
6.4733136
6.4733136
6.4733136
6.4733136
6.4733136
6.4733136
6.4733136
6.4733136
6.4733136
6.4733136
6.4733136
6.4733136
12.673805
12.673805
12.673805
12.673805
12.673805
12.673805
12.673805
12.673805
12.673805
12.673805
12.673805
12.673805
12.673805
12.673805
12.673805
12.673805
12.673805
12.673805
12.673805
12.673805
12.673805
12.673805
12.673805
12.673805
12.673805
12.673805
12.673805
12.673805
12.673805
12.673805
12.673805
12.673805
12.673805
18.874296
18.874296
18.874296
18.874296
18.874296
12.673805
12.673805
12.673805
12.673805
12.673805
18.874296
18.874296
18.874296
18.874296
18.874296
12.673805
12.673805
18.874296
18.874296
18.874296
0.27282164
-12.128162
-5.92767
12.673805
25.07479
25.07479
12.673805
12.673805
18.874296
18.874296
18.874296
12.673805
12.673805
12.673805
12.673805
12.673805
18.874296
18.874296
18.874296
18.874296
18.874296
18.874296
18.874296
18.874296
18.874296
18.874296
12.673805
12.673805
12.673805
12.673805
18.874296
18.874296
18.874296
12.673805
12.673805
12.673805
18.874296
18.874296
18.874296
12.673805
12.673805
18.874296
18.874296
12.673805
12.673805
12.673805
12.673805
12.673805
12.673805
12.673805
12.673805
12.673805
12.673805
12.673805
6.4733136
0.27282164
-5.92767
6.4733136
12.673805
18.874296
12.673805
12.673805
12.673805
12.673805
12.673805
12.673805
12.673805
12.673805
12.673805
12.673805
12.673805
12.673805
12.673805
12.673805
12.673805
12.673805
12.673805
12.673805
12.673805
12.673805
12.673805
6.4733136
6.4733136
12.673805
12.673805
12.673805
12.673805
12.673805
12.673805
12.673805
12.673805
12.673805
12.673805
12.673805
12.673805
12.673805
12.673805
12.673805
12.673805
12.673805
12.673805
12.673805
12.673805
12.673805
12.673805
12.673805
6.4733136
6.4733136
6.4733136
6.4733136
6.4733136
12.673805
18.874296
18.874296
18.874296
12.673805
12.673805
12.673805
12.673805
12.673805
12.673805
12.673805
12.673805
12.673805
12.673805
12.673805
12.673805
12.673805
12.673805
12.673805
12.673805
12.673805
12.673805
12.673805
12.673805
12.673805
12.673805
12.673805
12.673805
12.673805
6.4733136
6.4733136
6.4733136
12.673805
12.673805
12.673805
6.4733136
12.673805
12.673805
12.673805
12.673805
12.673805
12.673805
12.673805
12.673805
12.673805
12.673805
12.673805
12.673805
12.673805
12.673805
12.673805
12.673805
12.673805
12.673805
12.673805
12.673805
12.673805
12.673805
12.673805
12.673805
12.673805
12.673805
12.673805
12.673805
12.673805
12.673805
12.673805
12.673805
12.673805
12.673805
12.673805
12.673805
12.673805
12.673805
12.673805
12.673805
12.673805
12.673805
12.673805
12.673805
12.673805
12.673805
12.673805
12.673805
12.673805
12.673805
12.673805
12.673805
12.673805
12.673805
6.4733136
6.4733136
6.4733136
12.673805
12.673805
12.673805
12.673805
6.4733136
6.4733136
6.4733136
12.673805
12.673805
12.673805
12.673805
12.673805
6.4733136
6.4733136
6.4733136
12.673805
12.673805
18.874296
12.673805
12.673805
12.673805
12.673805
12.673805
12.673805
12.673805
6.4733136
6.4733136
12.673805
12.673805
12.673805
12.673805
12.673805
12.673805
12.673805
12.673805
6.4733136
6.4733136
6.4733136
12.673805
12.673805
12.673805
12.673805
6.4733136
6.4733136
6.4733136
6.4733136
6.4733136
6.4733136
6.4733136
6.4733136
12.673805
12.673805
12.673805
12.673805
12.673805
12.673805
12.673805
12.673805
12.673805
12.673805
12.673805
6.4733136
6.4733136
6.4733136
6.4733136
6.4733136
6.4733136
6.4733136
6.4733136
6.4733136
6.4733136
6.4733136
6.4733136
6.4733136
6.4733136
6.4733136
6.4733136
6.4733136
6.4733136
6.4733136
6.4733136
6.4733136
6.4733136
6.4733136
6.4733136
6.4733136
6.4733136
6.4733136
6.4733136
6.4733136
6.4733136
6.4733136
6.4733136
6.4733136
6.4733136
6.4733136
6.4733136
6.4733136
6.4733136
6.4733136
6.4733136
6.4733136
6.4733136
6.4733136
6.4733136
6.4733136
6.4733136
6.4733136
6.4733136
6.4733136
6.4733136
6.4733136
6.4733136
6.4733136
6.4733136
6.4733136
6.4733136
0.27282164
0.27282164
6.4733136
0.27282164
0.27282164
0.27282164
0.27282164
0.27282164
0.27282164
0.27282164
0.27282164
0.27282164
0.27282164
0.27282164
0.27282164
0.27282164
0.27282164
0.27282164
0.27282164
0.27282164
0.27282164
0.27282164
0.27282164
0.27282164
0.27282164
-5.92767
0.27282164
0.27282164
0.27282164
0.27282164
0.27282164
0.27282164
0.27282164
0.27282164
0.27282164
-5.92767
-5.92767
-5.92767
-5.92767
-5.92767
-5.92767
-5.92767
-5.92767
-5.92767
-5.92767
-5.92767
-5.92767
-5.92767
-5.92767
-5.92767
-5.92767
-5.92767
-5.92767
-5.92767
-5.92767
-5.92767
-5.92767
-5.92767
-5.92767
-5.92767
-5.92767
-5.92767
-5.92767
-5.92767
-5.92767
-5.92767
-5.92767
-5.92767
-5.92767
-5.92767
-5.92767
-5.92767
-5.92767
-5.92767
-5.92767
-5.92767
-5.92767
-5.92767
-5.92767
-5.92767
-5.92767
-5.92767
-5.92767
-5.92767
-5.92767
-5.92767
-5.92767
-5.92767
-5.92767
-5.92767
-5.92767
-5.92767
-5.92767
-5.92767
-5.92767
-5.92767
-5.92767
-5.92767
-5.92767
-5.92767
-5.92767
-5.92767
-5.92767
-5.92767
-5.92767
-5.92767
-5.92767
-5.92767
-5.92767
-5.92767
-5.92767
-5.92767
-5.92767
-5.92767
-5.92767
-5.92767
-5.92767
-5.92767
-5.92767
-5.92767
-5.92767
-5.92767
-5.92767
-5.92767
-5.92767
-5.92767
-5.92767
0.27282164
0.27282164
0.27282164
-5.92767
-5.92767
-5.92767
-5.92767
-5.92767
0.27282164
0.27282164
0.27282164
0.27282164
-5.92767
-5.92767
-5.92767
0.27282164
0.27282164
0.27282164
0.27282164
0.27282164
0.27282164
0.27282164
0.27282164
0.27282164
0.27282164
0.27282164
0.27282164
0.27282164
0.27282164
0.27282164
0.27282164
0.27282164
0.27282164
0.27282164
0.27282164
0.27282164
0.27282164
0.27282164
0.27282164
6.4733136
6.4733136
6.4733136
6.4733136
6.4733136
6.4733136
6.4733136
6.4733136
6.4733136
6.4733136
6.4733136
6.4733136
6.4733136
6.4733136
6.4733136
6.4733136
6.4733136
6.4733136
6.4733136
6.4733136
6.4733136
6.4733136
6.4733136
6.4733136
6.4733136
6.4733136
6.4733136
6.4733136
6.4733136
12.673805
12.673805
12.673805
12.673805
12.673805
12.673805
12.673805
12.673805
12.673805
12.673805
12.673805
12.673805
12.673805
12.673805
12.673805
12.673805
12.673805
12.673805
12.673805
12.673805
12.673805
18.874296
18.874296
18.874296
18.874296
18.874296
18.874296
18.874296
18.874296
18.874296
18.874296
18.874296
18.874296
18.874296
18.874296
18.874296
18.874296
18.874296
25.07479
25.07479
25.07479
18.874296
18.874296
25.07479
25.07479
25.07479
25.07479
25.07479
25.07479
25.07479
25.07479
25.07479
25.07479
25.07479
25.07479
25.07479
25.07479
25.07479
25.07479
31.275282
31.275282
31.275282
25.07479
25.07479
25.07479
25.07479
31.275282
31.275282
31.275282
31.275282
31.275282
31.275282
31.275282
31.275282
31.275282
31.275282
31.275282
31.275282
31.275282
31.275282
31.275282
31.275282
31.275282
31.275282
31.275282
31.275282
31.275282
31.275282
31.275282
31.275282
31.275282
31.275282
31.275282
31.275282
31.275282
31.275282
31.275282
31.275282
31.275282
31.275282
31.275282
31.275282
31.275282
31.275282
31.275282
25.07479
25.07479
25.07479
31.275282
31.275282
31.275282
31.275282
31.275282
31.275282
31.275282
31.275282
31.275282
25.07479
25.07479
25.07479
25.07479
25.07479
25.07479
25.07479
25.07479
25.07479
25.07479
25.07479
25.07479
25.07479
25.07479
25.07479
25.07479
25.07479
25.07479
25.07479
25.07479
25.07479
25.07479
25.07479
25.07479
25.07479
25.07479
25.07479
25.07479
25.07479
18.874296
18.874296
18.874296
25.07479
25.07479
18.874296
18.874296
25.07479
25.07479
25.07479
18.874296
18.874296
18.874296
18.874296
18.874296
18.874296
18.874296
18.874296
18.874296
18.874296
18.874296
18.874296
18.874296
18.874296
18.874296
18.874296
18.874296
18.874296
18.874296
18.874296
18.874296
18.874296
18.874296
18.874296
18.874296
18.874296
18.874296
18.874296
18.874296
18.874296
18.874296
18.874296
18.874296
18.874296
18.874296
18.874296
18.874296
18.874296
18.874296
18.874296
18.874296
18.874296
18.874296
18.874296
18.874296
18.874296
18.874296
18.874296
18.874296
18.874296
18.874296
18.874296
18.874296
18.874296
18.874296
18.874296
18.874296
18.874296
18.874296
18.874296
18.874296
18.874296
18.874296
18.874296
18.874296
18.874296
18.874296
18.874296
18.874296
18.874296
18.874296
12.673805
12.673805
18.874296
18.874296
18.874296
18.874296
12.673805
12.673805
12.673805
12.673805
12.673805
12.673805
12.673805
12.673805
12.673805
12.673805
12.673805
12.673805
12.673805
12.673805
12.673805
12.673805
12.673805
12.673805
6.4733136
6.4733136
6.4733136
12.673805
12.673805
12.673805
12.673805
6.4733136
6.4733136
6.4733136
12.673805
12.673805
6.4733136
6.4733136
6.4733136
6.4733136
6.4733136
6.4733136
6.4733136
6.4733136
6.4733136
6.4733136
6.4733136
6.4733136
6.4733136
6.4733136
6.4733136
6.4733136
6.4733136
6.4733136
6.4733136
6.4733136
6.4733136
6.4733136
6.4733136
6.4733136
6.4733136
6.4733136
6.4733136
6.4733136
6.4733136
6.4733136
6.4733136
6.4733136
6.4733136
6.4733136
6.4733136
6.4733136
6.4733136
6.4733136
6.4733136
6.4733136
6.4733136
6.4733136
6.4733136
6.4733136
6.4733136
6.4733136
6.4733136
6.4733136
6.4733136
6.4733136
6.4733136
6.4733136
6.4733136
0.27282164
0.27282164
6.4733136
6.4733136
0.27282164
0.27282164
0.27282164
0.27282164
0.27282164
6.4733136
6.4733136
6.4733136
6.4733136
6.4733136
0.27282164
0.27282164
6.4733136
6.4733136
6.4733136
6.4733136
6.4733136
6.4733136
6.4733136
6.4733136
6.4733136
6.4733136
6.4733136
0.27282164
0.27282164
0.27282164
6.4733136
6.4733136
6.4733136
6.4733136
6.4733136
6.4733136
6.4733136
6.4733136
6.4733136
6.4733136
6.4733136
6.4733136
6.4733136
6.4733136
6.4733136
6.4733136
6.4733136
6.4733136
6.4733136
6.4733136
6.4733136
6.4733136
6.4733136
6.4733136
6.4733136
6.4733136
6.4733136
6.4733136
6.4733136
6.4733136
6.4733136
6.4733136
6.4733136
6.4733136
6.4733136
6.4733136
6.4733136
6.4733136
6.4733136
12.673805
12.673805
12.673805
6.4733136
6.4733136
6.4733136
12.673805
12.673805
12.673805
12.673805
12.673805
12.673805
12.673805
12.673805
12.673805
12.673805
12.673805
12.673805
12.673805
12.673805
12.673805
12.673805
12.673805
12.673805
12.673805
12.673805
12.673805
12.673805
12.673805
12.673805
12.673805
12.673805
12.673805
12.673805
12.673805
12.673805
12.673805
12.673805
12.673805
12.673805
12.673805
12.673805
12.673805
12.673805
12.673805
12.673805
12.673805
12.673805
12.673805
12.673805
12.673805
12.673805
12.673805
12.673805
12.673805
12.673805
12.673805
12.673805
12.673805
12.673805
12.673805
12.673805
12.673805
12.673805
12.673805
12.673805
12.673805
12.673805
12.673805
12.673805
12.673805
12.673805
12.673805
12.673805
12.673805
12.673805
12.673805
12.673805
12.673805
12.673805
12.673805
12.673805
6.4733136
6.4733136
6.4733136
12.673805
12.673805
12.673805
12.673805
12.673805
12.673805
12.673805
12.673805
12.673805
12.673805
12.673805
12.673805
12.673805
12.673805
12.673805
12.673805
12.673805
12.673805
12.673805
12.673805
12.673805
12.673805
12.673805
12.673805
12.673805
12.673805
12.673805
12.673805
12.673805
12.673805
12.673805
12.673805
12.673805
12.673805
12.673805
12.673805
12.673805
12.673805
12.673805
12.673805
12.673805
12.673805
12.673805
12.673805
12.673805
12.673805
12.673805
12.673805
12.673805
12.673805
12.673805
12.673805
12.673805
12.673805
12.673805
12.673805
12.673805
12.673805
12.673805
12.673805
12.673805
12.673805
12.673805
12.673805
12.673805
12.673805
12.673805
12.673805
12.673805
12.673805
12.673805
12.673805
12.673805
12.673805
12.673805
12.673805
12.673805
12.673805
12.673805
12.673805
12.673805
12.673805
12.673805
12.673805
12.673805
12.673805
12.673805
12.673805
12.673805
12.673805
12.673805
12.673805
12.673805
12.673805
12.673805
12.673805
12.673805
12.673805
12.673805
12.673805
12.673805
12.673805
12.673805
12.673805
12.673805
12.673805
12.673805
12.673805
12.673805
12.673805
12.673805
12.673805
12.673805
12.673805
12.673805
12.673805
12.673805
12.673805
12.673805
12.673805
12.673805
12.673805
12.673805
12.673805
12.673805
12.673805
12.673805
12.673805
12.673805
12.673805
12.673805
12.673805
12.673805
12.673805
12.673805
12.673805
12.673805
12.673805
12.673805
12.673805
12.673805
12.673805
12.673805
12.673805
12.673805
12.673805
6.4733136
6.4733136
6.4733136
12.673805
12.673805
12.673805
12.673805
12.673805
12.673805
12.673805
12.673805
12.673805
12.673805
12.673805
12.673805
6.4733136
6.4733136
12.673805
12.673805
12.673805
12.673805
12.673805
12.673805
12.673805
12.673805
12.673805
12.673805
12.673805
6.4733136
6.4733136
12.673805
12.673805
12.673805
6.4733136
6.4733136
12.673805
12.673805
12.673805
12.673805
6.4733136
6.4733136
6.4733136
12.673805
12.673805
12.673805
12.673805
6.4733136
6.4733136
6.4733136
6.4733136
6.4733136
12.673805
12.673805
6.4733136
6.4733136
6.4733136
12.673805
12.673805
12.673805
6.4733136
6.4733136
6.4733136
6.4733136
12.673805
12.673805
6.4733136
6.4733136
6.4733136
6.4733136
6.4733136
6.4733136
6.4733136
6.4733136
6.4733136
6.4733136
6.4733136
6.4733136
6.4733136
6.4733136
6.4733136
6.4733136
6.4733136
6.4733136
6.4733136
6.4733136
6.4733136
6.4733136
6.4733136
6.4733136
6.4733136
6.4733136
6.4733136
6.4733136
6.4733136
6.4733136
6.4733136
6.4733136
6.4733136
6.4733136
6.4733136
6.4733136
6.4733136
6.4733136
6.4733136
6.4733136
6.4733136
6.4733136
6.4733136
6.4733136
6.4733136
6.4733136
6.4733136
6.4733136
6.4733136
6.4733136
6.4733136
6.4733136
6.4733136
6.4733136
6.4733136
6.4733136
6.4733136
6.4733136
6.4733136
6.4733136
6.4733136
6.4733136
6.4733136
6.4733136
6.4733136
6.4733136
6.4733136
6.4733136
6.4733136
6.4733136
6.4733136
6.4733136
6.4733136
6.4733136
6.4733136
6.4733136
6.4733136
6.4733136
6.4733136
6.4733136
6.4733136
6.4733136
6.4733136
6.4733136
6.4733136
6.4733136
6.4733136
6.4733136
6.4733136
0.27282164
0.27282164
0.27282164
6.4733136
6.4733136
6.4733136
6.4733136
6.4733136
6.4733136
6.4733136
6.4733136
0.27282164
0.27282164
0.27282164
6.4733136
6.4733136
6.4733136
6.4733136
6.4733136
6.4733136
6.4733136
6.4733136
6.4733136
6.4733136
6.4733136
6.4733136
6.4733136
6.4733136
6.4733136
6.4733136
6.4733136
6.4733136
6.4733136
6.4733136
6.4733136
6.4733136
6.4733136
6.4733136
6.4733136
6.4733136
0.27282164
0.27282164
6.4733136
6.4733136
6.4733136
0.27282164
0.27282164
6.4733136
6.4733136
6.4733136
6.4733136
6.4733136
6.4733136
6.4733136
6.4733136
6.4733136
6.4733136
6.4733136
6.4733136
6.4733136
6.4733136
6.4733136
6.4733136
0.27282164
0.27282164
0.27282164
6.4733136
6.4733136
6.4733136
6.4733136
6.4733136
6.4733136
6.4733136
6.4733136
6.4733136
6.4733136
6.4733136
6.4733136
6.4733136
6.4733136
6.4733136
6.4733136
6.4733136
6.4733136
6.4733136
6.4733136
6.4733136
6.4733136
6.4733136
6.4733136
6.4733136
6.4733136
6.4733136
6.4733136
6.4733136
6.4733136
6.4733136
6.4733136
6.4733136
6.4733136
6.4733136
6.4733136
6.4733136
6.4733136
6.4733136
6.4733136
6.4733136
6.4733136
6.4733136
6.4733136
6.4733136
6.4733136
6.4733136
6.4733136
6.4733136
6.4733136
6.4733136
6.4733136
6.4733136
6.4733136
6.4733136
6.4733136
6.4733136
6.4733136
6.4733136
6.4733136
6.4733136
6.4733136
6.4733136
6.4733136
6.4733136
6.4733136
6.4733136
6.4733136
6.4733136
6.4733136
6.4733136
6.4733136
6.4733136
6.4733136
6.4733136
6.4733136
6.4733136
6.4733136
6.4733136
6.4733136
6.4733136
6.4733136
6.4733136
6.4733136
6.4733136
6.4733136
6.4733136
6.4733136
6.4733136
6.4733136
6.4733136
6.4733136
6.4733136
6.4733136
6.4733136
6.4733136
6.4733136
6.4733136
6.4733136
6.4733136
6.4733136
6.4733136
6.4733136
6.4733136
6.4733136
6.4733136
12.673805
12.673805
12.673805
12.673805
6.4733136
6.4733136
6.4733136
12.673805
12.673805
12.673805
12.673805
12.673805
12.673805
12.673805
6.4733136
6.4733136
6.4733136
6.4733136
6.4733136
12.673805
12.673805
6.4733136
6.4733136
6.4733136
6.4733136
6.4733136
6.4733136
12.673805
12.673805
12.673805
6.4733136
6.4733136
6.4733136
6.4733136
6.4733136
6.4733136
6.4733136
6.4733136
6.4733136
6.4733136
6.4733136
6.4733136
6.4733136
6.4733136
6.4733136
6.4733136
6.4733136
6.4733136
6.4733136
6.4733136
6.4733136
6.4733136
6.4733136
6.4733136
6.4733136
6.4733136
6.4733136
6.4733136
6.4733136
6.4733136
6.4733136
6.4733136
6.4733136
6.4733136
6.4733136
6.4733136
6.4733136
6.4733136
12.673805
12.673805
6.4733136
6.4733136
6.4733136
6.4733136
6.4733136
6.4733136
6.4733136
6.4733136
6.4733136
6.4733136
6.4733136
12.673805
12.673805
12.673805
6.4733136
6.4733136
6.4733136
6.4733136
12.673805
12.673805
6.4733136
6.4733136
6.4733136
6.4733136
6.4733136
6.4733136
6.4733136
12.673805
12.673805
12.673805
6.4733136
6.4733136
6.4733136
12.673805
12.673805
12.673805
12.673805
6.4733136
6.4733136
6.4733136
6.4733136
6.4733136
12.673805
12.673805
12.673805
6.4733136
6.4733136
6.4733136
6.4733136
12.673805
12.673805
12.673805
6.4733136
6.4733136
6.4733136
6.4733136
6.4733136
6.4733136
6.4733136
6.4733136
6.4733136
12.673805
12.673805
12.673805
12.673805
6.4733136
6.4733136
6.4733136
12.673805
12.673805
12.673805
6.4733136
6.4733136
12.673805
12.673805
12.673805
12.673805
12.673805
12.673805
12.673805
12.673805
6.4733136
6.4733136
12.673805
12.673805
12.673805
6.4733136
6.4733136
6.4733136
12.673805
12.673805
12.673805
6.4733136
6.4733136
6.4733136
12.673805
12.673805
6.4733136
6.4733136
6.4733136
12.673805
12.673805
12.673805
12.673805
12.673805
12.673805
12.673805
12.673805
12.673805
12.673805
12.673805
12.673805
6.4733136
6.4733136
6.4733136
12.673805
12.673805
6.4733136
6.4733136
6.4733136
6.4733136
6.4733136
12.673805
12.673805
12.673805
12.673805
12.673805
6.4733136
6.4733136
6.4733136
6.4733136
6.4733136
6.4733136
6.4733136
6.4733136
6.4733136
6.4733136
6.4733136
6.4733136
6.4733136
6.4733136
6.4733136
12.673805
12.673805
12.673805
6.4733136
6.4733136
6.4733136
6.4733136
6.4733136
6.4733136
12.673805
12.673805
6.4733136
6.4733136
6.4733136
6.4733136
6.4733136
6.4733136
6.4733136
6.4733136
12.673805
12.673805
6.4733136
6.4733136
12.673805
12.673805
12.673805
12.673805
12.673805
12.673805
12.673805
12.673805
12.673805
12.673805
12.673805
12.673805
12.673805
12.673805
12.673805
12.673805
12.673805
12.673805
12.673805
12.673805
12.673805
12.673805
12.673805
12.673805
12.673805
12.673805
12.673805
6.4733136
6.4733136
6.4733136
6.4733136
6.4733136
12.673805
12.673805
12.673805
6.4733136
6.4733136
6.4733136
6.4733136
12.673805
12.673805
12.673805
12.673805
6.4733136
6.4733136
6.4733136
12.673805
12.673805
6.4733136
6.4733136
6.4733136
12.673805
12.673805
12.673805
12.673805
12.673805
12.673805
12.673805
12.673805
12.673805
12.673805
12.673805
12.673805
12.673805
12.673805
12.673805
12.673805
12.673805
12.673805
12.673805
12.673805
12.673805
12.673805
12.673805
12.673805
12.673805
12.673805
12.673805
12.673805
12.673805
12.673805
12.673805
12.673805
12.673805
12.673805
12.673805
12.673805
12.673805
12.673805
12.673805
12.673805
12.673805
12.673805
12.673805
12.673805
12.673805
12.673805
12.673805
12.673805
12.673805
12.673805
12.673805
12.673805
12.673805
12.673805
12.673805
12.673805
12.673805
12.673805
12.673805
12.673805
12.673805
12.673805
12.673805
12.673805
12.673805
12.673805
12.673805
12.673805
12.673805
12.673805
12.673805
12.673805
12.673805
12.673805
12.673805
12.673805
12.673805
12.673805
12.673805
12.673805
12.673805
12.673805
12.673805
12.673805
12.673805
12.673805
12.673805
12.673805
12.673805
12.673805
12.673805
12.673805
12.673805
12.673805
12.673805
12.673805
12.673805
12.673805
12.673805
12.673805
12.673805
12.673805
12.673805
12.673805
12.673805
12.673805
12.673805
12.673805
12.673805
12.673805
12.673805
12.673805
12.673805
12.673805
12.673805
12.673805
12.673805
12.673805
12.673805
12.673805
12.673805
12.673805
12.673805
12.673805
12.673805
12.673805
12.673805
12.673805
12.673805
12.673805
12.673805
12.673805
12.673805
12.673805
12.673805
12.673805
12.673805
12.673805
12.673805
12.673805
12.673805
12.673805
12.673805
12.673805
12.673805
12.673805
12.673805
12.673805
12.673805
12.673805
12.673805
12.673805
12.673805
12.673805
12.673805
12.673805
12.673805
12.673805
12.673805
12.673805
12.673805
12.673805
12.673805
12.673805
12.673805
12.673805
12.673805
12.673805
12.673805
12.673805
12.673805
12.673805
12.673805
12.673805
12.673805
12.673805
12.673805
12.673805
12.673805
12.673805
12.673805
12.673805
12.673805
12.673805
12.673805
12.673805
12.673805
12.673805
18.874296
18.874296
18.874296
12.673805
12.673805
12.673805
12.673805
12.673805
12.673805
12.673805
12.673805
18.874296
18.874296
18.874296
12.673805
12.673805
12.673805
12.673805
12.673805
12.673805
12.673805
12.673805
18.874296
18.874296
18.874296
18.874296
12.673805
12.673805
12.673805
12.673805
12.673805
12.673805
12.673805
12.673805
18.874296
18.874296
18.874296
12.673805
12.673805
18.874296
18.874296
18.874296
12.673805
12.673805
12.673805
12.673805
12.673805
12.673805
12.673805
12.673805
12.673805
12.673805
12.673805
12.673805
12.673805
12.673805
12.673805
12.673805
12.673805
12.673805
12.673805
12.673805
12.673805
12.673805
12.673805
12.673805
12.673805
12.673805
12.673805
12.673805
12.673805
12.673805
12.673805
12.673805
12.673805
12.673805
12.673805
12.673805
12.673805
12.673805
12.673805
12.673805
12.673805
12.673805
12.673805
12.673805
12.673805
12.673805
12.673805
12.673805
12.673805
12.673805
12.673805
12.673805
12.673805
12.673805
12.673805
12.673805
12.673805
12.673805
12.673805
12.673805
12.673805
12.673805
12.673805
12.673805
12.673805
12.673805
12.673805
12.673805
12.673805
12.673805
12.673805
12.673805
12.673805
12.673805
12.673805
12.673805
12.673805
12.673805
12.673805
12.673805
12.673805
12.673805
12.673805
12.673805
12.673805
12.673805
12.673805
12.673805
12.673805
12.673805
12.673805
12.673805
12.673805
12.673805
12.673805
12.673805
12.673805
12.673805
12.673805
12.673805
12.673805
12.673805
12.673805
12.673805
12.673805
12.673805
12.673805
12.673805
12.673805
12.673805
12.673805
12.673805
12.673805
12.673805
12.673805
12.673805
6.4733136
6.4733136
6.4733136
6.4733136
6.4733136
6.4733136
6.4733136
6.4733136
6.4733136
6.4733136
6.4733136
6.4733136
6.4733136
6.4733136
6.4733136
6.4733136
6.4733136
6.4733136
6.4733136
6.4733136
12.673805
12.673805
6.4733136
6.4733136
6.4733136
6.4733136
6.4733136
6.4733136
6.4733136
6.4733136
6.4733136
6.4733136
6.4733136
6.4733136
6.4733136
6.4733136
6.4733136
6.4733136
6.4733136
6.4733136
6.4733136
6.4733136
6.4733136
6.4733136
6.4733136
6.4733136
6.4733136
6.4733136
6.4733136
6.4733136
6.4733136
6.4733136
6.4733136
6.4733136
6.4733136
6.4733136
6.4733136
6.4733136
6.4733136
6.4733136
6.4733136
6.4733136
6.4733136
6.4733136
6.4733136
6.4733136
6.4733136
6.4733136
6.4733136
6.4733136
0.27282164
0.27282164
0.27282164
6.4733136
6.4733136
6.4733136
0.27282164
0.27282164
6.4733136
6.4733136
6.4733136
6.4733136
6.4733136
6.4733136
6.4733136
6.4733136
6.4733136
6.4733136
6.4733136
6.4733136
6.4733136
6.4733136
6.4733136
6.4733136
6.4733136
6.4733136
6.4733136
6.4733136
6.4733136
0.27282164
0.27282164
0.27282164
6.4733136
6.4733136
6.4733136
6.4733136
6.4733136
0.27282164
0.27282164
0.27282164
0.27282164
0.27282164
6.4733136
6.4733136
6.4733136
6.4733136
6.4733136
6.4733136
6.4733136
6.4733136
6.4733136
0.27282164
0.27282164
6.4733136
6.4733136
6.4733136
6.4733136
0.27282164
0.27282164
0.27282164
6.4733136
6.4733136
6.4733136
0.27282164
0.27282164
0.27282164
0.27282164
0.27282164
0.27282164
0.27282164
0.27282164
6.4733136
6.4733136
0.27282164
0.27282164
0.27282164
6.4733136
6.4733136
6.4733136
0.27282164
0.27282164
0.27282164
0.27282164
0.27282164
0.27282164
0.27282164
0.27282164
0.27282164
0.27282164
0.27282164
0.27282164
0.27282164
0.27282164
0.27282164
0.27282164
0.27282164
0.27282164
0.27282164
0.27282164
0.27282164
0.27282164
0.27282164
6.4733136
6.4733136
6.4733136
6.4733136
0.27282164
0.27282164
0.27282164
0.27282164
0.27282164
0.27282164
0.27282164
0.27282164
0.27282164
0.27282164
0.27282164
0.27282164
0.27282164
0.27282164
0.27282164
0.27282164
0.27282164
0.27282164
0.27282164
0.27282164
0.27282164
0.27282164
0.27282164
0.27282164
0.27282164
0.27282164
0.27282164
0.27282164
0.27282164
0.27282164
0.27282164
0.27282164
0.27282164
0.27282164
0.27282164
0.27282164
0.27282164
0.27282164
0.27282164
0.27282164
0.27282164
0.27282164
0.27282164
0.27282164
0.27282164
0.27282164
0.27282164
0.27282164
0.27282164
0.27282164
0.27282164
0.27282164
0.27282164
0.27282164
0.27282164
0.27282164
0.27282164
0.27282164
0.27282164
0.27282164
0.27282164
0.27282164
0.27282164
0.27282164
0.27282164
0.27282164
0.27282164
0.27282164
0.27282164
0.27282164
0.27282164
0.27282164
0.27282164
0.27282164
0.27282164
0.27282164
0.27282164
0.27282164
0.27282164
0.27282164
0.27282164
0.27282164
0.27282164
0.27282164
0.27282164
0.27282164
0.27282164
0.27282164
0.27282164
0.27282164
0.27282164
0.27282164
0.27282164
0.27282164
0.27282164
0.27282164
0.27282164
0.27282164
0.27282164
0.27282164
0.27282164
0.27282164
0.27282164
0.27282164
0.27282164
0.27282164
0.27282164
0.27282164
0.27282164
0.27282164
0.27282164
0.27282164
0.27282164
0.27282164
0.27282164
0.27282164
0.27282164
0.27282164
0.27282164
0.27282164
0.27282164
0.27282164
0.27282164
0.27282164
0.27282164
0.27282164
0.27282164
0.27282164
0.27282164
0.27282164
0.27282164
0.27282164
0.27282164
0.27282164
0.27282164
0.27282164
0.27282164
0.27282164
0.27282164
0.27282164
0.27282164
0.27282164
0.27282164
0.27282164
0.27282164
0.27282164
0.27282164
0.27282164
0.27282164
0.27282164
0.27282164
0.27282164
0.27282164
0.27282164
0.27282164
0.27282164
0.27282164
0.27282164
0.27282164
0.27282164
0.27282164
0.27282164
0.27282164
0.27282164
0.27282164
0.27282164
0.27282164
0.27282164
0.27282164
0.27282164
0.27282164
0.27282164
0.27282164
0.27282164
0.27282164
0.27282164
0.27282164
0.27282164
0.27282164
0.27282164
0.27282164
0.27282164
0.27282164
0.27282164
0.27282164
0.27282164
0.27282164
0.27282164
0.27282164
0.27282164
-5.92767
-5.92767
0.27282164
0.27282164
0.27282164
0.27282164
-5.92767
-5.92767
0.27282164
0.27282164
0.27282164
-5.92767
-5.92767
-5.92767
-5.92767
-5.92767
-5.92767
-5.92767
0.27282164
0.27282164
0.27282164
0.27282164
0.27282164
-5.92767
-5.92767
-5.92767
-5.92767
-5.92767
-5.92767
-5.92767
-5.92767
-5.92767
-5.92767
-5.92767
-5.92767
-5.92767
-5.92767
-5.92767
-5.92767
-5.92767
-5.92767
-5.92767
-5.92767
-5.92767
-5.92767
-5.92767
-5.92767
-5.92767
-5.92767
-5.92767
-5.92767
-5.92767
-5.92767
-5.92767
-5.92767
-5.92767
-5.92767
-5.92767
-5.92767
-5.92767
-5.92767
-5.92767
-5.92767
-5.92767
-5.92767
-5.92767
-5.92767
-5.92767
-5.92767
-5.92767
-5.92767
-5.92767
-5.92767
-5.92767
-5.92767
-5.92767
-5.92767
-5.92767
-5.92767
-5.92767
-5.92767
-5.92767
-5.92767
-5.92767
-5.92767
-5.92767
-5.92767
-5.92767
-5.92767
-5.92767
-5.92767
-5.92767
-5.92767
-5.92767
-5.92767
-5.92767
-5.92767
-5.92767
-5.92767
-5.92767
-5.92767
-5.92767
-5.92767
-5.92767
-5.92767
-5.92767
-5.92767
-5.92767
-5.92767
-5.92767
-5.92767
-5.92767
-5.92767
-5.92767
-5.92767
-5.92767
-5.92767
-5.92767
-5.92767
-5.92767
-5.92767
-5.92767
-5.92767
-5.92767
-5.92767
-5.92767
-5.92767
-5.92767
-5.92767
-5.92767
-5.92767
-5.92767
-5.92767
-5.92767
-5.92767
-5.92767
-5.92767
-5.92767
-5.92767
-5.92767
-5.92767
-5.92767
-5.92767
-5.92767
-5.92767
-5.92767
-5.92767
-5.92767
-5.92767
-5.92767
-5.92767
-5.92767
-5.92767
-5.92767
-5.92767
-5.92767
-12.128162
-12.128162
-5.92767
-5.92767
-5.92767
-5.92767
-5.92767
-5.92767
-5.92767
-12.128162
-5.92767
-5.92767
-5.92767
-5.92767
-5.92767
-5.92767
-5.92767
-5.92767
-12.128162
-12.128162
-12.128162
-12.128162
-12.128162
-12.128162
-12.128162
-5.92767
-5.92767
-5.92767
-5.92767
-5.92767
-12.128162
-12.128162
-12.128162
-12.128162
-12.128162
-12.128162
-5.92767
-5.92767
-5.92767
-12.128162
-12.128162
-5.92767
-5.92767
-5.92767
-5.92767
-5.92767
-5.92767
-12.128162
-12.128162
-12.128162
-12.128162
-12.128162
-12.128162
-5.92767
-5.92767
-5.92767
-5.92767
-5.92767
-12.128162
-12.128162
-12.128162
-12.128162
-12.128162
-5.92767
-5.92767
-5.92767
-12.128162
-12.128162
-12.128162
-12.128162
-12.128162
-12.128162
-12.128162
-12.128162
-12.128162
-12.128162
-12.128162
-12.128162
-12.128162
-12.128162
-5.92767
-5.92767
-5.92767
-12.128162
-12.128162
-12.128162
-5.92767
-5.92767
-12.128162
-12.128162
-12.128162
-5.92767
-5.92767
-5.92767
-5.92767
-5.92767
-5.92767
-5.92767
-12.128162
-12.128162
-5.92767
-5.92767
-5.92767
-5.92767
-5.92767
-5.92767
-5.92767
-5.92767
-5.92767
-5.92767
-5.92767
-5.92767
-5.92767
-5.92767
-5.92767
-5.92767
-5.92767
-5.92767
-5.92767
-5.92767
-12.128162
-12.128162
-12.128162
-12.128162
-5.92767
-5.92767
-5.92767
-12.128162
-12.128162
-12.128162
-12.128162
-12.128162
-5.92767
-5.92767
-5.92767
-5.92767
-12.128162
-12.128162
-12.128162
-12.128162
-5.92767
-5.92767
-5.92767
-5.92767
-5.92767
-5.92767
-5.92767
-5.92767
-5.92767
-12.128162
-12.128162
-12.128162
-5.92767
-5.92767
-5.92767
-5.92767
-5.92767
-5.92767
-5.92767
-5.92767
-5.92767
-5.92767
-12.128162
-12.128162
-12.128162
-5.92767
-5.92767
-5.92767
-5.92767
-5.92767
-12.128162
-12.128162
-12.128162
-5.92767
-5.92767
-5.92767
-5.92767
-5.92767
-5.92767
-5.92767
-5.92767
-5.92767
-5.92767
-5.92767
-5.92767
-5.92767
-5.92767
-5.92767
-5.92767
-5.92767
-5.92767
-5.92767
-5.92767
-5.92767
-5.92767
-5.92767
-5.92767
-5.92767
-5.92767
-5.92767
-5.92767
-5.92767
-5.92767
-5.92767
-5.92767
-5.92767
-5.92767
-5.92767
-5.92767
-5.92767
-5.92767
-5.92767
-5.92767
-5.92767
-5.92767
-5.92767
-5.92767
-5.92767
-5.92767
-5.92767
-5.92767
-5.92767
-5.92767
-5.92767
-5.92767
-5.92767
-5.92767
-5.92767
-12.128162
-12.128162
-12.128162
-5.92767
-5.92767
-5.92767
-5.92767
-5.92767
-5.92767
-5.92767
-5.92767
-5.92767
-5.92767
-5.92767
-5.92767
-5.92767
-5.92767
-5.92767
-12.128162
-12.128162
-12.128162
-12.128162
-12.128162
-12.128162
-12.128162
-18.328654
-18.328654
-12.128162
-5.92767
-5.92767
-5.92767
-5.92767
-12.128162
-12.128162
-12.128162
-12.128162
-12.128162
-12.128162
-12.128162
-12.128162
-12.128162
-12.128162
-5.92767
-5.92767
-5.92767
-5.92767
-5.92767
-12.128162
-12.128162
-12.128162
-5.92767
-5.92767
-5.92767
-5.92767
-5.92767
-12.128162
-12.128162
-12.128162
-12.128162
-5.92767
-5.92767
-5.92767
-5.92767
-5.92767
-5.92767
-5.92767
-5.92767
-5.92767
-5.92767
-12.128162
-12.128162
-12.128162
-5.92767
-5.92767
-5.92767
-5.92767
-5.92767
-12.128162
-12.128162
-12.128162
-5.92767
-5.92767
-12.128162
-12.128162
-5.92767
-5.92767
-5.92767
-5.92767
-5.92767
-5.92767
-12.128162
-12.128162
-12.128162
-12.128162
-5.92767
-5.92767
-5.92767
-12.128162
-12.128162
-12.128162
-12.128162
-12.128162
-12.128162
-12.128162
-12.128162
-12.128162
-12.128162
-12.128162
-5.92767
-5.92767
-12.128162
-12.128162
-12.128162
-12.128162
-12.128162
-12.128162
-12.128162
-12.128162
-12.128162
-12.128162
-12.128162
-12.128162
-12.128162
-12.128162
-12.128162
-12.128162
-12.128162
-12.128162
-12.128162
-12.128162
-12.128162
-12.128162
-12.128162
-5.92767
-5.92767
-5.92767
-5.92767
-5.92767
-5.92767
-5.92767
-5.92767
-5.92767
-5.92767
-5.92767
-5.92767
-12.128162
-12.128162
-12.128162
-12.128162
-12.128162
-12.128162
-12.128162
-12.128162
-12.128162
-12.128162
-12.128162
-12.128162
-12.128162
-12.128162
-12.128162
-12.128162
-12.128162
-12.128162
-12.128162
-12.128162
-12.128162
-12.128162
-12.128162
-12.128162
-5.92767
-5.92767
-12.128162
-12.128162
-12.128162
-5.92767
-5.92767
-5.92767
-5.92767
-12.128162
-5.92767
-5.92767
-5.92767
-5.92767
-5.92767
-5.92767
-5.92767
-5.92767
-5.92767
-12.128162
-12.128162
-12.128162
-12.128162
-12.128162
-5.92767
-5.92767
-12.128162
-12.128162
-12.128162
-12.128162
-12.128162
-5.92767
-5.92767
-5.92767
-12.128162
-12.128162
-12.128162
-5.92767
-5.92767
-5.92767
-12.128162
-12.128162
-12.128162
-12.128162
-12.128162
-12.128162
-12.128162
-5.92767
-5.92767
-5.92767
-12.128162
-12.128162
-5.92767
-5.92767
-5.92767
-12.128162
-12.128162
-12.128162
-12.128162
-12.128162
-12.128162
-12.128162
-12.128162
-12.128162
-12.128162
-12.128162
-12.128162
-12.128162
-5.92767
-5.92767
-5.92767
-5.92767
-5.92767
-12.128162
-12.128162
-12.128162
-12.128162
-12.128162
-12.128162
-12.128162
-12.128162
-5.92767
-5.92767
-5.92767
-5.92767
-5.92767
-5.92767
-5.92767
-5.92767
-5.92767
-5.92767
-5.92767
-5.92767
-5.92767
-5.92767
-5.92767
-5.92767
-5.92767
-5.92767
-5.92767
-5.92767
-5.92767
-5.92767
-5.92767
-5.92767
-5.92767
-5.92767
-5.92767
-5.92767
-5.92767
-5.92767
-5.92767
-5.92767
-5.92767
-5.92767
-12.128162
-12.128162
-5.92767
-5.92767
-5.92767
-5.92767
-5.92767
-5.92767
-12.128162
-12.128162
-12.128162
-5.92767
-5.92767
-5.92767
-5.92767
-5.92767
-5.92767
-12.128162
-12.128162
-5.92767
-5.92767
-5.92767
-5.92767
-5.92767
-5.92767
-5.92767
-5.92767
-5.92767
-5.92767
-5.92767
-5.92767
-5.92767
-5.92767
-5.92767
-5.92767
-5.92767
-5.92767
-5.92767
-5.92767
-5.92767
-5.92767
-5.92767
-5.92767
-5.92767
-5.92767
-5.92767
-5.92767
-5.92767
-5.92767
-5.92767
-5.92767
-5.92767
-5.92767
-5.92767
-5.92767
-5.92767
-5.92767
-5.92767
-5.92767
-5.92767
-5.92767
-5.92767
-5.92767
-5.92767
-5.92767
-5.92767
-5.92767
-5.92767
-5.92767
-5.92767
-5.92767
-5.92767
-5.92767
-5.92767
-5.92767
-5.92767
-5.92767
-5.92767
-5.92767
-5.92767
-5.92767
-5.92767
-5.92767
-5.92767
-5.92767
-5.92767
-5.92767
-5.92767
-5.92767
-5.92767
-5.92767
-5.92767
-5.92767
-5.92767
-5.92767
-5.92767
-5.92767
-5.92767
-5.92767
-5.92767
-5.92767
-5.92767
-5.92767
-5.92767
-5.92767
-5.92767
-5.92767
-5.92767
-5.92767
-5.92767
-5.92767
-5.92767
-5.92767
-5.92767
-5.92767
-5.92767
-5.92767
-5.92767
-5.92767
-5.92767
-5.92767
-5.92767
-5.92767
-5.92767
-5.92767
-5.92767
-5.92767
-5.92767
-5.92767
-5.92767
-5.92767
-5.92767
-5.92767
-5.92767
-5.92767
-5.92767
-5.92767
-5.92767
-5.92767
-5.92767
-5.92767
-5.92767
-5.92767
-5.92767
-5.92767
-5.92767
-5.92767
-5.92767
-5.92767
-5.92767
-5.92767
-5.92767
-5.92767
-5.92767
-5.92767
-5.92767
-5.92767
-5.92767
-5.92767
-5.92767
-5.92767
-5.92767
-5.92767
-5.92767
-5.92767
-5.92767
-5.92767
-5.92767
-5.92767
-5.92767
-5.92767
-5.92767
-5.92767
-5.92767
-5.92767
-5.92767
-5.92767
-5.92767
-5.92767
-5.92767
-5.92767
-5.92767
-5.92767
-5.92767
-5.92767
-5.92767
-5.92767
-5.92767
-5.92767
-5.92767
-5.92767
-5.92767
-5.92767
-5.92767
-5.92767
-5.92767
-5.92767
-5.92767
-5.92767
-5.92767
-5.92767
-5.92767
-5.92767
-5.92767
-5.92767
-5.92767
-5.92767
-5.92767
-5.92767
-5.92767
-5.92767
-5.92767
-5.92767
-5.92767
-5.92767
-5.92767
-5.92767
-5.92767
-5.92767
-5.92767
-5.92767
-5.92767
-5.92767
-5.92767
-5.92767
-5.92767
-5.92767
-5.92767
-5.92767
-5.92767
-5.92767
-5.92767
-5.92767
-5.92767
-5.92767
-5.92767
-5.92767
-5.92767
-5.92767
-5.92767
-5.92767
-5.92767
-5.92767
-5.92767
-5.92767
-5.92767
-5.92767
-5.92767
-5.92767
-5.92767
0.27282164
0.27282164
0.27282164
-5.92767
-5.92767
-5.92767
-5.92767
-5.92767
-5.92767
-5.92767
-5.92767
-5.92767
-5.92767
0.27282164
0.27282164
0.27282164
0.27282164
-5.92767
-5.92767
-5.92767
0.27282164
0.27282164
0.27282164
0.27282164
0.27282164
0.27282164
0.27282164
0.27282164
0.27282164
0.27282164
0.27282164
0.27282164
0.27282164
-5.92767
-5.92767
-5.92767
0.27282164
0.27282164
0.27282164
0.27282164
0.27282164
0.27282164
0.27282164
0.27282164
0.27282164
0.27282164
0.27282164
0.27282164
0.27282164
0.27282164
0.27282164
0.27282164
0.27282164
0.27282164
0.27282164
0.27282164
0.27282164
0.27282164
0.27282164
0.27282164
-5.92767
-5.92767
-5.92767
0.27282164
0.27282164
0.27282164
-5.92767
-5.92767
0.27282164
0.27282164
0.27282164
0.27282164
0.27282164
0.27282164
0.27282164
0.27282164
0.27282164
0.27282164
0.27282164
0.27282164
0.27282164
0.27282164
0.27282164
0.27282164
0.27282164
0.27282164
0.27282164
0.27282164
-5.92767
-5.92767
-5.92767
0.27282164
0.27282164
0.27282164
0.27282164
0.27282164
0.27282164
0.27282164
0.27282164
0.27282164
0.27282164
0.27282164
0.27282164
0.27282164
0.27282164
0.27282164
0.27282164
0.27282164
0.27282164
0.27282164
0.27282164
0.27282164
0.27282164
0.27282164
0.27282164
0.27282164
0.27282164
0.27282164
0.27282164
0.27282164
0.27282164
0.27282164
0.27282164
0.27282164
0.27282164
0.27282164
0.27282164
0.27282164
0.27282164
0.27282164
0.27282164
0.27282164
0.27282164
0.27282164
0.27282164
0.27282164
0.27282164
0.27282164
0.27282164
0.27282164
0.27282164
0.27282164
0.27282164
0.27282164
0.27282164
0.27282164
0.27282164
0.27282164
0.27282164
0.27282164
0.27282164
0.27282164
-5.92767
-5.92767
-5.92767
0.27282164
0.27282164
0.27282164
0.27282164
0.27282164
0.27282164
0.27282164
0.27282164
0.27282164
0.27282164
0.27282164
0.27282164
0.27282164
0.27282164
0.27282164
0.27282164
0.27282164
0.27282164
0.27282164
0.27282164
0.27282164
0.27282164
0.27282164
0.27282164
0.27282164
0.27282164
0.27282164
0.27282164
0.27282164
0.27282164
0.27282164
0.27282164
0.27282164
0.27282164
0.27282164
0.27282164
0.27282164
0.27282164
0.27282164
0.27282164
0.27282164
0.27282164
0.27282164
0.27282164
0.27282164
0.27282164
0.27282164
0.27282164
0.27282164
0.27282164
0.27282164
0.27282164
0.27282164
0.27282164
0.27282164
0.27282164
0.27282164
0.27282164
0.27282164
0.27282164
0.27282164
0.27282164
0.27282164
0.27282164
0.27282164
0.27282164
0.27282164
0.27282164
0.27282164
0.27282164
0.27282164
0.27282164
0.27282164
0.27282164
0.27282164
0.27282164
0.27282164
0.27282164
0.27282164
0.27282164
0.27282164
0.27282164
0.27282164
0.27282164
0.27282164
0.27282164
0.27282164
0.27282164
0.27282164
0.27282164
0.27282164
0.27282164
0.27282164
0.27282164
0.27282164
0.27282164
0.27282164
0.27282164
0.27282164
0.27282164
0.27282164
0.27282164
0.27282164
6.4733136
6.4733136
6.4733136
0.27282164
0.27282164
0.27282164
0.27282164
0.27282164
0.27282164
0.27282164
0.27282164
0.27282164
0.27282164
0.27282164
0.27282164
0.27282164
0.27282164
0.27282164
0.27282164
0.27282164
0.27282164
0.27282164
0.27282164
0.27282164
0.27282164
0.27282164
0.27282164
0.27282164
0.27282164
0.27282164
0.27282164
0.27282164
0.27282164
0.27282164
0.27282164
0.27282164
0.27282164
0.27282164
0.27282164
0.27282164
0.27282164
0.27282164
0.27282164
0.27282164
0.27282164
0.27282164
0.27282164
0.27282164
0.27282164
0.27282164
0.27282164
0.27282164
0.27282164
0.27282164
0.27282164
0.27282164
0.27282164
0.27282164
0.27282164
0.27282164
0.27282164
0.27282164
0.27282164
0.27282164
0.27282164
0.27282164
0.27282164
0.27282164
0.27282164
0.27282164
0.27282164
0.27282164
0.27282164
0.27282164
0.27282164
0.27282164
0.27282164
0.27282164
0.27282164
0.27282164
0.27282164
0.27282164
0.27282164
0.27282164
0.27282164
0.27282164
0.27282164
0.27282164
0.27282164
0.27282164
0.27282164
0.27282164
0.27282164
0.27282164
0.27282164
0.27282164
0.27282164
0.27282164
0.27282164
0.27282164
0.27282164
0.27282164
0.27282164
0.27282164
0.27282164
0.27282164
0.27282164
0.27282164
0.27282164
0.27282164
6.4733136
6.4733136
6.4733136
0.27282164
0.27282164
0.27282164
0.27282164
0.27282164
0.27282164
0.27282164
0.27282164
0.27282164
0.27282164
0.27282164
0.27282164
0.27282164
0.27282164
0.27282164
0.27282164
0.27282164
0.27282164
0.27282164
0.27282164
6.4733136
6.4733136
6.4733136
0.27282164
0.27282164
0.27282164
0.27282164
0.27282164
0.27282164
0.27282164
0.27282164
0.27282164
0.27282164
6.4733136
6.4733136
6.4733136
6.4733136
6.4733136
6.4733136
6.4733136
0.27282164
6.4733136
6.4733136
6.4733136
0.27282164
0.27282164
0.27282164
0.27282164
0.27282164
0.27282164
6.4733136
6.4733136
6.4733136
0.27282164
0.27282164
0.27282164
0.27282164
0.27282164
0.27282164
0.27282164
0.27282164
0.27282164
0.27282164
0.27282164
0.27282164
0.27282164
0.27282164
6.4733136
6.4733136
6.4733136
0.27282164
0.27282164
0.27282164
0.27282164
0.27282164
0.27282164
0.27282164
6.4733136
6.4733136
6.4733136
0.27282164
0.27282164
0.27282164
0.27282164
0.27282164
0.27282164
0.27282164
0.27282164
0.27282164
0.27282164
0.27282164
0.27282164
0.27282164
0.27282164
0.27282164
0.27282164
0.27282164
0.27282164
0.27282164
0.27282164
0.27282164
0.27282164
0.27282164
0.27282164
0.27282164
0.27282164
0.27282164
6.4733136
6.4733136
6.4733136
6.4733136
6.4733136
6.4733136
6.4733136
0.27282164
0.27282164
0.27282164
0.27282164
0.27282164
0.27282164
0.27282164
0.27282164
6.4733136
6.4733136
6.4733136
6.4733136
6.4733136
6.4733136
6.4733136
6.4733136
0.27282164
0.27282164
0.27282164
6.4733136
6.4733136
6.4733136
0.27282164
0.27282164
0.27282164
6.4733136
6.4733136
6.4733136
6.4733136
6.4733136
6.4733136
0.27282164
0.27282164
6.4733136
6.4733136
6.4733136
6.4733136
0.27282164
0.27282164
0.27282164
0.27282164
0.27282164
6.4733136
6.4733136
6.4733136
6.4733136
6.4733136
6.4733136
6.4733136
6.4733136
6.4733136
6.4733136
6.4733136
6.4733136
6.4733136
6.4733136
6.4733136
0.27282164
0.27282164
0.27282164
0.27282164
0.27282164
0.27282164
6.4733136
6.4733136
0.27282164
0.27282164
0.27282164
6.4733136
6.4733136
6.4733136
6.4733136
0.27282164
0.27282164
0.27282164
0.27282164
0.27282164
0.27282164
0.27282164
0.27282164
0.27282164
0.27282164
0.27282164
0.27282164
0.27282164
0.27282164
0.27282164
0.27282164
6.4733136
6.4733136
0.27282164
0.27282164
0.27282164
0.27282164
0.27282164
0.27282164
0.27282164
0.27282164
0.27282164
0.27282164
0.27282164
0.27282164
0.27282164
0.27282164
6.4733136
6.4733136
6.4733136
0.27282164
0.27282164
0.27282164
0.27282164
0.27282164
0.27282164
0.27282164
0.27282164
0.27282164
0.27282164
0.27282164
0.27282164
0.27282164
0.27282164
0.27282164
0.27282164
0.27282164
0.27282164
0.27282164
6.4733136
6.4733136
6.4733136
0.27282164
0.27282164
0.27282164
6.4733136
6.4733136
6.4733136
6.4733136
6.4733136
6.4733136
6.4733136
6.4733136
6.4733136
6.4733136
0.27282164
0.27282164
0.27282164
6.4733136
6.4733136
0.27282164
0.27282164
0.27282164
0.27282164
0.27282164
0.27282164
0.27282164
0.27282164
0.27282164
0.27282164
6.4733136
6.4733136
6.4733136
0.27282164
0.27282164
0.27282164
0.27282164
0.27282164
0.27282164
6.4733136
6.4733136
6.4733136
6.4733136
0.27282164
0.27282164
6.4733136
6.4733136
6.4733136
6.4733136
6.4733136
6.4733136
6.4733136
6.4733136
6.4733136
0.27282164
0.27282164
0.27282164
0.27282164
0.27282164
6.4733136
6.4733136
0.27282164
6.4733136
6.4733136
6.4733136
6.4733136
6.4733136
6.4733136
6.4733136
0.27282164
0.27282164
6.4733136
6.4733136
6.4733136
0.27282164
0.27282164
0.27282164
0.27282164
6.4733136
6.4733136
6.4733136
6.4733136
6.4733136
0.27282164
0.27282164
0.27282164
0.27282164
6.4733136
6.4733136
6.4733136
6.4733136
6.4733136
6.4733136
0.27282164
0.27282164
0.27282164
0.27282164
6.4733136
6.4733136
6.4733136
6.4733136
6.4733136
6.4733136
6.4733136
6.4733136
6.4733136
6.4733136
6.4733136
6.4733136
6.4733136
6.4733136
0.27282164
0.27282164
0.27282164
6.4733136
6.4733136
6.4733136
6.4733136
0.27282164
0.27282164
6.4733136
6.4733136
6.4733136
0.27282164
0.27282164
0.27282164
6.4733136
6.4733136
6.4733136
6.4733136
6.4733136
6.4733136
6.4733136
6.4733136
6.4733136
0.27282164
0.27282164
0.27282164
6.4733136
6.4733136
6.4733136
0.27282164
0.27282164
0.27282164
6.4733136
6.4733136
6.4733136
6.4733136
6.4733136
6.4733136
0.27282164
0.27282164
0.27282164
6.4733136
6.4733136
6.4733136
0.27282164
0.27282164
0.27282164
0.27282164
0.27282164
0.27282164
6.4733136
6.4733136
0.27282164
0.27282164
0.27282164
6.4733136
6.4733136
0.27282164
0.27282164
0.27282164
6.4733136
6.4733136
6.4733136
6.4733136
6.4733136
6.4733136
6.4733136
0.27282164
0.27282164
0.27282164
0.27282164
0.27282164
0.27282164
0.27282164
0.27282164
0.27282164
0.27282164
0.27282164
0.27282164
6.4733136
6.4733136
6.4733136
0.27282164
0.27282164
0.27282164
0.27282164
0.27282164
0.27282164
6.4733136
0.27282164
0.27282164
0.27282164
0.27282164
0.27282164
0.27282164
0.27282164
0.27282164
0.27282164
0.27282164
0.27282164
0.27282164
0.27282164
0.27282164
0.27282164
6.4733136
6.4733136
0.27282164
0.27282164
0.27282164
0.27282164
0.27282164
0.27282164
0.27282164
6.4733136
6.4733136
6.4733136
6.4733136
0.27282164
0.27282164
0.27282164
6.4733136
6.4733136
6.4733136
0.27282164
0.27282164
0.27282164
0.27282164
0.27282164
0.27282164
0.27282164
0.27282164
0.27282164
6.4733136
6.4733136
6.4733136
6.4733136
0.27282164
0.27282164
0.27282164
6.4733136
6.4733136
6.4733136
6.4733136
6.4733136
6.4733136
6.4733136
0.27282164
0.27282164
0.27282164
0.27282164
0.27282164
0.27282164
6.4733136
6.4733136
6.4733136
0.27282164
0.27282164
0.27282164
0.27282164
0.27282164
0.27282164
6.4733136
0.27282164
0.27282164
0.27282164
6.4733136
6.4733136
0.27282164
0.27282164
0.27282164
0.27282164
0.27282164
0.27282164
0.27282164
0.27282164
0.27282164
0.27282164
0.27282164
0.27282164
0.27282164
0.27282164
0.27282164
0.27282164
0.27282164
0.27282164
0.27282164
0.27282164
0.27282164
0.27282164
0.27282164
0.27282164
0.27282164
0.27282164
0.27282164
0.27282164
0.27282164
0.27282164
0.27282164
0.27282164
0.27282164
0.27282164
0.27282164
0.27282164
0.27282164
0.27282164
0.27282164
0.27282164
0.27282164
0.27282164
0.27282164
0.27282164
0.27282164
0.27282164
0.27282164
0.27282164
0.27282164
0.27282164
0.27282164
0.27282164
0.27282164
0.27282164
0.27282164
0.27282164
0.27282164
0.27282164
0.27282164
0.27282164
0.27282164
0.27282164
0.27282164
0.27282164
0.27282164
0.27282164
0.27282164
0.27282164
0.27282164
0.27282164
0.27282164
0.27282164
0.27282164
0.27282164
0.27282164
0.27282164
0.27282164
0.27282164
0.27282164
0.27282164
0.27282164
0.27282164
0.27282164
0.27282164
0.27282164
0.27282164
0.27282164
0.27282164
0.27282164
0.27282164
0.27282164
0.27282164
0.27282164
0.27282164
0.27282164
0.27282164
0.27282164
0.27282164
0.27282164
0.27282164
0.27282164
0.27282164
0.27282164
0.27282164
0.27282164
0.27282164
0.27282164
0.27282164
0.27282164
0.27282164
0.27282164
0.27282164
0.27282164
0.27282164
0.27282164
0.27282164
0.27282164
0.27282164
0.27282164
0.27282164
0.27282164
0.27282164
0.27282164
0.27282164
0.27282164
0.27282164
0.27282164
0.27282164
0.27282164
0.27282164
0.27282164
0.27282164
0.27282164
0.27282164
0.27282164
0.27282164
0.27282164
0.27282164
0.27282164
0.27282164
0.27282164
0.27282164
0.27282164
0.27282164
0.27282164
0.27282164
0.27282164
0.27282164
0.27282164
0.27282164
0.27282164
0.27282164
0.27282164
0.27282164
0.27282164
0.27282164
0.27282164
0.27282164
0.27282164
0.27282164
0.27282164
0.27282164
0.27282164
0.27282164
0.27282164
0.27282164
0.27282164
0.27282164
0.27282164
0.27282164
0.27282164
0.27282164
0.27282164
0.27282164
0.27282164
0.27282164
0.27282164
0.27282164
0.27282164
0.27282164
0.27282164
0.27282164
0.27282164
0.27282164
0.27282164
0.27282164
0.27282164
0.27282164
0.27282164
0.27282164
0.27282164
0.27282164
0.27282164
0.27282164
0.27282164
0.27282164
0.27282164
0.27282164
0.27282164
0.27282164
0.27282164
0.27282164
0.27282164
0.27282164
0.27282164
0.27282164
0.27282164
0.27282164
0.27282164
0.27282164
0.27282164
0.27282164
0.27282164
0.27282164
0.27282164
0.27282164
0.27282164
0.27282164
0.27282164
0.27282164
0.27282164
0.27282164
0.27282164
0.27282164
0.27282164
0.27282164
0.27282164
0.27282164
0.27282164
0.27282164
0.27282164
0.27282164
0.27282164
0.27282164
0.27282164
0.27282164
0.27282164
0.27282164
0.27282164
0.27282164
0.27282164
0.27282164
-5.92767
-5.92767
-5.92767
0.27282164
0.27282164
0.27282164
0.27282164
0.27282164
0.27282164
0.27282164
0.27282164
-5.92767
-5.92767
-5.92767
-5.92767
0.27282164
0.27282164
0.27282164
-5.92767
-5.92767
-5.92767
0.27282164
0.27282164
0.27282164
0.27282164
0.27282164
0.27282164
0.27282164
0.27282164
0.27282164
0.27282164
0.27282164
0.27282164
0.27282164
0.27282164
0.27282164
0.27282164
0.27282164
0.27282164
0.27282164
0.27282164
0.27282164
0.27282164
0.27282164
0.27282164
0.27282164
0.27282164
0.27282164
0.27282164
0.27282164
0.27282164
0.27282164
0.27282164
0.27282164
0.27282164
0.27282164
0.27282164
0.27282164
0.27282164
0.27282164
0.27282164
0.27282164
0.27282164
0.27282164
0.27282164
0.27282164
0.27282164
-5.92767
-5.92767
-5.92767
-5.92767
0.27282164
0.27282164
0.27282164
0.27282164
0.27282164
0.27282164
0.27282164
0.27282164
-5.92767
-5.92767
-5.92767
-5.92767
0.27282164
0.27282164
0.27282164
0.27282164
-5.92767
-5.92767
-5.92767
-5.92767
-5.92767
0.27282164
0.27282164
0.27282164
-5.92767
-5.92767
0.27282164
0.27282164
0.27282164
0.27282164
0.27282164
0.27282164
0.27282164
0.27282164
0.27282164
0.27282164
0.27282164
0.27282164
0.27282164
0.27282164
0.27282164
0.27282164
0.27282164
0.27282164
0.27282164
0.27282164
0.27282164
0.27282164
0.27282164
0.27282164
0.27282164
0.27282164
0.27282164
0.27282164
0.27282164
0.27282164
0.27282164
0.27282164
0.27282164
0.27282164
0.27282164
0.27282164
0.27282164
0.27282164
0.27282164
0.27282164
0.27282164
0.27282164
0.27282164
0.27282164
0.27282164
0.27282164
0.27282164
0.27282164
0.27282164
0.27282164
-5.92767
-5.92767
-5.92767
0.27282164
0.27282164
0.27282164
0.27282164
0.27282164
0.27282164
0.27282164
0.27282164
0.27282164
0.27282164
0.27282164
0.27282164
0.27282164
0.27282164
0.27282164
0.27282164
0.27282164
0.27282164
0.27282164
0.27282164
0.27282164
0.27282164
0.27282164
0.27282164
0.27282164
0.27282164
0.27282164
0.27282164
0.27282164
0.27282164
0.27282164
0.27282164
0.27282164
0.27282164
0.27282164
0.27282164
0.27282164
0.27282164
0.27282164
0.27282164
0.27282164
-5.92767
-5.92767
-5.92767
-5.92767
0.27282164
0.27282164
0.27282164
-5.92767
-5.92767
0.27282164
0.27282164
0.27282164
-5.92767
-5.92767
-5.92767
0.27282164
0.27282164
0.27282164
0.27282164
-5.92767
-5.92767
-5.92767
-5.92767
-5.92767
-5.92767
-5.92767
-5.92767
-5.92767
0.27282164
0.27282164
0.27282164
0.27282164
0.27282164
0.27282164
0.27282164
0.27282164
0.27282164
0.27282164
0.27282164
0.27282164
0.27282164
-5.92767
-5.92767
-5.92767
0.27282164
0.27282164
0.27282164
0.27282164
0.27282164
0.27282164
0.27282164
0.27282164
0.27282164
0.27282164
0.27282164
0.27282164
0.27282164
-5.92767
-5.92767
-5.92767
0.27282164
0.27282164
-5.92767
-5.92767
-5.92767
-5.92767
-5.92767
0.27282164
0.27282164
0.27282164
-5.92767
-5.92767
-5.92767
-5.92767
-5.92767
0.27282164
0.27282164
0.27282164
0.27282164
0.27282164
-5.92767
-5.92767
-5.92767
-5.92767
0.27282164
0.27282164
0.27282164
0.27282164
0.27282164
0.27282164
0.27282164
0.27282164
-5.92767
-5.92767
-5.92767
0.27282164
0.27282164
-5.92767
-5.92767
-5.92767
-5.92767
0.27282164
-5.92767
-5.92767
-5.92767
0.27282164
0.27282164
0.27282164
0.27282164
0.27282164
0.27282164
0.27282164
0.27282164
-5.92767
-5.92767
-5.92767
-5.92767
-5.92767
0.27282164
0.27282164
0.27282164
0.27282164
0.27282164
0.27282164
0.27282164
0.27282164
0.27282164
0.27282164
0.27282164
0.27282164
0.27282164
0.27282164
0.27282164
0.27282164
0.27282164
0.27282164
-5.92767
-5.92767
-5.92767
-5.92767
-5.92767
-5.92767
-5.92767
-5.92767
-5.92767
0.27282164
0.27282164
-5.92767
-5.92767
-5.92767
-5.92767
-5.92767
-5.92767
0.27282164
0.27282164
0.27282164
-5.92767
-5.92767
-5.92767
-5.92767
-5.92767
-5.92767
-5.92767
-5.92767
-5.92767
-5.92767
-5.92767
-5.92767
-5.92767
0.27282164
0.27282164
0.27282164
-5.92767
-5.92767
-5.92767
-5.92767
-5.92767
-5.92767
-5.92767
-5.92767
-5.92767
-5.92767
-5.92767
-5.92767
-5.92767
-5.92767
-5.92767
-5.92767
-5.92767
-5.92767
-5.92767
-5.92767
-5.92767
-5.92767
-5.92767
-5.92767
-5.92767
-5.92767
-5.92767
-5.92767
0.27282164
0.27282164
-5.92767
-5.92767
-5.92767
-5.92767
-5.92767
-5.92767
-5.92767
-5.92767
-5.92767
-5.92767
-5.92767
-5.92767
-5.92767
-5.92767
-5.92767
-5.92767
-5.92767
-5.92767
-5.92767
-5.92767
-5.92767
-5.92767
-5.92767
-5.92767
0.27282164
0.27282164
-5.92767
-5.92767
-5.92767
-5.92767
-5.92767
-5.92767
-5.92767
-5.92767
-5.92767
-5.92767
-5.92767
-5.92767
-5.92767
-5.92767
-5.92767
-5.92767
-5.92767
-5.92767
0.27282164
0.27282164
0.27282164
0.27282164
0.27282164
-5.92767
-5.92767
-5.92767
-5.92767
0.27282164
0.27282164
0.27282164
0.27282164
-5.92767
-5.92767
-5.92767
0.27282164
0.27282164
0.27282164
0.27282164
0.27282164
0.27282164
0.27282164
0.27282164
0.27282164
-5.92767
-5.92767
-5.92767
-5.92767
-5.92767
0.27282164
0.27282164
0.27282164
-5.92767
-5.92767
-5.92767
-5.92767
-5.92767
-5.92767
-5.92767
-5.92767
-5.92767
-5.92767
-5.92767
-5.92767
-5.92767
-5.92767
-5.92767
-5.92767
-5.92767
-5.92767
-5.92767
-5.92767
-5.92767
-5.92767
-5.92767
-5.92767
-5.92767
-5.92767
-5.92767
-5.92767
-5.92767
-5.92767
-5.92767
-5.92767
-5.92767
0.27282164
0.27282164
0.27282164
-5.92767
-5.92767
-5.92767
-5.92767
-5.92767
-5.92767
-5.92767
-5.92767
-5.92767
-5.92767
-5.92767
-5.92767
-5.92767
-5.92767
-5.92767
-5.92767
-5.92767
-5.92767
-5.92767
-5.92767
-5.92767
-5.92767
-5.92767
-5.92767
-5.92767
-5.92767
-5.92767
-5.92767
-5.92767
-5.92767
-5.92767
-5.92767
-5.92767
-5.92767
-5.92767
-5.92767
-5.92767
-5.92767
-5.92767
-5.92767
-5.92767
-5.92767
-5.92767
-5.92767
-5.92767
-5.92767
-5.92767
-5.92767
-5.92767
-5.92767
-5.92767
-5.92767
-5.92767
-5.92767
-5.92767
-5.92767
-5.92767
-5.92767
-5.92767
-5.92767
-5.92767
-5.92767
-5.92767
-5.92767
-5.92767
-5.92767
-5.92767
-5.92767
-5.92767
-5.92767
-5.92767
-5.92767
-5.92767
-5.92767
-5.92767
-5.92767
-5.92767
-5.92767
-5.92767
-5.92767
-5.92767
-5.92767
-5.92767
-5.92767
-5.92767
-5.92767
-5.92767
-5.92767
-5.92767
-5.92767
-5.92767
-5.92767
-5.92767
-5.92767
-5.92767
-5.92767
-5.92767
-5.92767
-5.92767
-5.92767
-5.92767
-5.92767
-5.92767
-5.92767
-5.92767
-5.92767
-5.92767
-5.92767
-5.92767
-5.92767
-5.92767
-5.92767
-5.92767
-5.92767
-5.92767
-5.92767
-5.92767
-5.92767
-5.92767
-5.92767
-5.92767
-5.92767
-5.92767
-5.92767
-5.92767
-5.92767
-5.92767
-5.92767
-5.92767
-5.92767
-5.92767
-5.92767
-5.92767
-5.92767
-5.92767
-5.92767
-5.92767
-5.92767
-5.92767
-5.92767
-5.92767
-5.92767
-5.92767
-5.92767
-5.92767
-5.92767
-5.92767
-5.92767
-5.92767
-5.92767
-5.92767
-5.92767
-5.92767
-5.92767
-5.92767
-5.92767
-5.92767
-5.92767
-5.92767
-5.92767
-5.92767
-5.92767
-5.92767
-5.92767
-5.92767
-5.92767
-5.92767
-5.92767
-5.92767
-5.92767
-5.92767
-5.92767
-5.92767
-5.92767
-5.92767
-5.92767
-5.92767
-5.92767
-5.92767
-5.92767
-5.92767
-5.92767
-5.92767
-5.92767
-5.92767
-5.92767
-5.92767
-5.92767
-5.92767
-5.92767
-5.92767
-5.92767
-5.92767
-5.92767
-5.92767
-5.92767
-5.92767
-5.92767
-5.92767
-5.92767
-5.92767
-5.92767
-5.92767
-5.92767
-5.92767
-5.92767
-5.92767
-5.92767
-5.92767
-5.92767
-5.92767
-5.92767
-5.92767
-5.92767
-5.92767
-5.92767
-5.92767
-5.92767
-5.92767
-5.92767
-5.92767
-5.92767
-5.92767
-5.92767
-5.92767
-5.92767
-5.92767
-5.92767
-5.92767
-5.92767
-5.92767
-5.92767
-5.92767
-5.92767
-5.92767
-5.92767
-5.92767
-5.92767
-5.92767
-5.92767
-5.92767
-5.92767
-5.92767
-5.92767
-5.92767
-5.92767
-5.92767
-5.92767
-5.92767
-5.92767
-5.92767
-5.92767
-5.92767
-5.92767
-5.92767
-5.92767
-5.92767
-5.92767
-5.92767
-5.92767
-5.92767
-5.92767
-5.92767
-5.92767
-5.92767
-5.92767
-5.92767
-5.92767
-5.92767
-5.92767
-5.92767
-5.92767
-5.92767
-5.92767
-5.92767
-5.92767
-5.92767
-5.92767
-5.92767
-5.92767
-5.92767
-5.92767
-5.92767
-5.92767
0.27282164
0.27282164
0.27282164
-5.92767
-5.92767
-5.92767
0.27282164
0.27282164
0.27282164
0.27282164
0.27282164
0.27282164
0.27282164
0.27282164
-5.92767
-5.92767
-5.92767
-5.92767
-5.92767
-5.92767
-5.92767
-5.92767
0.27282164
0.27282164
0.27282164
0.27282164
0.27282164
0.27282164
0.27282164
-5.92767
0.27282164
0.27282164
0.27282164
-5.92767
-5.92767
-5.92767
-5.92767
0.27282164
0.27282164
0.27282164
0.27282164
0.27282164
0.27282164
0.27282164
0.27282164
0.27282164
0.27282164
0.27282164
0.27282164
0.27282164
0.27282164
0.27282164
0.27282164
0.27282164
0.27282164
0.27282164
0.27282164
0.27282164
0.27282164
0.27282164
-5.92767
-5.92767
-5.92767
-5.92767
0.27282164
0.27282164
0.27282164
0.27282164
0.27282164
0.27282164
0.27282164
0.27282164
0.27282164
0.27282164
-5.92767
0.27282164
0.27282164
0.27282164
0.27282164
0.27282164
0.27282164
