# Supplementary material for: Performances of the PIPER scalable child human body model in accident reconstruction
Source: PLoS One. 2017 Nov 14;12(11):e0187916. doi: 10.1371/journal.pone.0187916 (PMC5685610; doi:10.1371/journal.pone.0187916)
Supplement: S3 Data — This zip folder contains input accelerations for reproducibility of the accident reconstruction. Also, the readings from the dummy sensor are reported for reproducibility of the calculations. (ZIP) [file pone.0187916.s011.zip › CHANNEL/RAC03.015]

Test object number          :1
Name of the channel         :
Laboratory channel code     :16HEAD0000Q6ACZP
Customer channel code       :16HEAD0000Q6ACZP
Channel code                :16HEAD0000Q6ACZP
Unit                        :m/(s*s)
Direction                   :Z
Dimension                   :AC
Transducer type             :B-62594
Pre-filter type             :4000Hz 6pole Butterworth (device internal)
Cut off frequency           :4000.0
Channel frequency class     :2000
Channel amplitude class     :20000.0
Reference channel           :implicit
Reference channel name      :NOVALUE
Data source                 :transducer
Data status                 :ok
Sampling interval           :5.0E-5
Bit resolution              :16
".ValidationRemark           :Seulement la gamme [-0.4096 sec; 40.0 sec] a �t� lue. Gamme demand�e: [-6.0 sec; 40.0 sec]."
Time of first sample        :-0.2
Number of samples           :14000
First global maximum value  :152.89252
Time of maximum value       :0.08689998
First global minimum value  :-4.3633924
Time of minimum value       :0.038849995
Start offset interval       :-0.1
End offset interval         :-0.05
-0.8015764
-0.8015764
-0.8015764
-0.8015764
-0.8015764
-0.8015764
-0.8015764
-0.8015764
-0.8015764
-0.8015764
-0.8015764
-0.8015764
-0.8015764
-0.8015764
-0.8015764
-0.8015764
-0.8015764
-0.8015764
-0.8015764
-0.8015764
-0.8015764
-0.8015764
-0.8015764
-0.8015764
-0.8015764
-0.8015764
-0.8015764
-0.8015764
-0.8015764
-0.8015764
-0.8015764
-0.8015764
-0.8015764
-0.8015764
-0.8015764
-0.8015764
-0.8015764
-0.8015764
-0.8015764
-0.8015764
-0.8015764
-0.8015764
-0.8015764
-0.8015764
-0.8015764
-0.8015764
-0.8015764
-0.8015764
-0.8015764
-0.8015764
-0.8015764
-0.8015764
-0.8015764
-0.8015764
-0.8015764
-0.8015764
-0.8015764
-0.8015764
-0.8015764
-0.8015764
-0.8015764
-0.8015764
-0.8015764
-0.8015764
-0.8015764
-0.8015764
-0.8015764
-0.8015764
-0.8015764
-0.8015764
-0.8015764
-0.8015764
-0.8015764
-0.8015764
-0.8015764
-0.8015764
-0.8015764
-0.8015764
-0.8015764
-0.8015764
-0.8015764
-0.8015764
-0.8015764
-0.8015764
-0.8015764
-0.8015764
-0.8015764
-0.8015764
-0.8015764
-0.8015764
-0.8015764
-0.8015764
-0.8015764
-0.8015764
-0.8015764
-0.8015764
-0.8015764
-0.8015764
-0.8015764
-0.8015764
-0.8015764
-0.8015764
-0.8015764
-0.8015764
-0.8015764
-0.8015764
-0.8015764
-0.8015764
-0.8015764
-0.8015764
-0.8015764
-0.8015764
-0.8015764
-0.8015764
-0.8015764
-0.8015764
-0.8015764
-0.8015764
-0.8015764
-0.8015764
-0.8015764
-0.8015764
-0.8015764
-0.8015764
-0.8015764
-0.8015764
-0.8015764
-0.8015764
-0.8015764
5.3173304
5.3173304
5.3173304
-0.8015764
-0.8015764
-0.8015764
-0.8015764
-0.8015764
-0.8015764
-0.8015764
-0.8015764
-0.8015764
-0.8015764
-0.8015764
-0.8015764
-0.8015764
-0.8015764
-0.8015764
-0.8015764
-0.8015764
-0.8015764
-0.8015764
-0.8015764
-0.8015764
-0.8015764
-0.8015764
-0.8015764
-0.8015764
-0.8015764
-0.8015764
-0.8015764
-0.8015764
-0.8015764
-0.8015764
-0.8015764
-0.8015764
-0.8015764
-0.8015764
-0.8015764
-0.8015764
-0.8015764
-0.8015764
-0.8015764
-0.8015764
-0.8015764
-0.8015764
-0.8015764
-0.8015764
-0.8015764
-0.8015764
-0.8015764
-0.8015764
-0.8015764
-0.8015764
-0.8015764
-0.8015764
-0.8015764
-0.8015764
-0.8015764
-0.8015764
-0.8015764
-0.8015764
-0.8015764
-0.8015764
-0.8015764
-0.8015764
-0.8015764
-0.8015764
-0.8015764
-0.8015764
-0.8015764
-0.8015764
-0.8015764
-0.8015764
-0.8015764
-0.8015764
-0.8015764
-0.8015764
-0.8015764
-0.8015764
-0.8015764
-0.8015764
-0.8015764
-0.8015764
-0.8015764
-0.8015764
-0.8015764
-0.8015764
-0.8015764
-0.8015764
-0.8015764
-0.8015764
-0.8015764
-0.8015764
-0.8015764
-0.8015764
-0.8015764
-0.8015764
-0.8015764
5.3173304
5.3173304
5.3173304
-0.8015764
-0.8015764
-0.8015764
-0.8015764
-0.8015764
-0.8015764
-0.8015764
-0.8015764
-0.8015764
-0.8015764
-0.8015764
-0.8015764
-0.8015764
-0.8015764
-0.8015764
-0.8015764
-0.8015764
-0.8015764
-0.8015764
-0.8015764
-0.8015764
5.3173304
5.3173304
5.3173304
-0.8015764
-0.8015764
-0.8015764
-0.8015764
-0.8015764
-0.8015764
-0.8015764
-0.8015764
-0.8015764
-0.8015764
-0.8015764
-0.8015764
-0.8015764
-0.8015764
-0.8015764
-0.8015764
-0.8015764
-0.8015764
-0.8015764
-0.8015764
-0.8015764
-0.8015764
-0.8015764
-0.8015764
-0.8015764
-0.8015764
-0.8015764
-0.8015764
-0.8015764
-0.8015764
-0.8015764
-0.8015764
-0.8015764
-0.8015764
-0.8015764
-0.8015764
-0.8015764
-0.8015764
-0.8015764
-0.8015764
-0.8015764
-0.8015764
-0.8015764
-0.8015764
-0.8015764
-0.8015764
-0.8015764
-0.8015764
-0.8015764
-0.8015764
-0.8015764
-0.8015764
-0.8015764
-0.8015764
-0.8015764
-0.8015764
-0.8015764
-0.8015764
-0.8015764
-0.8015764
-0.8015764
-0.8015764
-0.8015764
-0.8015764
-0.8015764
-0.8015764
-0.8015764
-0.8015764
-0.8015764
-0.8015764
-0.8015764
-0.8015764
-0.8015764
-0.8015764
-0.8015764
-0.8015764
-0.8015764
-0.8015764
-0.8015764
-0.8015764
-0.8015764
-0.8015764
-0.8015764
-0.8015764
-0.8015764
-0.8015764
-0.8015764
-0.8015764
-0.8015764
-0.8015764
-0.8015764
-0.8015764
-0.8015764
-0.8015764
-0.8015764
-0.8015764
-0.8015764
-0.8015764
-0.8015764
-0.8015764
-0.8015764
-0.8015764
-0.8015764
-0.8015764
-0.8015764
-0.8015764
-0.8015764
-0.8015764
-0.8015764
-0.8015764
-0.8015764
-0.8015764
-0.8015764
-0.8015764
-0.8015764
-0.8015764
-0.8015764
-0.8015764
-0.8015764
-0.8015764
-0.8015764
-0.8015764
-0.8015764
-0.8015764
-0.8015764
-0.8015764
-0.8015764
-0.8015764
-0.8015764
-0.8015764
-0.8015764
-0.8015764
-0.8015764
-0.8015764
-0.8015764
-0.8015764
-0.8015764
-0.8015764
-0.8015764
-0.8015764
-0.8015764
-0.8015764
-0.8015764
-0.8015764
-0.8015764
5.3173304
5.3173304
5.3173304
-0.8015764
-0.8015764
5.3173304
5.3173304
-0.8015764
-0.8015764
-0.8015764
-0.8015764
-0.8015764
-0.8015764
-0.8015764
-0.8015764
-0.8015764
-0.8015764
-0.8015764
-0.8015764
-0.8015764
-0.8015764
-0.8015764
-0.8015764
-0.8015764
-0.8015764
-0.8015764
-0.8015764
-0.8015764
-0.8015764
-0.8015764
-0.8015764
-0.8015764
5.3173304
5.3173304
-0.8015764
-0.8015764
-0.8015764
-0.8015764
5.3173304
5.3173304
5.3173304
-0.8015764
-0.8015764
-0.8015764
-0.8015764
-0.8015764
-0.8015764
5.3173304
5.3173304
5.3173304
-0.8015764
-0.8015764
-0.8015764
-0.8015764
-0.8015764
-0.8015764
-0.8015764
-0.8015764
-0.8015764
-0.8015764
-0.8015764
-0.8015764
-0.8015764
-0.8015764
-0.8015764
-0.8015764
-0.8015764
5.3173304
5.3173304
5.3173304
5.3173304
5.3173304
5.3173304
5.3173304
5.3173304
5.3173304
-0.8015764
-0.8015764
5.3173304
5.3173304
5.3173304
5.3173304
-0.8015764
-0.8015764
-0.8015764
5.3173304
5.3173304
5.3173304
5.3173304
-0.8015764
-0.8015764
-0.8015764
5.3173304
5.3173304
5.3173304
5.3173304
5.3173304
-0.8015764
-0.8015764
-0.8015764
-0.8015764
5.3173304
5.3173304
5.3173304
-0.8015764
-0.8015764
-0.8015764
-0.8015764
-0.8015764
-0.8015764
-0.8015764
-0.8015764
-0.8015764
5.3173304
5.3173304
5.3173304
-0.8015764
-0.8015764
-0.8015764
-0.8015764
-0.8015764
-0.8015764
5.3173304
5.3173304
5.3173304
-0.8015764
-0.8015764
-0.8015764
-0.8015764
-0.8015764
-0.8015764
5.3173304
5.3173304
5.3173304
-0.8015764
-0.8015764
-0.8015764
-0.8015764
-0.8015764
-0.8015764
-0.8015764
-0.8015764
5.3173304
5.3173304
5.3173304
5.3173304
5.3173304
5.3173304
-0.8015764
-0.8015764
5.3173304
5.3173304
5.3173304
5.3173304
-0.8015764
-0.8015764
-0.8015764
-0.8015764
-0.8015764
-0.8015764
-0.8015764
-0.8015764
-0.8015764
-0.8015764
-0.8015764
-0.8015764
-0.8015764
5.3173304
5.3173304
5.3173304
-0.8015764
-0.8015764
-0.8015764
-0.8015764
-0.8015764
-0.8015764
5.3173304
5.3173304
5.3173304
5.3173304
5.3173304
5.3173304
5.3173304
5.3173304
5.3173304
5.3173304
5.3173304
-0.8015764
-0.8015764
-0.8015764
5.3173304
5.3173304
5.3173304
5.3173304
5.3173304
5.3173304
5.3173304
5.3173304
5.3173304
5.3173304
5.3173304
5.3173304
5.3173304
5.3173304
5.3173304
5.3173304
5.3173304
5.3173304
5.3173304
5.3173304
5.3173304
5.3173304
5.3173304
5.3173304
5.3173304
5.3173304
5.3173304
5.3173304
5.3173304
5.3173304
-0.8015764
-0.8015764
-0.8015764
5.3173304
5.3173304
5.3173304
5.3173304
5.3173304
5.3173304
5.3173304
5.3173304
-0.8015764
-0.8015764
-0.8015764
-0.8015764
-0.8015764
-0.8015764
-0.8015764
-0.8015764
5.3173304
5.3173304
5.3173304
-0.8015764
-0.8015764
5.3173304
5.3173304
5.3173304
5.3173304
5.3173304
-0.8015764
-0.8015764
-0.8015764
5.3173304
5.3173304
5.3173304
5.3173304
5.3173304
5.3173304
5.3173304
5.3173304
5.3173304
5.3173304
5.3173304
5.3173304
5.3173304
5.3173304
5.3173304
5.3173304
5.3173304
5.3173304
5.3173304
5.3173304
5.3173304
5.3173304
5.3173304
5.3173304
5.3173304
5.3173304
5.3173304
5.3173304
5.3173304
5.3173304
5.3173304
5.3173304
5.3173304
5.3173304
5.3173304
5.3173304
5.3173304
-0.8015764
-0.8015764
5.3173304
5.3173304
-0.8015764
-0.8015764
5.3173304
5.3173304
5.3173304
5.3173304
-0.8015764
-0.8015764
-0.8015764
-0.8015764
-0.8015764
-0.8015764
5.3173304
5.3173304
5.3173304
5.3173304
5.3173304
5.3173304
5.3173304
-0.8015764
-0.8015764
-0.8015764
-0.8015764
-0.8015764
-0.8015764
-0.8015764
5.3173304
5.3173304
5.3173304
5.3173304
5.3173304
5.3173304
-0.8015764
-0.8015764
-0.8015764
-0.8015764
5.3173304
5.3173304
5.3173304
5.3173304
5.3173304
5.3173304
-0.8015764
-0.8015764
-0.8015764
-0.8015764
5.3173304
5.3173304
5.3173304
5.3173304
5.3173304
-0.8015764
-0.8015764
-0.8015764
-0.8015764
-0.8015764
-0.8015764
-0.8015764
-0.8015764
-0.8015764
-0.8015764
-0.8015764
5.3173304
5.3173304
5.3173304
5.3173304
5.3173304
5.3173304
5.3173304
5.3173304
-0.8015764
-0.8015764
-0.8015764
5.3173304
5.3173304
5.3173304
5.3173304
-0.8015764
-0.8015764
-0.8015764
5.3173304
5.3173304
5.3173304
5.3173304
-0.8015764
-0.8015764
-0.8015764
5.3173304
5.3173304
5.3173304
-0.8015764
-0.8015764
-0.8015764
5.3173304
5.3173304
5.3173304
5.3173304
5.3173304
-0.8015764
-0.8015764
-0.8015764
-0.8015764
-0.8015764
-0.8015764
-0.8015764
-0.8015764
-0.8015764
-0.8015764
-0.8015764
-0.8015764
-0.8015764
-0.8015764
-0.8015764
-0.8015764
-0.8015764
-0.8015764
-0.8015764
-0.8015764
-0.8015764
-0.8015764
-0.8015764
-0.8015764
-0.8015764
-0.8015764
-0.8015764
-0.8015764
-0.8015764
5.3173304
-0.8015764
-0.8015764
-0.8015764
5.3173304
5.3173304
5.3173304
-0.8015764
-0.8015764
-0.8015764
-0.8015764
5.3173304
5.3173304
5.3173304
-0.8015764
-0.8015764
5.3173304
5.3173304
5.3173304
-0.8015764
-0.8015764
-0.8015764
-0.8015764
-0.8015764
-0.8015764
-0.8015764
5.3173304
5.3173304
5.3173304
-0.8015764
-0.8015764
-0.8015764
-0.8015764
-0.8015764
-0.8015764
-0.8015764
5.3173304
5.3173304
-0.8015764
-0.8015764
-0.8015764
5.3173304
5.3173304
5.3173304
-0.8015764
-0.8015764
-0.8015764
5.3173304
5.3173304
5.3173304
5.3173304
5.3173304
5.3173304
5.3173304
5.3173304
5.3173304
5.3173304
5.3173304
5.3173304
5.3173304
5.3173304
-0.8015764
-0.8015764
-0.8015764
-0.8015764
5.3173304
5.3173304
5.3173304
-0.8015764
-0.8015764
-0.8015764
5.3173304
5.3173304
5.3173304
5.3173304
5.3173304
5.3173304
5.3173304
5.3173304
5.3173304
5.3173304
5.3173304
5.3173304
5.3173304
5.3173304
5.3173304
5.3173304
5.3173304
5.3173304
5.3173304
5.3173304
5.3173304
5.3173304
5.3173304
5.3173304
-0.8015764
-0.8015764
5.3173304
5.3173304
5.3173304
-0.8015764
-0.8015764
5.3173304
5.3173304
-0.8015764
-0.8015764
5.3173304
5.3173304
5.3173304
5.3173304
-0.8015764
-0.8015764
5.3173304
5.3173304
5.3173304
5.3173304
5.3173304
5.3173304
5.3173304
5.3173304
-0.8015764
-0.8015764
-0.8015764
5.3173304
5.3173304
-0.8015764
-0.8015764
5.3173304
5.3173304
5.3173304
5.3173304
5.3173304
5.3173304
5.3173304
-0.8015764
-0.8015764
5.3173304
5.3173304
5.3173304
5.3173304
-0.8015764
-0.8015764
-0.8015764
5.3173304
5.3173304
5.3173304
5.3173304
5.3173304
5.3173304
5.3173304
5.3173304
5.3173304
5.3173304
5.3173304
5.3173304
5.3173304
5.3173304
5.3173304
5.3173304
5.3173304
5.3173304
5.3173304
5.3173304
5.3173304
5.3173304
5.3173304
5.3173304
5.3173304
5.3173304
5.3173304
5.3173304
-0.8015764
5.3173304
5.3173304
5.3173304
5.3173304
5.3173304
5.3173304
5.3173304
5.3173304
5.3173304
5.3173304
5.3173304
5.3173304
5.3173304
5.3173304
5.3173304
5.3173304
5.3173304
-0.8015764
5.3173304
5.3173304
5.3173304
5.3173304
-0.8015764
5.3173304
5.3173304
5.3173304
5.3173304
5.3173304
5.3173304
5.3173304
5.3173304
5.3173304
5.3173304
5.3173304
5.3173304
5.3173304
5.3173304
5.3173304
5.3173304
5.3173304
5.3173304
5.3173304
5.3173304
5.3173304
5.3173304
5.3173304
5.3173304
5.3173304
5.3173304
5.3173304
5.3173304
5.3173304
5.3173304
5.3173304
5.3173304
5.3173304
5.3173304
5.3173304
5.3173304
5.3173304
5.3173304
5.3173304
5.3173304
5.3173304
5.3173304
5.3173304
5.3173304
5.3173304
5.3173304
5.3173304
5.3173304
5.3173304
5.3173304
5.3173304
5.3173304
5.3173304
5.3173304
5.3173304
5.3173304
5.3173304
5.3173304
5.3173304
5.3173304
5.3173304
5.3173304
5.3173304
5.3173304
5.3173304
5.3173304
5.3173304
5.3173304
5.3173304
5.3173304
5.3173304
5.3173304
5.3173304
5.3173304
5.3173304
5.3173304
5.3173304
5.3173304
5.3173304
5.3173304
5.3173304
5.3173304
5.3173304
5.3173304
5.3173304
5.3173304
5.3173304
5.3173304
5.3173304
5.3173304
5.3173304
-0.8015764
-0.8015764
5.3173304
5.3173304
5.3173304
5.3173304
5.3173304
5.3173304
5.3173304
5.3173304
5.3173304
5.3173304
5.3173304
5.3173304
5.3173304
5.3173304
5.3173304
5.3173304
5.3173304
5.3173304
-0.8015764
-0.8015764
-0.8015764
5.3173304
5.3173304
5.3173304
5.3173304
5.3173304
5.3173304
5.3173304
5.3173304
5.3173304
5.3173304
5.3173304
5.3173304
5.3173304
5.3173304
5.3173304
5.3173304
5.3173304
-0.8015764
-0.8015764
-0.8015764
5.3173304
5.3173304
5.3173304
5.3173304
5.3173304
5.3173304
-0.8015764
-0.8015764
-0.8015764
-0.8015764
-0.8015764
-0.8015764
5.3173304
5.3173304
5.3173304
5.3173304
5.3173304
-0.8015764
-0.8015764
-0.8015764
5.3173304
5.3173304
5.3173304
5.3173304
5.3173304
5.3173304
5.3173304
5.3173304
5.3173304
5.3173304
5.3173304
5.3173304
5.3173304
5.3173304
5.3173304
5.3173304
5.3173304
-0.8015764
-0.8015764
-0.8015764
-0.8015764
5.3173304
5.3173304
5.3173304
5.3173304
5.3173304
5.3173304
5.3173304
-0.8015764
-0.8015764
-0.8015764
-0.8015764
-0.8015764
-0.8015764
5.3173304
5.3173304
5.3173304
5.3173304
-0.8015764
-0.8015764
-0.8015764
5.3173304
5.3173304
5.3173304
5.3173304
5.3173304
5.3173304
5.3173304
5.3173304
-0.8015764
-0.8015764
-0.8015764
-0.8015764
-0.8015764
-0.8015764
-0.8015764
-0.8015764
5.3173304
5.3173304
5.3173304
5.3173304
5.3173304
5.3173304
5.3173304
5.3173304
5.3173304
5.3173304
5.3173304
5.3173304
5.3173304
5.3173304
5.3173304
5.3173304
5.3173304
5.3173304
5.3173304
5.3173304
5.3173304
5.3173304
5.3173304
5.3173304
5.3173304
5.3173304
-0.8015764
-0.8015764
-0.8015764
5.3173304
5.3173304
-0.8015764
-0.8015764
5.3173304
5.3173304
5.3173304
-0.8015764
-0.8015764
-0.8015764
5.3173304
5.3173304
5.3173304
5.3173304
5.3173304
5.3173304
5.3173304
5.3173304
5.3173304
5.3173304
5.3173304
5.3173304
5.3173304
5.3173304
5.3173304
5.3173304
5.3173304
5.3173304
5.3173304
5.3173304
-0.8015764
-0.8015764
-0.8015764
5.3173304
5.3173304
5.3173304
5.3173304
5.3173304
5.3173304
5.3173304
5.3173304
5.3173304
5.3173304
5.3173304
5.3173304
5.3173304
5.3173304
5.3173304
5.3173304
5.3173304
5.3173304
5.3173304
5.3173304
5.3173304
5.3173304
5.3173304
-0.8015764
-0.8015764
-0.8015764
-0.8015764
-0.8015764
-0.8015764
5.3173304
5.3173304
5.3173304
5.3173304
5.3173304
5.3173304
5.3173304
5.3173304
5.3173304
5.3173304
5.3173304
5.3173304
5.3173304
5.3173304
5.3173304
5.3173304
5.3173304
5.3173304
5.3173304
5.3173304
5.3173304
5.3173304
5.3173304
5.3173304
5.3173304
5.3173304
5.3173304
5.3173304
5.3173304
5.3173304
5.3173304
5.3173304
5.3173304
5.3173304
5.3173304
5.3173304
5.3173304
5.3173304
5.3173304
5.3173304
5.3173304
5.3173304
5.3173304
5.3173304
5.3173304
5.3173304
5.3173304
5.3173304
5.3173304
5.3173304
5.3173304
5.3173304
5.3173304
5.3173304
5.3173304
5.3173304
5.3173304
5.3173304
5.3173304
5.3173304
5.3173304
5.3173304
5.3173304
5.3173304
5.3173304
5.3173304
5.3173304
5.3173304
5.3173304
5.3173304
5.3173304
5.3173304
5.3173304
5.3173304
5.3173304
5.3173304
5.3173304
5.3173304
5.3173304
5.3173304
5.3173304
5.3173304
5.3173304
5.3173304
5.3173304
5.3173304
5.3173304
5.3173304
5.3173304
5.3173304
-0.8015764
-0.8015764
5.3173304
5.3173304
5.3173304
5.3173304
5.3173304
5.3173304
5.3173304
5.3173304
5.3173304
5.3173304
5.3173304
5.3173304
5.3173304
5.3173304
5.3173304
5.3173304
5.3173304
5.3173304
5.3173304
5.3173304
5.3173304
5.3173304
5.3173304
5.3173304
5.3173304
5.3173304
5.3173304
5.3173304
5.3173304
5.3173304
5.3173304
5.3173304
5.3173304
5.3173304
5.3173304
5.3173304
5.3173304
5.3173304
5.3173304
5.3173304
5.3173304
5.3173304
5.3173304
5.3173304
5.3173304
5.3173304
5.3173304
5.3173304
5.3173304
5.3173304
5.3173304
5.3173304
5.3173304
5.3173304
5.3173304
5.3173304
5.3173304
5.3173304
5.3173304
5.3173304
5.3173304
5.3173304
5.3173304
5.3173304
5.3173304
5.3173304
5.3173304
5.3173304
5.3173304
5.3173304
5.3173304
5.3173304
5.3173304
5.3173304
5.3173304
5.3173304
5.3173304
5.3173304
5.3173304
5.3173304
5.3173304
5.3173304
5.3173304
5.3173304
5.3173304
5.3173304
5.3173304
5.3173304
5.3173304
5.3173304
5.3173304
5.3173304
5.3173304
5.3173304
5.3173304
5.3173304
5.3173304
5.3173304
5.3173304
5.3173304
5.3173304
5.3173304
5.3173304
5.3173304
5.3173304
5.3173304
5.3173304
5.3173304
5.3173304
5.3173304
5.3173304
5.3173304
5.3173304
5.3173304
5.3173304
5.3173304
5.3173304
5.3173304
5.3173304
5.3173304
5.3173304
5.3173304
5.3173304
5.3173304
5.3173304
5.3173304
5.3173304
5.3173304
5.3173304
5.3173304
5.3173304
5.3173304
5.3173304
5.3173304
5.3173304
5.3173304
5.3173304
5.3173304
5.3173304
5.3173304
5.3173304
5.3173304
5.3173304
5.3173304
5.3173304
5.3173304
5.3173304
5.3173304
5.3173304
5.3173304
5.3173304
5.3173304
5.3173304
5.3173304
5.3173304
5.3173304
5.3173304
5.3173304
5.3173304
5.3173304
5.3173304
5.3173304
5.3173304
5.3173304
5.3173304
5.3173304
5.3173304
5.3173304
5.3173304
5.3173304
5.3173304
5.3173304
5.3173304
5.3173304
5.3173304
5.3173304
5.3173304
5.3173304
5.3173304
5.3173304
5.3173304
5.3173304
5.3173304
5.3173304
5.3173304
5.3173304
5.3173304
5.3173304
5.3173304
5.3173304
5.3173304
5.3173304
5.3173304
5.3173304
5.3173304
5.3173304
5.3173304
5.3173304
5.3173304
5.3173304
5.3173304
5.3173304
5.3173304
5.3173304
5.3173304
5.3173304
5.3173304
5.3173304
5.3173304
5.3173304
5.3173304
5.3173304
5.3173304
5.3173304
5.3173304
5.3173304
5.3173304
5.3173304
5.3173304
5.3173304
5.3173304
5.3173304
5.3173304
5.3173304
5.3173304
5.3173304
5.3173304
5.3173304
5.3173304
5.3173304
5.3173304
5.3173304
5.3173304
5.3173304
5.3173304
5.3173304
5.3173304
5.3173304
5.3173304
5.3173304
5.3173304
5.3173304
5.3173304
5.3173304
5.3173304
5.3173304
5.3173304
5.3173304
5.3173304
5.3173304
5.3173304
5.3173304
5.3173304
5.3173304
5.3173304
5.3173304
5.3173304
5.3173304
5.3173304
5.3173304
5.3173304
5.3173304
5.3173304
5.3173304
5.3173304
5.3173304
5.3173304
5.3173304
5.3173304
5.3173304
5.3173304
5.3173304
5.3173304
5.3173304
5.3173304
5.3173304
5.3173304
5.3173304
5.3173304
5.3173304
5.3173304
5.3173304
5.3173304
5.3173304
5.3173304
5.3173304
5.3173304
5.3173304
5.3173304
5.3173304
5.3173304
5.3173304
5.3173304
5.3173304
5.3173304
5.3173304
5.3173304
5.3173304
5.3173304
5.3173304
5.3173304
5.3173304
5.3173304
5.3173304
5.3173304
5.3173304
5.3173304
5.3173304
5.3173304
5.3173304
5.3173304
5.3173304
5.3173304
5.3173304
5.3173304
5.3173304
5.3173304
5.3173304
5.3173304
5.3173304
5.3173304
5.3173304
5.3173304
5.3173304
5.3173304
5.3173304
5.3173304
5.3173304
5.3173304
5.3173304
5.3173304
5.3173304
5.3173304
5.3173304
5.3173304
5.3173304
5.3173304
5.3173304
5.3173304
5.3173304
5.3173304
5.3173304
5.3173304
5.3173304
5.3173304
5.3173304
5.3173304
5.3173304
5.3173304
5.3173304
5.3173304
5.3173304
5.3173304
5.3173304
5.3173304
5.3173304
5.3173304
5.3173304
5.3173304
5.3173304
5.3173304
5.3173304
5.3173304
5.3173304
5.3173304
5.3173304
5.3173304
5.3173304
5.3173304
5.3173304
5.3173304
5.3173304
5.3173304
5.3173304
5.3173304
5.3173304
5.3173304
5.3173304
5.3173304
5.3173304
5.3173304
5.3173304
5.3173304
5.3173304
5.3173304
5.3173304
5.3173304
5.3173304
5.3173304
5.3173304
5.3173304
5.3173304
5.3173304
5.3173304
5.3173304
5.3173304
5.3173304
5.3173304
5.3173304
5.3173304
5.3173304
5.3173304
5.3173304
5.3173304
5.3173304
5.3173304
5.3173304
5.3173304
5.3173304
5.3173304
5.3173304
5.3173304
5.3173304
5.3173304
5.3173304
5.3173304
5.3173304
5.3173304
5.3173304
5.3173304
5.3173304
5.3173304
5.3173304
5.3173304
5.3173304
5.3173304
5.3173304
5.3173304
5.3173304
5.3173304
5.3173304
5.3173304
5.3173304
5.3173304
5.3173304
5.3173304
5.3173304
5.3173304
5.3173304
5.3173304
5.3173304
5.3173304
5.3173304
5.3173304
5.3173304
5.3173304
5.3173304
5.3173304
5.3173304
5.3173304
5.3173304
5.3173304
5.3173304
5.3173304
5.3173304
5.3173304
5.3173304
5.3173304
5.3173304
5.3173304
5.3173304
5.3173304
5.3173304
5.3173304
5.3173304
5.3173304
5.3173304
5.3173304
5.3173304
5.3173304
5.3173304
5.3173304
5.3173304
5.3173304
5.3173304
5.3173304
5.3173304
5.3173304
5.3173304
5.3173304
5.3173304
5.3173304
5.3173304
5.3173304
5.3173304
5.3173304
5.3173304
5.3173304
5.3173304
5.3173304
5.3173304
5.3173304
5.3173304
5.3173304
5.3173304
5.3173304
5.3173304
5.3173304
5.3173304
5.3173304
5.3173304
5.3173304
5.3173304
5.3173304
5.3173304
5.3173304
5.3173304
5.3173304
5.3173304
5.3173304
5.3173304
5.3173304
5.3173304
5.3173304
5.3173304
5.3173304
5.3173304
5.3173304
5.3173304
5.3173304
5.3173304
5.3173304
5.3173304
5.3173304
5.3173304
5.3173304
5.3173304
5.3173304
5.3173304
5.3173304
5.3173304
5.3173304
5.3173304
5.3173304
5.3173304
5.3173304
5.3173304
5.3173304
5.3173304
5.3173304
5.3173304
5.3173304
5.3173304
5.3173304
5.3173304
5.3173304
5.3173304
5.3173304
5.3173304
5.3173304
5.3173304
5.3173304
5.3173304
5.3173304
5.3173304
5.3173304
5.3173304
5.3173304
5.3173304
5.3173304
5.3173304
5.3173304
5.3173304
5.3173304
5.3173304
5.3173304
5.3173304
5.3173304
5.3173304
5.3173304
5.3173304
5.3173304
5.3173304
5.3173304
5.3173304
5.3173304
5.3173304
5.3173304
5.3173304
5.3173304
5.3173304
5.3173304
5.3173304
5.3173304
5.3173304
5.3173304
5.3173304
5.3173304
5.3173304
5.3173304
5.3173304
5.3173304
5.3173304
5.3173304
5.3173304
5.3173304
5.3173304
5.3173304
5.3173304
5.3173304
5.3173304
5.3173304
5.3173304
5.3173304
5.3173304
5.3173304
5.3173304
5.3173304
5.3173304
5.3173304
5.3173304
5.3173304
5.3173304
5.3173304
5.3173304
5.3173304
5.3173304
5.3173304
-0.8015764
-0.8015764
-0.8015764
5.3173304
5.3173304
5.3173304
5.3173304
5.3173304
5.3173304
5.3173304
5.3173304
5.3173304
5.3173304
5.3173304
5.3173304
5.3173304
-0.8015764
-0.8015764
-0.8015764
5.3173304
5.3173304
5.3173304
5.3173304
5.3173304
5.3173304
5.3173304
5.3173304
5.3173304
5.3173304
5.3173304
5.3173304
5.3173304
5.3173304
5.3173304
5.3173304
5.3173304
5.3173304
5.3173304
5.3173304
5.3173304
5.3173304
5.3173304
5.3173304
5.3173304
5.3173304
5.3173304
5.3173304
5.3173304
5.3173304
5.3173304
5.3173304
5.3173304
5.3173304
5.3173304
5.3173304
5.3173304
5.3173304
-0.8015764
-0.8015764
-0.8015764
5.3173304
5.3173304
5.3173304
5.3173304
5.3173304
5.3173304
5.3173304
5.3173304
-0.8015764
-0.8015764
-0.8015764
-0.8015764
-0.8015764
5.3173304
5.3173304
5.3173304
5.3173304
5.3173304
5.3173304
-0.8015764
-0.8015764
-0.8015764
-0.8015764
-0.8015764
-0.8015764
-0.8015764
-0.8015764
-0.8015764
5.3173304
5.3173304
5.3173304
5.3173304
5.3173304
5.3173304
5.3173304
-0.8015764
-0.8015764
-0.8015764
-0.8015764
-0.8015764
-0.8015764
5.3173304
5.3173304
-0.8015764
-0.8015764
-0.8015764
-0.8015764
-0.8015764
-0.8015764
-0.8015764
-0.8015764
5.3173304
5.3173304
5.3173304
5.3173304
5.3173304
5.3173304
5.3173304
5.3173304
5.3173304
5.3173304
5.3173304
5.3173304
5.3173304
5.3173304
5.3173304
5.3173304
5.3173304
-0.8015764
-0.8015764
-0.8015764
5.3173304
5.3173304
5.3173304
5.3173304
5.3173304
5.3173304
5.3173304
-0.8015764
-0.8015764
5.3173304
5.3173304
5.3173304
-0.8015764
-0.8015764
-0.8015764
-0.8015764
-0.8015764
5.3173304
5.3173304
-0.8015764
5.3173304
5.3173304
5.3173304
5.3173304
-0.8015764
-0.8015764
-0.8015764
5.3173304
5.3173304
-0.8015764
-0.8015764
-0.8015764
-0.8015764
5.3173304
5.3173304
5.3173304
-0.8015764
-0.8015764
-0.8015764
-0.8015764
5.3173304
5.3173304
5.3173304
5.3173304
-0.8015764
-0.8015764
-0.8015764
-0.8015764
-0.8015764
-0.8015764
-0.8015764
-0.8015764
-0.8015764
-0.8015764
-0.8015764
-0.8015764
-0.8015764
-0.8015764
-0.8015764
-0.8015764
-0.8015764
-0.8015764
-0.8015764
-0.8015764
-0.8015764
5.3173304
5.3173304
-0.8015764
-0.8015764
-0.8015764
-0.8015764
-0.8015764
-0.8015764
-0.8015764
-0.8015764
-0.8015764
-0.8015764
-0.8015764
-0.8015764
-0.8015764
-0.8015764
-0.8015764
-0.8015764
-0.8015764
-0.8015764
-0.8015764
-0.8015764
-0.8015764
-0.8015764
-0.8015764
-0.8015764
-0.8015764
-0.8015764
-0.8015764
-0.8015764
-0.8015764
-0.8015764
-0.8015764
-0.8015764
-0.8015764
-0.8015764
-0.8015764
-0.8015764
-0.8015764
-0.8015764
-0.8015764
-0.8015764
-0.8015764
-0.8015764
-0.8015764
-0.8015764
-0.8015764
-0.8015764
-0.8015764
-0.8015764
-0.8015764
-0.8015764
-0.8015764
-0.8015764
-0.8015764
-0.8015764
-0.8015764
-0.8015764
-0.8015764
-0.8015764
-0.8015764
-0.8015764
-0.8015764
-0.8015764
-0.8015764
-0.8015764
-0.8015764
-0.8015764
-0.8015764
-0.8015764
-0.8015764
-0.8015764
-0.8015764
-0.8015764
-0.8015764
-0.8015764
-0.8015764
-0.8015764
-0.8015764
-0.8015764
-0.8015764
-0.8015764
-0.8015764
-0.8015764
-0.8015764
-0.8015764
-0.8015764
-0.8015764
-0.8015764
-0.8015764
-0.8015764
-0.8015764
-0.8015764
-0.8015764
-0.8015764
-0.8015764
-0.8015764
-0.8015764
-0.8015764
-0.8015764
-0.8015764
-0.8015764
-0.8015764
-0.8015764
-0.8015764
-0.8015764
-0.8015764
-0.8015764
-0.8015764
-0.8015764
-0.8015764
-0.8015764
-0.8015764
-0.8015764
-0.8015764
-0.8015764
-0.8015764
-0.8015764
-0.8015764
-0.8015764
-0.8015764
-0.8015764
-0.8015764
-0.8015764
-0.8015764
-0.8015764
-0.8015764
-0.8015764
-0.8015764
-0.8015764
-0.8015764
-0.8015764
-0.8015764
-0.8015764
-0.8015764
-0.8015764
-0.8015764
-0.8015764
-0.8015764
-0.8015764
-0.8015764
-0.8015764
-0.8015764
-0.8015764
-0.8015764
-0.8015764
-0.8015764
-0.8015764
-0.8015764
-0.8015764
-0.8015764
-0.8015764
-0.8015764
-0.8015764
-0.8015764
-0.8015764
-0.8015764
-0.8015764
-0.8015764
-0.8015764
-0.8015764
-0.8015764
-0.8015764
-0.8015764
-0.8015764
-0.8015764
-0.8015764
-0.8015764
-0.8015764
-0.8015764
-0.8015764
-0.8015764
-0.8015764
-0.8015764
-0.8015764
-0.8015764
-0.8015764
-0.8015764
-0.8015764
-0.8015764
-0.8015764
-0.8015764
-0.8015764
-0.8015764
-0.8015764
-0.8015764
-0.8015764
-0.8015764
-0.8015764
-0.8015764
-0.8015764
-0.8015764
-0.8015764
-0.8015764
-0.8015764
-0.8015764
-0.8015764
-0.8015764
-0.8015764
-0.8015764
-0.8015764
-0.8015764
-0.8015764
-0.8015764
-0.8015764
-0.8015764
-0.8015764
-0.8015764
-0.8015764
-0.8015764
-0.8015764
-0.8015764
-0.8015764
-0.8015764
-0.8015764
-0.8015764
-0.8015764
-0.8015764
-0.8015764
-0.8015764
-0.8015764
-0.8015764
-0.8015764
-0.8015764
-0.8015764
-0.8015764
-0.8015764
-0.8015764
-0.8015764
-0.8015764
-0.8015764
-0.8015764
-0.8015764
-0.8015764
-0.8015764
-0.8015764
-0.8015764
-0.8015764
-0.8015764
-0.8015764
-0.8015764
-0.8015764
-0.8015764
-0.8015764
-0.8015764
-0.8015764
-0.8015764
-0.8015764
-0.8015764
-0.8015764
-0.8015764
-0.8015764
-0.8015764
-0.8015764
-0.8015764
-0.8015764
-0.8015764
-0.8015764
-0.8015764
-0.8015764
-0.8015764
-0.8015764
-0.8015764
-0.8015764
-0.8015764
-0.8015764
-0.8015764
-0.8015764
-0.8015764
-0.8015764
-0.8015764
-0.8015764
-0.8015764
-0.8015764
-0.8015764
-0.8015764
-0.8015764
-0.8015764
-0.8015764
-0.8015764
-0.8015764
-0.8015764
-0.8015764
-0.8015764
-0.8015764
-0.8015764
-0.8015764
-0.8015764
-0.8015764
-0.8015764
-0.8015764
-0.8015764
-0.8015764
-0.8015764
-0.8015764
-0.8015764
-0.8015764
-0.8015764
-0.8015764
-0.8015764
-0.8015764
-0.8015764
-0.8015764
-0.8015764
-0.8015764
-0.8015764
-0.8015764
-0.8015764
-0.8015764
-0.8015764
-0.8015764
-0.8015764
-0.8015764
-0.8015764
-0.8015764
-0.8015764
-0.8015764
-0.8015764
-0.8015764
-0.8015764
-0.8015764
-0.8015764
-0.8015764
-0.8015764
-0.8015764
-0.8015764
-0.8015764
-0.8015764
-0.8015764
-0.8015764
-0.8015764
-0.8015764
-0.8015764
-0.8015764
-0.8015764
-0.8015764
-0.8015764
-0.8015764
-0.8015764
-0.8015764
-0.8015764
-0.8015764
-0.8015764
-0.8015764
-0.8015764
-0.8015764
-0.8015764
-0.8015764
-0.8015764
-0.8015764
-0.8015764
-0.8015764
-0.8015764
-0.8015764
-0.8015764
-0.8015764
-0.8015764
-0.8015764
-0.8015764
-0.8015764
-0.8015764
-0.8015764
-0.8015764
-0.8015764
-0.8015764
-0.8015764
-0.8015764
-0.8015764
-0.8015764
-0.8015764
-0.8015764
-0.8015764
-0.8015764
-0.8015764
-0.8015764
-0.8015764
-0.8015764
-0.8015764
-0.8015764
-0.8015764
-0.8015764
-0.8015764
-0.8015764
-0.8015764
-0.8015764
-0.8015764
-0.8015764
-0.8015764
-0.8015764
-0.8015764
-0.8015764
-0.8015764
-0.8015764
-0.8015764
-0.8015764
-0.8015764
-0.8015764
-0.8015764
-0.8015764
-0.8015764
-0.8015764
-0.8015764
-0.8015764
-0.8015764
-0.8015764
-0.8015764
-0.8015764
-0.8015764
-0.8015764
-0.8015764
-0.8015764
-0.8015764
-0.8015764
-0.8015764
-0.8015764
-0.8015764
-0.8015764
-0.8015764
-0.8015764
-0.8015764
-0.8015764
-0.8015764
-0.8015764
-0.8015764
-0.8015764
-0.8015764
-0.8015764
-0.8015764
-0.8015764
-0.8015764
-0.8015764
-0.8015764
-0.8015764
-0.8015764
-0.8015764
-0.8015764
-0.8015764
-0.8015764
-0.8015764
-0.8015764
-0.8015764
-0.8015764
-0.8015764
-0.8015764
-0.8015764
-0.8015764
-0.8015764
-0.8015764
-0.8015764
-0.8015764
-0.8015764
-0.8015764
-0.8015764
-0.8015764
-0.8015764
-0.8015764
-0.8015764
-0.8015764
-0.8015764
-0.8015764
-0.8015764
-0.8015764
-0.8015764
-0.8015764
-0.8015764
-0.8015764
-0.8015764
-0.8015764
-0.8015764
-0.8015764
-0.8015764
-0.8015764
-0.8015764
-0.8015764
-0.8015764
-0.8015764
-0.8015764
-0.8015764
-0.8015764
-0.8015764
-0.8015764
-0.8015764
-0.8015764
-0.8015764
-0.8015764
-0.8015764
-0.8015764
-0.8015764
-0.8015764
-0.8015764
-0.8015764
-0.8015764
-0.8015764
-0.8015764
-0.8015764
-0.8015764
-0.8015764
-0.8015764
-0.8015764
-0.8015764
-0.8015764
-0.8015764
-0.8015764
-0.8015764
-0.8015764
-0.8015764
-0.8015764
-0.8015764
-0.8015764
-0.8015764
-0.8015764
-0.8015764
-0.8015764
-0.8015764
-0.8015764
-0.8015764
-0.8015764
-0.8015764
-0.8015764
-0.8015764
-0.8015764
-0.8015764
-0.8015764
-0.8015764
-0.8015764
-0.8015764
-0.8015764
-0.8015764
-0.8015764
-0.8015764
-0.8015764
-0.8015764
-0.8015764
-0.8015764
-0.8015764
-0.8015764
-0.8015764
-0.8015764
-0.8015764
-0.8015764
-0.8015764
-0.8015764
-0.8015764
-0.8015764
-0.8015764
-0.8015764
-0.8015764
-0.8015764
-0.8015764
-0.8015764
-0.8015764
-0.8015764
-0.8015764
-0.8015764
-0.8015764
-0.8015764
-0.8015764
-0.8015764
-0.8015764
-0.8015764
-0.8015764
-0.8015764
-0.8015764
-0.8015764
-0.8015764
-0.8015764
-0.8015764
-0.8015764
-0.8015764
-0.8015764
-0.8015764
-0.8015764
-0.8015764
-0.8015764
-0.8015764
-0.8015764
-0.8015764
-0.8015764
-0.8015764
-0.8015764
-0.8015764
-0.8015764
-0.8015764
-0.8015764
-0.8015764
-0.8015764
-0.8015764
-0.8015764
-0.8015764
-0.8015764
-0.8015764
-0.8015764
-0.8015764
-0.8015764
-0.8015764
-0.8015764
-0.8015764
-0.8015764
-0.8015764
-0.8015764
-0.8015764
-0.8015764
-0.8015764
-0.8015764
-0.8015764
-0.8015764
-0.8015764
-0.8015764
-0.8015764
-0.8015764
-0.8015764
-0.8015764
-0.8015764
-0.8015764
-0.8015764
-0.8015764
-0.8015764
-0.8015764
-0.8015764
-0.8015764
-0.8015764
-0.8015764
-0.8015764
-0.8015764
-0.8015764
-0.8015764
-0.8015764
-0.8015764
-0.8015764
-0.8015764
-0.8015764
-0.8015764
-0.8015764
-0.8015764
-0.8015764
-0.8015764
-0.8015764
-0.8015764
-0.8015764
-0.8015764
-0.8015764
-0.8015764
-0.8015764
-0.8015764
-0.8015764
-0.8015764
-0.8015764
-0.8015764
-0.8015764
-0.8015764
-0.8015764
-0.8015764
-0.8015764
-0.8015764
-0.8015764
-0.8015764
-0.8015764
-0.8015764
-0.8015764
-0.8015764
-0.8015764
-0.8015764
-0.8015764
-0.8015764
-0.8015764
-0.8015764
-0.8015764
-0.8015764
-0.8015764
-0.8015764
-0.8015764
-0.8015764
-0.8015764
-6.920482
-6.920482
-6.920482
-6.920482
-6.920482
-0.8015764
-0.8015764
-0.8015764
-0.8015764
-0.8015764
-0.8015764
-0.8015764
-0.8015764
-6.920482
-6.920482
-6.920482
-6.920482
-0.8015764
-0.8015764
-0.8015764
-0.8015764
-0.8015764
-0.8015764
-0.8015764
-6.920482
-6.920482
-0.8015764
-0.8015764
-0.8015764
-0.8015764
-0.8015764
-0.8015764
-0.8015764
-0.8015764
-0.8015764
-0.8015764
-0.8015764
-0.8015764
-0.8015764
-0.8015764
-0.8015764
-0.8015764
-0.8015764
-0.8015764
-0.8015764
-0.8015764
-0.8015764
-0.8015764
-0.8015764
-0.8015764
-6.920482
-6.920482
-6.920482
-0.8015764
-0.8015764
-0.8015764
-0.8015764
-0.8015764
-0.8015764
-0.8015764
-0.8015764
-0.8015764
-0.8015764
-0.8015764
-0.8015764
-0.8015764
-0.8015764
-0.8015764
-0.8015764
-0.8015764
-0.8015764
-0.8015764
-0.8015764
-0.8015764
-0.8015764
-0.8015764
-0.8015764
-0.8015764
-0.8015764
-0.8015764
-0.8015764
-0.8015764
-0.8015764
-0.8015764
-0.8015764
-0.8015764
-0.8015764
-0.8015764
-0.8015764
-0.8015764
-0.8015764
-0.8015764
-0.8015764
-0.8015764
-0.8015764
-0.8015764
-0.8015764
-0.8015764
-0.8015764
-0.8015764
-0.8015764
-0.8015764
-0.8015764
-0.8015764
-0.8015764
-0.8015764
-0.8015764
-0.8015764
-0.8015764
-0.8015764
-0.8015764
-0.8015764
-0.8015764
-0.8015764
-0.8015764
-0.8015764
-0.8015764
-0.8015764
-0.8015764
-0.8015764
-0.8015764
-0.8015764
-0.8015764
-0.8015764
-0.8015764
-0.8015764
-0.8015764
-0.8015764
-0.8015764
-0.8015764
-0.8015764
-0.8015764
-0.8015764
-0.8015764
-0.8015764
-0.8015764
-0.8015764
-0.8015764
-0.8015764
-0.8015764
-0.8015764
-0.8015764
-0.8015764
-0.8015764
-0.8015764
-0.8015764
-0.8015764
-0.8015764
-0.8015764
-0.8015764
-0.8015764
-0.8015764
-0.8015764
-6.920482
-6.920482
-0.8015764
-0.8015764
-0.8015764
-0.8015764
-0.8015764
-0.8015764
-0.8015764
-0.8015764
-0.8015764
-6.920482
-6.920482
-0.8015764
-0.8015764
-0.8015764
-0.8015764
-0.8015764
-0.8015764
-0.8015764
-0.8015764
-0.8015764
-0.8015764
-0.8015764
-0.8015764
-6.920482
-6.920482
-6.920482
-0.8015764
-0.8015764
-0.8015764
-6.920482
-6.920482
-6.920482
-6.920482
-6.920482
-6.920482
-0.8015764
-0.8015764
-0.8015764
-0.8015764
-0.8015764
-0.8015764
-0.8015764
-0.8015764
-0.8015764
-0.8015764
-0.8015764
-6.920482
-6.920482
-6.920482
-0.8015764
-0.8015764
-0.8015764
-0.8015764
-6.920482
-6.920482
-6.920482
-6.920482
-0.8015764
-0.8015764
-0.8015764
-0.8015764
-0.8015764
-0.8015764
-0.8015764
-0.8015764
-0.8015764
-0.8015764
-0.8015764
-0.8015764
-0.8015764
-0.8015764
-0.8015764
-0.8015764
-0.8015764
-0.8015764
-0.8015764
-0.8015764
-0.8015764
-0.8015764
-0.8015764
-0.8015764
-6.920482
-6.920482
-6.920482
-0.8015764
-0.8015764
-0.8015764
-0.8015764
-0.8015764
-0.8015764
-0.8015764
-0.8015764
-0.8015764
-0.8015764
-0.8015764
-0.8015764
-0.8015764
-0.8015764
-0.8015764
-0.8015764
-0.8015764
-0.8015764
-0.8015764
-0.8015764
-0.8015764
-0.8015764
-0.8015764
-0.8015764
-0.8015764
-0.8015764
-0.8015764
-0.8015764
-0.8015764
-0.8015764
-0.8015764
-0.8015764
-0.8015764
-0.8015764
-0.8015764
-0.8015764
-0.8015764
-0.8015764
-0.8015764
-0.8015764
-0.8015764
-0.8015764
-0.8015764
-0.8015764
-0.8015764
-0.8015764
-0.8015764
-0.8015764
-0.8015764
-0.8015764
-0.8015764
-0.8015764
-0.8015764
-0.8015764
-0.8015764
-0.8015764
-0.8015764
-0.8015764
-0.8015764
-0.8015764
-0.8015764
-0.8015764
-0.8015764
-0.8015764
-0.8015764
-0.8015764
-0.8015764
-0.8015764
-0.8015764
-0.8015764
-0.8015764
-0.8015764
-0.8015764
-0.8015764
-0.8015764
-0.8015764
-0.8015764
-0.8015764
-0.8015764
-0.8015764
-0.8015764
-0.8015764
-0.8015764
-0.8015764
-0.8015764
-0.8015764
-0.8015764
-0.8015764
-0.8015764
-0.8015764
-0.8015764
-0.8015764
-0.8015764
-0.8015764
-0.8015764
-0.8015764
-0.8015764
-0.8015764
-0.8015764
-0.8015764
-0.8015764
-0.8015764
-0.8015764
-0.8015764
-0.8015764
-0.8015764
-0.8015764
-0.8015764
-0.8015764
-0.8015764
-0.8015764
-0.8015764
-0.8015764
-0.8015764
-0.8015764
-0.8015764
-0.8015764
-0.8015764
-0.8015764
-0.8015764
-0.8015764
-0.8015764
-0.8015764
-0.8015764
-0.8015764
-0.8015764
-0.8015764
-0.8015764
-0.8015764
-0.8015764
-0.8015764
-0.8015764
-0.8015764
-0.8015764
-0.8015764
-0.8015764
-0.8015764
-0.8015764
-0.8015764
-0.8015764
-0.8015764
-0.8015764
-0.8015764
-0.8015764
-0.8015764
-0.8015764
-0.8015764
-0.8015764
-0.8015764
-0.8015764
-0.8015764
-0.8015764
-0.8015764
-0.8015764
-0.8015764
-0.8015764
-0.8015764
-0.8015764
-0.8015764
-0.8015764
-0.8015764
-0.8015764
-0.8015764
-0.8015764
-0.8015764
-0.8015764
-0.8015764
-0.8015764
-0.8015764
-0.8015764
-0.8015764
-0.8015764
-0.8015764
-0.8015764
-0.8015764
-0.8015764
-0.8015764
-0.8015764
-0.8015764
-0.8015764
-0.8015764
-0.8015764
-0.8015764
-0.8015764
-0.8015764
-0.8015764
-0.8015764
-0.8015764
-0.8015764
-0.8015764
-0.8015764
-0.8015764
-0.8015764
-0.8015764
-0.8015764
-0.8015764
-0.8015764
-0.8015764
-0.8015764
-0.8015764
-0.8015764
-0.8015764
-0.8015764
-0.8015764
-0.8015764
-0.8015764
-0.8015764
-0.8015764
-0.8015764
-0.8015764
-0.8015764
-0.8015764
-0.8015764
-0.8015764
-0.8015764
-0.8015764
-0.8015764
-0.8015764
-0.8015764
-0.8015764
-0.8015764
-0.8015764
-0.8015764
-0.8015764
-0.8015764
-0.8015764
-0.8015764
-0.8015764
-0.8015764
-0.8015764
-0.8015764
-0.8015764
-0.8015764
-0.8015764
-0.8015764
-0.8015764
-0.8015764
-0.8015764
-0.8015764
-0.8015764
-0.8015764
-0.8015764
5.3173304
5.3173304
-0.8015764
-0.8015764
-0.8015764
5.3173304
5.3173304
5.3173304
5.3173304
-0.8015764
-0.8015764
-0.8015764
5.3173304
5.3173304
5.3173304
5.3173304
5.3173304
5.3173304
5.3173304
-0.8015764
-0.8015764
-0.8015764
5.3173304
5.3173304
5.3173304
5.3173304
5.3173304
5.3173304
5.3173304
-0.8015764
-0.8015764
-0.8015764
5.3173304
5.3173304
5.3173304
5.3173304
5.3173304
-0.8015764
-0.8015764
-0.8015764
-0.8015764
5.3173304
5.3173304
5.3173304
5.3173304
5.3173304
5.3173304
-0.8015764
-0.8015764
-0.8015764
5.3173304
5.3173304
-0.8015764
-0.8015764
5.3173304
5.3173304
5.3173304
5.3173304
5.3173304
-0.8015764
-0.8015764
-0.8015764
5.3173304
5.3173304
5.3173304
5.3173304
5.3173304
5.3173304
5.3173304
5.3173304
5.3173304
5.3173304
5.3173304
5.3173304
5.3173304
5.3173304
-0.8015764
-0.8015764
-0.8015764
-0.8015764
5.3173304
5.3173304
5.3173304
-0.8015764
-0.8015764
5.3173304
5.3173304
5.3173304
5.3173304
-0.8015764
-0.8015764
-0.8015764
5.3173304
5.3173304
5.3173304
5.3173304
5.3173304
5.3173304
5.3173304
5.3173304
5.3173304
5.3173304
5.3173304
5.3173304
5.3173304
5.3173304
-0.8015764
-0.8015764
5.3173304
5.3173304
5.3173304
5.3173304
5.3173304
5.3173304
5.3173304
5.3173304
5.3173304
5.3173304
5.3173304
5.3173304
5.3173304
-0.8015764
-0.8015764
-0.8015764
-0.8015764
-0.8015764
-0.8015764
-0.8015764
-0.8015764
-0.8015764
-0.8015764
-0.8015764
-0.8015764
-0.8015764
-0.8015764
-0.8015764
-0.8015764
-0.8015764
-0.8015764
-0.8015764
-0.8015764
5.3173304
5.3173304
5.3173304
5.3173304
5.3173304
5.3173304
5.3173304
5.3173304
5.3173304
5.3173304
5.3173304
5.3173304
5.3173304
5.3173304
5.3173304
5.3173304
5.3173304
5.3173304
5.3173304
5.3173304
5.3173304
5.3173304
5.3173304
5.3173304
5.3173304
5.3173304
5.3173304
5.3173304
5.3173304
5.3173304
5.3173304
5.3173304
5.3173304
5.3173304
5.3173304
5.3173304
5.3173304
5.3173304
5.3173304
5.3173304
5.3173304
5.3173304
5.3173304
5.3173304
5.3173304
5.3173304
5.3173304
5.3173304
5.3173304
-0.8015764
-0.8015764
-0.8015764
5.3173304
5.3173304
5.3173304
5.3173304
5.3173304
5.3173304
5.3173304
5.3173304
-0.8015764
-0.8015764
-0.8015764
5.3173304
5.3173304
5.3173304
5.3173304
5.3173304
5.3173304
5.3173304
5.3173304
5.3173304
5.3173304
5.3173304
5.3173304
5.3173304
5.3173304
5.3173304
5.3173304
5.3173304
5.3173304
-0.8015764
-0.8015764
-0.8015764
5.3173304
5.3173304
5.3173304
5.3173304
5.3173304
5.3173304
5.3173304
5.3173304
5.3173304
5.3173304
5.3173304
5.3173304
5.3173304
5.3173304
5.3173304
5.3173304
5.3173304
5.3173304
5.3173304
-0.8015764
-0.8015764
-0.8015764
5.3173304
5.3173304
5.3173304
5.3173304
5.3173304
5.3173304
5.3173304
5.3173304
5.3173304
5.3173304
5.3173304
5.3173304
5.3173304
-0.8015764
-0.8015764
-0.8015764
5.3173304
5.3173304
5.3173304
5.3173304
5.3173304
5.3173304
5.3173304
5.3173304
5.3173304
5.3173304
5.3173304
-0.8015764
-0.8015764
-0.8015764
-0.8015764
-0.8015764
5.3173304
5.3173304
5.3173304
5.3173304
5.3173304
5.3173304
5.3173304
5.3173304
5.3173304
5.3173304
5.3173304
5.3173304
5.3173304
5.3173304
5.3173304
5.3173304
5.3173304
-0.8015764
-0.8015764
-0.8015764
5.3173304
5.3173304
5.3173304
-0.8015764
5.3173304
5.3173304
5.3173304
5.3173304
-0.8015764
5.3173304
5.3173304
5.3173304
5.3173304
5.3173304
5.3173304
5.3173304
5.3173304
5.3173304
5.3173304
5.3173304
-0.8015764
-0.8015764
-0.8015764
5.3173304
5.3173304
5.3173304
5.3173304
5.3173304
5.3173304
5.3173304
5.3173304
5.3173304
5.3173304
5.3173304
5.3173304
5.3173304
-0.8015764
-0.8015764
-0.8015764
5.3173304
5.3173304
5.3173304
5.3173304
5.3173304
5.3173304
5.3173304
5.3173304
5.3173304
5.3173304
5.3173304
5.3173304
5.3173304
5.3173304
5.3173304
5.3173304
5.3173304
5.3173304
5.3173304
5.3173304
5.3173304
5.3173304
5.3173304
5.3173304
5.3173304
5.3173304
5.3173304
5.3173304
5.3173304
5.3173304
5.3173304
5.3173304
5.3173304
5.3173304
5.3173304
5.3173304
5.3173304
5.3173304
5.3173304
5.3173304
5.3173304
5.3173304
5.3173304
5.3173304
5.3173304
5.3173304
5.3173304
5.3173304
5.3173304
5.3173304
5.3173304
5.3173304
5.3173304
5.3173304
5.3173304
5.3173304
5.3173304
5.3173304
5.3173304
5.3173304
5.3173304
5.3173304
5.3173304
5.3173304
5.3173304
5.3173304
5.3173304
5.3173304
5.3173304
5.3173304
5.3173304
5.3173304
5.3173304
5.3173304
5.3173304
5.3173304
5.3173304
5.3173304
5.3173304
5.3173304
5.3173304
5.3173304
5.3173304
5.3173304
5.3173304
5.3173304
5.3173304
5.3173304
5.3173304
5.3173304
5.3173304
5.3173304
5.3173304
5.3173304
5.3173304
5.3173304
5.3173304
5.3173304
5.3173304
5.3173304
5.3173304
5.3173304
5.3173304
5.3173304
5.3173304
5.3173304
-0.8015764
-0.8015764
5.3173304
5.3173304
5.3173304
5.3173304
5.3173304
-0.8015764
-0.8015764
-0.8015764
5.3173304
5.3173304
5.3173304
5.3173304
5.3173304
5.3173304
5.3173304
5.3173304
5.3173304
5.3173304
5.3173304
5.3173304
5.3173304
5.3173304
5.3173304
5.3173304
5.3173304
5.3173304
5.3173304
5.3173304
5.3173304
5.3173304
5.3173304
5.3173304
5.3173304
5.3173304
5.3173304
5.3173304
5.3173304
5.3173304
5.3173304
5.3173304
5.3173304
5.3173304
5.3173304
5.3173304
5.3173304
5.3173304
-0.8015764
-0.8015764
5.3173304
5.3173304
5.3173304
5.3173304
5.3173304
5.3173304
5.3173304
5.3173304
5.3173304
5.3173304
5.3173304
5.3173304
5.3173304
5.3173304
5.3173304
5.3173304
5.3173304
5.3173304
5.3173304
5.3173304
5.3173304
5.3173304
5.3173304
5.3173304
5.3173304
5.3173304
5.3173304
5.3173304
5.3173304
5.3173304
5.3173304
5.3173304
5.3173304
5.3173304
5.3173304
5.3173304
5.3173304
5.3173304
5.3173304
5.3173304
5.3173304
5.3173304
5.3173304
5.3173304
5.3173304
5.3173304
5.3173304
5.3173304
5.3173304
5.3173304
5.3173304
5.3173304
5.3173304
5.3173304
5.3173304
5.3173304
5.3173304
5.3173304
5.3173304
5.3173304
5.3173304
5.3173304
5.3173304
5.3173304
5.3173304
5.3173304
5.3173304
5.3173304
5.3173304
5.3173304
5.3173304
5.3173304
5.3173304
5.3173304
5.3173304
5.3173304
5.3173304
5.3173304
5.3173304
5.3173304
5.3173304
5.3173304
5.3173304
5.3173304
5.3173304
5.3173304
5.3173304
5.3173304
5.3173304
5.3173304
5.3173304
5.3173304
5.3173304
5.3173304
5.3173304
5.3173304
5.3173304
5.3173304
5.3173304
5.3173304
5.3173304
5.3173304
5.3173304
5.3173304
5.3173304
5.3173304
5.3173304
5.3173304
5.3173304
5.3173304
5.3173304
5.3173304
5.3173304
5.3173304
-0.8015764
-0.8015764
5.3173304
5.3173304
5.3173304
5.3173304
5.3173304
5.3173304
5.3173304
5.3173304
5.3173304
5.3173304
5.3173304
5.3173304
5.3173304
5.3173304
5.3173304
5.3173304
5.3173304
5.3173304
5.3173304
5.3173304
5.3173304
5.3173304
5.3173304
5.3173304
5.3173304
5.3173304
5.3173304
5.3173304
5.3173304
5.3173304
5.3173304
5.3173304
5.3173304
5.3173304
5.3173304
5.3173304
-0.8015764
-0.8015764
-0.8015764
5.3173304
5.3173304
5.3173304
5.3173304
5.3173304
5.3173304
5.3173304
5.3173304
5.3173304
5.3173304
5.3173304
5.3173304
5.3173304
5.3173304
5.3173304
5.3173304
5.3173304
5.3173304
5.3173304
5.3173304
5.3173304
5.3173304
5.3173304
-0.8015764
-0.8015764
-0.8015764
5.3173304
5.3173304
5.3173304
5.3173304
5.3173304
5.3173304
5.3173304
5.3173304
5.3173304
5.3173304
5.3173304
5.3173304
5.3173304
5.3173304
5.3173304
5.3173304
5.3173304
5.3173304
5.3173304
5.3173304
5.3173304
5.3173304
5.3173304
5.3173304
5.3173304
5.3173304
5.3173304
5.3173304
5.3173304
5.3173304
5.3173304
5.3173304
5.3173304
5.3173304
5.3173304
5.3173304
5.3173304
5.3173304
5.3173304
5.3173304
5.3173304
5.3173304
5.3173304
5.3173304
5.3173304
5.3173304
5.3173304
5.3173304
5.3173304
5.3173304
5.3173304
5.3173304
5.3173304
5.3173304
5.3173304
5.3173304
5.3173304
5.3173304
5.3173304
5.3173304
5.3173304
5.3173304
5.3173304
5.3173304
5.3173304
5.3173304
5.3173304
5.3173304
5.3173304
5.3173304
5.3173304
5.3173304
5.3173304
5.3173304
5.3173304
5.3173304
5.3173304
5.3173304
5.3173304
5.3173304
5.3173304
5.3173304
5.3173304
5.3173304
5.3173304
5.3173304
5.3173304
5.3173304
5.3173304
5.3173304
5.3173304
5.3173304
-0.8015764
-0.8015764
-0.8015764
5.3173304
5.3173304
5.3173304
5.3173304
5.3173304
5.3173304
5.3173304
5.3173304
5.3173304
5.3173304
5.3173304
5.3173304
5.3173304
5.3173304
-0.8015764
-0.8015764
-0.8015764
5.3173304
5.3173304
5.3173304
5.3173304
5.3173304
5.3173304
5.3173304
5.3173304
5.3173304
-0.8015764
-0.8015764
-0.8015764
5.3173304
5.3173304
5.3173304
5.3173304
5.3173304
5.3173304
5.3173304
5.3173304
5.3173304
5.3173304
5.3173304
5.3173304
5.3173304
5.3173304
5.3173304
5.3173304
-0.8015764
-0.8015764
-0.8015764
-0.8015764
-0.8015764
5.3173304
5.3173304
5.3173304
5.3173304
5.3173304
5.3173304
-0.8015764
-0.8015764
-0.8015764
-0.8015764
-0.8015764
-0.8015764
-0.8015764
-0.8015764
-0.8015764
-0.8015764
-0.8015764
-0.8015764
-0.8015764
-0.8015764
-0.8015764
5.3173304
5.3173304
5.3173304
5.3173304
5.3173304
5.3173304
5.3173304
-0.8015764
-0.8015764
5.3173304
5.3173304
5.3173304
-0.8015764
-0.8015764
-0.8015764
-0.8015764
-0.8015764
-0.8015764
5.3173304
5.3173304
5.3173304
-0.8015764
-0.8015764
-0.8015764
-0.8015764
-0.8015764
-0.8015764
5.3173304
5.3173304
-0.8015764
-0.8015764
-0.8015764
-0.8015764
-0.8015764
-0.8015764
-0.8015764
-0.8015764
-0.8015764
-0.8015764
-0.8015764
-0.8015764
-0.8015764
-0.8015764
-0.8015764
-0.8015764
-0.8015764
-0.8015764
-0.8015764
-0.8015764
-0.8015764
-0.8015764
-0.8015764
-0.8015764
-0.8015764
5.3173304
5.3173304
5.3173304
-0.8015764
-0.8015764
5.3173304
5.3173304
5.3173304
5.3173304
5.3173304
5.3173304
5.3173304
-0.8015764
-0.8015764
-0.8015764
-0.8015764
-0.8015764
-0.8015764
-0.8015764
-0.8015764
-0.8015764
-0.8015764
-0.8015764
-0.8015764
-0.8015764
-0.8015764
-0.8015764
-0.8015764
-0.8015764
-0.8015764
-0.8015764
-0.8015764
-0.8015764
-0.8015764
-0.8015764
-0.8015764
-0.8015764
-0.8015764
-0.8015764
-0.8015764
-0.8015764
-0.8015764
-0.8015764
-0.8015764
-0.8015764
-0.8015764
-0.8015764
-0.8015764
-0.8015764
-0.8015764
-0.8015764
-0.8015764
-0.8015764
-0.8015764
-0.8015764
-0.8015764
-0.8015764
-0.8015764
-0.8015764
-0.8015764
-0.8015764
-0.8015764
-0.8015764
-0.8015764
-0.8015764
-0.8015764
-0.8015764
5.3173304
5.3173304
-0.8015764
-0.8015764
-0.8015764
5.3173304
5.3173304
5.3173304
-0.8015764
-0.8015764
-0.8015764
-0.8015764
-0.8015764
-0.8015764
-0.8015764
-0.8015764
-0.8015764
-0.8015764
-0.8015764
-0.8015764
-0.8015764
-0.8015764
-0.8015764
-0.8015764
-0.8015764
-0.8015764
-0.8015764
-0.8015764
-0.8015764
-0.8015764
-0.8015764
-0.8015764
-0.8015764
-0.8015764
-0.8015764
-0.8015764
-0.8015764
-0.8015764
-0.8015764
-0.8015764
-0.8015764
-0.8015764
-0.8015764
-0.8015764
-0.8015764
-0.8015764
-0.8015764
-0.8015764
-0.8015764
-0.8015764
-0.8015764
-0.8015764
-0.8015764
-0.8015764
-0.8015764
-0.8015764
-0.8015764
-0.8015764
-0.8015764
-0.8015764
-0.8015764
-0.8015764
-0.8015764
-0.8015764
-0.8015764
-0.8015764
-0.8015764
-0.8015764
-0.8015764
-0.8015764
-0.8015764
-0.8015764
-0.8015764
-0.8015764
-0.8015764
-0.8015764
-0.8015764
-0.8015764
-0.8015764
-0.8015764
-0.8015764
-0.8015764
-0.8015764
-0.8015764
-0.8015764
-0.8015764
-0.8015764
-0.8015764
-0.8015764
-0.8015764
-0.8015764
-0.8015764
-0.8015764
-0.8015764
-0.8015764
-0.8015764
-0.8015764
-0.8015764
-0.8015764
-0.8015764
-0.8015764
-0.8015764
-0.8015764
-0.8015764
-0.8015764
-0.8015764
-0.8015764
-0.8015764
-0.8015764
-0.8015764
-0.8015764
-0.8015764
-0.8015764
-0.8015764
-0.8015764
-0.8015764
-0.8015764
-0.8015764
-0.8015764
-0.8015764
-0.8015764
-0.8015764
-0.8015764
-0.8015764
-0.8015764
-0.8015764
-0.8015764
-0.8015764
-0.8015764
-0.8015764
-0.8015764
-0.8015764
-0.8015764
-0.8015764
-0.8015764
-0.8015764
-0.8015764
-0.8015764
-0.8015764
-0.8015764
-0.8015764
-0.8015764
-0.8015764
-0.8015764
-0.8015764
-6.920482
-6.920482
-6.920482
-0.8015764
-0.8015764
-0.8015764
-0.8015764
-0.8015764
-0.8015764
-0.8015764
-0.8015764
-0.8015764
-0.8015764
-0.8015764
-0.8015764
-0.8015764
-0.8015764
-0.8015764
-0.8015764
-0.8015764
-0.8015764
-0.8015764
-0.8015764
-0.8015764
-0.8015764
-0.8015764
-0.8015764
-0.8015764
-0.8015764
-0.8015764
-0.8015764
-0.8015764
-0.8015764
-0.8015764
-0.8015764
-0.8015764
-0.8015764
-0.8015764
-0.8015764
-6.920482
-6.920482
-6.920482
-0.8015764
-0.8015764
-0.8015764
-6.920482
-6.920482
-6.920482
-6.920482
-6.920482
-6.920482
-6.920482
-0.8015764
-0.8015764
-0.8015764
-0.8015764
-0.8015764
-0.8015764
-0.8015764
-0.8015764
-6.920482
-6.920482
-6.920482
-6.920482
-6.920482
-6.920482
-6.920482
-6.920482
-6.920482
-6.920482
-6.920482
-6.920482
-6.920482
-6.920482
-0.8015764
-0.8015764
-0.8015764
-6.920482
-6.920482
-6.920482
-6.920482
-6.920482
-6.920482
-6.920482
-6.920482
-6.920482
-6.920482
-6.920482
-6.920482
-6.920482
-6.920482
-6.920482
-6.920482
-6.920482
-6.920482
-6.920482
-6.920482
-6.920482
-6.920482
-6.920482
-6.920482
-6.920482
-6.920482
-6.920482
-6.920482
-6.920482
-6.920482
-6.920482
-6.920482
-6.920482
-6.920482
-6.920482
-6.920482
-6.920482
-6.920482
-6.920482
-6.920482
-6.920482
-6.920482
-6.920482
-6.920482
-6.920482
-6.920482
-6.920482
-6.920482
-6.920482
-6.920482
-6.920482
-6.920482
-6.920482
-6.920482
-6.920482
-6.920482
-6.920482
-6.920482
-6.920482
-6.920482
-6.920482
-6.920482
-0.8015764
-0.8015764
-0.8015764
-6.920482
-6.920482
-6.920482
-6.920482
-6.920482
-6.920482
-6.920482
-6.920482
-6.920482
-6.920482
-6.920482
-6.920482
-6.920482
-6.920482
-6.920482
-6.920482
-6.920482
-6.920482
-6.920482
-6.920482
-6.920482
-6.920482
-6.920482
-6.920482
-6.920482
-6.920482
-6.920482
-6.920482
-6.920482
-6.920482
-6.920482
-6.920482
-6.920482
-6.920482
-6.920482
-0.8015764
-0.8015764
-0.8015764
-0.8015764
-6.920482
-6.920482
-6.920482
-0.8015764
-0.8015764
-0.8015764
-0.8015764
-0.8015764
-0.8015764
-0.8015764
-0.8015764
-0.8015764
-0.8015764
-6.920482
-6.920482
-6.920482
-0.8015764
-6.920482
-6.920482
-6.920482
-6.920482
-0.8015764
-0.8015764
-6.920482
-13.03939
-19.158298
-13.03939
-13.03939
-6.920482
-0.8015764
-0.8015764
-0.8015764
-6.920482
-6.920482
-6.920482
-6.920482
-6.920482
-6.920482
-6.920482
-6.920482
-6.920482
-6.920482
-13.03939
-13.03939
-13.03939
-6.920482
-6.920482
-6.920482
-13.03939
-13.03939
-13.03939
-13.03939
-13.03939
-6.920482
-6.920482
-0.8015764
-6.920482
-6.920482
-6.920482
-6.920482
-6.920482
-6.920482
-6.920482
-6.920482
-6.920482
-6.920482
-6.920482
-6.920482
-0.8015764
-0.8015764
5.3173304
11.436237
11.436237
5.3173304
-0.8015764
-0.8015764
-0.8015764
-0.8015764
-0.8015764
-0.8015764
-0.8015764
-6.920482
-6.920482
-6.920482
-6.920482
-6.920482
-6.920482
-6.920482
-6.920482
-6.920482
-6.920482
-6.920482
-6.920482
-6.920482
-6.920482
-6.920482
-6.920482
-6.920482
-6.920482
-6.920482
-6.920482
-6.920482
-0.8015764
-0.8015764
-0.8015764
-0.8015764
-6.920482
-6.920482
-6.920482
-19.158298
-37.515016
-43.633924
-25.2772
11.436237
35.911865
29.792957
11.436237
-6.920482
-6.920482
-6.920482
-0.8015764
-0.8015764
-0.8015764
-0.8015764
5.3173304
5.3173304
-0.8015764
-0.8015764
-0.8015764
-0.8015764
-0.8015764
-6.920482
-6.920482
-6.920482
-0.8015764
-0.8015764
-0.8015764
-0.8015764
-0.8015764
-0.8015764
-0.8015764
-0.8015764
-0.8015764
-0.8015764
-6.920482
-6.920482
-6.920482
-0.8015764
5.3173304
5.3173304
5.3173304
-0.8015764
-0.8015764
-0.8015764
-0.8015764
-0.8015764
-0.8015764
-0.8015764
5.3173304
5.3173304
5.3173304
-0.8015764
-0.8015764
-0.8015764
5.3173304
5.3173304
5.3173304
-0.8015764
-6.920482
-6.920482
-6.920482
-0.8015764
5.3173304
5.3173304
5.3173304
-0.8015764
-0.8015764
-0.8015764
5.3173304
5.3173304
11.436237
17.555144
17.555144
5.3173304
-0.8015764
-0.8015764
5.3173304
5.3173304
5.3173304
5.3173304
5.3173304
11.436237
11.436237
11.436237
11.436237
5.3173304
5.3173304
11.436237
11.436237
11.436237
11.436237
11.436237
17.555144
29.792957
17.555144
-6.920482
-19.158298
-0.8015764
17.555144
17.555144
11.436237
11.436237
11.436237
11.436237
11.436237
5.3173304
11.436237
17.555144
29.792957
23.67405
17.555144
17.555144
11.436237
11.436237
11.436237
5.3173304
11.436237
23.67405
23.67405
23.67405
11.436237
11.436237
11.436237
11.436237
11.436237
17.555144
17.555144
17.555144
17.555144
17.555144
17.555144
17.555144
17.555144
17.555144
17.555144
17.555144
23.67405
23.67405
17.555144
17.555144
23.67405
23.67405
23.67405
17.555144
23.67405
35.911865
42.030773
35.911865
23.67405
23.67405
29.792957
29.792957
29.792957
29.792957
23.67405
23.67405
29.792957
29.792957
29.792957
23.67405
17.555144
17.555144
23.67405
23.67405
23.67405
17.555144
11.436237
11.436237
11.436237
17.555144
23.67405
23.67405
17.555144
23.67405
29.792957
29.792957
29.792957
29.792957
29.792957
29.792957
23.67405
17.555144
23.67405
29.792957
35.911865
23.67405
17.555144
17.555144
23.67405
29.792957
29.792957
35.911865
35.911865
35.911865
29.792957
23.67405
23.67405
29.792957
35.911865
42.030773
42.030773
42.030773
35.911865
29.792957
29.792957
35.911865
42.030773
42.030773
35.911865
29.792957
29.792957
29.792957
29.792957
29.792957
35.911865
42.030773
42.030773
35.911865
29.792957
35.911865
35.911865
48.149676
54.268584
54.268584
48.149676
42.030773
42.030773
48.149676
54.268584
60.38749
54.268584
48.149676
35.911865
23.67405
23.67405
42.030773
54.268584
54.268584
42.030773
35.911865
29.792957
29.792957
23.67405
17.555144
11.436237
11.436237
11.436237
17.555144
17.555144
11.436237
5.3173304
-0.8015764
5.3173304
11.436237
17.555144
29.792957
35.911865
35.911865
29.792957
23.67405
23.67405
29.792957
29.792957
29.792957
29.792957
29.792957
29.792957
35.911865
29.792957
23.67405
17.555144
23.67405
29.792957
23.67405
23.67405
23.67405
29.792957
29.792957
5.3173304
-6.920482
-0.8015764
23.67405
35.911865
23.67405
-6.920482
-19.158298
-25.2772
-6.920482
11.436237
29.792957
35.911865
17.555144
-13.03939
-25.2772
-19.158298
-6.920482
-0.8015764
-0.8015764
11.436237
23.67405
29.792957
17.555144
11.436237
5.3173304
11.436237
11.436237
11.436237
11.436237
11.436237
17.555144
23.67405
29.792957
29.792957
29.792957
23.67405
23.67405
23.67405
23.67405
23.67405
17.555144
17.555144
17.555144
23.67405
29.792957
35.911865
35.911865
35.911865
29.792957
29.792957
35.911865
35.911865
42.030773
42.030773
42.030773
42.030773
35.911865
35.911865
48.149676
54.268584
60.38749
54.268584
54.268584
54.268584
60.38749
60.38749
60.38749
54.268584
54.268584
48.149676
54.268584
60.38749
60.38749
66.5064
72.62531
84.86311
84.86311
72.62531
60.38749
60.38749
72.62531
78.744216
84.86311
84.86311
84.86311
90.98202
90.98202
97.10093
103.21983
103.21983
97.10093
97.10093
103.21983
103.21983
103.21983
103.21983
103.21983
103.21983
109.33874
109.33874
115.45765
115.45765
121.57656
121.57656
121.57656
121.57656
121.57656
121.57656
127.69546
127.69546
133.81437
133.81437
133.81437
133.81437
133.81437
139.93327
139.93327
146.05219
146.05219
146.05219
152.17109
158.28999
152.17109
146.05219
158.28999
170.5278
182.76562
182.76562
176.6467
176.6467
182.76562
182.76562
182.76562
182.76562
188.88453
195.00343
195.00343
195.00343
201.12234
201.12234
207.24125
207.24125
207.24125
201.12234
207.24125
219.47906
225.59797
231.71688
237.83579
243.95468
250.0736
256.19251
268.4303
280.66814
274.54922
268.4303
256.19251
243.95468
250.0736
256.19251
262.3114
268.4303
274.54922
286.78703
292.90594
292.90594
299.02485
299.02485
299.02485
299.02485
299.02485
305.14374
317.38157
323.50048
335.7383
335.7383
335.7383
335.7383
347.9761
366.3328
378.57063
360.21393
323.50048
299.02485
299.02485
323.50048
366.3328
390.80845
396.92734
390.80845
396.92734
409.1652
415.28408
421.40297
421.40297
415.28408
415.28408
415.28408
421.40297
427.5219
433.64082
439.7597
439.7597
445.8786
458.1164
464.23534
464.23534
464.23534
464.23534
470.35423
476.47312
476.47312
482.5921
482.5921
488.71098
488.71098
494.82986
494.82986
494.82986
500.9488
507.06768
513.18657
519.3055
519.3055
525.4244
537.6622
543.7811
549.90005
556.01894
562.13783
562.13783
562.13783
556.01894
562.13783
574.37565
580.49454
580.49454
580.49454
580.49454
580.49454
574.37565
580.49454
592.73235
598.85124
604.9702
611.0891
617.20802
629.4458
635.56473
629.4458
623.3269
623.3269
629.4458
629.4458
629.4458
635.56473
641.68365
647.8025
653.9214
653.9214
653.9214
647.8025
647.8025
660.04036
678.3971
696.7538
702.8727
696.7538
690.6349
690.6349
696.7538
702.8727
702.8727
696.7538
696.7538
696.7538
702.8727
708.9916
708.9916
708.9916
708.9916
715.1105
721.2294
727.3483
721.2294
721.2294
708.9916
708.9916
708.9916
708.9916
715.1105
715.1105
708.9916
702.8727
702.8727
708.9916
708.9916
708.9916
708.9916
708.9916
708.9916
696.7538
690.6349
690.6349
690.6349
690.6349
684.516
678.3971
672.2781
672.2781
660.04036
666.1592
678.3971
678.3971
666.1592
647.8025
647.8025
647.8025
653.9214
660.04036
660.04036
653.9214
647.8025
641.68365
647.8025
647.8025
641.68365
635.56473
641.68365
647.8025
647.8025
635.56473
635.56473
635.56473
635.56473
629.4458
623.3269
617.20802
623.3269
629.4458
635.56473
641.68365
641.68365
641.68365
641.68365
641.68365
641.68365
641.68365
647.8025
653.9214
653.9214
641.68365
641.68365
647.8025
653.9214
660.04036
660.04036
660.04036
666.1592
666.1592
666.1592
666.1592
660.04036
660.04036
660.04036
666.1592
684.516
696.7538
702.8727
702.8727
690.6349
678.3971
678.3971
702.8727
739.5862
751.82396
733.4672
696.7538
678.3971
684.516
708.9916
727.3483
733.4672
733.4672
733.4672
733.4672
745.705
751.82396
751.82396
757.9429
770.1807
794.6563
819.1319
813.013
794.6563
782.41844
794.6563
819.1319
831.3697
831.3697
819.1319
819.1319
825.25085
837.4886
849.7264
855.8454
855.8454
849.7264
849.7264
849.7264
849.7264
880.321
923.1534
935.39116
910.91545
880.321
868.0832
886.4399
904.7966
904.7966
898.6777
898.6777
904.7966
904.7966
898.6777
886.4399
886.4399
886.4399
892.5588
892.5588
892.5588
892.5588
892.5588
892.5588
886.4399
886.4399
886.4399
886.4399
892.5588
886.4399
880.321
880.321
892.5588
904.7966
910.91545
904.7966
904.7966
917.03445
923.1534
910.91545
898.6777
898.6777
910.91545
917.03445
917.03445
917.03445
917.03445
923.1534
929.2722
929.2722
929.2722
935.39116
935.39116
935.39116
935.39116
935.39116
941.51
947.6289
947.6289
947.6289
947.6289
947.6289
947.6289
953.74794
953.74794
953.74794
959.8668
959.8668
959.8668
953.74794
953.74794
959.8668
972.1046
978.2235
984.3424
978.2235
978.2235
972.1046
972.1046
978.2235
990.46135
996.5802
996.5802
1002.6991
1014.9369
1021.0559
1027.17476
1027.17476
1021.0559
1014.9369
1014.9369
1021.0559
1027.17476
1027.17476
1033.2937
1033.2937
1039.4125
1045.5315
1051.6504
1051.6504
1051.6504
1057.7693
1057.7693
1057.7693
1057.7693
1063.8882
1063.8882
1063.8882
1070.0071
1070.0071
1070.0071
1076.12595
1076.12595
1076.12595
1076.12595
1076.12595
1076.12595
1076.12595
1076.12595
1076.12595
1076.12595
1070.0071
1063.8882
1057.7693
1063.8882
1063.8882
1063.8882
1057.7693
1051.6504
1051.6504
1057.7693
1063.8882
1070.0071
1070.0071
1070.0071
1070.0071
1070.0071
1070.0071
1070.0071
1070.0071
1070.0071
1070.0071
1076.12595
1082.2449
1082.2449
1076.12595
1082.2449
1094.4827
1106.7205
1112.8394
1118.9584
1118.9584
1125.0773
1131.1962
1137.3151
1143.434
1149.55284
1161.7907
1167.9096
1167.9096
1161.7907
1161.7907
1161.7907
1167.9096
1174.0285
1180.1474
1186.26625
1192.38525
1198.5042
1204.623
1204.623
1204.623
1204.623
1210.74196
1216.8608
1222.9798
1222.9798
1222.9798
1222.9798
1229.0987
1235.2176
1235.2176
1235.2176
1235.2176
1241.33644
1247.4554
1247.4554
1247.4554
1253.5742
1259.6932
1259.6932
1259.6932
1259.6932
1265.81215
1265.81215
1271.931
1278.0499
1278.0499
1284.1689
1296.4067
1302.5256
1302.5256
1290.2878
1284.1689
1290.2878
1302.5256
1320.8823
1333.1201
1339.239
1333.1201
1320.8823
1320.8823
1333.1201
1339.239
1345.358
1345.358
1345.358
1351.4769
1351.4769
1351.4769
1357.5958
1357.5958
1357.5958
1357.5958
1357.5958
1357.5958
1369.8337
1388.1903
1400.4282
1394.3092
1388.1903
1382.0714
1382.0714
1388.1903
1388.1903
1388.1903
1394.3092
1400.4282
1400.4282
1400.4282
1388.1903
1375.9525
1375.9525
1388.1903
1400.4282
1412.6659
1412.6659
1412.6659
1412.6659
1406.5471
1406.5471
1400.4282
1394.3092
1388.1903
1382.0714
1388.1903
1388.1903
1388.1903
1382.0714
1363.7148
1333.1201
1290.2878
1222.9798
1131.1962
1057.7693
1027.17476
1057.7693
1155.67184
1308.6446
1455.4982
1504.4496
1498.3307
1516.6873
1528.9252
1479.9739
1382.0714
1290.2878
1265.81215
1296.4067
1339.239
1369.8337
1382.0714
1406.5471
1437.1416
1437.1416
1418.7848
1406.5471
1406.5471
1412.6659
1418.7848
1412.6659
1406.5471
1412.6659
1412.6659
1406.5471
1382.0714
1357.5958
1339.239
1327.0013
1327.0013
1327.0013
1320.8823
1320.8823
1327.0013
1327.0013
1327.0013
1327.0013
1339.239
1345.358
1351.4769
1351.4769
1333.1201
1302.5256
1278.0499
1259.6932
1235.2176
1204.623
1186.26625
1180.1474
1180.1474
1186.26625
1186.26625
1186.26625
1180.1474
1167.9096
1155.67184
1143.434
1131.1962
1125.0773
1112.8394
1100.60165
1094.4827
1088.3639
1088.3639
1088.3639
1088.3639
1094.4827
1094.4827
1094.4827
1094.4827
1094.4827
1094.4827
1094.4827
1100.60165
1100.60165
1100.60165
1094.4827
1088.3639
1088.3639
1088.3639
1082.2449
1082.2449
1076.12595
1076.12595
1076.12595
1082.2449
1082.2449
1082.2449
1076.12595
1076.12595
1070.0071
1070.0071
1063.8882
1057.7693
1057.7693
1051.6504
1051.6504
1045.5315
1045.5315
1039.4125
1033.2937
1033.2937
1033.2937
1033.2937
1033.2937
1027.17476
1014.9369
1002.6991
996.5802
996.5802
996.5802
996.5802
996.5802
996.5802
990.46135
984.3424
984.3424
978.2235
978.2235
972.1046
972.1046
965.9857
959.8668
959.8668
953.74794
953.74794
953.74794
947.6289
941.51
935.39116
923.1534
917.03445
910.91545
910.91545
910.91545
910.91545
910.91545
910.91545
904.7966
898.6777
892.5588
880.321
874.2021
868.0832
861.9643
861.9643
861.9643
855.8454
849.7264
849.7264
843.60756
843.60756
843.60756
837.4886
831.3697
825.25085
819.1319
813.013
813.013
806.89415
806.89415
806.89415
800.7752
794.6563
794.6563
788.53745
782.41844
776.2996
770.1807
764.0617
757.9429
751.82396
745.705
739.5862
739.5862
733.4672
733.4672
727.3483
721.2294
708.9916
702.8727
702.8727
702.8727
702.8727
702.8727
702.8727
696.7538
690.6349
684.516
678.3971
672.2781
666.1592
660.04036
653.9214
647.8025
641.68365
635.56473
635.56473
629.4458
623.3269
623.3269
623.3269
617.20802
611.0891
604.9702
598.85124
592.73235
586.61346
586.61346
580.49454
580.49454
574.37565
568.25676
562.13783
556.01894
543.7811
537.6622
531.5433
531.5433
537.6622
543.7811
543.7811
543.7811
537.6622
531.5433
525.4244
525.4244
519.3055
519.3055
513.18657
507.06768
507.06768
513.18657
513.18657
513.18657
513.18657
513.18657
507.06768
507.06768
500.9488
494.82986
494.82986
488.71098
488.71098
488.71098
488.71098
482.5921
482.5921
476.47312
476.47312
476.47312
476.47312
476.47312
476.47312
470.35423
470.35423
464.23534
464.23534
458.1164
458.1164
458.1164
451.99753
445.8786
445.8786
439.7597
439.7597
439.7597
433.64082
433.64082
433.64082
433.64082
427.5219
427.5219
421.40297
415.28408
415.28408
409.1652
409.1652
403.04626
396.92734
396.92734
396.92734
396.92734
396.92734
390.80845
378.57063
372.4517
366.3328
366.3328
360.21393
354.095
354.095
354.095
347.9761
347.9761
341.8572
335.7383
335.7383
329.61937
329.61937
329.61937
323.50048
323.50048
323.50048
317.38157
311.26266
305.14374
305.14374
299.02485
299.02485
299.02485
299.02485
292.90594
286.78703
286.78703
280.66814
280.66814
274.54922
274.54922
274.54922
268.4303
268.4303
262.3114
262.3114
262.3114
256.19251
256.19251
250.0736
250.0736
243.95468
243.95468
243.95468
237.83579
237.83579
237.83579
237.83579
231.71688
231.71688
231.71688
225.59797
219.47906
213.36016
213.36016
219.47906
219.47906
219.47906
213.36016
213.36016
213.36016
213.36016
207.24125
195.00343
188.88453
188.88453
195.00343
195.00343
201.12234
195.00343
195.00343
188.88453
188.88453
182.76562
182.76562
182.76562
182.76562
176.6467
176.6467
176.6467
170.5278
170.5278
164.40891
164.40891
164.40891
164.40891
164.40891
164.40891
158.28999
158.28999
158.28999
152.17109
152.17109
152.17109
152.17109
146.05219
146.05219
146.05219
146.05219
139.93327
139.93327
139.93327
146.05219
146.05219
146.05219
139.93327
139.93327
139.93327
139.93327
139.93327
133.81437
133.81437
133.81437
133.81437
133.81437
127.69546
127.69546
127.69546
133.81437
133.81437
133.81437
127.69546
127.69546
127.69546
121.57656
121.57656
121.57656
121.57656
121.57656
121.57656
121.57656
127.69546
127.69546
127.69546
127.69546
121.57656
121.57656
121.57656
121.57656
121.57656
121.57656
121.57656
121.57656
115.45765
115.45765
115.45765
121.57656
121.57656
121.57656
121.57656
121.57656
121.57656
115.45765
115.45765
115.45765
115.45765
115.45765
115.45765
115.45765
115.45765
115.45765
115.45765
115.45765
115.45765
109.33874
109.33874
115.45765
115.45765
115.45765
109.33874
109.33874
109.33874
115.45765
115.45765
115.45765
115.45765
115.45765
121.57656
121.57656
127.69546
121.57656
115.45765
109.33874
103.21983
109.33874
109.33874
115.45765
115.45765
115.45765
115.45765
115.45765
115.45765
109.33874
109.33874
115.45765
115.45765
121.57656
121.57656
121.57656
121.57656
121.57656
121.57656
121.57656
121.57656
121.57656
121.57656
121.57656
121.57656
121.57656
121.57656
121.57656
121.57656
121.57656
121.57656
121.57656
121.57656
127.69546
127.69546
127.69546
127.69546
127.69546
127.69546
127.69546
127.69546
127.69546
127.69546
127.69546
127.69546
127.69546
127.69546
127.69546
127.69546
127.69546
133.81437
133.81437
133.81437
133.81437
127.69546
127.69546
133.81437
139.93327
139.93327
139.93327
133.81437
133.81437
133.81437
139.93327
139.93327
139.93327
139.93327
139.93327
139.93327
139.93327
139.93327
146.05219
146.05219
146.05219
139.93327
139.93327
139.93327
146.05219
146.05219
146.05219
146.05219
146.05219
139.93327
139.93327
139.93327
146.05219
146.05219
146.05219
146.05219
146.05219
146.05219
146.05219
146.05219
146.05219
146.05219
146.05219
146.05219
146.05219
146.05219
146.05219
146.05219
146.05219
146.05219
146.05219
139.93327
139.93327
139.93327
146.05219
146.05219
146.05219
146.05219
146.05219
146.05219
146.05219
146.05219
139.93327
139.93327
139.93327
139.93327
139.93327
139.93327
139.93327
139.93327
139.93327
139.93327
139.93327
139.93327
139.93327
139.93327
139.93327
139.93327
139.93327
139.93327
139.93327
139.93327
139.93327
139.93327
139.93327
139.93327
139.93327
133.81437
133.81437
139.93327
139.93327
139.93327
133.81437
133.81437
139.93327
139.93327
133.81437
133.81437
133.81437
133.81437
133.81437
133.81437
133.81437
133.81437
133.81437
133.81437
133.81437
133.81437
133.81437
133.81437
133.81437
133.81437
133.81437
127.69546
127.69546
127.69546
133.81437
133.81437
133.81437
133.81437
127.69546
127.69546
127.69546
127.69546
127.69546
127.69546
127.69546
127.69546
127.69546
127.69546
127.69546
127.69546
127.69546
127.69546
127.69546
127.69546
127.69546
127.69546
127.69546
127.69546
127.69546
127.69546
127.69546
127.69546
127.69546
127.69546
127.69546
127.69546
127.69546
127.69546
127.69546
127.69546
127.69546
127.69546
127.69546
127.69546
127.69546
127.69546
127.69546
127.69546
127.69546
133.81437
133.81437
133.81437
127.69546
127.69546
121.57656
127.69546
127.69546
121.57656
121.57656
127.69546
127.69546
127.69546
127.69546
127.69546
127.69546
127.69546
127.69546
127.69546
127.69546
121.57656
121.57656
121.57656
121.57656
121.57656
121.57656
121.57656
121.57656
121.57656
121.57656
121.57656
121.57656
121.57656
121.57656
121.57656
121.57656
121.57656
121.57656
121.57656
121.57656
121.57656
121.57656
121.57656
115.45765
115.45765
115.45765
115.45765
115.45765
115.45765
115.45765
115.45765
115.45765
115.45765
115.45765
115.45765
115.45765
115.45765
109.33874
109.33874
109.33874
109.33874
109.33874
109.33874
109.33874
109.33874
109.33874
109.33874
109.33874
109.33874
115.45765
115.45765
115.45765
109.33874
109.33874
109.33874
109.33874
109.33874
109.33874
115.45765
115.45765
115.45765
115.45765
115.45765
115.45765
115.45765
115.45765
115.45765
115.45765
115.45765
115.45765
115.45765
115.45765
115.45765
115.45765
121.57656
121.57656
121.57656
121.57656
121.57656
115.45765
115.45765
115.45765
115.45765
115.45765
121.57656
121.57656
121.57656
121.57656
121.57656
121.57656
121.57656
121.57656
121.57656
121.57656
121.57656
121.57656
121.57656
121.57656
127.69546
127.69546
127.69546
127.69546
127.69546
127.69546
127.69546
127.69546
127.69546
127.69546
127.69546
127.69546
127.69546
127.69546
127.69546
127.69546
127.69546
127.69546
127.69546
127.69546
133.81437
133.81437
133.81437
139.93327
139.93327
133.81437
133.81437
139.93327
139.93327
139.93327
133.81437
133.81437
139.93327
139.93327
146.05219
146.05219
152.17109
146.05219
139.93327
133.81437
133.81437
133.81437
139.93327
139.93327
146.05219
146.05219
139.93327
139.93327
139.93327
146.05219
146.05219
146.05219
146.05219
146.05219
146.05219
146.05219
146.05219
146.05219
152.17109
152.17109
152.17109
146.05219
139.93327
139.93327
152.17109
158.28999
152.17109
146.05219
146.05219
152.17109
152.17109
152.17109
152.17109
152.17109
152.17109
152.17109
152.17109
152.17109
152.17109
152.17109
152.17109
158.28999
158.28999
164.40891
158.28999
158.28999
158.28999
158.28999
158.28999
158.28999
158.28999
158.28999
158.28999
158.28999
158.28999
164.40891
164.40891
164.40891
158.28999
158.28999
158.28999
158.28999
158.28999
158.28999
164.40891
164.40891
164.40891
164.40891
164.40891
164.40891
164.40891
164.40891
158.28999
158.28999
158.28999
164.40891
164.40891
164.40891
164.40891
164.40891
164.40891
164.40891
164.40891
164.40891
164.40891
164.40891
164.40891
164.40891
164.40891
164.40891
164.40891
164.40891
164.40891
164.40891
170.5278
170.5278
170.5278
170.5278
170.5278
170.5278
170.5278
170.5278
170.5278
170.5278
170.5278
170.5278
170.5278
170.5278
170.5278
170.5278
170.5278
170.5278
170.5278
170.5278
170.5278
170.5278
170.5278
170.5278
176.6467
176.6467
176.6467
176.6467
176.6467
176.6467
176.6467
176.6467
176.6467
176.6467
176.6467
176.6467
176.6467
176.6467
176.6467
176.6467
176.6467
176.6467
176.6467
176.6467
176.6467
176.6467
176.6467
176.6467
176.6467
182.76562
182.76562
182.76562
182.76562
182.76562
188.88453
188.88453
188.88453
182.76562
182.76562
182.76562
182.76562
182.76562
188.88453
188.88453
188.88453
188.88453
188.88453
188.88453
182.76562
182.76562
182.76562
182.76562
182.76562
188.88453
188.88453
188.88453
188.88453
188.88453
188.88453
188.88453
195.00343
195.00343
188.88453
188.88453
188.88453
195.00343
195.00343
195.00343
195.00343
195.00343
195.00343
195.00343
195.00343
195.00343
195.00343
195.00343
201.12234
201.12234
201.12234
195.00343
195.00343
201.12234
201.12234
201.12234
201.12234
201.12234
201.12234
201.12234
201.12234
207.24125
207.24125
207.24125
201.12234
201.12234
201.12234
201.12234
201.12234
207.24125
207.24125
207.24125
207.24125
207.24125
207.24125
207.24125
207.24125
207.24125
201.12234
201.12234
195.00343
195.00343
201.12234
207.24125
213.36016
213.36016
213.36016
213.36016
213.36016
213.36016
207.24125
207.24125
207.24125
207.24125
207.24125
213.36016
213.36016
219.47906
213.36016
213.36016
213.36016
213.36016
219.47906
225.59797
225.59797
225.59797
219.47906
213.36016
213.36016
219.47906
219.47906
219.47906
219.47906
219.47906
219.47906
219.47906
219.47906
225.59797
225.59797
219.47906
225.59797
225.59797
225.59797
225.59797
225.59797
225.59797
231.71688
231.71688
231.71688
231.71688
231.71688
231.71688
231.71688
231.71688
231.71688
231.71688
231.71688
237.83579
237.83579
237.83579
237.83579
237.83579
237.83579
237.83579
237.83579
237.83579
237.83579
237.83579
243.95468
243.95468
243.95468
243.95468
243.95468
243.95468
243.95468
250.0736
250.0736
250.0736
250.0736
250.0736
250.0736
250.0736
250.0736
256.19251
256.19251
256.19251
250.0736
250.0736
256.19251
256.19251
256.19251
256.19251
256.19251
262.3114
262.3114
262.3114
262.3114
262.3114
262.3114
262.3114
262.3114
268.4303
268.4303
268.4303
262.3114
262.3114
262.3114
268.4303
268.4303
268.4303
268.4303
268.4303
268.4303
268.4303
268.4303
268.4303
274.54922
274.54922
274.54922
274.54922
274.54922
274.54922
280.66814
280.66814
280.66814
280.66814
280.66814
280.66814
280.66814
280.66814
280.66814
286.78703
286.78703
286.78703
286.78703
286.78703
286.78703
292.90594
292.90594
292.90594
292.90594
292.90594
292.90594
292.90594
292.90594
292.90594
299.02485
299.02485
299.02485
299.02485
299.02485
299.02485
299.02485
299.02485
305.14374
305.14374
305.14374
305.14374
305.14374
305.14374
311.26266
311.26266
311.26266
311.26266
311.26266
311.26266
311.26266
311.26266
311.26266
311.26266
311.26266
317.38157
317.38157
317.38157
317.38157
317.38157
317.38157
317.38157
323.50048
323.50048
323.50048
323.50048
323.50048
323.50048
323.50048
323.50048
329.61937
329.61937
329.61937
329.61937
329.61937
329.61937
329.61937
335.7383
335.7383
335.7383
335.7383
335.7383
335.7383
335.7383
335.7383
335.7383
335.7383
335.7383
341.8572
341.8572
341.8572
347.9761
347.9761
354.095
347.9761
347.9761
347.9761
347.9761
347.9761
347.9761
347.9761
347.9761
347.9761
347.9761
347.9761
347.9761
347.9761
354.095
354.095
354.095
354.095
354.095
354.095
354.095
354.095
354.095
354.095
354.095
354.095
360.21393
360.21393
360.21393
360.21393
360.21393
360.21393
360.21393
360.21393
360.21393
360.21393
360.21393
360.21393
360.21393
360.21393
360.21393
366.3328
366.3328
366.3328
366.3328
366.3328
360.21393
360.21393
360.21393
360.21393
366.3328
366.3328
366.3328
366.3328
366.3328
366.3328
366.3328
366.3328
366.3328
366.3328
366.3328
366.3328
366.3328
366.3328
372.4517
372.4517
372.4517
366.3328
366.3328
366.3328
372.4517
372.4517
372.4517
372.4517
372.4517
372.4517
372.4517
372.4517
372.4517
372.4517
372.4517
372.4517
372.4517
372.4517
372.4517
372.4517
372.4517
372.4517
366.3328
366.3328
360.21393
360.21393
366.3328
366.3328
366.3328
372.4517
372.4517
372.4517
372.4517
372.4517
372.4517
372.4517
372.4517
372.4517
372.4517
372.4517
372.4517
372.4517
372.4517
372.4517
372.4517
372.4517
372.4517
366.3328
366.3328
360.21393
360.21393
360.21393
360.21393
360.21393
360.21393
360.21393
360.21393
360.21393
360.21393
360.21393
366.3328
366.3328
366.3328
366.3328
366.3328
366.3328
366.3328
366.3328
366.3328
366.3328
366.3328
366.3328
360.21393
360.21393
360.21393
360.21393
360.21393
354.095
354.095
354.095
360.21393
360.21393
360.21393
360.21393
360.21393
360.21393
360.21393
360.21393
360.21393
354.095
354.095
354.095
360.21393
360.21393
360.21393
360.21393
360.21393
360.21393
360.21393
360.21393
360.21393
360.21393
360.21393
360.21393
354.095
354.095
354.095
354.095
354.095
354.095
354.095
347.9761
347.9761
347.9761
347.9761
354.095
354.095
354.095
354.095
354.095
354.095
360.21393
354.095
347.9761
341.8572
347.9761
347.9761
347.9761
347.9761
347.9761
347.9761
354.095
354.095
354.095
347.9761
347.9761
347.9761
347.9761
354.095
354.095
354.095
347.9761
347.9761
347.9761
347.9761
347.9761
347.9761
347.9761
347.9761
347.9761
347.9761
347.9761
347.9761
347.9761
347.9761
341.8572
341.8572
347.9761
347.9761
347.9761
347.9761
341.8572
341.8572
341.8572
335.7383
335.7383
335.7383
335.7383
335.7383
335.7383
335.7383
335.7383
335.7383
335.7383
329.61937
329.61937
335.7383
335.7383
335.7383
329.61937
329.61937
329.61937
329.61937
329.61937
335.7383
335.7383
329.61937
323.50048
323.50048
323.50048
323.50048
323.50048
323.50048
323.50048
323.50048
323.50048
323.50048
323.50048
317.38157
317.38157
317.38157
317.38157
311.26266
311.26266
311.26266
311.26266
311.26266
305.14374
305.14374
305.14374
305.14374
305.14374
305.14374
305.14374
299.02485
299.02485
299.02485
305.14374
305.14374
305.14374
299.02485
292.90594
292.90594
292.90594
292.90594
292.90594
292.90594
286.78703
286.78703
286.78703
286.78703
286.78703
280.66814
280.66814
280.66814
280.66814
280.66814
280.66814
280.66814
274.54922
274.54922
274.54922
268.4303
268.4303
268.4303
268.4303
268.4303
268.4303
262.3114
262.3114
262.3114
262.3114
262.3114
262.3114
262.3114
256.19251
256.19251
256.19251
256.19251
256.19251
256.19251
256.19251
250.0736
250.0736
243.95468
250.0736
250.0736
250.0736
243.95468
243.95468
243.95468
243.95468
237.83579
237.83579
237.83579
237.83579
237.83579
237.83579
231.71688
231.71688
231.71688
231.71688
231.71688
225.59797
225.59797
225.59797
225.59797
225.59797
225.59797
219.47906
219.47906
219.47906
219.47906
219.47906
219.47906
213.36016
213.36016
213.36016
213.36016
207.24125
207.24125
207.24125
207.24125
201.12234
201.12234
201.12234
201.12234
201.12234
195.00343
195.00343
195.00343
195.00343
195.00343
195.00343
188.88453
188.88453
188.88453
188.88453
188.88453
188.88453
188.88453
188.88453
182.76562
182.76562
182.76562
182.76562
176.6467
176.6467
176.6467
176.6467
182.76562
182.76562
176.6467
176.6467
170.5278
170.5278
170.5278
170.5278
170.5278
164.40891
164.40891
164.40891
164.40891
164.40891
164.40891
164.40891
158.28999
158.28999
158.28999
158.28999
158.28999
152.17109
152.17109
152.17109
152.17109
152.17109
152.17109
152.17109
152.17109
146.05219
146.05219
146.05219
146.05219
146.05219
146.05219
146.05219
146.05219
146.05219
146.05219
146.05219
146.05219
139.93327
139.93327
139.93327
139.93327
139.93327
139.93327
139.93327
133.81437
133.81437
133.81437
133.81437
133.81437
133.81437
133.81437
133.81437
133.81437
133.81437
133.81437
133.81437
133.81437
133.81437
133.81437
133.81437
133.81437
133.81437
127.69546
127.69546
127.69546
127.69546
127.69546
121.57656
121.57656
121.57656
121.57656
121.57656
121.57656
121.57656
121.57656
121.57656
115.45765
115.45765
115.45765
115.45765
115.45765
115.45765
115.45765
115.45765
115.45765
115.45765
115.45765
115.45765
115.45765
115.45765
115.45765
115.45765
115.45765
115.45765
115.45765
115.45765
115.45765
115.45765
115.45765
115.45765
115.45765
115.45765
115.45765
115.45765
115.45765
109.33874
109.33874
109.33874
109.33874
109.33874
109.33874
109.33874
109.33874
109.33874
109.33874
115.45765
115.45765
109.33874
103.21983
103.21983
103.21983
109.33874
109.33874
109.33874
109.33874
109.33874
109.33874
109.33874
103.21983
103.21983
103.21983
103.21983
103.21983
103.21983
103.21983
103.21983
103.21983
103.21983
103.21983
103.21983
103.21983
103.21983
103.21983
97.10093
97.10093
97.10093
97.10093
97.10093
97.10093
97.10093
97.10093
97.10093
97.10093
97.10093
97.10093
97.10093
90.98202
90.98202
90.98202
90.98202
90.98202
90.98202
90.98202
90.98202
90.98202
90.98202
90.98202
90.98202
90.98202
84.86311
84.86311
84.86311
84.86311
84.86311
84.86311
84.86311
84.86311
84.86311
84.86311
84.86311
84.86311
84.86311
84.86311
78.744216
78.744216
78.744216
84.86311
84.86311
84.86311
78.744216
78.744216
78.744216
78.744216
78.744216
78.744216
78.744216
84.86311
78.744216
78.744216
78.744216
78.744216
78.744216
78.744216
78.744216
78.744216
78.744216
78.744216
78.744216
78.744216
78.744216
78.744216
78.744216
72.62531
72.62531
72.62531
78.744216
78.744216
78.744216
78.744216
78.744216
78.744216
78.744216
78.744216
78.744216
78.744216
78.744216
78.744216
78.744216
78.744216
78.744216
78.744216
78.744216
78.744216
78.744216
78.744216
78.744216
78.744216
78.744216
84.86311
84.86311
84.86311
84.86311
78.744216
78.744216
78.744216
84.86311
84.86311
84.86311
84.86311
84.86311
84.86311
90.98202
90.98202
84.86311
84.86311
78.744216
78.744216
84.86311
84.86311
78.744216
78.744216
78.744216
78.744216
78.744216
78.744216
78.744216
78.744216
78.744216
78.744216
78.744216
78.744216
78.744216
78.744216
78.744216
78.744216
78.744216
78.744216
78.744216
78.744216
78.744216
78.744216
78.744216
78.744216
78.744216
78.744216
72.62531
72.62531
72.62531
78.744216
78.744216
78.744216
78.744216
78.744216
78.744216
72.62531
72.62531
72.62531
72.62531
72.62531
72.62531
72.62531
72.62531
72.62531
72.62531
72.62531
72.62531
72.62531
72.62531
72.62531
72.62531
72.62531
72.62531
72.62531
72.62531
72.62531
66.5064
66.5064
66.5064
66.5064
66.5064
66.5064
66.5064
66.5064
66.5064
66.5064
66.5064
66.5064
66.5064
66.5064
66.5064
66.5064
66.5064
66.5064
66.5064
66.5064
66.5064
66.5064
60.38749
60.38749
60.38749
60.38749
66.5064
66.5064
66.5064
66.5064
60.38749
60.38749
60.38749
66.5064
66.5064
66.5064
66.5064
66.5064
66.5064
60.38749
60.38749
60.38749
60.38749
60.38749
60.38749
60.38749
60.38749
60.38749
60.38749
60.38749
60.38749
60.38749
60.38749
60.38749
60.38749
60.38749
60.38749
60.38749
60.38749
60.38749
60.38749
60.38749
60.38749
60.38749
60.38749
66.5064
66.5064
60.38749
60.38749
60.38749
60.38749
60.38749
60.38749
60.38749
60.38749
60.38749
60.38749
60.38749
60.38749
66.5064
66.5064
66.5064
60.38749
60.38749
66.5064
66.5064
66.5064
66.5064
66.5064
66.5064
66.5064
66.5064
66.5064
66.5064
66.5064
66.5064
66.5064
66.5064
66.5064
66.5064
66.5064
66.5064
66.5064
66.5064
66.5064
72.62531
72.62531
72.62531
66.5064
66.5064
72.62531
72.62531
72.62531
72.62531
72.62531
72.62531
72.62531
72.62531
72.62531
72.62531
72.62531
72.62531
72.62531
72.62531
72.62531
72.62531
72.62531
72.62531
72.62531
78.744216
78.744216
78.744216
78.744216
78.744216
78.744216
78.744216
78.744216
78.744216
78.744216
78.744216
78.744216
78.744216
78.744216
78.744216
78.744216
78.744216
78.744216
78.744216
78.744216
78.744216
78.744216
78.744216
78.744216
78.744216
78.744216
78.744216
78.744216
78.744216
78.744216
78.744216
78.744216
78.744216
78.744216
78.744216
78.744216
78.744216
78.744216
78.744216
78.744216
78.744216
78.744216
78.744216
84.86311
84.86311
84.86311
84.86311
84.86311
84.86311
84.86311
84.86311
84.86311
84.86311
84.86311
84.86311
84.86311
84.86311
78.744216
84.86311
84.86311
84.86311
84.86311
84.86311
84.86311
84.86311
84.86311
84.86311
84.86311
84.86311
84.86311
84.86311
84.86311
84.86311
84.86311
84.86311
84.86311
84.86311
84.86311
84.86311
84.86311
84.86311
84.86311
84.86311
84.86311
84.86311
84.86311
84.86311
84.86311
84.86311
84.86311
84.86311
84.86311
84.86311
84.86311
84.86311
84.86311
90.98202
90.98202
90.98202
84.86311
84.86311
84.86311
84.86311
90.98202
90.98202
90.98202
90.98202
90.98202
90.98202
90.98202
90.98202
90.98202
90.98202
90.98202
90.98202
90.98202
90.98202
90.98202
90.98202
90.98202
90.98202
90.98202
90.98202
90.98202
90.98202
90.98202
90.98202
90.98202
90.98202
90.98202
90.98202
90.98202
90.98202
90.98202
90.98202
90.98202
90.98202
90.98202
90.98202
90.98202
90.98202
90.98202
90.98202
90.98202
90.98202
90.98202
90.98202
90.98202
90.98202
90.98202
90.98202
90.98202
90.98202
90.98202
90.98202
90.98202
90.98202
90.98202
90.98202
90.98202
90.98202
90.98202
90.98202
90.98202
90.98202
90.98202
90.98202
90.98202
90.98202
90.98202
90.98202
90.98202
90.98202
90.98202
90.98202
90.98202
90.98202
90.98202
90.98202
90.98202
90.98202
90.98202
90.98202
90.98202
90.98202
90.98202
90.98202
90.98202
90.98202
90.98202
90.98202
97.10093
97.10093
97.10093
90.98202
90.98202
90.98202
97.10093
97.10093
97.10093
97.10093
97.10093
97.10093
97.10093
97.10093
97.10093
97.10093
97.10093
97.10093
97.10093
97.10093
97.10093
97.10093
97.10093
97.10093
97.10093
97.10093
97.10093
97.10093
97.10093
97.10093
97.10093
97.10093
97.10093
97.10093
97.10093
97.10093
97.10093
97.10093
97.10093
97.10093
97.10093
97.10093
97.10093
97.10093
97.10093
97.10093
97.10093
97.10093
97.10093
97.10093
97.10093
103.21983
103.21983
97.10093
97.10093
97.10093
103.21983
103.21983
103.21983
103.21983
103.21983
103.21983
103.21983
103.21983
103.21983
103.21983
103.21983
103.21983
103.21983
103.21983
103.21983
103.21983
103.21983
103.21983
103.21983
103.21983
103.21983
103.21983
103.21983
103.21983
103.21983
109.33874
109.33874
109.33874
103.21983
103.21983
103.21983
109.33874
109.33874
109.33874
109.33874
109.33874
109.33874
109.33874
109.33874
109.33874
109.33874
109.33874
109.33874
109.33874
109.33874
109.33874
109.33874
109.33874
109.33874
109.33874
109.33874
109.33874
109.33874
109.33874
109.33874
109.33874
109.33874
109.33874
109.33874
109.33874
115.45765
115.45765
115.45765
115.45765
115.45765
115.45765
115.45765
115.45765
115.45765
115.45765
115.45765
115.45765
115.45765
115.45765
115.45765
115.45765
115.45765
115.45765
115.45765
115.45765
115.45765
115.45765
115.45765
121.57656
121.57656
121.57656
121.57656
121.57656
121.57656
121.57656
121.57656
121.57656
127.69546
127.69546
127.69546
127.69546
127.69546
127.69546
127.69546
127.69546
127.69546
127.69546
127.69546
127.69546
127.69546
127.69546
127.69546
127.69546
127.69546
133.81437
133.81437
133.81437
133.81437
133.81437
133.81437
133.81437
133.81437
133.81437
133.81437
133.81437
133.81437
133.81437
133.81437
139.93327
139.93327
139.93327
139.93327
139.93327
139.93327
139.93327
139.93327
139.93327
139.93327
139.93327
139.93327
139.93327
139.93327
139.93327
139.93327
139.93327
139.93327
139.93327
139.93327
139.93327
146.05219
146.05219
146.05219
146.05219
146.05219
146.05219
146.05219
146.05219
146.05219
146.05219
146.05219
146.05219
146.05219
146.05219
146.05219
146.05219
152.17109
152.17109
152.17109
152.17109
152.17109
152.17109
152.17109
152.17109
152.17109
152.17109
152.17109
152.17109
152.17109
152.17109
152.17109
152.17109
152.17109
158.28999
158.28999
158.28999
158.28999
158.28999
158.28999
158.28999
158.28999
158.28999
158.28999
158.28999
158.28999
158.28999
158.28999
164.40891
164.40891
158.28999
158.28999
158.28999
164.40891
164.40891
164.40891
164.40891
164.40891
164.40891
164.40891
164.40891
164.40891
164.40891
170.5278
170.5278
170.5278
164.40891
164.40891
164.40891
170.5278
170.5278
170.5278
170.5278
170.5278
170.5278
170.5278
170.5278
170.5278
170.5278
170.5278
176.6467
176.6467
176.6467
176.6467
176.6467
176.6467
176.6467
176.6467
176.6467
170.5278
170.5278
170.5278
170.5278
170.5278
170.5278
176.6467
176.6467
176.6467
176.6467
170.5278
170.5278
170.5278
176.6467
176.6467
176.6467
170.5278
170.5278
170.5278
176.6467
176.6467
176.6467
176.6467
176.6467
176.6467
176.6467
176.6467
176.6467
176.6467
176.6467
170.5278
170.5278
170.5278
176.6467
176.6467
176.6467
176.6467
176.6467
176.6467
176.6467
176.6467
176.6467
176.6467
176.6467
176.6467
170.5278
170.5278
170.5278
170.5278
170.5278
170.5278
170.5278
170.5278
170.5278
170.5278
170.5278
170.5278
170.5278
170.5278
170.5278
170.5278
170.5278
170.5278
170.5278
170.5278
170.5278
170.5278
170.5278
170.5278
170.5278
170.5278
170.5278
170.5278
164.40891
164.40891
164.40891
164.40891
164.40891
164.40891
164.40891
164.40891
164.40891
164.40891
164.40891
164.40891
164.40891
164.40891
164.40891
164.40891
164.40891
164.40891
164.40891
164.40891
164.40891
164.40891
164.40891
164.40891
164.40891
164.40891
164.40891
158.28999
158.28999
158.28999
158.28999
158.28999
158.28999
158.28999
158.28999
158.28999
158.28999
158.28999
158.28999
158.28999
158.28999
158.28999
158.28999
158.28999
158.28999
158.28999
152.17109
152.17109
152.17109
152.17109
152.17109
152.17109
152.17109
152.17109
152.17109
152.17109
152.17109
152.17109
152.17109
152.17109
146.05219
146.05219
146.05219
146.05219
146.05219
146.05219
146.05219
146.05219
146.05219
146.05219
146.05219
146.05219
146.05219
139.93327
139.93327
139.93327
139.93327
139.93327
139.93327
139.93327
139.93327
139.93327
139.93327
139.93327
139.93327
139.93327
133.81437
133.81437
133.81437
133.81437
133.81437
127.69546
127.69546
127.69546
133.81437
133.81437
127.69546
127.69546
127.69546
127.69546
127.69546
127.69546
127.69546
127.69546
127.69546
121.57656
121.57656
121.57656
121.57656
121.57656
121.57656
121.57656
121.57656
121.57656
115.45765
115.45765
115.45765
115.45765
115.45765
115.45765
115.45765
115.45765
115.45765
115.45765
115.45765
115.45765
109.33874
109.33874
109.33874
109.33874
109.33874
109.33874
109.33874
109.33874
109.33874
103.21983
103.21983
103.21983
103.21983
103.21983
103.21983
103.21983
103.21983
103.21983
97.10093
97.10093
97.10093
97.10093
97.10093
97.10093
97.10093
90.98202
90.98202
90.98202
90.98202
90.98202
90.98202
90.98202
84.86311
84.86311
84.86311
84.86311
84.86311
84.86311
84.86311
84.86311
84.86311
84.86311
78.744216
78.744216
78.744216
78.744216
78.744216
78.744216
78.744216
72.62531
72.62531
72.62531
72.62531
72.62531
72.62531
72.62531
66.5064
66.5064
66.5064
66.5064
66.5064
66.5064
66.5064
60.38749
60.38749
60.38749
60.38749
60.38749
60.38749
60.38749
54.268584
54.268584
54.268584
54.268584
54.268584
54.268584
54.268584
54.268584
54.268584
48.149676
48.149676
48.149676
48.149676
48.149676
42.030773
42.030773
42.030773
42.030773
42.030773
42.030773
42.030773
42.030773
35.911865
35.911865
35.911865
35.911865
35.911865
35.911865
35.911865
35.911865
29.792957
29.792957
35.911865
35.911865
35.911865
29.792957
29.792957
29.792957
29.792957
29.792957
29.792957
29.792957
29.792957
29.792957
23.67405
23.67405
23.67405
23.67405
23.67405
23.67405
17.555144
17.555144
17.555144
17.555144
17.555144
17.555144
17.555144
17.555144
17.555144
17.555144
17.555144
17.555144
17.555144
11.436237
11.436237
11.436237
11.436237
11.436237
11.436237
11.436237
11.436237
11.436237
11.436237
11.436237
11.436237
11.436237
5.3173304
5.3173304
5.3173304
5.3173304
5.3173304
5.3173304
-0.8015764
5.3173304
5.3173304
5.3173304
5.3173304
5.3173304
5.3173304
-0.8015764
-0.8015764
-0.8015764
-0.8015764
-0.8015764
-0.8015764
-0.8015764
-0.8015764
-0.8015764
-0.8015764
-0.8015764
-0.8015764
-6.920482
-6.920482
-6.920482
-0.8015764
-0.8015764
-0.8015764
-0.8015764
-0.8015764
-0.8015764
-6.920482
-6.920482
-6.920482
-6.920482
-6.920482
-6.920482
-6.920482
-6.920482
-6.920482
-6.920482
-6.920482
-6.920482
-6.920482
-6.920482
-6.920482
-6.920482
-6.920482
-6.920482
-6.920482
-6.920482
-6.920482
-13.03939
-13.03939
-6.920482
-6.920482
-6.920482
-13.03939
-13.03939
-13.03939
-6.920482
-6.920482
-13.03939
-13.03939
-13.03939
-6.920482
-13.03939
-13.03939
-13.03939
-13.03939
-13.03939
-13.03939
-13.03939
-13.03939
-13.03939
-13.03939
-13.03939
-13.03939
-13.03939
-19.158298
-19.158298
-19.158298
-19.158298
-19.158298
-19.158298
-13.03939
-13.03939
-19.158298
-19.158298
-19.158298
-13.03939
-13.03939
-13.03939
-19.158298
-19.158298
-13.03939
-13.03939
-13.03939
-13.03939
-13.03939
-13.03939
-19.158298
-19.158298
-19.158298
-13.03939
-13.03939
-13.03939
-13.03939
-13.03939
-19.158298
-19.158298
-19.158298
-19.158298
-19.158298
-13.03939
-13.03939
-13.03939
-19.158298
-19.158298
-19.158298
-19.158298
-19.158298
-19.158298
-19.158298
-19.158298
-19.158298
-19.158298
-19.158298
-19.158298
-19.158298
-19.158298
-19.158298
-19.158298
-19.158298
-19.158298
-19.158298
-19.158298
-19.158298
-19.158298
-19.158298
-19.158298
-19.158298
-19.158298
-19.158298
-19.158298
-19.158298
-19.158298
-19.158298
-19.158298
-25.2772
-25.2772
-25.2772
-25.2772
-25.2772
-19.158298
-19.158298
-25.2772
-25.2772
-19.158298
-19.158298
-19.158298
-19.158298
-19.158298
-25.2772
-25.2772
-25.2772
-25.2772
-25.2772
-25.2772
-25.2772
-25.2772
-25.2772
-25.2772
-25.2772
-25.2772
-25.2772
-25.2772
-25.2772
-25.2772
-25.2772
-25.2772
-25.2772
-25.2772
-25.2772
-25.2772
-25.2772
-25.2772
-25.2772
-25.2772
-25.2772
-25.2772
-25.2772
-25.2772
-25.2772
-25.2772
-25.2772
-25.2772
-25.2772
-25.2772
-25.2772
-25.2772
-25.2772
-25.2772
-25.2772
-25.2772
-25.2772
-25.2772
-25.2772
-25.2772
-25.2772
-25.2772
-25.2772
-25.2772
-25.2772
-25.2772
-25.2772
-31.396108
-31.396108
-31.396108
-25.2772
-25.2772
-25.2772
-31.396108
-31.396108
-31.396108
-31.396108
-31.396108
-31.396108
-31.396108
-31.396108
-31.396108
-31.396108
-31.396108
-31.396108
-31.396108
-31.396108
-31.396108
-31.396108
-31.396108
-31.396108
-31.396108
-31.396108
-31.396108
-31.396108
-31.396108
-31.396108
-31.396108
-31.396108
-31.396108
-31.396108
-31.396108
-31.396108
-31.396108
-31.396108
-31.396108
-31.396108
-31.396108
-37.515016
-37.515016
-37.515016
-37.515016
-37.515016
-37.515016
-37.515016
-37.515016
-37.515016
-37.515016
-37.515016
-37.515016
-37.515016
-37.515016
-37.515016
-37.515016
-37.515016
-37.515016
-37.515016
-37.515016
-37.515016
-37.515016
-37.515016
-37.515016
-37.515016
-37.515016
-37.515016
-37.515016
-37.515016
-37.515016
-37.515016
-37.515016
-37.515016
-37.515016
-43.633924
-43.633924
-43.633924
-43.633924
-43.633924
-43.633924
-43.633924
-43.633924
-43.633924
-43.633924
-43.633924
-43.633924
-43.633924
-43.633924
-43.633924
-43.633924
-43.633924
-43.633924
-43.633924
-43.633924
-43.633924
-43.633924
-43.633924
-43.633924
-43.633924
-43.633924
-43.633924
-43.633924
-43.633924
-43.633924
-43.633924
-43.633924
-43.633924
-43.633924
-43.633924
-43.633924
-43.633924
-43.633924
-43.633924
-43.633924
-43.633924
-43.633924
-43.633924
-43.633924
-43.633924
-43.633924
-43.633924
-43.633924
-43.633924
-43.633924
-43.633924
-43.633924
-43.633924
-43.633924
-43.633924
-43.633924
-43.633924
-43.633924
-43.633924
-43.633924
-43.633924
-43.633924
-43.633924
-43.633924
-37.515016
-37.515016
-37.515016
-37.515016
-37.515016
-37.515016
-37.515016
-37.515016
-37.515016
-37.515016
-37.515016
-37.515016
-37.515016
-37.515016
-37.515016
-37.515016
-37.515016
-37.515016
-37.515016
-37.515016
-31.396108
-31.396108
-31.396108
-31.396108
-31.396108
-31.396108
-31.396108
-31.396108
-31.396108
-31.396108
-31.396108
-31.396108
-31.396108
-31.396108
-31.396108
-31.396108
-31.396108
-25.2772
-25.2772
-25.2772
-25.2772
-25.2772
-25.2772
-25.2772
-25.2772
-25.2772
-25.2772
-25.2772
-25.2772
-25.2772
-25.2772
-19.158298
-19.158298
-19.158298
-25.2772
-25.2772
-19.158298
-19.158298
-19.158298
-19.158298
-19.158298
-19.158298
-19.158298
-19.158298
-19.158298
-19.158298
-19.158298
-19.158298
-19.158298
-13.03939
-13.03939
-13.03939
-13.03939
-13.03939
-13.03939
-13.03939
-13.03939
-13.03939
-13.03939
-13.03939
-13.03939
-13.03939
-13.03939
-13.03939
-13.03939
-13.03939
-13.03939
-13.03939
-13.03939
-13.03939
-13.03939
-6.920482
-6.920482
-6.920482
-6.920482
-6.920482
-0.8015764
-0.8015764
-0.8015764
-0.8015764
-0.8015764
-0.8015764
-0.8015764
-0.8015764
-0.8015764
-0.8015764
-0.8015764
-0.8015764
-0.8015764
-0.8015764
-0.8015764
-0.8015764
-0.8015764
-0.8015764
-0.8015764
-0.8015764
-0.8015764
-0.8015764
-0.8015764
-0.8015764
-0.8015764
-0.8015764
-0.8015764
-0.8015764
-0.8015764
-0.8015764
-0.8015764
-0.8015764
5.3173304
5.3173304
5.3173304
5.3173304
5.3173304
5.3173304
5.3173304
5.3173304
5.3173304
5.3173304
5.3173304
5.3173304
5.3173304
5.3173304
5.3173304
5.3173304
5.3173304
5.3173304
5.3173304
5.3173304
5.3173304
5.3173304
5.3173304
5.3173304
5.3173304
11.436237
11.436237
11.436237
5.3173304
5.3173304
5.3173304
5.3173304
5.3173304
5.3173304
5.3173304
5.3173304
5.3173304
5.3173304
5.3173304
5.3173304
5.3173304
5.3173304
5.3173304
5.3173304
5.3173304
5.3173304
5.3173304
5.3173304
5.3173304
5.3173304
5.3173304
5.3173304
5.3173304
5.3173304
5.3173304
5.3173304
5.3173304
5.3173304
-0.8015764
-0.8015764
5.3173304
5.3173304
5.3173304
-0.8015764
-0.8015764
-0.8015764
5.3173304
5.3173304
-0.8015764
-0.8015764
-0.8015764
-0.8015764
-0.8015764
-0.8015764
-0.8015764
-0.8015764
-0.8015764
-0.8015764
-0.8015764
-0.8015764
-0.8015764
-0.8015764
-0.8015764
-6.920482
-6.920482
-6.920482
-6.920482
-0.8015764
-0.8015764
-0.8015764
-6.920482
-6.920482
-6.920482
-6.920482
-6.920482
-6.920482
-6.920482
-6.920482
-6.920482
-6.920482
-6.920482
-6.920482
-6.920482
-6.920482
-6.920482
-6.920482
-6.920482
-6.920482
-6.920482
-6.920482
-6.920482
-13.03939
-13.03939
-13.03939
-13.03939
-13.03939
-13.03939
-13.03939
-13.03939
-13.03939
-13.03939
-13.03939
-13.03939
-13.03939
-13.03939
-13.03939
-13.03939
-13.03939
-13.03939
-13.03939
-13.03939
-13.03939
-13.03939
-13.03939
-13.03939
-13.03939
-13.03939
-13.03939
-13.03939
-13.03939
-13.03939
-13.03939
-13.03939
-13.03939
-13.03939
-13.03939
-13.03939
-13.03939
-13.03939
-13.03939
-13.03939
-13.03939
-13.03939
-13.03939
-13.03939
-13.03939
-13.03939
-13.03939
-13.03939
-13.03939
-13.03939
-13.03939
-13.03939
-13.03939
-13.03939
-13.03939
-13.03939
-13.03939
-13.03939
-13.03939
-13.03939
-13.03939
-13.03939
-13.03939
-13.03939
-13.03939
-13.03939
-13.03939
-13.03939
-13.03939
-13.03939
-13.03939
-6.920482
-6.920482
-6.920482
-6.920482
-13.03939
-13.03939
-6.920482
-6.920482
-6.920482
-6.920482
-6.920482
-6.920482
-6.920482
-6.920482
-6.920482
-6.920482
-6.920482
-6.920482
-6.920482
-6.920482
-6.920482
-0.8015764
-0.8015764
-0.8015764
-0.8015764
-0.8015764
-0.8015764
-0.8015764
-0.8015764
-0.8015764
-0.8015764
-0.8015764
-0.8015764
-0.8015764
-0.8015764
-0.8015764
-0.8015764
-0.8015764
-0.8015764
-0.8015764
-0.8015764
-0.8015764
-0.8015764
-0.8015764
-0.8015764
-0.8015764
-0.8015764
-0.8015764
5.3173304
5.3173304
5.3173304
5.3173304
5.3173304
5.3173304
5.3173304
5.3173304
5.3173304
5.3173304
5.3173304
5.3173304
5.3173304
5.3173304
5.3173304
5.3173304
5.3173304
5.3173304
5.3173304
5.3173304
5.3173304
5.3173304
5.3173304
5.3173304
5.3173304
5.3173304
11.436237
11.436237
11.436237
11.436237
11.436237
11.436237
11.436237
11.436237
11.436237
11.436237
11.436237
11.436237
11.436237
11.436237
11.436237
11.436237
11.436237
11.436237
11.436237
11.436237
11.436237
11.436237
11.436237
17.555144
17.555144
17.555144
17.555144
17.555144
17.555144
17.555144
17.555144
17.555144
17.555144
17.555144
17.555144
17.555144
17.555144
17.555144
17.555144
17.555144
17.555144
17.555144
17.555144
17.555144
17.555144
23.67405
23.67405
23.67405
23.67405
23.67405
23.67405
23.67405
23.67405
23.67405
23.67405
23.67405
23.67405
23.67405
23.67405
23.67405
23.67405
23.67405
23.67405
23.67405
23.67405
29.792957
29.792957
29.792957
29.792957
29.792957
29.792957
29.792957
29.792957
29.792957
29.792957
29.792957
29.792957
29.792957
29.792957
29.792957
35.911865
35.911865
35.911865
35.911865
35.911865
35.911865
35.911865
35.911865
35.911865
35.911865
35.911865
35.911865
35.911865
35.911865
35.911865
35.911865
42.030773
42.030773
42.030773
42.030773
42.030773
42.030773
42.030773
42.030773
42.030773
42.030773
42.030773
42.030773
42.030773
42.030773
42.030773
42.030773
42.030773
42.030773
42.030773
42.030773
42.030773
42.030773
42.030773
42.030773
42.030773
48.149676
48.149676
48.149676
42.030773
42.030773
42.030773
42.030773
42.030773
42.030773
42.030773
42.030773
48.149676
48.149676
42.030773
42.030773
48.149676
48.149676
48.149676
48.149676
48.149676
42.030773
42.030773
42.030773
48.149676
54.268584
48.149676
48.149676
42.030773
42.030773
48.149676
48.149676
48.149676
48.149676
48.149676
48.149676
48.149676
48.149676
48.149676
48.149676
48.149676
48.149676
48.149676
48.149676
48.149676
48.149676
48.149676
48.149676
48.149676
42.030773
42.030773
42.030773
48.149676
48.149676
48.149676
48.149676
48.149676
48.149676
48.149676
48.149676
48.149676
48.149676
48.149676
48.149676
42.030773
42.030773
48.149676
48.149676
48.149676
42.030773
42.030773
42.030773
42.030773
42.030773
42.030773
42.030773
42.030773
42.030773
42.030773
42.030773
42.030773
42.030773
42.030773
42.030773
42.030773
42.030773
42.030773
42.030773
42.030773
42.030773
42.030773
42.030773
35.911865
35.911865
35.911865
35.911865
35.911865
35.911865
35.911865
35.911865
35.911865
35.911865
35.911865
35.911865
35.911865
35.911865
35.911865
35.911865
35.911865
35.911865
35.911865
35.911865
35.911865
35.911865
35.911865
35.911865
35.911865
29.792957
29.792957
29.792957
35.911865
35.911865
35.911865
29.792957
29.792957
29.792957
29.792957
29.792957
29.792957
29.792957
29.792957
29.792957
29.792957
29.792957
29.792957
29.792957
29.792957
29.792957
29.792957
29.792957
29.792957
29.792957
29.792957
29.792957
23.67405
23.67405
23.67405
23.67405
23.67405
23.67405
23.67405
23.67405
23.67405
23.67405
23.67405
23.67405
23.67405
23.67405
23.67405
23.67405
17.555144
17.555144
17.555144
17.555144
17.555144
17.555144
17.555144
17.555144
17.555144
17.555144
17.555144
17.555144
17.555144
17.555144
17.555144
17.555144
17.555144
17.555144
17.555144
17.555144
11.436237
11.436237
11.436237
11.436237
17.555144
17.555144
17.555144
17.555144
11.436237
11.436237
11.436237
11.436237
11.436237
11.436237
11.436237
11.436237
11.436237
11.436237
11.436237
11.436237
11.436237
11.436237
11.436237
11.436237
11.436237
11.436237
11.436237
11.436237
11.436237
11.436237
11.436237
11.436237
11.436237
11.436237
11.436237
11.436237
11.436237
11.436237
11.436237
11.436237
11.436237
11.436237
11.436237
11.436237
11.436237
11.436237
11.436237
11.436237
11.436237
11.436237
11.436237
11.436237
11.436237
11.436237
11.436237
11.436237
11.436237
11.436237
11.436237
11.436237
11.436237
11.436237
11.436237
11.436237
11.436237
11.436237
11.436237
11.436237
11.436237
11.436237
11.436237
11.436237
11.436237
11.436237
11.436237
11.436237
11.436237
11.436237
11.436237
11.436237
11.436237
11.436237
11.436237
11.436237
11.436237
11.436237
11.436237
11.436237
11.436237
11.436237
11.436237
11.436237
11.436237
11.436237
11.436237
11.436237
11.436237
11.436237
11.436237
11.436237
11.436237
11.436237
11.436237
11.436237
17.555144
17.555144
17.555144
11.436237
11.436237
17.555144
17.555144
17.555144
17.555144
17.555144
17.555144
17.555144
17.555144
17.555144
17.555144
17.555144
17.555144
17.555144
17.555144
17.555144
17.555144
17.555144
17.555144
17.555144
17.555144
17.555144
17.555144
17.555144
17.555144
17.555144
17.555144
17.555144
17.555144
17.555144
17.555144
17.555144
17.555144
17.555144
17.555144
17.555144
17.555144
17.555144
17.555144
17.555144
17.555144
17.555144
17.555144
17.555144
17.555144
17.555144
17.555144
17.555144
17.555144
17.555144
17.555144
17.555144
17.555144
17.555144
17.555144
17.555144
17.555144
17.555144
17.555144
17.555144
17.555144
17.555144
17.555144
17.555144
17.555144
17.555144
17.555144
17.555144
17.555144
17.555144
17.555144
17.555144
17.555144
17.555144
17.555144
17.555144
17.555144
17.555144
17.555144
17.555144
17.555144
17.555144
17.555144
17.555144
17.555144
17.555144
17.555144
17.555144
17.555144
17.555144
17.555144
17.555144
17.555144
17.555144
17.555144
17.555144
17.555144
17.555144
17.555144
17.555144
17.555144
17.555144
17.555144
17.555144
17.555144
17.555144
17.555144
17.555144
17.555144
17.555144
17.555144
17.555144
17.555144
17.555144
17.555144
17.555144
17.555144
17.555144
17.555144
17.555144
11.436237
11.436237
11.436237
11.436237
11.436237
11.436237
11.436237
11.436237
11.436237
11.436237
17.555144
17.555144
17.555144
17.555144
11.436237
11.436237
11.436237
11.436237
11.436237
11.436237
11.436237
11.436237
11.436237
11.436237
11.436237
11.436237
11.436237
11.436237
11.436237
11.436237
11.436237
11.436237
11.436237
11.436237
11.436237
11.436237
11.436237
11.436237
11.436237
11.436237
11.436237
11.436237
11.436237
11.436237
11.436237
11.436237
11.436237
5.3173304
5.3173304
5.3173304
11.436237
11.436237
11.436237
11.436237
11.436237
11.436237
5.3173304
5.3173304
5.3173304
5.3173304
5.3173304
11.436237
11.436237
11.436237
5.3173304
5.3173304
11.436237
11.436237
11.436237
5.3173304
5.3173304
5.3173304
11.436237
11.436237
11.436237
11.436237
5.3173304
5.3173304
5.3173304
11.436237
11.436237
11.436237
5.3173304
5.3173304
5.3173304
11.436237
11.436237
11.436237
5.3173304
5.3173304
11.436237
11.436237
11.436237
11.436237
11.436237
11.436237
11.436237
11.436237
11.436237
11.436237
11.436237
11.436237
11.436237
11.436237
11.436237
11.436237
11.436237
11.436237
11.436237
11.436237
11.436237
11.436237
11.436237
11.436237
11.436237
11.436237
11.436237
11.436237
11.436237
11.436237
11.436237
11.436237
11.436237
11.436237
11.436237
11.436237
11.436237
11.436237
11.436237
11.436237
11.436237
11.436237
11.436237
17.555144
17.555144
17.555144
17.555144
17.555144
17.555144
17.555144
17.555144
17.555144
17.555144
17.555144
17.555144
17.555144
17.555144
17.555144
17.555144
17.555144
17.555144
17.555144
17.555144
17.555144
17.555144
17.555144
17.555144
23.67405
23.67405
23.67405
23.67405
23.67405
23.67405
23.67405
23.67405
23.67405
23.67405
23.67405
23.67405
23.67405
23.67405
23.67405
23.67405
23.67405
23.67405
23.67405
23.67405
23.67405
23.67405
23.67405
29.792957
29.792957
29.792957
29.792957
29.792957
29.792957
29.792957
29.792957
29.792957
29.792957
29.792957
29.792957
29.792957
29.792957
29.792957
29.792957
29.792957
29.792957
29.792957
29.792957
29.792957
29.792957
29.792957
29.792957
29.792957
29.792957
29.792957
29.792957
29.792957
29.792957
29.792957
29.792957
29.792957
29.792957
29.792957
29.792957
29.792957
29.792957
29.792957
29.792957
29.792957
29.792957
35.911865
35.911865
35.911865
35.911865
29.792957
29.792957
35.911865
35.911865
35.911865
35.911865
35.911865
35.911865
35.911865
29.792957
29.792957
35.911865
35.911865
35.911865
35.911865
35.911865
35.911865
35.911865
35.911865
35.911865
35.911865
35.911865
35.911865
35.911865
35.911865
35.911865
35.911865
35.911865
35.911865
35.911865
35.911865
35.911865
29.792957
29.792957
29.792957
35.911865
35.911865
35.911865
29.792957
29.792957
29.792957
29.792957
29.792957
29.792957
29.792957
29.792957
29.792957
29.792957
29.792957
29.792957
29.792957
29.792957
29.792957
29.792957
29.792957
29.792957
29.792957
29.792957
29.792957
29.792957
29.792957
29.792957
29.792957
29.792957
29.792957
29.792957
29.792957
29.792957
29.792957
29.792957
29.792957
29.792957
29.792957
29.792957
29.792957
29.792957
29.792957
29.792957
29.792957
29.792957
29.792957
29.792957
29.792957
29.792957
29.792957
29.792957
29.792957
29.792957
29.792957
29.792957
29.792957
29.792957
29.792957
29.792957
29.792957
29.792957
29.792957
29.792957
23.67405
23.67405
23.67405
29.792957
29.792957
29.792957
23.67405
29.792957
29.792957
29.792957
29.792957
29.792957
29.792957
29.792957
29.792957
29.792957
29.792957
29.792957
29.792957
29.792957
29.792957
29.792957
29.792957
29.792957
29.792957
29.792957
29.792957
29.792957
29.792957
29.792957
23.67405
23.67405
23.67405
29.792957
29.792957
29.792957
29.792957
29.792957
23.67405
23.67405
23.67405
23.67405
29.792957
29.792957
29.792957
29.792957
29.792957
29.792957
29.792957
29.792957
29.792957
23.67405
23.67405
29.792957
29.792957
29.792957
29.792957
29.792957
29.792957
29.792957
29.792957
23.67405
23.67405
23.67405
29.792957
29.792957
29.792957
29.792957
29.792957
29.792957
29.792957
29.792957
29.792957
29.792957
29.792957
29.792957
29.792957
29.792957
29.792957
29.792957
29.792957
29.792957
29.792957
29.792957
29.792957
29.792957
29.792957
29.792957
29.792957
29.792957
29.792957
29.792957
29.792957
29.792957
29.792957
29.792957
29.792957
29.792957
29.792957
29.792957
29.792957
29.792957
29.792957
29.792957
29.792957
29.792957
29.792957
29.792957
29.792957
29.792957
29.792957
29.792957
29.792957
29.792957
29.792957
29.792957
23.67405
23.67405
23.67405
23.67405
23.67405
23.67405
23.67405
23.67405
23.67405
23.67405
29.792957
29.792957
29.792957
23.67405
23.67405
23.67405
23.67405
23.67405
23.67405
23.67405
23.67405
23.67405
23.67405
23.67405
23.67405
23.67405
23.67405
23.67405
23.67405
23.67405
23.67405
23.67405
23.67405
23.67405
23.67405
23.67405
23.67405
23.67405
23.67405
23.67405
23.67405
23.67405
23.67405
23.67405
23.67405
23.67405
23.67405
23.67405
23.67405
23.67405
23.67405
23.67405
23.67405
23.67405
23.67405
23.67405
23.67405
23.67405
23.67405
23.67405
23.67405
23.67405
23.67405
23.67405
17.555144
17.555144
17.555144
23.67405
23.67405
23.67405
17.555144
17.555144
17.555144
17.555144
17.555144
17.555144
17.555144
17.555144
17.555144
17.555144
17.555144
17.555144
17.555144
17.555144
17.555144
17.555144
17.555144
17.555144
17.555144
17.555144
17.555144
17.555144
17.555144
17.555144
17.555144
17.555144
17.555144
17.555144
17.555144
17.555144
17.555144
17.555144
17.555144
17.555144
17.555144
17.555144
17.555144
17.555144
23.67405
17.555144
17.555144
17.555144
23.67405
23.67405
23.67405
23.67405
17.555144
17.555144
17.555144
23.67405
23.67405
23.67405
23.67405
23.67405
23.67405
23.67405
23.67405
23.67405
23.67405
17.555144
17.555144
23.67405
23.67405
23.67405
17.555144
17.555144
23.67405
23.67405
23.67405
23.67405
23.67405
23.67405
23.67405
23.67405
23.67405
23.67405
23.67405
23.67405
23.67405
23.67405
23.67405
23.67405
23.67405
23.67405
23.67405
23.67405
23.67405
23.67405
23.67405
23.67405
23.67405
23.67405
23.67405
23.67405
23.67405
23.67405
23.67405
23.67405
23.67405
23.67405
23.67405
23.67405
23.67405
23.67405
23.67405
23.67405
23.67405
23.67405
23.67405
23.67405
23.67405
23.67405
23.67405
23.67405
23.67405
23.67405
17.555144
17.555144
23.67405
29.792957
29.792957
29.792957
23.67405
23.67405
23.67405
23.67405
23.67405
23.67405
23.67405
23.67405
23.67405
23.67405
23.67405
23.67405
23.67405
23.67405
23.67405
23.67405
23.67405
23.67405
23.67405
23.67405
23.67405
23.67405
23.67405
23.67405
23.67405
23.67405
23.67405
23.67405
23.67405
23.67405
23.67405
23.67405
23.67405
17.555144
17.555144
17.555144
23.67405
23.67405
23.67405
23.67405
23.67405
23.67405
23.67405
23.67405
23.67405
23.67405
23.67405
17.555144
17.555144
23.67405
17.555144
17.555144
17.555144
23.67405
23.67405
23.67405
17.555144
17.555144
17.555144
17.555144
17.555144
17.555144
17.555144
17.555144
17.555144
17.555144
17.555144
17.555144
17.555144
17.555144
17.555144
17.555144
17.555144
17.555144
17.555144
17.555144
17.555144
17.555144
17.555144
17.555144
17.555144
17.555144
17.555144
17.555144
17.555144
17.555144
17.555144
17.555144
17.555144
17.555144
17.555144
17.555144
17.555144
17.555144
17.555144
17.555144
17.555144
17.555144
17.555144
17.555144
17.555144
17.555144
17.555144
17.555144
17.555144
17.555144
17.555144
17.555144
17.555144
17.555144
17.555144
17.555144
17.555144
17.555144
11.436237
11.436237
11.436237
11.436237
11.436237
11.436237
11.436237
11.436237
11.436237
11.436237
11.436237
11.436237
11.436237
11.436237
11.436237
11.436237
11.436237
11.436237
11.436237
11.436237
11.436237
11.436237
11.436237
11.436237
11.436237
11.436237
11.436237
11.436237
11.436237
11.436237
11.436237
11.436237
11.436237
11.436237
11.436237
11.436237
11.436237
11.436237
11.436237
11.436237
11.436237
11.436237
11.436237
11.436237
11.436237
11.436237
11.436237
11.436237
11.436237
11.436237
11.436237
11.436237
11.436237
11.436237
11.436237
11.436237
11.436237
11.436237
11.436237
11.436237
11.436237
11.436237
5.3173304
5.3173304
11.436237
11.436237
11.436237
11.436237
11.436237
11.436237
5.3173304
5.3173304
5.3173304
5.3173304
11.436237
11.436237
11.436237
11.436237
11.436237
11.436237
11.436237
11.436237
11.436237
11.436237
11.436237
11.436237
11.436237
11.436237
11.436237
11.436237
11.436237
11.436237
11.436237
5.3173304
5.3173304
5.3173304
11.436237
11.436237
11.436237
11.436237
11.436237
11.436237
11.436237
11.436237
11.436237
11.436237
11.436237
11.436237
11.436237
11.436237
11.436237
11.436237
11.436237
11.436237
11.436237
11.436237
11.436237
11.436237
11.436237
11.436237
11.436237
11.436237
11.436237
11.436237
11.436237
11.436237
11.436237
11.436237
11.436237
11.436237
11.436237
11.436237
11.436237
11.436237
11.436237
11.436237
11.436237
11.436237
11.436237
11.436237
11.436237
11.436237
11.436237
11.436237
11.436237
11.436237
11.436237
11.436237
11.436237
11.436237
11.436237
11.436237
11.436237
11.436237
11.436237
11.436237
11.436237
11.436237
11.436237
11.436237
11.436237
11.436237
11.436237
11.436237
11.436237
11.436237
11.436237
11.436237
11.436237
11.436237
11.436237
11.436237
11.436237
11.436237
11.436237
11.436237
11.436237
11.436237
11.436237
11.436237
11.436237
11.436237
11.436237
11.436237
11.436237
11.436237
11.436237
11.436237
11.436237
11.436237
11.436237
11.436237
17.555144
17.555144
11.436237
11.436237
11.436237
11.436237
17.555144
17.555144
11.436237
17.555144
17.555144
17.555144
17.555144
11.436237
11.436237
17.555144
17.555144
17.555144
11.436237
11.436237
11.436237
17.555144
11.436237
11.436237
11.436237
11.436237
11.436237
11.436237
11.436237
11.436237
17.555144
17.555144
11.436237
11.436237
11.436237
11.436237
11.436237
11.436237
11.436237
11.436237
11.436237
11.436237
11.436237
11.436237
11.436237
11.436237
11.436237
11.436237
11.436237
11.436237
11.436237
11.436237
11.436237
11.436237
11.436237
11.436237
11.436237
11.436237
11.436237
11.436237
11.436237
11.436237
11.436237
11.436237
11.436237
11.436237
11.436237
11.436237
11.436237
11.436237
11.436237
11.436237
11.436237
11.436237
11.436237
11.436237
11.436237
11.436237
11.436237
11.436237
11.436237
11.436237
11.436237
11.436237
11.436237
11.436237
11.436237
11.436237
11.436237
11.436237
11.436237
11.436237
11.436237
11.436237
11.436237
11.436237
11.436237
11.436237
11.436237
17.555144
17.555144
17.555144
17.555144
11.436237
11.436237
11.436237
11.436237
11.436237
11.436237
11.436237
11.436237
11.436237
11.436237
17.555144
17.555144
17.555144
11.436237
11.436237
11.436237
11.436237
11.436237
11.436237
11.436237
11.436237
11.436237
11.436237
11.436237
17.555144
17.555144
11.436237
11.436237
11.436237
11.436237
11.436237
11.436237
17.555144
17.555144
11.436237
11.436237
11.436237
11.436237
11.436237
11.436237
11.436237
11.436237
11.436237
11.436237
11.436237
11.436237
11.436237
11.436237
11.436237
11.436237
11.436237
11.436237
11.436237
11.436237
11.436237
11.436237
11.436237
17.555144
17.555144
17.555144
11.436237
11.436237
11.436237
11.436237
11.436237
11.436237
11.436237
11.436237
11.436237
11.436237
11.436237
11.436237
11.436237
11.436237
11.436237
11.436237
11.436237
11.436237
11.436237
11.436237
11.436237
17.555144
17.555144
17.555144
11.436237
11.436237
11.436237
11.436237
11.436237
17.555144
17.555144
17.555144
17.555144
17.555144
11.436237
11.436237
11.436237
11.436237
11.436237
17.555144
17.555144
17.555144
11.436237
11.436237
17.555144
17.555144
17.555144
11.436237
11.436237
11.436237
11.436237
11.436237
11.436237
11.436237
11.436237
11.436237
11.436237
11.436237
11.436237
11.436237
11.436237
11.436237
11.436237
11.436237
11.436237
11.436237
11.436237
11.436237
11.436237
11.436237
11.436237
11.436237
11.436237
11.436237
11.436237
11.436237
11.436237
11.436237
11.436237
11.436237
11.436237
11.436237
11.436237
11.436237
11.436237
11.436237
11.436237
11.436237
11.436237
17.555144
17.555144
11.436237
11.436237
11.436237
17.555144
17.555144
17.555144
11.436237
11.436237
11.436237
11.436237
11.436237
11.436237
11.436237
11.436237
11.436237
11.436237
11.436237
11.436237
11.436237
11.436237
11.436237
11.436237
11.436237
11.436237
11.436237
11.436237
17.555144
17.555144
11.436237
11.436237
11.436237
11.436237
11.436237
11.436237
11.436237
11.436237
11.436237
11.436237
17.555144
17.555144
11.436237
11.436237
11.436237
11.436237
11.436237
17.555144
17.555144
17.555144
11.436237
11.436237
11.436237
11.436237
11.436237
11.436237
11.436237
11.436237
11.436237
11.436237
11.436237
11.436237
11.436237
11.436237
11.436237
11.436237
11.436237
11.436237
11.436237
11.436237
11.436237
11.436237
11.436237
11.436237
17.555144
17.555144
17.555144
17.555144
17.555144
17.555144
17.555144
11.436237
11.436237
11.436237
11.436237
11.436237
17.555144
17.555144
17.555144
11.436237
11.436237
11.436237
17.555144
17.555144
17.555144
11.436237
11.436237
11.436237
11.436237
11.436237
11.436237
11.436237
11.436237
11.436237
11.436237
17.555144
17.555144
17.555144
11.436237
11.436237
11.436237
11.436237
17.555144
17.555144
17.555144
11.436237
11.436237
11.436237
11.436237
17.555144
17.555144
17.555144
17.555144
17.555144
17.555144
17.555144
17.555144
17.555144
17.555144
17.555144
17.555144
11.436237
11.436237
11.436237
17.555144
17.555144
17.555144
17.555144
17.555144
17.555144
17.555144
17.555144
17.555144
17.555144
17.555144
17.555144
17.555144
17.555144
17.555144
17.555144
17.555144
17.555144
11.436237
11.436237
17.555144
17.555144
17.555144
17.555144
17.555144
17.555144
17.555144
17.555144
17.555144
17.555144
17.555144
17.555144
17.555144
17.555144
17.555144
17.555144
17.555144
11.436237
11.436237
11.436237
17.555144
17.555144
17.555144
17.555144
17.555144
17.555144
17.555144
17.555144
17.555144
17.555144
17.555144
17.555144
17.555144
17.555144
17.555144
17.555144
17.555144
17.555144
17.555144
17.555144
17.555144
17.555144
17.555144
17.555144
17.555144
17.555144
17.555144
17.555144
17.555144
17.555144
17.555144
17.555144
17.555144
17.555144
17.555144
17.555144
17.555144
17.555144
17.555144
17.555144
17.555144
17.555144
17.555144
17.555144
17.555144
17.555144
17.555144
17.555144
17.555144
17.555144
17.555144
17.555144
17.555144
17.555144
17.555144
17.555144
17.555144
17.555144
17.555144
17.555144
17.555144
17.555144
17.555144
17.555144
17.555144
17.555144
17.555144
17.555144
17.555144
17.555144
17.555144
17.555144
17.555144
17.555144
17.555144
17.555144
17.555144
17.555144
17.555144
17.555144
17.555144
17.555144
17.555144
17.555144
17.555144
17.555144
17.555144
17.555144
17.555144
17.555144
17.555144
17.555144
17.555144
17.555144
17.555144
17.555144
17.555144
17.555144
17.555144
17.555144
17.555144
17.555144
17.555144
17.555144
17.555144
17.555144
17.555144
17.555144
17.555144
17.555144
17.555144
17.555144
17.555144
17.555144
17.555144
17.555144
17.555144
17.555144
17.555144
17.555144
17.555144
17.555144
17.555144
17.555144
17.555144
17.555144
17.555144
17.555144
17.555144
17.555144
17.555144
17.555144
17.555144
17.555144
17.555144
17.555144
17.555144
17.555144
17.555144
17.555144
17.555144
17.555144
17.555144
17.555144
17.555144
17.555144
17.555144
17.555144
17.555144
17.555144
11.436237
11.436237
11.436237
17.555144
17.555144
17.555144
11.436237
11.436237
11.436237
11.436237
11.436237
11.436237
11.436237
17.555144
17.555144
17.555144
17.555144
17.555144
17.555144
11.436237
11.436237
11.436237
11.436237
11.436237
11.436237
11.436237
11.436237
17.555144
17.555144
17.555144
11.436237
11.436237
11.436237
11.436237
11.436237
11.436237
17.555144
17.555144
17.555144
17.555144
17.555144
11.436237
11.436237
11.436237
11.436237
11.436237
11.436237
11.436237
11.436237
11.436237
11.436237
11.436237
11.436237
11.436237
11.436237
11.436237
11.436237
11.436237
11.436237
11.436237
11.436237
11.436237
11.436237
11.436237
11.436237
11.436237
11.436237
11.436237
11.436237
11.436237
11.436237
11.436237
11.436237
11.436237
11.436237
11.436237
11.436237
11.436237
11.436237
11.436237
11.436237
11.436237
11.436237
11.436237
11.436237
11.436237
11.436237
11.436237
11.436237
11.436237
11.436237
11.436237
11.436237
11.436237
11.436237
11.436237
11.436237
11.436237
11.436237
11.436237
11.436237
11.436237
11.436237
11.436237
11.436237
11.436237
11.436237
11.436237
11.436237
11.436237
11.436237
11.436237
11.436237
11.436237
11.436237
11.436237
11.436237
11.436237
11.436237
11.436237
11.436237
11.436237
11.436237
11.436237
11.436237
11.436237
11.436237
11.436237
11.436237
11.436237
11.436237
11.436237
11.436237
11.436237
11.436237
11.436237
11.436237
11.436237
11.436237
11.436237
11.436237
11.436237
11.436237
11.436237
11.436237
11.436237
11.436237
11.436237
11.436237
11.436237
11.436237
11.436237
11.436237
11.436237
11.436237
11.436237
11.436237
11.436237
11.436237
11.436237
11.436237
11.436237
11.436237
11.436237
11.436237
11.436237
11.436237
11.436237
11.436237
11.436237
11.436237
11.436237
11.436237
11.436237
11.436237
11.436237
11.436237
11.436237
11.436237
11.436237
11.436237
11.436237
11.436237
11.436237
11.436237
11.436237
11.436237
11.436237
11.436237
11.436237
11.436237
11.436237
11.436237
11.436237
11.436237
11.436237
11.436237
11.436237
11.436237
11.436237
11.436237
11.436237
11.436237
11.436237
11.436237
11.436237
11.436237
11.436237
11.436237
11.436237
11.436237
11.436237
11.436237
11.436237
11.436237
11.436237
11.436237
11.436237
11.436237
11.436237
11.436237
11.436237
11.436237
11.436237
11.436237
11.436237
11.436237
11.436237
11.436237
11.436237
11.436237
11.436237
11.436237
11.436237
11.436237
11.436237
11.436237
11.436237
11.436237
11.436237
11.436237
11.436237
11.436237
11.436237
11.436237
11.436237
11.436237
11.436237
11.436237
11.436237
11.436237
11.436237
11.436237
11.436237
11.436237
11.436237
11.436237
11.436237
11.436237
11.436237
11.436237
11.436237
11.436237
11.436237
11.436237
11.436237
11.436237
11.436237
11.436237
11.436237
11.436237
11.436237
11.436237
11.436237
11.436237
11.436237
11.436237
11.436237
11.436237
11.436237
11.436237
11.436237
11.436237
11.436237
11.436237
11.436237
11.436237
11.436237
11.436237
11.436237
11.436237
11.436237
11.436237
11.436237
11.436237
11.436237
11.436237
11.436237
11.436237
11.436237
11.436237
11.436237
11.436237
11.436237
11.436237
11.436237
11.436237
11.436237
11.436237
11.436237
11.436237
11.436237
11.436237
11.436237
11.436237
11.436237
11.436237
11.436237
11.436237
11.436237
11.436237
11.436237
11.436237
11.436237
11.436237
11.436237
11.436237
11.436237
11.436237
11.436237
11.436237
11.436237
11.436237
11.436237
11.436237
11.436237
11.436237
11.436237
11.436237
11.436237
11.436237
11.436237
11.436237
11.436237
11.436237
11.436237
11.436237
11.436237
11.436237
11.436237
11.436237
17.555144
17.555144
11.436237
11.436237
11.436237
11.436237
11.436237
11.436237
11.436237
11.436237
11.436237
11.436237
11.436237
17.555144
17.555144
17.555144
17.555144
17.555144
17.555144
17.555144
17.555144
17.555144
17.555144
17.555144
17.555144
11.436237
11.436237
17.555144
17.555144
17.555144
17.555144
17.555144
17.555144
17.555144
17.555144
17.555144
17.555144
17.555144
17.555144
11.436237
11.436237
11.436237
11.436237
17.555144
17.555144
17.555144
17.555144
17.555144
17.555144
17.555144
17.555144
17.555144
17.555144
17.555144
17.555144
17.555144
17.555144
17.555144
17.555144
17.555144
17.555144
11.436237
11.436237
17.555144
17.555144
17.555144
17.555144
17.555144
17.555144
17.555144
17.555144
17.555144
17.555144
17.555144
17.555144
17.555144
17.555144
17.555144
17.555144
17.555144
17.555144
17.555144
11.436237
11.436237
11.436237
17.555144
17.555144
17.555144
17.555144
17.555144
17.555144
17.555144
17.555144
17.555144
17.555144
17.555144
17.555144
17.555144
17.555144
17.555144
17.555144
17.555144
17.555144
17.555144
17.555144
17.555144
17.555144
17.555144
17.555144
17.555144
17.555144
17.555144
17.555144
17.555144
17.555144
17.555144
17.555144
17.555144
17.555144
17.555144
17.555144
17.555144
17.555144
17.555144
17.555144
17.555144
17.555144
17.555144
17.555144
17.555144
17.555144
17.555144
17.555144
17.555144
17.555144
17.555144
17.555144
17.555144
17.555144
17.555144
17.555144
17.555144
17.555144
17.555144
17.555144
17.555144
17.555144
17.555144
17.555144
17.555144
17.555144
17.555144
17.555144
17.555144
17.555144
17.555144
11.436237
11.436237
11.436237
11.436237
11.436237
11.436237
11.436237
17.555144
17.555144
17.555144
17.555144
11.436237
11.436237
11.436237
17.555144
17.555144
17.555144
17.555144
17.555144
17.555144
17.555144
17.555144
17.555144
17.555144
17.555144
17.555144
17.555144
17.555144
17.555144
17.555144
17.555144
17.555144
17.555144
17.555144
17.555144
17.555144
17.555144
17.555144
17.555144
17.555144
17.555144
17.555144
17.555144
17.555144
17.555144
17.555144
17.555144
17.555144
17.555144
17.555144
17.555144
17.555144
17.555144
17.555144
11.436237
11.436237
11.436237
17.555144
17.555144
11.436237
11.436237
11.436237
17.555144
17.555144
17.555144
17.555144
17.555144
17.555144
17.555144
17.555144
17.555144
17.555144
17.555144
17.555144
17.555144
17.555144
17.555144
17.555144
17.555144
17.555144
17.555144
17.555144
17.555144
17.555144
17.555144
17.555144
17.555144
17.555144
17.555144
17.555144
17.555144
17.555144
17.555144
17.555144
17.555144
17.555144
17.555144
17.555144
17.555144
17.555144
17.555144
17.555144
17.555144
17.555144
17.555144
17.555144
11.436237
11.436237
11.436237
17.555144
17.555144
17.555144
17.555144
17.555144
17.555144
17.555144
17.555144
17.555144
17.555144
17.555144
17.555144
17.555144
17.555144
11.436237
11.436237
17.555144
17.555144
17.555144
17.555144
17.555144
17.555144
17.555144
17.555144
17.555144
17.555144
17.555144
17.555144
17.555144
17.555144
17.555144
17.555144
17.555144
17.555144
17.555144
17.555144
17.555144
17.555144
17.555144
17.555144
17.555144
11.436237
11.436237
11.436237
17.555144
17.555144
17.555144
17.555144
17.555144
17.555144
17.555144
17.555144
17.555144
17.555144
17.555144
17.555144
17.555144
17.555144
17.555144
17.555144
11.436237
11.436237
11.436237
11.436237
11.436237
11.436237
11.436237
11.436237
11.436237
11.436237
17.555144
17.555144
11.436237
11.436237
11.436237
17.555144
17.555144
17.555144
11.436237
11.436237
11.436237
17.555144
17.555144
17.555144
11.436237
11.436237
11.436237
17.555144
17.555144
17.555144
17.555144
11.436237
11.436237
11.436237
11.436237
11.436237
11.436237
11.436237
17.555144
17.555144
17.555144
11.436237
11.436237
11.436237
17.555144
17.555144
17.555144
17.555144
17.555144
17.555144
17.555144
17.555144
17.555144
17.555144
17.555144
17.555144
17.555144
17.555144
11.436237
11.436237
11.436237
11.436237
11.436237
11.436237
11.436237
11.436237
11.436237
17.555144
17.555144
17.555144
11.436237
11.436237
11.436237
11.436237
11.436237
11.436237
11.436237
11.436237
11.436237
11.436237
11.436237
11.436237
17.555144
17.555144
17.555144
17.555144
17.555144
17.555144
11.436237
11.436237
11.436237
11.436237
11.436237
11.436237
11.436237
11.436237
11.436237
11.436237
11.436237
11.436237
11.436237
11.436237
11.436237
17.555144
17.555144
17.555144
17.555144
11.436237
11.436237
11.436237
17.555144
17.555144
17.555144
11.436237
11.436237
11.436237
11.436237
11.436237
11.436237
11.436237
17.555144
17.555144
11.436237
11.436237
11.436237
17.555144
17.555144
17.555144
11.436237
11.436237
11.436237
11.436237
11.436237
11.436237
11.436237
11.436237
17.555144
17.555144
17.555144
17.555144
17.555144
17.555144
17.555144
17.555144
17.555144
17.555144
17.555144
17.555144
17.555144
17.555144
17.555144
17.555144
17.555144
17.555144
17.555144
17.555144
17.555144
17.555144
17.555144
17.555144
17.555144
17.555144
17.555144
17.555144
17.555144
17.555144
17.555144
11.436237
11.436237
17.555144
17.555144
17.555144
17.555144
17.555144
17.555144
17.555144
17.555144
17.555144
17.555144
17.555144
11.436237
11.436237
11.436237
17.555144
17.555144
17.555144
17.555144
17.555144
17.555144
17.555144
17.555144
17.555144
17.555144
17.555144
17.555144
17.555144
17.555144
17.555144
17.555144
17.555144
17.555144
17.555144
17.555144
17.555144
17.555144
17.555144
17.555144
17.555144
17.555144
17.555144
17.555144
17.555144
17.555144
17.555144
17.555144
17.555144
17.555144
17.555144
17.555144
17.555144
17.555144
17.555144
17.555144
17.555144
17.555144
17.555144
17.555144
17.555144
17.555144
17.555144
17.555144
17.555144
17.555144
17.555144
17.555144
17.555144
17.555144
17.555144
17.555144
17.555144
17.555144
17.555144
17.555144
17.555144
17.555144
17.555144
17.555144
17.555144
17.555144
17.555144
17.555144
17.555144
17.555144
17.555144
17.555144
17.555144
17.555144
17.555144
17.555144
17.555144
17.555144
17.555144
17.555144
17.555144
17.555144
17.555144
17.555144
17.555144
17.555144
17.555144
17.555144
17.555144
17.555144
17.555144
17.555144
17.555144
17.555144
17.555144
17.555144
17.555144
17.555144
17.555144
17.555144
17.555144
17.555144
17.555144
17.555144
17.555144
17.555144
17.555144
17.555144
17.555144
17.555144
17.555144
17.555144
17.555144
17.555144
17.555144
17.555144
17.555144
17.555144
17.555144
17.555144
17.555144
17.555144
17.555144
17.555144
17.555144
17.555144
17.555144
17.555144
17.555144
17.555144
17.555144
17.555144
17.555144
17.555144
17.555144
17.555144
17.555144
17.555144
17.555144
17.555144
17.555144
17.555144
17.555144
17.555144
17.555144
17.555144
17.555144
17.555144
17.555144
17.555144
17.555144
17.555144
17.555144
17.555144
17.555144
17.555144
17.555144
17.555144
17.555144
17.555144
17.555144
17.555144
17.555144
17.555144
17.555144
17.555144
17.555144
17.555144
17.555144
17.555144
17.555144
17.555144
17.555144
17.555144
17.555144
17.555144
17.555144
17.555144
17.555144
17.555144
17.555144
17.555144
17.555144
17.555144
17.555144
17.555144
17.555144
17.555144
17.555144
17.555144
17.555144
17.555144
17.555144
17.555144
17.555144
17.555144
17.555144
17.555144
17.555144
17.555144
17.555144
17.555144
17.555144
17.555144
17.555144
17.555144
17.555144
17.555144
17.555144
17.555144
17.555144
17.555144
17.555144
17.555144
17.555144
17.555144
17.555144
17.555144
17.555144
17.555144
17.555144
17.555144
17.555144
17.555144
17.555144
17.555144
17.555144
17.555144
17.555144
17.555144
17.555144
17.555144
17.555144
17.555144
17.555144
17.555144
17.555144
17.555144
17.555144
17.555144
17.555144
17.555144
17.555144
17.555144
17.555144
17.555144
17.555144
17.555144
17.555144
17.555144
17.555144
17.555144
17.555144
17.555144
17.555144
17.555144
17.555144
17.555144
17.555144
17.555144
17.555144
17.555144
17.555144
17.555144
17.555144
17.555144
17.555144
17.555144
17.555144
17.555144
17.555144
17.555144
17.555144
17.555144
17.555144
17.555144
17.555144
17.555144
17.555144
17.555144
17.555144
17.555144
17.555144
17.555144
17.555144
17.555144
17.555144
17.555144
17.555144
17.555144
17.555144
17.555144
17.555144
17.555144
17.555144
17.555144
17.555144
17.555144
17.555144
17.555144
17.555144
17.555144
17.555144
17.555144
17.555144
17.555144
17.555144
17.555144
17.555144
17.555144
17.555144
17.555144
17.555144
17.555144
17.555144
17.555144
17.555144
17.555144
17.555144
17.555144
17.555144
17.555144
17.555144
17.555144
17.555144
17.555144
17.555144
17.555144
17.555144
17.555144
17.555144
17.555144
17.555144
17.555144
17.555144
17.555144
17.555144
17.555144
17.555144
17.555144
17.555144
17.555144
17.555144
17.555144
17.555144
17.555144
17.555144
17.555144
17.555144
17.555144
17.555144
17.555144
17.555144
17.555144
17.555144
17.555144
17.555144
17.555144
17.555144
17.555144
17.555144
17.555144
17.555144
17.555144
17.555144
17.555144
17.555144
17.555144
17.555144
17.555144
17.555144
17.555144
17.555144
17.555144
17.555144
17.555144
17.555144
17.555144
17.555144
17.555144
17.555144
17.555144
17.555144
17.555144
17.555144
17.555144
17.555144
17.555144
17.555144
17.555144
17.555144
17.555144
17.555144
17.555144
17.555144
17.555144
17.555144
17.555144
17.555144
17.555144
23.67405
17.555144
17.555144
17.555144
17.555144
17.555144
17.555144
17.555144
17.555144
17.555144
17.555144
17.555144
17.555144
17.555144
17.555144
17.555144
17.555144
17.555144
17.555144
17.555144
17.555144
17.555144
17.555144
17.555144
17.555144
17.555144
17.555144
17.555144
17.555144
17.555144
17.555144
11.436237
17.555144
17.555144
17.555144
17.555144
17.555144
17.555144
17.555144
17.555144
17.555144
17.555144
17.555144
17.555144
17.555144
17.555144
17.555144
17.555144
17.555144
17.555144
17.555144
17.555144
17.555144
17.555144
17.555144
17.555144
17.555144
17.555144
17.555144
17.555144
17.555144
17.555144
17.555144
17.555144
17.555144
17.555144
17.555144
17.555144
17.555144
17.555144
17.555144
17.555144
17.555144
17.555144
17.555144
17.555144
17.555144
17.555144
17.555144
17.555144
17.555144
17.555144
17.555144
17.555144
17.555144
17.555144
17.555144
17.555144
17.555144
17.555144
17.555144
17.555144
17.555144
17.555144
17.555144
17.555144
17.555144
17.555144
17.555144
17.555144
17.555144
17.555144
17.555144
17.555144
17.555144
17.555144
17.555144
17.555144
17.555144
17.555144
17.555144
17.555144
17.555144
17.555144
17.555144
17.555144
17.555144
17.555144
17.555144
17.555144
17.555144
17.555144
17.555144
17.555144
17.555144
17.555144
17.555144
17.555144
17.555144
17.555144
17.555144
17.555144
17.555144
17.555144
17.555144
17.555144
17.555144
17.555144
17.555144
17.555144
17.555144
17.555144
17.555144
17.555144
17.555144
17.555144
17.555144
17.555144
17.555144
17.555144
17.555144
17.555144
17.555144
17.555144
17.555144
17.555144
17.555144
17.555144
17.555144
17.555144
17.555144
17.555144
17.555144
17.555144
17.555144
17.555144
17.555144
17.555144
17.555144
17.555144
17.555144
17.555144
17.555144
17.555144
17.555144
17.555144
17.555144
17.555144
17.555144
17.555144
11.436237
11.436237
17.555144
17.555144
17.555144
17.555144
17.555144
17.555144
17.555144
17.555144
17.555144
17.555144
17.555144
17.555144
17.555144
17.555144
17.555144
17.555144
17.555144
17.555144
17.555144
17.555144
17.555144
17.555144
17.555144
17.555144
17.555144
17.555144
17.555144
17.555144
17.555144
17.555144
17.555144
17.555144
17.555144
17.555144
17.555144
17.555144
17.555144
17.555144
17.555144
17.555144
17.555144
17.555144
17.555144
17.555144
17.555144
17.555144
17.555144
17.555144
17.555144
17.555144
17.555144
17.555144
17.555144
17.555144
17.555144
17.555144
11.436237
11.436237
11.436237
17.555144
17.555144
17.555144
17.555144
17.555144
17.555144
17.555144
17.555144
17.555144
17.555144
17.555144
17.555144
17.555144
17.555144
17.555144
17.555144
17.555144
17.555144
17.555144
17.555144
17.555144
17.555144
17.555144
17.555144
17.555144
17.555144
17.555144
17.555144
17.555144
17.555144
17.555144
17.555144
17.555144
17.555144
17.555144
17.555144
17.555144
17.555144
17.555144
17.555144
17.555144
17.555144
17.555144
17.555144
17.555144
17.555144
17.555144
17.555144
17.555144
17.555144
17.555144
17.555144
17.555144
17.555144
17.555144
17.555144
17.555144
17.555144
17.555144
17.555144
17.555144
17.555144
17.555144
17.555144
17.555144
17.555144
17.555144
17.555144
17.555144
17.555144
17.555144
17.555144
17.555144
17.555144
17.555144
17.555144
17.555144
17.555144
17.555144
17.555144
17.555144
17.555144
17.555144
17.555144
17.555144
17.555144
17.555144
17.555144
17.555144
17.555144
17.555144
17.555144
17.555144
17.555144
17.555144
17.555144
17.555144
17.555144
17.555144
17.555144
17.555144
17.555144
17.555144
17.555144
17.555144
17.555144
17.555144
17.555144
17.555144
17.555144
17.555144
17.555144
17.555144
17.555144
17.555144
17.555144
17.555144
17.555144
17.555144
17.555144
17.555144
17.555144
17.555144
17.555144
17.555144
17.555144
17.555144
17.555144
17.555144
17.555144
17.555144
17.555144
17.555144
17.555144
17.555144
17.555144
17.555144
17.555144
17.555144
17.555144
17.555144
17.555144
17.555144
17.555144
17.555144
17.555144
17.555144
17.555144
17.555144
17.555144
17.555144
17.555144
17.555144
17.555144
17.555144
17.555144
17.555144
17.555144
17.555144
17.555144
17.555144
17.555144
17.555144
17.555144
17.555144
17.555144
17.555144
17.555144
17.555144
17.555144
17.555144
17.555144
17.555144
17.555144
17.555144
17.555144
17.555144
17.555144
17.555144
17.555144
17.555144
17.555144
17.555144
17.555144
17.555144
17.555144
17.555144
17.555144
17.555144
17.555144
17.555144
17.555144
17.555144
17.555144
17.555144
17.555144
17.555144
17.555144
17.555144
17.555144
17.555144
17.555144
17.555144
17.555144
17.555144
17.555144
17.555144
17.555144
17.555144
17.555144
17.555144
17.555144
17.555144
17.555144
17.555144
17.555144
17.555144
17.555144
17.555144
17.555144
17.555144
17.555144
17.555144
17.555144
17.555144
17.555144
17.555144
17.555144
17.555144
17.555144
17.555144
17.555144
17.555144
17.555144
17.555144
17.555144
17.555144
17.555144
17.555144
17.555144
17.555144
17.555144
17.555144
17.555144
17.555144
11.436237
11.436237
11.436237
17.555144
17.555144
17.555144
17.555144
17.555144
17.555144
17.555144
17.555144
17.555144
17.555144
17.555144
17.555144
17.555144
17.555144
17.555144
17.555144
17.555144
17.555144
17.555144
17.555144
17.555144
17.555144
17.555144
17.555144
17.555144
17.555144
17.555144
17.555144
17.555144
17.555144
17.555144
17.555144
17.555144
17.555144
17.555144
11.436237
11.436237
11.436237
11.436237
11.436237
17.555144
17.555144
17.555144
17.555144
17.555144
11.436237
11.436237
11.436237
17.555144
17.555144
17.555144
11.436237
11.436237
11.436237
11.436237
11.436237
11.436237
11.436237
17.555144
17.555144
11.436237
11.436237
11.436237
11.436237
11.436237
11.436237
11.436237
11.436237
11.436237
11.436237
11.436237
11.436237
11.436237
11.436237
11.436237
11.436237
11.436237
11.436237
11.436237
11.436237
11.436237
11.436237
11.436237
11.436237
11.436237
11.436237
11.436237
11.436237
11.436237
11.436237
11.436237
11.436237
11.436237
11.436237
11.436237
11.436237
11.436237
11.436237
11.436237
11.436237
11.436237
11.436237
11.436237
11.436237
11.436237
11.436237
11.436237
11.436237
11.436237
11.436237
11.436237
11.436237
11.436237
11.436237
11.436237
11.436237
11.436237
11.436237
11.436237
11.436237
11.436237
11.436237
11.436237
11.436237
11.436237
11.436237
11.436237
11.436237
11.436237
11.436237
11.436237
11.436237
11.436237
11.436237
11.436237
11.436237
11.436237
11.436237
11.436237
11.436237
11.436237
11.436237
11.436237
11.436237
11.436237
11.436237
11.436237
11.436237
11.436237
11.436237
11.436237
11.436237
11.436237
11.436237
11.436237
11.436237
11.436237
11.436237
11.436237
11.436237
11.436237
11.436237
11.436237
11.436237
11.436237
11.436237
11.436237
11.436237
11.436237
11.436237
11.436237
11.436237
11.436237
11.436237
17.555144
11.436237
11.436237
11.436237
11.436237
11.436237
11.436237
11.436237
11.436237
11.436237
11.436237
11.436237
11.436237
11.436237
11.436237
11.436237
11.436237
11.436237
11.436237
11.436237
11.436237
11.436237
11.436237
11.436237
11.436237
11.436237
11.436237
11.436237
11.436237
11.436237
11.436237
11.436237
11.436237
11.436237
11.436237
11.436237
11.436237
17.555144
17.555144
17.555144
11.436237
11.436237
11.436237
11.436237
11.436237
11.436237
11.436237
11.436237
11.436237
17.555144
17.555144
11.436237
11.436237
11.436237
11.436237
11.436237
11.436237
11.436237
11.436237
11.436237
11.436237
11.436237
11.436237
11.436237
11.436237
11.436237
11.436237
11.436237
11.436237
11.436237
11.436237
11.436237
11.436237
11.436237
11.436237
11.436237
11.436237
11.436237
11.436237
11.436237
11.436237
11.436237
11.436237
11.436237
11.436237
11.436237
11.436237
11.436237
11.436237
11.436237
11.436237
11.436237
11.436237
11.436237
11.436237
11.436237
11.436237
11.436237
11.436237
11.436237
11.436237
11.436237
11.436237
11.436237
11.436237
11.436237
11.436237
11.436237
11.436237
11.436237
11.436237
11.436237
11.436237
11.436237
11.436237
11.436237
11.436237
11.436237
11.436237
11.436237
11.436237
11.436237
11.436237
11.436237
11.436237
11.436237
11.436237
11.436237
11.436237
11.436237
11.436237
11.436237
11.436237
11.436237
11.436237
11.436237
11.436237
11.436237
11.436237
11.436237
11.436237
11.436237
11.436237
11.436237
11.436237
11.436237
11.436237
11.436237
11.436237
11.436237
11.436237
11.436237
11.436237
11.436237
11.436237
11.436237
11.436237
11.436237
11.436237
11.436237
11.436237
11.436237
11.436237
11.436237
11.436237
11.436237
11.436237
11.436237
11.436237
11.436237
11.436237
11.436237
11.436237
11.436237
11.436237
11.436237
11.436237
11.436237
11.436237
11.436237
11.436237
11.436237
11.436237
11.436237
11.436237
11.436237
11.436237
11.436237
11.436237
11.436237
11.436237
11.436237
11.436237
11.436237
11.436237
11.436237
11.436237
11.436237
11.436237
11.436237
11.436237
11.436237
11.436237
11.436237
11.436237
11.436237
11.436237
11.436237
11.436237
11.436237
11.436237
11.436237
11.436237
11.436237
11.436237
11.436237
11.436237
11.436237
11.436237
11.436237
11.436237
11.436237
11.436237
11.436237
11.436237
11.436237
11.436237
11.436237
11.436237
11.436237
11.436237
11.436237
11.436237
11.436237
11.436237
11.436237
11.436237
11.436237
11.436237
11.436237
11.436237
11.436237
11.436237
11.436237
17.555144
17.555144
17.555144
11.436237
11.436237
11.436237
17.555144
17.555144
17.555144
11.436237
17.555144
17.555144
17.555144
17.555144
17.555144
11.436237
11.436237
11.436237
11.436237
17.555144
17.555144
17.555144
17.555144
17.555144
17.555144
17.555144
11.436237
11.436237
17.555144
17.555144
17.555144
17.555144
17.555144
17.555144
17.555144
17.555144
17.555144
17.555144
17.555144
11.436237
11.436237
11.436237
11.436237
11.436237
11.436237
17.555144
17.555144
17.555144
17.555144
17.555144
17.555144
17.555144
17.555144
11.436237
11.436237
11.436237
11.436237
11.436237
11.436237
11.436237
17.555144
17.555144
17.555144
17.555144
17.555144
11.436237
11.436237
11.436237
11.436237
17.555144
17.555144
17.555144
11.436237
11.436237
11.436237
17.555144
17.555144
17.555144
17.555144
17.555144
17.555144
17.555144
17.555144
11.436237
11.436237
11.436237
11.436237
11.436237
11.436237
11.436237
11.436237
11.436237
11.436237
11.436237
11.436237
11.436237
11.436237
11.436237
11.436237
11.436237
11.436237
11.436237
11.436237
11.436237
11.436237
11.436237
11.436237
11.436237
11.436237
11.436237
11.436237
11.436237
11.436237
11.436237
11.436237
11.436237
11.436237
11.436237
11.436237
11.436237
11.436237
11.436237
11.436237
11.436237
11.436237
11.436237
11.436237
11.436237
11.436237
11.436237
11.436237
11.436237
11.436237
11.436237
11.436237
11.436237
11.436237
11.436237
11.436237
11.436237
11.436237
11.436237
11.436237
11.436237
11.436237
11.436237
11.436237
11.436237
11.436237
11.436237
11.436237
11.436237
11.436237
11.436237
11.436237
11.436237
11.436237
11.436237
11.436237
11.436237
11.436237
11.436237
11.436237
11.436237
11.436237
11.436237
11.436237
11.436237
11.436237
11.436237
11.436237
11.436237
11.436237
11.436237
11.436237
11.436237
11.436237
11.436237
11.436237
11.436237
11.436237
11.436237
11.436237
11.436237
11.436237
11.436237
11.436237
11.436237
11.436237
11.436237
11.436237
11.436237
11.436237
11.436237
11.436237
11.436237
11.436237
11.436237
11.436237
11.436237
11.436237
11.436237
11.436237
11.436237
11.436237
11.436237
11.436237
11.436237
11.436237
11.436237
11.436237
11.436237
11.436237
11.436237
11.436237
11.436237
11.436237
11.436237
11.436237
11.436237
11.436237
11.436237
11.436237
11.436237
11.436237
11.436237
11.436237
11.436237
11.436237
11.436237
11.436237
11.436237
11.436237
11.436237
11.436237
11.436237
11.436237
11.436237
11.436237
11.436237
11.436237
11.436237
11.436237
11.436237
11.436237
11.436237
11.436237
11.436237
11.436237
11.436237
11.436237
11.436237
11.436237
11.436237
11.436237
11.436237
11.436237
11.436237
11.436237
11.436237
11.436237
11.436237
11.436237
11.436237
11.436237
11.436237
11.436237
11.436237
11.436237
11.436237
11.436237
11.436237
11.436237
11.436237
11.436237
11.436237
11.436237
11.436237
11.436237
11.436237
11.436237
11.436237
11.436237
11.436237
11.436237
11.436237
11.436237
11.436237
11.436237
11.436237
11.436237
11.436237
11.436237
11.436237
11.436237
11.436237
11.436237
11.436237
11.436237
11.436237
11.436237
11.436237
11.436237
11.436237
11.436237
11.436237
11.436237
11.436237
11.436237
11.436237
11.436237
11.436237
11.436237
11.436237
11.436237
11.436237
11.436237
11.436237
11.436237
11.436237
11.436237
11.436237
11.436237
11.436237
11.436237
11.436237
11.436237
11.436237
11.436237
11.436237
11.436237
11.436237
11.436237
11.436237
11.436237
11.436237
11.436237
11.436237
11.436237
11.436237
11.436237
11.436237
11.436237
11.436237
11.436237
11.436237
11.436237
11.436237
11.436237
11.436237
11.436237
17.555144
17.555144
17.555144
11.436237
11.436237
11.436237
11.436237
11.436237
11.436237
11.436237
17.555144
17.555144
17.555144
11.436237
11.436237
17.555144
17.555144
17.555144
17.555144
17.555144
17.555144
17.555144
17.555144
