# Supplementary material for: Performances of the PIPER scalable child human body model in accident reconstruction
Source: PLoS One. 2017 Nov 14;12(11):e0187916. doi: 10.1371/journal.pone.0187916 (PMC5685610; doi:10.1371/journal.pone.0187916)
Supplement: S3 Data — This zip folder contains input accelerations for reproducibility of the accident reconstruction. Also, the readings from the dummy sensor are reported for reproducibility of the calculations. (ZIP) [file pone.0187916.s011.zip › CHANNEL/RAC03.016]

Test object number          :1
Name of the channel         :
Laboratory channel code     :16HEAD0000Q6AVXP
Customer channel code       :16HEAD0000Q6AVXP
Channel code                :16HEAD0000Q6AVXP
Unit                        :deg/s
Direction                   :X
Dimension                   :AV
Transducer type             :H3GYR-GB18/Z/AV
Pre-filter type             :4000Hz 6pole Butterworth (device internal)
Cut off frequency           :4000.0
Channel frequency class     :2000
Channel amplitude class     :3600.0
Reference channel           :implicit
Reference channel name      :NOVALUE
Data source                 :transducer
Data status                 :ok
Sampling interval           :5.0E-5
Bit resolution              :16
.ValidationRemark           :Seulement la gamme [-0.4096 sec; 40.0 sec] a �t� lue. Gamme demand�e: [-6.0 sec; 40.0 sec].
Time of first sample        :-0.2
Number of samples           :14000
First global maximum value  :2667.2375
Time of maximum value       :0.07954998
First global minimum value  :-1231.7393
Time of minimum value       :0.09514998
Start offset interval       :-0.1
End offset interval         :-0.05
-22.873953
-23.433716
-24.441292
-25.672771
-26.792297
-27.464014
-27.799871
-28.023777
-28.247683
-28.359636
-28.247683
-27.911825
-27.35206
-26.792297
-26.008627
-25.336914
-24.77715
-24.105433
-23.321764
-22.650047
-22.31419
-22.650047
-23.097858
-23.657621
-24.217386
-24.665197
-25.113008
-25.784725
-26.568392
-27.35206
-27.68792
-27.575966
-27.35206
-27.128155
-27.128155
-26.680344
-25.896677
-25.001055
-24.553244
-24.217386
-23.99348
-23.54567
-22.873953
-22.202236
-21.53052
-21.08271
-20.858805
-20.6349
-20.075136
-19.291466
-18.731703
-18.395844
-18.507797
-18.843655
-18.843655
-18.61975
-17.948032
-17.052412
-16.268744
-15.820932
-15.261169
-14.477499
-13.6938305
-13.134068
-12.910162
-12.910162
-12.910162
-12.910162
-13.022114
-12.910162
-12.574305
-12.238445
-12.014541
-11.790635
-11.678682
-11.56673
-11.56673
-11.56673
-11.678682
-11.902588
-12.014541
-11.790635
-11.342824
-10.78306
-10.223297
-9.999392
-10.223297
-10.5591545
-10.895014
-10.895014
-10.78306
-10.671108
-10.78306
-11.342824
-12.126493
-12.79821
-13.357973
-14.02969
-14.813358
-15.597027
-16.380695
-17.052412
-17.948032
-18.955608
-19.963182
-20.746851
-21.08271
-21.08271
-20.858805
-20.6349
-20.522945
-20.522945
-20.6349
-20.6349
-20.858805
-21.194662
-21.866379
-22.650047
-23.20981
-23.54567
-23.433716
-22.985907
-22.650047
-22.202236
-21.866379
-21.418568
-20.746851
-20.075136
-19.40342
-18.61975
-17.724129
-16.716555
-15.932886
-15.373121
-14.92531
-14.253595
-13.581879
-13.134068
-12.79821
-12.238445
-11.454777
-10.78306
-10.335249
-9.88744
-9.215723
-8.544006
-8.208149
-8.208149
-8.4320545
-8.879865
-9.215723
-9.55158
-9.775486
-9.88744
-9.999392
-10.111345
-10.223297
-10.447203
-10.78306
-11.342824
-12.238445
-13.022114
-13.6938305
-14.02969
-14.253595
-14.253595
-14.02969
-13.581879
-12.910162
-12.238445
-11.56673
-11.230871
-11.230871
-11.454777
-11.454777
-11.454777
-11.454777
-11.454777
-11.342824
-11.230871
-11.678682
-12.574305
-13.581879
-14.253595
-14.589453
-14.701405
-14.589453
-14.141642
-13.6938305
-13.246019
-13.134068
-13.357973
-13.469925
-13.469925
-13.134068
-13.022114
-13.134068
-13.581879
-14.141642
-14.589453
-14.92531
-14.813358
-14.365547
-13.917736
-13.6938305
-13.469925
-13.246019
-13.022114
-12.686256
-12.574305
-12.350399
-11.902588
-11.56673
-11.342824
-11.118918
-10.78306
-10.335249
-9.775486
-9.439629
-9.215723
-9.327675
-9.215723
-8.879865
-8.4320545
-8.096195
-8.096195
-8.4320545
-8.879865
-9.55158
-10.335249
-11.118918
-11.678682
-12.126493
-12.350399
-12.350399
-12.014541
-11.342824
-10.5591545
-9.999392
-9.55158
-9.327675
-9.215723
-9.327675
-9.55158
-9.999392
-10.335249
-10.671108
-10.78306
-10.671108
-10.223297
-9.88744
-9.663534
-9.775486
-9.999392
-10.223297
-10.335249
-10.335249
-10.335249
-10.223297
-9.88744
-9.663534
-9.55158
-9.663534
-9.775486
-9.999392
-10.671108
-11.678682
-12.574305
-13.134068
-13.357973
-13.469925
-13.581879
-13.6938305
-14.02969
-14.477499
-15.149216
-15.597027
-15.820932
-15.932886
-16.15679
-16.380695
-16.268744
-15.932886
-15.708981
-15.708981
-16.15679
-16.716555
-16.94046
-16.6046
-15.820932
-14.92531
-13.917736
-12.79821
-12.014541
-11.454777
-11.006966
-10.671108
-10.447203
-10.111345
-9.999392
-9.88744
-9.88744
-9.88744
-9.88744
-9.775486
-9.55158
-9.215723
-8.991817
-8.879865
-9.10377
-9.327675
-9.327675
-9.10377
-8.991817
-8.879865
-8.879865
-8.991817
-9.10377
-9.327675
-9.55158
-9.775486
-9.663534
-9.10377
-8.4320545
-7.760338
-7.088621
-6.4169054
-5.7451887
-5.073473
-4.513709
-4.177851
-3.9539456
-3.2822294
-2.2746553
-1.0431757
-0.14755392
0.5241623
0.9719734
1.7556419
2.4273582
2.8751693
2.7632165
2.3154054
1.7556419
1.195879
0.3002572
-0.81927013
-1.938797
-2.9463716
-3.9539456
-5.073473
-6.3049526
-7.648385
-8.767912
-9.55158
-9.999392
-10.447203
-11.006966
-11.230871
-11.006966
-10.5591545
-10.223297
-9.999392
-9.663534
-9.10377
-8.767912
-8.544006
-8.320101
-7.8722906
-7.4244795
-7.088621
-6.9766684
-6.9766684
-7.088621
-7.200574
-7.5364323
-7.9842434
-8.4320545
-8.767912
-9.10377
-9.663534
-9.999392
-9.999392
-9.327675
-8.320101
-7.3125267
-6.4169054
-5.633236
-5.073473
-4.8495674
-4.8495674
-4.8495674
-5.073473
-5.5212836
-5.7451887
-5.8571415
-5.5212836
-5.297378
-5.073473
-5.073473
-4.8495674
-4.513709
-4.0658984
-3.506135
-2.8344188
-2.1627026
-1.4909861
-0.5953646
0.4122095
1.7556419
3.0990748
4.2186017
5.002271
5.114223
5.002271
4.8903184
5.3381286
6.121797
6.9054666
7.4652295
7.801088
8.248899
8.696711
9.14452
9.368425
9.368425
9.368425
9.14452
8.584757
7.4652295
6.3457026
5.562034
5.226176
5.114223
4.666413
4.106649
3.6588383
3.32298
2.987122
2.3154054
1.4197845
0.5241623
-0.25950646
-0.81927013
-1.2670808
-1.7148917
-2.0507498
-2.0507498
-1.938797
-1.7148917
-1.4909861
-1.3790336
-1.4909861
-1.8268445
-2.0507498
-1.7148917
-1.2670808
-1.2670808
-1.3790336
-1.3790336
-1.0431757
-0.5953646
-0.48341203
-0.37145925
-0.25950646
-0.14755392
-0.14755392
-0.14755392
-0.03560114
0.07635164
0.07635164
0.07635164
0.18830442
0.74806786
1.4197845
2.203453
2.8751693
3.0990748
2.987122
2.539311
1.8675947
1.3078318
0.6361151
0.07635164
-0.70731735
-1.3790336
-1.7148917
-1.8268445
-1.938797
-2.386608
-2.8344188
-3.1702769
-3.3941822
-3.9539456
-4.96152
-6.193
-7.200574
-7.9842434
-8.544006
-8.991817
-9.439629
-9.775486
-9.999392
-9.88744
-9.327675
-8.320101
-7.200574
-6.081047
-5.409331
-5.1854258
-5.409331
-5.7451887
-6.081047
-6.3049526
-6.3049526
-6.193
-5.9690943
-5.9690943
-6.4169054
-7.200574
-7.9842434
-8.544006
-8.544006
-7.9842434
-7.200574
-6.528858
-6.3049526
-6.3049526
-6.3049526
-5.9690943
-5.633236
-5.5212836
-5.409331
-5.297378
-4.96152
-4.401757
-4.0658984
-4.177851
-4.625662
-5.073473
-5.5212836
-6.081047
-6.640811
-7.3125267
-8.096195
-8.767912
-9.439629
-9.775486
-9.775486
-9.55158
-9.327675
-9.215723
-9.327675
-9.327675
-9.215723
-9.10377
-8.879865
-8.767912
-8.655959
-8.544006
-8.320101
-8.208149
-8.096195
-7.9842434
-7.648385
-7.200574
-6.7527637
-6.4169054
-6.4169054
-6.4169054
-6.528858
-6.640811
-6.8647156
-6.8647156
-6.4169054
-5.9690943
-5.633236
-5.633236
-5.633236
-5.7451887
-6.081047
-6.4169054
-6.4169054
-6.081047
-5.409331
-4.513709
-3.841993
-3.6180875
-3.841993
-4.177851
-4.401757
-4.513709
-4.625662
-4.8495674
-5.073473
-5.073473
-5.073473
-5.073473
-5.1854258
-5.5212836
-5.633236
-5.7451887
-5.633236
-5.633236
-5.7451887
-5.9690943
-6.193
-6.640811
-7.4244795
-8.320101
-8.991817
-9.55158
-9.999392
-10.447203
-10.78306
-10.895014
-10.895014
-10.78306
-10.671108
-10.335249
-9.663534
-8.767912
-7.648385
-6.528858
-5.8571415
-5.409331
-4.96152
-4.625662
-4.289804
-3.9539456
-3.3941822
-2.8344188
-2.6105132
-2.8344188
-3.2822294
-3.3941822
-3.058324
-2.4985604
-2.0507498
-1.7148917
-1.7148917
-1.7148917
-1.8268445
-1.8268445
-1.938797
-2.0507498
-2.0507498
-1.8268445
-1.6029389
-1.3790336
-1.2670808
-1.2670808
-1.0431757
-0.81927013
-0.70731735
-0.81927013
-1.3790336
-2.2746553
-3.058324
-3.6180875
-4.0658984
-4.513709
-5.073473
-5.633236
-6.3049526
-6.9766684
-7.760338
-8.655959
-9.775486
-11.118918
-12.462351
-13.6938305
-14.365547
-14.701405
-14.701405
-14.589453
-14.589453
-14.477499
-14.477499
-14.253595
-13.917736
-13.469925
-12.79821
-12.126493
-11.342824
-10.5591545
-9.775486
-8.991817
-8.208149
-7.4244795
-6.7527637
-5.9690943
-5.297378
-4.8495674
-4.401757
-3.7300403
-3.3941822
-3.506135
-3.9539456
-4.401757
-4.7376146
-5.073473
-5.409331
-5.5212836
-5.8571415
-6.4169054
-7.088621
-7.648385
-7.9842434
-8.208149
-8.320101
-8.767912
-9.439629
-9.999392
-10.223297
-9.999392
-9.663534
-9.439629
-9.10377
-8.767912
-8.544006
-8.544006
-8.655959
-8.655959
-8.320101
-8.096195
-8.096195
-7.9842434
-7.8722906
-7.648385
-7.4244795
-7.200574
-7.200574
-7.4244795
-7.760338
-8.096195
-8.544006
-8.879865
-8.991817
-8.879865
-8.879865
-8.767912
-8.655959
-8.4320545
-8.320101
-8.4320545
-8.767912
-9.327675
-9.775486
-10.223297
-10.5591545
-10.895014
-11.342824
-12.014541
-12.686256
-13.134068
-13.581879
-13.917736
-14.477499
-14.701405
-14.477499
-13.917736
-13.581879
-13.6938305
-14.02969
-14.477499
-14.813358
-14.92531
-15.149216
-15.149216
-15.261169
-15.261169
-15.149216
-15.037264
-14.92531
-14.813358
-14.589453
-14.141642
-13.357973
-12.574305
-12.014541
-11.56673
-11.118918
-10.78306
-10.5591545
-10.447203
-10.223297
-9.88744
-9.55158
-9.55158
-9.775486
-9.999392
-10.335249
-10.447203
-10.895014
-11.342824
-11.790635
-11.902588
-12.126493
-12.462351
-12.574305
-11.790635
-10.223297
-8.4320545
-7.088621
-6.193
-5.5212836
-4.96152
-4.513709
-4.289804
-4.625662
-5.1854258
-5.7451887
-6.193
-6.193
-6.193
-6.3049526
-6.3049526
-6.081047
-5.9690943
-6.4169054
-7.4244795
-8.655959
-9.775486
-10.335249
-10.5591545
-10.5591545
-10.5591545
-10.335249
-9.88744
-9.215723
-8.320101
-7.648385
-7.4244795
-7.4244795
-7.5364323
-7.648385
-7.5364323
-7.4244795
-7.200574
-6.9766684
-6.8647156
-6.8647156
-6.9766684
-7.4244795
-7.9842434
-8.208149
-8.096195
-7.8722906
-7.648385
-7.760338
-7.9842434
-8.320101
-8.4320545
-8.655959
-8.879865
-9.327675
-9.663534
-9.999392
-10.447203
-11.006966
-11.454777
-12.014541
-12.686256
-13.469925
-14.253595
-14.92531
-15.261169
-15.485075
-15.708981
-15.708981
-15.261169
-14.589453
-13.917736
-13.469925
-12.910162
-12.238445
-11.454777
-10.447203
-9.327675
-8.320101
-7.5364323
-6.9766684
-6.528858
-5.9690943
-5.1854258
-4.401757
-3.506135
-2.6105132
-2.0507498
-1.8268445
-2.0507498
-2.6105132
-3.058324
-3.6180875
-3.9539456
-4.513709
-4.96152
-5.5212836
-6.081047
-6.528858
-6.8647156
-6.8647156
-6.528858
-6.3049526
-6.4169054
-6.9766684
-7.5364323
-7.8722906
-8.096195
-8.208149
-8.208149
-8.4320545
-8.767912
-9.439629
-10.111345
-10.78306
-11.230871
-11.342824
-11.230871
-11.006966
-10.78306
-10.335249
-9.775486
-9.215723
-8.991817
-8.879865
-8.767912
-8.767912
-9.10377
-9.88744
-10.671108
-11.118918
-11.118918
-10.895014
-10.447203
-9.999392
-9.775486
-9.88744
-10.223297
-10.447203
-10.335249
-10.111345
-9.88744
-9.88744
-9.775486
-9.439629
-9.10377
-9.10377
-9.55158
-9.88744
-10.223297
-10.671108
-11.118918
-11.902588
-12.350399
-12.686256
-12.79821
-12.910162
-12.79821
-12.686256
-12.350399
-12.126493
-12.014541
-12.014541
-12.238445
-12.574305
-13.022114
-13.357973
-13.581879
-13.581879
-13.469925
-13.246019
-12.686256
-12.238445
-11.902588
-12.014541
-11.902588
-11.678682
-11.006966
-10.447203
-9.88744
-9.663534
-9.775486
-10.111345
-10.5591545
-11.230871
-12.238445
-13.357973
-14.477499
-15.485075
-16.268744
-16.6046
-16.49265
-16.380695
-16.380695
-16.380695
-16.044838
-15.037264
-13.805784
-12.79821
-12.238445
-11.790635
-11.454777
-11.006966
-10.895014
-10.895014
-11.006966
-10.78306
-10.335249
-9.88744
-9.55158
-9.439629
-9.215723
-9.10377
-8.991817
-8.879865
-8.767912
-8.767912
-8.991817
-8.991817
-8.655959
-8.208149
-8.096195
-8.544006
-9.10377
-9.439629
-9.663534
-9.999392
-10.447203
-11.118918
-11.56673
-11.678682
-11.678682
-11.678682
-11.230871
-10.223297
-8.655959
-6.7527637
-4.96152
-3.506135
-2.6105132
-2.2746553
-2.1627026
-2.0507498
-1.8268445
-1.3790336
-1.2670808
-1.2670808
-1.155128
-0.81927013
-0.5953646
-0.48341203
-0.5953646
-0.70731735
-1.0431757
-1.8268445
-2.9463716
-3.9539456
-4.513709
-4.8495674
-5.1854258
-5.633236
-6.193
-6.640811
-7.200574
-7.648385
-7.8722906
-8.096195
-8.096195
-8.208149
-8.208149
-8.4320545
-8.655959
-8.767912
-9.10377
-9.775486
-10.447203
-11.118918
-11.678682
-12.126493
-12.238445
-12.126493
-11.902588
-11.790635
-12.014541
-12.462351
-12.79821
-13.022114
-13.134068
-13.134068
-13.022114
-12.686256
-12.350399
-11.902588
-11.56673
-11.118918
-10.895014
-11.006966
-11.342824
-11.454777
-11.342824
-10.895014
-10.335249
-9.439629
-8.4320545
-7.5364323
-6.7527637
-6.081047
-5.5212836
-5.1854258
-5.1854258
-5.297378
-5.5212836
-5.7451887
-5.9690943
-6.081047
-6.081047
-6.3049526
-6.7527637
-7.200574
-7.8722906
-8.655959
-9.663534
-10.895014
-12.014541
-12.574305
-12.574305
-12.350399
-12.014541
-11.56673
-11.006966
-10.111345
-9.215723
-8.320101
-7.3125267
-6.4169054
-5.9690943
-5.9690943
-6.081047
-6.4169054
-7.088621
-7.648385
-8.208149
-8.879865
-9.663534
-10.5591545
-11.118918
-11.230871
-11.006966
-10.671108
-10.447203
-10.223297
-9.88744
-9.439629
-8.991817
-8.767912
-8.767912
-8.991817
-8.991817
-8.544006
-7.648385
-6.528858
-5.409331
-4.401757
-3.506135
-2.9463716
-2.4985604
-2.2746553
-2.0507498
-2.0507498
-2.1627026
-2.4985604
-2.9463716
-3.506135
-3.841993
-3.9539456
-3.6180875
-3.058324
-2.4985604
-2.2746553
-2.0507498
-1.938797
-1.938797
-2.0507498
-2.386608
-2.6105132
-2.9463716
-3.506135
-4.289804
-4.8495674
-5.073473
-5.073473
-4.96152
-4.96152
-4.8495674
-4.625662
-4.0658984
-3.3941822
-2.9463716
-2.4985604
-2.1627026
-1.8268445
-1.4909861
-1.3790336
-1.2670808
-1.3790336
-1.938797
-2.8344188
-3.7300403
-4.401757
-4.7376146
-5.073473
-5.5212836
-5.8571415
-6.193
-6.528858
-6.640811
-6.528858
-5.8571415
-4.96152
-4.0658984
-3.6180875
-3.2822294
-2.9463716
-2.2746553
-1.6029389
-0.9312229
-0.25950646
0.4122095
1.0839262
1.6436892
2.0915003
2.203453
2.0915003
1.7556419
1.4197845
1.0839262
0.4122095
-0.25950646
-0.81927013
-1.155128
-1.3790336
-1.6029389
-2.2746553
-3.2822294
-4.289804
-5.409331
-6.4169054
-7.088621
-7.5364323
-7.9842434
-8.544006
-8.991817
-9.10377
-8.879865
-8.544006
-8.208149
-8.208149
-8.320101
-8.655959
-9.10377
-9.663534
-10.111345
-10.447203
-10.895014
-11.56673
-12.350399
-13.134068
-13.581879
-13.6938305
-13.469925
-13.134068
-12.686256
-12.462351
-12.574305
-13.022114
-13.469925
-13.805784
-14.141642
-14.477499
-15.037264
-15.373121
-15.149216
-14.253595
-13.134068
-12.350399
-11.902588
-11.454777
-10.78306
-9.775486
-8.767912
-7.9842434
-7.200574
-6.640811
-6.3049526
-6.081047
-5.9690943
-5.8571415
-5.633236
-5.1854258
-4.625662
-3.841993
-3.2822294
-2.9463716
-2.9463716
-2.9463716
-2.8344188
-2.8344188
-2.9463716
-3.1702769
-3.506135
-3.7300403
-3.841993
-3.506135
-3.1702769
-2.8344188
-2.722466
-2.4985604
-2.2746553
-2.0507498
-1.938797
-1.938797
-1.938797
-1.7148917
-1.3790336
-0.81927013
-0.25950646
0.3002572
0.6361151
1.195879
1.8675947
2.203453
2.3154054
1.9795475
1.4197845
0.6361151
0.07635164
-0.25950646
-0.03560114
0.4122095
0.74806786
0.86002064
0.6361151
0.18830442
-0.48341203
-1.155128
-2.0507498
-2.9463716
-3.7300403
-4.177851
-4.289804
-4.401757
-4.7376146
-5.1854258
-5.5212836
-5.633236
-5.633236
-5.5212836
-5.073473
-4.289804
-3.506135
-3.058324
-2.8344188
-2.4985604
-2.2746553
-2.2746553
-2.6105132
-3.058324
-3.3941822
-3.3941822
-3.1702769
-2.8344188
-2.722466
-2.6105132
-2.722466
-2.9463716
-3.2822294
-3.3941822
-3.1702769
-2.8344188
-2.6105132
-2.2746553
-1.6029389
-0.81927013
-0.14755392
0.4122095
0.6361151
0.9719734
1.3078318
1.5317364
1.6436892
1.6436892
1.3078318
0.74806786
0.18830442
-0.14755392
-0.14755392
0.3002572
0.6361151
0.74806786
0.5241623
0.07635164
-0.5953646
-1.155128
-1.4909861
-1.6029389
-1.6029389
-1.7148917
-2.0507498
-2.4985604
-2.722466
-2.722466
-2.722466
-2.722466
-2.4985604
-2.1627026
-1.938797
-1.938797
-2.2746553
-2.722466
-3.058324
-3.3941822
-3.506135
-3.7300403
-3.841993
-3.6180875
-3.2822294
-2.722466
-2.0507498
-1.2670808
-0.48341203
0.4122095
0.9719734
1.3078318
1.4197845
1.5317364
1.195879
0.4122095
-0.37145925
-0.9312229
-1.3790336
-1.8268445
-2.386608
-2.8344188
-3.058324
-3.1702769
-3.2822294
-3.058324
-2.722466
-2.0507498
-1.6029389
-1.2670808
-0.9312229
-0.70731735
-0.5953646
-0.48341203
-0.5953646
-0.70731735
-0.81927013
-0.70731735
-0.25950646
0.4122095
0.86002064
1.0839262
1.0839262
1.3078318
1.7556419
2.0915003
2.203453
2.0915003
1.7556419
1.3078318
0.6361151
-0.03560114
-0.70731735
-1.4909861
-2.2746553
-3.058324
-3.506135
-3.506135
-3.058324
-2.2746553
-1.3790336
-0.70731735
-0.03560114
0.74806786
1.5317364
2.3154054
2.8751693
3.0990748
3.0990748
2.8751693
2.539311
2.203453
1.7556419
1.5317364
1.3078318
1.3078318
1.195879
0.9719734
0.6361151
0.07635164
-0.37145925
-0.48341203
-0.37145925
-0.37145925
-0.37145925
-0.14755392
0.18830442
0.4122095
0.4122095
0.18830442
-0.14755392
-0.25950646
-0.37145925
-0.14755392
0.3002572
0.86002064
1.4197845
1.8675947
1.9795475
1.9795475
2.0915003
2.3154054
2.6512637
2.987122
3.2110276
3.32298
3.4349327
3.6588383
4.106649
4.4425073
4.666413
4.666413
4.7783656
4.8903184
4.8903184
4.666413
4.666413
5.002271
5.226176
5.4500813
5.562034
5.8978915
6.3457026
6.9054666
7.4652295
8.136946
9.032568
9.92819
10.823811
11.383574
11.719433
11.719433
11.719433
11.607479
11.495527
11.495527
11.607479
11.383574
11.047716
10.711859
10.376001
9.92819
9.14452
8.360851
7.801088
7.4652295
6.9054666
6.4576554
6.121797
5.8978915
5.673987
5.002271
4.3305545
3.8827438
3.6588383
3.4349327
2.987122
2.4273582
2.0915003
1.7556419
1.195879
0.18830442
-0.9312229
-1.7148917
-2.2746553
-2.9463716
-3.6180875
-3.9539456
-3.9539456
-3.9539456
-3.841993
-3.6180875
-3.1702769
-2.8344188
-2.4985604
-2.1627026
-1.4909861
-0.81927013
-0.03560114
0.5241623
1.195879
1.9795475
2.8751693
3.6588383
3.9946961
3.8827438
3.32298
2.539311
1.7556419
1.195879
0.6361151
0.07635164
-0.48341203
-0.81927013
-0.9312229
-0.81927013
-1.155128
-1.6029389
-2.0507498
-2.1627026
-2.0507498
-2.1627026
-2.2746553
-1.938797
-1.3790336
-0.70731735
-0.48341203
-0.48341203
-0.48341203
-0.25950646
0.18830442
0.74806786
1.5317364
2.4273582
3.32298
4.106649
4.4425073
4.4425073
4.106649
3.5468855
2.8751693
2.4273582
2.0915003
1.6436892
1.0839262
0.5241623
0.07635164
-0.37145925
-0.9312229
-1.6029389
-2.2746553
-3.1702769
-4.177851
-4.96152
-5.297378
-5.5212836
-5.7451887
-6.081047
-6.528858
-6.528858
-6.3049526
-6.081047
-5.8571415
-5.297378
-4.177851
-2.8344188
-1.4909861
-0.14755392
1.195879
2.3154054
3.32298
3.9946961
4.55446
5.114223
5.7859387
6.4576554
7.0174193
7.4652295
7.9130406
8.024994
8.136946
8.024994
7.5771823
6.9054666
6.23375
5.673987
5.114223
4.666413
4.3305545
4.3305545
4.666413
5.114223
5.562034
6.0098443
6.3457026
6.793514
7.129372
7.4652295
7.801088
8.024994
8.248899
8.584757
9.032568
9.368425
9.480379
9.480379
9.592331
9.8162365
10.040142
10.152096
10.040142
9.92819
9.704285
9.368425
8.920616
8.360851
8.024994
7.5771823
7.241324
7.241324
7.4652295
7.689135
7.689135
7.5771823
7.3532767
6.9054666
6.4576554
6.121797
6.121797
6.23375
6.121797
6.0098443
6.0098443
6.0098443
6.0098443
5.7859387
5.562034
5.114223
4.666413
4.3305545
4.106649
3.9946961
3.8827438
3.770791
3.5468855
3.2110276
2.7632165
2.3154054
1.9795475
1.7556419
1.8675947
2.0915003
2.6512637
3.32298
4.106649
4.55446
5.114223
5.673987
6.569608
7.3532767
7.9130406
8.472805
8.920616
9.14452
9.14452
9.032568
8.920616
9.032568
9.14452
9.032568
8.808662
8.472805
8.360851
8.360851
8.360851
8.136946
7.689135
6.9054666
6.121797
5.4500813
4.8903184
4.4425073
3.9946961
3.2110276
2.3154054
1.4197845
0.74806786
0.4122095
0.18830442
0.07635164
-0.03560114
-0.37145925
-0.9312229
-1.6029389
-2.1627026
-2.6105132
-2.8344188
-3.058324
-3.2822294
-3.3941822
-3.6180875
-3.9539456
-4.401757
-4.7376146
-4.7376146
-4.96152
-5.297378
-5.5212836
-5.297378
-4.513709
-3.6180875
-2.722466
-1.938797
-1.3790336
-1.0431757
-0.81927013
-0.81927013
-0.9312229
-0.70731735
-0.25950646
0.07635164
0.07635164
-0.03560114
0.3002572
1.195879
2.4273582
3.5468855
4.4425073
5.226176
6.23375
7.5771823
9.368425
10.935762
11.943338
12.167244
12.167244
12.3911495
12.950912
13.622629
13.958487
14.294346
14.630201
15.189966
15.413872
15.301918
14.966061
14.630201
14.07044
13.510675
13.062864
12.838959
12.727007
12.727007
12.503101
12.167244
11.719433
11.383574
11.383574
11.495527
11.719433
11.943338
12.167244
12.167244
11.943338
11.607479
10.935762
10.152096
9.592331
9.256474
8.808662
8.360851
7.801088
7.241324
7.3532767
7.801088
8.360851
8.920616
9.256474
9.592331
9.8162365
10.152096
10.599907
11.047716
11.607479
11.943338
12.3911495
12.950912
13.510675
13.958487
14.294346
14.630201
14.854107
15.078012
15.078012
14.966061
14.630201
14.406296
14.5182495
14.5182495
14.182392
13.734581
13.398724
13.174818
13.28677
13.510675
14.07044
14.406296
14.742155
15.189966
15.749729
16.309494
16.869257
17.205114
17.42902
17.764877
18.324642
18.772453
18.996359
19.10831
19.10831
18.996359
18.884405
18.772453
18.884405
18.772453
18.548548
18.436594
18.212688
17.876831
17.317066
16.19754
15.078012
14.182392
13.734581
13.398724
12.727007
11.831385
10.823811
9.592331
8.136946
6.793514
5.8978915
5.562034
5.673987
6.121797
6.3457026
6.3457026
6.0098443
5.562034
5.3381286
5.3381286
5.673987
6.0098443
6.23375
6.0098443
5.7859387
5.673987
5.673987
5.562034
5.3381286
5.114223
4.7783656
4.4425073
3.9946961
3.4349327
2.7632165
2.0915003
1.3078318
0.74806786
0.18830442
-0.14755392
-0.37145925
-0.37145925
-0.48341203
-0.48341203
-0.48341203
-0.37145925
-0.03560114
0.18830442
0.18830442
0.07635164
-0.25950646
-0.70731735
-1.155128
-1.4909861
-1.8268445
-1.938797
-2.0507498
-2.1627026
-2.386608
-2.9463716
-3.6180875
-4.0658984
-4.0658984
-3.6180875
-2.722466
-1.8268445
-0.81927013
0.3002572
1.4197845
2.539311
3.6588383
4.4425073
4.666413
4.7783656
4.666413
4.55446
4.4425073
4.2186017
4.106649
4.2186017
4.55446
5.226176
6.0098443
6.793514
7.5771823
8.360851
8.920616
9.592331
10.152096
10.599907
10.935762
11.159668
11.271622
11.271622
11.383574
11.047716
10.599907
10.152096
9.92819
9.704285
9.592331
9.592331
9.704285
9.704285
9.368425
8.920616
8.472805
8.136946
7.801088
7.5771823
7.5771823
7.4652295
7.3532767
7.241324
7.3532767
7.5771823
7.689135
7.689135
7.4652295
7.129372
6.9054666
6.793514
7.129372
7.689135
8.248899
8.696711
9.14452
9.8162365
10.823811
11.831385
12.503101
12.838959
13.062864
13.510675
14.07044
14.406296
14.294346
14.07044
14.07044
14.294346
14.742155
15.189966
15.637777
15.973635
15.973635
15.861683
15.749729
15.525824
14.966061
13.958487
12.838959
12.05529
11.383574
10.487953
9.256474
8.248899
7.4652295
6.9054666
6.3457026
5.673987
5.226176
5.226176
5.562034
6.121797
6.793514
7.3532767
7.801088
8.024994
8.024994
7.801088
7.241324
6.4576554
5.8978915
6.0098443
6.569608
7.0174193
7.241324
7.4652295
7.801088
8.136946
8.472805
8.584757
8.696711
8.472805
8.472805
8.808662
9.256474
9.8162365
10.376001
10.823811
11.047716
11.271622
11.607479
12.167244
12.503101
12.727007
12.838959
12.727007
12.615055
12.279196
11.943338
11.831385
11.943338
12.05529
11.943338
12.05529
12.167244
12.167244
12.167244
12.167244
12.279196
12.503101
12.503101
12.3911495
12.279196
12.279196
11.943338
11.383574
10.487953
9.704285
8.920616
8.248899
7.689135
7.3532767
7.241324
7.0174193
6.681561
6.23375
5.7859387
5.562034
5.226176
4.7783656
4.106649
3.32298
2.7632165
2.3154054
2.0915003
1.7556419
1.5317364
1.4197845
1.3078318
1.3078318
1.195879
1.3078318
1.5317364
1.7556419
1.9795475
2.4273582
3.0990748
3.770791
4.3305545
4.55446
4.666413
5.002271
5.3381286
5.673987
6.0098443
6.569608
7.129372
7.689135
8.024994
8.248899
8.808662
9.368425
9.8162365
9.92819
9.704285
9.704285
9.8162365
10.040142
10.487953
10.935762
11.271622
11.495527
11.719433
12.05529
12.615055
13.062864
13.174818
13.062864
13.062864
13.28677
13.510675
13.622629
13.734581
13.958487
14.294346
14.406296
14.07044
13.398724
12.503101
11.495527
10.376001
9.368425
8.584757
8.248899
8.136946
8.248899
8.360851
8.584757
9.032568
9.480379
10.152096
11.047716
12.05529
12.838959
13.510675
13.734581
13.846535
13.734581
13.622629
13.398724
13.174818
12.727007
12.05529
11.159668
10.599907
10.376001
10.376001
10.376001
10.040142
9.704285
9.480379
9.14452
8.584757
7.689135
6.793514
6.121797
5.8978915
6.0098443
6.121797
5.8978915
5.673987
5.3381286
5.226176
5.3381286
5.673987
5.7859387
5.673987
5.226176
4.666413
4.106649
3.8827438
3.9946961
4.3305545
4.7783656
5.226176
5.7859387
6.23375
6.4576554
6.569608
6.681561
7.0174193
7.3532767
7.241324
6.9054666
6.681561
6.569608
6.681561
6.681561
6.4576554
6.3457026
6.3457026
6.681561
6.9054666
7.129372
7.129372
7.241324
7.4652295
7.689135
7.801088
7.689135
7.801088
8.136946
8.808662
9.256474
9.256474
8.808662
8.248899
7.4652295
6.569608
5.673987
5.114223
4.8903184
4.8903184
4.8903184
4.7783656
4.7783656
4.8903184
4.7783656
4.55446
4.3305545
4.3305545
4.8903184
5.562034
5.8978915
5.7859387
5.562034
5.4500813
5.3381286
5.114223
4.7783656
4.55446
4.3305545
4.106649
3.770791
3.32298
2.6512637
2.0915003
1.7556419
1.195879
0.5241623
-0.25950646
-0.9312229
-1.3790336
-1.6029389
-1.4909861
-1.6029389
-1.8268445
-2.2746553
-2.8344188
-3.1702769
-3.3941822
-3.2822294
-3.1702769
-2.9463716
-2.722466
-2.722466
-3.058324
-3.3941822
-3.3941822
-3.1702769
-2.9463716
-2.8344188
-2.722466
-2.386608
-1.938797
-1.7148917
-1.6029389
-1.3790336
-1.0431757
-0.5953646
-0.14755392
0.18830442
0.5241623
0.4122095
-0.03560114
-0.48341203
-0.9312229
-1.2670808
-1.6029389
-2.1627026
-2.6105132
-2.8344188
-2.9463716
-2.722466
-2.2746553
-1.8268445
-1.6029389
-1.7148917
-1.938797
-1.938797
-1.4909861
-1.0431757
-0.81927013
-0.81927013
-1.0431757
-1.155128
-1.2670808
-1.155128
-1.0431757
-0.70731735
-0.25950646
0.07635164
0.3002572
0.18830442
-0.03560114
-0.5953646
-1.4909861
-2.1627026
-2.6105132
-2.9463716
-3.1702769
-3.506135
-3.6180875
-3.841993
-3.9539456
-3.7300403
-3.3941822
-3.058324
-3.1702769
-3.3941822
-3.6180875
-3.7300403
-3.6180875
-3.2822294
-2.8344188
-2.2746553
-1.7148917
-1.155128
-0.48341203
0.18830442
0.3002572
-0.14755392
-0.81927013
-1.3790336
-2.1627026
-3.058324
-3.841993
-4.289804
-4.289804
-4.177851
-3.9539456
-3.841993
-3.9539456
-4.289804
-4.401757
-4.289804
-3.7300403
-3.058324
-2.4985604
-2.1627026
-2.0507498
-1.938797
-1.8268445
-1.7148917
-1.6029389
-1.8268445
-2.0507498
-2.0507498
-1.8268445
-1.6029389
-1.155128
-0.5953646
-0.14755392
-0.14755392
-0.14755392
0.07635164
0.3002572
0.5241623
0.5241623
0.5241623
0.6361151
0.86002064
0.9719734
0.86002064
0.74806786
0.6361151
0.5241623
0.18830442
-0.25950646
-0.5953646
-0.5953646
-0.37145925
-0.14755392
-0.14755392
-0.03560114
-0.03560114
0.07635164
0.18830442
-0.03560114
-0.5953646
-1.2670808
-1.8268445
-2.1627026
-2.2746553
-2.4985604
-2.9463716
-3.3941822
-3.841993
-4.289804
-4.8495674
-5.409331
-5.8571415
-6.081047
-6.193
-6.640811
-7.3125267
-7.760338
-7.9842434
-7.9842434
-8.208149
-8.4320545
-8.544006
-8.544006
-8.655959
-8.991817
-9.327675
-9.88744
-10.335249
-10.78306
-11.118918
-11.118918
-10.895014
-10.223297
-9.215723
-8.096195
-7.088621
-6.081047
-5.409331
-4.96152
-4.7376146
-4.96152
-5.297378
-5.409331
-5.073473
-4.625662
-4.289804
-4.177851
-4.0658984
-3.7300403
-3.3941822
-3.2822294
-2.9463716
-2.6105132
-2.386608
-2.4985604
-2.722466
-2.9463716
-2.9463716
-3.1702769
-3.506135
-3.841993
-4.0658984
-4.289804
-4.625662
-4.8495674
-4.8495674
-4.7376146
-4.513709
-4.289804
-4.289804
-4.401757
-4.625662
-4.8495674
-5.297378
-5.9690943
-6.9766684
-7.8722906
-8.767912
-9.55158
-10.111345
-10.447203
-10.671108
-11.230871
-11.902588
-12.350399
-12.462351
-12.350399
-12.350399
-12.350399
-12.350399
-12.462351
-12.79821
-13.134068
-12.910162
-12.574305
-12.238445
-12.350399
-12.350399
-12.238445
-12.014541
-11.790635
-11.790635
-11.56673
-11.006966
-10.447203
-10.111345
-9.663534
-8.991817
-8.096195
-6.9766684
-5.8571415
-4.96152
-4.401757
-3.841993
-3.2822294
-2.722466
-2.1627026
-2.0507498
-2.0507498
-2.2746553
-2.722466
-3.058324
-3.2822294
-3.2822294
-3.2822294
-3.2822294
-3.6180875
-3.9539456
-4.289804
-4.177851
-3.7300403
-3.1702769
-2.8344188
-2.722466
-2.8344188
-2.8344188
-2.6105132
-2.2746553
-2.0507498
-1.8268445
-1.7148917
-1.7148917
-1.8268445
-1.938797
-1.938797
-1.8268445
-1.8268445
-1.938797
-1.8268445
-1.6029389
-1.2670808
-0.81927013
-0.14755392
0.4122095
0.5241623
0.18830442
-0.48341203
-1.3790336
-2.1627026
-2.9463716
-3.7300403
-4.289804
-4.513709
-4.289804
-3.841993
-3.2822294
-2.9463716
-2.8344188
-2.722466
-2.6105132
-2.4985604
-2.1627026
-1.8268445
-1.6029389
-1.7148917
-1.938797
-2.0507498
-2.1627026
-2.1627026
-2.0507498
-1.7148917
-1.4909861
-1.3790336
-1.3790336
-1.3790336
-1.4909861
-1.8268445
-2.386608
-3.058324
-3.7300403
-4.513709
-5.073473
-5.297378
-5.297378
-5.297378
-5.297378
-5.5212836
-5.7451887
-5.9690943
-6.193
-6.193
-5.9690943
-5.8571415
-5.9690943
-6.193
-6.528858
-6.9766684
-7.3125267
-7.9842434
-8.879865
-9.999392
-11.118918
-12.014541
-12.574305
-13.022114
-13.134068
-13.022114
-12.79821
-12.350399
-11.678682
-10.78306
-10.223297
-10.111345
-10.111345
-9.999392
-9.439629
-8.655959
-7.8722906
-7.3125267
-6.9766684
-6.640811
-6.4169054
-6.4169054
-6.528858
-6.640811
-6.528858
-6.4169054
-6.640811
-7.088621
-7.4244795
-7.4244795
-7.3125267
-7.3125267
-7.648385
-8.208149
-8.991817
-9.775486
-10.335249
-10.671108
-10.671108
-10.335249
-9.663534
-8.655959
-7.760338
-7.088621
-6.528858
-6.3049526
-6.3049526
-6.193
-5.9690943
-5.5212836
-5.073473
-4.625662
-4.177851
-4.177851
-4.625662
-5.297378
-6.081047
-6.7527637
-7.5364323
-8.096195
-8.320101
-8.320101
-8.320101
-8.4320545
-8.544006
-8.655959
-8.767912
-9.10377
-9.439629
-9.775486
-10.111345
-10.5591545
-10.78306
-10.78306
-10.5591545
-10.5591545
-10.78306
-11.230871
-11.56673
-11.678682
-11.56673
-11.678682
-12.014541
-12.462351
-12.910162
-13.357973
-13.805784
-13.917736
-13.246019
-12.014541
-10.78306
-10.111345
-9.775486
-9.663534
-9.439629
-9.327675
-9.215723
-8.991817
-8.655959
-8.320101
-8.096195
-7.760338
-7.4244795
-6.8647156
-6.081047
-5.1854258
-4.401757
-3.7300403
-3.2822294
-3.3941822
-3.841993
-4.401757
-4.7376146
-4.96152
-5.297378
-5.633236
-5.8571415
-5.7451887
-5.633236
-5.5212836
-5.633236
-5.7451887
-5.7451887
-5.8571415
-5.8571415
-5.7451887
-5.633236
-5.5212836
-5.297378
-4.8495674
-4.401757
-3.841993
-3.506135
-3.2822294
-3.1702769
-3.1702769
-3.3941822
-4.0658984
-5.073473
-6.081047
-6.7527637
-6.9766684
-7.200574
-7.648385
-8.096195
-8.320101
-8.320101
-8.208149
-8.320101
-8.4320545
-8.544006
-8.544006
-8.4320545
-8.320101
-8.320101
-8.320101
-8.544006
-8.879865
-9.10377
-9.327675
-9.327675
-9.327675
-9.327675
-9.327675
-9.215723
-9.215723
-9.215723
-9.10377
-8.767912
-8.544006
-8.767912
-8.991817
-8.879865
-8.544006
-8.320101
-8.655959
-9.10377
-9.327675
-9.439629
-9.55158
-9.88744
-10.335249
-10.895014
-11.454777
-11.902588
-12.350399
-12.350399
-11.790635
-10.895014
-9.88744
-8.991817
-8.320101
-8.096195
-8.096195
-8.208149
-8.320101
-8.4320545
-8.655959
-8.320101
-7.3125267
-5.8571415
-4.513709
-3.3941822
-2.386608
-1.3790336
-0.37145925
0.6361151
1.4197845
2.0915003
2.8751693
3.5468855
4.2186017
4.8903184
5.226176
5.4500813
5.562034
5.673987
5.8978915
6.4576554
7.129372
7.9130406
8.360851
8.472805
8.024994
7.3532767
6.569608
6.0098443
5.562034
5.114223
4.4425073
3.5468855
2.539311
1.6436892
1.0839262
0.74806786
0.9719734
1.195879
1.3078318
1.195879
0.9719734
0.74806786
0.6361151
0.74806786
0.86002064
0.74806786
0.5241623
0.4122095
0.5241623
0.6361151
0.4122095
-0.03560114
-0.5953646
-1.155128
-1.7148917
-2.1627026
-2.6105132
-3.1702769
-3.7300403
-3.9539456
-3.7300403
-3.1702769
-2.6105132
-1.8268445
-0.9312229
-0.14755392
0.5241623
0.74806786
0.6361151
0.6361151
0.9719734
1.5317364
2.203453
2.6512637
2.6512637
2.3154054
1.6436892
1.0839262
0.6361151
0.4122095
0.3002572
0.3002572
0.6361151
1.195879
2.203453
3.32298
4.55446
5.7859387
6.793514
7.241324
7.241324
6.793514
5.8978915
5.002271
3.9946961
3.2110276
2.4273582
1.7556419
1.0839262
0.6361151
0.4122095
0.4122095
0.5241623
0.74806786
1.0839262
1.5317364
2.203453
2.8751693
3.32298
3.5468855
3.770791
4.2186017
4.7783656
5.3381286
5.8978915
6.4576554
7.0174193
7.689135
8.584757
9.592331
10.487953
10.935762
10.823811
10.487953
9.8162365
9.256474
8.696711
8.136946
7.4652295
6.681561
6.0098443
5.673987
5.4500813
5.114223
4.666413
4.3305545
4.2186017
4.2186017
4.2186017
4.2186017
3.9946961
3.6588383
3.32298
2.7632165
2.3154054
1.7556419
1.4197845
1.4197845
1.9795475
2.6512637
3.32298
3.5468855
3.770791
4.106649
4.55446
4.7783656
4.55446
3.9946961
3.5468855
3.4349327
3.5468855
3.770791
3.8827438
4.2186017
4.55446
5.114223
5.3381286
5.3381286
5.002271
4.55446
3.8827438
3.2110276
2.4273582
1.6436892
1.195879
1.0839262
1.4197845
1.9795475
2.4273582
2.8751693
3.32298
3.5468855
3.2110276
2.539311
1.8675947
1.5317364
1.3078318
0.9719734
0.74806786
0.6361151
0.74806786
1.4197845
2.4273582
3.770791
5.002271
5.562034
5.673987
5.562034
5.226176
4.7783656
4.3305545
4.106649
4.2186017
4.666413
5.3381286
6.0098443
6.681561
7.129372
7.689135
8.136946
8.360851
8.472805
8.584757
8.584757
8.248899
7.9130406
7.4652295
7.129372
6.793514
6.569608
6.3457026
5.8978915
5.4500813
4.8903184
4.4425073
4.3305545
4.2186017
4.2186017
4.666413
5.673987
6.681561
7.4652295
7.689135
7.5771823
7.241324
7.129372
7.129372
7.129372
7.129372
7.0174193
6.681561
6.4576554
6.23375
6.0098443
5.8978915
5.7859387
5.562034
5.002271
4.7783656
5.002271
5.562034
6.3457026
6.793514
7.0174193
7.4652295
8.024994
8.808662
9.8162365
10.935762
12.05529
13.062864
13.622629
13.958487
13.958487
13.622629
12.838959
11.831385
10.823811
10.152096
9.704285
9.480379
9.480379
9.592331
9.8162365
10.040142
10.264048
10.599907
10.599907
10.264048
9.8162365
9.256474
8.696711
8.024994
7.3532767
6.4576554
5.562034
4.666413
3.6588383
2.8751693
2.4273582
2.3154054
2.6512637
2.8751693
2.987122
3.0990748
3.4349327
3.9946961
4.55446
4.8903184
5.114223
5.4500813
5.8978915
6.4576554
7.0174193
7.5771823
7.9130406
8.248899
8.584757
8.808662
9.14452
9.368425
9.480379
9.032568
8.360851
7.689135
7.129372
7.0174193
7.129372
7.3532767
7.4652295
7.241324
7.0174193
6.9054666
6.9054666
6.793514
6.4576554
6.3457026
6.681561
7.241324
7.801088
8.136946
8.584757
8.920616
9.480379
9.8162365
9.480379
8.696711
7.5771823
6.4576554
5.673987
5.002271
4.3305545
3.770791
3.0990748
2.539311
2.203453
2.0915003
2.0915003
1.9795475
1.8675947
1.7556419
1.6436892
1.6436892
1.7556419
1.8675947
2.203453
2.7632165
3.6588383
4.4425073
5.3381286
6.121797
6.9054666
7.5771823
7.9130406
8.136946
8.248899
8.584757
9.032568
9.368425
9.480379
9.256474
9.256474
9.256474
9.14452
8.696711
8.024994
7.5771823
7.241324
7.241324
7.4652295
8.136946
8.696711
8.920616
8.920616
9.032568
9.480379
9.8162365
10.040142
10.152096
10.264048
10.599907
11.271622
11.943338
12.167244
12.167244
12.279196
12.727007
13.28677
13.734581
13.734581
13.398724
13.28677
13.622629
14.07044
14.294346
14.07044
13.734581
13.846535
14.406296
15.078012
15.189966
15.078012
14.854107
14.966061
15.301918
15.861683
16.5334
16.757305
16.5334
15.637777
14.182392
12.503101
10.711859
9.14452
7.801088
6.569608
5.4500813
4.3305545
3.5468855
3.0990748
2.4273582
1.4197845
0.18830442
-0.81927013
-1.3790336
-1.7148917
-1.6029389
-1.3790336
-1.155128
-1.0431757
-1.0431757
-1.155128
-1.155128
-1.0431757
-1.155128
-1.4909861
-1.6029389
-1.3790336
-0.9312229
-0.70731735
-0.81927013
-1.155128
-1.3790336
-0.9312229
-0.14755392
0.5241623
0.86002064
0.74806786
0.74806786
0.9719734
1.195879
1.0839262
0.74806786
0.74806786
1.0839262
1.5317364
1.6436892
1.6436892
1.5317364
1.0839262
0.3002572
-1.0431757
-2.1627026
-2.8344188
-3.058324
-3.1702769
-3.1702769
-2.6105132
-1.7148917
-0.37145925
0.9719734
2.203453
3.2110276
3.6588383
3.6588383
3.6588383
3.5468855
2.987122
2.203453
1.7556419
1.7556419
2.0915003
2.539311
2.987122
3.0990748
3.2110276
3.2110276
3.32298
3.5468855
3.9946961
4.7783656
5.673987
6.4576554
7.0174193
7.4652295
7.5771823
7.5771823
7.4652295
7.801088
8.248899
8.808662
9.256474
9.704285
10.264048
10.935762
11.271622
11.607479
12.167244
12.950912
13.622629
13.958487
13.734581
13.28677
12.838959
12.615055
12.503101
12.279196
11.831385
11.271622
10.823811
10.599907
10.599907
10.711859
10.935762
11.495527
12.3911495
13.174818
13.28677
12.950912
12.615055
12.615055
12.838959
13.062864
13.28677
13.510675
13.734581
13.846535
14.07044
14.406296
14.854107
15.078012
15.078012
14.966061
14.630201
14.294346
14.182392
14.406296
14.854107
15.413872
15.525824
15.189966
14.742155
14.5182495
14.5182495
14.5182495
14.5182495
14.406296
14.182392
13.846535
13.734581
13.622629
13.398724
13.174818
13.062864
13.174818
13.398724
13.398724
13.062864
12.615055
11.943338
11.383574
11.047716
10.823811
10.711859
10.599907
10.376001
10.040142
9.480379
9.14452
9.032568
9.14452
9.256474
9.704285
10.264048
10.711859
10.823811
10.599907
10.487953
10.376001
10.264048
10.040142
9.92819
10.040142
10.487953
11.159668
11.719433
11.719433
11.271622
10.599907
10.040142
9.704285
9.592331
9.592331
9.704285
10.040142
10.487953
10.711859
10.935762
11.383574
12.167244
13.062864
13.622629
14.07044
14.630201
15.189966
15.749729
15.973635
15.973635
15.413872
14.630201
13.846535
13.398724
13.28677
13.062864
12.615055
11.943338
11.159668
10.264048
9.592331
9.368425
9.592331
10.376001
11.271622
12.05529
12.727007
12.838959
12.503101
12.05529
12.05529
12.3911495
12.503101
12.279196
12.05529
11.607479
11.047716
10.487953
10.040142
9.8162365
9.592331
8.808662
7.801088
6.9054666
6.23375
5.7859387
5.226176
4.666413
4.2186017
3.8827438
3.8827438
3.8827438
3.6588383
3.32298
3.0990748
3.32298
3.6588383
3.8827438
3.8827438
3.5468855
3.2110276
2.8751693
2.6512637
2.539311
2.539311
2.8751693
3.5468855
4.106649
4.3305545
4.106649
3.8827438
3.5468855
3.0990748
2.987122
3.0990748
3.0990748
2.8751693
2.4273582
1.9795475
1.6436892
1.6436892
1.8675947
1.9795475
1.7556419
1.195879
0.74806786
0.6361151
0.86002064
1.3078318
1.6436892
1.8675947
1.8675947
2.3154054
3.0990748
4.3305545
5.562034
6.569608
7.241324
7.4652295
7.689135
8.136946
9.032568
10.040142
10.711859
11.047716
10.823811
10.376001
10.152096
10.376001
10.823811
11.159668
11.159668
10.823811
10.599907
10.152096
9.592331
8.920616
8.584757
8.696711
8.920616
9.032568
8.920616
8.920616
8.584757
8.248899
7.801088
7.801088
8.024994
8.472805
8.808662
9.14452
9.368425
9.480379
9.14452
8.360851
7.3532767
6.4576554
5.673987
5.226176
4.8903184
4.7783656
4.666413
4.3305545
3.8827438
3.4349327
3.32298
3.32298
3.770791
4.2186017
4.666413
4.8903184
4.8903184
4.8903184
5.002271
5.226176
5.3381286
5.226176
4.666413
4.106649
3.5468855
2.8751693
2.0915003
1.195879
0.5241623
0.18830442
-0.03560114
-0.14755392
-0.25950646
-0.37145925
-0.5953646
-0.9312229
-1.155128
-1.2670808
-1.4909861
-1.938797
-2.386608
-2.6105132
-2.8344188
-2.9463716
-3.2822294
-3.7300403
-4.0658984
-4.177851
-4.177851
-3.9539456
-3.7300403
-3.7300403
-3.841993
-4.0658984
-4.513709
-4.8495674
-4.96152
-4.96152
-4.96152
-4.96152
-4.513709
-4.0658984
-3.841993
-4.0658984
-4.289804
-4.289804
-3.9539456
-3.7300403
-3.7300403
-3.7300403
-3.7300403
-3.7300403
-3.9539456
-4.401757
-4.96152
-5.073473
-4.7376146
-3.9539456
-3.1702769
-2.2746553
-1.3790336
-0.48341203
0.07635164
0.4122095
0.6361151
0.9719734
1.3078318
1.6436892
2.203453
2.8751693
3.5468855
4.2186017
4.55446
4.7783656
5.226176
6.0098443
7.0174193
7.9130406
8.360851
8.360851
8.248899
8.248899
8.136946
7.9130406
7.689135
7.4652295
7.4652295
7.4652295
7.4652295
7.3532767
6.9054666
6.3457026
5.562034
5.002271
4.7783656
4.666413
4.4425073
3.9946961
3.32298
2.6512637
1.9795475
1.4197845
0.86002064
0.4122095
-0.03560114
-0.37145925
-0.37145925
-0.03560114
0.6361151
1.195879
1.8675947
2.4273582
3.0990748
3.6588383
4.106649
4.4425073
4.8903184
5.4500813
5.7859387
5.7859387
5.3381286
4.666413
3.5468855
2.539311
1.6436892
0.9719734
0.6361151
0.4122095
0.6361151
1.0839262
1.6436892
1.7556419
1.4197845
0.86002064
0.3002572
0.07635164
0.18830442
0.4122095
0.3002572
0.07635164
-0.25950646
-0.37145925
-0.48341203
-0.70731735
-1.155128
-1.6029389
-1.7148917
-1.7148917
-1.6029389
-1.938797
-2.4985604
-3.2822294
-3.9539456
-4.625662
-5.297378
-5.8571415
-6.193
-6.193
-5.7451887
-5.297378
-4.96152
-4.8495674
-5.073473
-5.297378
-5.5212836
-5.7451887
-5.9690943
-5.9690943
-5.8571415
-5.633236
-5.1854258
-4.401757
-3.3941822
-2.4985604
-1.938797
-1.7148917
-1.7148917
-1.8268445
-1.8268445
-1.7148917
-1.4909861
-1.4909861
-1.4909861
-1.4909861
-1.3790336
-1.4909861
-1.938797
-2.386608
-2.4985604
-2.4985604
-2.722466
-3.3941822
-4.401757
-5.1854258
-5.8571415
-6.528858
-7.088621
-7.760338
-8.544006
-9.55158
-10.671108
-11.678682
-12.126493
-11.790635
-11.006966
-10.335249
-10.111345
-10.335249
-10.78306
-11.342824
-11.790635
-12.462351
-13.357973
-14.253595
-14.92531
-15.261169
-15.261169
-15.037264
-14.701405
-14.365547
-13.581879
-12.686256
-11.902588
-11.006966
-9.999392
-9.10377
-8.544006
-8.655959
-8.991817
-9.327675
-9.439629
-9.439629
-9.439629
-9.663534
-9.999392
-10.447203
-10.895014
-11.118918
-11.006966
-10.78306
-10.671108
-10.895014
-11.230871
-11.230871
-11.006966
-10.78306
-10.447203
-9.88744
-9.10377
-8.4320545
-7.8722906
-7.3125267
-6.640811
-5.7451887
-4.8495674
-4.401757
-4.289804
-4.513709
-4.513709
-4.289804
-3.841993
-3.506135
-3.058324
-2.722466
-2.1627026
-1.7148917
-1.0431757
-0.48341203
-0.03560114
0.18830442
0.3002572
0.18830442
-0.03560114
-0.14755392
-0.03560114
-0.03560114
-0.14755392
-0.48341203
-0.9312229
-1.155128
-1.155128
-1.2670808
-1.6029389
-1.938797
-2.2746553
-2.1627026
-1.938797
-1.7148917
-1.4909861
-1.155128
-0.81927013
-0.70731735
-0.70731735
-0.9312229
-1.155128
-1.6029389
-2.1627026
-2.722466
-3.1702769
-3.841993
-4.7376146
-5.409331
-5.409331
-5.073473
-4.7376146
-4.7376146
-4.8495674
-5.297378
-5.7451887
-6.4169054
-7.088621
-7.648385
-8.096195
-8.096195
-7.8722906
-7.760338
-7.648385
-7.4244795
-6.8647156
-6.081047
-5.297378
-4.625662
-4.0658984
-3.2822294
-2.386608
-1.3790336
-0.70731735
-0.48341203
-0.25950646
0.3002572
1.195879
1.6436892
1.3078318
0.3002572
-0.70731735
-1.4909861
-1.938797
-2.2746553
-2.8344188
-3.6180875
-4.401757
-4.7376146
-4.7376146
-4.625662
-4.7376146
-4.8495674
-4.8495674
-4.8495674
-5.073473
-5.409331
-5.9690943
-6.640811
-7.200574
-7.8722906
-8.320101
-8.544006
-8.4320545
-7.9842434
-7.4244795
-6.9766684
-6.640811
-6.4169054
-6.528858
-6.7527637
-6.7527637
-6.4169054
-5.7451887
-4.96152
-4.289804
-3.7300403
-3.2822294
-3.058324
-2.9463716
-2.8344188
-2.9463716
-2.9463716
-3.2822294
-3.9539456
-4.8495674
-5.5212836
-5.9690943
-6.3049526
-6.528858
-6.528858
-6.081047
-5.409331
-4.8495674
-4.625662
-4.8495674
-5.297378
-5.8571415
-6.3049526
-6.528858
-6.640811
-6.7527637
-6.7527637
-6.528858
-6.193
-5.9690943
-6.193
-6.3049526
-6.081047
-5.633236
-5.1854258
-4.96152
-4.7376146
-4.625662
-4.401757
-4.289804
-4.177851
-4.177851
-4.401757
-4.8495674
-5.1854258
-5.1854258
-4.96152
-4.8495674
-5.073473
-5.297378
-5.1854258
-4.513709
-3.506135
-2.9463716
-2.8344188
-2.9463716
-3.1702769
-3.3941822
-3.506135
-3.7300403
-4.177851
-4.8495674
-5.409331
-5.633236
-5.633236
-5.633236
-5.5212836
-5.073473
-4.625662
-4.401757
-4.289804
-4.289804
-4.401757
-4.401757
-4.513709
-4.7376146
-4.96152
-5.1854258
-5.409331
-5.633236
-5.7451887
-5.7451887
-5.633236
-5.633236
-5.8571415
-6.3049526
-6.8647156
-7.4244795
-7.9842434
-8.4320545
-8.544006
-8.767912
-9.327675
-9.88744
-10.223297
-10.223297
-9.775486
-9.215723
-8.655959
-8.208149
-7.760338
-7.088621
-6.528858
-5.5212836
-4.289804
-3.1702769
-2.722466
-3.058324
-3.6180875
-3.841993
-3.9539456
-4.177851
-4.625662
-4.96152
-5.073473
-5.073473
-4.96152
-4.7376146
-4.513709
-4.513709
-4.8495674
-5.633236
-6.640811
-7.8722906
-9.10377
-10.223297
-11.230871
-12.126493
-12.79821
-13.246019
-13.357973
-13.357973
-13.357973
-13.357973
-13.581879
-13.581879
-13.357973
-12.686256
-12.126493
-11.902588
-12.014541
-12.350399
-12.574305
-12.574305
-12.350399
-11.790635
-11.342824
-11.118918
-11.118918
-11.006966
-10.78306
-10.5591545
-10.335249
-10.335249
-10.335249
-10.335249
-10.335249
-10.447203
-10.5591545
-10.447203
-10.223297
-9.663534
-8.991817
-8.4320545
-7.760338
-7.3125267
-7.088621
-7.088621
-7.200574
-7.088621
-6.9766684
-6.8647156
-6.8647156
-6.7527637
-6.640811
-6.3049526
-5.9690943
-5.8571415
-5.8571415
-5.9690943
-6.081047
-6.193
-6.640811
-7.3125267
-8.208149
-8.991817
-9.775486
-10.447203
-11.118918
-11.56673
-11.902588
-12.014541
-12.126493
-12.350399
-12.574305
-12.686256
-12.462351
-11.902588
-11.342824
-10.895014
-10.335249
-9.663534
-8.879865
-8.655959
-8.879865
-9.215723
-9.439629
-9.439629
-9.55158
-9.999392
-10.5591545
-10.78306
-10.671108
-10.447203
-10.223297
-9.88744
-9.215723
-8.544006
-7.9842434
-7.760338
-7.648385
-7.5364323
-7.4244795
-7.9842434
-8.991817
-10.335249
-11.56673
-12.462351
-13.246019
-13.6938305
-13.917736
-14.02969
-14.141642
-14.02969
-13.6938305
-13.357973
-13.022114
-12.79821
-12.574305
-12.350399
-12.238445
-12.462351
-12.79821
-12.910162
-12.686256
-12.462351
-12.686256
-13.134068
-13.246019
-12.910162
-12.462351
-12.126493
-11.902588
-11.790635
-11.56673
-11.56673
-11.902588
-12.574305
-13.357973
-13.917736
-14.02969
-13.805784
-13.246019
-12.462351
-11.790635
-11.118918
-10.671108
-10.111345
-9.775486
-9.775486
-10.111345
-10.335249
-9.999392
-9.439629
-8.991817
-8.991817
-9.327675
-9.663534
-9.775486
-9.439629
-9.10377
-8.879865
-8.544006
-8.320101
-8.208149
-8.320101
-8.544006
-8.544006
-8.096195
-7.3125267
-6.3049526
-5.1854258
-4.289804
-3.506135
-3.1702769
-3.058324
-3.1702769
-3.3941822
-3.3941822
-3.058324
-2.8344188
-2.6105132
-2.4985604
-2.386608
-2.1627026
-2.0507498
-2.1627026
-2.386608
-2.8344188
-3.506135
-4.0658984
-4.513709
-4.625662
-4.513709
-4.0658984
-3.6180875
-3.1702769
-2.722466
-2.4985604
-2.6105132
-3.2822294
-3.841993
-3.9539456
-3.506135
-2.8344188
-2.2746553
-1.6029389
-1.0431757
-0.70731735
-0.5953646
-0.5953646
-0.25950646
0.18830442
0.6361151
0.9719734
1.195879
1.3078318
1.4197845
1.3078318
0.74806786
-0.14755392
-1.6029389
-2.9463716
-4.401757
-5.7451887
-6.9766684
-7.760338
-8.4320545
-8.991817
-9.663534
-10.335249
-10.671108
-10.78306
-10.671108
-10.447203
-9.999392
-9.215723
-8.544006
-7.9842434
-7.5364323
-7.200574
-6.8647156
-6.640811
-6.4169054
-6.081047
-5.633236
-5.073473
-4.513709
-3.841993
-3.3941822
-3.2822294
-3.506135
-3.841993
-4.289804
-4.289804
-4.177851
-3.9539456
-4.177851
-4.625662
-4.96152
-4.96152
-4.8495674
-4.96152
-5.1854258
-5.633236
-6.193
-6.7527637
-6.9766684
-6.9766684
-6.9766684
-7.200574
-7.760338
-8.208149
-8.320101
-7.8722906
-7.3125267
-6.7527637
-6.3049526
-5.8571415
-5.5212836
-5.297378
-5.297378
-5.633236
-6.081047
-6.7527637
-7.3125267
-7.5364323
-7.4244795
-7.3125267
-7.088621
-6.9766684
-6.7527637
-6.640811
-6.8647156
-7.4244795
-8.208149
-8.879865
-9.439629
-9.663534
-9.55158
-8.991817
-8.544006
-8.096195
-7.648385
-7.4244795
-7.200574
-6.8647156
-6.4169054
-5.8571415
-5.1854258
-4.513709
-3.6180875
-2.6105132
-1.6029389
-0.5953646
0.3002572
1.0839262
1.8675947
2.4273582
2.987122
3.5468855
4.3305545
5.3381286
6.3457026
7.129372
7.4652295
7.129372
6.569608
6.0098443
5.562034
4.666413
3.4349327
1.9795475
0.5241623
-0.70731735
-1.938797
-3.1702769
-4.289804
-4.96152
-5.297378
-5.297378
-5.1854258
-5.1854258
-5.073473
-4.8495674
-4.289804
-3.3941822
-2.386608
-1.6029389
-1.155128
-1.155128
-1.3790336
-1.7148917
-2.1627026
-2.2746553
-2.0507498
-1.155128
-0.25950646
0.6361151
1.195879
1.195879
0.9719734
0.4122095
0.07635164
-0.03560114
0.07635164
0.07635164
-0.14755392
-0.5953646
-0.70731735
-0.37145925
0.18830442
0.5241623
1.0839262
1.9795475
2.987122
3.4349327
3.32298
2.987122
2.6512637
2.3154054
1.6436892
0.6361151
-0.37145925
-1.3790336
-2.1627026
-2.722466
-3.1702769
-3.506135
-3.6180875
-3.3941822
-3.2822294
-3.3941822
-3.506135
-3.3941822
-3.2822294
-3.058324
-2.8344188
-2.386608
-1.8268445
-1.2670808
-0.9312229
-0.5953646
-0.37145925
-0.37145925
-0.37145925
-0.48341203
-0.81927013
-1.3790336
-1.7148917
-1.8268445
-1.7148917
-1.8268445
-2.2746553
-2.722466
-2.9463716
-2.9463716
-3.1702769
-3.6180875
-4.177851
-4.401757
-4.289804
-3.841993
-3.506135
-3.1702769
-3.1702769
-3.2822294
-3.506135
-3.7300403
-3.506135
-2.9463716
-2.6105132
-2.6105132
-3.058324
-3.2822294
-3.058324
-2.386608
-1.7148917
-0.9312229
-0.14755392
0.86002064
1.5317364
1.9795475
2.0915003
2.203453
2.3154054
2.4273582
2.539311
2.203453
1.5317364
0.74806786
0.18830442
-0.37145925
-0.5953646
-0.48341203
0.18830442
0.86002064
1.5317364
1.9795475
2.4273582
2.987122
3.5468855
3.8827438
3.9946961
3.9946961
3.9946961
3.6588383
3.0990748
2.7632165
2.8751693
3.32298
3.6588383
3.8827438
4.106649
4.55446
4.8903184
5.226176
5.4500813
5.7859387
6.23375
6.793514
7.3532767
7.9130406
8.248899
8.360851
8.360851
8.248899
8.024994
7.5771823
7.3532767
7.241324
7.129372
6.9054666
6.681561
6.3457026
5.8978915
5.114223
4.2186017
3.4349327
2.7632165
2.203453
1.4197845
0.6361151
-0.03560114
-0.37145925
-1.0431757
-2.1627026
-3.2822294
-3.7300403
-3.506135
-2.9463716
-2.722466
-2.9463716
-3.3941822
-3.506135
-3.3941822
-3.1702769
-2.8344188
-2.2746553
-1.7148917
-1.3790336
-1.155128
-0.9312229
-0.70731735
-0.37145925
-0.14755392
0.07635164
0.18830442
0.3002572
0.3002572
0.3002572
0.3002572
0.4122095
0.6361151
0.9719734
1.195879
1.4197845
1.4197845
1.195879
0.6361151
-0.03560114
-0.70731735
-1.155128
-1.4909861
-1.3790336
-1.155128
-1.0431757
-1.0431757
-1.155128
-1.155128
-0.81927013
-0.14755392
0.5241623
1.4197845
2.4273582
3.6588383
4.7783656
5.562034
6.0098443
6.121797
6.121797
5.8978915
5.4500813
5.002271
4.55446
3.9946961
3.4349327
2.987122
2.6512637
2.3154054
1.8675947
1.5317364
1.0839262
0.5241623
-0.14755392
-0.70731735
-1.3790336
-2.1627026
-3.058324
-3.6180875
-3.9539456
-4.177851
-4.7376146
-5.409331
-5.9690943
-6.081047
-6.081047
-6.3049526
-6.8647156
-7.3125267
-7.4244795
-7.3125267
-7.5364323
-7.9842434
-8.208149
-7.9842434
-7.4244795
-7.088621
-6.8647156
-6.640811
-5.9690943
-4.96152
-3.9539456
-2.9463716
-2.1627026
-1.3790336
-0.70731735
-0.14755392
0.3002572
0.6361151
1.195879
1.8675947
1.9795475
1.9795475
2.203453
2.987122
3.5468855
3.770791
3.8827438
4.4425073
5.002271
5.4500813
5.673987
5.8978915
6.23375
6.23375
5.673987
4.7783656
3.5468855
2.4273582
1.7556419
1.6436892
2.203453
2.7632165
3.0990748
3.4349327
3.770791
4.106649
4.3305545
4.666413
5.002271
5.4500813
5.562034
5.562034
5.562034
5.673987
5.4500813
5.114223
4.7783656
4.666413
4.55446
4.3305545
4.106649
3.9946961
4.106649
4.2186017
4.2186017
3.8827438
3.4349327
3.2110276
3.0990748
3.4349327
3.8827438
3.9946961
3.5468855
2.987122
2.4273582
1.7556419
0.86002064
-0.37145925
-1.3790336
-1.6029389
-1.2670808
-0.9312229
-0.70731735
-0.37145925
-0.14755392
-0.03560114
0.07635164
0.6361151
1.5317364
2.0915003
2.4273582
2.7632165
3.32298
3.9946961
4.7783656
5.562034
6.569608
7.4652295
8.024994
8.024994
8.024994
8.136946
8.696711
9.032568
9.480379
10.264048
11.495527
12.950912
14.294346
15.301918
15.861683
16.309494
16.757305
17.09316
17.317066
17.42902
17.42902
17.317066
17.205114
16.869257
16.309494
15.973635
15.525824
14.854107
14.182392
13.846535
13.734581
13.510675
12.950912
12.838959
13.174818
13.622629
14.182392
14.854107
15.749729
16.757305
17.876831
18.996359
20.115887
21.123459
21.795176
22.242987
22.914703
23.698372
24.258135
24.593992
24.929852
25.489614
26.049377
26.385237
26.497189
26.721094
26.945
27.39281
28.064528
28.736242
29.296007
29.631865
29.743818
29.855772
29.967722
30.19163
30.63944
31.758966
33.21435
34.445835
35.677315
36.684887
37.244648
37.132698
36.796837
36.460983
36.460983
36.684887
36.908794
37.020744
37.020744
37.244648
37.58051
37.804417
37.69246
37.58051
37.804417
38.02832
38.252228
38.14027
38.02832
37.916367
37.916367
37.69246
37.244648
37.020744
37.244648
37.69246
38.252228
38.58808
38.81199
39.035892
39.147846
39.035892
38.47613
37.468555
36.237076
35.11755
34.221928
33.774117
33.88607
34.109974
34.445835
34.66974
35.005596
35.229504
35.229504
35.11755
35.229504
35.56536
35.789265
35.677315
35.56536
35.677315
35.90122
35.789265
35.453407
35.453407
35.677315
35.789265
35.90122
36.125126
36.34903
36.34903
36.237076
36.34903
36.460983
36.460983
36.796837
37.58051
38.70004
39.147846
38.923943
38.47613
38.47613
38.923943
39.2598
39.2598
39.483704
39.931515
40.379326
40.267376
39.819565
39.483704
39.371754
39.371754
39.483704
39.70761
40.155422
40.827137
41.72276
42.84229
43.961815
44.969387
45.86501
46.87258
47.768204
48.216015
48.439922
48.663826
49.111637
49.447495
49.55945
49.783356
50.343117
51.01483
51.574596
52.24631
53.253887
54.037556
54.485367
55.045128
55.8288
56.500515
56.836372
57.284184
57.955902
58.403713
58.29176
57.84395
57.172234
56.38856
55.49294
54.821224
54.485367
54.037556
53.141933
52.24631
51.7985
51.7985
51.462643
50.790928
50.45507
50.45507
50.56702
50.56702
50.45507
50.45507
50.343117
49.895306
48.887733
47.65625
46.536728
45.97696
45.97696
46.200867
46.42477
46.42477
46.200867
45.753056
44.969387
43.84986
42.73033
41.72276
40.715183
39.70761
39.147846
39.371754
40.155422
40.603233
40.715183
40.939087
41.386898
41.72276
41.72276
41.386898
41.051044
40.715183
40.155422
39.147846
37.69246
36.34903
35.341454
34.66974
34.221928
33.662163
32.76654
31.98287
31.311155
30.63944
29.855772
29.0721
28.512339
27.840622
26.609142
25.153757
24.146183
23.026655
21.347364
19.44417
17.764877
15.973635
13.734581
10.935762
8.360851
6.23375
4.55446
2.7632165
0.9719734
-0.81927013
-2.6105132
-4.289804
-5.7451887
-7.200574
-8.320101
-9.55158
-10.5591545
-11.56673
-12.574305
-13.805784
-15.261169
-16.828506
-18.61975
-20.522945
-22.762001
-25.22496
-27.911825
-30.59869
-33.06165
-35.52461
-37.875614
-40.338573
-42.913486
-45.4884
-48.063313
-50.30236
-52.317513
-54.220707
-56.34781
-58.586864
-60.82592
-62.84107
-64.96817
-67.20722
-69.33433
-71.461426
-73.58853
-76.05149
-79.186165
-82.99256
-86.79895
-90.493385
-93.96393
-96.98664
-99.89741
-102.584274
-105.27114
-108.06996
-110.98073
-114.227356
-118.03375
-122.28796
-126.54216
-130.79636
-134.9386
-139.08086
-143.11115
-147.2534
-151.2837
-155.42595
-159.68016
-163.93436
-168.41246
-172.89058
-177.36868
-181.62288
-185.65317
-189.79543
-194.04964
-198.41579
-202.67
-206.92418
-210.84253
-214.87285
-218.90314
-222.93343
-226.96373
-230.99402
-235.0243
-239.05463
-242.74905
-246.33154
-249.80208
-253.49652
-257.63876
-262.22885
-267.26672
-272.19263
-276.67075
-280.92496
-284.8433
-288.76166
-292.56802
-296.7103
-301.30032
-306.45016
-311.93585
-317.4215
-322.9072
-328.28094
-333.43076
-338.3567
-343.17065
-348.09656
-353.13443
-358.06033
-362.8743
-367.4644
-372.05444
-376.19672
-380.227
-384.36923
-388.84735
-393.32547
-397.80356
-402.16974
-406.64783
-411.23788
-415.716
-419.85825
-423.77658
-428.14276
-432.73282
-437.21094
-441.35318
-445.15955
-448.6301
-451.54086
-454.11578
-456.91458
-460.2732
-463.7437
-466.99033
-470.23697
-473.9314
-478.29755
-482.55176
-486.0223
-488.8211
-491.508
-493.859
-495.76218
-497.77734
-500.35226
-503.37497
-506.28574
-509.1965
-512.55505
-516.36145
-520.05585
-523.5264
-526.885
-530.3555
-533.7141
-536.6249
-539.31177
-542.1106
-544.90936
-547.4843
-549.7233
-552.07434
-554.7612
-557.3361
-559.46326
-561.3664
-563.0457
-564.5011
-565.84454
-567.188
-568.7553
-570.43463
-572.2258
-573.5693
-574.0171
-573.79315
-573.90515
-574.8008
-575.80835
-576.25616
-576.25616
-576.48004
-576.8159
-576.8159
-576.8159
-577.1518
-578.04736
-578.83105
-578.83105
-577.8235
-576.48004
-575.2486
-574.3529
-573.45734
-572.44977
-571.778
-571.21826
-570.2107
-568.5314
-566.96405
-565.7326
-564.5011
-563.0457
-561.4784
-560.13495
-558.34375
-555.99274
-553.6417
-551.85046
-550.0592
-547.59625
-544.2377
-540.8791
-537.8564
-535.1695
-532.8185
-530.4675
-527.66864
-524.31006
-520.61566
-517.03314
-513.5626
-509.98016
-506.39767
-502.81522
-499.23273
-495.31436
-490.83627
-485.79837
-480.53662
-475.16287
-469.56525
-463.9676
-458.37
-452.77234
-447.06277
-441.35318
-435.6436
-429.5981
-423.3288
-417.05945
-410.79007
-404.18484
-397.4677
-390.63858
-383.3617
-375.7489
-367.57632
-359.2918
-350.5595
-341.37943
-331.75146
-321.7877
-311.93585
-301.8601
-291.33655
-280.47714
-269.50577
-258.42245
-247.56302
-236.70361
-225.28442
-213.41747
-201.4385
-189.45958
-176.80891
-163.1507
-149.1566
-135.94617
-123.18358
-110.19707
-96.874695
-84.00013
-71.68533
-59.25858
-45.936207
-32.389935
-19.515371
-7.200574
5.4500813
18.212688
30.863344
43.40205
56.500515
70.158745
83.928925
97.699104
111.46929
125.35143
139.00966
152.44398
165.87831
179.53654
193.30673
207.18886
221.63075
236.85634
253.31337
271.2258
289.698
306.4909
321.3806
336.71814
355.30225
375.11792
392.58252
408.03198
425.0488
443.521
459.8661
473.0765
486.51083
501.9603
516.85004
530.0605
543.9426
560.39966
577.41644
592.5301
607.0839
623.54095
641.2295
657.79846
673.47186
690.0409
708.17725
726.31354
742.77057
758.55597
775.2369
793.0374
810.8379
828.1905
845.0954
862.2241
879.91266
897.9371
915.8495
933.20215
950.44293
968.0195
986.15576
1004.74
1023.54803
1042.4679
1061.6119
1080.8677
1099.6758
1118.372
1137.5157
1157.8911
1178.6024
1198.53
1217.8978
1237.9374
1258.7605
1278.9121
1297.832
1316.6401
1336.2319
1355.8235
1374.6316
1393.3276
1412.6954
1432.6232
1451.991
1471.4706
1491.8461
1512.4454
1532.2611
1551.8527
1572.3401
1593.4991
1613.8745
1633.3544
1653.5057
1674.5529
1695.2642
1714.8558
1734.4476
1755.2708
1775.7582
1794.7902
1813.3743
1832.966
1852.7816
1871.1418
1888.4945
1906.6309
1925.215
1943.0155
1960.0323
1977.161
1994.4017
2011.1947
2027.4279
2044.1088
2061.0137
2077.2468
2093.0322
2109.4893
2126.618
2142.9631
2158.5247
2174.4219
2190.655
2206.2166
2220.6582
2235.324
2250.7737
2265.6633
2279.2097
2292.308
2306.1902
2320.1843
2332.723
2343.5823
2354.6658
2366.5327
2378.5117
2389.595
2399.8945
2410.4182
2421.2776
2431.5771
2440.8691
2449.9375
2459.4534
2468.6335
2477.03
2484.8667
2493.3752
2503.115
2512.6309
2521.1394
2529.2
2537.9321
2547.0005
2555.1729
2562.0022
2568.7192
2576.1084
2582.8252
2588.087
2592.6772
2597.827
2603.4246
2608.1267
2611.5974
2615.4036
2620.2175
2625.4795
2630.2932
2634.7712
2638.9136
2642.8318
2646.3025
2649.549
2652.796
2655.7065
2658.0574
2660.2966
2662.7595
2665.2227
2666.7898
2667.2375
2667.2375
2667.0137
2666.7898
2666.23
2665.6704
2664.6626
2663.2073
2661.416
2659.625
2657.8335
2655.8186
2654.027
2652.5718
2651.1165
2648.6536
2645.6306
2643.5037
2642.608
2641.4885
2639.2495
2636.7866
2634.4355
2631.5247
2627.1587
2622.3445
2618.3142
2614.732
2610.4778
2605.2158
2599.7302
2594.4685
2589.3186
2583.609
2577.5637
2571.8538
2566.8162
2561.5544
2555.5088
2548.9038
2542.7463
2536.5886
2529.4238
2521.2512
2513.3025
2506.0256
2498.3008
2489.6807
2480.8364
2472.552
2463.8196
2453.9678
2443.2202
2432.6968
2422.621
2412.2092
2401.462
2390.7144
2380.191
2369.6672
2358.92
2347.9485
2336.6414
2324.7742
2312.5715
2300.1448
2287.606
2274.6196
2261.9688
2249.766
2237.339
2224.5767
2211.814
2199.835
2187.7441
2174.6458
2160.6516
2146.8816
2133.6711
2120.3486
2106.3547
2092.3606
2079.1501
2066.1636
2052.6174
2038.5111
2024.2931
2010.0752
1995.1854
1979.4
1962.943
1946.2622
1929.4692
1912.2285
1895.2117
1879.0905
1863.5292
1847.8557
1832.6301
1818.1882
1804.5299
1790.7598
1776.5417
1762.2118
1747.8818
1733.1042
1717.7666
1702.4292
1687.2035
1671.6422
1655.521
1639.8475
1624.9578
1610.2921
1594.9545
1579.3932
1564.2794
1549.5017
1533.9403
1517.3713
1500.9143
1485.129
1469.2316
1452.8865
1436.7654
1421.6517
1407.21
1392.5441
1377.7662
1363.7722
1350.226
1336.0079
1320.8943
1305.445
1289.9954
1274.2101
1257.9769
1242.3036
1226.854
1210.6208
1193.1562
1174.5721
1155.5402
1135.5006
1113.558
1090.9435
1068.8888
1043.9233
1014.8157
994.55225
993.76855
997.575
984.25256
963.8772
963.98914
980.44617
982.7972
968.0195
964.6609
980.6701
990.41003
981.6777
975.0725
983.80475
990.8578
981.2299
967.6836
965.22064
964.54895
952.23413
934.5456
924.3579
918.8722
906.6694
889.2047
876.10626
867.37396
854.49945
836.36304
819.68207
806.5836
791.582
772.1022
752.3985
735.49365
718.7008
699.221
678.8456
660.59735
643.4685
625.4442
606.3003
587.6041
569.5798
551.55536
533.0832
514.94684
497.14633
479.34586
461.09756
442.51343
423.81732
405.00928
386.53705
368.06488
349.8166
332.12808
314.99933
298.2064
280.96567
263.72498
247.04402
231.03477
214.46577
196.77725
178.97678
161.73607
144.71925
127.47852
110.68562
94.56443
78.44324
61.202526
43.514004
26.049377
8.920616
-8.767912
-26.90425
-44.816685
-62.281303
-79.74593
-97.434456
-115.01103
-132.81151
-151.17174
-169.64395
-187.78027
-205.80466
-224.72467
-244.0925
-263.0125
-281.37277
-299.5091
-318.31717
-337.46106
-356.493
-375.7489
-395.3406
-415.38013
-435.6436
-455.6831
-475.49875
-495.31436
-515.4658
-535.3934
-554.87317
-573.6813
-592.2654
-610.9615
-629.76953
-648.5776
-667.3857
-686.1937
-704.88983
-723.6979
-742.5059
-761.09
-779.3384
-797.69855
-816.39465
-834.9789
-853.45105
-872.2591
-891.06714
-908.97955
-925.5486
-941.3339
-957.1192
-972.7926
-988.0182
-1002.572
-1016.5661
-1030.2245
-1043.6587
-1056.8691
-1069.7438
-1081.9465
-1093.1418
-1103.6654
-1113.7411
-1123.4811
-1132.7731
-1141.5054
-1149.9019
-1157.7385
-1165.1274
-1171.8446
-1178.2258
-1184.1594
-1189.6451
-1194.6829
-1199.6089
-1204.7587
-1209.7966
-1214.2747
-1217.9691
-1221.1038
-1224.3503
-1227.4851
-1229.7241
-1230.6198
-1231.0676
-1231.7393
-1231.7393
-1230.2839
-1227.709
-1225.3579
-1223.2308
-1220.4321
-1216.7377
-1213.0432
-1209.5726
-1205.5424
-1200.2806
-1195.1307
-1190.6527
-1186.5104
-1181.5845
-1176.2107
-1170.837
-1165.5752
-1159.8657
-1153.7083
-1147.6628
-1141.6173
-1135.2361
-1128.295
-1121.13
-1113.6292
-1105.4567
-1096.5004
-1087.3203
-1078.2522
-1068.9601
-1059.4441
-1049.9281
-1040.524
-1031.232
-1021.82794
-1012.31195
-1003.0199
-993.8397
-984.6596
-975.59143
-966.41125
-957.1192
-947.3794
-937.63947
-928.1235
-918.9434
-909.53937
-899.6875
-889.4998
-879.536
-869.68414
-859.60846
-849.4207
-839.345
-829.38116
-819.1935
-808.67
-797.9225
-787.17505
-776.42755
-765.79205
-755.49243
-745.5286
-735.34094
-725.0413
-714.6297
-704.1061
-693.3587
-682.49927
-671.9757
-661.78796
-651.9362
-642.4202
-633.464
-624.6197
-615.9993
-607.267
-598.64667
-589.91437
-581.0701
-572.3378
-563.6055
-554.6493
-545.1333
-535.3934
-526.1013
-517.59296
-509.4204
-501.024
-492.51556
-484.23105
-476.0585
-467.886
-459.4895
-451.20502
-443.14444
-435.6436
-428.4786
-421.53754
-414.48453
-407.31955
-399.9307
-392.65375
-385.48877
-378.7716
-372.1664
-365.33728
-358.3962
-351.56708
-345.07382
-338.8045
-332.64706
-326.60165
-320.78012
-314.84662
-309.0251
-303.42743
-298.0537
-292.34412
-286.07477
-279.46957
-273.08826
-266.70694
-260.32565
-253.83238
-247.45107
-241.18173
-234.91237
-228.97888
-223.82904
-219.01509
-214.08916
-208.8274
-204.12538
-200.31898
-197.29626
-194.16159
-190.5791
-186.5488
-182.18265
-177.36868
-172.10689
-166.95708
-162.25507
-158.00085
-153.97057
-149.6044
-144.79045
-139.75258
-134.7147
-129.78879
-124.97482
-120.27281
-115.906654
-111.87635
-108.06996
-104.48747
-101.016945
-97.65836
-94.18783
-90.9412
-87.91848
-85.23161
-82.6567
-79.85788
-76.83516
-73.81243
-70.67776
-67.319176
-63.512787
-59.25858
-55.11633
-51.086033
-46.943783
-42.68958
-38.323425
-34.06922
-29.703068
-25.336914
-21.306616
-17.388271
-13.134068
-8.544006
-3.9539456
0.18830442
3.9946961
8.024994
12.167244
16.5334
20.563698
24.258135
27.72867
31.311155
34.66974
37.69246
40.267376
42.61838
44.857433
47.208443
49.55945
52.022408
54.59732
57.284184
60.083004
62.76987
65.79259
69.26312
73.06951
76.763954
80.23448
83.81697
87.51141
91.20585
94.56443
97.923004
101.16965
104.416275
107.55094
110.461716
113.59639
116.84302
120.20161
123.448235
126.806816
130.16539
133.41202
136.65865
140.01724
143.48776
146.73439
149.53322
152.10812
154.79498
157.92967
161.4002
165.09464
168.78908
172.48352
176.17796
179.87239
183.34294
186.7015
189.8362
192.74696
195.65773
198.3446
201.03146
203.60637
205.95738
208.30838
210.88329
213.79408
217.04071
220.17537
222.9742
225.66104
228.34792
230.81088
232.93799
235.17703
237.52803
240.10297
242.67787
245.25278
247.93964
250.62651
252.97752
254.99266
256.78387
258.57513
260.47833
262.15762
263.613
265.0684
266.63574
268.09113
269.5465
271.0019
272.79312
274.58438
276.3756
278.39078
280.51788
282.645
284.54816
286.22745
288.01868
289.9219
291.82507
293.72827
295.6315
297.42273
298.99005
300.22153
301.34106
302.46057
303.58014
304.92355
306.37894
307.83435
309.2897
310.63315
312.0885
313.20807
314.10367
314.88736
315.55908
316.3427
317.01443
317.68616
318.35788
319.0296
319.70132
320.7089
321.94037
323.39575
324.73917
325.8587
327.09018
328.5456
330.33682
332.24
333.6954
334.4791
334.92688
335.3747
336.04642
337.054
337.7257
338.1735
338.62134
339.51694
340.7484
341.9799
343.2114
344.3309
345.67435
346.79388
347.68948
348.47318
349.14487
350.0405
350.82416
351.49588
352.27954
353.28714
354.2947
355.30225
355.97397
356.08594
355.97397
356.08594
356.42178
356.75766
357.0935
357.54135
358.1011
358.7728
359.44452
360.45212
361.6836
363.027
364.37045
365.82584
367.16925
368.28876
369.18442
370.192
371.08762
371.98322
372.7669
373.6625
374.55814
375.3418
376.01352
376.68524
377.245
377.6928
377.91672
378.25256
379.26016
380.82748
382.84265
384.96973
387.20877
389.44788
391.57495
393.47815
394.82156
395.7172
396.6128
397.6204
398.62796
399.41165
400.08337
400.53116
400.97897
401.4268
402.0985
402.65826
403.21802
404.0017
404.8973
405.79294
406.46466
407.0244
407.69614
408.7037
409.93518
411.05472
411.95032
412.734
413.51767
414.6372
415.98065
417.21213
417.9958
418.44357
418.77945
419.22726
419.78702
420.23483
420.45874
420.7946
421.0185
421.13046
421.0185
420.5707
420.01093
419.78702
419.78702
420.23483
421.0185
421.4663
421.57828
421.57828
421.8022
422.25
422.80975
423.14563
423.25754
423.48148
423.81732
424.26514
424.48904
424.48904
424.1532
423.81732
423.3695
422.92172
422.4739
421.91415
421.24243
420.34677
419.22726
418.10773
416.98822
415.86868
414.97305
414.52524
414.4133
414.52524
414.52524
414.1894
413.85352
413.51767
413.40573
413.29376
413.1818
413.29376
413.51767
413.96548
414.4133
414.97305
415.75674
416.76428
417.65994
418.10773
418.10773
417.88382
417.436
416.5404
415.30893
413.96548
412.62204
411.39056
410.383
409.82324
409.5993
409.4874
409.26346
408.7037
408.03198
407.36026
406.91248
406.3527
405.79294
405.12122
404.22562
403.21802
402.21045
401.53873
400.97897
400.53116
399.7475
398.73993
397.39648
396.05304
394.5977
392.9184
390.79126
388.55222
386.42514
384.63388
383.29044
382.3948
381.61118
380.6036
379.1482
377.58087
376.12546
374.6701
372.99078
370.8637
368.28876
365.48996
362.8031
360.22818
357.98914
355.97397
353.73492
351.38394
349.14487
347.24167
345.56238
343.54724
341.42014
339.29303
337.83765
336.83008
335.82248
334.36713
332.68784
331.23242
330.1129
329.32922
328.43362
327.42603
326.19458
325.075
323.9555
322.83597
321.6045
320.37302
319.36545
318.2459
316.9025
315.2232
313.20807
311.1929
309.06583
306.82675
304.69965
302.79645
301.11716
299.43787
297.42273
294.8478
292.049
289.36212
286.89917
284.77206
282.86887
281.07764
279.28638
277.38318
275.36804
273.3529
271.44968
269.65845
268.09113
266.74768
265.40424
263.8369
262.04565
260.25443
258.57513
256.89584
255.10463
253.42531
251.6341
249.61893
247.71574
245.9245
244.46912
243.12567
241.55835
239.54318
237.30414
234.84117
232.26627
229.8033
227.2284
224.76543
222.52638
220.39928
218.4961
216.81679
215.24947
213.57016
211.66698
209.87573
207.97252
206.06934
203.94223
201.9271
199.79999
197.44897
194.65015
191.73938
189.05252
186.92543
184.91026
182.89513
180.87997
179.20068
177.63335
176.17796
174.49867
172.59547
170.69228
168.67712
166.55002
164.31097
162.18387
159.94482
157.81772
155.69061
153.67546
151.88422
150.09297
148.4137
146.84634
145.39096
143.93558
142.36824
140.46506
138.56184
136.77061
134.97937
133.41202
132.06859
130.83711
129.60564
128.15025
126.58289
124.90362
123.22432
121.65699
120.20161
118.85817
117.626686
116.28326
114.603966
112.70077
110.79757
109.23023
107.8868
106.543365
104.864075
103.18479
101.50549
100.05011
98.81863
97.58716
96.57958
95.68396
94.90029
94.116615
92.88515
90.98194
88.85484
86.8397
85.16041
83.81697
82.36159
80.79424
78.89105
76.987854
74.860756
72.73365
70.60655
68.5914
66.68821
64.78501
62.99377
61.538387
60.306904
59.187378
58.179806
57.172234
56.164658
55.269035
54.485367
54.14951
53.813652
53.141933
52.24631
51.01483
49.895306
48.999683
48.216015
47.43235
46.31282
44.857433
43.178143
41.386898
39.595657
37.804417
36.125126
34.557785
33.326305
32.430683
31.311155
30.19163
29.51991
29.184053
28.96015
28.400385
27.280859
26.049377
24.705946
23.698372
23.138609
22.690798
22.466892
22.466892
22.466892
22.80275
23.138609
23.026655
22.354939
21.683222
21.011505
20.339792
19.220264
17.876831
16.757305
15.973635
15.413872
14.742155
14.07044
13.398724
12.615055
11.943338
11.383574
10.935762
10.264048
9.368425
8.360851
7.4652295
6.3457026
4.8903184
3.4349327
2.539311
1.7556419
0.6361151
-0.70731735
-1.4909861
-1.7148917
-1.7148917
-2.0507498
-2.6105132
-2.9463716
-2.9463716
-3.1702769
-3.3941822
-3.841993
-4.401757
-5.409331
-6.7527637
-7.8722906
-8.879865
-9.775486
-10.5591545
-11.118918
-11.678682
-12.574305
-13.469925
-14.141642
-14.701405
-15.261169
-15.932886
-16.828506
-17.948032
-19.40342
-20.858805
-22.202236
-23.20981
-23.881527
-24.441292
-24.77715
-25.001055
-25.22496
-25.336914
-25.56082
-25.896677
-26.12058
-26.344486
-26.12058
-25.448866
-24.77715
-24.77715
-25.336914
-25.896677
-26.12058
-26.232533
-26.792297
-27.799871
-29.143305
-30.710642
-32.501884
-34.06922
-35.3007
-35.860466
-36.308277
-36.86804
-37.31585
-37.539753
-37.539753
-37.76366
-38.099518
-38.099518
-37.651707
-37.09194
-36.86804
-36.979992
-37.31585
-37.651707
-38.099518
-38.659283
-39.330997
-39.554905
-39.77881
-40.11467
-40.67443
-41.4581
-42.129818
-42.57763
-42.913486
-42.801533
-42.68958
-42.465675
-42.35372
-42.465675
-42.801533
-43.249344
-43.921062
-44.928635
-45.936207
-46.943783
-47.72745
-48.287216
-49.18284
-50.19041
-51.30994
-52.317513
-53.54899
-55.11633
-57.019524
-58.92272
-60.713963
-62.505207
-64.296455
-65.975746
-66.98332
-67.54308
-67.99089
-68.55066
-68.99847
-69.222374
-69.67018
-70.5658
-71.79729
-72.91681
-74.03634
-75.603676
-77.17102
-78.29054
-79.07421
-79.63397
-80.41765
-81.20132
-81.87303
-82.6567
-83.55232
-84.11208
-83.66427
-83.10451
-82.88061
-83.21646
-83.77623
-84.33599
-85.23161
-86.23919
-87.02286
-87.35871
-87.91848
-89.149956
-90.493385
-91.50096
-92.17268
-93.18025
-94.299774
-95.41931
-96.42688
-97.434456
-98.553986
-99.56156
-100.68108
-101.576706
-102.13647
-102.13647
-101.91257
-102.02451
-102.47233
-103.144035
-104.03966
-105.27114
-106.61458
-107.95801
-109.18949
-110.085106
-110.75683
-111.42854
-111.98831
-112.10026
-111.87635
-111.65245
-111.65245
-111.764404
-111.87635
-112.21221
-112.883934
-113.8915
-114.89908
-115.7947
-116.69032
-117.6979
-118.81742
-119.93695
-120.49671
-120.608665
-120.49671
-120.83257
-121.616234
-122.28796
-122.84772
-123.63139
-124.86286
-126.43021
-127.66169
-128.44534
-128.66927
-128.7812
-129.00511
-129.22902
-129.67683
-130.34854
-131.35612
-132.47565
-133.37126
-134.04298
-134.7147
-135.27446
-136.05814
-137.0657
-138.18523
-139.41672
-140.53624
-141.54382
-142.32748
-143.11115
-143.89482
-145.1263
-146.46973
-147.70122
-148.9327
-150.27612
-151.61955
-152.62714
-153.18689
-153.74666
-154.30643
-154.75423
-154.97813
-154.97813
-155.314
-155.98572
-157.32915
-158.78453
-160.016
-161.02359
-161.9192
-162.81483
-163.93436
-165.05388
-165.61363
-165.83755
-165.9495
-166.39732
-167.29294
-168.18857
-168.97223
-169.64395
-170.42761
-171.4352
-172.77861
-174.234
-175.80135
-177.59259
-179.49577
-181.28702
-183.07826
-184.75757
-186.21295
-187.33247
-188.34004
-189.34761
-190.5791
-191.81058
-192.81815
-193.82573
-194.94525
-196.17674
-197.1843
-198.19188
-199.3114
-200.43092
-201.32655
-201.88632
-201.99828
-201.88632
-201.99828
-202.44609
-203.1178
-204.01341
-205.13295
-206.58835
-208.04373
-209.49911
-210.9545
-212.18597
-213.64136
-215.4326
-217.5597
-219.57486
-221.25414
-222.70952
-223.82904
-224.61273
-225.28442
-225.95615
-226.62787
-227.29959
-227.9713
-228.75497
-229.6506
-230.54622
-231.55379
-232.33745
-233.12112
-233.6809
-234.1287
-234.46455
-234.68848
-235.24823
-235.91994
-237.03947
-238.3829
-239.61438
-240.7339
-241.74149
-242.74905
-243.98053
-245.43591
-247.1152
-248.90645
-250.36183
-251.81723
-253.38455
-255.06386
-256.6312
-258.19855
-259.43002
-260.21368
-260.6615
-261.1093
-261.66907
-262.3408
-263.0125
-263.90814
-264.6918
-265.69937
-266.70694
-267.82648
-268.946
-270.06552
-270.96115
-271.52094
-271.7448
-271.63287
-271.29703
-271.0731
-270.96115
-270.96115
-271.52094
-272.3046
-273.2002
-273.9839
-274.54364
-275.21536
-275.8871
-276.89465
-278.12613
-279.3576
-280.47714
-281.59668
-282.60422
-283.49985
-284.39548
-285.40305
-286.4106
-287.1943
-288.08994
-289.09747
-290.44092
-291.78436
-292.90387
-294.13535
-295.4788
-296.59833
-297.382
-298.16568
-298.83737
-299.5091
-300.18082
-300.85254
-301.74817
-302.64377
-303.42743
-304.32306
-305.55453
-306.89798
-307.90555
-308.4653
-309.0251
-309.9207
-310.92825
-311.82388
-312.38367
-312.94342
-313.72708
-314.51074
-315.29443
-315.96616
-316.63788
-317.30957
-318.09323
-318.87692
-319.8845
-321.004
-322.01157
-322.9072
-323.57892
-324.25064
-324.92236
-325.59406
-326.0419
-326.4897
-326.9375
-327.27338
-327.27338
-327.1614
-327.04947
-327.27338
-327.7212
-327.83313
-327.7212
-327.27338
-327.04947
-327.3853
-328.28094
-329.6244
-331.07974
-332.64706
-334.3264
-336.00568
-337.46106
-338.46866
-338.91644
-338.91644
-339.0284
-339.14038
-339.14038
-339.2523
-339.4762
-339.81204
-340.2599
-340.81964
-341.49136
-342.49893
-343.5065
-344.17822
-344.51407
-344.84995
-345.74554
-346.86508
-348.20853
-349.6639
-350.8954
-351.79102
-352.1269
-352.2388
-352.1269
-352.1269
-352.1269
-352.46274
-353.0225
-353.9181
-354.9257
-355.93326
-356.8289
-357.61255
-358.06033
-358.3962
-358.956
-359.62772
-360.18747
-360.18747
-359.73965
-359.1799
-358.62015
-358.1723
-357.83646
-357.50058
-357.50058
-357.7245
-358.1723
-358.84402
-359.40378
-359.73965
-359.96353
-360.18747
-360.63525
-361.30698
-362.09067
-363.2102
-364.21774
-365.00143
-365.33728
-365.44925
-365.44925
-365.5612
-365.78506
-365.89703
-366.12097
-366.56876
-367.24048
-368.13608
-369.25565
-370.4871
-371.60666
-372.72617
-373.62177
-374.2935
-375.18915
-376.30865
-377.87598
-379.55527
-381.01068
-382.35406
-383.6975
-384.92902
-385.71268
-386.04852
-386.27246
-386.27246
-386.27246
-386.60828
-387.28
-388.17566
-389.29517
-390.4147
-391.5342
-392.54178
-393.66132
-394.78082
-396.01233
-396.796
-397.2438
-397.57968
-397.80356
-398.13943
-398.81116
-400.0426
-401.49802
-402.9534
-404.07294
-404.74463
-405.0805
-405.3044
-405.19244
-405.0805
-404.6327
-404.18484
-404.18484
-404.6327
-404.96854
-404.96854
-404.52072
-404.40878
-404.52072
-404.85657
-404.96854
-404.85657
-404.74463
-404.74463
-405.0805
-405.19244
-404.96854
-404.40878
-404.07294
-404.2968
-404.85657
-405.5283
-406.08807
-406.31198
-406.75977
-407.65543
-408.77493
-410.00644
-411.01398
-411.79767
-412.35742
-413.0291
-413.58893
-413.92474
-414.14868
-414.0367
-413.8128
-413.70084
-413.58893
-413.47696
-413.14108
-412.69327
-412.24548
-412.02155
-412.1335
-412.35742
-412.46936
-412.46936
-412.69327
-413.14108
-413.70084
-414.0367
-414.0367
-413.8128
-413.14108
-412.1335
-411.01398
-409.89447
-408.77493
-407.76733
-406.87173
-406.2
-405.41635
-404.2968
-402.9534
-401.60995
-400.37848
-399.3709
-398.6992
-398.25137
-398.25137
-398.6992
-399.147
-399.147
-398.81116
-398.6992
-398.9231
-399.25897
-399.3709
-399.147
-399.147
-399.48285
-399.81873
-400.0426
-399.9307
-399.70676
-399.3709
-399.147
-398.9231
-398.6992
-398.3633
-398.02747
-397.57968
-396.90796
-396.46014
-396.23624
-396.12427
-396.23624
-396.68402
-397.2438
-397.91553
-398.47528
-398.9231
-399.25897
-399.3709
-399.59482
-400.0426
-400.60236
-401.0502
-401.0502
-400.93823
-400.60236
-400.2665
-399.70676
-399.147
-398.25137
-397.4677
-396.90796
-396.57208
-396.01233
-395.45255
-394.8928
-394.44498
-393.9972
-393.32547
-392.54178
-391.98203
-391.42227
-390.63858
-389.631
-388.7354
-388.17566
-387.83978
-387.28
-386.60828
-385.71268
-384.70508
-383.4736
-382.01825
-380.6748
-379.66724
-379.10748
-379.10748
-379.4433
-379.7792
-380.11502
-380.227
-380.227
-379.66724
-378.43576
-376.98035
-375.41302
-374.06958
-372.8381
-371.9425
-371.38272
-371.27078
-371.27078
-371.27078
-371.38272
-371.71857
-371.9425
-371.9425
-371.4947
-371.1588
-370.93494
-371.04688
-370.82297
-370.03928
-369.03174
-367.80023
-366.4568
-365.44925
-364.5536
-363.76996
-363.2102
-362.53848
-361.86676
-361.30698
-361.08307
-360.74722
-360.41138
-359.96353
-359.96353
-360.2994
-360.63525
-360.8592
-360.74722
-360.52332
-359.8516
-358.84402
-357.7245
-356.71692
-356.04523
-355.48544
-355.03766
-354.36594
-353.6942
-353.13443
-353.0225
-353.47028
-354.142
-354.81372
-355.14957
-355.14957
-355.03766
-354.81372
-354.5898
-354.03006
-353.13443
-352.01492
-350.78345
-349.6639
-348.5444
-347.3129
-345.74554
-344.06625
-342.49893
-341.04355
-339.58817
-338.13278
-336.56543
-334.7742
-332.75903
-330.85587
-329.2885
-328.28094
-327.49725
-326.71362
-326.1538
-326.1538
-326.37775
-326.4897
-326.60165
-326.60165
-326.37775
-325.92993
-325.2582
-324.5865
-323.91476
-323.13113
-322.12354
-320.5562
-318.65298
-316.5259
-314.73468
-313.39124
-312.38367
-311.48804
-310.8163
-310.3685
-309.80875
-309.24896
-308.57724
-307.79358
-306.67407
-305.2187
-303.7633
-302.08398
-300.06885
-297.8298
-295.59073
-293.5756
-291.8963
-289.9931
-287.75406
-285.40305
-283.27594
-281.59668
-280.02933
-278.35004
-276.44684
-274.31973
-272.3046
-270.51334
-268.83405
-267.04282
-264.9157
-262.5647
-259.98978
-257.75073
-256.07144
-254.728
-253.49652
-252.04114
-250.13792
-248.01083
-245.88374
-243.86858
-241.85342
-239.95024
-238.3829
-237.15141
-235.69603
-234.01675
-231.88965
-229.53864
-227.18764
-224.83662
-222.14977
-219.57486
-217.1119
-214.87285
-212.74574
-210.61864
-208.60349
-206.70029
-205.021
-203.3417
-201.66241
-200.09508
-198.8636
-197.85602
-196.84845
-195.84088
-194.94525
-194.04964
-193.26596
-192.37035
-191.25082
-190.01933
-188.452
-186.7727
-184.8695
-182.96632
-181.06311
-179.27187
-177.59259
-175.91328
-174.0101
-171.65909
-168.74832
-165.7256
-163.1507
-160.91162
-158.67258
-156.32158
-153.97057
-151.84346
-149.94026
-148.03708
-145.90997
-143.78287
-141.76772
-139.75258
-137.84938
-135.72227
-133.59517
-131.35612
-129.00511
-126.54216
-124.191154
-122.06405
-119.93695
-117.809845
-115.906654
-114.11541
-112.43612
-110.644875
-108.85363
-106.83848
-104.48747
-102.13647
-99.89741
-97.65836
-95.30736
-92.732445
-90.269485
-88.03043
-85.67943
-83.328415
-81.08936
-79.07421
-77.28297
-75.26782
-72.80486
-69.89409
-67.20722
-64.74426
-62.281303
-59.818344
-57.24343
-54.44461
-51.086033
-47.6155
-44.480824
-41.90591
-39.66686
-37.539753
-35.18875
-32.837746
-30.59869
-28.471588
-26.456438
-24.553244
-22.538095
-20.522945
-18.395844
-16.044838
-13.581879
-10.5591545
-6.9766684
-3.506135
-0.48341203
1.9795475
4.55446
7.3532767
10.599907
13.846535
17.09316
20.227839
23.474466
26.609142
29.967722
33.21435
36.572937
39.819565
42.95424
46.200867
49.447495
52.582172
55.604893
58.403713
61.09058
63.77744
66.4643
68.92726
71.16631
73.181465
75.19661
77.43567
80.01058
82.8094
85.72017
88.630936
91.42975
94.116615
96.691536
99.49035
102.28917
104.75212
106.87923
109.006325
111.35734
114.15616
117.17888
119.97769
122.3287
124.34385
126.359
128.37415
130.50125
132.62836
134.75546
136.88257
139.12161
141.47263
144.04753
146.84634
149.98103
153.1157
156.36234
159.497
162.18387
164.75879
167.44565
170.58032
174.16281
177.7453
180.99193
184.01465
186.7015
189.61227
192.74696
195.88164
198.90436
201.70317
204.39003
207.18886
209.87573
212.67453
215.47336
218.16023
220.73514
223.422
226.10887
228.79573
231.4826
234.16946
236.63242
239.43124
242.45396
245.47667
248.2755
250.51456
252.41774
254.32094
256.3361
258.35123
260.25443
262.15762
264.17276
266.18793
267.75525
268.5389
269.21063
269.9943
271.0019
272.3453
273.8007
275.36804
276.7115
277.94293
279.17444
280.74176
282.42105
284.2123
285.77963
287.23502
288.6904
290.03384
291.60117
293.61633
295.85538
298.2064
300.22153
302.12476
303.916
305.59528
307.16263
308.72995
310.29727
311.86462
313.20807
314.55148
315.78296
317.46225
319.36545
321.6045
323.73163
325.74673
327.7619
329.889
332.0161
334.25516
336.15836
337.7257
338.95718
339.96475
340.97235
341.9799
343.2114
344.77872
346.56995
348.47318
350.37637
352.05563
353.623
355.19034
356.75766
358.32498
359.89233
361.57162
363.13895
364.70627
366.3856
367.95294
369.52026
371.19952
372.7669
374.11032
375.11792
375.90155
377.13303
378.7004
380.49164
382.17093
383.62628
385.0817
386.64902
388.21637
389.3359
390.11954
390.79126
391.46298
392.24667
393.14227
393.814
394.37375
395.04547
395.82916
396.83673
398.18018
399.63553
400.75507
401.6507
402.32242
403.10605
404.11365
405.45706
406.91248
408.59177
410.1591
411.72644
413.1818
414.6372
415.98065
417.436
419.0034
420.45874
421.69022
422.4739
423.03366
423.70538
424.48904
425.38467
426.28027
427.28784
428.51932
430.08667
431.65402
432.77353
433.66916
434.67673
435.90823
437.47556
439.0429
440.61023
442.17755
443.74493
445.31226
446.99152
448.6708
450.12622
450.90988
451.3577
451.58157
451.8055
452.2533
452.7011
453.37283
454.1565
455.16406
455.94775
456.5075
456.73145
456.73145
456.61948
456.73145
456.95532
457.17923
457.17923
456.84335
456.73145
457.17923
457.85095
458.74655
459.6422
460.64975
461.5454
462.32904
462.8888
463.6725
464.56808
465.57568
466.69522
467.9267
469.38208
470.83746
472.1809
473.63626
474.86777
475.76337
476.77097
478.00244
479.56976
481.24905
482.70447
483.82397
484.71957
485.95108
487.51843
489.19772
490.5411
491.3248
491.99652
492.89212
494.23557
495.91486
497.59418
499.1615
500.28104
501.28857
502.4081
503.52762
504.3113
505.31888
506.55035
507.78183
508.78946
509.5731
510.35678
511.36435
512.37195
513.49146
514.499
515.2827
516.2903
517.4098
518.41736
519.31305
520.0967
520.8804
521.664
521.8879
521.8879
521.776
521.9999
522.33575
522.6716
523.00745
523.45526
524.127
525.1346
526.1421
527.1497
528.2692
529.6127
531.18
532.7473
534.5386
536.77765
539.01666
541.25574
543.15894
544.9502
546.6295
548.3088
549.76416
550.9956
552.0032
552.563
552.78687
552.78687
552.78687
553.12274
553.79443
554.5781
555.2498
555.8096
556.3693
556.92914
557.4889
557.82477
558.2726
558.83234
559.504
560.28766
561.07135
561.7431
562.6387
563.5343
564.5419
565.5495
566.3331
567.1168
567.7885
568.5722
569.13196
569.2439
569.13196
568.9081
569.13196
569.80365
570.4754
570.8113
570.9232
571.1471
571.81885
572.7144
573.38617
573.6101
573.6101
573.72205
574.39374
575.5133
576.74475
577.86426
578.8718
579.5436
580.2153
580.6631
580.775
580.887
581.1109
581.5587
581.7826
581.67065
581.22284
580.775
580.43915
580.55115
580.6631
580.775
580.6631
580.6631
580.887
580.99896
580.887
580.6631
580.6631
581.22284
582.11847
583.0141
584.02167
585.47705
587.0444
588.3878
589.28345
589.5074
589.5074
589.73126
590.5149
591.63446
592.9779
594.32135
595.6648
597.1201
598.57556
600.0309
601.2624
602.4939
603.6134
604.84485
606.1883
607.6437
608.7632
609.6589
610.2186
610.55444
610.7784
610.8903
611.1142
611.2262
611.4501
611.8979
612.45764
613.0174
613.3533
613.68915
614.02496
614.2489
614.13696
613.9131
613.8011
614.13696
614.6967
615.2565
615.8162
616.37604
617.0477
617.7194
618.2792
619.06287
619.9585
620.7422
621.078
621.30194
621.74976
622.5334
623.429
624.3247
624.99634
625.4442
625.89197
626.4518
627.34735
628.57886
629.69836
630.482
630.9299
631.3777
632.0494
633.05695
634.4004
635.5199
636.3035
636.86334
637.3112
637.53503
637.53503
637.53503
637.647
638.2068
639.1024
640.33386
641.34143
641.7893
642.23706
642.7969
643.4685
643.80444
644.0283
644.25226
644.7
645.37177
646.2674
646.7152
646.7152
646.6033
646.6033
646.8271
646.9391
646.9391
646.7152
646.7152
647.051
647.7228
648.5064
649.17816
649.626
649.96185
650.4096
650.8574
651.3053
651.5292
651.75305
652.0889
652.64874
652.9845
653.0965
652.9845
652.9845
653.20844
653.5443
653.8802
654.43994
655.4475
656.567
657.3507
657.91046
658.24634
658.6941
659.36584
659.9256
660.7093
661.71686
662.94836
664.1798
664.8515
665.1874
665.52325
666.19495
666.75476
667.0906
667.2025
667.31445
667.6503
668.09814
668.54596
668.9938
669.77747
670.67303
671.4568
672.2404
673.02405
673.91974
674.59143
674.9273
674.9273
674.9273
675.03925
675.03925
674.8153
674.3675
673.6958
673.3599
673.248
673.248
673.248
673.3599
673.6958
674.0316
674.25555
674.0316
673.58386
673.02405
672.5763
672.46436
672.46436
672.46436
672.2404
672.1284
672.35236
672.9121
673.6958
674.8153
676.0468
677.1663
677.838
678.06195
678.3978
678.8456
679.4054
679.6293
679.51733
679.51733
679.4054
679.2934
678.9575
678.62177
678.06195
677.2783
676.27075
675.487
674.8153
674.25555
673.58386
672.9121
672.2404
671.6806
671.1209
670.785
670.67303
670.785
671.0089
671.3448
671.6806
672.0165
672.2404
672.46436
672.5763
672.68823
672.5763
672.46436
672.1284
671.79254
671.4568
671.0089
670.4492
669.8894
669.4416
669.1058
668.6579
668.2101
667.87427
667.42645
666.8667
666.3069
665.971
665.63525
665.1874
664.73956
664.2918
663.95593
663.50806
662.83636
662.1647
661.4929
661.15704
661.15704
661.381
661.6049
661.6049
661.15704
660.48535
659.8137
659.2539
658.6941
658.3583
658.24634
658.3583
658.5822
658.6941
658.5822
658.4703
658.3583
658.4703
658.4703
658.4703
658.3583
658.0224
657.2388
656.2312
655.11163
653.76825
652.4248
651.1933
649.96185
648.73035
647.27496
645.7076
644.5881
643.69244
643.2447
642.9088
642.57294
642.0132
641.2295
640.2219
639.21436
638.3188
637.3112
636.1916
634.9602
633.61676
632.49725
631.3777
630.14624
628.91473
627.45935
626.3398
625.3323
624.5485
623.7649
622.86926
621.9737
620.7422
619.1748
617.15967
614.9206
612.56964
610.33057
608.3154
606.7481
605.62854
604.7329
603.9493
603.2775
602.60583
601.82214
600.70264
599.4711
598.0158
596.3364
594.32135
592.30615
590.6269
589.1715
587.6041
585.92487
584.1336
582.2304
579.9914
577.86426
576.29694
575.1774
573.9459
572.3786
570.58734
568.7961
566.78094
564.7658
562.97455
561.4072
559.616
557.4889
555.1379
552.8988
550.7717
548.7566
546.8534
544.9502
542.82306
540.58405
538.23303
535.882
533.643
531.18
528.4931
525.9182
523.45526
520.7684
517.8576
515.1708
512.9317
510.91653
508.67746
506.43845
504.3113
502.52008
500.61685
498.71368
496.58658
494.45947
492.33237
490.09332
487.7423
485.16742
482.3686
479.23392
476.32315
473.74823
471.28528
468.93427
466.47128
464.23224
462.441
460.76172
458.85852
456.5075
453.59674
450.46207
447.1035
443.521
439.82654
436.468
433.55722
430.64645
427.7357
424.48904
421.24243
418.2197
415.4209
412.51013
409.4874
406.46466
403.5539
400.53116
397.28452
394.14987
391.46298
389.3359
387.54465
385.64145
383.1785
380.6036
377.91672
375.00595
372.20715
369.52026
366.8334
363.69873
360.11624
356.6457
353.39908
350.60025
347.9134
345.1146
342.2038
339.1811
336.27032
333.35953
330.56073
327.7619
324.9631
322.2762
319.58936
316.79053
314.3276
312.31244
310.63315
308.8419
306.71478
304.3638
301.90082
299.21396
296.5271
294.06415
291.93704
290.03384
287.90674
285.55576
282.86887
280.182
277.27124
274.2485
271.2258
268.20306
264.95642
261.59787
258.2393
255.10463
252.0819
249.17113
246.03644
243.01373
240.10297
237.30414
234.39337
231.4826
228.57184
225.66104
222.9742
220.28734
217.48851
214.6897
212.11478
209.76376
207.52472
205.06175
202.48685
199.91194
197.44897
195.09798
192.52306
189.50034
185.91785
182.11145
178.30507
174.83452
171.47595
168.22932
164.75879
161.1763
157.81772
154.57109
151.54836
148.63759
145.61487
142.4802
139.45747
136.77061
134.1957
131.73274
129.15782
126.470955
123.56018
120.649414
118.0745
115.83544
113.70834
111.13343
108.11071
104.976036
101.841354
98.59473
95.3481
91.989525
88.7429
85.832115
83.48111
81.57792
79.786674
78.33129
77.21176
75.980286
74.30099
72.28584
70.382645
68.81531
67.359924
65.68063
63.77744
61.87425
59.859097
57.955902
56.052704
54.14951
52.13436
49.895306
47.43235
44.969387
42.394478
39.931515
37.69246
35.677315
33.88607
31.98287
30.19163
28.512339
26.721094
24.593992
22.131033
19.668076
17.205114
15.078012
13.062864
11.047716
9.14452
7.129372
5.226176
3.4349327
1.8675947
0.5241623
-0.9312229
-2.722466
-4.7376146
-6.8647156
-8.655959
-10.335249
-12.014541
-13.469925
-14.92531
-16.380695
-18.059986
-19.851229
-21.418568
-22.650047
-23.769575
-25.001055
-26.344486
-27.799871
-29.479162
-31.382359
-33.1736
-34.517033
-35.3007
-36.08437
-36.979992
-37.987564
-38.659283
-39.219048
-39.77881
-40.338573
-40.786385
-41.01029
-41.122242
-41.234196
-41.4581
-41.682007
-42.129818
-42.913486
-43.921062
-45.15254
-46.384018
-47.503544
-48.287216
-48.735027
-48.846977
-49.070885
-49.630646
-50.526268
-51.197983
-51.645794
-52.205563
-53.325085
-55.00438
-56.907574
-58.47491
-59.70639
-60.602013
-61.497635
-62.505207
-63.84864
-65.30402
-66.31161
-66.64746
-66.64746
-66.87137
-67.319176
-68.2148
-69.11042
-69.89409
-70.45386
-70.78971
-71.01362
-71.237526
-71.461426
-71.68533
-71.79729
-71.68533
-71.34947
-71.01362
-70.78971
-70.5658
-70.78971
-71.57338
-72.91681
-74.03634
-75.15587
-76.163445
-77.17102
-77.95469
-78.51445
-78.6264
-78.066635
-77.05907
-75.93954
-74.93196
-74.03634
-73.02877
-72.35705
-71.90924
-71.57338
-71.34947
-71.01362
-70.901665
-71.01362
-71.237526
-71.57338
-72.02119
-72.13315
-71.79729
-71.34947
-71.125565
-71.125565
-71.125565
-70.78971
-70.45386
-70.118
-69.89409
-69.558235
-69.222374
-68.99847
-68.77456
-68.438705
-68.2148
-67.99089
-67.99089
-67.87894
-67.76699
-67.99089
-68.438705
-68.99847
-69.222374
-69.44628
-69.78214
-70.22995
-70.3419
-70.118
-69.44628
-68.66261
-67.99089
-67.20722
-66.42355
-65.415985
-64.52036
-64.1845
-64.1845
-64.296455
-64.1845
-63.96059
-63.96059
-64.07255
-64.296455
-64.63231
-65.19208
-65.639885
-65.86379
-65.86379
-65.639885
-65.30402
-65.080124
-64.85622
-64.63231
-64.63231
-64.74426
-64.85622
-65.080124
-65.415985
-65.86379
-66.31161
-66.98332
-67.76699
-68.77456
-69.67018
-70.45386
-71.125565
-71.68533
-72.469
-73.14072
-73.58853
-74.14829
-74.70805
-75.043915
-75.15587
-74.93196
-74.3722
-73.700485
-73.02877
-72.35705
-71.68533
-71.125565
-70.5658
-69.89409
-68.99847
-67.87894
-66.53551
-65.19208
-64.296455
-63.96059
-63.624737
-63.176926
-62.505207
-61.497635
-60.49006
-59.59444
-58.92272
-58.586864
-58.47491
-58.251007
-57.915146
-57.355385
-56.907574
-56.683666
-56.79562
-57.24343
-57.803196
-57.915146
-57.803196
-57.467335
-57.24343
-57.019524
-56.571712
-55.676094
-54.44461
-53.213135
-51.8697
-50.63822
-49.29479
-48.063313
-46.83183
-45.824257
-45.15254
-44.480824
-43.921062
-43.47325
-42.913486
-42.129818
-41.4581
-40.898335
-40.562477
-39.77881
-38.771236
-37.76366
-36.86804
-36.196323
-35.412655
-35.076797
-35.076797
-35.3007
-35.3007
-35.52461
-35.97242
-36.308277
-36.08437
-35.3007
-34.85289
-34.628986
-34.181175
-33.285553
-32.389935
-31.83017
-31.494312
-31.158453
-30.934547
-30.59869
-30.150879
-29.479162
-28.9194
-28.359636
-27.911825
-27.464014
-27.35206
-27.128155
-26.90425
-26.792297
-26.90425
-27.016203
-26.90425
-26.568392
-26.344486
-26.12058
-25.784725
-25.336914
-24.665197
-23.769575
-22.985907
-22.31419
-21.754425
-21.306616
-21.08271
-21.08271
-21.306616
-21.53052
-21.754425
-21.866379
-21.53052
-20.858805
-20.187088
-19.963182
-20.299042
-20.970757
-21.642473
-22.202236
-22.538095
-23.097858
-23.54567
-23.769575
-23.769575
-23.54567
-23.097858
-22.202236
-20.970757
-19.627323
-18.61975
-17.612177
-16.828506
-16.044838
-15.149216
-14.365547
-13.917736
-13.6938305
-13.805784
-13.6938305
-13.134068
-12.350399
-11.454777
-10.5591545
-9.55158
-8.879865
-8.544006
-8.4320545
-8.4320545
-8.4320545
-8.4320545
-7.9842434
-7.088621
-5.9690943
-5.073473
-4.8495674
-4.96152
-5.297378
-5.409331
-5.409331
-5.7451887
-6.193
-6.528858
-6.7527637
-7.088621
-7.760338
-8.208149
-8.208149
-7.9842434
-7.8722906
-7.8722906
-7.760338
-7.4244795
-7.088621
-7.088621
-7.3125267
-8.096195
-9.10377
-10.223297
-11.454777
-12.574305
-13.805784
-15.037264
-16.268744
-17.724129
-19.291466
-20.746851
-21.866379
-22.985907
-23.99348
-24.889103
-25.448866
-25.784725
-26.008627
-26.344486
-26.90425
-27.240108
-27.35206
-27.464014
-27.68792
-28.023777
-28.023777
-27.575966
-27.016203
-26.568392
-26.232533
-25.784725
-25.22496
-24.665197
-24.441292
-24.665197
-25.336914
-26.344486
-27.575966
-28.695494
-29.81502
-30.710642
-31.718218
-32.501884
-33.397507
-34.40508
-35.636562
-37.09194
-38.435375
-39.77881
-41.346146
-42.68958
-43.921062
-44.928635
-45.60035
-46.272068
-46.83183
-47.6155
-48.846977
-50.19041
-51.197983
-51.981655
-52.877274
-53.88485
-54.89242
-55.676094
-56.01195
-56.235855
-56.571712
-57.467335
-58.69882
-59.482487
-59.930298
-60.26615
-60.82592
-61.497635
-62.169353
-62.729115
-63.512787
-64.63231
-66.199646
-67.87894
-69.558235
-71.237526
-73.02877
-74.82001
-76.83516
-78.73835
-80.529594
-81.87303
-82.76865
-83.55232
-84.33599
-85.11965
-85.791374
-86.351135
-86.9109
-87.47067
-87.91848
-88.70214
-89.933624
-91.72487
-93.62807
-95.64321
-97.434456
-98.777885
-100.00937
-101.46475
-103.03209
-104.48747
-105.718956
-106.726524
-107.39825
-107.84606
-108.40582
-109.18949
-110.19707
-111.5405
-112.883934
-114.11541
-115.23494
-116.13056
-117.026184
-117.809845
-118.70547
-119.60109
-120.49671
-121.28039
-121.84015
-122.511856
-123.40748
-124.41506
-125.31068
-126.094345
-127.32583
-128.89316
-130.46051
-131.9159
-133.59517
-135.94617
-138.40913
-140.6482
-142.55139
-144.34264
-146.02191
-147.47731
-148.82074
-149.94026
-150.94785
-151.61955
-151.95541
-152.17932
-152.85104
-153.6347
-154.30643
-154.64229
-154.75423
-154.75423
-154.64229
-154.64229
-154.64229
-154.53033
-154.41837
-154.19447
-154.08252
-154.30643
-154.64229
-155.09009
-155.314
-155.42595
-155.314
-155.20204
-155.314
-155.314
-155.314
-155.314
-155.42595
-155.87376
-156.54547
-157.32915
-158.11281
-159.00844
-160.12796
-161.02359
-161.35945
-161.02359
-160.68773
-160.35187
-160.12796
-159.90405
-159.5682
-159.12039
-158.67258
-158.44867
-158.56062
-158.67258
-158.56062
-158.00085
-157.10524
-155.98572
-155.20204
-154.86618
-154.97813
-155.20204
-155.20204
-155.09009
-154.97813
-155.09009
-154.97813
-154.41837
-153.6347
-152.73909
-151.95541
-151.17174
-150.61198
-150.05222
-149.49246
-148.82074
-147.81316
-146.80559
-145.79802
-144.90239
-143.89482
-142.77528
-141.87967
-141.20796
-140.6482
-140.08842
-139.30476
-138.2972
-137.0657
-135.72227
-134.49078
-133.37126
-132.47565
-131.35612
-129.90073
-128.10948
-126.43021
-125.08678
-124.41506
-123.74334
-122.84772
-121.28039
-119.60109
-117.9218
-116.24251
-114.227356
-111.764404
-109.18949
-106.61458
-104.03966
-101.68865
-99.4496
-97.3225
-95.53126
-93.85197
-92.17268
-90.493385
-88.926056
-87.24676
-85.45551
-83.66427
-82.09694
-80.64155
-78.96226
-77.05907
-74.93196
-72.80486
-70.901665
-68.99847
-67.09527
-64.85622
-62.393257
-59.70639
-57.131477
-54.668518
-52.429466
-50.414318
-48.399166
-45.936207
-42.913486
-39.66686
-36.08437
-32.27798
-28.247683
-24.441292
-20.858805
-17.164366
-13.469925
-9.55158
-5.633236
-1.938797
1.5317364
4.4425073
7.241324
9.8162365
12.503101
15.189966
17.988783
21.011505
24.034231
27.056953
30.19163
33.1024
35.90122
38.58808
41.498856
44.521576
47.320393
49.895306
52.358265
55.15708
57.84395
60.306904
62.881817
65.68063
68.5914
71.39022
74.07709
76.763954
79.45082
82.02573
84.37673
86.72774
89.07874
91.54171
94.22857
97.0274
100.16206
103.29674
106.319466
109.118286
111.46929
113.26054
114.82787
116.3952
117.96255
119.64183
121.768936
124.231895
127.03071
129.71759
132.2925
134.75546
137.44232
140.35309
143.15192
145.83878
148.30173
150.54079
152.44398
154.01132
155.13084
156.13843
157.36992
159.0492
161.06435
163.41534
165.99025
168.78908
171.69984
174.94647
177.96921
180.76802
183.45488
186.14175
189.16447
192.4111
195.76968
199.24022
202.3749
205.06175
207.0769
208.53229
209.98767
211.66698
213.68211
215.69727
217.7124
219.95148
222.41441
225.10129
227.78815
230.47502
233.16188
235.73679
238.0878
240.32686
242.67787
245.25278
247.93964
250.51456
252.97752
255.21657
257.4556
259.69467
262.04565
264.28473
266.29987
268.09113
269.65845
271.11383
272.79312
274.58438
276.82343
279.17444
281.18958
282.86887
284.32425
285.77963
287.45892
289.13824
290.92947
293.05655
295.18365
297.19882
298.8781
300.22153
301.56497
303.1323
304.8116
306.60284
308.3941
310.18533
312.0885
313.87976
315.78296
317.79813
319.47742
320.82086
321.71646
322.6121
323.84357
324.9631
325.74673
326.19458
326.75433
327.87387
329.4412
330.56073
331.3444
332.35196
334.03125
336.04642
338.06152
339.74084
340.97235
342.09186
343.09943
343.99503
344.55484
345.00262
345.56238
346.34604
347.01776
347.35364
347.35364
347.4656
347.9134
348.69705
349.36877
350.0405
350.60025
351.27197
351.71976
351.83173
351.38394
350.71222
350.2644
350.0405
349.92853
349.92853
349.8166
349.8166
350.0405
350.60025
351.38394
352.39148
353.623
354.7425
355.63812
356.1979
356.53375
356.53375
356.30984
355.63812
354.63052
353.39908
352.39148
351.60785
350.93613
350.37637
349.70465
349.14487
348.69705
348.24924
347.68948
346.90582
346.2341
345.67435
345.2265
344.8907
344.55484
344.3309
344.21896
344.107
344.107
344.21896
344.3309
344.21896
344.107
344.107
344.3309
344.66675
344.8907
344.8907
344.8907
345.00262
345.2265
345.2265
345.1146
345.00262
344.8907
344.77872
344.3309
343.88312
343.77115
344.107
344.44287
344.55484
344.44287
344.44287
344.77872
345.1146
345.33847
345.2265
344.8907
344.66675
344.66675
345.00262
345.1146
345.00262
344.66675
344.3309
343.99503
343.65918
343.09943
342.53967
341.9799
341.08426
339.85278
338.3974
336.94202
335.5986
334.14322
332.68784
331.56827
330.8966
330.56073
330.22488
329.77707
329.10535
328.20972
327.42603
326.86627
326.53043
326.0826
325.29895
324.51526
323.61966
322.6121
321.49258
320.7089
320.14914
319.70132
319.0296
318.35788
317.9101
317.46225
316.9025
316.56665
316.23077
315.89493
315.4471
314.7754
314.21564
313.87976
313.65588
313.32
312.8722
312.42438
312.20047
311.9766
311.9766
312.0885
312.31244
312.42438
312.53635
312.53635
312.31244
311.86462
311.1929
310.4092
309.73752
309.17773
308.72995
308.17017
307.6104
306.82675
305.93112
305.03552
304.25183
303.80402
303.24426
302.79645
302.57254
302.6845
302.79645
302.6845
302.57254
302.46057
302.2367
301.6769
300.89325
300.3335
299.99765
299.5498
298.99005
298.54227
298.2064
297.75858
297.19882
296.63904
295.96732
295.40756
294.73587
294.06415
293.72827
293.5044
293.2805
292.83267
292.2729
291.48923
290.8175
290.59363
290.8175
291.48923
292.049
292.16095
292.049
291.82507
291.82507
292.049
292.4968
292.83267
293.2805
293.84024
294.51193
294.8478
294.6239
294.17612
293.61633
292.9446
292.4968
292.16095
291.82507
291.26532
290.59363
290.3697
290.3697
290.48166
290.3697
290.03384
289.9219
290.14578
290.70557
291.26532
291.48923
291.60117
291.71313
291.82507
292.049
292.16095
292.049
291.93704
291.60117
291.0414
290.48166
290.03384
289.698
289.25018
288.46652
287.68283
287.23502
287.12308
287.12308
286.78723
286.1155
284.99597
284.10037
283.42865
282.645
281.74936
280.74176
279.7342
279.0625
278.72662
278.39078
277.71906
276.9354
276.26367
275.9278
275.59195
275.36804
275.2561
275.03217
274.8083
274.58438
274.02463
273.46484
273.01703
272.79312
272.79312
272.9051
273.24094
273.57678
273.91266
274.02463
273.91266
273.8007
273.8007
273.8007
274.13657
274.4724
274.8083
275.2561
275.7039
276.59952
277.71906
278.61465
279.51028
280.4059
281.41348
282.42105
283.20474
283.42865
283.65253
284.10037
284.66013
284.88403
284.77206
284.77206
284.99597
285.33182
285.55576
285.4438
284.99597
284.54816
284.32425
283.9884
283.5406
283.09277
282.75693
282.645
282.75693
282.86887
282.86887
282.75693
282.0852
281.07764
279.7342
278.39078
277.04733
275.81586
274.8083
274.2485
274.13657
274.2485
274.4724
274.69632
275.03217
275.48
276.03976
276.3756
276.59952
276.7115
276.9354
277.38318
277.6071
277.71906
277.71906
277.71906
277.6071
277.49515
277.04733
276.59952
276.48755
276.82343
277.71906
279.0625
280.51788
281.74936
282.645
282.9808
282.9808
282.645
282.0852
281.52542
281.18958
280.85373
280.4059
280.182
280.07004
279.9581
279.7342
279.39835
279.28638
279.17444
279.0625
278.95053
278.72662
278.50272
278.0549
277.49515
276.9354
276.26367
275.59195
274.8083
274.13657
273.8007
273.91266
274.13657
274.2485
274.13657
274.02463
273.8007
273.46484
273.129
272.3453
271.56165
270.66602
269.9943
269.0987
268.09113
266.74768
265.2923
263.613
261.82178
260.03052
258.57513
257.6795
257.11975
256.89584
256.44803
256.11218
255.77632
255.44048
254.99266
254.32094
253.53728
252.64165
251.6341
250.62651
249.73088
249.05916
248.61136
248.4994
248.61136
249.17113
249.84285
250.73846
251.74603
252.52971
253.08946
253.42531
253.76118
254.09703
254.4329
254.54485
254.65681
254.65681
254.54485
254.32094
253.98509
253.31337
252.52971
251.52213
250.4026
249.28307
248.2755
247.60378
247.26791
247.04402
246.82011
246.82011
247.04402
247.26791
247.26791
247.04402
247.04402
247.04402
247.04402
246.82011
246.14839
245.02887
243.7974
242.34201
240.77466
238.98341
237.30414
235.84875
234.61726
233.72165
232.82602
231.9304
230.69891
229.46745
228.34792
227.34035
226.55667
225.77301
225.21324
224.87738
224.54152
224.09372
223.1981
222.07858
220.73514
219.61562
218.9439
218.60803
218.38412
218.16023
218.04826
218.38412
218.83195
219.39171
219.72755
219.61562
219.16779
218.4961
218.04826
217.60046
217.04071
216.14508
215.02554
213.68211
212.00284
210.32353
208.75621
207.30083
206.18127
205.39761
204.72589
204.05418
203.04662
201.70317
200.02388
198.23264
196.88922
195.99359
195.20992
193.97844
192.29915
190.73181
189.50034
188.49275
187.37323
186.36565
185.58199
184.68637
183.6788
182.55927
181.21584
179.87239
178.64093
177.5214
176.51382
175.50624
174.27477
172.59547
171.02812
169.57274
168.22932
166.88588
165.54245
164.42293
163.41534
162.40776
160.95238
159.2731
157.70575
156.47429
155.24281
154.23523
153.45157
152.8918
152.44398
151.99619
151.66032
151.32446
150.7647
150.09297
149.42126
148.52563
147.29416
145.95073
144.71925
143.71169
142.59215
141.36067
140.35309
139.68138
139.23357
138.33795
136.65865
134.53156
132.5164
130.83711
129.04587
127.36657
126.02314
125.01557
124.34385
123.89604
123.22432
122.21675
120.873314
119.529884
118.29841
117.290825
116.507164
116.05935
115.49959
114.82787
114.26811
114.15616
114.0442
113.59639
112.47687
111.46929
110.57367
109.90195
109.006325
107.8868
106.65532
105.64774
104.864075
103.96846
103.07284
101.841354
100.497925
98.81863
97.0274
95.3481
94.00467
92.66123
91.3178
90.08633
89.07874
88.18312
87.17555
86.05603
84.82455
83.48111
81.91378
80.01058
77.77153
75.53247
73.74123
72.3978
71.502174
70.60655
69.48702
68.25555
67.359924
66.576256
65.79259
65.12087
64.67306
64.1133
63.441586
62.76987
62.43401
62.43401
62.65791
62.881817
62.99377
62.99377
63.105724
62.881817
62.210102
61.09058
59.859097
58.627617
57.50809
56.61247
55.8288
55.269035
54.59732
53.813652
53.029984
52.13436
51.23874
50.11921
48.551872
46.76063
44.857433
43.178143
41.498856
39.819565
38.364178
37.244648
36.237076
35.453407
34.781693
34.109974
33.550213
33.21435
33.43826
33.998024
34.66974
35.229504
35.677315
36.013172
36.125126
36.125126
36.013172
35.789265
35.453407
35.005596
34.33388
33.326305
32.094826
30.975298
29.967722
29.184053
28.400385
27.616716
26.833048
26.161331
25.489614
24.817898
24.034231
23.362514
22.578844
21.907127
21.123459
20.115887
18.884405
17.652925
16.5334
15.189966
13.734581
12.503101
11.495527
10.599907
9.592331
8.696711
7.9130406
7.129372
6.23375
5.226176
4.4425073
3.5468855
2.3154054
1.0839262
-0.14755392
-0.9312229
-1.6029389
-2.4985604
-3.506135
-4.289804
-4.625662
-4.625662
-4.513709
-4.625662
-5.073473
-5.8571415
-6.528858
-7.088621
-7.648385
-8.096195
-8.320101
-8.208149
-8.208149
-8.320101
-8.544006
-8.544006
-8.320101
-8.096195
-8.096195
-8.208149
-8.096195
-7.9842434
-7.8722906
-7.760338
-7.8722906
-8.096195
-8.208149
-8.096195
-8.096195
-8.320101
-8.655959
-8.879865
-9.439629
-10.447203
-11.790635
-13.246019
-14.589453
-15.932886
-17.500223
-19.179514
-21.08271
-22.762001
-24.217386
-25.56082
-26.680344
-27.68792
-28.583542
-29.143305
-29.591114
-29.81502
-29.81502
-29.926973
-30.374784
-30.934547
-31.606264
-32.054073
-32.389935
-32.837746
-33.397507
-33.845318
-33.845318
-33.845318
-33.957268
-34.40508
-34.964844
-35.412655
-35.636562
-36.196323
-36.979992
-37.987564
-38.883186
-39.66686
-40.338573
-41.01029
-41.346146
-41.346146
-41.122242
-41.01029
-41.122242
-41.4581
-41.90591
-42.241768
-42.465675
-42.68958
-43.13739
-43.921062
-44.816685
-45.60035
-46.04816
-46.384018
-46.71988
-46.943783
-46.943783
-46.83183
-46.60792
-46.83183
-47.72745
-49.070885
-50.526268
-51.533844
-51.8697
-51.75775
-51.30994
-51.197983
-51.645794
-52.429466
-53.54899
-54.55657
-55.56414
-56.571712
-57.355385
-57.915146
-58.251007
-58.69882
-59.14663
-59.818344
-60.82592
-62.169353
-63.84864
-65.75184
-67.319176
-68.32675
-68.99847
-69.558235
-70.22995
-70.901665
-71.57338
-72.469
-73.700485
-75.043915
-76.05149
-76.723206
-77.39492
-78.29054
-79.29812
-80.08179
-80.64155
-81.31327
-82.208885
-83.21646
-84.447945
-85.45551
-86.351135
-87.02286
-87.91848
-89.149956
-90.493385
-91.38901
-91.83682
-92.17268
-92.84439
-93.74001
-94.635635
-95.30736
-95.75517
-96.31493
-97.098595
-97.88226
-98.553986
-99.2257
-99.67351
-100.12132
-100.56913
-101.016945
-101.576706
-102.13647
-102.696236
-103.256
-103.81576
-104.26357
-104.48747
-104.599434
-104.82333
-105.04724
-105.495056
-105.8309
-106.16676
-106.502625
-106.95044
-107.62215
-108.40582
-109.18949
-109.861206
-110.30901
-110.644875
-111.09269
-111.65245
-112.10026
-112.21221
-112.10026
-112.10026
-112.77197
-113.8915
-115.346886
-116.69032
-118.03375
-119.26523
-120.49671
-121.50429
-122.28796
-122.84772
-123.51944
-123.96725
-124.41506
-124.750916
-125.08678
-125.31068
-125.534584
-125.758484
-125.870445
-125.758484
-125.758484
-126.2063
-127.21388
-128.22145
-129.22902
-130.23659
-131.58003
-132.92346
-134.04298
-134.7147
-135.05057
-135.49837
-135.83423
-136.17009
-136.72984
-137.51352
-138.2972
-138.85695
-139.64061
-140.6482
-141.87967
-142.77528
-143.33505
-143.67091
-144.00677
-144.11873
-144.00677
-143.67091
-143.2231
-142.88724
-142.55139
-142.21553
-141.99162
-141.87967
-141.87967
-142.10358
-142.32748
-142.43944
-142.21553
-141.99162
-142.10358
-142.77528
-143.447
-143.89482
-143.89482
-143.67091
-143.447
-143.2231
-142.9992
-142.55139
-141.87967
-141.20796
-140.76015
-140.6482
-140.53624
-140.42429
-140.31233
-140.31233
-140.53624
-140.76015
-140.8721
-140.6482
-140.20038
-139.86452
-139.75258
-139.52866
-139.1928
-139.41672
-140.20038
-141.43185
-142.66335
-143.67091
-144.11873
-144.34264
-144.45459
-144.45459
-144.11873
-143.78287
-143.67091
-143.89482
-144.23068
-144.45459
-144.79045
-145.3502
-145.90997
-146.35777
-146.69363
-147.14145
-147.81316
-148.59683
-149.38051
-150.16417
-150.83589
-151.0598
-151.0598
-151.17174
-151.5076
-151.84346
-152.06737
-152.17932
-152.40323
-152.73909
-153.07495
-153.29884
-153.74666
-154.41837
-155.09009
-155.42595
-155.64986
-155.98572
-156.43352
-156.99329
-157.2172
-156.99329
-156.43352
-155.76181
-155.20204
-154.97813
-154.97813
-154.97813
-154.86618
-154.86618
-154.97813
-155.09009
-154.86618
-154.53033
-154.30643
-154.19447
-154.08252
-154.19447
-154.41837
-154.75423
-155.09009
-155.5379
-155.98572
-156.54547
-157.10524
-157.665
-158.33672
-159.00844
-159.45624
-159.45624
-159.3443
-159.3443
-159.23235
-159.3443
-159.45624
-159.7921
-160.12796
-160.35187
-160.57576
-160.91162
-161.58334
-162.367
-163.1507
-163.5985
-163.82239
-163.5985
-163.37459
-163.37459
-163.5985
-163.82239
-164.15825
-164.71802
-165.27777
-165.61363
-165.61363
-165.16583
-164.60608
-164.38216
-164.38216
-164.27022
-164.27022
-164.04631
-163.82239
-163.5985
-163.26263
-163.03873
-162.70287
-162.47897
-162.03114
-161.35945
-160.79968
-160.2399
-160.016
-160.016
-159.90405
-159.5682
-158.56062
-157.32915
-155.87376
-154.75423
-154.08252
-153.52275
-152.96298
-152.40323
-151.95541
-151.7315
-151.61955
-151.61955
-151.84346
-152.40323
-152.96298
-153.52275
-154.08252
-154.75423
-155.20204
-155.20204
-154.97813
-154.86618
-154.75423
-154.64229
-154.41837
-154.19447
-153.74666
-153.18689
-152.51518
-151.84346
-150.83589
-149.82831
-148.70879
-148.14902
-148.03708
-148.48488
-148.9327
-149.6044
-150.50003
-151.61955
-152.73909
-153.6347
-153.85861
-153.6347
-152.96298
-152.29128
-151.84346
-151.7315
-151.84346
-151.7315
-151.39565
-151.17174
-151.2837
-151.39565
-151.17174
-150.61198
-149.94026
-149.26855
-148.59683
-147.81316
-147.0295
-146.35777
-145.57411
-144.90239
-144.23068
-143.67091
-142.88724
-142.10358
-141.3199
-140.6482
-140.20038
-139.97647
-139.86452
-139.75258
-139.64061
-139.52866
-139.30476
-138.85695
-138.18523
-137.40157
-136.72984
-136.05814
-135.27446
-134.37885
-134.04298
-134.15494
-134.49078
-134.49078
-134.15494
-133.70712
-133.37126
-132.81151
-132.02783
-131.46808
-131.24417
-131.46808
-131.58003
-131.46808
-131.58003
-131.80392
-132.25174
-132.69954
-132.92346
-133.0354
-132.92346
-132.5876
-131.9159
-131.35612
-130.90831
-130.90831
-131.35612
-132.25174
-133.14735
-133.59517
-133.37126
-132.81151
-132.25174
-131.9159
-131.80392
-131.58003
-130.90831
-130.0127
-129.11707
-128.3334
-127.66169
-126.76607
-125.758484
-124.86286
-124.3031
-124.3031
-124.527016
-124.750916
-124.86286
-124.97482
-125.08678
-125.31068
-125.64654
-125.758484
-125.758484
-125.42264
-124.97482
-124.3031
-123.51944
-122.73577
-122.17601
-121.952095
-121.84015
-121.728195
-121.728195
-121.952095
-122.511856
-123.18358
-124.0792
-124.97482
-125.534584
-125.64654
-125.534584
-125.19872
-124.750916
-124.191154
-123.40748
-122.84772
-122.511856
-122.06405
-121.16843
-119.825
-118.369606
-116.80228
-115.346886
-114.227356
-113.33174
-112.66002
-111.98831
-111.204636
-110.42097
-109.97316
-109.861206
-110.30901
-111.09269
-111.98831
-112.54807
-112.77197
-112.77197
-112.883934
-113.107834
-113.443695
-113.55564
-113.443695
-112.99588
-112.54807
-112.324165
-112.324165
-112.10026
-111.65245
-110.98073
-110.53292
-110.30901
-109.97316
-109.41339
-108.62972
-107.84606
-107.28629
-107.062386
-107.17434
-107.39825
-107.84606
-108.51777
-109.41339
-110.30901
-111.09269
-111.65245
-111.98831
-112.21221
-112.324165
-112.43612
-112.21221
-111.764404
-111.31659
-110.86878
-110.42097
-109.861206
-109.18949
-108.40582
-107.84606
-107.39825
-107.39825
-107.62215
-107.95801
-107.84606
-107.28629
-106.61458
-106.16676
-105.94286
-105.27114
-104.37552
-103.59185
-103.144035
-103.03209
-103.256
-103.4799
-103.81576
-103.92771
-103.70381
-103.144035
-102.47233
-101.91257
-101.46475
-101.016945
-100.23327
-99.33765
-98.553986
-98.218124
-98.218124
-98.218124
-98.33008
-98.33008
-98.442024
-98.553986
-98.553986
-98.66594
-98.66594
-98.88984
-98.88984
-98.553986
-97.99422
-97.5464
-97.210556
-97.098595
-96.874695
-96.42688
-95.97907
-95.64321
-95.53126
-95.41931
-95.41931
-95.30736
-95.08345
-94.85955
-94.9715
-94.9715
-95.08345
-95.30736
-95.30736
-95.1954
-94.9715
-94.52369
-94.075874
-93.74001
-93.18025
-92.39658
-91.83682
-91.50096
-91.61292
-91.83682
-92.17268
-92.50853
-92.956345
-93.068306
-93.18025
-93.292206
-93.62807
-94.18783
-94.635635
-94.85955
-95.08345
-95.41931
-96.09102
-96.98664
-97.99422
-98.777885
-99.11375
-99.33765
-99.67351
-100.34522
-101.12889
-101.576706
-101.576706
-101.240845
-100.90499
-100.68108
-100.34522
-99.89741
-99.11375
-98.33008
-97.5464
-96.65078
-95.86712
-95.1954
-94.52369
-94.075874
-93.62807
-93.068306
-92.06073
-90.82925
-89.82168
-88.814095
-87.58262
-86.127235
-84.67185
-83.44037
-82.6567
-82.208885
-82.208885
-82.32084
-82.43279
-82.6567
-82.99256
-83.328415
-83.77623
-84.33599
-85.007706
-85.67943
-85.791374
-85.34357
-84.67185
-84.22404
-84.11208
-84.11208
-84.11208
-84.11208
-84.55989
-85.34357
-86.46309
-87.35871
-87.91848
-88.366295
-88.590195
-88.814095
-89.038
-89.59776
-90.38144
-91.05315
-91.38901
-91.61292
-91.72487
-92.06073
-92.39658
-92.732445
-92.62049
-92.17268
-91.72487
-91.38901
-91.27706
-91.27706
-91.38901
-91.50096
-91.50096
-91.27706
-90.82925
-90.04558
-88.814095
-87.13481
-85.45551
-83.77623
-82.32084
-81.20132
-80.64155
-80.305695
-79.85788
-79.07421
-78.066635
-77.17102
-76.2754
-75.15587
-73.700485
-72.13315
-70.78971
-69.78214
-68.99847
-68.32675
-67.76699
-67.20722
-66.759415
-66.199646
-65.52793
-64.74426
-63.736687
-62.729115
-61.721542
-61.049824
-60.713963
-60.93787
-61.27373
-61.609585
-61.833492
-62.057396
-62.505207
-62.95302
-63.28888
-63.40083
-63.512787
-63.512787
-63.624737
-63.736687
-63.96059
-64.4084
-64.74426
-64.74426
-64.296455
-63.624737
-62.729115
-61.609585
-60.042248
-58.362957
-56.79562
-55.340233
-54.108757
-53.101177
-52.093605
-51.086033
-50.078457
-49.18284
-48.623074
-48.175262
-47.72745
-47.503544
-47.391594
-47.503544
-47.503544
-47.16769
-47.055733
-47.27964
-47.6155
-48.063313
-48.735027
-49.40674
-49.966507
-50.526268
-51.197983
-51.8697
-52.093605
-51.981655
-51.533844
-51.086033
-51.086033
-51.197983
-51.197983
-50.75017
-50.078457
-49.40674
-48.958935
-48.846977
-48.958935
-49.070885
-49.070885
-48.735027
-48.287216
-47.951355
-47.839405
-47.951355
-48.175262
-48.399166
-48.735027
-49.29479
-49.966507
-50.30236
-49.85455
-48.623074
-47.16769
-45.936207
-44.928635
-44.033012
-43.47325
-43.13739
-43.13739
-43.361294
-43.809105
-44.480824
-44.928635
-45.264496
-45.4884
-45.7123
-45.936207
-45.936207
-45.824257
-45.7123
-45.376446
-45.04059
-44.480824
-43.921062
-43.47325
-43.13739
-42.913486
-42.68958
-42.35372
-41.793957
-41.346146
-41.122242
-41.01029
-41.01029
-41.122242
-41.122242
-41.01029
-40.786385
-40.67443
-40.898335
-41.4581
-41.90591
-42.017864
-41.90591
-41.90591
-42.017864
-42.57763
-43.249344
-43.809105
-44.033012
-44.033012
-43.809105
-43.47325
-42.801533
-42.017864
-41.4581
-41.122242
-41.01029
-40.898335
-40.450523
-39.77881
-38.99514
-38.21147
-37.427803
-36.53218
-35.748512
-35.076797
-34.628986
-34.40508
-34.06922
-33.733364
-33.285553
-32.949696
-32.725792
-32.61384
-32.501884
-32.27798
-31.942123
-31.382359
-30.934547
-30.486736
-30.038925
-29.479162
-28.807447
-27.911825
-26.792297
-25.672771
-24.553244
-23.769575
-23.321764
-22.985907
-22.538095
-22.202236
-22.31419
-22.762001
-23.433716
-24.105433
-24.889103
-25.56082
-25.672771
-25.113008
-24.329338
-23.54567
-23.097858
-23.097858
-23.097858
-22.873953
-22.426142
-21.754425
-21.306616
-20.970757
-20.746851
-20.187088
-19.515371
-18.955608
-18.395844
-17.724129
-16.828506
-15.820932
-14.701405
-13.581879
-12.79821
-12.126493
-12.014541
-12.126493
-12.350399
-12.686256
-13.022114
-13.357973
-13.805784
-14.02969
-14.253595
-14.365547
-14.477499
-14.477499
-14.253595
-13.917736
-13.6938305
-13.469925
-13.357973
-13.134068
-12.686256
-12.014541
-11.454777
-11.006966
-10.78306
-10.78306
-10.895014
-11.118918
-11.454777
-11.902588
-12.350399
-12.574305
-12.574305
-12.574305
-12.686256
-12.910162
-13.246019
-13.581879
-13.6938305
-13.581879
-13.469925
-13.917736
-14.589453
-15.373121
-16.044838
-16.49265
-17.164366
-17.612177
-17.836082
-17.724129
-17.388271
-17.052412
-16.94046
-16.6046
-16.044838
-15.485075
-15.149216
-14.92531
-14.92531
-15.037264
-15.373121
-15.708981
-15.820932
-15.820932
-15.820932
-15.932886
-16.380695
-17.164366
-18.171938
-19.06756
-19.739277
-20.299042
-20.6349
-20.6349
-20.187088
-19.40342
-18.395844
-17.612177
-17.052412
-16.49265
-16.044838
-15.597027
-15.261169
-15.037264
-14.92531
-14.92531
-14.92531
-14.813358
-14.477499
-14.141642
-13.917736
-13.581879
-13.246019
-12.79821
-12.686256
-12.574305
-12.686256
-12.910162
-13.469925
-14.365547
-15.373121
-16.044838
-16.268744
-16.380695
-16.828506
-17.500223
-18.283892
-19.291466
-20.187088
-20.970757
-21.642473
-21.866379
-21.754425
-21.642473
-21.418568
-21.08271
-20.6349
-20.075136
-19.627323
-19.515371
-19.963182
-20.6349
-21.306616
-21.866379
-22.202236
-22.538095
-22.985907
-23.54567
-24.105433
-24.665197
-25.001055
-25.448866
-25.784725
-26.008627
-26.008627
-25.896677
-25.336914
-24.553244
-23.54567
-22.31419
-21.194662
-20.187088
-19.515371
-18.955608
-18.61975
-18.395844
-18.059986
-17.724129
-17.612177
-17.724129
-17.948032
-18.171938
-18.507797
-18.843655
-19.291466
-19.627323
-19.627323
-19.627323
-19.627323
-19.739277
-20.075136
-20.075136
-19.963182
-19.739277
-19.515371
-19.40342
-19.291466
-18.955608
-18.61975
-18.171938
-17.836082
-17.612177
-17.724129
-17.724129
-17.612177
-17.276318
-17.164366
-17.052412
-17.276318
-17.612177
-18.059986
-18.731703
-19.291466
-19.291466
-19.179514
-18.955608
-19.06756
-19.291466
-19.515371
-19.963182
-20.6349
-21.418568
-22.202236
-22.873953
-23.321764
-23.657621
-23.769575
-23.657621
-23.321764
-22.762001
-22.202236
-21.418568
-20.746851
-20.187088
-19.851229
-19.40342
-19.291466
-19.291466
-19.40342
-19.40342
-19.40342
-19.291466
-19.06756
-18.955608
-18.843655
-18.731703
-18.61975
-18.283892
-18.283892
-18.507797
-18.61975
-18.395844
-17.948032
-17.388271
-17.052412
-16.6046
-16.380695
-16.268744
-16.49265
-16.380695
-16.15679
-16.15679
-16.49265
-16.94046
-17.052412
-16.828506
-16.15679
-15.261169
-14.701405
-14.589453
-14.92531
-15.261169
-15.037264
-14.477499
-13.805784
-13.246019
-12.574305
-12.014541
-11.454777
-11.118918
-11.118918
-11.118918
-11.006966
-10.447203
-9.999392
-9.775486
-9.88744
-10.111345
-10.111345
-9.775486
-9.439629
-9.10377
-8.544006
-8.096195
-7.760338
-7.648385
-7.5364323
-7.3125267
-6.8647156
-6.3049526
-5.7451887
-5.5212836
-5.409331
-5.5212836
-5.7451887
-5.9690943
-6.081047
-6.081047
-5.8571415
-5.633236
-5.1854258
-4.513709
-3.841993
-3.3941822
-3.2822294
-3.1702769
-3.1702769
-3.058324
-2.6105132
-2.1627026
-2.0507498
-2.0507498
-2.1627026
-1.938797
-1.8268445
-2.0507498
-2.6105132
-3.2822294
-3.7300403
-3.841993
-3.7300403
-3.058324
-2.386608
-1.8268445
-1.3790336
-0.9312229
-0.48341203
-0.14755392
0.07635164
0.4122095
0.86002064
1.4197845
1.9795475
2.539311
2.7632165
2.539311
2.0915003
1.8675947
2.0915003
2.8751693
3.5468855
3.9946961
3.9946961
3.770791
3.32298
2.987122
2.8751693
2.8751693
2.7632165
2.3154054
1.8675947
1.8675947
2.3154054
2.987122
3.32298
3.4349327
3.5468855
3.770791
3.9946961
3.8827438
3.8827438
4.106649
4.666413
5.226176
5.562034
5.8978915
6.0098443
6.0098443
5.673987
5.114223
4.3305545
3.6588383
3.2110276
3.32298
3.770791
4.4425073
4.666413
4.55446
4.2186017
4.106649
3.9946961
3.9946961
3.9946961
3.8827438
3.5468855
3.0990748
2.7632165
2.3154054
1.8675947
1.3078318
0.74806786
0.5241623
0.5241623
0.4122095
0.18830442
-0.03560114
-0.03560114
0.07635164
0.07635164
0.18830442
0.4122095
0.4122095
0.18830442
0.07635164
-0.03560114
-0.03560114
0.07635164
0.3002572
0.74806786
1.4197845
2.203453
3.0990748
3.8827438
4.55446
5.114223
5.673987
6.0098443
6.3457026
6.3457026
6.3457026
6.4576554
6.9054666
7.9130406
9.032568
10.264048
11.383574
12.279196
13.062864
13.734581
14.07044
14.5182495
15.189966
16.085588
16.5334
16.421446
15.861683
15.078012
14.182392
13.062864
11.831385
11.047716
10.823811
10.823811
11.271622
11.943338
12.503101
12.727007
12.950912
13.28677
14.07044
14.854107
15.413872
15.861683
16.421446
17.09316
17.652925
17.988783
17.876831
17.540972
17.205114
16.98121
17.09316
17.205114
17.317066
17.42902
17.540972
17.540972
17.540972
17.540972
17.317066
16.869257
16.421446
15.973635
15.749729
15.749729
15.637777
15.525824
15.413872
15.301918
15.525824
15.861683
16.5334
17.317066
18.100737
18.324642
18.100737
17.540972
16.645351
15.749729
15.078012
14.630201
14.742155
15.301918
15.861683
16.19754
16.309494
16.19754
16.085588
16.085588
16.19754
16.19754
16.19754
16.309494
16.645351
16.757305
16.645351
16.421446
16.085588
15.413872
14.5182495
13.622629
13.174818
13.062864
13.28677
13.622629
14.07044
14.742155
15.861683
16.869257
17.42902
17.540972
17.652925
17.764877
17.876831
17.764877
17.540972
17.205114
16.98121
16.757305
16.757305
16.869257
16.869257
16.98121
17.42902
18.436594
19.556122
20.451744
21.011505
21.459316
21.907127
22.019081
21.795176
21.459316
21.123459
20.563698
19.891981
19.10831
18.436594
17.876831
17.876831
18.212688
18.772453
18.996359
18.996359
18.772453
18.436594
18.324642
18.324642
18.6605
18.996359
19.10831
19.10831
18.996359
18.884405
18.884405
18.996359
18.884405
18.436594
17.876831
17.540972
17.42902
17.42902
17.09316
16.5334
15.973635
15.413872
14.854107
14.5182495
14.5182495
14.854107
15.078012
14.966061
14.406296
13.846535
13.398724
12.838959
12.279196
11.495527
10.711859
10.376001
10.376001
10.711859
11.159668
11.607479
12.05529
12.727007
13.174818
13.510675
13.734581
13.958487
14.5182495
15.413872
16.309494
17.317066
18.212688
18.548548
18.436594
18.324642
18.436594
18.548548
18.6605
18.6605
18.548548
18.548548
18.772453
19.10831
19.10831
18.772453
18.212688
17.764877
17.205114
16.645351
16.085588
16.19754
16.645351
17.09316
16.98121
16.757305
16.757305
17.317066
18.100737
18.884405
19.44417
19.556122
19.668076
19.556122
19.44417
19.556122
19.780027
20.227839
20.67565
20.899553
20.899553
20.67565
20.227839
19.891981
19.556122
19.220264
18.772453
18.548548
18.6605
18.884405
18.884405
18.6605
18.436594
18.324642
18.324642
18.6605
19.332216
20.003933
20.451744
20.67565
20.899553
21.347364
21.795176
22.354939
23.026655
23.698372
24.258135
24.593992
24.929852
25.041803
25.265709
25.37766
25.489614
25.489614
25.153757
24.593992
23.58642
22.242987
20.67565
19.220264
17.988783
17.09316
16.309494
15.525824
14.630201
13.958487
13.398724
12.727007
12.05529
11.495527
11.159668
10.935762
10.823811
10.599907
10.264048
9.8162365
9.032568
8.136946
7.4652295
7.0174193
6.681561
6.569608
6.3457026
6.0098443
5.673987
5.3381286
5.114223
5.002271
5.002271
5.226176
5.8978915
6.793514
7.5771823
8.136946
8.472805
8.808662
9.256474
9.704285
9.92819
10.040142
10.040142
10.040142
10.152096
10.264048
10.376001
10.152096
9.704285
9.14452
8.584757
8.136946
7.5771823
7.0174193
6.4576554
6.0098443
5.562034
5.226176
5.114223
4.8903184
4.666413
4.3305545
3.9946961
3.8827438
4.106649
4.4425073
4.7783656
4.8903184
4.8903184
5.114223
5.673987
6.23375
6.569608
6.4576554
6.23375
6.23375
6.569608
6.681561
6.681561
6.569608
6.4576554
6.3457026
5.8978915
5.4500813
5.3381286
5.562034
6.121797
6.793514
7.689135
8.920616
10.040142
10.935762
11.495527
11.943338
12.167244
12.279196
12.503101
12.503101
12.503101
12.950912
13.622629
14.07044
14.182392
13.958487
13.734581
13.734581
13.734581
13.398724
12.838959
12.05529
11.495527
11.159668
10.711859
10.376001
9.8162365
9.368425
8.920616
8.584757
8.248899
8.024994
7.9130406
7.801088
7.689135
7.801088
8.136946
8.472805
8.808662
9.14452
9.368425
9.14452
8.920616
8.696711
8.472805
8.136946
7.5771823
7.0174193
6.681561
6.681561
6.9054666
6.9054666
6.793514
6.681561
6.793514
7.0174193
7.129372
7.0174193
6.9054666
7.241324
7.9130406
9.032568
9.92819
10.711859
11.383574
12.05529
12.950912
13.846535
14.5182495
14.966061
14.966061
14.854107
14.630201
14.294346
13.622629
12.950912
12.3911495
12.05529
11.607479
10.711859
9.704285
8.920616
8.360851
7.801088
7.3532767
6.9054666
6.793514
6.681561
6.3457026
5.673987
5.114223
4.7783656
4.8903184
4.8903184
4.666413
4.666413
4.8903184
5.3381286
5.673987
5.673987
5.7859387
6.121797
6.4576554
6.4576554
6.4576554
6.569608
6.569608
6.121797
5.3381286
4.55446
3.8827438
3.4349327
2.987122
2.4273582
1.8675947
1.195879
0.5241623
-0.03560114
-0.25950646
-0.48341203
-0.70731735
-1.2670808
-2.2746553
-3.2822294
-4.289804
-4.96152
-5.409331
-5.7451887
-6.081047
-6.528858
-6.9766684
-7.3125267
-7.5364323
-7.648385
-7.4244795
-7.088621
-6.640811
-6.3049526
-6.081047
-5.633236
-5.073473
-4.513709
-4.177851
-3.7300403
-3.2822294
-2.9463716
-2.9463716
-3.058324
-2.8344188
-2.4985604
-2.1627026
-2.0507498
-2.2746553
-2.386608
-2.386608
-2.2746553
-2.386608
-2.6105132
-3.1702769
-3.841993
-4.289804
-4.513709
-4.625662
-4.625662
-4.7376146
-5.073473
-5.633236
-6.081047
-6.3049526
-6.4169054
-6.640811
-7.088621
-7.4244795
-7.4244795
-7.088621
-6.640811
-5.9690943
-5.073473
-4.401757
-4.177851
-4.177851
-4.177851
-4.0658984
-3.506135
-2.8344188
-2.2746553
-1.938797
-1.7148917
-1.3790336
-0.81927013
-0.14755392
0.18830442
0.3002572
0.5241623
1.0839262
1.5317364
1.6436892
1.3078318
0.9719734
0.6361151
0.18830442
-0.48341203
-1.2670808
-1.7148917
-1.938797
-2.2746553
-2.9463716
-3.841993
-4.7376146
-5.297378
-5.409331
-5.073473
-4.513709
-4.177851
-4.0658984
-3.9539456
-3.7300403
-3.506135
-3.3941822
-3.506135
-3.9539456
-4.513709
-4.7376146
-4.8495674
-5.297378
-5.9690943
-6.4169054
-6.4169054
-5.9690943
-5.1854258
-4.401757
-3.506135
-2.722466
-2.2746553
-2.2746553
-2.6105132
-2.8344188
-2.8344188
-2.4985604
-2.0507498
-1.6029389
-1.2670808
-0.9312229
-0.70731735
-0.48341203
-0.37145925
-0.48341203
-0.70731735
-1.2670808
-1.8268445
-2.4985604
-3.058324
-3.841993
-4.513709
-5.1854258
-5.409331
-5.297378
-4.8495674
-4.401757
-4.177851
-4.177851
-4.289804
-4.625662
-4.96152
-4.96152
-4.513709
-4.177851
-4.177851
-4.513709
-4.8495674
-5.1854258
-5.297378
-5.1854258
-4.96152
-4.7376146
-4.8495674
-5.297378
-5.7451887
-5.8571415
-5.9690943
-6.193
-6.640811
-6.9766684
-7.088621
-7.200574
-7.648385
-8.544006
-9.327675
-9.88744
-9.88744
-9.55158
-9.10377
-8.655959
-8.208149
-7.5364323
-6.7527637
-5.8571415
-5.1854258
-4.96152
-5.297378
-5.8571415
-6.528858
-7.200574
-8.096195
-9.55158
-11.118918
-12.686256
-14.02969
-15.485075
-17.052412
-18.395844
-19.40342
-19.851229
-19.851229
-19.851229
-19.851229
-19.963182
-20.075136
-20.187088
-20.299042
-20.410994
-20.299042
-20.075136
-19.627323
-19.179514
-19.06756
-19.179514
-19.40342
-19.40342
-19.291466
-18.731703
-18.171938
-17.836082
-17.612177
-17.388271
-17.052412
-16.828506
-16.716555
-16.49265
-15.932886
-15.373121
-15.149216
-15.485075
-16.044838
-16.49265
-16.6046
-16.6046
-16.380695
-16.15679
-16.15679
-16.15679
-16.15679
-15.820932
-15.708981
-15.597027
-15.261169
-14.701405
-13.6938305
-12.79821
-11.902588
-11.342824
-10.895014
-10.5591545
-10.111345
-9.663534
-9.55158
-9.327675
-9.215723
-9.215723
-9.215723
-9.215723
-8.991817
-8.879865
-9.10377
-9.775486
-10.5591545
-11.678682
-12.910162
-14.477499
-15.708981
-16.6046
-17.164366
-17.724129
-18.395844
-19.06756
-19.963182
-20.858805
-21.53052
-22.090284
-22.538095
-22.985907
-23.433716
-23.657621
-23.657621
-23.54567
-23.097858
-22.650047
-22.31419
-22.31419
-22.426142
-22.202236
-21.53052
-20.858805
-20.187088
-19.627323
-19.06756
-18.507797
-17.948032
-17.500223
-17.276318
-16.94046
-16.6046
-16.380695
-16.49265
-16.716555
-17.052412
-17.276318
-17.612177
-17.836082
-17.948032
-17.724129
-17.388271
-17.388271
-17.836082
-18.955608
-20.299042
-21.642473
-22.873953
-23.769575
-24.665197
-25.56082
-26.344486
-27.128155
-27.68792
-28.359636
-29.255259
-30.486736
-31.494312
-32.27798
-32.725792
-32.837746
-32.501884
-32.054073
-31.718218
-31.494312
-31.046501
-30.59869
-30.038925
-29.479162
-29.143305
-28.807447
-28.247683
-27.575966
-27.128155
-26.792297
-26.680344
-26.568392
-26.344486
-26.456438
-26.568392
-26.680344
-26.792297
-27.016203
-27.240108
-27.35206
-27.240108
-26.792297
-26.232533
-25.672771
-25.22496
-25.001055
-25.113008
-25.448866
-25.672771
-25.448866
-25.001055
-24.665197
-24.665197
-24.889103
-25.22496
-25.672771
-26.232533
-27.016203
-28.247683
-29.36721
-30.374784
-30.934547
-31.158453
-31.046501
-30.486736
-29.591114
-28.583542
-28.023777
-27.68792
-27.240108
-26.792297
-26.232533
-25.896677
-25.672771
-25.56082
-25.784725
-26.12058
-26.456438
-26.90425
-27.68792
-28.807447
-29.926973
-30.710642
-31.270407
-31.83017
-32.27798
-32.61384
-32.837746
-33.1736
-33.733364
-34.29313
-34.74094
-35.076797
-35.3007
-35.636562
-36.08437
-36.53218
-37.09194
-37.427803
-37.427803
-36.979992
-36.08437
-34.85289
-33.285553
-31.718218
-30.374784
-29.143305
-28.13573
-27.128155
-26.344486
-25.896677
-25.896677
-26.344486
-26.90425
-27.35206
-27.911825
-28.471588
-28.9194
-29.255259
-29.36721
-29.591114
-29.479162
-29.36721
-29.255259
-29.479162
-30.038925
-30.59869
-30.934547
-31.046501
-30.934547
-31.046501
-31.158453
-31.382359
-31.718218
-32.054073
-32.501884
-32.949696
-33.397507
-33.733364
-33.62141
-33.397507
-33.397507
-33.62141
-33.733364
-33.62141
-33.62141
-33.845318
-34.181175
-34.29313
-34.06922
-33.845318
-33.733364
-33.957268
-34.06922
-34.29313
-34.628986
-35.076797
-35.636562
-36.308277
-37.09194
-38.099518
-39.219048
-39.890762
-40.002716
-39.77881
-39.66686
-39.554905
-39.44295
-38.99514
-38.099518
-37.203896
-36.196323
-35.3007
-34.40508
-33.845318
-33.733364
-33.957268
-34.181175
-34.40508
-34.40508
-34.40508
-34.06922
-33.509457
-32.949696
-32.725792
-32.725792
-32.837746
-32.949696
-33.06165
-33.1736
-33.397507
-33.509457
-33.509457
-33.62141
-33.845318
-33.957268
-33.733364
-32.837746
-31.718218
-30.710642
-30.038925
-29.926973
-29.926973
-29.926973
-29.81502
-29.703068
-30.150879
-31.046501
-31.83017
-32.389935
-33.1736
-33.957268
-34.74094
-34.964844
-34.74094
-34.181175
-33.509457
-32.949696
-32.501884
-32.27798
-32.166027
-32.389935
-32.725792
-33.1736
-33.397507
-33.1736
-32.837746
-32.725792
-32.949696
-33.285553
-33.62141
-33.957268
-34.517033
-35.412655
-36.64413
-37.76366
-39.107094
-40.898335
-42.801533
-44.592777
-45.936207
-47.16769
-48.511124
-49.518696
-49.85455
-49.630646
-49.29479
-49.29479
-49.518696
-49.630646
-49.518696
-49.29479
-49.070885
-48.958935
-48.511124
-47.72745
-46.83183
-45.824257
-44.704727
-43.47325
-42.35372
-41.793957
-41.793957
-42.017864
-42.241768
-42.465675
-42.68958
-43.02544
-43.47325
-43.697155
-43.5852
-43.249344
-42.68958
-42.017864
-41.682007
-41.570053
-41.90591
-42.129818
-42.241768
-42.241768
-42.017864
-41.90591
-41.682007
-41.346146
-40.786385
-40.002716
-39.554905
-39.66686
-39.890762
-40.002716
-40.002716
-40.002716
-40.002716
-40.002716
-39.77881
-39.554905
-39.44295
-39.77881
-40.450523
-41.01029
-41.234196
-41.01029
-40.898335
-40.898335
-40.898335
-41.01029
-41.346146
-41.682007
-41.682007
-41.570053
-41.4581
-41.4581
-41.234196
-40.786385
-40.11467
-39.44295
-38.99514
-38.659283
-38.435375
-38.21147
-38.21147
-38.54733
-39.219048
-39.77881
-40.11467
-40.11467
-40.002716
-40.002716
-40.11467
-40.22662
-40.562477
-41.01029
-41.570053
-42.129818
-42.801533
-43.47325
-44.144966
-44.592777
-44.592777
-44.144966
-43.5852
-43.13739
-42.68958
-42.241768
-42.129818
-42.017864
-41.90591
-41.346146
-40.450523
-39.44295
-38.659283
-38.21147
-38.21147
-38.435375
-38.659283
-38.771236
-38.771236
-38.883186
-39.107094
-39.219048
-39.219048
-39.107094
-39.107094
-39.107094
-38.883186
-38.54733
-38.435375
-38.323425
-38.323425
-38.435375
-38.659283
-38.883186
-38.883186
-38.883186
-39.107094
-39.77881
-40.450523
-40.562477
-40.11467
-39.330997
-38.54733
-37.875614
-37.31585
-37.09194
-37.09194
-37.203896
-37.203896
-37.09194
-36.756084
-36.42023
-36.42023
-36.64413
-37.09194
-37.539753
-37.875614
-38.21147
-38.435375
-38.659283
-38.771236
-38.771236
-38.435375
-38.099518
-37.651707
-37.31585
-37.09194
-37.09194
-37.539753
-38.435375
-38.99514
-39.330997
-39.330997
-39.330997
-39.44295
-39.66686
-40.11467
-40.67443
-41.234196
-41.682007
-42.017864
-42.129818
-42.017864
-41.90591
-41.90591
-42.129818
-42.465675
-42.68958
-42.801533
-42.801533
-42.801533
-42.57763
-42.241768
-41.793957
-41.4581
-41.4581
-41.682007
-42.017864
-42.57763
-43.13739
-43.47325
-43.361294
-42.801533
-41.90591
-41.01029
-40.002716
-38.99514
-38.099518
-37.09194
-36.08437
-35.18875
-34.29313
-33.509457
-32.949696
-33.06165
-33.62141
-33.957268
-34.06922
-34.06922
-34.06922
-34.06922
-33.845318
-33.397507
-32.61384
-32.054073
-31.83017
-31.83017
-31.718218
-31.270407
-30.374784
-29.143305
-27.911825
-26.90425
-25.896677
-24.889103
-23.657621
-22.426142
-21.306616
-20.522945
-19.851229
-19.291466
-18.843655
-18.731703
-18.955608
-19.179514
-19.40342
-19.515371
-19.40342
-18.955608
-18.507797
-18.283892
-18.283892
-18.507797
-18.955608
-19.40342
-19.627323
-19.851229
-20.187088
-20.746851
-21.642473
-22.762001
-23.657621
-24.105433
-24.441292
-24.889103
-25.672771
-26.456438
-27.016203
-27.35206
-27.35206
-27.240108
-27.240108
-27.575966
-27.911825
-27.911825
-27.68792
-27.464014
-27.016203
-26.568392
-26.12058
-25.672771
-25.336914
-25.113008
-24.665197
-24.329338
-23.881527
-23.54567
-23.20981
-22.985907
-23.097858
-23.20981
-23.097858
-22.650047
-22.31419
-22.538095
-22.873953
-22.873953
-22.873953
-23.097858
-23.99348
-24.889103
-25.672771
-26.12058
-26.568392
-26.90425
-27.240108
-27.464014
-27.240108
-26.568392
-25.896677
-25.448866
-25.22496
-25.001055
-24.77715
-24.441292
-23.881527
-23.20981
-22.426142
-21.53052
-20.6349
-19.40342
-18.283892
-17.276318
-16.49265
-15.597027
-14.253595
-13.134068
-12.350399
-12.126493
-12.238445
-12.686256
-13.357973
-14.02969
-14.477499
-14.589453
-14.813358
-15.261169
-15.820932
-16.15679
-16.268744
-16.268744
-16.380695
-16.6046
-16.716555
-16.94046
-17.164366
-17.500223
-17.612177
-17.500223
-17.276318
-17.164366
-16.828506
-16.15679
-15.485075
-15.037264
-14.813358
-14.365547
-13.469925
-12.462351
-11.790635
-11.678682
-11.790635
-11.790635
-11.678682
-11.454777
-10.895014
-9.88744
-8.879865
-7.9842434
-7.3125267
-6.7527637
-6.4169054
-6.193
-5.9690943
-5.7451887
-5.409331
-5.297378
-5.1854258
-5.1854258
-5.297378
-5.633236
-5.9690943
-6.4169054
-6.528858
-6.193
-5.7451887
-5.5212836
-5.5212836
-5.1854258
-4.7376146
-4.513709
-4.625662
-4.96152
-5.073473
-4.8495674
-4.401757
-3.9539456
-3.506135
-2.8344188
-2.0507498
-1.155128
-0.25950646
0.4122095
1.0839262
1.8675947
2.6512637
3.2110276
3.770791
4.106649
4.55446
4.666413
4.666413
4.4425073
4.2186017
3.8827438
3.5468855
2.987122
2.203453
1.5317364
1.0839262
0.74806786
0.6361151
0.4122095
0.4122095
0.5241623
0.6361151
0.5241623
0.07635164
-0.5953646
-1.3790336
-2.2746553
-3.058324
-3.7300403
-4.401757
-5.1854258
-5.8571415
-6.4169054
-6.8647156
-7.3125267
-7.648385
-8.096195
-8.879865
-9.775486
-10.671108
-11.454777
-12.238445
-12.79821
-13.134068
-13.357973
-13.357973
-13.357973
-13.246019
-12.79821
-12.126493
-11.118918
-9.999392
-9.10377
-8.544006
-8.4320545
-8.544006
-8.767912
-8.767912
-8.991817
-9.55158
-10.223297
-10.895014
-11.454777
-11.678682
-11.678682
-11.56673
-11.56673
-11.678682
-12.014541
-12.238445
-12.238445
-12.238445
-12.686256
-13.357973
-14.141642
-14.477499
-14.365547
-13.917736
-13.469925
-12.910162
-12.462351
-12.350399
-12.686256
-13.134068
-13.581879
-13.917736
-14.02969
-14.141642
-14.141642
-14.02969
-13.805784
-13.357973
-12.574305
-11.56673
-10.78306
-10.111345
-9.215723
-8.4320545
-8.208149
-8.320101
-8.767912
-8.991817
-9.215723
-9.327675
-9.439629
-9.439629
-9.439629
-9.55158
-9.775486
-9.999392
-10.223297
-10.5591545
-10.78306
-11.118918
-11.006966
-10.335249
-9.215723
-7.9842434
-6.7527637
-5.5212836
-4.401757
-3.506135
-3.1702769
-3.1702769
-3.2822294
-3.2822294
-3.2822294
-3.2822294
-3.2822294
-3.3941822
-3.6180875
-3.7300403
-3.7300403
-3.6180875
-3.841993
-4.289804
-4.96152
-5.633236
-6.4169054
-7.088621
-7.648385
-7.9842434
-8.320101
-8.767912
-9.439629
-9.999392
-10.447203
-10.78306
-10.895014
-10.78306
-10.335249
-9.663534
-9.215723
-8.991817
-8.991817
-8.4320545
-7.5364323
-6.640811
-5.9690943
-5.297378
-4.513709
-3.841993
-3.506135
-3.2822294
-2.9463716
-2.386608
-1.6029389
-0.9312229
-0.37145925
-0.03560114
0.18830442
0.18830442
0.07635164
-0.14755392
-0.70731735
-1.3790336
-2.1627026
-2.722466
-2.9463716
-3.058324
-2.9463716
-2.9463716
-3.1702769
-3.3941822
-3.841993
-4.289804
-4.7376146
-4.8495674
-4.8495674
-4.7376146
-4.7376146
-4.513709
-3.9539456
-3.1702769
-2.2746553
-1.7148917
-1.2670808
-1.0431757
-0.81927013
-0.48341203
-0.25950646
-0.48341203
-1.0431757
-1.7148917
-2.6105132
-3.6180875
-4.625662
-5.633236
-6.8647156
-7.8722906
-8.655959
-8.879865
-8.991817
-8.991817
-8.544006
-7.5364323
-6.081047
-4.8495674
-3.9539456
-3.2822294
-2.6105132
-1.8268445
-0.9312229
0.07635164
0.74806786
0.9719734
0.5241623
-0.25950646
-1.0431757
-1.8268445
-2.6105132
-3.6180875
-4.401757
-4.96152
-5.073473
-4.96152
-5.1854258
-5.7451887
-6.193
-6.528858
-6.640811
-6.8647156
-7.4244795
-8.096195
-8.320101
-8.4320545
-8.767912
-9.663534
-10.671108
-11.454777
-11.790635
-11.678682
-11.454777
-11.342824
-11.454777
-11.454777
-11.006966
-10.223297
-9.439629
-8.879865
-8.320101
-7.760338
-7.200574
-6.528858
-6.081047
-5.8571415
-5.633236
-5.409331
-4.96152
-4.625662
-4.289804
-4.0658984
-3.841993
-3.506135
-2.9463716
-2.2746553
-1.4909861
-0.9312229
-0.5953646
-0.25950646
0.07635164
0.4122095
0.86002064
1.0839262
1.0839262
0.86002064
0.3002572
-0.37145925
-1.0431757
-1.8268445
-2.6105132
-3.506135
-4.289804
-4.96152
-5.297378
-5.633236
-6.3049526
-7.200574
-8.208149
-9.10377
-9.775486
-10.223297
-10.671108
-11.230871
-11.790635
-12.238445
-12.574305
-13.022114
-13.469925
-14.02969
-14.365547
-14.813358
-15.261169
-15.820932
-16.15679
-16.15679
-15.820932
-15.037264
-14.365547
-13.805784
-13.469925
-13.469925
-13.6938305
-14.02969
-14.589453
-15.037264
-15.373121
-15.373121
-15.485075
-15.708981
-16.044838
-16.268744
-16.15679
-15.820932
-15.597027
-15.149216
-14.813358
-14.253595
-13.6938305
-13.134068
-12.79821
-12.79821
-12.79821
-12.686256
-12.462351
-12.350399
-12.350399
-12.79821
-13.581879
-14.365547
-15.037264
-15.597027
-16.380695
-17.276318
-17.948032
-18.059986
-17.612177
-16.94046
-16.380695
-15.820932
-15.149216
-14.365547
-13.6938305
-13.022114
-12.238445
-11.678682
-11.342824
-11.006966
-10.5591545
-10.223297
-10.335249
-10.78306
-11.342824
-12.126493
-13.022114
-13.805784
-14.253595
-14.477499
-14.589453
-14.589453
-14.589453
-14.701405
-14.92531
-15.485075
-15.932886
-16.044838
-15.932886
-15.485075
-15.149216
-14.92531
-15.037264
-15.261169
-15.261169
-15.261169
-15.373121
-15.820932
-16.49265
-17.276318
-18.171938
-18.843655
-19.179514
-19.515371
-20.075136
-20.6349
-21.194662
-21.754425
-22.202236
-22.650047
-22.650047
-22.202236
-21.53052
-20.6349
-19.515371
-18.395844
-17.500223
-16.828506
-16.49265
-15.932886
-15.373121
-14.92531
-14.589453
-14.253595
-14.02969
-14.253595
-14.813358
-15.708981
-16.380695
-16.828506
-17.052412
-17.388271
-18.171938
-19.40342
-20.746851
-21.53052
-21.642473
-21.53052
-21.306616
-21.306616
-21.642473
-22.31419
-22.985907
-23.20981
-23.321764
-23.54567
-23.99348
-24.553244
-25.113008
-25.336914
-25.336914
-24.77715
-23.881527
-22.762001
-21.97833
-21.866379
-22.426142
-22.762001
-22.650047
-21.97833
-20.970757
-20.075136
-19.627323
-19.40342
-18.955608
-18.395844
-17.612177
-16.716555
-15.932886
-15.373121
-15.149216
-15.485075
-15.708981
-15.708981
-15.261169
-14.701405
-14.365547
-14.253595
-14.141642
-13.917736
-13.6938305
-13.805784
-14.253595
-14.701405
-14.813358
-14.92531
-15.037264
-15.261169
-15.597027
-15.820932
-16.044838
-16.268744
-16.49265
-16.716555
-17.164366
-17.724129
-18.395844
-18.955608
-19.291466
-19.627323
-19.963182
-20.187088
-20.410994
-20.410994
-20.299042
-20.187088
-20.187088
-19.851229
-18.955608
-18.171938
-17.836082
-18.171938
-18.731703
-19.515371
-20.187088
-20.6349
-21.08271
-21.418568
-21.642473
-21.754425
-21.53052
-21.306616
-21.194662
-21.642473
-22.426142
-23.097858
-23.321764
-23.20981
-22.985907
-22.538095
-22.090284
-21.642473
-21.194662
-20.858805
-20.522945
-20.299042
-20.075136
-19.739277
-19.515371
-19.515371
-19.515371
-19.515371
-19.40342
-19.40342
-19.40342
-18.955608
-18.171938
-17.164366
-16.6046
-16.380695
-16.380695
-16.044838
-15.485075
-15.261169
-15.597027
-16.15679
-17.052412
-17.948032
-18.61975
-18.955608
-19.40342
-20.299042
-21.418568
-22.31419
-22.873953
-23.20981
-23.321764
-23.097858
-22.650047
-21.97833
-21.194662
-20.6349
-20.187088
-20.075136
-20.410994
-20.858805
-21.194662
-21.53052
-21.642473
-21.642473
-21.418568
-21.08271
-20.6349
-20.075136
-19.179514
-18.059986
-16.94046
-16.044838
-15.149216
-14.141642
-13.134068
-12.350399
-11.902588
-11.790635
-11.790635
-11.790635
-11.902588
-12.462351
-13.022114
-13.357973
-13.581879
-13.6938305
-14.253595
-15.149216
-15.932886
-16.6046
-16.828506
-16.94046
-17.164366
-17.500223
-17.948032
-18.395844
-18.731703
-18.955608
-18.955608
-18.843655
-18.507797
-18.171938
-18.059986
-18.171938
-18.283892
-18.395844
-18.507797
-18.731703
-19.06756
-18.955608
-18.507797
-18.059986
-17.500223
-16.716555
-15.597027
-14.365547
-13.022114
-11.56673
-10.223297
-9.215723
-8.655959
-8.096195
-7.5364323
-7.088621
-6.7527637
-6.528858
-6.193
-5.8571415
-5.8571415
-6.193
-6.640811
-6.640811
-6.193
-5.633236
-5.297378
-5.1854258
-5.1854258
-5.073473
-5.073473
-5.1854258
-5.7451887
-6.4169054
-6.8647156
-6.9766684
-6.8647156
-6.640811
-6.4169054
-6.193
-6.081047
-5.9690943
-5.9690943
-5.9690943
-6.081047
-6.4169054
-6.7527637
-6.8647156
-6.7527637
-6.8647156
-7.200574
-7.8722906
-8.4320545
-8.655959
-8.655959
-8.544006
-8.767912
-9.215723
-9.775486
-10.111345
-10.335249
-10.5591545
-10.895014
-11.118918
-11.006966
-10.671108
-9.88744
-8.767912
-7.648385
-6.7527637
-5.9690943
-5.409331
-4.96152
-4.401757
-4.0658984
-3.841993
-3.841993
-4.0658984
-4.177851
-4.0658984
-3.6180875
-3.058324
-2.722466
-2.4985604
-2.4985604
-2.722466
-2.9463716
-3.1702769
-3.1702769
-3.058324
-2.8344188
-2.722466
-2.6105132
-2.722466
-2.9463716
-3.058324
-3.2822294
-3.3941822
-3.1702769
-2.722466
-2.0507498
-1.7148917
-1.8268445
-2.2746553
-2.722466
-3.058324
-3.506135
-4.0658984
-4.625662
-4.8495674
-4.513709
-3.9539456
-3.7300403
-3.841993
-4.177851
-4.513709
-4.8495674
-5.297378
-5.7451887
-6.081047
-6.081047
-5.9690943
-5.7451887
-5.633236
-5.633236
-5.8571415
-5.9690943
-5.9690943
-5.633236
-5.073473
-4.513709
-3.9539456
-3.506135
-3.058324
-2.722466
-2.6105132
-2.722466
-2.8344188
-2.722466
-2.2746553
-1.7148917
-1.3790336
-1.3790336
-1.7148917
-2.1627026
-2.4985604
-2.8344188
-3.058324
-3.058324
-3.058324
-2.8344188
-2.6105132
-2.386608
-2.1627026
-2.1627026
-2.386608
-2.8344188
-2.9463716
-2.6105132
-2.1627026
-1.4909861
-1.0431757
-0.70731735
-0.81927013
-1.3790336
-2.0507498
-2.722466
-3.1702769
-3.7300403
-4.177851
-4.625662
-5.1854258
-5.7451887
-6.3049526
-6.7527637
-6.7527637
-6.640811
-6.3049526
-6.193
-6.193
-6.4169054
-6.528858
-6.640811
-6.4169054
-5.9690943
-5.409331
-4.7376146
-4.0658984
-3.6180875
-3.2822294
-3.3941822
-3.506135
-3.6180875
-3.3941822
-3.1702769
-2.9463716
-2.6105132
-2.4985604
-2.8344188
-3.1702769
-3.506135
-3.6180875
-3.506135
-3.2822294
-3.2822294
-3.2822294
-3.2822294
-3.1702769
-2.722466
-2.386608
-2.0507498
-2.1627026
-2.386608
-2.8344188
-3.506135
-4.401757
-5.297378
-6.193
-6.9766684
-7.760338
-8.320101
-8.544006
-8.655959
-8.767912
-8.767912
-8.655959
-8.320101
-8.096195
-8.208149
-8.4320545
-8.544006
-8.544006
-8.4320545
-8.096195
-7.5364323
-6.8647156
-6.193
-5.633236
-4.96152
-4.625662
-4.7376146
-5.1854258
-5.633236
-5.9690943
-6.193
-6.640811
-7.5364323
-8.655959
-9.775486
-10.78306
-11.678682
-12.462351
-13.022114
-13.581879
-14.02969
-14.477499
-14.701405
-14.477499
-13.917736
-13.357973
-13.246019
-13.246019
-13.246019
-12.910162
-12.462351
-11.902588
-11.342824
-11.006966
-10.78306
-10.447203
-9.775486
-9.10377
-8.544006
-8.096195
-7.648385
-7.4244795
-7.200574
-7.088621
-6.640811
-6.081047
-5.409331
-4.7376146
-4.177851
-3.6180875
-3.058324
-2.2746553
-1.3790336
-0.5953646
0.18830442
0.6361151
0.9719734
0.9719734
0.9719734
1.0839262
1.3078318
1.5317364
1.5317364
1.6436892
2.0915003
2.3154054
1.9795475
1.3078318
0.6361151
0.07635164
-0.37145925
-0.70731735
-0.9312229
-1.155128
-1.3790336
-1.8268445
-2.1627026
-2.1627026
-1.8268445
-1.6029389
-1.3790336
-1.2670808
-1.155128
-1.155128
-1.4909861
-1.8268445
-2.386608
-3.058324
-3.506135
-3.6180875
-3.506135
-3.3941822
-3.3941822
-3.2822294
-3.1702769
-2.9463716
-2.8344188
-2.9463716
-3.1702769
-3.058324
-2.6105132
-1.938797
-1.3790336
-1.0431757
-0.9312229
-1.0431757
-1.2670808
-1.4909861
-1.7148917
-2.0507498
-2.4985604
-2.9463716
-3.2822294
-3.506135
-3.841993
-4.401757
-5.297378
-6.528858
-8.096195
-9.88744
-11.56673
-12.910162
-13.805784
-14.589453
-15.485075
-16.268744
-16.828506
-16.828506
-16.6046
-16.15679
-15.597027
-15.149216
-14.92531
-15.037264
-15.373121
-15.597027
-15.708981
-15.597027
-15.149216
-14.253595
-13.134068
-12.350399
-11.902588
-11.678682
-11.454777
-11.118918
-10.671108
-10.335249
-10.335249
-10.5591545
-10.78306
-11.118918
-11.342824
-11.230871
-10.78306
-10.335249
-9.999392
-9.775486
-9.55158
-9.215723
-8.767912
-8.096195
-7.648385
-7.5364323
-7.648385
-7.648385
-7.088621
-6.3049526
-5.5212836
-5.073473
-4.8495674
-4.96152
-5.1854258
-5.073473
-4.7376146
-3.9539456
-2.8344188
-1.7148917
-0.5953646
0.4122095
0.9719734
1.0839262
1.195879
1.4197845
1.9795475
2.539311
2.7632165
2.4273582
1.9795475
1.4197845
