# Supplementary material for: Performances of the PIPER scalable child human body model in accident reconstruction
Source: PLoS One. 2017 Nov 14;12(11):e0187916. doi: 10.1371/journal.pone.0187916 (PMC5685610; doi:10.1371/journal.pone.0187916)
Supplement: S3 Data — This zip folder contains input accelerations for reproducibility of the accident reconstruction. Also, the readings from the dummy sensor are reported for reproducibility of the calculations. (ZIP) [file pone.0187916.s011.zip › CHANNEL/RAC03.017]

Test object number          :1
Name of the channel         :
Laboratory channel code     :16HEAD0000Q6AVYP
Customer channel code       :16HEAD0000Q6AVYP
Channel code                :16HEAD0000Q6AVYP
Unit                        :deg/s
Direction                   :Y
Dimension                   :AV
Transducer type             :H3GYR-GB18/Y/AV
Pre-filter type             :4000Hz 6pole Butterworth (device internal)
Cut off frequency           :4000.0
Channel frequency class     :2000
Channel amplitude class     :3600.0
Reference channel           :implicit
Reference channel name      :NOVALUE
Data source                 :transducer
Data status                 :ok
Sampling interval           :5.0E-5
Bit resolution              :16
.ValidationRemark           :Seulement la gamme [-0.4096 sec; 40.0 sec] a �t� lue. Gamme demand�e: [-6.0 sec; 40.0 sec].; 207 valeurs d�passent la limite CAC choisie dans [0.0751 sec; 0.0856 sec]
Time of first sample        :-0.2
Number of samples           :14000
First global maximum value  :3688.4268
Time of maximum value       :0.07515
First global minimum value  :-3074.3523
Time of minimum value       :0.15255
Start offset interval       :-0.1
End offset interval         :-0.05
-6.369864
-6.257087
-6.7081947
-7.384856
-8.174294
-8.850956
-9.189286
-9.076509
-8.399848
-7.8359637
-7.2720795
-6.7081947
-6.0315337
-5.354872
-4.7909875
-4.227103
-3.7759957
-3.7759957
-4.1143265
-4.6782107
-5.129318
-5.354872
-5.580426
-5.9187565
-6.482641
-7.0465255
-7.7231865
-8.625402
-9.753171
-10.768163
-11.670378
-12.68537
-13.474809
-14.15147
-14.602577
-14.940908
-15.166462
-15.392015
-15.504793
-15.730347
-16.40701
-17.196445
-17.873108
-18.324215
-18.436993
-18.662546
-19.000877
-19.339207
-19.677538
-19.903091
-19.790314
-19.56476
-19.226429
-19.113653
-18.8881
-18.662546
-18.324215
-17.985884
-17.985884
-17.985884
-18.098661
-17.985884
-17.873108
-17.873108
-18.324215
-19.000877
-19.226429
-18.775322
-17.985884
-17.309223
-17.08367
-17.196445
-17.08367
-16.858116
-16.519785
-16.068676
-15.504793
-14.828131
-14.038692
-13.023701
-11.783155
-10.429832
-9.076509
-8.174294
-7.497633
-7.0465255
-6.595418
-6.0315337
-5.6932025
-5.580426
-5.580426
-5.580426
-5.8059797
-6.257087
-7.384856
-8.738179
-10.204279
-11.332047
-11.895932
-12.347039
-12.798147
-13.249254
-13.474809
-13.249254
-12.798147
-12.459816
-12.347039
-12.008709
-11.557601
-11.106494
-10.768163
-10.655386
-10.655386
-10.768163
-10.8809395
-10.429832
-9.753171
-8.850956
-8.061518
-7.497633
-6.9337487
-6.369864
-5.9187565
-5.580426
-5.4676495
-5.4676495
-5.6932025
-6.1443105
-6.595418
-6.9337487
-7.0465255
-6.9337487
-6.8209715
-6.7081947
-6.369864
-5.8059797
-5.129318
-4.452657
-3.7759957
-3.2121115
-2.986557
-2.8737803
-2.7610035
-2.8737803
-3.3248882
-4.0015492
-4.9037642
-5.6932025
-6.1443105
-6.257087
-6.0315337
-5.580426
-5.129318
-5.0165415
-5.129318
-5.2420955
-5.2420955
-5.129318
-4.9037642
-4.6782107
-4.6782107
-5.129318
-5.8059797
-6.8209715
-7.6104097
-8.174294
-8.399848
-8.738179
-9.189286
-9.753171
-10.542609
-11.106494
-11.219271
-11.106494
-11.106494
-11.219271
-11.332047
-11.219271
-10.8809395
-10.429832
-9.865948
-9.753171
-9.865948
-9.753171
-9.414841
-9.076509
-8.850956
-8.850956
-8.512625
-7.7231865
-6.7081947
-5.8059797
-5.129318
-4.565434
-4.33988
-4.227103
-4.227103
-4.227103
-4.1143265
-3.8887725
-3.437665
-3.0993338
-2.8737803
-2.7610035
-2.6482267
-2.4226732
-2.53545
-2.7610035
-3.2121115
-3.437665
-3.437665
-3.2121115
-3.437665
-4.0015492
-4.452657
-4.565434
-4.33988
-4.33988
-4.452657
-4.6782107
-4.9037642
-4.9037642
-4.6782107
-4.227103
-3.7759957
-3.437665
-3.0993338
-2.53545
-1.8587885
-1.5204582
-1.4076805
-0.95657253
-0.50546646
-0.054358482
0.058418274
0.17119598
0.28397274
0.3967495
0.28397274
-0.054358482
-0.731019
-1.633235
-2.3098955
-2.986557
-3.663219
-4.33988
-5.2420955
-6.257087
-7.497633
-8.512625
-9.302063
-9.527617
-9.414841
-9.076509
-8.625402
-8.174294
-7.6104097
-7.0465255
-6.595418
-6.1443105
-5.8059797
-5.4676495
-5.2420955
-5.0165415
-4.9037642
-5.0165415
-5.0165415
-4.6782107
-4.452657
-4.227103
-4.33988
-4.6782107
-4.9037642
-4.9037642
-4.565434
-4.227103
-4.0015492
-4.1143265
-4.33988
-4.6782107
-5.0165415
-5.580426
-6.0315337
-6.482641
-6.595418
-6.595418
-6.369864
-5.9187565
-5.4676495
-5.0165415
-4.565434
-3.8887725
-2.986557
-1.9715652
-1.2949038
-0.731019
-0.279912
0.28397274
0.7350807
0.96063423
0.96063423
0.7350807
0.622303
0.50952625
0.50952625
0.50952625
0.50952625
0.50952625
0.3967495
0.058418274
-0.50546646
-1.4076805
-2.53545
-3.5504422
-4.452657
-5.0165415
-5.580426
-6.0315337
-6.257087
-6.369864
-6.369864
-6.0315337
-5.129318
-4.1143265
-3.3248882
-2.7610035
-2.3098955
-1.9715652
-1.7460117
-1.7460117
-1.7460117
-1.633235
-1.182127
-0.8437958
-0.8437958
-1.4076805
-1.9715652
-2.4226732
-2.53545
-2.084342
-1.2949038
-0.6182432
0.058418274
0.622303
1.2989635
1.8628492
2.3139563
2.7650642
3.1033945
3.2161713
2.9906178
2.7650642
2.426734
2.3139563
2.426734
2.5395107
2.6522875
2.7650642
2.877842
3.4417248
4.118387
4.4567175
4.231164
3.780056
3.4417248
3.328948
3.328948
3.328948
3.1033945
3.1033945
3.6672792
4.569495
5.020602
4.9078245
4.3439407
3.780056
3.1033945
2.6522875
2.3139563
1.975626
1.6372948
1.4117413
1.524518
1.8628492
1.8628492
1.524518
0.7350807
0.058418274
-0.16713524
-0.16713524
-0.054358482
0.17119598
0.17119598
0.17119598
0.17119598
0.058418274
-0.054358482
-0.054358482
-0.054358482
0.058418274
0.28397274
0.7350807
1.4117413
2.0884027
2.6522875
3.1033945
3.6672792
4.3439407
5.020602
5.3589315
5.584487
5.4717093
5.584487
5.584487
5.4717093
5.133378
4.4567175
3.780056
2.9906178
2.0884027
1.4117413
0.96063423
0.622303
0.17119598
-0.3926897
-1.182127
-2.084342
-3.0993338
-4.227103
-5.354872
-6.257087
-7.0465255
-7.497633
-8.061518
-8.512625
-8.738179
-8.399848
-7.8359637
-7.1593027
-6.482641
-5.9187565
-5.354872
-4.9037642
-4.6782107
-4.7909875
-4.9037642
-4.6782107
-4.0015492
-3.2121115
-2.4226732
-1.8587885
-1.4076805
-0.6182432
0.28397274
1.073411
1.4117413
1.524518
1.7500715
2.0884027
2.3139563
2.2011795
1.8628492
1.6372948
1.6372948
1.7500715
1.8628492
1.8628492
1.524518
1.073411
0.50952625
0.28397274
0.28397274
0.3967495
0.7350807
0.96063423
1.073411
0.96063423
1.073411
1.524518
2.0884027
2.6522875
2.9906178
3.2161713
3.328948
3.5545025
3.8928328
4.4567175
5.2461557
5.922818
6.1483717
6.2611475
6.373925
6.5994787
6.7122545
6.486703
6.035594
5.584487
5.133378
4.7950487
4.4567175
4.0056105
3.5545025
3.5545025
4.0056105
4.569495
5.2461557
5.697263
6.035594
6.373925
6.5994787
6.7122545
6.5994787
6.2611475
5.8100405
5.584487
5.3589315
5.133378
4.7950487
4.4567175
4.231164
3.8928328
3.328948
2.5395107
1.7500715
0.96063423
0.3967495
-0.054358482
-0.6182432
-1.182127
-1.7460117
-2.3098955
-2.7610035
-3.0993338
-3.2121115
-3.437665
-3.7759957
-4.227103
-4.6782107
-4.9037642
-5.0165415
-4.6782107
-4.1143265
-3.663219
-3.2121115
-2.53545
-1.9715652
-1.5204582
-1.4076805
-1.2949038
-0.8437958
-0.16713524
0.622303
1.073411
1.4117413
1.6372948
1.8628492
2.0884027
2.426734
2.6522875
2.6522875
2.6522875
2.7650642
2.9906178
3.328948
3.5545025
3.4417248
2.9906178
2.5395107
1.8628492
1.1861877
0.28397274
-0.279912
-0.50546646
-0.6182432
-0.731019
-1.0693502
-1.4076805
-1.7460117
-1.9715652
-2.1971188
-2.3098955
-2.4226732
-2.3098955
-2.3098955
-2.4226732
-2.53545
-2.3098955
-1.9715652
-1.7460117
-1.633235
-1.633235
-1.633235
-1.5204582
-1.633235
-2.084342
-3.3248882
-4.6782107
-5.9187565
-6.482641
-6.482641
-6.0315337
-5.354872
-4.33988
-3.0993338
-1.7460117
-0.3926897
1.073411
2.426734
3.6672792
4.569495
5.3589315
5.922818
6.486703
7.0505857
7.840024
8.516686
8.967793
8.74224
8.0655775
7.2761393
6.486703
5.8100405
5.2461557
4.682272
4.231164
4.0056105
4.0056105
4.0056105
3.8928328
3.780056
3.5545025
3.328948
2.7650642
2.3139563
2.0884027
2.3139563
2.5395107
2.6522875
2.426734
2.3139563
2.3139563
2.5395107
3.2161713
4.0056105
4.7950487
5.3589315
5.4717093
5.4717093
5.4717093
5.697263
5.8100405
5.4717093
5.020602
4.682272
4.682272
4.569495
4.3439407
4.118387
3.780056
3.6672792
3.8928328
4.118387
4.231164
4.0056105
3.6672792
3.780056
4.0056105
4.231164
4.118387
4.0056105
4.0056105
4.231164
4.4567175
4.682272
4.569495
4.0056105
3.2161713
2.3139563
1.6372948
1.1861877
0.8478575
0.50952625
0.17119598
-0.279912
-0.6182432
-0.731019
-0.95657253
-1.182127
-1.5204582
-1.8587885
-2.4226732
-3.0993338
-3.437665
-3.437665
-2.986557
-2.6482267
-2.7610035
-3.0993338
-3.437665
-3.7759957
-3.8887725
-4.1143265
-4.227103
-4.33988
-4.1143265
-3.8887725
-3.7759957
-4.0015492
-4.33988
-4.452657
-4.6782107
-5.0165415
-5.354872
-5.4676495
-5.354872
-5.129318
-5.0165415
-4.9037642
-4.7909875
-4.452657
-4.1143265
-3.7759957
-3.7759957
-4.1143265
-4.6782107
-4.9037642
-4.6782107
-4.227103
-3.663219
-2.986557
-2.084342
-1.2949038
-0.50546646
0.17119598
1.073411
2.0884027
2.6522875
2.7650642
2.6522875
2.5395107
2.426734
2.3139563
2.2011795
1.975626
1.8628492
1.8628492
1.8628492
1.8628492
1.524518
1.073411
0.50952625
0.3967495
0.622303
1.1861877
1.524518
1.7500715
1.8628492
1.7500715
1.7500715
1.975626
2.426734
2.6522875
2.7650642
2.9906178
3.328948
3.780056
4.3439407
4.7950487
4.9078245
4.3439407
3.4417248
2.5395107
2.0884027
2.0884027
2.3139563
2.6522875
2.9906178
3.4417248
4.118387
4.9078245
5.4717093
5.922818
6.486703
7.1633635
7.9528017
8.403909
8.629464
8.74224
8.629464
8.403909
8.0655775
7.727248
7.501693
7.501693
7.1633635
6.486703
5.3589315
4.118387
2.7650642
1.524518
0.50952625
-0.279912
-0.8437958
-1.2949038
-1.633235
-2.084342
-2.53545
-2.8737803
-3.2121115
-3.5504422
-3.8887725
-3.5504422
-2.7610035
-1.633235
-0.731019
0.058418274
0.8478575
1.8628492
2.877842
3.6672792
4.231164
4.4567175
4.569495
4.569495
4.7950487
5.3589315
6.035594
6.937808
7.840024
8.291133
8.629464
8.74224
8.74224
8.291133
7.6144705
6.486703
5.4717093
4.4567175
3.780056
3.328948
3.328948
3.328948
3.328948
3.328948
3.2161713
3.1033945
3.1033945
3.1033945
3.1033945
3.2161713
3.1033945
3.1033945
2.877842
2.877842
3.1033945
3.780056
4.682272
5.697263
6.7122545
7.501693
8.178355
8.74224
9.4189005
9.8700075
9.982785
9.8700075
9.75723
9.531676
9.193349
9.080571
9.080571
8.967793
8.855018
8.855018
9.080571
9.193349
9.080571
8.855018
8.855018
9.080571
9.4189005
9.75723
10.208339
10.772223
11.110555
11.2233305
10.997777
10.54667
9.8700075
9.531676
9.4189005
9.75723
9.982785
9.8700075
9.4189005
8.855018
8.403909
7.727248
6.825032
5.922818
5.4717093
5.2461557
5.133378
4.682272
3.8928328
3.1033945
2.6522875
2.3139563
1.8628492
1.073411
0.3967495
-0.16713524
-0.8437958
-1.5204582
-1.9715652
-2.1971188
-2.084342
-2.084342
-2.3098955
-2.7610035
-3.2121115
-3.2121115
-3.0993338
-2.986557
-2.986557
-2.6482267
-1.9715652
-0.95657253
-0.16713524
0.28397274
0.50952625
0.50952625
0.7350807
1.1861877
1.6372948
2.0884027
2.3139563
2.426734
2.0884027
1.8628492
1.8628492
1.975626
2.2011795
2.426734
2.9906178
3.5545025
3.8928328
4.118387
4.118387
4.4567175
4.9078245
4.9078245
4.682272
4.3439407
3.8928328
3.328948
2.5395107
1.524518
0.50952625
-0.50546646
-1.633235
-2.53545
-3.3248882
-3.5504422
-3.3248882
-2.986557
-2.6482267
-2.4226732
-2.1971188
-1.9715652
-1.633235
-0.731019
0.28397274
1.1861877
1.6372948
1.8628492
1.975626
1.975626
2.0884027
2.0884027
1.975626
1.524518
0.8478575
0.17119598
-0.16713524
-0.279912
-0.16713524
0.17119598
0.50952625
1.073411
1.8628492
2.7650642
3.780056
4.682272
5.584487
6.373925
6.7122545
6.937808
7.1633635
7.388917
7.1633635
6.825032
6.486703
6.373925
6.373925
6.2611475
6.373925
6.7122545
7.0505857
7.1633635
7.2761393
7.2761393
7.0505857
6.7122545
6.1483717
5.922818
5.697263
5.3589315
4.682272
3.5545025
2.426734
1.6372948
1.4117413
1.2989635
1.1861877
1.073411
1.073411
1.1861877
1.2989635
1.7500715
2.426734
3.1033945
3.4417248
3.5545025
3.780056
4.231164
4.4567175
4.4567175
4.3439407
4.4567175
4.682272
5.020602
5.133378
5.2461557
5.4717093
5.697263
5.4717093
4.9078245
4.3439407
3.6672792
3.1033945
2.426734
1.8628492
1.2989635
1.1861877
1.2989635
1.524518
1.7500715
1.6372948
1.4117413
1.1861877
1.073411
0.96063423
1.073411
1.1861877
1.524518
1.975626
2.426734
2.426734
2.0884027
1.4117413
0.7350807
0.17119598
-0.279912
-0.731019
-1.0693502
-1.5204582
-1.9715652
-2.6482267
-3.2121115
-3.3248882
-3.0993338
-2.4226732
-1.7460117
-1.5204582
-1.5204582
-1.8587885
-2.1971188
-2.6482267
-3.0993338
-3.7759957
-4.1143265
-4.33988
-4.1143265
-3.663219
-2.7610035
-1.633235
-0.3926897
0.7350807
1.4117413
1.7500715
1.975626
2.2011795
2.7650642
3.4417248
3.8928328
3.8928328
3.4417248
2.6522875
1.8628492
1.2989635
1.073411
1.073411
1.073411
1.1861877
1.073411
1.073411
1.073411
1.1861877
1.2989635
1.4117413
1.524518
1.975626
2.7650642
3.5545025
3.8928328
3.8928328
4.0056105
4.231164
4.682272
5.133378
5.922818
6.7122545
7.388917
7.6144705
7.1633635
6.5994787
6.035594
5.3589315
4.9078245
4.4567175
4.118387
3.5545025
2.9906178
2.2011795
1.524518
0.8478575
0.3967495
0.17119598
0.17119598
0.17119598
0.17119598
0.3967495
0.7350807
1.1861877
1.6372948
1.8628492
2.2011795
2.5395107
2.7650642
2.877842
2.9906178
3.328948
3.780056
4.231164
4.4567175
4.4567175
3.8928328
3.328948
2.877842
2.6522875
2.426734
2.2011795
2.0884027
2.3139563
2.7650642
3.1033945
3.2161713
3.2161713
3.1033945
2.9906178
2.7650642
2.7650642
2.877842
3.1033945
3.4417248
3.6672792
3.780056
3.6672792
3.2161713
2.5395107
1.7500715
1.1861877
0.7350807
0.3967495
-0.16713524
-0.8437958
-1.4076805
-1.7460117
-1.8587885
-1.5204582
-0.95657253
-0.3926897
0.17119598
0.622303
0.7350807
0.7350807
0.50952625
0.17119598
0.058418274
0.058418274
0.28397274
0.50952625
0.7350807
1.2989635
1.975626
2.426734
2.6522875
2.5395107
2.5395107
2.5395107
2.6522875
3.1033945
3.4417248
3.328948
2.877842
2.0884027
1.4117413
0.96063423
0.8478575
0.622303
0.28397274
-0.50546646
-1.0693502
-1.2949038
-1.0693502
-0.6182432
-0.279912
-0.279912
-0.279912
-0.3926897
-0.50546646
-0.3926897
-0.054358482
0.28397274
0.3967495
0.17119598
-0.054358482
-0.16713524
-0.16713524
-0.16713524
-0.3926897
-0.731019
-1.0693502
-1.0693502
-0.8437958
-0.50546646
-0.3926897
-0.50546646
-0.279912
0.17119598
0.7350807
0.96063423
0.7350807
0.50952625
0.17119598
-0.3926897
-1.0693502
-1.7460117
-1.9715652
-1.7460117
-1.2949038
-0.8437958
-0.3926897
-0.16713524
-0.16713524
-0.50546646
-0.6182432
-0.731019
-1.182127
-2.084342
-3.2121115
-4.1143265
-4.7909875
-5.354872
-5.8059797
-6.0315337
-6.1443105
-6.1443105
-5.9187565
-5.354872
-4.452657
-3.437665
-2.3098955
-1.2949038
-0.3926897
0.50952625
1.524518
2.5395107
3.4417248
3.8928328
3.6672792
3.328948
2.877842
2.426734
1.975626
1.524518
0.96063423
0.28397274
-0.279912
-0.8437958
-1.182127
-1.182127
-1.0693502
-0.731019
-0.3926897
-0.054358482
0.058418274
-0.279912
-0.8437958
-1.5204582
-1.9715652
-1.9715652
-1.4076805
-0.731019
0.058418274
0.50952625
0.8478575
1.1861877
1.2989635
1.2989635
1.073411
0.8478575
0.50952625
0.50952625
0.96063423
1.524518
2.2011795
2.6522875
3.1033945
3.5545025
4.118387
4.4567175
4.569495
4.4567175
4.3439407
4.4567175
4.569495
4.682272
4.682272
4.569495
4.0056105
2.877842
1.6372948
0.3967495
-0.731019
-1.633235
-2.4226732
-3.0993338
-3.5504422
-4.1143265
-4.9037642
-5.8059797
-7.0465255
-8.287071
-9.189286
-9.640394
-9.865948
-10.204279
-10.768163
-11.106494
-10.768163
-9.9787245
-9.302063
-8.963733
-8.850956
-8.850956
-8.963733
-9.189286
-9.414841
-9.302063
-8.738179
-7.948741
-7.384856
-6.8209715
-6.257087
-5.6932025
-5.2420955
-4.9037642
-4.6782107
-4.452657
-4.1143265
-3.7759957
-3.437665
-3.0993338
-2.53545
-2.084342
-1.8587885
-1.8587885
-1.8587885
-1.9715652
-2.084342
-2.3098955
-2.4226732
-2.7610035
-3.0993338
-3.3248882
-3.5504422
-3.7759957
-4.1143265
-4.227103
-4.227103
-4.33988
-4.6782107
-4.9037642
-5.2420955
-5.2420955
-5.129318
-4.452657
-3.5504422
-2.53545
-1.8587885
-1.4076805
-1.4076805
-1.7460117
-2.1971188
-2.4226732
-2.6482267
-3.0993338
-4.0015492
-5.2420955
-6.7081947
-8.061518
-9.302063
-10.204279
-10.993717
-11.219271
-11.219271
-10.993717
-10.8809395
-10.8809395
-11.106494
-11.106494
-10.768163
-10.429832
-10.204279
-9.9787245
-9.640394
-9.076509
-8.512625
-7.8359637
-7.0465255
-6.257087
-5.4676495
-4.9037642
-4.0015492
-2.6482267
-1.2949038
-0.3926897
-0.16713524
-0.279912
-0.6182432
-0.8437958
-0.8437958
-0.95657253
-1.2949038
-1.5204582
-1.633235
-1.4076805
-1.4076805
-1.5204582
-1.7460117
-1.7460117
-1.633235
-1.7460117
-2.084342
-2.6482267
-3.2121115
-3.663219
-4.227103
-5.129318
-6.0315337
-6.7081947
-7.1593027
-7.6104097
-8.287071
-8.850956
-8.963733
-8.850956
-8.850956
-8.850956
-8.963733
-9.076509
-9.414841
-9.9787245
-10.429832
-10.768163
-10.993717
-11.332047
-11.783155
-12.121486
-12.121486
-12.008709
-12.008709
-12.459816
-13.249254
-14.15147
-14.828131
-15.166462
-15.392015
-15.392015
-15.504793
-15.392015
-15.504793
-15.504793
-15.392015
-15.392015
-15.617569
-16.068676
-16.40701
-16.294231
-16.181454
-16.519785
-17.309223
-18.436993
-19.56476
-20.24142
-20.466976
-20.466976
-20.69253
-20.918083
-21.143637
-21.03086
-20.805305
-20.579754
-20.579754
-20.579754
-20.69253
-20.69253
-20.805305
-20.805305
-20.918083
-21.143637
-21.36919
-21.707521
-22.271408
-22.49696
-22.49696
-21.8203
-20.805305
-20.01587
-19.451984
-19.113653
-18.8881
-18.549768
-18.211437
-17.647552
-17.08367
-16.745338
-16.970892
-17.421999
-17.76033
-17.76033
-17.421999
-17.196445
-17.196445
-17.309223
-17.534777
-17.534777
-17.421999
-17.08367
-16.858116
-16.63256
-16.63256
-16.858116
-16.970892
-17.08367
-16.970892
-16.745338
-16.858116
-17.08367
-17.534777
-17.76033
-17.985884
-17.985884
-18.098661
-18.211437
-18.324215
-18.775322
-19.339207
-20.01587
-20.805305
-21.594746
-22.384182
-23.173622
-24.075836
-24.752499
-25.203606
-25.654713
-25.76749
-25.76749
-25.654713
-25.42916
-24.97805
-24.188614
-23.060844
-21.933075
-20.918083
-20.01587
-19.339207
-18.775322
-18.436993
-18.211437
-17.985884
-17.985884
-18.211437
-18.775322
-19.226429
-19.790314
-20.466976
-21.256414
-22.15863
-22.948067
-23.286398
-23.286398
-23.286398
-23.62473
-24.075836
-24.63972
-25.090828
-25.203606
-25.203606
-24.97805
-24.97805
-24.97805
-24.97805
-24.97805
-24.97805
-25.203606
-25.42916
-25.541935
-25.541935
-25.42916
-25.316383
-25.316383
-25.316383
-25.316383
-25.203606
-25.090828
-25.203606
-25.541935
-25.654713
-25.541935
-25.203606
-24.752499
-24.414165
-23.96306
-23.511951
-22.948067
-22.045853
-21.03086
-20.128645
-19.339207
-18.8881
-18.662546
-18.436993
-18.098661
-17.985884
-17.873108
-17.873108
-18.098661
-18.662546
-19.451984
-20.128645
-20.466976
-20.466976
-20.579754
-21.143637
-21.594746
-21.933075
-22.271408
-22.609737
-22.948067
-23.173622
-23.62473
-24.075836
-24.865274
-25.654713
-26.218597
-26.669704
-27.120811
-27.571922
-27.684696
-27.571922
-27.459145
-27.571922
-27.797474
-28.023026
-28.24858
-28.812466
-29.37635
-29.71468
-29.489128
-29.038021
-28.361359
-27.797474
-27.008036
-26.218597
-25.541935
-24.752499
-24.188614
-23.62473
-23.286398
-22.948067
-22.49696
-21.933075
-21.481968
-21.143637
-20.918083
-20.579754
-20.354198
-20.579754
-20.918083
-21.256414
-21.36919
-21.256414
-20.918083
-20.805305
-20.918083
-21.256414
-21.707521
-21.8203
-21.594746
-21.03086
-20.69253
-20.579754
-20.69253
-20.69253
-20.69253
-20.579754
-20.354198
-19.903091
-19.677538
-19.451984
-19.339207
-19.226429
-19.226429
-19.113653
-19.000877
-18.662546
-18.324215
-17.985884
-17.647552
-17.421999
-17.196445
-17.08367
-17.309223
-17.985884
-18.775322
-19.677538
-20.579754
-21.594746
-22.271408
-22.49696
-22.271408
-21.933075
-21.8203
-22.045853
-22.271408
-22.384182
-22.384182
-22.722513
-23.286398
-23.850283
-24.414165
-24.63972
-24.752499
-24.752499
-24.752499
-24.97805
-25.654713
-26.218597
-26.556927
-26.556927
-26.331375
-25.993042
-25.541935
-24.97805
-24.63972
-24.63972
-24.63972
-24.414165
-24.188614
-24.075836
-24.075836
-24.075836
-23.96306
-23.850283
-23.96306
-24.075836
-23.850283
-23.62473
-23.62473
-23.850283
-24.075836
-24.188614
-24.188614
-24.075836
-23.737507
-22.948067
-21.8203
-20.579754
-19.677538
-19.000877
-18.436993
-18.098661
-17.985884
-18.098661
-18.211437
-18.098661
-17.873108
-17.76033
-17.873108
-18.436993
-19.113653
-19.790314
-20.354198
-20.69253
-20.805305
-20.69253
-20.128645
-19.56476
-19.226429
-19.226429
-19.451984
-19.790314
-20.354198
-21.143637
-22.15863
-23.173622
-23.62473
-23.62473
-23.62473
-23.62473
-23.511951
-23.060844
-22.384182
-22.045853
-22.271408
-22.835289
-23.737507
-24.752499
-25.993042
-27.120811
-27.910252
-28.58691
-28.925243
-28.925243
-28.474136
-27.910252
-27.459145
-27.23359
-27.008036
-26.89526
-26.556927
-26.10582
-25.880268
-25.76749
-26.10582
-26.669704
-27.459145
-28.24858
-28.925243
-29.37635
-29.940235
-30.391342
-30.50412
-30.278564
-29.71468
-28.812466
-27.797474
-27.23359
-26.782482
-26.556927
-26.218597
-25.76749
-25.316383
-24.97805
-24.97805
-25.316383
-25.654713
-26.218597
-26.89526
-27.571922
-27.910252
-27.797474
-27.684696
-27.910252
-28.24858
-28.474136
-28.58691
-28.699688
-28.812466
-29.038021
-29.601902
-30.278564
-30.955227
-31.519112
-31.970219
-32.082996
-31.85744
-31.519112
-31.180779
-31.068005
-30.84245
-30.729671
-30.616898
-30.391342
-30.053013
-29.71468
-29.601902
-29.71468
-29.827457
-29.940235
-29.601902
-28.58691
-27.459145
-26.556927
-26.218597
-25.993042
-25.541935
-24.752499
-23.850283
-22.835289
-22.15863
-21.707521
-21.481968
-21.481968
-21.594746
-21.933075
-22.384182
-22.609737
-22.609737
-22.384182
-21.933075
-21.36919
-20.69253
-20.01587
-19.56476
-19.339207
-19.226429
-18.8881
-18.662546
-18.549768
-18.775322
-19.113653
-19.56476
-20.01587
-20.354198
-20.466976
-20.69253
-20.805305
-20.805305
-20.579754
-20.24142
-19.677538
-18.8881
-17.985884
-17.309223
-16.858116
-16.519785
-16.181454
-15.8431225
-15.617569
-15.730347
-16.068676
-16.519785
-16.858116
-17.08367
-17.421999
-17.873108
-18.098661
-17.873108
-17.421999
-16.970892
-16.745338
-16.40701
-15.8431225
-15.166462
-14.4898
-13.925916
-13.362032
-12.910924
-12.347039
-11.783155
-11.557601
-11.557601
-11.670378
-11.557601
-11.444824
-11.332047
-11.444824
-11.670378
-12.347039
-13.249254
-14.377024
-15.166462
-15.504793
-15.504793
-15.279239
-15.053685
-14.828131
-14.4898
-14.038692
-13.362032
-12.347039
-11.444824
-10.8809395
-10.768163
-10.8809395
-10.655386
-10.317056
-10.204279
-10.655386
-11.219271
-11.444824
-11.444824
-11.557601
-11.670378
-11.670378
-11.219271
-10.8809395
-11.106494
-11.783155
-12.572594
-13.136477
-13.587585
-14.038692
-14.602577
-15.279239
-15.8431225
-16.40701
-16.745338
-17.196445
-17.76033
-18.436993
-19.113653
-19.790314
-20.128645
-20.128645
-19.790314
-19.56476
-19.790314
-20.128645
-20.24142
-20.01587
-19.56476
-19.113653
-19.113653
-19.56476
-20.69253
-21.933075
-23.173622
-24.414165
-25.654713
-26.782482
-27.684696
-28.361359
-28.812466
-29.150799
-29.489128
-29.71468
-29.940235
-30.165787
-30.053013
-29.601902
-28.925243
-28.023026
-27.120811
-26.331375
-25.76749
-25.42916
-25.316383
-25.42916
-25.42916
-25.541935
-25.316383
-24.97805
-24.30139
-23.286398
-22.15863
-21.256414
-20.466976
-20.01587
-19.451984
-18.8881
-18.436993
-18.098661
-18.211437
-18.662546
-19.339207
-19.790314
-20.128645
-20.354198
-20.579754
-20.69253
-20.805305
-21.03086
-21.03086
-20.805305
-20.24142
-19.903091
-19.903091
-20.01587
-19.903091
-19.790314
-19.790314
-19.790314
-19.451984
-18.775322
-18.211437
-17.873108
-17.76033
-17.76033
-17.873108
-17.985884
-17.873108
-17.534777
-17.08367
-16.63256
-16.294231
-16.068676
-15.617569
-15.053685
-14.715355
-14.828131
-15.279239
-15.504793
-15.504793
-15.166462
-14.828131
-14.715355
-14.602577
-14.15147
-13.474809
-12.910924
-12.572594
-12.459816
-12.347039
-12.008709
-11.332047
-10.429832
-9.527617
-8.738179
-7.948741
-7.384856
-6.9337487
-6.7081947
-6.482641
-6.257087
-6.257087
-6.595418
-6.8209715
-6.9337487
-7.0465255
-7.0465255
-7.1593027
-7.1593027
-7.0465255
-6.595418
-6.0315337
-5.580426
-5.4676495
-5.580426
-5.6932025
-5.6932025
-5.4676495
-5.2420955
-5.354872
-5.4676495
-5.580426
-5.9187565
-6.482641
-7.2720795
-8.061518
-8.512625
-8.963733
-9.414841
-9.753171
-9.865948
-9.753171
-9.753171
-9.753171
-9.753171
-9.753171
-9.527617
-9.527617
-9.640394
-10.091501
-10.655386
-10.8809395
-10.8809395
-10.429832
-10.204279
-10.204279
-10.429832
-10.542609
-10.542609
-10.317056
-10.204279
-10.317056
-10.542609
-10.542609
-9.9787245
-9.076509
-8.061518
-7.384856
-7.0465255
-7.0465255
-7.384856
-8.061518
-8.850956
-9.414841
-9.753171
-9.865948
-9.640394
-9.302063
-9.189286
-9.189286
-9.076509
-8.625402
-7.8359637
-6.9337487
-6.257087
-5.6932025
-5.354872
-5.2420955
-5.4676495
-5.6932025
-5.4676495
-4.452657
-3.2121115
-2.084342
-0.95657253
0.3967495
1.8628492
3.1033945
4.231164
5.133378
5.8100405
6.2611475
6.7122545
7.2761393
7.840024
8.0655775
8.178355
8.291133
8.291133
7.9528017
7.6144705
7.388917
7.2761393
7.1633635
7.0505857
7.2761393
7.388917
7.1633635
6.486703
5.8100405
5.020602
4.3439407
3.780056
2.9906178
2.0884027
1.1861877
0.622303
0.058418274
-0.50546646
-1.182127
-1.9715652
-2.6482267
-3.2121115
-3.663219
-4.227103
-4.7909875
-5.4676495
-5.9187565
-6.369864
-6.7081947
-6.7081947
-6.369864
-5.8059797
-5.354872
-4.9037642
-4.7909875
-4.7909875
-5.0165415
-5.129318
-5.129318
-5.129318
-5.129318
-5.2420955
-5.4676495
-5.6932025
-5.8059797
-5.6932025
-5.4676495
-5.2420955
-5.0165415
-5.0165415
-5.0165415
-5.354872
-5.6932025
-5.8059797
-5.354872
-4.6782107
-4.0015492
-3.5504422
-3.5504422
-3.663219
-3.5504422
-3.0993338
-2.6482267
-2.1971188
-1.7460117
-1.182127
-0.50546646
0.17119598
0.7350807
1.1861877
1.524518
1.975626
2.5395107
3.2161713
3.8928328
4.231164
4.3439407
4.3439407
4.4567175
4.682272
4.9078245
5.133378
5.3589315
5.8100405
6.1483717
6.373925
6.486703
6.5994787
6.937808
7.0505857
6.825032
6.486703
6.035594
5.584487
4.7950487
3.5545025
2.0884027
0.8478575
0.058418274
-0.279912
-0.054358482
0.3967495
1.073411
1.7500715
2.426734
3.1033945
3.8928328
4.4567175
5.133378
6.1483717
7.501693
8.74224
9.75723
10.095561
10.095561
9.982785
9.8700075
9.982785
10.095561
9.982785
9.8700075
9.982785
10.433892
10.885001
10.885001
10.54667
10.095561
9.8700075
9.8700075
9.4189005
8.74224
8.0655775
7.6144705
7.388917
6.825032
5.922818
5.133378
4.569495
4.569495
4.4567175
4.0056105
3.328948
2.6522875
2.2011795
2.2011795
2.3139563
2.2011795
1.8628492
1.1861877
0.17119598
-0.6182432
-1.0693502
-1.2949038
-1.2949038
-1.0693502
-0.6182432
-0.054358482
0.622303
1.2989635
2.0884027
2.877842
3.6672792
4.4567175
5.3589315
5.8100405
5.922818
6.035594
6.2611475
6.7122545
7.2761393
7.9528017
8.855018
9.644454
10.321115
10.772223
10.885001
10.772223
10.433892
10.095561
9.75723
9.4189005
8.967793
8.74224
8.74224
8.629464
8.403909
7.9528017
7.727248
7.727248
7.9528017
7.9528017
7.727248
7.501693
7.2761393
6.937808
6.486703
6.1483717
6.1483717
6.486703
6.7122545
6.373925
6.035594
5.922818
6.373925
6.7122545
6.5994787
5.922818
4.7950487
3.780056
2.877842
2.3139563
2.3139563
2.6522875
3.4417248
4.3439407
4.9078245
5.3589315
5.584487
5.8100405
5.8100405
5.4717093
5.020602
4.682272
4.4567175
4.231164
4.3439407
4.3439407
4.3439407
4.0056105
3.5545025
3.1033945
2.877842
2.7650642
2.5395107
2.0884027
1.1861877
0.058418274
-0.8437958
-1.182127
-1.182127
-0.95657253
-0.50546646
-0.16713524
0.058418274
0.50952625
1.1861877
1.8628492
2.2011795
2.2011795
2.3139563
2.7650642
3.1033945
3.2161713
3.2161713
3.2161713
2.9906178
2.877842
2.6522875
2.426734
2.2011795
2.0884027
2.0884027
1.975626
1.8628492
1.8628492
2.3139563
3.1033945
4.3439407
5.697263
7.2761393
9.080571
10.997777
12.689431
14.042752
15.057746
16.072739
16.974953
17.651615
17.651615
17.538837
17.538837
17.989944
18.55383
18.779385
19.004936
19.456043
19.794376
20.132706
20.019928
19.56882
18.892159
18.2155
17.651615
17.200504
16.862175
16.411068
15.959962
15.734408
15.621631
15.508853
15.396077
15.396077
15.621631
15.621631
15.508853
14.944968
14.042752
13.0277605
11.787215
10.772223
10.095561
9.644454
9.4189005
9.306125
9.306125
9.306125
9.080571
8.629464
8.0655775
7.501693
7.2761393
7.388917
7.727248
8.403909
8.967793
9.193349
9.080571
9.080571
8.967793
8.629464
8.178355
7.840024
7.727248
7.501693
7.0505857
6.7122545
6.5994787
6.5994787
6.5994787
6.2611475
6.035594
5.697263
5.3589315
5.3589315
5.584487
5.584487
5.3589315
4.682272
3.8928328
2.9906178
1.975626
0.96063423
0.17119598
-0.3926897
-0.731019
-0.95657253
-1.182127
-1.2949038
-1.0693502
-0.731019
-0.6182432
-0.8437958
-1.182127
-1.182127
-0.95657253
-0.50546646
-0.054358482
0.17119598
0.28397274
0.28397274
0.3967495
0.8478575
1.6372948
2.7650642
3.6672792
4.4567175
4.682272
4.4567175
4.231164
4.118387
4.118387
3.8928328
3.780056
3.8928328
4.118387
4.3439407
4.4567175
4.4567175
4.4567175
4.569495
4.682272
4.7950487
5.020602
5.4717093
5.922818
6.1483717
6.1483717
6.1483717
6.373925
6.5994787
6.7122545
6.373925
5.8100405
4.9078245
4.0056105
2.9906178
2.0884027
1.524518
1.524518
1.6372948
1.8628492
1.975626
2.2011795
2.426734
2.5395107
2.6522875
2.7650642
2.877842
2.7650642
2.7650642
2.877842
3.2161713
3.328948
3.328948
3.2161713
3.328948
3.328948
3.4417248
3.6672792
3.8928328
4.0056105
3.8928328
3.780056
3.6672792
3.780056
3.8928328
4.118387
4.3439407
4.569495
4.682272
4.4567175
4.118387
3.6672792
3.328948
3.1033945
2.877842
2.9906178
3.2161713
3.780056
4.4567175
5.133378
5.584487
5.922818
5.922818
5.697263
5.2461557
4.569495
3.780056
3.1033945
2.6522875
2.3139563
2.3139563
2.3139563
2.426734
2.5395107
2.6522875
2.5395107
2.3139563
1.8628492
1.4117413
1.1861877
1.073411
1.1861877
1.2989635
1.2989635
1.2989635
1.4117413
1.524518
1.8628492
2.2011795
2.0884027
1.7500715
1.4117413
1.4117413
1.6372948
1.8628492
2.2011795
2.5395107
2.7650642
2.9906178
3.4417248
4.118387
4.9078245
5.584487
6.035594
6.373925
6.7122545
6.937808
7.0505857
6.7122545
6.2611475
5.584487
4.682272
3.8928328
3.328948
2.9906178
2.9906178
3.1033945
3.1033945
2.9906178
2.877842
3.1033945
3.4417248
3.780056
3.780056
3.5545025
3.1033945
2.5395107
1.975626
1.4117413
1.073411
1.1861877
1.524518
1.8628492
1.975626
2.0884027
2.426734
2.6522875
2.6522875
2.426734
2.3139563
2.426734
2.7650642
3.328948
3.780056
4.231164
4.682272
5.133378
5.3589315
5.584487
5.8100405
6.1483717
6.2611475
6.2611475
6.1483717
6.486703
7.1633635
7.6144705
7.9528017
8.178355
8.629464
9.080571
9.531676
9.75723
9.75723
9.193349
8.291133
7.0505857
5.8100405
4.7950487
4.231164
3.780056
3.328948
2.877842
2.5395107
2.426734
2.426734
2.3139563
2.2011795
2.0884027
2.3139563
2.426734
2.3139563
1.975626
1.8628492
1.975626
2.2011795
2.5395107
2.9906178
3.328948
3.8928328
4.569495
5.584487
6.5994787
7.501693
7.9528017
8.0655775
7.840024
7.727248
7.388917
7.0505857
6.7122545
6.486703
6.1483717
5.8100405
5.584487
5.584487
5.697263
5.8100405
5.8100405
6.1483717
6.7122545
7.501693
8.291133
8.967793
9.193349
8.967793
8.516686
7.9528017
7.388917
6.825032
6.373925
6.035594
5.697263
5.133378
4.569495
4.118387
3.8928328
3.780056
3.5545025
3.2161713
2.7650642
2.3139563
2.0884027
1.7500715
1.2989635
0.8478575
0.50952625
0.28397274
-0.16713524
-0.95657253
-1.7460117
-2.4226732
-2.6482267
-2.4226732
-2.084342
-1.8587885
-1.633235
-1.4076805
-0.95657253
-0.3926897
0.058418274
0.28397274
0.3967495
0.622303
1.073411
1.7500715
2.5395107
3.2161713
3.6672792
3.8928328
4.3439407
5.2461557
6.373925
7.388917
8.0655775
8.291133
8.291133
8.0655775
7.727248
7.388917
7.0505857
6.825032
6.825032
6.7122545
6.486703
5.8100405
4.9078245
4.231164
3.8928328
3.5545025
3.2161713
2.9906178
2.7650642
2.5395107
2.3139563
1.8628492
1.4117413
0.8478575
0.622303
0.622303
0.622303
0.7350807
0.96063423
0.96063423
0.622303
-0.16713524
-0.8437958
-1.182127
-1.2949038
-1.2949038
-1.2949038
-1.182127
-0.8437958
-0.3926897
0.28397274
0.8478575
1.073411
1.1861877
1.6372948
2.426734
3.5545025
4.7950487
6.1483717
7.388917
8.629464
9.4189005
9.8700075
9.644454
9.080571
8.516686
8.403909
8.291133
8.291133
8.403909
8.74224
9.193349
9.982785
10.659446
11.336108
11.787215
12.125546
12.463878
12.576655
12.463878
12.463878
12.463878
12.576655
13.0277605
13.478868
13.929976
14.042752
13.817199
13.253314
12.125546
10.659446
9.193349
7.840024
6.825032
5.8100405
4.569495
3.328948
2.2011795
1.2989635
0.622303
0.17119598
-0.16713524
-0.279912
-0.3926897
-0.279912
0.058418274
0.28397274
0.28397274
0.058418274
-0.16713524
-0.279912
-0.16713524
-0.16713524
-0.6182432
-1.4076805
-1.9715652
-2.084342
-1.8587885
-1.8587885
-2.3098955
-3.2121115
-4.227103
-5.129318
-5.8059797
-6.257087
-6.369864
-6.369864
-6.257087
-6.1443105
-6.369864
-6.7081947
-7.0465255
-7.1593027
-7.384856
-7.6104097
-7.948741
-8.287071
-8.399848
-8.061518
-7.6104097
-7.1593027
-6.9337487
-6.9337487
-6.9337487
-6.8209715
-6.7081947
-6.8209715
-7.0465255
-7.0465255
-6.482641
-5.354872
-4.227103
-3.5504422
-3.2121115
-2.986557
-2.7610035
-2.3098955
-1.9715652
-1.633235
-1.4076805
-1.182127
-0.8437958
-0.6182432
-0.50546646
-0.50546646
-0.731019
-0.95657253
-1.4076805
-1.8587885
-2.4226732
-2.8737803
-3.3248882
-3.8887725
-4.33988
-4.33988
-4.227103
-4.1143265
-4.452657
-4.7909875
-5.0165415
-4.565434
-4.0015492
-3.3248882
-2.986557
-2.8737803
-2.7610035
-2.53545
-2.4226732
-2.53545
-2.6482267
-2.53545
-2.3098955
-2.084342
-2.084342
-2.084342
-2.084342
-2.1971188
-2.53545
-2.986557
-3.3248882
-3.5504422
-3.663219
-3.5504422
-3.0993338
-2.53545
-1.9715652
-1.633235
-1.5204582
-1.4076805
-1.182127
-0.95657253
-0.8437958
-0.8437958
-0.8437958
-0.95657253
-1.0693502
-0.95657253
-0.6182432
-0.054358482
0.622303
1.2989635
1.7500715
2.2011795
2.5395107
2.6522875
2.426734
1.975626
1.524518
1.073411
0.622303
0.17119598
-0.3926897
-0.8437958
-1.0693502
-1.2949038
-1.5204582
-1.9715652
-2.53545
-3.0993338
-3.663219
-4.227103
-4.9037642
-5.6932025
-6.595418
-7.2720795
-7.7231865
-8.174294
-8.625402
-8.850956
-8.850956
-8.625402
-8.399848
-8.287071
-8.287071
-8.287071
-8.287071
-8.287071
-8.399848
-8.625402
-8.850956
-8.963733
-9.189286
-9.189286
-9.189286
-9.076509
-8.625402
-7.8359637
-6.8209715
-5.8059797
-5.4676495
-5.580426
-5.9187565
-6.1443105
-6.369864
-6.369864
-6.369864
-6.482641
-6.482641
-6.369864
-6.0315337
-5.6932025
-5.6932025
-5.6932025
-5.6932025
-5.580426
-5.580426
-5.580426
-5.4676495
-5.2420955
-5.0165415
-4.7909875
-4.33988
-4.0015492
-4.1143265
-4.6782107
-5.580426
-6.482641
-7.0465255
-7.384856
-7.7231865
-7.948741
-8.174294
-8.174294
-8.174294
-8.399848
-9.076509
-9.9787245
-10.768163
-11.332047
-11.783155
-12.459816
-13.362032
-14.15147
-14.602577
-14.715355
-14.715355
-14.602577
-14.940908
-15.504793
-16.40701
-17.534777
-18.775322
-19.790314
-20.579754
-20.69253
-20.579754
-20.128645
-19.790314
-19.226429
-18.324215
-17.421999
-16.745338
-16.294231
-15.8431225
-15.392015
-14.940908
-14.602577
-14.377024
-13.925916
-13.249254
-12.347039
-11.444824
-10.768163
-10.204279
-9.640394
-9.302063
-9.189286
-9.527617
-9.865948
-9.9787245
-9.865948
-9.9787245
-10.317056
-10.655386
-10.8809395
-10.993717
-11.106494
-11.332047
-11.444824
-11.332047
-10.993717
-10.8809395
-11.106494
-11.444824
-11.783155
-12.008709
-12.234262
-12.459816
-12.798147
-13.362032
-14.15147
-14.940908
-15.617569
-16.181454
-16.519785
-16.858116
-17.196445
-17.647552
-18.324215
-19.000877
-19.451984
-19.677538
-19.677538
-19.56476
-19.339207
-19.113653
-18.775322
-18.549768
-18.436993
-18.324215
-18.324215
-18.211437
-17.985884
-17.985884
-17.985884
-18.211437
-18.662546
-19.226429
-19.677538
-20.128645
-20.24142
-20.24142
-20.24142
-20.466976
-21.03086
-21.594746
-22.045853
-22.384182
-22.722513
-23.173622
-23.62473
-24.075836
-24.752499
-25.203606
-25.42916
-25.541935
-25.42916
-25.316383
-25.090828
-24.752499
-24.188614
-23.737507
-23.511951
-23.286398
-23.286398
-23.173622
-23.060844
-22.948067
-23.060844
-23.399174
-23.737507
-23.737507
-23.737507
-23.737507
-24.075836
-24.414165
-24.752499
-25.203606
-25.654713
-25.993042
-26.10582
-26.10582
-25.993042
-25.76749
-25.654713
-25.42916
-24.865274
-24.075836
-23.060844
-22.15863
-21.36919
-20.69253
-20.01587
-19.339207
-18.662546
-17.985884
-17.309223
-16.519785
-15.617569
-15.053685
-14.715355
-14.602577
-14.377024
-14.038692
-13.813139
-13.925916
-14.264247
-14.4898
-14.602577
-15.053685
-15.730347
-16.40701
-16.745338
-16.970892
-17.534777
-18.436993
-19.226429
-19.790314
-19.903091
-19.790314
-19.903091
-20.128645
-20.579754
-20.918083
-21.143637
-21.481968
-22.045853
-22.49696
-22.722513
-22.722513
-22.609737
-22.384182
-22.15863
-21.8203
-21.707521
-21.8203
-22.384182
-23.399174
-24.97805
-26.782482
-28.24858
-29.150799
-29.601902
-29.827457
-30.053013
-30.165787
-30.053013
-29.827457
-29.150799
-28.474136
-28.023026
-27.910252
-27.797474
-27.684696
-27.346367
-26.89526
-26.669704
-26.669704
-26.782482
-27.008036
-26.89526
-26.669704
-25.993042
-25.42916
-24.97805
-24.752499
-24.414165
-24.188614
-24.075836
-24.188614
-24.414165
-24.414165
-24.188614
-23.850283
-23.96306
-24.63972
-25.541935
-26.331375
-26.89526
-27.346367
-27.571922
-27.797474
-28.361359
-29.150799
-29.827457
-30.50412
-31.180779
-31.85744
-32.534103
-33.210766
-33.88743
-34.564087
-34.902416
-35.015194
-35.353527
-35.91741
-36.481297
-36.932404
-37.157955
-37.270733
-37.49629
-37.834618
-38.398502
-38.73683
-38.84961
-38.624054
-38.398502
-37.94739
-37.49629
-36.932404
-36.59407
-36.70685
-37.04518
-37.157955
-37.04518
-36.70685
-36.36852
-36.030186
-35.691856
-35.353527
-35.12797
-34.902416
-34.45131
-33.88743
-33.436317
-33.09799
-32.75966
-32.534103
-31.970219
-31.519112
-30.955227
-30.729671
-30.616898
-30.616898
-30.50412
-30.391342
-30.165787
-29.827457
-29.038021
-28.023026
-27.008036
-26.218597
-25.42916
-24.63972
-24.075836
-23.62473
-23.399174
-23.286398
-23.173622
-23.060844
-22.948067
-23.060844
-23.62473
-24.526943
-25.654713
-26.89526
-28.135803
-29.263573
-30.053013
-30.616898
-31.068005
-31.293556
-31.406334
-31.744663
-32.308548
-32.872433
-33.323544
-33.549095
-34.11298
-34.789642
-35.57908
-36.481297
-37.270733
-37.94739
-38.285725
-38.511276
-38.624054
-38.73683
-39.075165
-39.63905
-40.202934
-40.541264
-40.879593
-41.443478
-42.34569
-43.022354
-43.360687
-43.24791
-42.909576
-42.571247
-42.45847
-42.232914
-41.781807
-41.3307
-41.10515
-41.217922
-41.556255
-41.66903
-41.781807
-41.66903
-41.443478
-41.3307
-41.10515
-40.76682
-40.428486
-40.31571
-40.202934
-40.202934
-40.090157
-39.751823
-39.52627
-39.413494
-39.63905
-39.97738
-40.541264
-41.10515
-41.66903
-42.12014
-42.34569
-42.34569
-42.12014
-41.894585
-41.894585
-42.007362
-42.12014
-42.34569
-42.45847
-42.45847
-42.45847
-42.34569
-42.232914
-41.66903
-40.99237
-40.202934
-39.413494
-38.73683
-38.06017
-37.270733
-36.36852
-35.57908
-34.902416
-34.45131
-34.11298
-33.88743
-33.436317
-33.210766
-33.09799
-33.323544
-33.549095
-33.661873
-33.77465
-33.77465
-33.661873
-33.436317
-33.210766
-32.98521
-32.98521
-33.09799
-33.323544
-33.436317
-33.549095
-33.661873
-34.000202
-34.45131
-35.015194
-35.4663
-35.91741
-35.91741
-35.804634
-35.57908
-35.4663
-35.4663
-35.24075
-34.789642
-34.225758
-33.88743
-33.88743
-33.77465
-33.549095
-33.323544
-32.98521
-32.421326
-31.744663
-31.180779
-30.84245
-30.84245
-30.84245
-30.84245
-30.955227
-31.293556
-31.744663
-31.970219
-32.082996
-31.744663
-31.180779
-30.391342
-29.940235
-29.601902
-29.489128
-29.37635
-29.263573
-29.263573
-29.37635
-29.827457
-30.616898
-31.63189
-32.64688
-33.436317
-33.88743
-34.225758
-34.45131
-34.789642
-35.353527
-35.91741
-36.59407
-37.157955
-37.609066
-37.609066
-37.38351
-37.270733
-37.38351
-37.94739
-38.84961
-40.090157
-41.3307
-42.34569
-43.13513
-43.811794
-44.37568
-44.37568
-43.811794
-43.022354
-42.007362
-40.99237
-39.8646
-38.73683
-37.72184
-36.819626
-36.142963
-36.142963
-36.36852
-36.481297
-36.25574
-35.804634
-35.57908
-35.24075
-34.564087
-33.549095
-32.308548
-31.293556
-30.391342
-29.489128
-28.58691
-27.910252
-27.684696
-27.571922
-27.571922
-27.684696
-28.023026
-28.474136
-29.263573
-29.940235
-30.391342
-30.729671
-30.84245
-30.616898
-29.827457
-28.699688
-27.571922
-26.782482
-26.556927
-26.331375
-26.10582
-25.654713
-25.42916
-25.76749
-26.218597
-26.669704
-27.346367
-28.24858
-29.37635
-30.278564
-30.616898
-30.616898
-30.391342
-30.278564
-30.616898
-31.180779
-31.519112
-31.63189
-31.63189
-31.519112
-31.180779
-30.50412
-29.940235
-29.37635
-28.925243
-28.699688
-28.812466
-29.038021
-29.038021
-28.58691
-27.797474
-27.120811
-26.782482
-26.782482
-27.008036
-27.459145
-28.135803
-28.812466
-29.37635
-29.489128
-29.263573
-28.812466
-28.361359
-27.571922
-26.556927
-25.42916
-24.526943
-23.96306
-23.62473
-23.286398
-22.835289
-22.835289
-23.173622
-23.737507
-24.526943
-25.203606
-25.880268
-26.44415
-27.008036
-27.571922
-27.910252
-28.023026
-28.023026
-28.023026
-27.797474
-27.120811
-25.993042
-24.97805
-24.526943
-24.414165
-24.526943
-24.63972
-24.63972
-24.526943
-24.30139
-24.075836
-23.850283
-23.96306
-24.414165
-25.090828
-25.541935
-25.654713
-25.42916
-25.203606
-25.203606
-25.203606
-25.316383
-25.316383
-25.541935
-25.76749
-26.218597
-26.669704
-27.008036
-27.346367
-27.684696
-28.023026
-28.361359
-28.58691
-28.699688
-28.474136
-28.135803
-27.910252
-27.910252
-27.910252
-27.910252
-28.023026
-28.24858
-28.361359
-28.474136
-28.812466
-29.263573
-29.489128
-29.150799
-28.699688
-28.24858
-27.910252
-27.684696
-27.459145
-27.120811
-26.782482
-26.556927
-26.556927
-26.44415
-26.218597
-25.76749
-25.316383
-24.865274
-24.526943
-24.075836
-23.737507
-23.62473
-23.850283
-24.63972
-25.316383
-25.76749
-25.76749
-25.42916
-24.97805
-24.30139
-23.62473
-23.173622
-23.060844
-23.173622
-23.286398
-23.511951
-23.511951
-23.399174
-23.173622
-22.835289
-22.49696
-22.49696
-22.722513
-22.948067
-22.722513
-22.271408
-21.707521
-21.256414
-20.69253
-20.128645
-19.677538
-19.113653
-18.549768
-17.985884
-17.309223
-16.519785
-15.617569
-14.602577
-13.925916
-13.474809
-13.249254
-12.910924
-12.910924
-13.023701
-13.362032
-13.587585
-13.474809
-13.362032
-13.249254
-13.362032
-13.700362
-13.700362
-13.587585
-13.249254
-13.136477
-13.023701
-12.910924
-12.798147
-12.572594
-12.347039
-11.895932
-11.557601
-11.557601
-12.121486
-12.910924
-13.700362
-14.602577
-15.617569
-16.858116
-18.324215
-19.451984
-20.128645
-20.24142
-20.128645
-20.01587
-19.903091
-19.790314
-19.451984
-19.113653
-18.8881
-18.8881
-19.000877
-19.000877
-18.8881
-18.549768
-17.873108
-16.970892
-16.294231
-15.8431225
-15.617569
-15.053685
-14.264247
-13.474809
-12.798147
-12.234262
-11.783155
-11.219271
-10.317056
-9.414841
-8.512625
-8.061518
-8.061518
-8.512625
-9.189286
-10.204279
-11.219271
-12.121486
-12.798147
-13.023701
-13.023701
-12.910924
-12.910924
-12.798147
-12.798147
-12.910924
-13.136477
-13.362032
-13.474809
-13.362032
-13.249254
-13.249254
-13.249254
-13.249254
-13.136477
-13.136477
-13.362032
-13.587585
-13.813139
-14.15147
-14.4898
-14.602577
-14.377024
-14.038692
-13.700362
-13.249254
-12.68537
-12.008709
-11.332047
-10.655386
-9.9787245
-9.189286
-8.174294
-7.0465255
-6.1443105
-5.9187565
-6.1443105
-6.482641
-6.8209715
-7.0465255
-7.1593027
-7.497633
-8.174294
-9.076509
-9.865948
-10.542609
-11.106494
-11.557601
-11.557601
-11.444824
-11.219271
-10.993717
-10.429832
-9.865948
-9.076509
-8.399848
-7.8359637
-7.6104097
-7.7231865
-7.8359637
-7.6104097
-7.1593027
-6.595418
-6.1443105
-5.9187565
-5.9187565
-6.0315337
-5.6932025
-4.9037642
-3.7759957
-2.6482267
-1.5204582
-0.279912
0.96063423
1.975626
2.5395107
2.5395107
2.0884027
1.7500715
1.6372948
1.6372948
1.6372948
1.6372948
1.975626
2.5395107
3.328948
3.780056
4.118387
4.3439407
4.7950487
5.4717093
6.1483717
6.5994787
6.5994787
6.035594
5.020602
4.118387
3.4417248
2.877842
2.426734
1.8628492
1.4117413
1.073411
0.7350807
0.3967495
-0.054358482
-0.95657253
-1.8587885
-2.6482267
-3.0993338
-3.3248882
-3.5504422
-3.8887725
-4.227103
-4.565434
-4.7909875
-4.6782107
-4.227103
-4.0015492
-4.0015492
-4.0015492
-4.0015492
-3.7759957
-3.663219
-3.5504422
-3.0993338
-2.4226732
-1.7460117
-0.8437958
-0.054358482
0.7350807
1.2989635
1.6372948
1.975626
2.0884027
2.2011795
2.0884027
2.2011795
2.426734
2.6522875
2.5395107
2.426734
2.3139563
2.2011795
1.8628492
1.4117413
1.073411
1.073411
1.524518
2.426734
3.4417248
4.4567175
5.2461557
5.8100405
6.1483717
6.373925
6.5994787
6.5994787
6.373925
5.922818
5.584487
5.4717093
5.4717093
5.697263
5.8100405
5.697263
5.4717093
5.2461557
5.020602
4.9078245
4.682272
4.3439407
4.0056105
3.6672792
3.5545025
3.5545025
3.5545025
3.8928328
4.3439407
4.682272
4.9078245
4.682272
4.231164
3.780056
3.5545025
3.5545025
3.5545025
3.328948
2.5395107
1.4117413
0.7350807
0.8478575
1.524518
2.426734
3.1033945
3.780056
4.231164
4.682272
5.020602
5.4717093
5.922818
6.1483717
6.035594
5.8100405
5.3589315
5.020602
4.569495
4.231164
3.8928328
3.6672792
3.6672792
4.0056105
4.3439407
4.682272
5.133378
5.8100405
6.486703
7.1633635
7.9528017
8.855018
9.75723
10.54667
11.2233305
12.125546
12.802209
13.140536
13.253314
13.591645
14.042752
14.3810835
14.493861
14.15553
13.704423
13.253314
13.0277605
12.802209
12.576655
12.463878
12.238324
12.012771
11.899993
12.012771
12.3511
12.3511
12.238324
11.899993
11.561662
11.2233305
10.997777
11.110555
11.561662
12.3511
12.914983
13.366092
13.704423
14.268308
15.170522
16.298294
17.42606
18.102722
18.666607
19.004936
19.230492
19.34327
19.456043
19.794376
20.132706
20.471035
20.471035
20.24548
19.794376
19.34327
19.117714
19.230492
19.117714
18.666607
18.2155
17.877167
17.989944
18.328274
19.004936
20.019928
21.260471
22.049911
22.501019
22.501019
22.388245
22.16269
21.937134
21.711582
21.37325
20.922142
20.358257
19.456043
18.441051
17.42606
16.749397
16.63662
16.749397
16.862175
16.974953
16.862175
16.749397
16.862175
16.974953
17.08773
16.862175
16.749397
16.974953
17.651615
18.666607
19.681599
20.583813
21.260471
21.711582
22.049911
22.16269
22.16269
22.16269
22.16269
22.388245
22.613796
22.726574
22.501019
22.049911
21.711582
21.598804
21.937134
22.275467
22.388245
22.388245
22.16269
21.82436
21.37325
20.809364
20.019928
19.117714
18.441051
17.989944
17.651615
16.974953
15.959962
14.944968
13.929976
13.0277605
11.787215
10.54667
9.4189005
8.403909
7.6144705
6.937808
6.373925
5.922818
5.4717093
5.3589315
5.697263
6.2611475
6.7122545
6.937808
7.388917
8.178355
9.306125
10.54667
11.787215
13.140536
14.493861
15.508853
16.185516
16.749397
17.200504
17.651615
18.328274
19.117714
20.132706
20.922142
21.711582
22.613796
23.628788
24.531002
24.98211
25.43322
25.658772
25.77155
25.545994
24.869335
24.192673
23.85434
23.85434
23.741566
23.628788
23.403236
23.177681
22.726574
21.82436
20.583813
19.230492
17.989944
17.08773
16.749397
16.749397
16.862175
17.200504
17.313282
17.42606
17.651615
18.102722
18.666607
19.230492
20.019928
20.922142
22.049911
23.064903
24.192673
25.658772
26.899319
27.801533
28.027088
28.139866
28.590973
29.154858
29.493183
29.605965
29.493183
29.605965
29.831516
30.169846
30.508179
31.297615
32.08706
32.65094
32.876495
32.876495
32.763714
32.538166
31.974277
31.297615
30.395401
29.605965
29.154858
29.04208
29.38041
29.718739
29.944294
30.057072
29.944294
29.718739
29.605965
29.831516
30.395401
30.846508
31.184841
31.297615
31.410397
31.52317
31.635948
31.635948
31.184841
30.733734
30.395401
30.395401
30.508179
30.620953
30.733734
30.846508
30.959286
31.184841
31.410397
31.410397
31.52317
31.635948
31.52317
31.072063
30.057072
28.816528
27.801533
27.012096
26.673767
26.448212
26.335434
26.56099
26.899319
27.350426
27.801533
28.25264
28.816528
29.154858
29.38041
29.267632
29.04208
28.365421
27.688755
27.012096
26.448212
25.997105
25.77155
25.997105
26.448212
26.786541
26.899319
27.124874
27.575977
27.91431
28.027088
27.801533
27.688755
27.801533
28.365421
29.04208
29.605965
30.282627
31.072063
32.31261
33.66593
34.90648
35.92147
36.59813
37.04924
37.27479
37.38757
37.500347
37.61312
37.725903
37.725903
37.27479
36.710907
36.48535
36.823685
37.725903
38.51534
38.966446
39.191998
39.417553
39.98144
40.545322
41.109203
41.447536
41.67309
41.785866
42.1242
42.236977
42.349754
42.236977
42.01142
42.01142
41.898647
41.898647
41.898647
42.1242
42.349754
42.57531
42.688084
42.57531
42.349754
42.1242
42.1242
42.236977
42.01142
41.447536
40.770878
40.20699
39.64311
39.079224
38.289783
37.500347
36.59813
36.03425
35.92147
35.808693
35.47036
34.90648
34.229816
33.66593
33.327602
33.102047
33.102047
33.327602
33.66593
34.229816
34.90648
35.695915
36.48535
37.04924
37.38757
37.500347
37.838676
38.289783
39.079224
39.86866
40.658096
41.33476
42.1242
42.913635
43.590298
43.815853
43.815853
43.364746
42.913635
42.688084
42.57531
42.46253
42.1242
41.560314
40.99643
40.432545
39.64311
38.74089
37.725903
36.823685
36.147022
35.92147
35.92147
36.03425
36.147022
36.259804
36.372578
36.48535
36.48535
36.48535
36.59813
36.823685
36.93646
36.93646
36.823685
36.59813
36.147022
35.695915
35.019253
34.34259
33.77871
33.21482
32.538166
31.748722
31.072063
30.508179
29.944294
29.154858
28.365421
27.575977
27.237652
27.237652
27.575977
27.801533
27.91431
27.801533
27.463203
27.012096
27.012096
27.688755
28.929302
30.057072
30.733734
31.184841
31.184841
30.959286
30.620953
30.057072
29.493183
28.929302
28.478195
28.590973
28.703747
28.590973
28.25264
28.139866
28.365421
28.590973
28.816528
29.154858
29.718739
30.169846
30.395401
30.620953
30.733734
30.620953
30.282627
29.831516
29.605965
29.718739
30.057072
30.395401
30.508179
30.620953
30.733734
30.846508
31.072063
31.072063
31.072063
30.959286
30.620953
30.057072
29.605965
29.154858
28.929302
28.929302
28.929302
28.816528
28.590973
28.478195
28.478195
28.816528
29.267632
29.493183
29.38041
29.38041
29.605965
30.282627
30.959286
31.410397
31.635948
31.861504
32.199833
32.538166
32.65094
32.425385
31.974277
31.635948
31.410397
31.297615
31.072063
31.184841
31.52317
32.199833
32.876495
33.440376
33.891483
34.45537
35.132034
35.92147
36.823685
37.838676
38.74089
39.53033
39.755886
39.417553
38.74089
37.951454
37.38757
37.04924
36.823685
36.59813
36.147022
35.357586
34.568146
33.66593
32.876495
32.08706
31.410397
31.184841
31.297615
31.410397
31.52317
31.748722
32.31261
33.102047
34.229816
35.132034
36.147022
37.162014
38.17701
39.079224
39.98144
40.770878
41.785866
42.57531
43.364746
44.041405
44.83084
45.39473
45.95861
46.748055
47.650265
48.66526
49.68025
50.695244
51.48468
51.93579
52.048565
51.82301
51.48468
50.920795
50.469692
50.13136
49.79303
49.454697
49.00359
48.66526
48.326927
48.10137
47.763042
47.199158
46.635273
46.184166
46.184166
46.748055
47.53749
47.988598
48.214153
48.439705
48.890812
49.567474
50.35691
51.033573
51.93579
52.838005
53.852997
54.86799
56.221306
57.57463
58.364067
58.927956
59.379066
59.942947
60.28128
60.506836
60.84516
61.747375
62.987923
63.890137
64.34125
64.5668
64.79235
65.130684
65.58179
66.37123
67.04789
67.499
67.61178
67.95011
68.401215
69.19065
70.092865
71.22064
72.57396
73.70173
74.378395
74.60394
74.491165
74.26561
74.15283
74.04006
74.04006
73.8145
73.363396
73.25062
73.70173
74.71672
75.95727
77.197815
78.55114
79.79168
80.58112
81.145004
81.708885
82.38555
82.94943
83.51331
84.18998
85.20497
86.33274
87.00941
87.46051
87.57329
87.46051
87.347725
87.00941
86.671074
86.44552
86.33274
86.44552
86.671074
87.12218
87.798836
88.70105
89.60327
90.39271
91.18215
91.633255
91.85881
91.97158
92.42269
92.98658
93.77602
94.56545
95.24211
96.031555
96.595436
96.82099
96.93377
97.159325
97.38487
97.610435
97.94876
98.62543
99.414856
100.429855
101.44485
102.34706
103.1365
103.81316
104.377045
104.6026
104.82815
104.940926
105.0537
105.0537
105.0537
105.27926
105.73037
106.29425
107.08369
108.21146
109.56478
110.80533
111.93309
113.06087
114.30141
115.429184
116.44417
117.68472
118.92526
120.1658
121.29358
122.53412
123.66188
124.5641
125.5791
126.70686
127.83464
128.62407
129.18796
129.75185
130.54128
131.33072
131.8946
132.34572
132.57127
132.57127
132.45848
132.23294
132.34572
132.45848
132.90959
133.24792
133.69904
134.15015
134.60126
134.93959
135.27791
135.50346
135.72902
136.18013
136.51846
136.63123
136.51846
136.51846
136.63123
136.74402
136.96956
137.53345
138.32289
139.2251
140.12732
140.91676
141.59341
142.38286
143.39786
144.6384
145.76616
146.66838
147.23227
147.68338
148.13448
148.69836
149.26224
149.60057
149.9389
150.27724
150.84113
151.40501
151.85611
152.75832
153.66054
154.22444
154.3372
154.78831
155.91609
157.49496
159.07384
160.42717
162.2316
164.59991
167.30656
170.01318
172.49428
174.8626
177.11815
179.59923
182.30588
184.89973
187.49362
190.20027
192.9069
195.50078
197.98187
200.35019
202.7185
204.86125
206.66568
208.24457
209.59787
210.9512
212.41731
213.77061
215.23674
216.70284
218.2817
219.7478
221.2139
222.45444
223.58223
224.93555
226.40164
228.20607
229.89772
231.13828
232.15327
233.16824
234.52158
236.32602
238.24321
240.38597
242.52875
244.55872
246.13759
247.49092
248.84425
250.5359
252.34032
254.14476
256.17474
258.31754
260.4603
262.2647
264.06912
266.09912
268.24188
270.27188
271.96353
273.65518
275.23404
276.70016
278.0535
279.5196
281.21124
282.90286
284.48175
285.72232
286.85007
288.0906
289.44394
290.91003
292.37613
293.72946
294.97
296.21057
297.45108
298.5789
299.8194
301.17273
302.75162
304.44327
306.6988
309.1799
311.54822
313.35263
314.81873
316.5104
318.42758
320.45758
322.48758
324.8559
327.67532
330.1564
332.07364
333.6525
335.4569
337.71246
340.08075
342.56186
344.93018
347.4113
350.00513
352.4862
354.629
356.54617
358.57617
360.9445
363.53836
366.1322
368.50052
370.86884
373.34995
375.71826
377.74826
379.77823
381.69543
383.72543
385.98096
388.57483
391.50705
394.55203
397.25864
399.5142
401.5442
403.57413
405.37857
407.40857
409.55133
411.58133
413.38574
414.9646
416.88184
419.02457
421.05457
422.63342
423.98676
425.56564
427.14453
428.7234
430.30225
432.44504
435.03894
437.85834
440.79053
443.72272
446.7677
449.92548
452.97043
456.0154
459.28595
462.66925
466.3909
470.22528
474.39804
478.57077
482.4052
486.01407
489.51013
492.7807
495.82565
498.64508
501.35175
503.94562
506.3139
508.68225
511.05054
513.6444
516.3511
519.39606
522.66656
526.1626
529.43317
532.59094
535.6359
539.0192
542.74084
546.34973
549.8458
553.11633
556.49963
559.65735
563.0407
566.5368
570.1456
573.30334
576.4611
579.7316
583.2278
586.7238
590.2199
594.0543
598.1143
602.28705
606.4598
611.0836
615.82025
620.33136
624.8424
629.3535
634.2029
639.3906
644.69116
649.76605
654.84106
659.6905
664.20154
668.5999
673.11096
677.7348
682.47144
687.0953
691.8319
696.45575
700.9668
705.5907
710.44006
715.6278
720.92834
725.8905
730.62714
734.91266
739.1982
743.2582
747.65643
752.2803
757.1297
762.20465
767.7307
773.3696
779.0084
784.6473
790.1733
795.8122
801.22546
806.6388
812.27765
818.142
824.1192
830.20917
836.4119
842.50183
848.3663
854.11786
860.09503
866.2978
872.6132
878.7032
884.79315
890.8831
897.0859
903.6269
910.3935
917.3857
924.0395
930.12946
935.9939
941.8583
947.94824
954.15094
960.3537
966.4436
972.308
978.0597
984.3751
991.029
997.7956
1004.22394
1010.4266
1016.6293
1022.9448
1029.2604
1036.027
1043.2448
1050.688
1057.793
1064.6724
1071.5516
1078.6566
1085.4232
1092.3026
1099.2948
1106.5126
1113.7302
1121.1735
1128.9551
1137.0751
1144.8567
1152.2999
1159.4049
1166.6226
1173.8403
1181.1708
1188.5013
1195.9446
1203.6134
1211.6206
1219.515
1227.1837
1234.6271
1242.2959
1250.4159
1258.7612
1266.994
1275.114
1283.3467
1291.5795
1299.6993
1307.3682
1315.2626
1323.4952
1331.8408
1339.9607
1347.8551
1355.9751
1364.3204
1372.8916
1381.4626
1390.0336
1398.3792
1406.7246
1415.0702
1423.3027
1430.8589
1437.6255
1444.1666
1450.8204
1457.2487
1463.7897
1471.0074
1479.0146
1487.0219
1494.9161
1503.0361
1511.4943
1519.8398
1527.7341
1535.403
1543.1847
1551.1919
1559.0862
1567.2062
1575.4388
1583.5588
1591.4532
1599.3475
1607.5803
1616.1512
1624.8352
1633.4061
1642.2028
1651.1122
1660.1343
1668.9309
1677.3892
1686.073
1695.5463
1705.2451
1715.0566
1724.7555
1734.5671
1744.3785
1753.7391
1763.0996
1772.5729
1782.1589
1791.9706
1801.6692
1811.5936
1821.5181
1831.4424
1841.5924
1852.0806
1862.9072
1873.9592
1885.0114
1895.838
1906.6646
1917.4912
1928.656
1939.9337
1951.0988
1962.1508
1973.5413
1985.27
1996.886
2008.1638
2019.216
2030.3807
2041.7712
2053.3875
2065.0034
2076.845
2088.7993
2100.8665
2112.9336
2125.0007
2137.0679
2148.571
2159.7358
2171.1265
2182.968
2194.9224
2206.6511
2218.4927
2230.3342
2241.9504
2253.228
2264.6184
2276.1216
2287.9631
2299.692
2311.0825
2321.7964
2332.3975
2343.111
2354.389
2366.1177
2377.7336
2389.237
2400.853
2412.5818
2424.1978
2435.8137
2447.768
2459.7224
2471.6768
2483.744
2495.811
2507.991
2519.9453
2531.674
2543.5156
2555.47
2567.199
2579.153
2591.4458
2604.077
2616.8208
2629.6772
2642.6467
2655.2776
2667.4573
2679.4119
2691.2534
2702.7568
2714.2598
2725.876
2737.6047
2749.4463
2761.6262
2773.8062
2786.2117
2798.5044
2810.9097
2823.3152
2835.495
2847.2239
2858.727
2870.343
2881.7334
2892.3345
2902.7102
2914.439
2927.8594
2941.0542
2952.2192
2962.4817
2973.8726
2986.1648
2997.4426
3007.931
3019.2085
3031.3884
3043.5684
3055.0718
3066.4622
3077.9653
3089.2432
3100.0698
3110.7834
3122.061
3133.5645
3144.8423
3155.4429
3165.8186
3176.5325
3187.1333
3197.1707
3206.6438
3216.2297
3225.9287
3235.6274
3245.4392
3255.4763
3266.0774
3277.0166
3287.7305
3298.2185
3308.4814
3318.4058
3327.766
3337.1267
3346.9382
3357.0881
3367.3508
3377.2751
3386.9739
3396.7856
3406.7102
3416.5215
3426.2205
3436.0322
3446.069
3456.4448
3466.8203
3476.97
3487.3455
3497.721
3507.758
3517.2312
3526.9302
3537.1929
3547.794
3558.3948
3568.7703
3579.033
3588.9573
3598.6562
3608.468
3618.2793
3628.091
3637.9026
3647.827
3658.0896
3668.2395
3677.9385
3685.6074
3688.4268
3688.4268
3688.4268
3687.8628
3688.0884
3688.4268
3688.4268
3688.4268
3688.314
3688.314
3688.4268
3688.4268
3688.4268
3688.4268
3688.4268
3688.4268
3688.4268
3688.4268
3688.4268
3688.4268
3688.4268
3688.4268
3688.4268
3688.4268
3688.4268
3688.4268
3688.4268
3688.4268
3688.4268
3688.4268
3688.4268
3688.4268
3688.4268
3688.4268
3688.4268
3688.4268
3688.4268
3688.4268
3688.4268
3688.4268
3688.4268
3688.4268
3688.4268
3688.4268
3688.4268
3688.4268
3688.4268
3688.4268
3688.4268
3688.4268
3688.4268
3688.4268
3688.4268
3688.4268
3688.4268
3688.4268
3688.4268
3688.4268
3688.4268
3688.4268
3688.4268
3688.4268
3688.4268
3688.4268
3688.4268
3688.4268
3688.4268
3688.4268
3688.4268
3688.4268
3688.4268
3688.4268
3688.4268
3688.4268
3688.4268
3688.4268
3688.4268
3688.4268
3688.4268
3688.4268
3688.4268
3688.4268
3688.4268
3688.4268
3688.4268
3688.4268
3688.4268
3688.4268
3688.4268
3688.4268
3688.4268
3688.4268
3688.4268
3688.4268
3688.4268
3688.4268
3688.4268
3688.4268
3688.4268
3688.4268
3688.4268
3688.4268
3688.4268
3688.4268
3688.4268
3688.4268
3688.4268
3688.4268
3688.4268
3688.4268
3688.4268
3688.4268
3688.4268
3688.4268
3688.4268
3688.4268
3688.4268
3688.4268
3688.4268
3688.4268
3688.4268
3688.4268
3688.4268
3688.4268
3688.4268
3688.4268
3688.4268
3688.4268
3688.4268
3688.4268
3688.4268
3688.4268
3688.4268
3688.4268
3688.4268
3688.4268
3688.4268
3688.4268
3688.4268
3688.4268
3688.4268
3688.4268
3688.4268
3688.4268
3688.4268
3688.4268
3688.4268
3688.4268
3688.4268
3688.4268
3688.4268
3688.4268
3688.4268
3688.4268
3688.4268
3688.4268
3688.4268
3688.4268
3688.4268
3688.4268
3688.4268
3688.4268
3688.4268
3688.4268
3688.4268
3688.4268
3688.4268
3688.4268
3688.4268
3688.4268
3688.4268
3688.4268
3688.4268
3688.4268
3688.4268
3688.4268
3688.4268
3688.4268
3688.4268
3688.4268
3688.4268
3688.4268
3688.4268
3688.4268
3688.4268
3688.4268
3688.4268
3688.4268
3688.4268
3688.4268
3688.4268
3688.4268
3688.4268
3688.4268
3688.4268
3688.4268
3688.4268
3688.4268
3688.4268
3688.4268
3688.4268
3688.4268
3688.4268
3688.4268
3688.4268
3688.4268
3688.4268
3688.4268
3688.4268
3688.4268
3688.4268
3687.0735
3682.675
3674.8933
3665.533
3656.6235
3648.7292
3640.7222
3632.4893
3624.1438
3616.024
3607.7913
3599.897
3592.4536
3584.8975
3576.7776
3568.2065
3559.861
3551.854
3543.1702
3533.133
3523.998
3517.6824
3510.803
3500.8787
3488.8115
3473.023
3452.272
3433.551
3419.2285
3400.62
3374.343
3351.3367
3337.916
3324.9468
3305.7747
3287.2793
3275.4377
3264.8367
3249.499
3233.5977
3222.3198
3213.4104
3203.1477
3192.5466
3183.9756
3176.307
3168.1868
3160.8562
3155.556
3150.8193
3145.1804
3139.9927
3136.271
3133.1133
3129.2788
3125.8958
3123.8655
3122.625
3120.708
3118.6777
3117.2117
3115.7456
3113.603
3111.2346
3109.2046
3106.9492
3104.0168
3100.746
3097.927
3095.5588
3093.0774
3090.4836
3088.1152
3085.8599
3083.3787
3080.672
3078.3037
3075.9355
3073.116
3069.7327
3066.2366
3062.8533
3059.6956
3056.7634
3054.395
3051.9138
3049.2073
3046.5005
3044.245
3041.6514
3038.268
3034.4333
3030.4863
3026.8774
3023.043
3019.096
3014.923
3010.412
3005.5625
3000.0366
2994.0593
2987.8567
2981.4282
2975.3384
2969.2485
2963.046
2956.6174
2950.4146
2944.325
2938.3477
2932.1448
2925.8293
2919.514
2912.747
2905.5295
2897.9734
2890.4175
2882.6357
2874.7415
2866.5088
2857.8247
2848.8027
2839.668
2829.969
2819.819
2809.1055
2798.1658
2787.001
2775.385
2763.5435
2751.8147
2740.1987
2728.2441
2716.29
2704.4485
2692.3813
2679.863
2667.4573
2655.6157
2643.6616
2630.6921
2616.9333
2603.4001
2590.318
2577.2358
2563.8157
2550.5078
2537.2002
2523.7798
2510.2463
2496.9387
2483.8567
2470.4363
2456.5647
2442.5803
2428.9343
2415.4011
2401.7551
2387.658
2373.6736
2359.5767
2345.4795
2331.1567
2316.6086
2302.0603
2287.3994
2272.8513
2258.1902
2243.5293
2228.8682
2214.3198
2200.11
2186.2385
2172.818
2159.7358
2146.541
2133.0078
2119.1362
2105.2646
2092.0698
2079.326
2066.5823
2053.613
2041.2075
2029.5914
2017.8627
2005.6827
1993.39
1981.4357
1969.5941
1957.3014
1944.8959
1932.6031
1920.3107
1907.9052
1895.7252
1884.1093
1872.4933
1860.5388
1848.1334
1835.5023
1822.7587
1810.0148
1797.4966
1784.8655
1772.1218
1759.2651
1746.8596
1734.7927
1723.0637
1711.5605
1700.3956
1689.2308
1677.8402
1666.337
1655.1721
1644.2328
1633.0677
1621.4518
1609.4974
1597.6559
1585.8143
1573.86
1562.0184
1550.0641
1537.7714
1525.1404
1512.5094
1500.1039
1487.924
1475.9696
1464.2408
1452.8503
1441.3472
1429.6184
1418.0023
1406.499
1395.3341
1384.5076
1373.5682
1362.2905
1351.0128
1339.8479
1328.4574
1316.8414
1305.1127
1293.4966
1281.9934
1270.6028
1259.0996
1247.3708
1235.3037
1222.8983
1210.4928
1198.0874
1185.6819
1173.0509
1160.3071
1147.3378
1134.7068
1122.3014
1110.2343
1098.0543
1085.8744
1073.8073
1061.9657
1050.0112
1037.9441
1025.877
1013.47156
1000.61505
987.42017
974.338
961.81976
949.5271
937.12164
924.49066
911.7468
899.00305
886.1465
873.1772
860.2078
847.464
834.9458
822.202
809.3454
796.37604
783.63226
771.114
758.7086
746.4159
734.1233
721.7178
709.42505
697.13245
684.7269
672.09595
659.4649
647.1723
634.9924
622.92523
610.7453
598.45264
586.2727
574.2056
562.0257
550.1841
538.5681
527.0649
515.33606
503.26892
490.8635
478.34525
466.05255
453.87265
442.14386
430.52783
418.91183
407.52136
396.1309
384.8532
373.23715
361.62115
350.23068
338.8402
327.44974
316.05927
304.7816
293.84222
283.354
273.42963
263.61804
254.14476
244.78426
235.4238
226.06331
216.8156
207.68068
198.32019
188.95972
179.37367
169.90042
160.2016
150.16446
140.01454
129.52629
119.03804
108.43701
97.83598
87.46051
77.197815
67.273445
57.46186
47.87582
38.17701
28.25264
18.102722
7.501693
-3.0993338
-13.700362
-24.188614
-34.45131
-44.71401
-54.751152
-64.675514
-74.48711
-84.2987
-94.335846
-104.14743
-113.73347
-122.98117
-132.00333
-141.13824
-150.1604
-159.18256
-168.09193
-177.22687
-186.24902
-195.27116
-204.06776
-212.86435
-221.99928
-231.6981
-241.96078
-252.2235
-262.14786
-271.84665
-281.4327
-291.35706
-301.16864
-310.75467
-320.11517
-329.36285
-338.83612
-348.42215
-358.00818
-367.3687
-376.27808
-384.8491
-393.6457
-402.55505
-411.69
-420.82495
-429.62152
-438.1926
-446.3125
-454.658
-463.3418
-472.36395
-481.27335
-490.06992
-498.641
-507.21204
-516.00867
-525.0308
-534.2785
-543.5262
-552.99945
-562.3599
-571.4949
-580.0659
-588.4114
-596.6441
-605.10236
-613.56067
-621.68054
-629.34937
-636.79266
-644.34875
-651.9048
-659.4608
-666.453
-673.2196
-679.98627
-686.8656
-693.8578
-700.7372
-707.50385
-714.496
-721.60095
-728.81866
-736.26184
-743.81793
-751.2612
-758.81726
-766.26056
-773.8166
-781.14716
-788.47766
-795.80804
-802.913
-809.7925
-816.2207
-822.649
-829.0773
-835.61835
-842.27216
-849.0388
-855.9182
-863.1359
-870.46643
-877.90967
-885.4657
-892.909
-900.3523
-907.79553
-915.23883
-922.6821
-929.67426
-936.2153
-942.418
-948.7336
-954.93634
-960.9135
-966.7779
-972.6423
-978.73224
-985.04767
-991.476
-997.9043
-1003.99426
-1009.97144
-1016.06134
-1022.0385
-1027.7903
-1033.4291
-1039.0679
-1044.9323
-1051.135
-1057.5634
-1063.9916
-1070.4198
-1076.6226
-1082.5997
-1088.6897
-1094.7797
-1100.8696
-1106.734
-1112.7112
-1118.6884
-1124.5527
-1130.3043
-1135.9432
-1141.6948
-1147.5592
-1153.4236
-1159.1753
-1164.8141
-1170.453
-1176.2046
-1181.9562
-1187.7078
-1193.1211
-1198.4216
-1203.6094
-1208.797
-1213.9849
-1219.3982
-1225.037
-1230.9014
-1237.1041
-1243.3069
-1249.2839
-1255.1484
-1261.1256
-1266.8772
-1272.4033
-1277.4781
-1282.4403
-1287.177
-1291.5752
-1296.0864
-1301.0487
-1306.349
-1311.5369
-1316.7246
-1321.6868
-1326.8745
-1331.9495
-1336.7988
-1341.6482
-1346.4976
-1351.347
-1355.9708
-1360.7075
-1365.7825
-1370.9702
-1376.158
-1381.1202
-1386.0824
-1391.0446
-1396.0068
-1400.8562
-1405.5928
-1410.1039
-1414.5022
-1418.7876
-1423.0731
-1427.1332
-1431.3059
-1435.3658
-1439.313
-1443.1475
-1446.869
-1450.7036
-1454.7635
-1458.9362
-1462.8835
-1466.8307
-1470.4395
-1473.8228
-1477.2062
-1480.9277
-1484.9877
-1489.2732
-1493.5588
-1497.6187
-1501.5658
-1505.5132
-1509.3475
-1513.4075
-1517.4675
-1521.6403
-1526.0385
-1530.6624
-1535.2861
-1539.5717
-1543.4061
-1547.1277
-1551.0751
-1555.2477
-1559.4204
-1563.4803
-1567.6532
-1571.6003
-1575.4347
-1579.0437
-1582.7653
-1586.5997
-1590.5469
-1594.2684
-1597.7646
-1601.2606
-1604.7567
-1608.0273
-1611.1849
-1614.6812
-1618.1771
-1621.2222
-1623.7032
-1625.9587
-1628.3271
-1631.0338
-1633.9661
-1636.6727
-1638.9282
-1640.8453
-1642.537
-1644.3414
-1646.7097
-1649.3036
-1651.8975
-1654.2657
-1656.4086
-1658.4385
-1660.243
-1662.1602
-1664.303
-1667.0096
-1669.6035
-1671.9718
-1673.7762
-1675.4678
-1677.4978
-1679.6406
-1681.6707
-1683.7006
-1685.8434
-1688.0989
-1690.8055
-1693.5122
-1696.1061
-1698.4744
-1700.73
-1703.0983
-1705.6921
-1708.3987
-1710.8798
-1713.1353
-1715.6163
-1718.323
-1720.9169
-1723.5109
-1725.992
-1728.6986
-1731.5181
-1734.2247
-1736.8184
-1739.2996
-1741.7806
-1744.1489
-1746.1791
-1748.0962
-1750.239
-1752.7201
-1755.314
-1757.6823
-1759.4867
-1761.0654
-1762.7572
-1764.5616
-1766.1405
-1767.6067
-1768.96
-1770.3131
-1771.441
-1772.3433
-1773.0198
-1773.8093
-1774.8243
-1775.8392
-1776.516
-1777.08
-1777.5309
-1778.2076
-1778.7715
-1779.3354
-1780.1248
-1781.1398
-1782.493
-1784.072
-1785.8765
-1787.3425
-1788.6959
-1790.0492
-1791.628
-1793.4325
-1795.2369
-1797.154
-1799.1841
-1801.3268
-1803.2441
-1804.823
-1806.0635
-1807.0785
-1807.6425
-1808.0935
-1808.2063
-1808.0935
-1808.0935
-1808.2063
-1808.2063
-1808.2063
-1807.9807
-1807.6425
-1807.3041
-1807.3041
-1807.9807
-1808.9957
-1809.898
-1810.6873
-1811.4768
-1812.2662
-1812.943
-1813.5067
-1813.9579
-1814.2963
-1814.5219
-1814.9729
-1815.875
-1816.7773
-1817.7922
-1818.5817
-1819.3712
-1820.2733
-1821.5139
-1822.98
-1824.559
-1826.1378
-1827.4911
-1828.6189
-1829.7466
-1830.9872
-1832.3405
-1833.3555
-1834.2578
-1835.1599
-1836.0621
-1837.0771
-1838.0922
-1839.2198
-1840.5732
-1842.0393
-1843.5055
-1844.8588
-1846.2122
-1847.6782
-1849.257
-1850.6105
-1852.0764
-1853.5425
-1855.1215
-1856.9259
-1858.9558
-1860.7603
-1862.5648
-1864.2563
-1866.1736
-1867.9779
-1869.7825
-1871.5869
-1873.3912
-1875.0829
-1876.7747
-1878.4663
-1880.3834
-1882.4135
-1884.4434
-1886.3607
-1888.165
-1889.8567
-1891.6611
-1893.5784
-1895.4956
-1897.6383
-1899.5555
-1901.4727
-1903.1644
-1904.9689
-1906.6605
-1908.352
-1910.2694
-1912.0739
-1913.8782
-1915.6826
-1917.4872
-1919.6299
-1921.7726
-1924.141
-1926.6221
-1929.4415
-1932.5991
-1935.6442
-1938.3508
-1940.7191
-1942.9746
-1945.5686
-1948.2753
-1951.2073
-1954.0267
-1956.8462
-1959.6656
-1962.5979
-1965.8683
-1969.2517
-1972.7477
-1975.7927
-1978.4994
-1981.0933
-1983.7999
-1986.9575
-1990.1154
-1993.2732
-1996.2054
-1999.363
-2002.5209
-2005.6787
-2008.6107
-2011.543
-2014.588
-2017.8584
-2021.129
-2024.1741
-2026.8807
-2029.4746
-2032.1812
-2034.775
-2037.2561
-2039.85
-2042.6694
-2045.6017
-2048.872
-2052.3684
-2055.977
-2059.8115
-2063.5332
-2067.255
-2070.9763
-2074.5854
-2078.194
-2081.6902
-2085.1863
-2088.4568
-2091.953
-2095.6746
-2099.8474
-2104.1328
-2108.08
-2111.8018
-2115.5232
-2119.132
-2122.8538
-2126.6882
-2130.41
-2134.2444
-2138.1914
-2142.3643
-2146.8752
-2151.6118
-2156.4612
-2161.3108
-2166.0474
-2170.3328
-2173.9417
-2177.325
-2181.0466
-2185.1067
-2189.1667
-2193.001
-2196.6099
-2199.9932
-2203.151
-2206.1958
-2209.1282
-2212.173
-2215.6692
-2219.6165
-2223.5635
-2227.1726
-2230.33
-2233.1497
-2236.3074
-2240.1418
-2244.3145
-2248.4873
-2252.4346
-2256.0432
-2259.3137
-2262.5845
-2266.306
-2270.2532
-2274.3132
-2278.1475
-2281.7566
-2285.5908
-2289.651
-2293.8237
-2298.3347
-2303.184
-2308.3718
-2313.334
-2318.0706
-2322.6943
-2327.431
-2331.9421
-2336.3406
-2340.626
-2344.7986
-2349.0842
-2353.3699
-2357.768
-2362.279
-2366.6775
-2370.963
-2375.1357
-2379.3086
-2383.3684
-2387.3157
-2391.263
-2395.21
-2398.9316
-2402.4277
-2405.811
-2409.3071
-2413.0288
-2417.0886
-2421.1487
-2425.2085
-2429.3813
-2433.667
-2438.2908
-2443.0273
-2447.5386
-2451.5984
-2455.0945
-2458.365
-2461.6355
-2464.9062
-2468.0637
-2471.56
-2475.3943
-2479.0032
-2482.161
-2484.8677
-2487.3486
-2489.8298
-2492.6492
-2495.5815
-2498.8518
-2502.2354
-2505.6187
-2509.002
-2512.2725
-2515.543
-2518.588
-2521.6328
-2524.678
-2527.723
-2530.655
-2533.4744
-2536.294
-2539.226
-2542.1584
-2545.0906
-2548.0225
-2551.1804
-2554.5637
-2557.8342
-2560.992
-2563.9243
-2566.7434
-2569.4504
-2572.3823
-2575.202
-2578.0212
-2580.6152
-2583.209
-2585.803
-2588.5095
-2591.2163
-2593.6973
-2596.1785
-2598.6594
-2601.3662
-2604.524
-2608.02
-2611.2905
-2614.3354
-2617.2678
-2620.1997
-2623.3577
-2626.2898
-2629.222
-2632.1543
-2635.0864
-2638.0188
-2641.0635
-2643.9958
-2646.5898
-2648.958
-2651.552
-2654.2585
-2657.078
-2659.7844
-2662.4912
-2665.3108
-2667.9045
-2670.0474
-2671.8516
-2673.4307
-2675.0095
-2676.5881
-2678.28
-2680.0845
-2682.0015
-2684.1443
-2686.4
-2688.7683
-2691.0237
-2692.941
-2694.6328
-2696.3245
-2698.3542
-2700.8354
-2703.3164
-2705.6846
-2707.7148
-2709.519
-2711.3235
-2713.0151
-2714.8198
-2716.6243
-2718.4285
-2720.3457
-2722.0374
-2723.5037
-2724.631
-2725.5334
-2726.5483
-2727.5635
-2728.4658
-2729.368
-2730.27
-2731.5105
-2732.9768
-2734.33
-2735.6833
-2737.375
-2739.6306
-2742.3372
-2745.044
-2747.8633
-2750.57
-2753.3894
-2756.209
-2758.9155
-2761.2837
-2763.201
-2765.0054
-2767.0354
-2769.178
-2771.4336
-2773.6895
-2775.9448
-2778.2004
-2780.3433
-2782.373
-2784.403
-2786.546
-2788.6887
-2790.7185
-2792.4104
-2793.989
-2795.455
-2796.8083
-2798.1619
-2799.4023
-2800.4172
-2801.2068
-2801.8835
-2802.56
-2803.8008
-2805.3794
-2807.2966
-2809.214
-2811.0183
-2812.9355
-2814.9656
-2816.9954
-2818.4617
-2819.4768
-2820.266
-2821.3938
-2822.5217
-2823.7622
-2825.0027
-2826.356
-2827.7095
-2829.0625
-2830.1904
-2831.431
-2832.7844
-2834.3633
-2835.8293
-2837.1826
-2838.536
-2839.7766
-2840.904
-2841.9194
-2842.9343
-2844.1748
-2845.6409
-2847.1072
-2848.3477
-2849.4753
-2850.4902
-2851.2798
-2851.9563
-2852.5203
-2853.0842
-2854.2122
-2855.9036
-2857.708
-2859.5125
-2860.753
-2861.768
-2862.6702
-2863.7979
-2864.9258
-2865.8281
-2866.6174
-2867.5198
-2868.6475
-2870.226
-2871.9177
-2873.384
-2874.7373
-2876.0906
-2877.444
-2878.6846
-2879.6995
-2880.8274
-2882.1807
-2883.4211
-2884.7747
-2886.1277
-2887.594
-2889.06
-2890.3005
-2891.541
-2892.8945
-2894.2478
-2895.9395
-2897.7437
-2899.7737
-2901.691
-2903.27
-2904.3977
-2905.5254
-2906.9917
-2908.6833
-2910.4875
-2912.0664
-2913.6455
-2915.3372
-2917.1414
-2918.6077
-2919.9607
-2921.0886
-2922.4421
-2924.0208
-2925.8252
-2927.63
-2928.983
-2929.6597
-2930.2236
-2931.013
-2932.0278
-2933.1558
-2934.2837
-2935.5242
-2936.7646
-2938.2307
-2939.697
-2941.5012
-2943.5312
-2945.7866
-2948.0422
-2950.0723
-2951.8767
-2953.5684
-2955.1472
-2956.8389
-2958.5305
-2960.335
-2962.1394
-2963.9438
-2965.2974
-2966.3123
-2967.1016
-2968.0037
-2968.906
-2969.6953
-2970.5977
-2971.5
-2972.2893
-2973.0789
-2973.8682
-2974.545
-2975.2217
-2975.7854
-2976.349
-2977.139
-2977.9282
-2979.056
-2980.2964
-2981.65
-2983.0032
-2984.3564
-2985.4841
-2986.3865
-2987.1758
-2988.1907
-2989.4316
-2990.672
-2991.687
-2992.7021
-2993.8296
-2994.9575
-2996.0854
-2997.326
-2998.5662
-2999.694
-3000.5964
-3001.3857
-3001.9497
-3002.288
-3002.4006
-3002.5137
-3003.0774
-3003.9795
-3005.22
-3006.912
-3008.942
-3011.0845
-3013.2273
-3014.8064
-3015.934
-3016.8362
-3017.6257
-3018.528
-3019.7686
-3021.46
-3023.2646
-3025.0688
-3026.535
-3027.6628
-3028.4524
-3029.016
-3029.4673
-3030.031
-3030.3696
-3030.4822
-3030.3696
-3030.3696
-3030.4822
-3030.8208
-3031.3845
-3032.3994
-3033.8655
-3035.5574
-3037.0234
-3038.264
-3039.5044
-3040.9705
-3042.5493
-3044.241
-3045.9326
-3047.6243
-3049.4287
-3051.1204
-3052.6992
-3053.8271
-3054.6165
-3055.0676
-3055.6313
-3056.4211
-3057.5486
-3058.6765
-3059.8042
-3060.819
-3062.0596
-3063.526
-3064.7664
-3065.8943
-3066.6836
-3067.2473
-3067.6985
-3068.2627
-3068.9392
-3069.954
-3070.8564
-3071.533
-3071.8713
-3072.2095
-3072.548
-3072.7737
-3072.7737
-3072.8862
-3073.1118
-3073.2249
-3073.2249
-3073.1118
-3072.9993
-3072.7737
-3072.8862
-3072.9993
-3072.9993
-3072.8862
-3072.548
-3072.3225
-3072.435
-3072.8862
-3073.3374
-3073.676
-3073.9011
-3074.1267
-3074.3523
-3074.3523
-3074.1267
-3073.563
-3072.9993
-3072.435
-3071.533
-3070.7437
-3070.1797
-3070.1797
-3070.067
-3069.7285
-3068.9392
-3068.037
-3067.2473
-3066.458
-3065.7812
-3065.1047
-3064.2026
-3063.3003
-3062.5107
-3062.1726
-3061.947
-3061.3833
-3060.481
-3059.6914
-3059.1274
-3058.451
-3057.6614
-3056.6465
-3055.7444
-3055.0676
-3054.3909
-3053.8271
-3053.376
-3053.2632
-3053.1504
-3053.0376
-3052.812
-3052.248
-3051.6843
-3051.1204
-3050.4436
-3049.7673
-3048.865
-3047.737
-3046.3838
-3044.805
-3043.226
-3041.5344
-3039.9556
-3038.151
-3036.4592
-3034.7676
-3033.0762
-3031.2715
-3029.2417
-3027.0989
-3025.0688
-3023.2646
-3021.46
-3019.43
-3016.949
-3014.4678
-3011.9868
-3009.6184
-3007.3628
-3004.8818
-3002.4006
-2999.9197
-2997.7769
-2995.8599
-2993.8296
-2991.687
-2989.093
-2986.2737
-2983.454
-2980.8606
-2978.3794
-2975.8984
-2973.0789
-2970.034
-2966.7632
-2963.6057
-2960.6733
-2957.8538
-2955.1472
-2952.4404
-2949.734
-2947.1401
-2944.095
-2940.5989
-2936.9902
-2933.3813
-2929.7725
-2926.0508
-2922.2166
-2918.2693
-2914.2092
-2910.1494
-2906.2021
-2902.2551
-2898.5334
-2894.699
-2890.9773
-2887.3684
-2883.7593
-2880.1506
-2876.429
-2872.7075
-2868.873
-2864.9258
-2861.0916
-2857.144
-2853.0842
-2848.9114
-2844.9644
-2841.1296
-2837.0698
-2832.7844
-2828.3862
-2823.8748
-2819.4768
-2814.9656
-2810.0034
-2804.7031
-2799.2898
-2794.102
-2789.2524
-2784.403
-2779.5535
-2774.817
-2770.306
-2765.795
-2761.058
-2756.096
-2750.9082
-2745.4949
-2739.969
-2734.4429
-2728.9167
-2723.165
-2717.188
-2711.3235
-2705.572
-2699.933
-2694.2942
-2688.4297
-2682.34
-2676.1375
-2670.0474
-2663.8447
-2657.529
-2651.2134
-2644.8982
-2638.4697
-2632.0415
-2625.3877
-2618.621
-2611.7417
-2605.0876
-2598.6594
-2592.4568
-2585.9155
-2579.0361
-2572.0442
-2565.3904
-2559.1877
-2552.872
-2546.331
-2539.4517
-2532.5723
-2525.9185
-2519.4902
-2513.513
-2507.536
-2501.4458
-2495.0176
-2488.3638
-2481.5972
-2474.8306
-2468.1765
-2461.6355
-2454.869
-2448.215
-2441.8997
-2436.0352
-2430.509
-2425.0957
-2419.6826
-2414.0437
-2407.9539
-2401.6382
-2395.4355
-2389.4583
-2383.4812
-2377.504
-2371.1885
-2364.9858
-2358.5574
-2352.242
-2345.8137
-2339.498
-2333.1826
-2326.8672
-2320.5518
-2314.3489
-2308.1462
-2302.0562
-2295.9663
-2289.989
-2283.8992
-2277.8093
-2271.9448
-2265.9675
-2259.652
-2252.9983
-2246.119
-2239.2395
-2232.473
-2225.932
-2219.5037
-2213.4136
-2207.4365
-2201.4592
-2195.4822
-2189.392
-2183.3022
-2177.0996
-2170.8967
-2165.0325
-2159.5063
-2154.4314
-2149.2437
-2144.1685
-2139.0938
-2133.6804
-2128.1543
-2122.5156
-2116.764
-2110.5613
-2104.1328
-2097.8174
-2091.7273
-2085.4119
-2078.9836
-2072.217
-2065.563
-2058.9094
-2052.594
-2046.5038
-2040.6394
-2035.1134
-2029.3618
-2023.3845
-2017.5203
-2011.7686
-2006.0168
-2000.3782
-1994.6265
-1988.7621
-1982.8977
-1977.0333
-1971.5072
-1966.2067
-1961.0189
-1955.944
-1950.6436
-1945.2302
-1939.5913
-1933.9525
-1928.4264
-1922.9003
-1917.6
-1912.4121
-1907.6755
-1902.7134
-1897.5255
-1891.9994
-1886.6991
-1881.5112
-1876.3235
-1871.2485
-1866.1736
-1861.2114
-1856.2491
-1851.287
-1846.4376
-1841.3628
-1836.0621
-1830.7616
-1825.9122
-1821.2883
-1816.7773
-1812.1534
-1807.7552
-1803.4697
-1799.4097
-1795.9136
-1792.6431
-1789.3724
-1785.8765
-1782.0421
-1778.0948
-1773.9221
-1769.6366
-1765.2383
-1760.7272
-1756.1033
-1751.1411
-1746.1791
-1741.6678
-1737.2695
-1732.533
-1727.5707
-1722.7213
-1717.9847
-1713.4736
-1708.9625
-1704.5643
-1700.5044
-1696.5571
-1692.7228
-1688.8884
-1685.0538
-1681.3323
-1677.6106
-1674.1146
-1670.7312
-1667.348
-1663.8518
-1660.243
-1656.4086
-1652.3486
-1648.2887
-1644.1158
-1640.1687
-1636.2216
-1632.3871
-1628.5527
-1624.4928
-1620.2072
-1615.5833
-1611.1849
-1606.8995
-1602.9524
-1599.2306
-1595.6218
-1592.3513
-1589.3063
-1586.5997
-1583.7803
-1580.848
-1577.803
-1574.7582
-1571.7131
-1568.6681
-1565.2849
-1561.7887
-1558.2926
-1554.6838
-1550.5111
-1545.8872
-1541.1506
-1536.4141
-1531.903
-1527.6173
-1523.6702
-1519.9486
-1516.3396
-1512.9564
-1509.4603
-1505.4004
-1500.6637
-1495.8143
-1491.0776
-1486.5667
-1482.1682
-1477.9955
-1473.9355
-1469.9884
-1465.9283
-1461.7556
-1457.5829
-1453.2975
-1449.0118
-1444.5007
-1440.2152
-1435.9298
-1431.9827
-1428.0353
-1424.2009
-1420.4792
-1416.7577
-1412.8105
-1408.6377
-1404.2394
-1399.954
-1395.6685
-1391.4957
-1387.2101
-1382.9246
-1378.8646
-1374.6919
-1370.1808
-1365.4441
-1360.5947
-1355.6327
-1350.445
-1345.1443
-1339.731
-1334.656
-1330.0322
-1325.5211
-1320.8973
-1316.0479
-1311.1985
-1306.2363
-1301.4996
-1297.1013
-1292.9287
-1288.756
-1284.5831
-1280.4104
-1276.4633
-1272.6288
-1268.7944
-1264.7345
-1260.4489
-1256.0507
-1251.5396
-1246.6902
-1241.7279
-1237.1041
-1232.9313
-1229.2097
-1225.7136
-1222.1047
-1218.383
-1214.3231
-1210.2632
-1206.4287
-1202.82
-1199.4365
-1196.166
-1192.7827
-1189.2867
-1185.9034
-1182.4073
-1178.7985
-1175.0768
-1171.1296
-1167.1824
-1163.2352
-1159.4008
-1155.6792
-1152.1831
-1148.687
-1144.8525
-1140.567
-1136.056
-1131.7705
-1127.7106
-1123.6505
-1119.4778
-1115.4178
-1111.3578
-1107.5234
-1103.9146
-1100.3058
-1096.9224
-1093.7646
-1090.7197
-1087.5619
-1084.0658
-1080.2314
-1076.5098
-1072.6754
-1068.7281
-1064.5554
-1060.3827
-1056.0972
-1051.9244
-1047.8645
-1043.8044
-1039.8573
-1035.9102
-1031.9629
-1028.0157
-1024.0686
-1019.89575
-1015.7231
-1011.5503
-1007.7159
-1003.99426
-1000.27264
-996.4382
-992.26544
-987.8671
-983.58167
-979.4089
-975.23615
-971.40173
-967.79285
-964.2968
-960.6879
-956.7407
-952.6808
-948.6208
-944.6736
-941.0647
-937.907
-934.86206
-931.7042
-928.3209
-925.0504
-921.7799
-918.62213
-915.3516
-911.51715
-907.1189
-902.49506
-897.7584
-892.909
-887.83405
-882.6463
-877.90967
-873.62415
-869.78973
-865.8426
-861.557
-857.04596
-852.5349
-848.13654
-843.8511
-839.7911
-835.9567
-832.23505
-828.40063
-824.34064
-820.0551
-815.4313
-810.58185
-805.6197
-800.6575
-795.92084
-791.1842
-786.33484
-781.4854
-776.8616
-772.23773
-767.3883
-761.97504
-756.5617
-751.2612
-745.8479
-740.2091
-734.23193
-728.25476
-722.6159
-717.7665
-713.25543
-708.6316
-704.1205
-699.6094
-695.2111
-690.4745
-685.73785
-681.0012
-676.3774
-671.64075
-667.0169
-662.6186
-658.44586
-654.38586
-650.21313
-645.8148
-641.4165
-637.01825
-632.61993
-628.2216
-623.7106
-619.31226
-614.8012
-610.4029
-605.66626
-600.5913
-595.51636
-590.7797
-586.4942
-582.4342
-578.37427
-574.42706
-570.70544
-566.98376
-563.0366
-558.6383
-554.24
-550.06726
-546.12006
-542.0601
-538.1129
-534.39124
-531.008
-527.8502
-524.918
-522.09863
-518.94086
-515.6703
-512.287
-509.01648
-505.9715
-502.81372
-499.43045
-496.04712
-492.43823
-488.71664
-484.8822
-481.04782
-477.21338
-473.60452
-470.334
-467.28903
-464.69513
-462.10126
-459.6202
-456.91354
-453.86856
-450.82358
-447.7786
-445.07196
-442.70364
-440.33533
-437.40314
-433.90707
-430.41098
-427.2532
-424.54654
-421.72714
-418.79495
-415.63718
-412.47946
-409.43448
-406.2767
-403.11893
-400.18674
-397.4801
-394.88623
-392.5179
-390.2624
-388.34518
-386.42795
-384.28522
-382.0297
-379.66138
-377.18027
-374.81195
-372.55643
-370.3009
-367.8198
-365.00034
-361.72983
-358.4593
-355.30157
-352.5949
-350.2266
-347.97107
-345.7155
-343.57275
-341.5428
-339.62555
-337.70834
-335.67838
-333.64838
-331.50565
-329.02454
-326.31787
-323.9496
-321.9196
-320.11517
-318.08517
-315.9424
-313.5741
-311.31857
-308.8375
-306.2436
-303.87527
-301.73254
-299.70255
-297.67255
-295.5298
-293.49982
-291.46985
-289.32706
-287.1843
-284.92877
-282.56046
-280.5305
-278.8388
-277.14716
-275.34274
-273.31274
-271.39554
-269.2528
-266.99725
-264.40338
-261.58395
-258.87732
-256.28345
-253.57681
-251.09573
-249.06573
-247.71242
-246.69742
-245.45688
-243.878
-241.84802
-239.59247
-236.99861
-234.1792
-231.13422
-227.97646
-225.15704
-222.4504
-219.63097
-216.47322
-213.0899
-209.36827
-205.75941
-202.48888
-199.55669
-196.96283
-194.36894
-191.77507
-189.18121
-186.70012
-183.99347
-181.06128
-178.0163
-175.42242
-173.16689
-171.24968
-169.44525
-167.64082
-165.8364
-164.03195
-162.34032
-160.76143
-159.40811
-158.5059
-157.60368
-156.58868
-155.12259
-153.0926
-150.72429
-148.01764
-145.19823
-142.26602
-139.33382
-136.62718
-134.14607
-131.77777
-129.29668
-126.81558
-124.56005
-122.53006
-120.612854
-118.58288
-116.44011
-114.297356
-112.04182
-109.6735
-107.192406
-104.485756
-101.77912
-99.18525
-96.704155
-94.335846
-92.19308
-90.27587
-88.47144
-86.89256
-85.31369
-83.62203
-81.3665
-78.77263
-75.95321
-73.13378
-70.201584
-67.382164
-64.675514
-62.08165
-59.375004
-56.66836
-54.07449
-51.818954
-50.014523
-48.322872
-46.85677
-45.277893
-43.58624
-41.443478
-38.84961
-35.804634
-32.75966
-29.940235
-27.23359
-24.752499
-22.15863
-19.790314
-17.647552
-15.730347
-13.700362
-11.332047
-8.625402
-5.8059797
-3.0993338
-0.3926897
2.3139563
5.020602
7.9528017
10.772223
13.140536
14.944968
16.63662
18.441051
20.358257
22.16269
23.628788
25.43322
27.463203
29.831516
32.199833
34.568146
37.04924
39.64311
42.349754
45.169174
47.988598
50.808018
53.514664
55.88298
57.800186
59.60462
61.747375
64.454025
67.61178
71.107864
74.491165
77.87447
81.257774
84.75387
88.4755
92.30991
96.144325
99.75319
103.249275
106.85813
110.69255
114.41419
117.91026
121.1808
124.225784
127.0452
129.86462
133.02238
136.51846
139.90176
142.94675
145.6534
148.13448
150.61557
152.87111
155.01387
156.8183
158.62273
160.87827
163.35936
166.17877
169.111
172.15594
175.53926
179.2609
182.98254
186.81696
190.76414
194.48578
198.09464
201.47795
204.6357
207.45512
210.049
212.30452
214.67284
217.37949
220.42447
223.80779
227.5294
231.25105
234.85991
237.90488
240.38597
242.64151
244.89705
247.60371
250.5359
253.4681
256.4003
259.21973
262.15195
265.08414
268.12912
271.0613
273.65518
275.79794
277.9407
280.08347
282.56454
285.72232
289.55673
293.61667
297.67667
301.62384
305.7966
310.0821
313.91653
317.29984
320.45758
323.50256
326.66034
330.1564
333.87802
337.48688
340.64465
343.57684
346.62183
350.23068
353.83954
357.44843
360.8317
364.3278
368.275
372.33496
376.28214
380.11658
383.83823
387.6726
391.50705
395.22864
398.72476
402.22086
405.49136
408.98743
412.48352
416.09238
419.92682
423.64847
427.25732
430.7534
434.36227
438.19666
441.9183
445.1888
448.00827
450.71487
453.6471
456.69208
460.07535
463.45868
466.84198
469.99976
473.38306
477.1047
481.39023
485.7885
489.84845
493.5701
497.29175
501.12616
504.96057
509.02057
512.9678
516.6894
520.411
524.0199
527.6287
531.5759
535.6359
539.80865
544.0942
548.3797
552.6652
556.72516
560.8979
565.1835
569.5818
573.98004
578.26556
582.6639
587.06213
591.2349
595.06934
598.79095
602.28705
605.67035
609.05365
612.77527
616.49695
619.993
623.4891
627.0979
630.7068
634.09015
637.36066
640.74396
644.24005
647.62335
650.66833
653.7133
657.32214
661.49493
666.1188
670.9682
675.70483
680.2159
684.5014
688.4486
692.6213
697.01965
701.5307
706.4929
711.9062
717.6578
723.52216
729.27386
735.02545
740.3259
745.06256
749.34814
753.18256
756.79144
760.06195
763.21967
766.60297
770.2118
773.7079
777.204
780.7001
784.1961
787.5795
790.96277
794.45886
798.40607
802.3532
806.1877
809.7965
813.5182
817.127
820.8487
824.5703
828.51746
832.69025
836.863
840.923
844.9829
849.0429
853.1029
857.05005
860.6589
863.7039
866.63605
869.6811
873.1772
877.0116
881.07153
885.2443
889.6426
894.04083
898.6647
903.5141
908.3635
912.98737
917.6112
922.0095
926.06946
929.67834
933.06165
936.445
939.6027
942.4222
944.90326
947.046
949.41437
951.89545
954.48926
957.1959
959.677
962.2709
964.86475
967.57135
970.6164
973.8869
977.6085
981.7813
985.84125
989.67566
993.05896
996.2167
999.03613
1001.7428
1004.5622
1007.38165
1010.2011
1013.0205
1015.83997
1018.8849
1021.92993
1025.2004
1028.5836
1031.8542
1035.2375
1038.8464
1042.6808
1046.4025
1050.2368
1053.8457
1057.4546
1061.1763
1064.8978
1068.6195
1072.1156
1075.2733
1078.2056
1081.1377
1084.07
1087.2277
1090.2726
1093.2048
1096.137
1098.9564
1101.6631
1104.5953
1107.753
1111.3619
1115.1963
1119.1436
1122.8652
1126.2484
1129.4062
1132.4512
1135.6089
1138.7667
1141.6989
1144.5183
1147.225
1149.9316
1152.8639
1155.796
1158.7283
1161.4349
1164.1415
1166.8481
1169.442
1172.0359
1174.6298
1177.4492
1180.2687
1182.9753
1185.6819
1188.163
1190.644
1193.1251
1195.4935
1198.0874
1200.7941
1203.6134
1206.6584
1209.4778
1212.1844
1214.8911
1217.5978
1220.1917
1222.7855
1225.3794
1227.9733
1230.4543
1232.597
1234.176
1235.7549
1237.7849
1240.3787
1243.4237
1246.6943
1249.8519
1252.897
1255.8292
1258.6484
1261.4679
1264.4001
1267.3324
1270.2646
1273.3094
1276.2417
1278.9484
1281.3168
1283.685
1286.0533
1288.76
1291.4667
1294.0605
1296.5416
1299.1354
1301.9548
1304.8871
1308.0449
1311.2025
1314.3604
1317.5182
1320.6758
1323.7208
1326.3147
1328.7958
1331.5024
1334.5475
1337.5923
1340.8629
1344.0208
1347.0656
1349.885
1352.4789
1355.0728
1358.005
1361.1627
1364.3204
1366.9144
1368.8315
1370.636
1372.5532
1374.696
1376.9515
1379.3198
1381.9137
1384.3949
1386.7632
1388.9059
1390.8231
1392.7402
1394.7703
1396.8002
1399.0559
1401.1986
1403.3413
1405.4841
1407.514
1409.4313
1411.1228
1412.7018
1414.5062
1416.3107
1418.0023
1419.694
1421.3856
1422.9645
1424.3179
1425.4456
1426.4606
1427.25
1428.1522
1429.28
1430.6333
1431.9867
1433.2272
1434.4678
1436.2722
1438.5277
1441.0088
1443.2643
1445.1815
1447.0986
1449.3542
1451.497
1453.4143
1454.9932
1456.6847
1458.2637
1460.1809
1461.9852
1463.7897
1465.1431
1466.0452
1466.9475
1467.9625
1469.3158
1470.8947
1472.6992
1474.5035
1476.4208
1478.4507
1480.7062
1483.0746
1485.4429
1487.924
1490.5178
1493.1117
1495.5928
1497.8484
1499.7655
1501.3445
1502.585
1503.4872
1504.615
1505.8556
1507.0961
1507.9983
1508.9004
1510.0283
1511.2687
1512.6222
1513.9755
1515.7799
1517.8099
1519.9526
1521.9827
1523.8998
1525.5914
1527.1704
1528.6365
1530.4408
1532.2454
1534.1626
1535.8541
1537.5458
1539.2375
1540.8163
1542.2823
1543.4103
1544.538
1545.8914
1547.019
1547.9213
1548.598
1549.3873
1550.5151
1551.53
1552.4324
1553.2218
1553.7858
1554.3495
1554.9135
1555.4774
1556.2667
1557.2817
1558.1841
1558.7478
1558.8606
1558.7478
1558.7478
1558.8606
1559.199
1559.65
1560.1012
1560.5524
1561.2289
1561.7928
1562.3567
1562.8079
1563.259
1563.71
1564.0483
1564.3867
1564.7251
1564.8379
1564.9506
1565.1761
1565.7401
1566.3038
1566.8678
1567.319
1567.8828
1568.4467
1568.785
1569.0105
1569.0105
1568.8977
1569.0105
1569.1233
1569.3489
1569.6873
1569.9128
1570.1384
1570.4767
1571.2661
1572.1683
1572.9576
1573.7472
1574.5366
1574.9878
1575.1006
1574.9878
1574.7622
1574.6494
1574.4238
1574.1984
1573.7472
1572.7323
1571.4917
1570.3639
1569.4617
1569.1233
1568.8977
1568.5594
1568.3339
1568.2211
1568.4467
1568.6722
1568.785
1568.8977
1569.0105
1568.8977
1568.5594
1568.1084
1567.77
1567.6572
1567.5446
1567.319
1566.8678
1566.3038
1565.8528
1565.289
1564.3867
1563.3718
1562.2439
1561.4545
1561.1161
1561.1161
1561.1161
1561.1161
1561.0035
1560.6652
1560.1012
1559.199
1558.1841
1556.8306
1555.2518
1553.4474
1551.7556
1550.4023
1549.2745
1548.3724
1547.1318
1545.6658
1544.1997
1542.8463
1541.8314
1540.8163
1539.6885
1538.5608
1537.5458
1536.4181
1535.403
1534.2753
1533.4858
1532.6963
1531.7942
1530.7792
1529.7643
1528.7493
1527.6215
1526.2681
1524.9148
1523.787
1522.6593
1521.4187
1520.0654
1518.4865
1517.1332
1515.8926
1514.6521
1513.4115
1512.3966
1511.4943
1510.5922
1509.4644
1508.2239
1506.6449
1505.066
1503.6
1502.1338
1500.4423
1498.4122
1495.9312
1493.1117
1490.405
1488.2623
1486.5707
1485.1045
1483.6384
1481.8341
1479.6913
1476.9846
1474.278
1471.6841
1469.3158
1467.1731
1465.2559
1463.3387
1461.4214
1459.5042
1457.8126
1456.4591
1454.9932
1453.3015
1451.6097
1450.1437
1448.9032
1447.5498
1446.0837
1444.2794
1442.4749
1440.445
1438.3021
1435.821
1433.0016
1429.9567
1426.799
1423.8667
1421.0472
1418.2278
1415.0702
1411.9124
1408.8673
1406.2734
1403.9052
1401.6495
1399.6196
1397.7024
1395.6725
1393.5298
1391.7253
1390.2592
1388.9059
1387.1016
1385.0714
1382.8159
1380.5603
1378.192
1375.7109
1373.4554
1371.087
1368.7188
1366.2377
1363.6438
1360.9373
1358.005
1354.7345
1351.2384
1347.7423
1344.3589
1341.2013
1338.4946
1336.1263
1333.8707
1331.3896
1328.683
1325.9763
1323.3824
1321.2397
1319.5481
1318.082
1316.7286
1315.037
1313.2327
1311.4281
1309.7365
1308.0449
1306.3531
1304.6615
1302.857
1301.1655
1299.1354
1296.9927
1294.6244
1292.3688
1290.4517
1288.9856
1287.745
1286.1661
1284.2489
1282.219
1279.9635
1277.4824
1274.663
1271.6179
1268.4601
1265.4153
1262.483
1259.3252
1255.942
1252.6714
1249.5135
1246.4688
1243.3109
1239.9276
1236.5443
1233.4993
1230.6798
1227.7477
1224.7026
1221.6577
1218.3872
1215.0039
1211.5078
1208.0117
1204.403
1200.7941
1197.1852
1193.5763
1189.9674
1186.4714
1183.088
1179.5919
1176.0958
1172.5997
1168.991
1165.4949
1162.2244
1159.4049
1157.0365
1154.5554
1151.7361
1148.5782
1145.195
1141.9244
1138.7667
1135.7217
1132.9023
1130.4213
1128.2784
1126.1357
1123.8801
1121.2863
1118.6925
1115.7603
1112.6025
1109.3319
1105.8358
1102.3397
1098.6182
1094.5582
1090.3854
1085.9872
1081.4761
1076.965
1072.3411
1068.0557
1064.1084
1060.7251
1057.3418
1053.7329
1049.673
1045.3875
1041.1019
1036.9292
1032.8693
1028.6964
1024.6366
1020.8021
1017.08044
1013.58435
1010.0883
1006.47943
1002.5322
998.585
994.5251
990.6907
986.969
982.90906
978.7363
974.338
970.0524
965.5414
961.1431
956.7449
952.4593
948.17377
944.1138
940.16656
936.2194
932.2722
928.4378
924.49066
920.54346
916.25793
911.63403
907.0102
902.7247
898.89026
895.2814
891.55975
887.8381
884.0037
879.83093
875.4327
871.1471
866.9744
863.13995
859.5311
856.1478
852.42615
848.2535
843.62964
839.0057
834.38184
829.6452
824.9086
820.172
815.43536
810.6987
806.0749
801.45105
796.8272
792.20337
787.46674
782.6173
777.7679
773.25684
768.97125
764.7986
760.7386
756.45306
752.1675
747.882
743.5965
739.311
734.79987
730.176
725.1011
719.9133
714.50006
709.0868
703.4479
697.6963
692.05743
686.8697
682.02026
677.7348
673.6748
669.72766
665.78046
662.0588
658.33716
654.6155
651.1194
647.9617
645.0295
642.0973
638.9396
635.669
632.1729
628.45123
624.27856
620.1058
616.15857
612.54974
608.71533
604.317
599.4676
594.50543
589.3177
584.12994
578.7167
573.6417
569.1306
564.9579
561.1235
557.1763
553.34186
549.39465
545.3347
541.0492
536.6509
532.1398
527.7415
523.5688
519.5088
515.22327
510.82495
506.08832
501.23895
496.61508
492.10403
487.3674
482.29242
476.87912
471.5786
466.61642
461.8798
457.4815
453.19598
448.79767
443.9483
438.87332
433.91113
429.2873
424.55066
419.3629
413.94965
408.87466
404.3636
399.96527
395.45422
390.6048
385.7554
381.13156
376.73325
372.1094
367.14725
361.95947
356.77176
351.6968
346.62183
341.7724
336.81024
331.96085
327.2242
322.7131
318.42758
314.0293
309.51822
305.11993
301.05997
297.33832
293.72946
289.78226
285.15842
280.30902
275.68515
271.62518
267.67798
263.2797
258.65585
254.14476
250.0848
246.47594
242.86708
239.14543
235.4238
231.58939
227.75496
223.92055
220.08614
216.25172
212.30452
208.24457
204.41016
200.80128
197.41797
194.14745
191.21524
188.39583
185.23807
181.51643
177.23091
172.83261
168.54709
164.26158
159.97604
155.46497
150.72835
145.6534
140.46565
135.27791
129.9774
124.78966
119.60193
114.97807
110.80533
107.08369
103.36205
99.302086
95.12933
91.18215
87.347725
83.62609
79.90446
76.2956
72.46118
68.17566
63.66458
59.040733
54.642433
50.244137
45.95861
41.898647
38.17701
34.7937
31.52317
28.139866
24.64378
21.147697
17.877167
14.606637
11.2233305
7.6144705
3.780056
-0.054358482
-3.7759957
-7.497633
-11.557601
-16.181454
-20.918083
-25.541935
-30.053013
-34.33853
-38.511276
-42.45847
-46.06733
-49.563416
-52.833946
-56.104473
-59.82611
-63.54775
-67.15661
-70.42714
-73.472115
-76.40431
-79.33652
-82.15594
-84.63703
-87.230896
-89.82477
-92.53141
-95.46361
-98.62136
-101.666336
-104.372986
-106.85408
-109.10961
-111.25237
-113.39514
-115.76345
-118.244545
-120.83842
-123.54505
-126.36447
-129.40945
-132.67998
-136.28885
-139.8977
-143.50656
-147.00266
-150.27318
-153.43094
-156.70146
-160.08478
-163.58086
-167.07693
-170.57301
-174.18188
-177.90353
-181.62515
-185.23402
-188.84288
-192.33896
-195.83504
-199.10558
-202.26334
-205.42108
-208.46606
-211.62381
-214.556
-217.37543
-220.08208
-222.90149
-225.72092
-228.31479
-230.6831
-232.82587
-235.08139
-237.33694
-239.4797
-241.28413
-242.863
-244.44188
-246.13353
-247.59962
-248.72742
-249.85518
-251.2085
-252.90016
-254.59181
-256.28345
-258.20065
-260.11786
-262.03506
-263.95227
-265.86948
-268.2378
-270.94443
-274.10217
-277.25995
-280.19214
-282.786
-285.15433
-287.52264
-290.00372
-292.5976
-295.30426
-298.1237
-300.94308
-303.87527
-306.92026
-309.85248
-312.44635
-314.47632
-316.50632
-318.5363
-320.9046
-323.49847
-325.97955
-328.34787
-330.37787
-332.1823
-333.76117
-335.1145
-336.1295
-336.91895
-337.5956
-338.385
-339.4
-340.75333
-342.10666
-343.68552
-345.37717
-347.2944
-349.43716
-351.57993
-353.83545
-356.09097
-358.68484
-361.39154
-363.8726
-366.2409
-368.49646
-370.75198
-373.1203
-375.71414
-378.5336
-381.12744
-383.38303
-385.3002
-387.1046
-389.02185
-390.93906
-392.6307
-393.98404
-395.4501
-397.14175
-399.17175
-401.3145
-403.68286
-406.1639
-408.3067
-410.11115
-411.8028
-413.72
-415.86273
-418.1183
-420.26105
-422.17822
-424.09546
-426.01266
-428.2682
-430.6365
-433.00482
-435.03482
-436.83926
-438.41812
-439.77145
-441.012
-442.13977
-443.15475
-444.16974
-445.07196
-446.08694
-447.21472
-448.45526
-449.8086
-451.16193
-452.628
-454.2069
-455.78577
-457.36462
-459.16907
-461.08627
-462.89072
-464.58237
-466.27402
-467.7401
-469.09344
-469.99567
-470.67233
-471.57452
-472.81506
-474.2812
-475.97284
-477.43893
-478.90503
-480.25836
-481.4989
-482.62668
-483.75443
-484.8822
-486.00998
-487.25052
-488.60385
-490.06992
-491.53604
-492.77658
-494.01715
-495.37045
-496.611
-497.85153
-499.09207
-500.10712
-501.0093
-501.9115
-502.81372
-504.0543
-505.18204
-506.19702
-506.98648
-507.88867
-508.79092
-509.4676
-510.14426
-510.70813
-511.49753
-512.3998
-512.8509
-513.0765
-513.1892
-513.302
-513.6403
-514.2042
-514.88086
-515.55756
-516.2342
-516.9108
-517.7003
-518.7153
-519.7303
-520.7453
-521.87305
-522.888
-523.6775
-524.4669
-525.3691
-526.15857
-526.4969
-526.15857
-525.4819
-524.57965
-523.7902
-523.2264
-522.77527
-522.21136
-521.87305
-521.5347
-521.19635
-520.5197
-519.9558
-519.39197
-518.94086
-518.26416
-517.5875
-517.0236
-516.5725
-516.2342
-516.00867
-516.12146
-516.4598
-516.79803
-517.1364
-517.362
-517.5875
-517.362
-516.79803
-515.8959
-515.2192
-514.7681
-514.65533
-514.65533
-514.54254
-514.09143
-513.4148
-512.7381
-512.1742
-511.7231
-511.272
-510.93365
-510.82092
-510.93365
-511.1592
-511.49753
-511.94867
-512.3998
-513.0765
-513.6403
-514.09143
-514.317
-514.54254
-514.54254
-514.317
-513.97864
-513.5275
-513.1892
-513.1892
-513.6403
-514.09143
-514.42975
-514.7681
-515.2192
-515.8959
-516.6853
-517.362
-517.8131
-518.03864
-517.92584
-517.5875
-517.1364
-517.0236
-517.2492
-517.5875
-517.92584
-518.15137
-518.37695
-518.48975
-518.82806
-519.05365
-519.6175
-520.2942
-521.30914
-522.32416
-523.0008
-523.1136
-523.1136
-523.1136
-523.3391
-524.12854
-525.25635
-526.4969
-527.8502
-529.09076
-530.1057
-530.7824
-531.1207
-531.3463
-531.57184
-532.13574
-532.69965
-533.2635
-533.6018
-533.9402
-534.2785
-534.6168
-534.84235
-535.1807
-535.74457
-536.7596
-538.0001
-539.12787
-539.91736
-540.4812
-540.8195
-541.3834
-541.9473
-542.3984
-542.62396
-542.73676
-542.73676
-542.84955
-542.96234
-543.0751
-543.41345
-544.0901
-544.654
-545.21783
-545.55615
-545.89453
-546.68396
-547.8117
-548.93945
-549.95447
-550.9695
-552.0972
-553.1122
-554.01447
-554.8039
-555.4805
-556.04443
-556.49554
-556.49554
-556.26996
-555.93164
-555.7061
-555.93164
-556.49554
-557.1722
-557.6233
-557.9616
-558.86383
-560.32996
-562.13434
-563.71326
-565.2921
-566.75824
-568.1116
-569.4649
-570.93097
-572.6226
-574.8782
-577.1337
-579.2765
-580.96814
-582.0959
-582.8853
-583.67474
-584.9153
-586.3814
-588.07306
-589.9903
-591.7947
-593.3736
-594.7269
-595.8547
-596.7569
-597.6591
-598.78687
-600.0274
-601.268
-602.6213
-603.9746
-605.66626
-607.4707
-609.2751
-611.0795
-612.54565
-613.7862
-614.8012
-615.81616
-616.9439
-618.1845
-619.42505
-620.5528
-621.455
-622.35724
-623.25946
-624.1617
-625.0639
-625.9661
-626.86835
-627.6577
-628.1088
-628.56
-629.01105
-629.46216
-629.57495
-629.91327
-630.4772
-631.3794
-632.056
-632.50714
-633.18384
-634.4244
-635.89044
-637.2438
-638.4843
-639.3866
-640.28876
-640.9654
-641.8677
-642.6571
-643.3337
-643.67206
-644.01044
-644.5743
-645.4765
-646.7171
-647.95764
-649.0854
-649.8748
-650.66425
-651.6792
-652.91974
-654.0475
-655.17535
-656.3031
-657.3181
-658.55865
-660.02466
-661.378
-662.8441
-664.19745
-665.77637
-667.24243
-668.59576
-669.4979
-670.0619
-670.6258
-671.07684
-671.64075
-672.3174
-673.1068
-673.8963
-674.46014
-674.46014
-674.1219
-673.8963
-674.2346
-674.79846
-675.02405
-674.79846
-674.2346
-673.7835
-673.6707
-673.7835
-673.6707
-673.4451
-673.2196
-673.2196
-673.2196
-672.9941
-672.76855
-672.76855
-672.8813
-672.9941
-673.3324
-674.1219
-675.24963
-676.60297
-677.6179
-678.40735
-678.97125
-678.97125
-678.52014
-678.06903
-677.5051
-677.054
-676.60297
-676.1518
-675.7007
-675.4751
-675.24963
-675.13684
-674.91125
-674.34735
-673.8963
-673.6707
-673.5579
-673.4451
-673.2196
-673.2196
-673.3324
-673.3324
-672.8813
-672.0918
-671.4152
-670.96405
-670.73846
-670.2874
-669.9491
-669.7235
-669.7235
-669.6107
-669.0469
-668.0319
-667.12964
-666.5658
-666.3402
-666.2274
-665.88916
-665.32526
-664.5358
-663.74634
-662.8441
-662.2803
-661.82916
-661.378
-660.4758
-659.1225
-657.54364
-655.7392
-653.9348
-652.3559
-651.11536
-649.8748
-648.8598
-648.1831
-647.5065
-646.4915
-645.0254
-643.55927
-642.3187
-640.9654
-639.3866
-637.58215
-635.6649
-633.7477
-632.056
-630.7027
-629.68774
-629.01105
-628.3344
-627.20667
-625.85333
-624.5
-622.92114
-620.8912
-618.5228
-616.04175
-613.6734
-611.64343
-610.0646
-608.82404
-607.5835
-606.3429
-604.65125
-602.7341
-600.7041
-598.78687
-596.9824
-595.06525
-593.148
-591.11804
-589.3136
-587.62195
-585.81757
-584.12585
-582.7726
-581.30646
-579.8404
-577.92316
-575.8931
-573.7504
-571.4949
-569.3521
-567.66046
-566.0816
-564.5027
-562.81104
-560.78107
-558.4128
-556.15717
-554.24
-552.4356
-550.5184
-548.3756
-546.12006
-543.7517
-541.4962
-539.24066
-537.2107
-535.29346
-533.3763
-531.45905
-529.5419
-527.51184
-525.4819
-523.2264
-520.7453
-518.26416
-515.55756
-512.7381
-509.91867
-507.3248
-505.06927
-503.0393
-501.0093
-498.9793
-496.83655
-494.58102
-492.43823
-490.63382
-489.05496
-487.47607
-485.67166
-483.75443
-481.83722
-479.92
-477.89005
-475.40894
-472.58954
-469.54456
-466.49957
-463.56738
-460.4096
-457.0263
-453.41745
-449.8086
-446.4253
-443.26755
-440.5609
-438.30533
-436.27536
-434.35815
-432.32816
-430.07263
-427.92987
-426.01266
-424.321
-422.62936
-420.9377
-419.0205
-416.6522
-414.1711
-411.8028
-409.99835
-408.1939
-406.2767
-404.13397
-401.99118
-400.41232
-399.5101
-398.83344
-397.7057
-396.12677
-394.20956
-392.1796
-390.03683
-387.66852
-385.07468
-382.368
-379.77414
-377.40585
-375.37585
-373.2331
-370.97754
-368.722
-366.3537
-363.75983
-361.05316
-358.57208
-356.31656
-354.061
-351.46713
-348.64774
-346.05383
-344.02386
-342.55777
-340.97888
-338.94888
-336.35504
-333.87396
-331.73117
-329.7012
-327.6712
-325.52847
-323.49847
-321.58127
-319.66406
-317.63406
-315.7169
-313.91245
-312.33356
-310.75467
-309.1758
-307.59692
-305.67972
-303.7625
-301.9581
-300.15366
-298.462
-296.6576
-294.74036
-292.82315
-290.79318
-288.76318
-287.07153
-285.60544
-284.13934
-282.56046
-280.4177
-278.04938
-275.79385
-273.7639
-271.84665
-270.04224
-268.46335
-266.99725
-265.53116
-263.8395
-261.9223
-260.0051
-258.20065
-256.6218
-255.04291
-253.57681
-252.1107
-250.7574
-249.29129
-247.59962
-245.7952
-243.878
-242.29912
-240.9458
-239.81804
-238.69026
-237.78804
-236.77306
-235.53252
-234.06642
-232.60031
-231.24698
-229.89366
-228.65312
-227.41257
-226.2848
-225.2698
-224.25482
-223.01428
-221.54817
-219.9693
-218.72874
-217.60098
-216.47322
-215.571
-214.556
-213.42824
-211.73659
-209.48103
-207.22551
-205.19553
-203.61665
-201.925
-200.12057
-198.31613
-196.96283
-195.94783
-195.04561
-194.14339
-193.24118
-192.79007
-192.56451
-192.1134
-191.43674
-190.30898
-188.95564
-188.05344
-187.37679
-186.92566
-186.13623
-185.57236
-185.45956
-186.02345
-186.8129
-187.37679
-187.60233
-187.82788
-187.71512
-187.37679
-186.8129
-186.13623
-185.57236
-185.12123
-184.55736
-184.10625
-183.88069
-183.99347
-184.10625
-184.10625
-183.99347
-183.88069
-184.10625
-184.3318
-184.55736
-184.44458
-184.21902
-183.88069
-183.54237
-183.3168
-183.20404
-183.09125
-182.8657
-182.52737
-182.07628
-181.73795
-181.51237
-181.39961
-181.39961
-181.39961
-181.39961
-181.39961
-181.06128
-180.72295
-180.38461
-179.70796
-178.9185
-178.12907
-177.45241
-176.88853
-176.21187
-175.53522
-174.97131
-174.74576
-174.633
-174.74576
-174.85855
-175.08409
-175.42242
-175.53522
-175.30965
-175.08409
-174.85855
-174.97131
-175.42242
-175.87354
-175.87354
-175.76076
-175.53522
-175.19688
-174.633
-174.29466
-173.95633
-173.618
-173.16689
-172.82857
-172.82857
-172.71577
-172.603
-172.26468
-171.92635
-171.81357
-172.1519
-172.94133
-173.618
-174.18188
-174.29466
-174.29466
-174.29466
-174.633
-175.08409
-175.42242
-175.53522
-175.64798
-175.64798
-175.76076
-175.53522
-175.08409
-174.52022
-174.40742
-174.40742
-174.18188
-173.84355
-173.39244
-173.05411
-173.05411
-173.27966
-173.50522
-173.618
-173.50522
-173.50522
-173.50522
-173.50522
-173.50522
-173.39244
-173.27966
-173.05411
-172.603
-172.03911
-171.58801
-171.36247
-171.36247
-171.36247
-171.1369
-170.91135
-170.79857
-170.79857
-170.57301
-170.23468
-169.78358
-169.55803
-169.44525
-169.6708
-169.89635
-169.89635
-169.78358
-169.44525
-168.88136
-168.31749
-167.97916
-167.97916
-167.86638
-167.41527
-167.18971
-167.18971
-167.41527
-167.7536
-167.97916
-168.2047
-168.43025
-168.65582
-168.88136
-168.88136
-168.65582
-168.54303
-168.54303
-168.76859
-168.76859
-168.65582
-168.09193
-167.18971
-165.94916
-164.59586
-163.12975
-161.55087
-159.74644
-157.82924
-156.25037
-155.00981
-154.22037
-153.65648
-152.97983
-151.96483
-150.49873
-148.91986
-147.45377
-146.10043
-144.8599
-143.39378
-141.81491
-140.34882
-138.9955
-138.20605
-137.86772
-137.86772
-137.86772
-137.64217
-137.19106
-136.73994
-136.62718
-136.62718
-136.17607
-135.38663
-134.37164
-133.5822
-133.01831
-132.45444
-132.00333
-131.77777
-131.43944
-131.1011
-130.42444
-129.63501
-128.73279
-128.1689
-127.7178
-127.26669
-126.36447
-125.12393
-123.99616
-122.86839
-121.85341
-120.95119
-120.04897
-119.03398
-117.90621
-116.66567
-115.76345
-115.086784
-114.5229
-114.0718
-113.28236
-112.267365
-111.1396
-109.899055
-108.6585
-107.192406
-105.500755
-103.921875
-102.681335
-101.77912
-100.76413
-99.74913
-98.50859
-97.38081
-96.140274
-94.78695
-93.43363
-91.96753
-90.614204
-89.71199
-89.26088
-89.03533
-88.80978
-88.24589
-87.56923
-86.77979
-85.87757
-84.63703
-83.28371
-81.93038
-80.91539
-79.9004
-78.77263
-77.41931
-75.95321
-74.14878
-72.344345
-70.765465
-69.637695
-68.509926
-67.382164
-66.14162
-65.126625
-64.44997
-63.773304
-62.758312
-61.517765
-60.277218
-59.14945
-58.02168
-56.893913
-55.87892
-55.089485
-54.525597
-54.187267
-53.623386
-52.833946
-51.706173
-50.46563
-49.11231
-47.533432
-46.292885
-45.277893
-44.488457
-43.58624
-42.34569
-40.99237
-39.8646
-38.624054
-37.270733
-36.030186
-35.24075
-34.676865
-34.11298
-33.436317
-32.64688
-31.85744
-30.84245
-29.71468
-28.58691
-27.459145
-26.331375
-25.203606
-24.075836
-23.173622
-22.15863
-21.03086
-19.677538
-18.211437
-16.970892
-16.294231
-15.8431225
-15.053685
-13.813139
-12.234262
-10.542609
-8.738179
-6.8209715
-4.9037642
-2.986557
-1.182127
0.50952625
1.8628492
3.1033945
4.569495
6.035594
7.2761393
8.516686
9.75723
11.2233305
12.576655
13.929976
15.396077
17.08773
19.004936
20.69659
21.937134
22.839352
23.967117
25.320442
27.012096
28.816528
30.508179
32.08706
33.440376
34.680923
35.808693
36.823685
37.725903
38.628117
39.30478
39.64311
39.755886
39.86866
40.094215
40.432545
40.658096
40.658096
40.770878
40.99643
41.560314
42.349754
43.364746
44.492516
45.73306
47.086384
48.66526
50.244137
51.597454
52.838005
53.965775
55.20632
56.55964
58.364067
60.168503
61.97293
63.55181
64.905136
65.80734
66.48401
67.16067
68.06288
69.30344
70.76953
72.122856
73.47618
74.60394
75.84449
77.197815
78.55114
79.6789
80.80667
82.159996
83.62609
85.20497
86.5583
87.798836
89.15216
90.505486
91.85881
93.09936
94.45268
95.91878
97.610435
99.18931
100.54263
101.78317
102.79817
103.5876
104.1515
104.82815
105.73037
106.85813
108.09868
109.22645
110.35422
111.36921
112.27142
113.06087
113.62475
114.07586
114.18863
114.30141
114.63974
115.429184
116.44417
117.120834
117.68472
117.91026
118.2486
118.69971
119.263596
119.82747
120.39136
121.1808
122.08301
123.210785
124.676895
126.36853
128.28574
130.09018
131.78183
133.3607
134.60126
135.61624
136.40569
136.74402
136.74402
136.51846
136.63123
137.19513
137.98456
138.99954
139.90176
140.69121
141.48064
142.1573
142.94675
143.84895
144.75117
145.42783
145.87895
145.99171
145.76616
145.5406
145.6534
145.99171
146.66838
147.23227
147.68338
147.90894
148.13448
148.24727
148.47281
148.69836
148.9239
149.14948
149.26224
149.37503
149.4878
149.4878
149.71336
150.0517
150.50279
151.06668
151.63055
152.53278
153.66054
155.23943
156.70552
158.17162
159.41217
161.1038
163.24658
165.38934
167.19377
168.54709
169.67487
170.57709
171.59207
172.49428
173.3965
173.96039
174.18593
174.18593
174.07317
174.07317
174.07317
174.29872
174.4115
174.52426
174.4115
174.07317
173.96039
173.84761
174.07317
174.63705
175.53926
176.77982
178.13313
179.37367
180.38867
181.51643
182.53142
183.54642
184.44864
185.23807
186.14029
186.81696
187.49362
188.0575
188.73416
189.29805
189.9747
190.65137
191.10248
191.44081
192.0047
193.01968
194.37302
195.72632
196.74132
197.53076
198.20743
198.88406
199.67352
200.6885
201.59071
202.26738
202.94405
203.84627
204.86125
205.6507
206.21458
206.77846
207.34235
207.79346
208.01901
208.35735
209.034
210.16177
211.17676
211.74065
212.07898
212.30452
212.64285
213.20674
213.8834
214.56007
215.23674
216.02617
216.92839
217.8306
218.62003
219.40948
220.19891
220.7628
221.2139
221.43947
221.43947
221.43947
221.66501
222.1161
222.79277
223.35666
223.80779
224.25888
224.82275
225.38664
225.72498
225.95055
226.06331
225.95055
226.06331
226.40164
226.51442
226.51442
226.28886
225.95055
225.61221
225.16109
224.59721
223.69499
222.90556
222.00334
221.32668
220.65001
220.31169
220.42447
221.32668
222.56723
224.03333
225.27388
226.28886
227.30386
228.31886
229.44662
230.46161
231.47661
232.49161
233.39381
234.29604
234.97269
235.53656
235.8749
236.21323
236.32602
236.32602
236.21323
235.8749
235.64935
235.76213
236.43878
237.22823
237.56656
237.45378
237.11545
236.77711
236.66435
236.66435
236.66435
236.77711
236.8899
237.00266
237.00266
237.11545
237.34099
237.79211
238.24321
238.46878
238.69432
239.03265
239.48376
239.93488
240.16043
240.16043
240.16043
240.49876
241.1754
241.7393
241.96486
242.07762
242.07762
242.41595
242.75429
242.86708
242.75429
242.41595
241.85207
240.94986
239.93488
238.8071
237.90488
237.11545
236.32602
235.64935
235.53656
235.98769
236.77711
237.11545
236.8899
236.32602
235.76213
235.4238
235.08546
234.85991
234.63435
234.4088
234.29604
234.07047
234.18324
234.63435
235.31102
235.8749
236.10045
236.32602
236.32602
236.10045
235.64935
235.31102
235.19823
235.31102
235.31102
235.4238
235.53656
235.76213
235.98769
236.43878
236.8899
237.45378
237.90488
238.24321
238.35599
238.58154
238.58154
238.69432
238.69432
238.69432
238.35599
237.79211
237.00266
236.43878
236.32602
236.43878
236.66435
236.77711
236.66435
236.66435
236.77711
237.00266
237.11545
237.11545
236.66435
236.21323
235.98769
235.98769
236.21323
236.43878
236.77711
237.22823
237.90488
238.46878
238.8071
239.03265
239.25821
239.7093
240.2732
240.7243
241.06264
241.51373
241.7393
241.7393
241.40097
240.94986
240.49876
239.93488
239.37097
238.8071
238.35599
237.79211
237.11545
236.66435
236.32602
236.10045
235.76213
235.31102
234.85991
234.97269
235.64935
236.43878
237.22823
237.67932
238.01765
238.13045
237.90488
237.67932
237.67932
238.01765
238.69432
239.25821
239.7093
240.16043
240.2732
240.2732
240.04764
239.59654
238.58154
237.34099
235.98769
234.97269
233.84491
232.82991
231.70215
230.68716
229.78496
229.22107
228.76996
228.20607
227.41664
226.6272
226.28886
226.73997
227.30386
227.6422
227.6422
227.6422
227.6422
227.5294
227.5294
227.86774
228.09329
228.31886
228.31886
228.43163
228.43163
228.65717
228.88274
228.88274
228.65717
228.43163
228.31886
228.43163
228.20607
227.75496
227.30386
226.85275
226.51442
226.40164
226.51442
226.40164
226.06331
225.38664
224.93555
224.82275
225.27388
225.83775
226.28886
226.51442
226.73997
226.6272
226.40164
226.06331
225.83775
225.61221
225.27388
224.70999
223.80779
223.01833
222.45444
222.2289
222.45444
222.90556
223.13112
223.01833
223.01833
222.90556
222.79277
222.56723
222.2289
221.7778
221.43947
221.10114
220.7628
220.31169
219.7478
218.84558
217.94336
217.15393
216.47726
215.68784
214.44728
212.98119
211.40231
210.049
209.034
208.01901
207.00401
205.98903
204.97403
204.29736
203.73349
203.05681
202.26738
201.47795
200.57573
199.78629
199.2224
198.65852
197.98187
197.53076
197.3052
197.3052
197.41797
197.64354
198.09464
198.99686
200.01186
201.2524
202.49294
203.73349
204.6357
205.31236
205.6507
205.87625
205.87625
205.6507
205.31236
204.74849
204.07182
203.73349
203.73349
203.73349
203.39514
202.60571
201.81628
200.91406
200.12462
199.2224
198.09464
197.19243
196.62854
196.17744
195.83911
195.61354
195.61354
195.50078
194.93689
194.14745
193.24522
192.56857
192.0047
191.55357
190.9897
190.42581
189.74915
189.18527
188.84694
188.5086
188.28305
188.0575
188.17027
188.39583
188.5086
188.17027
187.49362
186.70416
185.80196
185.23807
185.1253
185.23807
185.35086
185.1253
184.6742
183.77197
182.64421
181.51643
180.727
180.1631
179.712
179.37367
179.37367
179.37367
179.14813
178.697
178.35867
178.13313
178.02036
177.7948
177.56924
177.45647
177.34369
177.11815
176.89258
176.77982
176.66702
176.44148
175.8776
175.08815
174.4115
174.07317
173.96039
173.96039
174.07317
174.07317
174.07317
173.96039
173.62206
173.17094
172.71983
172.38152
172.04318
171.81761
171.81761
172.04318
172.26874
172.26874
171.9304
171.25374
170.35152
169.33653
168.43433
167.64487
166.6299
165.16379
163.58492
162.1188
161.1038
160.2016
159.29938
158.50995
158.17162
158.05885
157.94606
157.72052
157.49496
157.15663
156.93106
156.59276
156.25443
155.8033
155.01387
154.11165
153.20944
152.42001
151.85611
151.29222
150.39001
149.4878
148.47281
147.90894
147.79614
147.90894
147.79614
147.34505
146.5556
145.6534
144.52562
143.6234
143.05951
142.72118
142.38286
142.04453
141.81897
141.48064
141.1423
140.57843
140.01454
139.33788
138.66122
138.09734
137.53345
137.08234
136.74402
136.40569
135.95457
135.72902
135.72902
135.72902
135.72902
136.06735
136.8568
137.87178
138.66122
139.33788
140.01454
140.80397
141.59341
142.27008
142.72118
143.05951
143.05951
142.83397
142.27008
141.59341
140.91676
140.69121
140.80397
141.25508
141.48064
141.70619
141.59341
141.25508
140.46565
139.56343
138.99954
138.774
138.66122
138.54843
138.32289
138.32289
138.66122
139.11234
139.78899
140.57843
141.36786
142.04453
142.83397
143.73619
144.75117
145.5406
146.10449
146.21727
145.87895
145.20229
144.18729
142.94675
141.70619
140.69121
139.78899
138.99954
138.32289
137.64622
137.19513
136.74402
136.40569
136.29291
136.63123
136.8568
136.8568
136.63123
136.40569
136.63123
136.8568
137.19513
137.53345
138.09734
138.88676
139.67621
140.35287
140.69121
140.46565
140.12732
139.90176
139.67621
139.45065
139.11234
138.88676
138.32289
137.53345
136.74402
136.18013
135.95457
135.8418
135.72902
135.61624
135.72902
136.06735
136.63123
137.19513
137.64622
137.87178
137.98456
138.09734
138.21011
138.21011
138.32289
138.54843
138.88676
139.2251
139.67621
140.01454
140.12732
140.12732
139.78899
139.33788
138.774
138.43567
138.09734
137.64622
136.8568
135.95457
135.27791
134.93959
135.05235
135.50346
135.72902
135.61624
135.05235
134.48848
133.92459
133.47348
132.90959
132.23294
131.55627
130.76685
129.9774
129.30074
128.5113
127.83464
127.0452
126.48132
126.03021
125.466324
124.78966
123.77467
122.98523
122.30858
122.195786
122.195786
122.08301
122.08301
121.970245
122.08301
122.195786
122.08301
121.970245
121.970245
122.08301
122.42134
122.6469
122.87245
122.98523
122.98523
122.87245
122.98523
123.09801
123.210785
123.32356
123.77467
124.5641
125.24077
125.69188
125.917435
126.03021
126.36853
126.81964
127.157974
127.27075
127.157974
126.81964
126.36853
125.5791
124.451324
123.09801
121.519135
120.05304
118.69971
117.57193
116.66972
116.105835
115.541954
114.97807
114.41419
113.96308
113.39919
112.83531
112.15865
111.59477
111.25644
111.25644
111.48199
111.93309
112.722534
113.737526
114.865295
115.88029
116.556946
117.23361
117.68472
118.02304
118.02304
117.57193
116.89528
116.44417
115.993065
115.65473
115.541954
115.541954
115.541954
115.31641
114.97807
114.75252
114.41419
113.737526
112.3842
110.918106
109.67755
109.0009
108.54979
108.32424
108.32424
108.54979
108.77534
108.88812
109.11367
109.22645
109.11367
109.0009
108.66256
108.32424
108.09868
107.98591
107.98591
107.760345
107.42202
106.85813
106.18147
105.73037
105.61759
105.73037
105.61759
105.27926
104.71538
104.26427
103.925934
103.700386
103.36205
102.91094
102.234276
101.670395
101.89596
102.57261
103.249275
103.81316
104.26427
105.0537
106.0687
106.97092
107.5348
107.87313
108.21146
108.77534
109.22645
109.452
109.67755
109.903114
110.24145
110.57977
110.57977
110.69255
110.80533
111.14366
111.48199
111.82032
112.045876
112.3842
112.722534
112.83531
112.94808
113.173645
113.51198
113.62475
113.51198
113.173645
112.94808
112.722534
112.49698
112.045876
111.70754
111.48199
111.59477
112.15865
113.06087
114.18863
115.31641
116.105835
116.44417
116.3314
115.88029
115.31641
114.97807
115.09085
115.31641
115.76752
115.88029
115.88029
115.65473
115.31641
114.865295
114.18863
113.173645
112.27142
111.14366
109.67755
108.09868
106.519806
105.39204
104.940926
105.16648
105.84314
106.40702
106.97092
107.30924
107.647575
107.647575
107.647575
107.647575
107.5348
107.5348
107.647575
107.760345
107.98591
108.21146
108.66256
109.33923
110.015884
110.80533
111.59477
112.49698
113.06087
113.286415
113.286415
113.286415
112.94808
112.15865
110.69255
109.11367
107.647575
106.40702
105.50481
104.71538
104.26427
104.03871
103.925934
104.03871
104.377045
104.377045
104.26427
104.1515
104.03871
104.26427
104.6026
105.16648
105.73037
106.0687
106.29425
106.74535
107.42202
108.21146
109.22645
110.015884
110.80533
111.48199
111.93309
112.15865
111.93309
111.82032
111.70754
111.82032
111.93309
111.93309
112.15865
112.3842
112.722534
113.06087
113.51198
113.850296
114.07586
114.18863
114.41419
114.63974
114.97807
115.31641
115.429184
115.541954
115.429184
115.31641
115.20362
115.31641
115.541954
115.993065
116.556946
117.120834
117.68472
118.02304
118.2486
118.58693
118.92526
119.489136
120.27858
121.29358
122.195786
122.6469
122.759674
122.87245
123.43634
124.11299
125.01521
125.80466
126.48132
126.93242
127.157974
127.0452
126.70686
126.36853
126.25577
126.5941
127.27075
128.17297
128.73685
128.73685
128.39853
128.17297
128.0602
128.17297
128.28574
128.39853
128.62407
128.9624
129.07518
128.9624
128.39853
127.609085
126.81964
126.25577
125.69188
125.24077
124.902435
124.451324
124.225784
124.11299
124.225784
124.225784
124.11299
124.225784
124.5641
124.902435
125.24077
125.466324
125.80466
126.14299
126.36853
126.5941
127.0452
127.72186
128.5113
128.9624
129.07518
129.30074
129.86462
130.87961
131.8946
132.68405
133.02238
133.13515
132.90959
132.57127
132.00739
131.33072
130.65405
130.20294
129.9774
129.9774
130.09018
130.31573
130.65405
131.10516
131.78183
132.68405
133.3607
134.15015
134.71402
135.39069
136.06735
136.40569
136.51846
136.51846
136.51846
136.40569
136.29291
136.29291
136.40569
136.51846
136.40569
135.8418
135.05235
133.92459
132.79681
131.66905
130.76685
130.42851
130.54128
130.76685
131.10516
131.10516
131.10516
130.99239
130.87961
130.76685
130.87961
131.10516
131.66905
132.34572
132.90959
133.3607
133.92459
134.71402
135.61624
136.18013
136.51846
136.63123
136.74402
136.63123
136.29291
136.06735
135.8418
135.61624
135.61624
135.72902
135.95457
136.18013
136.51846
137.08234
137.53345
138.09734
138.66122
139.56343
140.57843
141.48064
142.27008
143.05951
144.18729
145.20229
146.21727
147.11948
147.90894
148.9239
149.60057
149.9389
149.82613
149.37503
149.14948
149.37503
149.71336
150.0517
150.0517
149.82613
149.4878
149.26224
149.0367
149.14948
149.37503
149.4878
149.37503
149.0367
148.58557
148.36003
148.47281
149.0367
149.82613
150.61557
151.63055
152.87111
154.11165
154.9011
155.46497
156.02885
156.36719
156.47997
156.47997
156.59276
156.8183
157.38219
158.05885
158.62273
159.07384
159.52495
159.63771
159.52495
159.07384
158.62273
158.39719
158.17162
157.94606
157.72052
157.83328
158.05885
158.2844
158.2844
158.17162
158.17162
158.39719
159.07384
159.86328
160.65271
161.2166
161.44214
161.66771
161.89326
162.34436
162.79549
163.24658
163.58492
163.81046
164.14879
164.48712
164.71268
164.71268
164.82545
165.05101
165.16379
164.93825
164.48712
164.26158
164.37434
164.71268
164.93825
165.05101
165.05101
164.93825
164.59991
164.03603
163.13382
162.1188
161.32938
160.99104
161.32938
161.66771
161.78047
161.78047
162.00603
162.34436
162.34436
162.1188
162.1188
162.45714
162.6827
162.6827
162.34436
161.78047
161.32938
161.1038
160.87827
160.53993
160.2016
159.86328
159.86328
160.2016
160.31438
160.2016
159.7505
159.07384
158.62273
158.2844
157.94606
157.2694
156.25443
155.23943
154.78831
154.9011
155.46497
156.14163
156.8183
157.49496
158.05885
158.50995
158.62273
158.62273
158.84828
159.18661
159.52495
159.41217
158.84828
158.17162
157.38219
156.70552
156.02885
155.3522
154.67554
154.11165
153.54778
153.20944
152.75832
152.42001
152.42001
152.64555
153.20944
153.88611
154.44998
154.78831
154.56276
153.66054
152.42001
151.29222
150.50279
150.27724
150.27724
150.50279
150.39001
150.16446
149.60057
149.14948
148.58557
148.13448
147.79614
147.68338
147.90894
148.36003
148.9239
149.37503
149.71336
149.60057
149.26224
149.0367
149.37503
149.71336
149.71336
149.26224
148.69836
148.36003
148.47281
148.81114
149.0367
149.0367
148.9239
148.81114
148.69836
148.47281
148.13448
147.5706
146.89394
146.21727
145.99171
145.99171
146.21727
146.5556
146.89394
147.23227
147.45781
147.79614
148.13448
148.36003
148.36003
148.13448
148.0217
148.24727
148.81114
149.26224
149.37503
149.37503
149.26224
149.37503
149.60057
149.9389
150.16446
150.0517
149.60057
149.37503
149.37503
149.4878
149.60057
149.4878
149.26224
148.81114
148.36003
148.24727
148.36003
148.36003
148.0217
147.45781
146.89394
146.21727
145.5406
144.41284
143.05951
141.59341
140.12732
138.43567
136.63123
135.16513
134.26292
133.81181
133.24792
132.90959
132.68405
132.57127
132.34572
132.34572
132.45848
132.57127
132.57127
132.23294
132.00739
131.78183
131.78183
131.66905
131.55627
131.33072
130.99239
130.42851
129.75185
129.30074
129.07518
128.9624
129.18796
129.86462
130.76685
131.78183
132.79681
133.69904
134.48848
135.27791
135.72902
135.72902
135.50346
135.05235
134.48848
133.58626
132.68405
131.8946
131.10516
130.20294
128.84964
127.157974
125.69188
124.676895
124.11299
123.66188
123.210785
122.87245
122.42134
121.970245
121.744675
121.63191
121.744675
122.195786
122.53412
122.6469
122.53412
122.08301
121.519135
120.84247
120.27858
119.94025
119.71471
119.489136
119.37637
119.60193
120.27858
121.1808
122.195786
123.09801
123.77467
124.225784
124.676895
124.902435
125.12799
125.12799
124.78966
124.451324
124.11299
123.88745
123.66188
123.43634
123.210785
123.09801
123.210785
123.32356
123.210785
122.87245
122.53412
122.08301
121.519135
120.955246
120.504135
120.39136
120.1658
119.94025
119.489136
119.15082
118.69971
118.58693
118.69971
118.92526
119.03804
119.15082
119.263596
119.60193
119.82747
120.05304
120.1658
120.1658
120.39136
120.84247
121.29358
121.744675
121.744675
121.519135
121.1808
120.955246
120.955246
121.29358
121.85747
122.195786
122.30858
122.08301
121.63191
121.1808
120.72969
120.05304
119.37637
118.812485
118.13583
117.57193
117.00806
116.556946
116.21861
115.65473
114.97807
114.52696
114.63974
115.09085
115.541954
115.76752
115.993065
116.44417
117.23361
118.13583
119.03804
119.82747
120.39136
120.72969
121.06802
121.40636
121.519135
121.519135
121.29358
120.955246
120.72969
120.84247
120.955246
121.1808
121.1808
121.06802
120.955246
120.84247
120.84247
120.72969
120.504135
120.1658
120.1658
120.27858
120.504135
120.61691
120.504135
120.504135
120.39136
120.61691
120.84247
121.06802
121.29358
121.63191
122.30858
123.09801
124.00023
124.902435
125.5791
126.03021
126.14299
126.14299
126.03021
126.03021
125.917435
125.917435
126.03021
126.36853
126.5941
127.0452
127.38353
127.609085
127.609085
127.49631
127.27075
126.70686
126.03021
125.353546
124.451324
123.66188
122.87245
122.30858
122.195786
122.42134
122.759674
122.87245
122.87245
122.759674
122.6469
122.42134
122.08301
121.63191
121.29358
121.29358
121.519135
121.85747
122.08301
122.30858
122.53412
122.53412
122.30858
121.63191
121.06802
120.61691
120.39136
120.39136
120.61691
121.1808
121.63191
121.744675
121.40636
120.84247
120.27858
119.94025
119.94025
120.05304
119.94025
119.82747
119.71471
119.94025
120.504135
120.955246
121.40636
122.08301
123.210785
124.225784
125.01521
125.69188
126.5941
127.49631
128.5113
129.18796
129.63907
129.86462
129.86462
129.52629
128.73685
128.0602
127.72186
127.72186
127.609085
127.0452
126.48132
126.03021
125.917435
126.03021
126.36853
126.93242
127.609085
128.39853
129.07518
129.75185
130.20294
130.99239
132.00739
133.13515
134.03737
134.71402
135.27791
135.8418
136.29291
136.63123
136.8568
136.8568
136.63123
136.18013
135.50346
134.8268
134.37569
134.26292
134.26292
134.26292
134.15015
133.92459
133.69904
133.58626
133.58626
133.81181
134.15015
134.48848
134.48848
134.15015
133.3607
132.57127
131.78183
131.33072
130.76685
129.86462
128.9624
128.28574
127.83464
127.49631
127.0452
126.93242
127.157974
127.83464
128.9624
129.9774
130.87961
131.55627
132.45848
133.58626
134.8268
135.8418
137.08234
138.43567
139.90176
141.25508
142.38286
143.28508
143.96173
144.52562
145.31506
146.33005
147.23227
147.90894
148.36003
148.81114
149.14948
149.37503
149.37503
149.14948
148.9239
148.81114
148.81114
149.0367
149.4878
149.71336
149.60057
149.4878
149.71336
150.27724
151.29222
152.08168
152.53278
152.75832
152.87111
152.98389
152.98389
152.87111
152.64555
152.19444
151.63055
150.9539
150.16446
149.37503
148.81114
148.81114
149.26224
150.0517
150.72835
151.17946
151.40501
151.63055
151.85611
151.96889
152.08168
151.96889
151.40501
150.50279
149.4878
148.81114
148.69836
148.58557
148.0217
147.34505
146.5556
145.99171
145.6534
145.42783
145.0895
144.52562
144.07451
143.73619
143.51062
143.39786
143.28508
142.83397
142.38286
142.38286
142.72118
143.28508
143.6234
143.6234
143.73619
143.96173
144.18729
144.30006
144.30006
144.18729
143.84895
143.39786
142.72118
142.1573
141.93175
141.81897
141.81897
141.81897
142.04453
142.27008
142.49564
142.49564
142.72118
143.17229
143.84895
144.6384
145.42783
146.10449
146.89394
147.68338
148.47281
149.0367
149.37503
149.82613
150.27724
150.72835
151.06668
151.17946
151.06668
151.06668
151.06668
151.17946
151.51779
151.85611
151.85611
151.63055
151.40501
151.51779
151.96889
152.64555
153.43498
154.22444
155.01387
155.46497
155.57776
155.57776
155.3522
155.12665
154.78831
154.44998
153.99887
153.32222
152.42001
151.63055
151.17946
151.17946
151.17946
151.17946
151.17946
151.51779
152.08168
153.09665
154.22444
155.23943
156.02885
156.59276
157.15663
157.60773
158.05885
158.2844
158.50995
158.62273
158.84828
159.07384
159.07384
158.96106
158.50995
158.05885
157.60773
157.04385
156.59276
156.14163
155.69054
155.12665
154.44998
153.77332
153.43498
153.32222
153.32222
153.43498
153.54778
153.88611
153.99887
153.77332
153.32222
152.53278
151.40501
150.50279
149.71336
148.81114
147.68338
146.21727
144.52562
143.17229
141.93175
140.80397
139.78899
139.2251
138.88676
138.66122
138.54843
138.43567
138.32289
138.21011
138.09734
138.21011
138.54843
138.88676
139.2251
139.67621
140.12732
140.35287
140.2401
139.78899
138.99954
137.98456
137.08234
136.74402
136.74402
136.8568
137.19513
137.98456
138.88676
139.78899
140.57843
141.36786
142.04453
142.49564
142.83397
142.94675
142.94675
142.94675
142.83397
142.83397
142.72118
142.72118
142.72118
142.72118
142.38286
142.04453
141.70619
141.70619
141.81897
142.1573
142.49564
142.49564
142.49564
142.49564
142.60841
142.38286
142.04453
141.70619
141.59341
141.70619
142.04453
142.38286
142.83397
143.28508
143.96173
144.41284
144.75117
145.20229
145.6534
146.21727
146.78116
147.34505
148.13448
148.69836
149.14948
149.26224
149.26224
149.14948
148.36003
147.34505
146.5556
146.21727
145.87895
145.31506
144.52562
143.84895
143.51062
143.17229
142.72118
142.04453
141.48064
141.1423
141.02954
140.91676
140.57843
139.90176
139.11234
138.43567
138.09734
138.21011
138.32289
138.54843
138.88676
139.78899
141.02954
142.04453
142.72118
143.05951
143.17229
142.94675
142.72118
142.49564
142.27008
141.81897
141.02954
140.12732
139.78899
140.01454
140.46565
140.80397
141.1423
141.48064
141.93175
142.60841
143.51062
144.30006
144.6384
144.52562
144.41284
144.30006
144.30006
144.30006
144.30006
144.30006
144.30006
143.96173
143.39786
143.05951
142.94675
142.83397
142.60841
142.1573
141.70619
141.36786
141.02954
140.57843
140.35287
140.46565
140.69121
140.80397
141.1423
141.70619
142.27008
142.72118
142.94675
143.17229
143.17229
143.39786
143.6234
144.07451
144.75117
145.6534
146.5556
147.45781
148.47281
149.4878
150.50279
151.40501
151.85611
151.85611
151.40501
150.72835
149.9389
149.37503
149.0367
148.9239
149.0367
149.37503
149.60057
149.4878
149.0367
148.24727
147.68338
147.68338
147.79614
147.79614
147.34505
146.78116
146.66838
146.78116
146.89394
146.89394
146.78116
146.78116
146.89394
147.11948
147.5706
148.36003
149.14948
149.60057
149.60057
149.4878
149.37503
149.26224
149.0367
149.0367
149.37503
149.82613
150.0517
149.9389
149.60057
148.9239
148.13448
147.34505
146.44283
145.76616
144.97673
144.41284
143.96173
143.73619
143.51062
143.6234
143.84895
144.07451
144.41284
145.0895
146.10449
147.34505
148.24727
148.81114
149.37503
149.82613
149.71336
149.26224
148.69836
148.24727
147.5706
146.78116
145.87895
145.20229
144.6384
144.07451
143.73619
143.6234
143.51062
143.51062
143.51062
143.6234
143.51062
143.28508
142.83397
142.38286
141.93175
141.36786
140.91676
140.57843
140.35287
140.2401
140.35287
140.80397
141.25508
141.48064
141.48064
141.48064
141.81897
142.60841
143.6234
144.6384
145.5406
146.5556
147.68338
148.69836
148.81114
148.47281
148.13448
148.24727
148.81114
149.4878
150.39001
151.17946
151.85611
152.19444
152.53278
152.87111
153.43498
153.99887
154.44998
154.3372
153.66054
152.75832
151.96889
151.40501
150.9539
150.50279
149.82613
149.14948
148.36003
147.5706
146.89394
146.5556
146.33005
146.21727
146.21727
146.5556
147.00671
147.34505
147.34505
147.45781
147.68338
148.24727
149.14948
150.16446
151.17946
151.96889
152.87111
153.88611
154.9011
155.46497
155.46497
155.23943
155.23943
155.46497
155.46497
155.3522
155.23943
155.12665
154.9011
154.67554
154.56276
154.3372
153.88611
153.32222
152.87111
152.64555
152.64555
152.53278
152.30722
151.96889
151.63055
151.40501
151.17946
150.84113
150.61557
150.72835
151.06668
151.29222
151.63055
152.30722
153.20944
154.11165
154.9011
155.57776
155.91609
156.14163
156.59276
157.15663
157.72052
158.05885
158.2844
158.50995
158.84828
159.07384
158.96106
158.7355
158.62273
158.2844
157.60773
156.70552
156.25443
156.25443
156.25443
156.25443
155.91609
155.69054
155.46497
155.23943
154.67554
153.88611
152.87111
152.19444
151.96889
152.08168
152.19444
152.19444
152.19444
151.96889
152.08168
152.30722
152.87111
153.43498
154.11165
155.01387
156.14163
157.38219
158.62273
159.63771
160.2016
160.53993
160.87827
161.2166
161.55493
161.66771
161.66771
161.66771
161.55493
161.44214
161.32938
161.2166
161.1038
160.87827
160.87827
161.1038
161.44214
161.55493
161.55493
161.55493
161.66771
161.89326
162.00603
162.00603
161.89326
161.78047
161.55493
161.55493
161.55493
161.44214
161.32938
161.1038
160.87827
160.65271
160.53993
160.53993
160.42717
160.31438
160.53993
161.1038
161.66771
162.1188
162.34436
162.90825
163.58492
164.37434
164.82545
165.50212
166.29156
167.30656
168.096
168.43433
168.54709
168.65987
168.77266
168.43433
168.096
167.9832
167.87044
167.87044
167.87044
168.096
168.32153
168.77266
169.22375
169.67487
170.01318
170.46431
170.80264
170.9154
170.80264
170.46431
170.12598
169.78764
169.67487
169.78764
170.12598
170.57709
170.80264
170.68985
170.35152
170.12598
169.78764
169.56209
169.22375
168.88542
168.54709
168.20877
168.20877
168.32153
168.32153
168.20877
168.32153
168.77266
169.56209
170.46431
171.25374
171.9304
172.60707
173.28374
174.07317
174.74983
174.97539
174.74983
174.4115
174.07317
173.73483
173.17094
172.15594
170.68985
168.77266
166.85544
165.27657
164.26158
163.58492
163.02103
162.45714
162.00603
161.32938
160.53993
159.7505
159.07384
158.62273
158.39719
158.39719
158.62273
159.07384
159.41217
159.63771
159.7505
159.63771
159.18661
158.50995
157.83328
157.49496
157.49496
157.83328
158.50995
159.29938
160.08884
160.65271
160.87827
160.99104
160.99104
160.87827
160.65271
160.2016
159.86328
159.86328
160.08884
160.42717
160.7655
160.99104
161.55493
162.2316
162.6827
162.79549
162.56993
162.45714
162.56993
162.6827
163.02103
163.6977
164.82545
165.84045
166.5171
166.74266
166.6299
166.5171
166.6299
166.74266
166.85544
166.5171
165.84045
165.16379
164.71268
164.26158
163.6977
163.02103
162.1188
161.2166
160.31438
159.52495
159.29938
159.52495
160.08884
160.53993
160.99104
161.44214
162.1188
162.90825
163.6977
164.14879
164.14879
163.58492
162.90825
162.2316
161.44214
160.7655
160.2016
159.63771
159.29938
159.07384
159.18661
159.52495
159.97604
160.65271
161.55493
162.6827
163.6977
164.59991
165.38934
165.84045
166.40434
167.081
167.75766
167.9832
167.75766
167.30656
166.96823
166.6299
166.17877
165.95323
166.06601
166.40434
166.6299
166.5171
166.17877
165.72768
165.38934
165.16379
164.93825
164.82545
164.37434
163.81046
163.13382
162.45714
161.89326
161.55493
161.55493
161.78047
162.00603
162.34436
162.6827
163.02103
163.24658
163.24658
163.24658
163.47212
163.92325
164.37434
164.59991
164.82545
164.82545
164.82545
164.82545
164.82545
164.82545
164.59991
164.37434
164.26158
164.37434
164.48712
164.59991
164.59991
164.37434
163.81046
163.13382
162.2316
161.44214
160.42717
159.7505
159.52495
159.86328
160.7655
161.44214
161.89326
162.1188
162.2316
162.45714
162.79549
163.02103
163.47212
164.14879
165.05101
166.06601
166.96823
167.64487
168.32153
168.65987
168.43433
167.87044
167.081
166.17877
165.16379
164.37434
163.92325
163.81046
163.6977
163.13382
162.45714
161.78047
161.32938
161.2166
160.99104
160.53993
160.08884
159.86328
159.7505
159.63771
159.41217
159.07384
158.50995
157.72052
157.15663
156.93106
157.04385
157.15663
157.15663
157.04385
157.04385
157.04385
156.93106
157.15663
157.60773
158.2844
158.96106
159.41217
159.63771
159.63771
159.52495
159.18661
158.96106
159.07384
159.41217
160.08884
160.99104
162.1188
163.13382
164.14879
164.93825
165.50212
165.72768
165.95323
166.06601
166.40434
166.74266
167.081
167.30656
167.19377
166.85544
166.6299
166.5171
166.5171
166.74266
167.081
167.41933
167.64487
167.75766
167.87044
168.20877
169.111
170.23875
171.02818
171.47931
171.9304
172.49428
173.05817
173.50928
173.84761
174.18593
174.29872
174.29872
173.96039
173.50928
173.05817
172.49428
172.04318
171.70485
171.47931
171.47931
171.47931
171.36652
171.36652
171.59207
171.81761
172.38152
172.9454
173.50928
173.96039
174.29872
174.74983
175.20093
175.53926
175.65205
175.76482
175.99036
176.55426
177.11815
177.34369
177.34369
177.11815
176.89258
176.66702
176.66702
176.89258
177.45647
178.02036
178.58424
179.14813
179.37367
179.712
180.05034
180.50143
180.50143
180.05034
179.59923
179.2609
179.03534
178.92258
178.58424
178.13313
177.56924
177.00536
176.32869
175.53926
174.74983
174.4115
174.8626
175.65205
176.44148
176.66702
176.32869
175.8776
175.65205
175.65205
175.65205
175.42648
175.20093
174.97539
174.97539
174.74983
174.52426
174.52426
174.63705
174.97539
175.42648
175.65205
175.42648
175.20093
175.08815
175.31372
175.65205
176.10315
176.66702
177.45647
178.47147
179.37367
179.8248
180.05034
180.05034
179.93756
179.712
179.37367
179.03534
178.92258
179.14813
179.59923
180.05034
180.1631
180.05034
179.8248
179.37367
178.8098
178.24591
177.7948
177.56924
177.68202
177.7948
178.02036
178.35867
178.697
179.14813
179.2609
179.2609
179.37367
179.59923
179.93756
180.2759
180.727
181.1781
181.51643
181.40366
181.06532
181.1781
181.62921
181.96754
181.62921
180.95256
180.50143
180.727
181.2909
181.85477
182.41866
182.86975
183.43364
183.99754
184.6742
185.46364
186.14029
186.70416
187.0425
187.38083
187.83195
188.28305
188.5086
188.62138
188.5086
188.28305
188.0575
187.83195
187.15529
186.36586
185.23807
184.1103
182.86975
181.62921
180.50143
179.59923
179.03534
178.697
178.47147
178.24591
178.02036
177.56924
177.00536
176.77982
176.55426
176.32869
175.99036
175.76482
175.99036
176.66702
177.34369
177.90758
178.24591
178.35867
178.35867
178.35867
178.8098
179.37367
179.8248
180.05034
180.05034
179.8248
179.8248
180.1631
180.83977
181.74199
182.30588
182.64421
182.75699
182.75699
182.75699
182.75699
182.30588
181.40366
180.2759
179.48647
179.03534
179.03534
179.37367
179.712
179.59923
179.14813
178.58424
178.13313
177.7948
177.45647
177.11815
177.00536
177.34369
177.7948
177.90758
177.23091
175.8776
174.29872
173.05817
172.26874
171.70485
171.14098
170.46431
169.90042
169.78764
170.01318
170.57709
171.14098
171.70485
172.49428
173.17094
173.84761
174.18593
174.4115
174.52426
174.63705
174.52426
174.29872
174.18593
174.29872
174.63705
174.97539
175.08815
174.97539
174.8626
174.97539
175.42648
175.99036
176.32869
176.44148
176.44148
176.44148
176.55426
176.89258
177.34369
177.7948
178.35867
179.03534
179.93756
180.727
181.62921
182.53142
183.32088
183.88475
184.22308
184.1103
183.65921
182.98254
182.53142
182.08032
181.51643
180.95256
180.2759
179.8248
179.2609
178.697
178.13313
177.45647
177.00536
176.66702
176.44148
176.10315
175.65205
175.20093
174.8626
174.63705
174.4115
174.18593
174.07317
174.4115
174.97539
175.76482
176.21593
176.55426
176.77982
177.34369
178.24591
179.2609
180.2759
181.06532
181.96754
182.86975
183.54642
183.88475
184.1103
184.33586
184.33586
184.33586
184.22308
183.99754
183.65921
183.43364
183.20808
182.98254
182.64421
182.19312
181.62921
181.1781
180.727
180.50143
180.38867
180.38867
180.727
181.51643
182.53142
183.54642
184.6742
185.5764
186.25307
186.47862
186.5914
186.47862
186.25307
185.6892
185.01253
184.33586
183.77197
183.43364
183.20808
183.09532
182.86975
182.41866
181.74199
180.83977
179.8248
178.92258
178.35867
178.13313
178.02036
177.7948
177.34369
176.89258
176.44148
175.99036
175.53926
175.08815
174.4115
173.84761
173.28374
172.9454
172.83261
172.9454
173.3965
173.84761
174.07317
174.07317
173.84761
173.84761
174.18593
174.4115
174.8626
175.31372
175.8776
176.55426
176.89258
176.77982
176.21593
175.65205
175.20093
174.8626
174.4115
173.96039
173.73483
173.62206
173.62206
173.50928
173.17094
172.83261
172.49428
172.26874
172.38152
172.60707
172.9454
173.05817
173.05817
173.28374
173.84761
174.4115
174.8626
174.8626
174.63705
174.52426
174.4115
174.4115
174.29872
174.29872
174.29872
174.29872
174.18593
174.29872
174.52426
174.74983
175.08815
175.42648
175.76482
176.10315
176.21593
176.21593
176.21593
176.44148
177.00536
177.45647
177.56924
177.34369
176.89258
176.55426
176.32869
176.44148
176.66702
177.00536
177.23091
177.45647
177.45647
176.89258
175.8776
174.74983
174.07317
173.73483
173.50928
173.05817
172.60707
172.38152
172.15594
171.9304
171.81761
171.70485
171.70485
171.70485
171.47931
171.02818
170.35152
169.90042
169.67487
169.44931
168.9982
168.43433
167.9832
167.75766
167.41933
166.85544
165.84045
164.59991
163.58492
162.79549
162.1188
161.66771
161.44214
161.2166
160.87827
160.53993
160.31438
160.08884
160.2016
160.42717
160.7655
160.99104
161.2166
161.55493
161.78047
162.00603
162.00603
161.66771
161.32938
161.2166
161.78047
162.79549
163.81046
164.48712
164.93825
165.05101
165.16379
165.16379
164.59991
163.6977
162.79549
162.1188
161.66771
160.99104
160.08884
159.18661
158.62273
158.05885
157.49496
156.70552
155.8033
154.9011
153.99887
153.20944
152.42001
151.63055
150.9539
150.39001
149.71336
149.14948
148.69836
148.36003
147.90894
147.45781
146.78116
145.99171
145.31506
145.31506
145.76616
146.44283
147.23227
148.0217
148.9239
149.60057
150.0517
150.50279
151.29222
152.08168
152.75832
153.09665
153.54778
154.11165
154.78831
155.23943
155.23943
155.12665
154.9011
154.67554
153.99887
153.09665
152.19444
151.74335
151.74335
151.96889
152.19444
152.30722
152.53278
152.87111
153.32222
153.66054
153.54778
153.09665
152.75832
152.75832
152.98389
152.98389
152.98389
153.20944
153.66054
153.88611
153.77332
153.54778
153.54778
153.54778
153.32222
152.87111
151.96889
150.9539
150.0517
149.26224
148.58557
147.90894
147.23227
146.44283
145.31506
143.96173
142.72118
141.93175
141.36786
141.25508
141.25508
141.25508
141.25508
141.48064
142.04453
142.94675
143.84895
144.6384
145.31506
146.10449
146.89394
147.90894
148.81114
149.9389
150.72835
151.29222
151.63055
151.74335
152.08168
152.64555
153.43498
154.22444
154.9011
155.23943
155.23943
155.01387
154.67554
154.3372
154.11165
153.88611
153.54778
153.09665
152.53278
152.30722
152.53278
152.98389
153.32222
153.54778
153.66054
153.77332
153.88611
153.99887
154.11165
154.11165
154.11165
153.99887
153.88611
153.77332
153.99887
154.78831
155.8033
156.70552
157.38219
158.17162
158.7355
159.07384
158.84828
158.05885
156.93106
156.02885
155.12665
154.3372
153.54778
152.87111
152.64555
152.75832
153.20944
153.88611
154.3372
154.44998
154.67554
154.9011
155.12665
154.9011
154.44998
153.99887
153.43498
152.98389
152.42001
152.08168
151.85611
151.63055
151.51779
151.40501
151.51779
151.29222
150.9539
150.61557
150.16446
149.71336
149.26224
149.14948
149.37503
149.60057
149.71336
149.4878
148.81114
148.0217
147.11948
146.21727
144.86395
143.17229
141.36786
140.01454
139.45065
139.56343
139.90176
140.2401
140.46565
140.80397
141.25508
141.70619
142.04453
142.27008
142.27008
142.27008
142.27008
142.1573
141.93175
141.70619
141.93175
142.38286
142.60841
142.60841
142.49564
142.38286
142.27008
142.04453
141.93175
141.93175
142.38286
143.05951
143.51062
143.6234
143.39786
143.28508
143.17229
142.94675
142.49564
142.04453
141.48064
141.1423
140.80397
140.2401
139.67621
139.33788
139.2251
139.33788
139.56343
140.01454
141.1423
142.49564
143.96173
144.97673
145.87895
146.5556
147.11948
147.45781
147.68338
147.68338
147.5706
147.34505
147.00671
146.5556
145.76616
144.75117
143.6234
142.83397
142.27008
142.04453
141.59341
141.1423
140.80397
140.91676
141.02954
141.25508
141.36786
141.59341
141.81897
141.93175
142.1573
142.27008
142.38286
142.60841
142.72118
142.72118
143.05951
143.6234
144.41284
145.20229
145.87895
146.10449
146.21727
146.10449
145.99171
145.76616
145.42783
145.0895
144.97673
145.0895
145.20229
145.0895
144.86395
144.52562
144.07451
143.51062
142.83397
142.27008
141.70619
141.1423
140.69121
140.46565
140.2401
140.01454
140.2401
140.80397
141.59341
142.27008
142.83397
143.28508
143.51062
143.39786
143.28508
143.05951
142.94675
142.72118
142.49564
142.38286
142.38286
142.38286
142.38286
142.1573
141.59341
141.02954
140.69121
140.80397
141.1423
141.70619
142.38286
142.94675
143.51062
143.84895
143.84895
143.73619
143.28508
142.72118
142.04453
141.48064
140.91676
140.46565
140.01454
139.67621
139.33788
139.2251
139.11234
138.88676
138.54843
137.98456
137.64622
137.53345
137.53345
137.53345
137.30789
137.30789
137.42067
137.53345
137.53345
137.53345
137.53345
137.87178
138.54843
139.56343
140.35287
140.91676
141.1423
141.25508
141.36786
141.25508
141.02954
141.02954
141.36786
141.93175
142.38286
142.83397
143.39786
143.84895
143.84895
143.17229
142.1573
141.36786
141.02954
141.25508
141.36786
141.1423
140.80397
140.35287
139.90176
139.45065
138.99954
138.43567
137.98456
137.759
137.759
137.64622
137.759
137.98456
138.43567
138.99954
139.45065
139.78899
140.2401
141.02954
142.04453
143.05951
143.96173
144.75117
145.5406
146.21727
146.33005
145.99171
145.42783
144.6384
143.39786
142.04453
140.91676
140.01454
139.33788
138.66122
138.21011
137.64622
137.19513
136.74402
136.29291
135.8418
135.39069
135.05235
135.05235
135.16513
135.27791
135.39069
135.61624
135.8418
135.95457
135.95457
136.40569
137.08234
138.09734
138.774
139.2251
139.67621
140.12732
140.35287
140.12732
139.56343
138.66122
137.42067
136.29291
135.61624
135.27791
134.93959
134.71402
134.48848
134.48848
134.48848
134.37569
134.37569
134.60126
134.93959
135.27791
135.27791
135.05235
134.93959
135.16513
135.39069
135.61624
135.50346
135.05235
134.71402
134.8268
135.39069
136.18013
136.74402
136.96956
137.08234
137.42067
137.64622
137.64622
137.42067
137.08234
136.74402
136.51846
136.51846
136.74402
136.96956
136.96956
136.63123
136.18013
135.50346
135.05235
134.71402
134.48848
134.15015
133.69904
133.3607
133.13515
133.3607
133.58626
133.58626
133.3607
132.90959
132.57127
132.45848
132.79681
133.24792
133.69904
133.81181
133.81181
133.69904
133.47348
133.13515
132.79681
132.68405
132.79681
132.79681
132.68405
132.45848
132.45848
132.45848
132.45848
132.57127
132.79681
132.90959
133.02238
133.24792
133.58626
134.15015
134.71402
135.16513
135.50346
135.8418
136.06735
136.18013
136.29291
136.51846
136.96956
137.64622
138.09734
138.43567
138.43567
138.43567
138.32289
138.32289
138.54843
138.66122
138.66122
138.88676
139.33788
140.01454
140.57843
140.80397
141.1423
141.48064
141.70619
141.59341
141.36786
141.25508
141.25508
