# Supplementary material for: Performances of the PIPER scalable child human body model in accident reconstruction
Source: PLoS One. 2017 Nov 14;12(11):e0187916. doi: 10.1371/journal.pone.0187916 (PMC5685610; doi:10.1371/journal.pone.0187916)
Supplement: S3 Data — This zip folder contains input accelerations for reproducibility of the accident reconstruction. Also, the readings from the dummy sensor are reported for reproducibility of the calculations. (ZIP) [file pone.0187916.s011.zip › CHANNEL/RAC03.018]

Test object number          :1
Name of the channel         :
Laboratory channel code     :16HEAD0000Q6AVZP
Customer channel code       :16HEAD0000Q6AVZP
Channel code                :16HEAD0000Q6AVZP
Unit                        :deg/s
Direction                   :Z
Dimension                   :AV
Transducer type             :H3GYR-GB18/X/AV
Pre-filter type             :4000Hz 6pole Butterworth (device internal)
Cut off frequency           :4000.0
Channel frequency class     :2000
Channel amplitude class     :3600.0
Reference channel           :implicit
Reference channel name      :NOVALUE
Data source                 :transducer
Data status                 :ok
Sampling interval           :5.0E-5
Bit resolution              :16
.ValidationRemark           :Seulement la gamme [-0.4096 sec; 40.0 sec] a �t� lue. Gamme demand�e: [-6.0 sec; 40.0 sec].
Time of first sample        :-0.2
Number of samples           :14000
First global maximum value  :1614.8547
Time of maximum value       :0.09604998
First global minimum value  :-870.19635
Time of minimum value       :0.22039999
Start offset interval       :-0.1
End offset interval         :-0.05
31.732155
32.62582
33.184357
32.96094
32.402405
31.732155
30.838493
29.944832
29.274586
28.827755
28.49263
28.157509
27.934093
28.0458
27.934093
28.0458
28.269215
28.60434
28.716045
28.49263
28.0458
27.822384
27.487259
26.928722
26.146767
25.253105
24.247734
23.57749
23.130657
22.795536
22.460411
22.12529
21.901873
21.56675
21.00821
20.337963
19.891132
19.667717
19.444302
19.332594
19.332594
19.55601
19.779425
20.002842
20.114548
20.226257
20.002842
19.779425
19.891132
20.44967
21.343334
22.460411
23.57749
24.806274
26.03506
27.040432
27.934093
28.60434
29.498001
30.391663
31.173618
31.843864
32.290695
32.62582
32.737526
32.51411
32.06728
31.50874
31.173618
30.615078
29.833126
29.16288
28.93946
29.05117
29.60971
30.168247
30.950203
31.843864
32.737526
33.63119
34.413143
35.1951
35.64193
35.64193
34.971684
34.301434
33.63119
33.184357
32.737526
32.290695
32.17899
32.290695
32.51411
33.07265
33.742897
34.301434
34.859974
35.64193
36.53559
37.317543
37.54096
37.205837
36.423885
35.753635
34.971684
34.413143
33.966312
33.51948
32.96094
32.17899
31.285324
30.503368
29.721416
28.93946
28.157509
27.152138
26.03506
24.917984
24.136028
23.354073
22.572119
21.790165
21.00821
20.114548
19.55601
19.55601
20.337963
21.56675
23.018951
24.136028
24.806274
25.1414
25.253105
25.253105
25.364815
25.699936
26.258476
26.928722
27.487259
27.934093
28.157509
28.269215
28.380924
28.60434
28.827755
28.93946
29.16288
29.498001
29.721416
29.721416
29.721416
29.833126
30.391663
31.061909
31.955574
32.737526
33.296066
33.63119
33.407776
32.849236
32.06728
31.397034
30.950203
30.503368
29.944832
29.274586
28.60434
28.49263
28.716045
29.16288
29.721416
30.168247
30.615078
30.726788
30.726788
30.503368
30.168247
29.721416
29.274586
28.827755
28.49263
28.269215
27.822384
27.040432
26.370182
25.923351
25.699936
25.253105
24.694569
24.024319
23.689198
23.689198
23.912613
24.247734
24.582859
24.694569
24.806274
24.694569
24.582859
24.694569
24.917984
25.02969
24.917984
24.694569
24.47115
24.582859
24.806274
24.917984
25.1414
25.47652
26.03506
26.705307
27.263847
27.710678
27.822384
27.934093
28.157509
28.380924
28.49263
28.380924
28.0458
27.710678
27.263847
27.040432
26.705307
26.481892
26.146767
25.699936
25.364815
24.806274
24.136028
23.242367
22.460411
21.901873
21.678457
21.343334
20.784794
20.226257
20.002842
20.226257
20.896503
21.231625
21.231625
20.896503
20.561378
20.226257
19.667717
18.99747
18.438932
17.9921
17.656979
17.321854
16.875023
16.316484
15.757945
14.97599
13.970621
13.076959
12.741835
12.853543
13.412083
14.082329
14.864283
15.646237
16.428192
17.210146
17.768684
18.10381
17.880394
17.433561
17.098438
17.321854
17.880394
18.327225
18.438932
18.438932
18.774055
19.220886
19.55601
19.779425
20.002842
20.002842
19.779425
19.444302
18.99747
18.55064
18.10381
17.880394
17.9921
18.327225
18.662346
18.774055
18.99747
19.332594
20.002842
20.784794
21.56675
22.12529
22.572119
22.683826
22.572119
22.348703
22.236996
22.348703
22.348703
22.236996
21.678457
21.00821
20.44967
20.337963
20.561378
20.673088
20.114548
19.220886
17.9921
16.98673
15.981361
15.199406
14.305744
13.747205
13.300374
13.188666
13.300374
13.635497
13.970621
14.417452
14.640867
14.864283
14.864283
14.640867
14.305744
13.858913
13.52379
13.300374
13.188666
13.076959
12.853543
12.741835
12.853543
13.300374
13.635497
13.858913
14.082329
14.52916
15.087698
15.869653
16.651608
17.545269
18.327225
18.99747
19.891132
20.673088
20.896503
20.896503
20.896503
21.00821
21.119919
21.231625
21.343334
21.678457
21.678457
21.231625
20.561378
19.891132
19.220886
18.55064
17.768684
17.098438
16.539898
16.204777
15.981361
15.981361
16.428192
17.098438
17.9921
18.774055
19.220886
19.667717
20.337963
21.00821
21.678457
21.901873
21.790165
21.343334
21.119919
20.896503
20.673088
20.337963
20.337963
20.561378
20.896503
21.343334
21.790165
21.901873
21.901873
21.790165
21.790165
21.678457
21.231625
20.784794
20.337963
19.779425
18.885761
18.10381
17.656979
17.545269
17.656979
17.656979
17.656979
17.880394
18.215515
18.55064
18.99747
19.444302
19.891132
20.226257
20.337963
20.44967
20.337963
20.226257
20.002842
19.891132
20.002842
20.44967
21.455042
22.236996
22.683826
22.907242
22.907242
23.018951
23.130657
23.242367
23.354073
23.354073
23.354073
23.689198
24.247734
24.694569
24.694569
24.359444
23.912613
23.242367
22.460411
21.455042
20.561378
19.667717
18.885761
18.55064
18.55064
18.774055
19.220886
19.667717
19.779425
19.55601
19.109177
18.662346
18.438932
18.774055
19.332594
19.667717
19.779425
20.002842
20.44967
20.784794
20.896503
20.896503
21.00821
21.455042
22.236996
23.018951
23.465782
23.689198
23.912613
24.136028
24.47115
24.694569
24.917984
24.917984
24.917984
24.694569
24.247734
23.800905
23.354073
22.795536
22.348703
22.236996
22.683826
23.130657
23.242367
22.683826
22.01358
21.455042
21.119919
21.00821
20.673088
19.891132
18.662346
17.433561
16.651608
16.316484
16.204777
15.981361
15.757945
15.422821
15.199406
15.199406
15.199406
15.311114
15.646237
16.204777
16.539898
16.539898
16.09307
15.646237
15.422821
15.422821
15.422821
15.311114
15.087698
14.864283
14.752575
14.97599
15.311114
15.757945
16.09307
16.539898
17.098438
17.880394
18.774055
19.55601
20.226257
21.00821
21.901873
22.795536
23.689198
24.47115
25.253105
25.699936
25.699936
25.364815
25.02969
24.582859
24.247734
24.024319
23.800905
23.689198
23.354073
23.130657
23.018951
22.907242
22.907242
23.018951
23.130657
23.354073
23.57749
23.689198
24.024319
24.247734
24.247734
24.136028
24.136028
24.359444
24.359444
24.136028
24.024319
24.024319
23.689198
23.354073
23.018951
23.018951
23.242367
23.354073
23.465782
23.465782
23.465782
23.242367
23.130657
23.354073
23.800905
24.47115
24.694569
24.47115
23.800905
22.907242
21.790165
20.44967
18.885761
17.210146
15.981361
15.199406
14.97599
14.97599
15.199406
15.646237
16.204777
16.763315
17.433561
17.9921
18.55064
18.99747
18.885761
18.662346
18.438932
18.327225
18.215515
17.9921
17.9921
18.215515
18.438932
18.327225
17.768684
17.098438
16.763315
16.651608
16.651608
16.763315
16.763315
16.875023
16.98673
17.098438
17.098438
16.875023
16.651608
16.651608
16.539898
16.316484
15.981361
15.757945
15.757945
15.869653
15.981361
15.981361
15.981361
16.204777
16.539898
16.763315
16.875023
16.98673
17.098438
17.433561
18.215515
19.444302
20.784794
21.790165
22.01358
22.01358
21.901873
21.901873
22.01358
22.01358
22.236996
22.683826
23.354073
23.912613
24.136028
24.136028
24.136028
24.136028
24.136028
24.024319
23.912613
23.57749
22.907242
22.348703
22.01358
22.01358
22.236996
22.572119
22.795536
22.795536
22.460411
22.12529
22.12529
22.348703
22.572119
22.907242
23.242367
23.465782
23.354073
22.907242
22.460411
22.236996
21.901873
21.343334
20.673088
20.337963
20.114548
19.779425
19.109177
18.438932
17.656979
16.763315
15.869653
15.087698
14.864283
14.97599
15.087698
15.087698
15.199406
15.199406
15.087698
15.087698
15.087698
15.199406
15.422821
15.422821
15.311114
14.752575
13.970621
13.076959
12.183296
11.401342
10.954511
10.731095
10.395972
9.6140175
8.720355
8.161817
8.050109
8.385232
8.49694
8.720355
8.832063
8.943771
8.49694
7.9384007
7.6032777
7.826693
8.49694
9.50231
10.50768
11.401342
12.0715885
12.853543
13.635497
14.52916
15.199406
15.757945
16.316484
16.98673
17.768684
18.55064
19.220886
19.332594
18.99747
18.662346
18.438932
18.327225
18.438932
18.327225
18.10381
17.880394
17.880394
17.880394
17.9921
17.9921
17.880394
17.9921
18.438932
19.109177
19.55601
20.002842
20.337963
20.561378
20.44967
20.002842
19.444302
18.774055
18.327225
17.9921
17.9921
18.215515
18.438932
18.438932
17.9921
17.098438
16.09307
15.311114
14.640867
14.1940365
13.747205
13.300374
12.853543
12.183296
11.51305
10.619388
9.725725
9.055479
8.608647
8.273524
7.826693
7.6032777
7.49157
7.49157
7.268154
6.933031
6.4862
6.1510763
5.8159533
5.257415
4.922291
5.0339985
5.3691225
5.48083
5.3691225
5.1457067
5.1457067
5.1457067
5.3691225
5.48083
5.48083
5.257415
4.810583
4.47546
4.2520447
4.1403365
4.1403365
4.3637524
4.810583
5.3691225
6.0393686
6.933031
7.826693
8.49694
8.943771
9.167187
9.50231
9.949141
10.395972
10.50768
10.395972
10.172557
10.284265
10.619388
11.066218
11.289634
11.177926
11.066218
10.842803
10.395972
9.837433
9.278894
8.943771
8.608647
8.273524
7.9384007
7.6032777
7.044739
6.597908
6.374492
6.4862
6.7096157
6.7096157
6.597908
6.374492
6.2627845
6.1510763
6.1510763
6.4862
7.044739
7.7149854
8.161817
8.385232
8.273524
8.161817
8.050109
7.826693
7.49157
7.268154
6.933031
6.4862
5.8159533
5.0339985
4.3637524
3.9169211
3.3583822
2.4647202
1.682766
1.0125194
0.56568766
0.23056507
-0.104558945
-0.439682
-0.77480507
-1.2216368
-1.8918829
-2.6738377
-3.232376
-3.5674992
-3.6792078
-3.5674992
-3.6792078
-3.7909155
-3.7909155
-3.7909155
-3.6792078
-3.4557915
-3.1206684
-2.7855453
-2.56213
-2.4504223
-2.3387146
-2.1152983
-1.8918829
-1.7801752
-1.6684675
-1.6684675
-1.8918829
-2.0035906
-2.227007
-2.4504223
-2.1152983
-1.4450512
-0.439682
0.56568766
1.4593501
2.0178895
2.353012
2.576428
2.7998438
3.3583822
4.1403365
4.810583
5.3691225
5.7042456
6.1510763
7.044739
8.161817
9.278894
10.172557
11.066218
11.959881
12.853543
13.635497
14.417452
15.311114
16.09307
16.539898
16.651608
16.539898
16.428192
16.539898
16.763315
16.763315
16.539898
15.869653
15.199406
14.640867
14.305744
14.305744
14.305744
14.305744
13.970621
13.52379
13.300374
13.52379
14.305744
15.534529
16.539898
17.098438
17.433561
17.768684
18.10381
18.327225
18.662346
18.662346
18.55064
18.327225
18.10381
18.215515
18.662346
19.109177
19.332594
19.444302
19.667717
20.002842
20.44967
20.784794
20.673088
20.561378
20.44967
20.561378
20.784794
20.784794
20.44967
19.891132
19.332594
18.774055
18.10381
17.545269
16.98673
16.316484
15.422821
14.417452
13.52379
12.96525
12.741835
12.741835
12.630127
12.406712
12.0715885
11.736465
11.51305
11.401342
11.401342
11.51305
11.736465
12.0715885
12.406712
12.630127
12.96525
13.412083
13.970621
14.52916
14.864283
14.97599
14.752575
14.1940365
13.747205
13.412083
13.188666
12.741835
12.406712
12.183296
12.0715885
11.959881
12.0715885
12.295004
12.518419
12.96525
13.52379
13.858913
13.970621
13.858913
13.635497
13.188666
12.630127
12.295004
11.848173
11.177926
10.50768
9.725725
8.943771
8.273524
7.7149854
7.379862
6.933031
6.4862
6.0393686
5.8159533
5.7042456
5.927661
6.1510763
6.0393686
5.48083
4.810583
4.5871677
5.0339985
6.0393686
7.268154
8.720355
10.060848
11.177926
11.959881
12.0715885
11.736465
11.401342
11.177926
11.177926
11.401342
11.736465
11.959881
11.736465
11.289634
11.177926
11.51305
11.959881
12.295004
12.295004
12.183296
12.0715885
11.959881
11.848173
11.848173
11.736465
11.624758
11.401342
11.177926
11.289634
11.736465
12.295004
12.96525
13.412083
13.858913
14.082329
14.417452
14.417452
14.305744
14.082329
13.858913
13.635497
13.300374
12.96525
12.630127
12.295004
11.959881
11.066218
9.837433
8.49694
7.268154
6.374492
5.592538
4.922291
3.9169211
3.0232587
2.2413044
1.5710578
1.2359343
1.0125194
0.7891035
0.56568766
0.45397997
0.6773958
0.9008112
1.2359343
1.5710578
2.0178895
3.0232587
4.3637524
6.1510763
7.9384007
9.50231
10.50768
11.066218
11.401342
11.736465
12.295004
12.96525
13.300374
13.412083
13.300374
13.076959
12.853543
12.406712
12.183296
12.183296
12.406712
12.518419
12.295004
12.0715885
11.959881
11.959881
11.848173
11.51305
10.954511
10.395972
9.725725
9.278894
9.055479
8.832063
8.49694
8.273524
8.273524
8.608647
8.720355
8.49694
8.161817
7.9384007
8.161817
8.832063
9.167187
9.055479
8.49694
8.050109
8.161817
8.49694
8.943771
9.278894
9.725725
10.395972
11.066218
11.624758
11.848173
12.295004
12.96525
13.635497
14.305744
14.752575
15.087698
15.199406
15.422821
15.981361
16.316484
16.316484
15.981361
15.757945
15.757945
16.09307
16.428192
16.875023
17.433561
17.880394
18.10381
18.215515
18.438932
18.327225
17.9921
17.433561
17.210146
17.210146
17.321854
17.210146
16.763315
16.428192
16.763315
17.656979
18.662346
19.332594
19.667717
20.002842
20.673088
21.56675
22.348703
22.460411
22.01358
21.231625
20.784794
20.561378
20.44967
20.226257
20.114548
20.226257
20.784794
21.343334
21.901873
22.12529
22.12529
21.790165
21.455042
20.896503
20.337963
19.444302
18.438932
17.545269
16.651608
15.646237
14.417452
13.076959
11.736465
10.619388
10.172557
10.172557
10.172557
9.949141
9.50231
9.167187
9.055479
9.055479
9.055479
8.832063
8.832063
9.055479
9.390602
9.6140175
9.837433
10.50768
11.401342
11.959881
11.959881
11.51305
10.954511
10.731095
10.731095
10.954511
11.177926
11.624758
12.0715885
12.518419
12.741835
12.853543
12.853543
12.853543
12.853543
12.853543
12.853543
12.853543
12.741835
12.518419
11.959881
11.51305
11.401342
11.736465
12.0715885
12.183296
12.183296
12.295004
12.741835
12.96525
13.300374
13.412083
13.52379
13.747205
14.082329
14.752575
15.311114
15.534529
15.311114
14.864283
14.640867
14.752575
15.199406
15.311114
15.311114
15.087698
15.087698
15.199406
15.422821
15.534529
15.422821
14.864283
14.52916
14.417452
14.417452
14.752575
15.087698
15.311114
15.422821
15.646237
15.981361
16.539898
16.763315
16.428192
15.422821
14.1940365
13.076959
11.959881
10.842803
9.6140175
8.720355
8.273524
8.161817
8.273524
8.385232
8.608647
8.720355
8.608647
8.49694
8.385232
8.385232
8.608647
8.832063
8.832063
8.832063
8.608647
8.385232
8.050109
7.9384007
7.9384007
8.273524
8.720355
9.278894
9.725725
9.949141
9.949141
9.837433
9.837433
10.060848
10.619388
11.401342
12.406712
13.188666
13.635497
13.747205
13.858913
13.970621
14.082329
13.858913
13.412083
12.853543
12.518419
12.406712
12.630127
12.741835
12.741835
12.741835
12.630127
12.741835
12.96525
13.188666
13.300374
13.52379
13.52379
13.300374
12.96525
12.630127
12.518419
12.741835
13.076959
13.300374
13.188666
12.853543
12.518419
12.406712
12.295004
12.518419
12.96525
13.188666
13.076959
12.630127
12.183296
11.959881
11.624758
11.177926
10.50768
9.725725
8.832063
8.161817
7.7149854
7.49157
7.379862
7.044739
6.7096157
6.2627845
5.8159533
5.592538
5.592538
5.7042456
5.592538
5.257415
4.810583
4.6988754
4.5871677
4.3637524
4.028629
3.8052135
3.6935053
4.1403365
5.1457067
6.4862
7.7149854
8.720355
9.390602
10.172557
11.177926
12.0715885
12.630127
12.853543
13.076959
13.635497
14.1940365
14.640867
15.199406
15.757945
16.204777
16.651608
17.098438
17.433561
17.321854
16.98673
16.316484
15.869653
15.534529
15.311114
14.864283
14.1940365
13.412083
12.741835
12.0715885
11.401342
10.842803
10.619388
10.395972
9.837433
9.50231
9.390602
9.50231
9.50231
9.390602
9.278894
8.943771
8.49694
8.050109
8.161817
8.385232
8.385232
8.161817
7.9384007
7.9384007
7.9384007
7.6032777
6.933031
6.4862
6.597908
6.933031
7.268154
7.49157
7.826693
8.050109
8.273524
8.832063
9.6140175
10.50768
11.289634
11.736465
11.848173
11.736465
11.624758
11.848173
12.183296
12.406712
12.406712
12.406712
12.518419
12.406712
11.959881
11.177926
10.395972
9.725725
9.390602
9.6140175
9.949141
10.172557
10.060848
9.949141
9.949141
9.949141
10.172557
10.395972
10.50768
10.284265
9.837433
9.50231
9.390602
9.390602
9.725725
10.172557
10.50768
10.395972
9.837433
9.278894
8.832063
8.608647
8.608647
8.832063
9.278894
10.060848
10.619388
11.066218
11.177926
11.066218
10.954511
10.619388
10.060848
9.390602
8.943771
8.720355
8.49694
8.273524
7.826693
7.268154
6.933031
6.7096157
6.597908
6.597908
6.7096157
7.044739
7.268154
7.379862
7.268154
6.933031
6.4862
5.927661
5.1457067
4.47546
4.028629
3.9169211
3.6935053
3.3583822
2.7998438
2.2413044
1.7944736
1.4593501
1.2359343
0.6773958
0.0071496964
-0.6630974
-1.1099291
-1.3333445
-1.1099291
-0.88651276
-0.6630974
-0.77480507
-0.99822044
-1.3333445
-1.4450512
-1.5567598
-1.6684675
-1.8918829
-2.1152983
-2.1152983
-1.8918829
-1.4450512
-1.4450512
-1.8918829
-2.56213
-2.897252
-3.0089607
-3.0089607
-3.1206684
-3.0089607
-2.56213
-2.0035906
-1.8918829
-2.56213
-3.9026232
-5.0197
-5.5782394
-5.689947
-6.136779
-6.807025
-7.812396
-8.482642
-8.929473
-9.041181
-8.929473
-8.929473
-9.041181
-9.376304
-9.488011
-9.264596
-9.041181
-8.929473
-9.041181
-9.041181
-8.706058
-8.035811
-7.3655643
-6.807025
-6.471901
-6.136779
-5.689947
-5.1314077
-4.7962847
-4.7962847
-4.7962847
-4.684578
-4.5728703
-4.349455
-4.014331
-3.5674992
-3.232376
-3.1206684
-3.232376
-3.6792078
-4.2377462
-4.684578
-4.9079924
-4.7962847
-4.7962847
-4.684578
-4.349455
-3.7909155
-3.1206684
-2.6738377
-2.6738377
-3.232376
-3.7909155
-4.014331
-3.9026232
-3.7909155
-3.9026232
-4.014331
-3.7909155
-3.4557915
-3.0089607
-2.7855453
-2.6738377
-3.0089607
-3.9026232
-5.0197
-6.136779
-7.2538557
-8.035811
-8.482642
-8.706058
-8.929473
-9.264596
-9.711427
-10.1582575
-10.605088
-10.605088
-10.269965
-9.711427
-8.929473
-7.9241037
-6.807025
-5.9133635
-5.1314077
-4.2377462
-2.897252
-1.4450512
-0.21626663
0.7891035
1.4593501
1.682766
1.7944736
1.682766
1.4593501
1.0125194
0.45397997
0.23056507
0.23056507
0.45397997
0.56568766
0.56568766
0.45397997
0.3422718
0.3422718
0.56568766
1.1242266
1.5710578
1.682766
1.4593501
1.2359343
1.1242266
1.1242266
1.0125194
0.6773958
0.23056507
-0.104558945
-0.32797432
-0.5513897
-0.99822044
-1.4450512
-1.5567598
-1.1099291
-0.6630974
-0.439682
-0.77480507
-1.7801752
-3.0089607
-3.9026232
-4.5728703
-5.0197
-5.4665318
-5.9133635
-6.471901
-6.807025
-7.142148
-7.3655643
-7.7006884
-8.147519
-8.370933
-8.482642
-8.482642
-8.59435
-8.929473
-9.264596
-9.488011
-9.488011
-9.264596
-9.041181
-8.929473
-9.152888
-9.488011
-9.599719
-9.488011
-9.152888
-8.59435
-8.259227
-8.035811
-8.259227
-8.929473
-9.934844
-10.8285055
-11.387044
-11.722167
-12.169
-12.61583
-13.174367
-13.844615
-14.626569
-15.4085245
-15.967063
-16.07877
-15.855355
-15.4085245
-14.849984
-14.291446
-13.844615
-13.50949
-13.286075
-13.397782
-13.397782
-13.062659
-12.61583
-11.945582
-11.051921
-9.711427
-8.259227
-7.0304403
-6.136779
-5.689947
-5.2431164
-4.684578
-3.9026232
-3.0089607
-2.3387146
-2.0035906
-2.0035906
-2.3387146
-2.897252
-3.5674992
-4.349455
-5.2431164
-6.136779
-6.6953173
-7.2538557
-7.5889797
-7.9241037
-8.370933
-9.041181
-9.823136
-10.493381
-10.940213
-11.163629
-11.163629
-11.163629
-11.163629
-11.275336
-11.498752
-11.722167
-11.833875
-11.498752
-10.940213
-10.381673
-9.934844
-9.599719
-9.152888
-8.929473
-8.59435
-8.370933
-8.035811
-7.9241037
-8.035811
-8.259227
-8.482642
-8.706058
-9.264596
-9.599719
-9.711427
-9.488011
-9.041181
-8.706058
-8.370933
-8.035811
-7.9241037
-7.9241037
-8.147519
-8.259227
-8.259227
-8.370933
-8.59435
-8.929473
-9.264596
-9.264596
-8.929473
-8.482642
-8.035811
-7.7006884
-7.3655643
-6.807025
-6.136779
-5.2431164
-4.2377462
-2.897252
-1.7801752
-0.88651276
-0.439682
-0.21626663
-0.32797432
-0.77480507
-1.1099291
-1.5567598
-2.227007
-2.897252
-3.7909155
-4.5728703
-5.2431164
-5.9133635
-6.6953173
-7.7006884
-8.929473
-10.1582575
-11.387044
-12.504123
-13.286075
-13.6212
-13.397782
-12.839244
-12.169
-11.610459
-11.163629
-10.940213
-10.940213
-11.051921
-11.051921
-10.940213
-10.8285055
-10.716798
-10.716798
-10.605088
-10.493381
-10.269965
-10.1582575
-10.269965
-10.269965
-10.1582575
-10.1582575
-10.269965
-10.269965
-10.1582575
-9.934844
-9.711427
-9.264596
-8.706058
-8.259227
-8.035811
-7.812396
-7.5889797
-7.5889797
-7.9241037
-8.370933
-8.929473
-9.152888
-9.376304
-9.488011
-9.823136
-10.04655
-10.04655
-10.04655
-9.934844
-9.823136
-9.934844
-10.493381
-11.387044
-12.169
-12.950952
-13.50949
-13.956323
-14.06803
-14.179738
-14.291446
-14.291446
-13.956323
-13.174367
-12.057292
-10.940213
-9.599719
-8.259227
-7.142148
-6.025071
-5.0197
-4.014331
-3.1206684
-2.3387146
-2.0035906
-2.1152983
-2.56213
-3.232376
-4.1260386
-5.1314077
-6.025071
-6.6953173
-7.142148
-7.5889797
-8.147519
-8.59435
-8.706058
-8.482642
-8.259227
-8.147519
-8.147519
-8.259227
-8.482642
-8.929473
-9.376304
-10.04655
-10.716798
-11.387044
-12.057292
-12.839244
-13.50949
-13.732907
-13.844615
-13.732907
-13.6212
-13.50949
-13.174367
-12.839244
-12.392415
-11.945582
-11.722167
-11.498752
-11.163629
-10.716798
-10.381673
-10.04655
-9.934844
-9.599719
-9.264596
-8.706058
-7.812396
-6.807025
-5.689947
-4.5728703
-3.6792078
-3.232376
-3.1206684
-3.232376
-3.3440838
-3.6792078
-4.1260386
-5.0197
-6.2484865
-7.2538557
-7.812396
-8.035811
-8.035811
-8.259227
-8.370933
-8.482642
-8.370933
-8.035811
-7.812396
-7.7006884
-7.7006884
-7.7006884
-7.477272
-6.807025
-5.9133635
-4.7962847
-3.9026232
-2.897252
-1.6684675
-0.6630974
-0.21626663
-0.21626663
-0.5513897
-0.77480507
-0.99822044
-1.2216368
-1.7801752
-2.56213
-3.232376
-3.6792078
-3.6792078
-3.9026232
-4.1260386
-4.5728703
-4.7962847
-4.684578
-4.2377462
-3.7909155
-3.4557915
-3.1206684
-2.6738377
-2.3387146
-2.0035906
-1.5567598
-0.88651276
-0.32797432
0.23056507
0.45397997
0.6773958
1.0125194
1.5710578
2.1295967
2.7998438
3.6935053
4.810583
6.0393686
6.933031
7.268154
7.268154
7.1564465
7.268154
7.379862
7.6032777
7.826693
8.161817
8.832063
9.6140175
10.284265
10.619388
10.619388
10.172557
9.50231
8.608647
7.6032777
6.7096157
5.8159533
5.1457067
4.6988754
4.47546
4.47546
4.47546
4.2520447
3.9169211
3.2466745
2.4647202
1.9061813
1.5710578
1.4593501
1.5710578
1.9061813
2.576428
3.1349664
3.581798
4.2520447
4.922291
5.592538
5.927661
6.0393686
6.2627845
6.8213234
7.49157
8.050109
8.273524
8.385232
8.608647
8.943771
9.167187
9.390602
9.390602
9.278894
9.278894
9.167187
9.167187
9.278894
9.390602
9.50231
9.167187
8.385232
7.49157
7.044739
7.1564465
7.49157
7.6032777
7.268154
6.8213234
6.4862
6.2627845
5.927661
5.257415
4.5871677
3.8052135
3.2466745
2.6881356
2.1295967
1.682766
1.2359343
0.7891035
0.23056507
-0.32797432
-0.6630974
-0.99822044
-1.3333445
-1.6684675
-2.1152983
-2.3387146
-2.3387146
-1.8918829
-1.2216368
-0.104558945
1.1242266
2.2413044
2.911551
3.1349664
3.3583822
3.581798
3.8052135
3.8052135
3.47009
3.0232587
2.7998438
2.911551
3.47009
4.028629
4.3637524
4.47546
4.47546
4.47546
4.47546
4.6988754
5.1457067
5.927661
6.7096157
7.6032777
8.49694
9.6140175
10.619388
11.401342
11.959881
12.406712
12.96525
13.300374
13.300374
13.076959
12.741835
12.295004
11.401342
10.50768
9.6140175
8.943771
8.161817
7.49157
6.933031
6.7096157
6.597908
6.4862
6.4862
6.7096157
7.1564465
7.826693
8.385232
8.832063
9.390602
9.949141
10.619388
11.401342
12.295004
13.188666
13.858913
14.417452
14.752575
15.311114
15.757945
15.869653
15.646237
15.199406
14.752575
14.082329
13.300374
12.518419
11.51305
10.619388
9.837433
9.50231
9.167187
8.720355
8.050109
7.49157
7.1564465
6.8213234
6.374492
5.927661
5.48083
5.3691225
5.592538
5.927661
6.374492
6.7096157
6.933031
6.8213234
6.597908
6.374492
6.1510763
5.7042456
5.0339985
4.3637524
3.6935053
3.47009
3.1349664
2.576428
1.9061813
1.3476424
1.0125194
1.1242266
1.4593501
2.0178895
2.911551
3.8052135
4.922291
6.0393686
7.1564465
8.161817
9.055479
9.949141
10.731095
11.289634
11.51305
11.401342
11.066218
10.50768
9.837433
9.055479
8.385232
7.7149854
6.8213234
6.0393686
5.3691225
4.922291
4.922291
5.1457067
5.7042456
6.1510763
6.4862
6.4862
6.4862
6.374492
6.2627845
6.2627845
6.4862
6.7096157
6.597908
6.374492
5.927661
5.7042456
5.3691225
5.1457067
4.6988754
4.47546
4.5871677
5.0339985
5.8159533
6.597908
7.044739
7.49157
8.050109
8.720355
9.390602
9.949141
10.284265
10.395972
10.395972
10.395972
10.842803
11.736465
13.076959
14.52916
15.757945
16.651608
17.210146
17.880394
18.662346
19.667717
20.44967
20.784794
20.673088
20.226257
19.55601
18.662346
17.656979
16.651608
15.757945
14.97599
14.417452
13.970621
13.858913
13.858913
14.1940365
14.864283
15.534529
16.316484
16.875023
17.098438
17.321854
17.545269
17.768684
17.768684
17.656979
17.210146
16.763315
16.204777
15.422821
14.52916
13.412083
12.183296
11.066218
10.172557
9.50231
9.055479
8.832063
8.385232
7.379862
6.1510763
4.810583
3.6935053
2.6881356
1.9061813
1.3476424
1.0125194
1.0125194
1.1242266
1.1242266
0.9008112
0.6773958
0.45397997
0.0071496964
-0.88651276
-1.8918829
-2.7855453
-3.232376
-3.1206684
-2.6738377
-2.3387146
-1.8918829
-1.4450512
-0.88651276
-0.439682
-0.32797432
-0.32797432
-0.439682
-0.5513897
-0.77480507
-1.2216368
-1.6684675
-2.3387146
-2.7855453
-2.7855453
-2.56213
-2.1152983
-1.8918829
-1.6684675
-1.5567598
-1.3333445
-1.2216368
-0.88651276
-0.5513897
-0.21626663
0.0071496964
0.3422718
0.7891035
1.3476424
1.7944736
2.2413044
2.6881356
3.3583822
4.2520447
5.0339985
5.927661
6.933031
7.826693
8.273524
8.161817
7.826693
7.7149854
7.826693
7.7149854
7.379862
6.8213234
6.374492
5.8159533
5.0339985
3.8052135
2.576428
1.7944736
1.5710578
1.682766
1.7944736
1.682766
1.3476424
1.1242266
0.9008112
0.6773958
0.23056507
-0.32797432
-0.77480507
-0.88651276
-0.77480507
-0.77480507
-0.88651276
-0.99822044
-0.99822044
-0.77480507
-0.5513897
-0.439682
-0.32797432
-0.21626663
-0.32797432
-0.439682
-0.32797432
-0.104558945
0.23056507
0.7891035
1.5710578
2.353012
3.0232587
3.8052135
4.3637524
5.0339985
5.3691225
5.257415
5.1457067
5.0339985
4.922291
4.5871677
4.1403365
3.8052135
3.6935053
3.9169211
4.1403365
4.1403365
4.028629
3.9169211
3.9169211
4.1403365
4.47546
5.0339985
5.48083
5.8159533
6.374492
7.1564465
8.050109
8.832063
9.50231
9.949141
10.395972
11.177926
11.736465
11.959881
11.848173
11.401342
10.731095
9.725725
9.167187
9.167187
9.390602
9.50231
9.390602
8.943771
8.050109
6.8213234
5.7042456
4.810583
4.028629
3.3583822
2.7998438
2.4647202
2.576428
2.7998438
3.1349664
3.3583822
3.47009
3.581798
3.581798
3.3583822
2.7998438
2.0178895
1.4593501
1.1242266
0.9008112
0.7891035
0.7891035
0.9008112
1.1242266
1.3476424
1.3476424
1.3476424
1.3476424
1.4593501
1.5710578
1.7944736
2.0178895
2.353012
2.353012
1.7944736
1.0125194
0.45397997
-0.104558945
-0.6630974
-0.99822044
-1.1099291
-0.88651276
-0.88651276
-1.1099291
-1.8918829
-2.7855453
-3.4557915
-3.6792078
-3.7909155
-4.1260386
-4.684578
-5.2431164
-5.5782394
-5.689947
-5.9133635
-6.471901
-7.477272
-8.59435
-9.376304
-9.934844
-10.381673
-10.716798
-11.163629
-11.275336
-10.8285055
-10.04655
-9.041181
-8.147519
-6.9187326
-5.5782394
-4.349455
-3.232376
-2.1152983
-0.88651276
0.0071496964
0.56568766
0.6773958
0.23056507
-0.32797432
-0.99822044
-1.6684675
-2.3387146
-3.0089607
-3.5674992
-3.9026232
-4.349455
-4.9079924
-5.4665318
-5.9133635
-6.025071
-6.025071
-5.5782394
-4.7962847
-3.7909155
-2.7855453
-2.0035906
-1.6684675
-1.5567598
-1.3333445
-0.88651276
-0.5513897
-0.5513897
-0.6630974
-0.6630974
-0.32797432
0.118857384
0.45397997
0.56568766
0.6773958
0.9008112
1.5710578
2.6881356
3.9169211
4.6988754
5.1457067
5.257415
5.3691225
5.592538
5.927661
6.1510763
5.927661
5.0339985
3.8052135
2.353012
0.9008112
-0.5513897
-1.6684675
-2.4504223
-3.0089607
-3.3440838
-3.4557915
-3.4557915
-3.5674992
-3.5674992
-3.6792078
-3.9026232
-4.2377462
-4.5728703
-4.5728703
-4.5728703
-4.7962847
-5.1314077
-5.354824
-5.1314077
-4.4611626
-3.7909155
-3.5674992
-3.5674992
-3.3440838
-3.0089607
-3.1206684
-3.7909155
-4.5728703
-5.2431164
-5.4665318
-5.5782394
-5.801655
-6.025071
-6.2484865
-6.2484865
-6.025071
-5.801655
-5.9133635
-6.471901
-7.3655643
-8.147519
-8.817765
-9.152888
-9.376304
-9.823136
-10.605088
-11.610459
-12.727538
-13.6212
-14.514861
-15.185109
-15.63194
-15.855355
-16.07877
-16.41389
-16.63731
-16.63731
-16.19048
-15.63194
-15.185109
-14.961692
-14.7382765
-14.403153
-14.179738
-13.956323
-13.6212
-13.062659
-12.280707
-11.387044
-10.605088
-9.823136
-9.152888
-8.370933
-7.812396
-7.3655643
-7.0304403
-6.807025
-6.9187326
-7.142148
-7.3655643
-7.477272
-7.3655643
-7.2538557
-7.142148
-6.9187326
-6.471901
-5.9133635
-5.689947
-5.801655
-6.136779
-6.360194
-6.6953173
-7.142148
-7.477272
-7.7006884
-7.812396
-7.812396
-7.9241037
-8.035811
-8.147519
-8.147519
-7.9241037
-7.812396
-7.812396
-8.147519
-8.706058
-9.599719
-10.493381
-11.163629
-11.275336
-11.163629
-11.051921
-11.051921
-11.163629
-11.163629
-11.051921
-10.716798
-10.381673
-9.934844
-9.599719
-9.488011
-9.599719
-9.934844
-10.269965
-10.716798
-10.940213
-10.8285055
-10.269965
-9.823136
-9.711427
-9.934844
-10.1582575
-10.1582575
-9.934844
-9.488011
-9.041181
-8.706058
-8.370933
-8.035811
-7.7006884
-7.477272
-7.2538557
-7.0304403
-6.6953173
-6.471901
-6.136779
-5.5782394
-4.9079924
-4.014331
-3.3440838
-2.897252
-2.4504223
-2.0035906
-1.3333445
-0.88651276
-0.99822044
-1.3333445
-1.7801752
-2.0035906
-2.3387146
-2.7855453
-3.0089607
-3.1206684
-3.4557915
-4.1260386
-4.7962847
-5.0197
-4.9079924
-4.7962847
-4.9079924
-5.0197
-5.354824
-5.801655
-6.025071
-6.025071
-5.801655
-5.5782394
-5.5782394
-5.689947
-6.2484865
-7.0304403
-7.812396
-8.259227
-8.482642
-8.59435
-8.817765
-9.041181
-9.152888
-9.041181
-8.929473
-8.929473
-8.929473
-8.59435
-8.259227
-8.147519
-8.035811
-7.812396
-7.477272
-7.2538557
-6.9187326
-6.136779
-5.2431164
-4.4611626
-3.6792078
-2.7855453
-2.0035906
-1.7801752
-1.7801752
-1.5567598
-0.88651276
-0.32797432
-0.21626663
-0.439682
-0.77480507
-1.1099291
-1.3333445
-1.3333445
-1.4450512
-1.8918829
-2.56213
-3.232376
-3.7909155
-4.349455
-5.0197
-5.9133635
-6.5836086
-7.2538557
-7.9241037
-8.370933
-8.706058
-8.817765
-8.817765
-8.706058
-8.259227
-8.147519
-8.370933
-8.59435
-8.706058
-8.706058
-9.041181
-9.711427
-10.605088
-11.275336
-11.945582
-12.61583
-13.286075
-13.732907
-14.179738
-14.626569
-14.7382765
-14.626569
-14.403153
-14.291446
-14.291446
-14.291446
-14.179738
-14.179738
-14.403153
-14.626569
-14.849984
-14.961692
-14.961692
-14.849984
-14.403153
-13.956323
-13.50949
-13.174367
-12.839244
-12.280707
-11.610459
-11.051921
-10.716798
-10.1582575
-9.041181
-7.7006884
-6.6953173
-6.2484865
-6.136779
-6.2484865
-6.136779
-5.9133635
-5.801655
-5.5782394
-5.4665318
-5.1314077
-4.9079924
-4.9079924
-5.0197
-5.4665318
-6.025071
-6.471901
-6.6953173
-6.807025
-7.142148
-7.3655643
-7.2538557
-6.6953173
-6.025071
-5.4665318
-4.7962847
-3.7909155
-2.6738377
-1.7801752
-1.3333445
-1.1099291
-0.6630974
0.23056507
1.1242266
1.7944736
1.9061813
1.682766
1.4593501
1.4593501
1.5710578
1.7944736
1.9061813
1.9061813
1.9061813
1.9061813
1.5710578
0.9008112
0.0071496964
-0.99822044
-2.1152983
-3.1206684
-3.9026232
-4.2377462
-4.1260386
-4.014331
-4.1260386
-4.7962847
-5.2431164
-5.2431164
-5.0197
-4.9079924
-5.4665318
-6.136779
-6.6953173
-7.0304403
-7.2538557
-7.5889797
-7.9241037
-8.259227
-8.370933
-8.482642
-8.482642
-8.482642
-8.482642
-8.59435
-8.59435
-8.59435
-8.706058
-8.706058
-8.259227
-7.7006884
-7.142148
-6.807025
-6.5836086
-6.2484865
-5.9133635
-5.4665318
-4.9079924
-4.2377462
-3.3440838
-2.56213
-2.0035906
-1.7801752
-1.7801752
-2.0035906
-2.4504223
-2.6738377
-3.0089607
-3.4557915
-4.014331
-4.7962847
-5.689947
-6.136779
-6.2484865
-6.025071
-6.360194
-6.9187326
-7.5889797
-7.812396
-8.035811
-8.482642
-8.929473
-9.041181
-8.817765
-8.706058
-8.929473
-9.041181
-8.929473
-8.817765
-9.152888
-9.823136
-10.1582575
-10.04655
-9.823136
-9.599719
-9.264596
-8.929473
-8.59435
-8.482642
-8.59435
-8.817765
-8.929473
-9.041181
-8.929473
-8.817765
-8.817765
-9.264596
-10.269965
-11.387044
-12.280707
-12.950952
-13.286075
-13.397782
-13.50949
-13.50949
-13.50949
-13.6212
-13.844615
-13.956323
-13.844615
-13.6212
-13.50949
-13.50949
-13.50949
-13.174367
-12.504123
-11.833875
-11.163629
-10.493381
-10.04655
-9.488011
-8.817765
-7.7006884
-6.136779
-4.684578
-3.6792078
-3.3440838
-3.4557915
-3.4557915
-3.3440838
-3.5674992
-4.2377462
-4.7962847
-5.0197
-5.1314077
-5.354824
-5.801655
-6.2484865
-6.807025
-7.477272
-8.370933
-9.152888
-9.599719
-9.599719
-9.376304
-8.817765
-8.370933
-7.9241037
-7.7006884
-7.5889797
-7.812396
-8.259227
-8.817765
-8.929473
-8.59435
-7.812396
-6.807025
-5.689947
-4.7962847
-4.1260386
-3.6792078
-3.4557915
-3.4557915
-3.4557915
-3.3440838
-3.1206684
-2.6738377
-2.4504223
-2.1152983
-1.5567598
-0.77480507
0.0071496964
0.45397997
0.6773958
0.7891035
0.9008112
0.9008112
0.9008112
0.9008112
0.9008112
0.9008112
1.1242266
1.4593501
1.9061813
2.2413044
2.4647202
2.6881356
3.0232587
3.581798
4.2520447
5.1457067
5.927661
6.374492
6.2627845
6.1510763
6.2627845
6.597908
6.933031
7.268154
7.1564465
6.933031
6.374492
5.7042456
4.810583
3.9169211
3.3583822
2.7998438
2.353012
1.682766
0.9008112
0.118857384
-0.32797432
-0.6630974
-0.77480507
-0.99822044
-1.4450512
-1.7801752
-1.7801752
-1.6684675
-1.5567598
-1.5567598
-1.7801752
-2.0035906
-2.227007
-2.1152983
-1.5567598
-0.88651276
-0.5513897
-0.99822044
-1.8918829
-2.897252
-3.5674992
-4.014331
-4.349455
-4.684578
-5.2431164
-5.801655
-6.2484865
-6.6953173
-6.9187326
-6.6953173
-6.471901
-6.471901
-6.471901
-6.2484865
-5.801655
-5.2431164
-4.5728703
-4.014331
-3.4557915
-3.0089607
-2.6738377
-2.4504223
-2.56213
-2.897252
-3.232376
-3.4557915
-3.4557915
-3.232376
-2.7855453
-2.3387146
-1.5567598
-0.77480507
-0.104558945
0.56568766
1.1242266
1.5710578
1.682766
1.682766
1.4593501
1.3476424
1.5710578
1.9061813
2.2413044
2.4647202
2.4647202
2.4647202
2.353012
2.2413044
2.353012
2.576428
2.576428
2.353012
1.682766
0.9008112
0.23056507
-0.104558945
-0.32797432
-0.5513897
-0.77480507
-0.77480507
-0.77480507
-0.99822044
-1.4450512
-2.1152983
-2.7855453
-3.6792078
-4.5728703
-5.5782394
-6.2484865
-6.471901
-6.5836086
-6.807025
-7.0304403
-7.142148
-7.0304403
-6.807025
-6.471901
-5.9133635
-5.4665318
-5.1314077
-5.0197
-4.7962847
-4.1260386
-3.4557915
-2.897252
-2.6738377
-2.6738377
-2.56213
-2.3387146
-2.1152983
-2.1152983
-2.1152983
-1.7801752
-1.2216368
-0.439682
0.0071496964
0.3422718
0.7891035
1.2359343
1.9061813
2.4647202
3.2466745
4.028629
4.810583
5.1457067
5.0339985
5.0339985
5.1457067
5.48083
5.7042456
5.8159533
5.48083
5.0339985
4.5871677
4.1403365
3.6935053
3.0232587
2.353012
1.3476424
-0.104558945
-2.0035906
-3.7909155
-5.354824
-6.471901
-7.3655643
-8.147519
-8.482642
-8.259227
-7.9241037
-7.7006884
-7.812396
-8.035811
-8.035811
-8.035811
-7.9241037
-7.5889797
-7.2538557
-7.142148
-7.142148
-6.6953173
-6.136779
-5.4665318
-5.0197
-4.9079924
-4.9079924
-4.7962847
-4.2377462
-3.7909155
-3.4557915
-3.3440838
-3.4557915
-3.5674992
-3.5674992
-3.0089607
-2.227007
-1.5567598
-1.4450512
-1.5567598
-1.6684675
-1.6684675
-2.0035906
-2.4504223
-2.897252
-3.232376
-3.3440838
-3.1206684
-2.7855453
-2.56213
-2.4504223
-2.56213
-2.6738377
-2.3387146
-1.6684675
-0.99822044
-0.439682
-0.104558945
-0.104558945
-0.21626663
-0.21626663
-0.21626663
-0.439682
-1.1099291
-1.8918829
-2.3387146
-2.3387146
-1.8918829
-1.4450512
-0.88651276
-0.439682
-0.21626663
-0.32797432
-0.88651276
-1.5567598
-2.0035906
-2.6738377
-3.4557915
-4.2377462
-4.9079924
-5.354824
-5.5782394
-5.5782394
-5.354824
-4.9079924
-4.1260386
-3.1206684
-2.0035906
-0.88651276
-0.21626663
0.0071496964
-0.104558945
-0.5513897
-0.99822044
-1.5567598
-1.7801752
-1.8918829
-1.7801752
-1.5567598
-1.1099291
-0.6630974
-0.21626663
0.23056507
0.9008112
1.5710578
2.353012
2.7998438
3.0232587
3.581798
4.47546
5.3691225
6.1510763
6.8213234
7.49157
8.385232
9.278894
9.725725
9.725725
9.6140175
9.390602
9.055479
8.385232
7.268154
5.8159533
4.2520447
2.7998438
1.682766
1.0125194
0.56568766
0.118857384
0.0071496964
-0.104558945
-0.104558945
-0.439682
-0.6630974
-0.6630974
-0.32797432
0.0071496964
0.3422718
0.7891035
1.3476424
2.1295967
3.0232587
3.6935053
4.2520447
4.810583
5.592538
6.2627845
6.8213234
7.379862
8.050109
8.720355
9.278894
9.6140175
9.725725
9.837433
9.949141
9.725725
9.50231
9.50231
9.725725
9.837433
9.6140175
9.055479
8.385232
7.7149854
7.044739
6.2627845
5.257415
4.3637524
3.47009
2.4647202
1.2359343
0.0071496964
-0.88651276
-1.5567598
-1.7801752
-1.8918829
-1.7801752
-1.6684675
-1.5567598
-1.2216368
-0.6630974
0.118857384
1.0125194
1.9061813
2.7998438
3.8052135
4.5871677
5.3691225
6.1510763
7.379862
8.608647
9.6140175
10.172557
10.172557
10.060848
9.949141
10.395972
11.177926
11.736465
12.295004
12.630127
13.188666
13.747205
14.082329
13.970621
13.52379
12.741835
12.295004
12.295004
12.741835
13.412083
14.082329
14.52916
14.752575
14.52916
14.082329
13.300374
12.406712
11.736465
11.401342
11.401342
11.289634
10.842803
10.395972
10.284265
10.619388
11.177926
11.736465
12.183296
12.518419
12.518419
12.406712
12.295004
12.406712
12.630127
12.518419
12.183296
11.51305
10.619388
9.949141
9.50231
9.055479
8.720355
8.385232
7.9384007
7.49157
7.1564465
7.1564465
7.379862
7.6032777
7.9384007
8.273524
8.608647
8.832063
8.720355
8.720355
8.832063
9.167187
9.50231
10.172557
10.842803
11.401342
11.624758
11.624758
11.848173
12.295004
12.853543
13.300374
13.747205
14.1940365
14.52916
14.752575
14.97599
15.422821
15.757945
15.981361
16.09307
16.316484
16.428192
16.316484
15.869653
15.422821
14.864283
14.305744
13.747205
13.188666
12.630127
11.959881
11.289634
11.066218
11.289634
11.736465
12.295004
12.518419
12.295004
11.736465
11.177926
10.619388
10.172557
9.50231
8.832063
8.161817
7.6032777
7.379862
7.7149854
8.273524
8.943771
9.6140175
10.172557
10.619388
11.066218
11.624758
11.848173
11.848173
11.624758
11.289634
10.954511
10.50768
9.837433
9.167187
8.608647
8.49694
8.720355
9.055479
8.832063
8.050109
7.1564465
6.597908
6.4862
6.7096157
7.044739
7.1564465
7.1564465
7.268154
7.49157
7.7149854
7.826693
8.050109
8.161817
8.161817
7.826693
7.379862
7.044739
6.8213234
6.597908
6.2627845
5.927661
5.8159533
5.8159533
6.1510763
6.4862
6.933031
7.1564465
7.1564465
7.044739
6.933031
7.268154
7.826693
8.608647
9.390602
9.725725
9.50231
8.720355
7.9384007
7.826693
8.273524
8.832063
9.278894
9.390602
9.50231
9.725725
10.172557
10.954511
11.736465
12.295004
12.741835
13.412083
14.305744
15.422821
16.316484
16.539898
16.428192
16.316484
16.316484
16.09307
15.534529
14.97599
14.640867
14.52916
14.305744
13.635497
12.630127
11.51305
10.619388
10.284265
10.50768
11.177926
11.959881
12.518419
12.853543
13.188666
13.412083
13.412083
12.96525
12.406712
12.0715885
11.959881
12.183296
12.518419
12.853543
13.188666
13.412083
13.52379
13.635497
13.52379
13.52379
13.52379
13.188666
12.741835
12.406712
12.295004
12.295004
12.183296
11.959881
11.736465
11.51305
11.289634
11.177926
11.289634
11.401342
11.289634
11.066218
10.954511
10.842803
10.731095
10.50768
10.172557
9.725725
9.278894
9.167187
9.167187
9.278894
9.055479
8.49694
8.050109
7.7149854
7.49157
7.268154
7.044739
7.1564465
7.49157
8.050109
8.49694
8.832063
9.055479
9.390602
9.949141
10.50768
11.177926
11.624758
11.959881
11.848173
11.401342
10.842803
10.060848
9.278894
8.385232
7.826693
7.49157
7.6032777
8.050109
8.720355
9.278894
9.725725
9.949141
10.172557
10.619388
10.954511
10.954511
10.842803
10.842803
10.954511
11.289634
11.624758
11.959881
12.0715885
11.959881
11.736465
11.51305
11.289634
10.954511
10.842803
10.954511
11.289634
11.848173
12.518419
13.300374
14.082329
14.864283
15.534529
16.204777
16.875023
17.545269
18.10381
18.10381
17.545269
16.875023
16.204777
15.646237
14.864283
14.082329
13.076959
12.0715885
11.289634
10.842803
10.395972
9.949141
9.6140175
9.50231
9.390602
9.390602
9.278894
8.832063
8.273524
7.9384007
7.826693
7.7149854
7.7149854
7.826693
8.050109
8.161817
8.273524
8.720355
9.390602
10.172557
10.842803
11.177926
11.51305
11.959881
12.518419
13.188666
13.635497
13.858913
13.970621
13.970621
14.082329
14.082329
14.082329
13.858913
13.52379
12.96525
12.853543
13.188666
13.970621
14.52916
14.752575
14.752575
14.752575
14.864283
14.97599
15.422821
15.981361
16.428192
16.316484
15.981361
15.869653
16.204777
16.539898
16.763315
16.98673
16.875023
16.204777
14.97599
13.635497
12.183296
11.066218
10.172557
9.725725
9.837433
10.395972
11.289634
12.0715885
12.406712
12.518419
12.295004
12.0715885
11.848173
11.51305
11.51305
11.624758
11.736465
11.624758
11.177926
10.731095
10.619388
10.731095
10.842803
10.842803
10.731095
10.395972
10.172557
10.172557
10.284265
10.395972
10.50768
10.954511
11.624758
12.406712
12.853543
12.853543
12.518419
11.959881
11.289634
10.619388
9.725725
8.832063
7.9384007
7.268154
7.1564465
7.6032777
8.161817
8.720355
9.055479
9.390602
9.6140175
9.725725
9.725725
9.837433
10.060848
10.060848
9.6140175
9.167187
9.167187
9.50231
9.949141
9.837433
9.390602
8.832063
8.943771
9.390602
10.172557
10.619388
10.731095
10.842803
11.177926
11.848173
12.853543
13.635497
14.082329
14.1940365
14.52916
14.97599
15.534529
15.422821
14.752575
14.082329
13.747205
13.635497
13.412083
13.300374
13.412083
13.747205
14.1940365
14.640867
15.199406
15.757945
16.428192
16.98673
17.656979
17.9921
18.10381
17.9921
17.9921
18.10381
18.327225
18.55064
18.774055
18.885761
18.774055
18.55064
18.10381
17.656979
17.656979
17.656979
17.433561
16.875023
15.981361
15.087698
14.640867
14.864283
15.422821
16.204777
16.539898
16.316484
15.869653
15.311114
15.087698
14.97599
14.97599
14.97599
14.640867
14.082329
13.412083
12.741835
12.295004
11.959881
11.848173
11.624758
11.066218
10.50768
10.172557
9.949141
9.50231
8.832063
8.161817
7.268154
6.2627845
5.257415
4.5871677
4.2520447
4.1403365
4.1403365
4.3637524
4.810583
5.257415
5.8159533
6.597908
7.268154
7.7149854
8.050109
8.720355
9.50231
10.284265
10.619388
10.619388
10.50768
10.284265
9.949141
9.6140175
8.943771
8.385232
7.826693
7.49157
7.1564465
6.597908
6.0393686
5.7042456
5.7042456
6.1510763
6.597908
6.933031
7.044739
6.7096157
6.1510763
5.48083
4.810583
4.1403365
3.581798
3.1349664
2.911551
3.1349664
3.3583822
3.2466745
2.7998438
2.1295967
1.9061813
2.1295967
2.7998438
3.47009
3.9169211
4.1403365
4.2520447
4.47546
4.5871677
4.5871677
4.6988754
5.0339985
5.257415
5.257415
4.810583
4.2520447
3.8052135
4.028629
4.5871677
5.257415
5.8159533
6.4862
7.044739
7.379862
7.379862
7.7149854
8.161817
8.608647
8.943771
9.167187
9.167187
8.943771
8.608647
8.273524
7.7149854
7.044739
6.374492
5.8159533
5.592538
5.592538
5.592538
5.592538
5.7042456
5.8159533
5.7042456
5.3691225
5.1457067
5.1457067
5.48083
5.8159533
5.927661
6.0393686
6.0393686
6.0393686
5.927661
5.927661
5.8159533
5.7042456
5.257415
4.922291
4.6988754
4.47546
4.2520447
3.8052135
3.2466745
2.911551
2.911551
3.3583822
4.2520447
5.257415
6.374492
7.379862
8.385232
9.390602
10.060848
10.731095
11.51305
12.183296
12.853543
13.52379
14.305744
15.199406
15.646237
15.757945
15.422821
15.087698
15.087698
15.311114
15.422821
15.311114
14.864283
14.52916
14.640867
14.752575
14.417452
13.970621
13.747205
13.747205
13.747205
13.52379
12.96525
12.183296
11.736465
11.959881
12.96525
14.417452
15.869653
16.98673
17.433561
17.768684
18.215515
19.220886
20.337963
21.343334
21.901873
21.901873
21.56675
21.119919
20.673088
20.002842
19.220886
18.438932
17.9921
17.768684
17.321854
16.763315
15.981361
15.199406
14.417452
14.082329
13.970621
13.747205
13.412083
13.076959
13.076959
13.412083
13.858913
14.1940365
14.640867
15.087698
15.311114
15.422821
15.311114
15.199406
15.311114
15.422821
15.646237
15.646237
15.311114
14.97599
14.752575
14.752575
14.864283
14.97599
14.864283
14.752575
14.640867
14.752575
14.97599
15.087698
15.311114
15.646237
16.316484
17.321854
18.327225
19.332594
19.891132
19.779425
18.99747
18.215515
17.768684
17.768684
17.880394
18.10381
18.215515
18.327225
18.327225
18.438932
18.662346
18.99747
19.332594
19.220886
18.99747
18.774055
18.662346
18.662346
18.55064
18.438932
18.215515
17.880394
17.545269
17.321854
17.098438
16.651608
15.757945
14.640867
13.747205
13.076959
12.518419
11.848173
11.066218
10.50768
10.284265
10.395972
10.619388
10.842803
11.289634
11.624758
11.959881
12.0715885
12.0715885
12.0715885
11.848173
11.624758
11.401342
11.066218
10.842803
10.619388
10.619388
10.731095
10.842803
10.842803
10.619388
10.50768
10.395972
10.284265
10.172557
9.949141
9.725725
9.390602
9.167187
8.943771
8.832063
8.832063
8.720355
8.608647
8.608647
8.608647
8.608647
8.720355
8.832063
8.720355
8.385232
7.826693
7.268154
7.1564465
7.379862
7.7149854
8.050109
8.161817
8.161817
7.9384007
7.9384007
8.050109
8.050109
7.826693
7.268154
6.7096157
6.2627845
6.1510763
6.2627845
6.597908
6.933031
7.044739
7.1564465
7.1564465
7.268154
7.6032777
8.050109
8.49694
8.832063
8.943771
9.055479
9.167187
9.055479
8.832063
8.720355
8.49694
8.385232
8.608647
9.055479
9.50231
9.837433
10.060848
10.284265
10.395972
10.619388
10.731095
10.954511
11.289634
11.401342
11.177926
10.619388
10.060848
9.725725
9.390602
9.278894
9.278894
9.390602
9.50231
9.6140175
9.725725
9.725725
9.50231
8.943771
8.161817
7.49157
6.933031
6.2627845
5.48083
5.0339985
5.0339985
5.257415
5.592538
6.0393686
6.7096157
7.49157
8.608647
9.837433
10.731095
11.289634
11.624758
11.848173
11.959881
12.0715885
12.183296
12.406712
12.295004
11.736465
10.842803
10.060848
9.6140175
9.167187
8.832063
8.49694
8.161817
7.7149854
7.268154
6.7096157
6.0393686
5.0339985
4.3637524
4.2520447
4.5871677
5.0339985
5.1457067
4.6988754
4.2520447
4.028629
4.028629
3.9169211
3.3583822
2.353012
1.3476424
0.45397997
-0.32797432
-0.99822044
-1.5567598
-2.0035906
-2.227007
-2.3387146
-2.56213
-3.0089607
-3.4557915
-3.5674992
-3.4557915
-3.0089607
-2.7855453
-2.6738377
-2.897252
-3.232376
-3.4557915
-3.5674992
-3.3440838
-3.232376
-3.1206684
-3.1206684
-3.0089607
-2.897252
-3.1206684
-3.5674992
-4.2377462
-4.4611626
-4.014331
-3.4557915
-3.1206684
-3.1206684
-3.3440838
-3.4557915
-3.3440838
-3.1206684
-2.897252
-2.897252
-3.1206684
-3.4557915
-3.6792078
-3.7909155
-3.6792078
-3.6792078
-4.014331
-4.7962847
-5.4665318
-5.9133635
-6.136779
-6.2484865
-6.6953173
-7.477272
-8.259227
-9.041181
-10.04655
-11.051921
-12.280707
-13.397782
-14.403153
-14.961692
-15.073401
-14.849984
-14.403153
-13.844615
-13.397782
-13.174367
-13.286075
-13.397782
-13.50949
-13.397782
-13.397782
-13.50949
-13.732907
-14.179738
-14.626569
-14.7382765
-14.7382765
-14.849984
-14.961692
-14.849984
-14.514861
-14.06803
-13.732907
-13.286075
-12.504123
-11.498752
-10.716798
-10.1582575
-9.711427
-9.264596
-8.929473
-8.370933
-7.5889797
-6.9187326
-6.5836086
-6.471901
-5.9133635
-5.0197
-4.2377462
-3.9026232
-3.6792078
-3.3440838
-3.1206684
-3.232376
-3.9026232
-4.684578
-5.354824
-5.801655
-6.360194
-7.142148
-7.9241037
-8.59435
-9.264596
-9.934844
-10.493381
-11.051921
-11.610459
-11.833875
-12.057292
-12.392415
-12.727538
-13.174367
-13.844615
-14.403153
-14.7382765
-14.961692
-15.296817
-16.07877
-17.195847
-18.536343
-19.65342
-20.435371
-20.882202
-21.105621
-21.217327
-21.329037
-21.440742
-21.440742
-21.105621
-20.658787
-20.10025
-19.76513
-19.76513
-20.10025
-20.547081
-20.882202
-20.993912
-20.770496
-20.658787
-20.658787
-20.993912
-21.329037
-21.329037
-20.882202
-20.211956
-19.541714
-18.871464
-18.536343
-18.648048
-18.871464
-18.759758
-18.312927
-17.530972
-16.5256
-15.63194
-14.626569
-13.6212
-12.504123
-11.387044
-10.269965
-9.376304
-8.482642
-7.812396
-7.3655643
-6.807025
-6.025071
-5.4665318
-5.4665318
-6.025071
-6.471901
-6.5836086
-6.360194
-6.2484865
-6.360194
-6.5836086
-6.807025
-6.807025
-6.5836086
-6.360194
-6.136779
-5.801655
-5.2431164
-4.5728703
-4.1260386
-3.6792078
-3.4557915
-3.3440838
-3.4557915
-3.9026232
-4.4611626
-5.0197
-5.0197
-4.7962847
-4.5728703
-4.7962847
-5.2431164
-5.689947
-5.9133635
-6.136779
-6.2484865
-6.360194
-6.2484865
-6.136779
-6.2484865
-6.6953173
-7.142148
-7.2538557
-7.2538557
-7.2538557
-7.3655643
-7.5889797
-7.3655643
-6.807025
-5.9133635
-5.0197
-4.4611626
-4.349455
-4.4611626
-4.684578
-5.0197
-5.0197
-5.0197
-5.0197
-5.2431164
-5.4665318
-5.2431164
-4.4611626
-3.5674992
-3.0089607
-2.6738377
-2.1152983
-1.6684675
-1.3333445
-1.3333445
-1.6684675
-2.0035906
-2.0035906
-1.5567598
-0.99822044
-0.77480507
-0.77480507
-0.99822044
-1.2216368
-1.4450512
-1.8918829
-2.3387146
-2.6738377
-2.6738377
-2.4504223
-2.4504223
-2.4504223
-2.1152983
-1.2216368
-0.5513897
-0.104558945
0.23056507
0.3422718
0.3422718
0.3422718
0.118857384
-0.104558945
-0.6630974
-1.4450512
-2.3387146
-3.1206684
-3.3440838
-3.232376
-2.7855453
-2.1152983
-1.6684675
-1.3333445
-0.88651276
-0.439682
0.118857384
0.7891035
1.3476424
1.682766
1.9061813
2.1295967
2.1295967
1.7944736
1.5710578
1.682766
2.2413044
2.911551
3.581798
4.2520447
5.0339985
6.1510763
7.268154
8.050109
8.385232
8.608647
8.832063
8.943771
8.49694
7.6032777
6.4862
5.927661
5.927661
5.927661
5.927661
5.7042456
5.7042456
6.0393686
6.597908
7.268154
7.826693
8.161817
8.161817
8.161817
8.385232
8.943771
9.278894
9.50231
9.837433
10.172557
10.50768
10.954511
11.624758
12.0715885
12.295004
12.0715885
11.624758
10.954511
10.284265
9.837433
9.6140175
9.837433
10.50768
11.177926
11.848173
12.406712
12.853543
13.52379
14.082329
14.640867
15.311114
16.09307
16.763315
17.098438
17.321854
17.210146
16.98673
16.651608
16.316484
15.981361
15.869653
15.869653
15.534529
14.864283
14.1940365
13.52379
12.741835
11.624758
10.50768
9.725725
9.278894
9.167187
9.167187
9.390602
9.725725
10.172557
10.619388
10.619388
10.50768
10.50768
10.842803
11.066218
11.066218
10.842803
10.619388
10.50768
10.284265
10.172557
10.284265
10.619388
10.954511
11.401342
12.183296
12.853543
13.52379
13.858913
14.1940365
14.417452
14.52916
14.752575
14.97599
14.97599
14.640867
14.1940365
13.858913
13.747205
13.858913
13.858913
13.747205
13.52379
13.412083
13.300374
13.635497
14.1940365
14.97599
15.534529
16.204777
16.98673
17.768684
18.55064
19.220886
19.779425
20.114548
20.561378
21.343334
22.683826
24.024319
25.1414
25.811646
26.258476
26.817017
27.487259
27.822384
27.710678
27.375553
27.040432
26.705307
26.370182
26.03506
25.58823
25.02969
24.247734
23.242367
22.348703
21.455042
20.673088
20.226257
20.114548
19.891132
19.55601
19.332594
19.332594
19.332594
18.774055
17.880394
16.763315
15.981361
15.646237
15.757945
16.09307
16.651608
17.545269
18.662346
20.114548
21.678457
23.465782
25.253105
26.928722
28.49263
29.833126
30.726788
31.061909
30.838493
30.279953
29.60971
29.498001
30.056541
31.173618
32.290695
33.407776
34.413143
35.08339
35.53022
35.753635
35.97705
36.423885
36.870716
36.98242
36.759007
36.759007
37.205837
37.764374
38.21121
38.54633
38.99316
39.328285
39.775116
40.333656
40.892197
41.562443
42.23269
42.791225
43.23806
43.461475
43.23806
42.791225
42.23269
41.562443
41.11561
40.780487
40.55707
40.11024
39.5517
38.881454
38.322914
38.21121
38.21121
37.876083
37.09413
35.97705
35.418514
35.418514
35.97705
36.6473
37.317543
37.764374
37.987793
38.0995
38.434624
39.10487
39.886826
40.55707
41.11561
41.450733
41.897564
42.23269
42.456104
42.23269
41.67415
41.003902
40.333656
39.99853
40.221947
41.003902
42.009274
42.902935
43.57318
43.68489
43.796597
44.13172
44.690258
45.2488
45.69563
46.477585
47.482952
48.376614
49.38199
50.61077
51.951267
52.509804
52.28639
51.72785
51.169308
50.834187
50.722477
50.945892
51.392723
51.839554
52.509804
53.403465
54.297127
55.190792
56.084454
56.7547
57.424942
58.095192
58.765438
59.21227
59.547394
59.547394
59.435684
58.988853
58.542023
58.095192
57.648357
57.201527
56.97811
57.08982
57.313236
57.648357
57.648357
57.53665
57.313236
56.866405
56.30787
55.525913
54.855667
54.07371
53.068344
52.062973
51.504433
51.504433
51.72785
52.174683
52.509804
52.956635
53.403465
53.850296
54.297127
54.632248
54.855667
55.190792
55.414207
55.525913
55.190792
54.967377
55.190792
56.084454
57.201527
58.430317
59.435684
60.10593
60.664467
61.1113
61.446426
61.781548
62.22838
62.67521
63.010334
62.898624
62.451794
62.22838
61.893257
61.446426
60.77618
60.21764
59.882515
59.6591
59.32398
58.653732
58.095192
57.424942
57.08982
57.08982
57.648357
58.542023
59.21227
59.6591
59.6591
59.100563
58.430317
57.871777
57.76007
58.095192
58.2069
58.2069
57.983486
57.983486
57.871777
58.095192
58.542023
59.32398
60.44106
61.66984
62.898624
63.79229
64.68595
65.803024
66.584984
67.143524
67.478645
67.70206
67.81377
67.70206
67.81377
68.14889
68.59572
69.04255
69.37767
69.48939
69.60109
70.04792
70.94158
71.94695
72.840614
73.51086
74.292816
74.85136
74.96306
74.85136
74.62794
74.62794
74.62794
74.85136
75.07477
75.63331
76.41526
77.42063
78.20259
79.096245
80.10162
81.10699
82.44748
83.67627
84.90505
86.24555
87.69775
89.26166
90.60215
92.05435
93.506546
94.847046
95.96413
96.85779
97.75145
98.5334
99.09194
99.65048
100.43243
101.326096
101.884636
102.10805
102.33147
102.66659
103.00171
103.225136
103.44855
103.67195
104.11879
104.78904
105.6827
106.799774
108.028564
109.36906
110.82126
112.49688
114.284195
116.183235
118.08227
120.093
121.76862
123.33253
124.78473
126.683754
128.80621
131.15207
133.60965
136.17892
138.63649
140.53552
141.87602
142.8814
143.88676
145.00385
146.34433
147.79654
149.47215
151.37119
153.49364
155.39267
156.95657
158.40877
160.0844
162.20683
164.88782
167.90395
170.80833
173.37761
175.50006
177.28738
179.0747
180.97375
182.87277
184.6601
186.33571
188.12303
189.91037
191.586
193.14989
194.49039
195.83087
196.94795
197.95332
199.0704
200.2992
201.8631
203.76213
205.77286
207.78362
209.57094
211.58168
213.81583
216.3851
219.06609
221.8588
224.53978
227.22076
229.90176
232.69444
235.48715
238.05643
240.40228
242.41302
244.31206
246.21107
248.33353
250.56767
252.91356
255.25943
257.49356
259.61603
261.62674
263.5258
265.3131
266.98874
268.55264
270.11655
271.90387
273.6912
275.70193
277.82437
279.94684
281.51074
282.85123
284.1917
285.64395
287.09613
288.1015
288.77176
289.442
290.11224
290.78247
291.67615
293.12836
294.58054
296.14447
297.48495
298.60205
299.04886
299.27228
299.6074
300.38934
301.3947
302.5118
303.62888
304.52252
305.19278
306.08646
307.42694
309.10257
310.8899
312.7889
315.02307
317.59235
320.16165
322.84262
325.3002
327.53433
329.8802
332.4495
335.13046
337.47632
339.82217
342.27975
344.84906
347.4183
349.8759
352.22174
354.56763
356.91348
359.14764
361.27008
363.50424
365.6267
367.52573
369.31305
370.98868
372.44086
373.8931
375.1219
376.35062
377.35602
378.5848
379.70187
380.93066
381.71262
382.15945
382.718
383.72336
385.17554
386.51605
387.85654
389.19705
390.31412
391.09604
392.10144
393.21854
394.22388
394.7824
395.5644
396.79318
398.46878
400.36783
401.93173
403.38394
404.83612
406.40002
407.85223
409.30444
410.5332
411.6503
412.7674
414.10785
415.7835
417.3474
418.6879
419.9167
421.14545
422.48593
424.16156
426.0606
428.07135
430.4172
432.65137
434.8855
437.34308
440.02405
442.59335
444.7158
446.39142
447.95532
449.51923
451.30655
453.2056
455.21634
457.11536
458.90268
460.69
462.47733
464.26465
465.71686
466.83395
468.0627
469.40323
470.63202
471.74908
472.75446
473.87152
474.7652
475.65884
476.5525
477.44617
478.22815
479.01007
479.68033
480.3506
481.13254
482.36133
483.7018
485.15402
486.2711
487.16473
487.9467
488.8404
489.6223
490.40427
491.2979
492.41504
493.42038
493.7555
493.86722
494.20236
494.64917
495.096
495.31943
495.65454
495.87796
495.76627
495.2077
494.20236
493.08524
491.8565
490.40427
489.51062
489.73404
490.06918
490.06918
489.95746
489.73404
488.72867
487.16473
486.15936
485.93597
485.48914
485.0423
485.26572
486.2711
487.16473
487.49988
487.7233
487.835
487.6116
487.05307
486.2711
485.60083
484.81888
483.92523
482.80817
481.8028
480.90912
480.90912
481.69107
482.1379
481.8028
480.90912
480.3506
480.12714
479.68033
478.67496
477.66962
476.99936
476.44083
475.65884
474.7652
473.7598
472.75446
471.41394
469.85007
468.17444
466.6105
465.60516
465.15833
464.71152
463.92953
462.9242
462.0305
461.36026
460.91342
460.24316
459.34952
458.45584
457.78558
457.11536
455.99826
454.8812
453.54074
452.0885
450.30118
448.29044
446.39142
444.6041
442.70505
440.47092
438.46017
436.78455
435.66748
434.7738
434.21527
433.88016
433.43332
432.65137
431.31085
429.97037
428.85327
427.7362
426.50742
425.05524
423.60303
422.15085
420.5869
419.023
417.4591
415.7835
413.88446
412.09714
410.5332
409.08102
407.51712
405.8415
404.16586
402.49026
400.81464
399.25076
398.13364
397.24
396.23465
394.89413
393.77707
392.8834
391.7663
390.5375
389.53217
389.19705
389.30872
389.30872
389.19705
389.19705
389.19705
389.08533
388.8619
388.5268
387.85654
386.51605
385.06387
383.83508
382.82968
381.60092
380.59552
379.8136
378.91992
377.5794
376.12723
375.1219
374.3399
373.55795
372.6643
371.5472
370.4301
369.42474
368.5311
367.86087
367.3023
366.8555
366.29694
365.6267
364.84476
364.06277
363.16913
362.38718
361.3818
359.9296
358.25397
356.46664
354.56763
353.00372
351.88663
350.99295
350.32275
349.42908
348.8705
348.75882
349.20563
349.76422
350.43442
351.10468
352.11008
353.22714
353.89737
354.2325
354.56763
355.4613
356.6901
357.58374
357.69543
357.36032
357.02518
356.8018
356.57837
356.57837
356.8018
357.02518
357.36032
358.14227
359.48276
360.82327
361.71692
362.38718
362.9457
363.61597
364.5096
365.51498
366.29694
366.63208
367.1906
368.4194
369.98328
371.6589
373.22284
374.78674
376.68576
378.8082
381.04236
383.49994
385.95752
388.30338
390.20242
391.98975
393.55362
395.5644
397.68683
399.58585
401.26147
402.93707
404.6127
405.9532
407.40543
409.08102
410.64493
411.87372
412.99078
414.3313
416.23032
418.01764
419.58154
421.03375
422.70938
424.9435
427.62448
430.6406
433.43332
435.89087
438.23672
441.14117
444.38068
447.3968
449.96606
452.31195
454.6578
457.11536
460.13147
463.70612
467.16904
470.18515
472.64273
475.1003
477.78128
480.574
483.4784
486.94135
490.40427
493.7555
496.6599
499.78772
503.25067
506.4902
509.3946
512.299
515.4268
518.778
522.1293
525.5922
529.6137
533.9703
538.43866
543.24207
548.71576
554.41284
559.6631
564.57825
569.38165
573.9617
578.2066
582.11633
585.691
589.04224
592.05835
595.18616
598.5374
601.7769
604.793
607.80914
610.82526
614.1765
617.6394
620.99066
624.11847
627.0229
629.8156
632.6082
635.6244
638.9756
642.7737
646.5718
650.3698
654.503
658.9713
663.3279
667.34937
671.14746
674.94556
678.52014
681.98315
685.5578
689.5792
694.15924
698.62756
702.4256
705.1066
706.55884
706.2237
703.43097
697.95734
689.8027
681.53625
676.62115
672.93475
664.10986
650.81665
639.75757
629.3687
613.0594
593.62225
579.6588
572.2861
566.36554
561.227
560.89185
565.2485
571.0573
577.5363
586.47296
597.53204
608.47943
619.42676
631.6029
645.56635
659.75323
674.1636
689.5792
705.77686
721.97455
738.2838
754.8166
770.90247
786.2064
801.0636
816.0325
830.8895
845.41156
859.9336
874.90247
889.8713
904.3933
918.6919
933.21387
947.7359
962.1462
976.4448
990.7434
1004.9303
1019.2289
1033.7509
1047.9377
1061.6779
1075.4178
1089.1578
1102.6746
1115.2975
1127.2502
1138.9795
1150.4855
1161.768
1172.6035
1182.8807
1192.8226
1202.9882
1213.1534
1222.9838
1232.3673
1241.5272
1250.2405
1258.5068
1266.2147
1273.8108
1281.2952
1288.7797
1296.3759
1304.0837
1311.4563
1318.0471
1324.3027
1330.67
1337.3724
1344.0751
1350.4424
1356.5863
1362.7302
1368.7625
1374.5713
1379.9331
1384.7366
1388.7582
1392.2211
1395.5724
1399.2587
1403.0568
1406.5197
1409.6475
1412.7753
1416.0148
1419.1427
1422.1587
1425.3983
1428.8613
1432.1007
1435.0051
1438.133
1441.8193
1445.8407
1449.8623
1454.1072
1458.4637
1462.932
1467.1769
1471.422
1475.7786
1480.3585
1484.6034
1488.8483
1492.9814
1497.003
1500.5776
1503.9288
1507.3917
1511.19
1514.7645
1518.4509
1522.2489
1526.2704
1529.9568
1533.4197
1536.4358
1538.7816
1540.7924
1542.9148
1545.5958
1548.2769
1550.6227
1552.6334
1554.5325
1556.5431
1558.3306
1560.1179
1562.1285
1564.251
1566.3734
1568.4958
1570.5067
1572.5175
1574.193
1575.4218
1575.9803
1576.3154
1576.4271
1576.4271
1576.7623
1577.5443
1578.4379
1579.3317
1580.1135
1580.8955
1581.7892
1582.3478
1583.018
1583.6882
1584.4702
1585.5872
1587.151
1589.2737
1591.1726
1592.8483
1594.1886
1595.4175
1596.5347
1597.4282
1598.5454
1599.8859
1601.4497
1602.5668
1603.4606
1604.3541
1605.1361
1606.0297
1607.2585
1609.0458
1610.7214
1612.1737
1613.4025
1614.2961
1614.743
1614.8547
1614.6312
1614.1844
1613.7375
1613.2906
1612.7323
1612.3971
1612.3971
1612.3971
1612.2854
1611.8385
1611.3917
1610.8331
1610.163
1609.0458
1607.8171
1606.7
1605.583
1604.1306
1601.8965
1599.1038
1596.0878
1593.4067
1591.1726
1589.2737
1587.5979
1585.8107
1584.0233
1582.3478
1580.7838
1579.555
1578.3262
1577.3209
1576.2037
1574.9751
1573.6344
1571.9589
1570.0599
1567.8257
1565.033
1561.6818
1558.1072
1554.7559
1551.6282
1548.1652
1544.2554
1540.4573
1536.771
1533.308
1529.6217
1525.7119
1521.9138
1518.2275
1514.541
1510.4078
1505.9396
1501.8064
1498.0083
1494.322
1490.5238
1486.8375
1483.1512
1479.2413
1474.9966
1470.5282
1466.0599
1461.2565
1456.2296
1450.7559
1445.1707
1439.5852
1433.7765
1427.8558
1421.9354
1416.2383
1410.6528
1405.1792
1399.5938
1394.0083
1388.0879
1382.1674
1376.2468
1370.3263
1364.1824
1357.9269
1351.2244
1344.1866
1336.9258
1329.5531
1321.9569
1314.3607
1306.988
1299.6152
1291.9076
1283.7528
1275.3748
1267.1083
1258.7303
1250.1288
1241.4155
1232.8141
1224.436
1216.058
1207.7915
1199.6368
1191.4822
1183.1041
1174.9495
1166.9065
1158.8635
1150.5972
1142.6659
1135.0697
1127.1385
1118.7604
1110.0472
1101.5575
1093.0676
1084.6896
1076.1997
1067.8217
1059.3319
1050.7305
1042.0172
1033.0806
1023.6972
1013.8669
1004.1483
994.65314
985.60486
976.77997
967.955
958.9067
949.63495
940.36316
931.09143
922.0431
912.9948
903.7231
894.4513
885.0678
875.9078
866.8595
857.8111
848.9862
840.273
831.5598
822.73486
813.6866
804.74994
795.7016
786.765
777.82837
769.0035
760.2902
751.4654
742.75214
734.15063
725.8842
717.953
710.2452
702.4256
693.8241
684.8875
676.0626
667.6845
659.30646
650.5932
641.6566
633.1668
624.90045
616.6341
608.3677
600.1013
591.83496
583.56854
575.63727
567.81775
560.1099
552.17865
544.24744
536.42786
528.72003
520.78876
512.4107
503.92093
495.54282
487.27646
478.89835
470.5203
462.36563
453.98755
445.16263
436.1143
427.4011
419.023
410.98007
402.8254
394.67072
386.62775
378.6965
371.10037
363.72766
356.35495
348.98224
341.1627
332.8963
324.62994
316.587
308.87915
301.50644
294.24542
286.76102
279.05316
271.56876
264.30774
256.7116
248.78038
240.73741
232.80615
224.87491
217.05536
209.34752
201.8631
194.49039
187.11768
180.0801
173.26591
166.56343
159.74927
152.93509
146.12093
139.30675
132.60428
125.67839
118.6408
111.71492
104.56562
97.0812
89.14995
80.995285
72.952324
65.4679
58.430317
51.281017
44.13172
36.870716
29.721416
22.460411
15.199406
8.050109
1.4593501
-4.7962847
-11.051921
-17.419262
-23.786606
-30.04224
-36.40958
-42.776928
-49.255978
-55.735027
-62.549206
-69.6985
-76.95951
-83.88539
-90.14103
-95.94983
-101.53522
-107.008896
-112.48258
-117.84456
-123.318245
-129.01532
-134.93584
-140.74463
-146.44174
-151.80371
-157.05397
-162.08083
-167.21938
-172.35794
-177.83162
-183.3053
-188.55557
-193.80583
-199.05609
-204.52979
-210.11517
-215.70056
-220.83913
-225.75426
-230.78111
-236.03137
-241.61676
-247.31386
-252.78754
-258.26123
-263.84662
-269.432
-275.24078
-280.9379
-286.85843
-292.6672
-298.1409
-303.05603
-307.63608
-312.10437
-316.57266
-321.041
-325.50928
-329.97763
-334.3342
-338.46738
-342.3772
-346.51038
-350.64355
-354.88843
-358.79822
-362.26117
-365.05383
-367.84653
-370.86264
-374.10217
-377.3417
-380.4695
-383.70908
-386.83685
-389.9647
-393.2042
-396.66718
-400.24182
-403.48132
-406.49744
-409.29013
-412.19452
-415.54578
-419.00873
-422.47165
-425.9346
-429.50925
-433.0839
-436.77026
-440.1215
-443.2493
-446.042
-448.49957
-450.95712
-453.5264
-456.4308
-459.4469
-462.35132
-465.36743
-468.49527
-471.73477
-474.63916
-477.54355
-480.44797
-483.57578
-486.4802
-489.1612
-491.73044
-494.41147
-496.9807
-499.4383
-501.44904
-503.01294
-504.35345
-505.5822
-506.5876
-507.70465
-509.04517
-510.38568
-512.0613
-514.072
-516.19446
-517.9818
-519.43396
-520.6628
-521.89154
-523.34375
-524.90765
-526.35986
-527.7004
-528.92914
-530.38135
-531.94525
-533.39746
-534.8497
-536.0784
-537.0838
-537.9775
-539.2063
-540.65845
-542.4458
-544.0097
-545.1268
-546.02045
-547.0258
-548.0312
-548.8132
-549.48334
-550.1536
-551.159
-552.16437
-553.05804
-553.7283
-554.1751
-554.62195
-555.5156
-556.7444
-558.3083
-559.8722
-561.4361
-563.1117
-565.1225
-567.1332
-569.0322
-570.9313
-572.8303
-574.6176
-576.1815
-577.2986
-578.08057
-578.5274
-578.86255
-579.19763
-579.5328
-579.9796
-580.53815
-581.2084
-582.10205
-582.6606
-583.1074
-583.55426
-584.1128
-584.6713
-585.3416
-585.7884
-586.12354
-586.4587
-587.0172
-588.0226
-589.25134
-590.3684
-591.7089
-593.04944
-594.2782
-595.28357
-596.40063
-597.62946
-598.8582
-600.08704
-601.0924
-601.986
-602.768
-603.32654
-603.8851
-604.5553
-605.449
-606.34265
-607.348
-608.2417
-609.0236
-609.58215
-610.14075
-610.92267
-611.928
-612.8217
-613.1568
-613.38025
-613.827
-614.4973
-615.27924
-615.8378
-616.0612
-616.173
-616.28467
-616.508
-616.84314
-617.29004
-618.07196
-618.7422
-619.07733
-618.8539
-618.2954
-617.7368
-617.5134
-617.6251
-617.5134
-617.0666
-616.28467
-615.3909
-615.05585
-615.27924
-615.5027
-615.5027
-615.05585
-614.38556
-613.71533
-613.38025
-613.60364
-614.27386
-614.7207
-615.05585
-615.05585
-615.27924
-615.6144
-616.28467
-617.0666
-617.8485
-618.63055
-619.3007
-619.97095
-620.64124
-621.31146
-621.98175
-622.652
-623.32227
-623.9925
-624.66266
-625.22125
-625.5564
-625.5564
-625.10956
-624.7744
-624.66266
-624.7744
-624.7744
-624.43933
-623.88074
-623.4339
-623.4339
-623.5456
-623.65735
-623.5456
-623.0988
-622.31683
-621.42316
-620.3061
-619.5242
-619.07733
-619.189
-619.189
-618.7422
-618.07196
-617.5134
-617.1783
-616.9549
-616.61975
-616.0612
-615.5027
-614.94415
-614.4973
-614.27386
-614.38556
-614.7207
-614.94415
-614.94415
-614.83246
-614.609
-614.1622
-613.827
-613.827
-614.1622
-614.609
-615.3909
-616.61975
-617.7368
-618.7422
-619.5242
-620.1944
-620.7529
-621.088
-621.088
-621.088
-621.088
-620.8647
-620.3061
-619.63586
-619.07733
-618.63055
-618.4071
-618.2954
-618.07196
-617.8485
-617.7368
-618.07196
-618.63055
-619.3007
-619.8593
-620.4178
-620.9764
-621.42316
-621.5349
-621.42316
-621.42316
-621.19977
-620.7529
-620.3061
-619.97095
-620.08264
-620.1944
-619.97095
-619.07733
-617.8485
-616.61975
-615.5027
-614.609
-613.71533
-612.70996
-611.7046
-610.92267
-610.36414
-610.14075
-610.14075
-610.4758
-611.03436
-611.4812
-611.81635
-612.1514
-612.4866
-612.4866
-612.03973
-611.36945
-610.6993
-610.2524
-610.14075
-610.2524
-610.36414
-609.9173
-609.247
-608.2417
-607.12463
-605.7841
-604.3319
-603.1031
-602.0977
-600.98065
-599.41675
-597.74115
-596.0655
-594.5016
-592.93774
-591.4855
-589.8099
-588.0226
-586.3469
-584.8947
-583.77765
-582.9957
-582.4372
-581.76697
-580.985
-580.0913
-579.3094
-578.75085
-578.4157
-578.08057
-577.6337
-577.52203
-577.6337
-577.9689
-578.08057
-578.19226
-578.19226
-578.08057
-577.9689
-577.8571
-577.9689
-578.19226
-578.08057
-577.2986
-576.51666
-575.84644
-575.17615
-574.17084
-573.0537
-572.04834
-571.3781
-570.7078
-570.03766
-569.2557
-568.5854
-567.80347
-567.1332
-566.57465
-566.23956
-565.7927
-565.1225
-564.1171
-563.0
-562.2181
-561.65955
-561.2127
-560.5425
-559.8722
-559.31366
-558.9785
-558.64343
-558.7551
-558.9785
-559.20197
-558.9785
-558.64343
-558.1966
-557.4146
-556.4093
-555.1805
-554.0634
-553.05804
-552.0527
-551.159
-550.1536
-548.9248
-547.47266
-545.79706
-544.2331
-543.00433
-541.6639
-540.2116
-538.64777
-537.0838
-535.85504
-534.96136
-534.29114
-533.50916
-532.5038
-531.4984
-530.7165
-530.26965
-530.0462
-530.15796
-530.26965
-530.4931
-530.4931
-530.60474
-530.9399
-531.3867
-531.83356
-532.1687
-532.1687
-531.72186
-530.9399
-530.0462
-529.2643
-528.81744
-528.4823
-528.1472
-527.92377
-528.0355
-528.59406
-529.1526
-529.59937
-529.8228
-529.9345
-529.59937
-528.92914
-527.8121
-526.47156
-525.3545
-524.5726
-523.7906
-522.6735
-521.55646
-520.551
-519.43396
-517.75836
-515.97107
-514.1837
-512.5081
-510.72076
-508.82172
-506.92273
-505.24707
-504.0183
-502.9012
-502.00757
-501.1139
-500.33197
-499.4383
-498.32123
-496.86905
-495.52853
-494.52316
-493.7412
-492.73584
-491.61877
-490.61337
-489.60803
-488.71432
-487.82068
-486.81534
-485.69827
-484.58115
-483.46408
-482.2353
-481.11823
-480.00113
-478.9958
-477.8787
-476.76163
-475.42114
-474.08063
-472.85184
-471.9582
-470.95282
-469.61234
-468.16013
-466.59622
-465.14398
-463.6918
-462.2396
-461.12253
-460.22888
-459.78204
-459.55862
-459.22348
-458.55328
-457.7713
-457.3245
-457.10104
-456.87762
-456.4308
-455.98398
-455.42545
-454.7552
-453.63812
-452.52103
-451.18054
-449.61664
-447.7176
-445.59515
-443.4727
-441.35025
-439.67465
-438.22244
-436.88193
-435.0946
-433.0839
-431.18484
-429.62094
-427.94534
-426.26968
-424.3707
-422.24823
-420.23752
-418.78528
-417.4448
-416.1043
-414.54037
-412.9765
-411.18915
-409.51355
-407.72623
-406.1623
-404.93353
-404.03986
-403.81644
-404.03986
-404.37497
-404.5984
-404.4867
-404.26328
-403.81644
-403.1462
-402.1408
-400.80035
-399.34814
-397.8959
-396.1086
-394.09787
-392.19882
-390.74664
-389.40616
-387.84225
-385.60806
-383.03882
-380.69296
-378.45877
-376.2246
-374.10217
-371.9797
-370.19238
-368.85193
-367.95825
-367.288
-366.39435
-365.27728
-363.71335
-362.26117
-360.92065
-359.35675
-357.23428
-354.77673
-352.20746
-350.1967
-348.7445
-347.73917
-346.73376
-345.50497
-343.94107
-342.3772
-341.1484
-340.143
-339.47278
-338.91425
-338.35568
-337.90884
-337.3503
-336.9035
-336.68005
-336.23325
-335.7864
-335.3396
-335.11618
-334.78107
-334.55762
-334.1108
-333.55228
-332.7703
-331.98834
-331.20642
-330.42444
-329.53076
-328.5254
-327.1849
-325.621
-323.61026
-321.59952
-319.47705
-317.24292
-315.00876
-312.88632
-310.76385
-308.8648
-307.1892
-305.5136
-303.83798
-302.16238
-300.59845
-299.14627
-297.24722
-294.90137
-292.3321
-290.20963
-288.4223
-287.08182
-285.62964
-283.954
-282.27838
-280.60278
-279.03885
-277.58667
-276.13446
-274.45886
-272.89493
-271.44275
-270.21396
-268.87347
-267.53296
-266.19247
-265.1871
-264.07004
-262.61783
-260.71878
-258.81976
-257.25586
-255.80365
-254.35144
-252.67584
-251.00021
-249.1012
-247.09042
-245.1914
-243.62749
-242.39871
-241.28163
-239.94115
-238.48895
-236.92503
-235.02599
-232.90356
-230.78111
-228.77037
-226.87134
-224.8606
-222.73814
-220.504
-218.26984
-216.2591
-214.69518
-213.35469
-212.34932
-211.56737
-210.78542
-210.11517
-209.33322
-208.55125
-207.6576
-206.76393
-205.64685
-204.52979
-203.4127
-202.29561
-201.17854
-199.83806
-198.27414
-196.71022
-195.14633
-193.4707
-191.34827
-188.89069
-186.54483
-184.19897
-181.9648
-179.73065
-177.6082
-175.59746
-173.92186
-172.46965
-171.24086
-169.78867
-168.33647
-166.77255
-165.20863
-163.64474
-161.96912
-160.1818
-158.28276
-156.27203
-154.26128
-152.25053
-149.90468
-147.2237
-144.65442
-142.64368
-141.19147
-139.85097
-138.51048
-137.17
-135.8295
-134.71242
-133.70705
-132.70168
-131.58461
-130.35582
-128.90363
-127.56313
-126.33434
-125.32897
-124.54702
-123.98849
-123.42994
-122.87141
-121.977745
-120.860664
-119.74358
-118.5148
-117.28602
-115.83381
-114.381615
-113.15283
-112.03575
-110.80697
-109.46648
-107.90256
-106.00353
-103.88108
-102.093765
-100.418144
-98.63081
-96.84349
-95.503
-94.60934
-93.71567
-92.598595
-91.1464
-89.35907
-87.348335
-85.33759
-83.32685
-81.31612
-79.417076
-77.74146
-76.28927
-74.94877
-73.273155
-71.485825
-69.47509
-67.46435
-65.565315
-63.66628
-61.543835
-59.421383
-57.52235
-56.293568
-55.399906
-54.841366
-54.28283
-53.724293
-53.054043
-51.936966
-50.373055
-48.474026
-46.463284
-44.56425
-42.888638
-41.213017
-39.425697
-37.303246
-34.845676
-32.16469
-29.707119
-27.472961
-25.238808
-22.892944
-20.435371
-17.977802
-15.743648
-13.6212
-11.722167
-9.934844
-8.482642
-7.3655643
-6.136779
-5.0197
-3.7909155
-2.897252
-2.3387146
-2.1152983
-2.0035906
-1.4450512
-0.5513897
0.6773958
1.4593501
2.0178895
2.4647202
2.911551
3.3583822
4.1403365
5.257415
6.4862
7.9384007
9.50231
11.51305
13.747205
16.204777
18.662346
21.00821
23.130657
25.1414
26.928722
28.827755
30.726788
32.62582
34.859974
37.205837
39.328285
41.450733
43.461475
45.2488
47.03612
48.823444
50.834187
52.956635
54.967377
56.866405
58.877148
60.887886
62.898624
64.68595
66.02644
67.143524
68.03718
68.81914
69.26597
69.7128
70.04792
70.71817
71.38841
72.170364
72.840614
73.287445
73.734276
74.516235
75.5216
76.75038
78.20259
79.878204
81.33041
82.6709
84.01139
85.68701
87.250916
88.479706
89.59678
90.93727
92.7246
94.847046
97.30462
99.762184
101.996346
104.11879
105.90611
107.805145
110.0393
112.05005
113.50224
114.284195
114.954445
115.736404
116.74177
118.08227
119.64617
121.09837
122.327156
123.44423
124.56132
125.67839
126.79547
128.02426
129.36475
130.70525
132.15744
133.49794
135.06186
136.73747
138.5248
140.20041
141.76431
142.9931
144.3336
145.8975
147.57312
149.24873
150.70094
151.81802
153.15851
154.49901
155.61607
156.28633
156.84486
157.40341
158.18536
158.96732
159.74927
160.64293
161.6483
162.54196
163.1005
163.43562
163.65904
163.65904
163.77075
163.88246
163.88246
163.65904
163.43562
163.1005
162.76538
162.54196
162.31856
162.09514
161.76001
161.53659
161.53659
161.53659
161.4249
161.20146
161.08977
161.20146
161.53659
161.6483
161.76001
161.98343
162.65367
163.43562
164.21758
165.11124
166.11661
167.3454
168.57419
169.35614
169.80296
170.13809
170.80833
171.92542
173.26591
174.6064
176.17032
178.18105
180.41519
182.87277
185.10695
187.00597
188.12303
188.68158
189.12842
189.46355
189.79866
190.02208
190.02208
189.91037
189.91037
190.13377
190.91574
191.8094
192.59135
193.59673
194.82552
196.27773
197.50648
198.62358
199.85237
201.30457
202.86847
204.43237
206.10799
208.00703
210.12949
212.14021
213.81583
215.26804
216.72023
218.28415
219.95975
221.8588
223.86954
225.76857
227.44418
228.78467
230.23686
231.80078
233.5881
235.48715
237.27448
238.61496
239.84375
240.96082
242.0779
243.19496
244.20035
245.09401
245.98767
246.88133
247.55159
248.33353
249.4506
250.6794
251.90819
253.13698
254.14233
255.1477
256.04135
257.27014
258.61063
260.17456
261.62674
262.96722
264.53116
266.20676
267.99408
269.4463
270.7868
271.90387
273.2444
274.69656
275.92535
276.93073
277.71268
278.60632
279.72342
281.28732
283.07465
284.63855
285.86734
286.8727
287.87808
288.88345
290.11224
291.45273
293.12836
295.02737
297.26154
299.8308
302.40012
304.96936
307.20352
309.10257
310.44305
311.225
311.89523
312.90063
314.46454
316.47528
318.7094
320.83188
322.9543
324.62994
325.97043
326.9758
328.2046
330.21533
332.7846
335.13046
337.0295
338.48172
339.7105
340.60416
341.6095
342.7266
344.06708
345.4076
346.63638
347.86517
348.8705
349.54077
349.9876
350.76956
351.99835
353.56226
355.23785
357.02518
358.8125
360.48813
361.82864
363.0574
364.1745
365.06818
366.07352
367.3023
368.6428
369.98328
371.21207
371.99405
372.55258
373.1111
373.55795
374.1165
374.67502
375.45697
376.46234
377.80286
379.25504
380.81897
382.49457
384.17017
385.95752
387.5214
389.19705
390.5375
391.6546
392.54828
393.44193
394.22388
395.11755
396.12292
397.46344
398.91562
400.2561
401.59662
403.16052
405.05954
407.40543
409.97467
412.7674
415.56006
418.01764
419.9167
421.70398
423.60303
425.50204
427.4011
428.965
430.1938
431.31085
432.09283
432.76306
433.2099
433.76843
434.21527
434.5504
435.10895
435.89087
436.89627
437.78992
438.57187
439.4655
440.3592
441.14117
441.81137
442.25824
442.48163
442.70505
443.48703
444.7158
446.27972
447.7319
449.0724
450.30118
451.52997
452.64706
453.98755
455.55145
457.33878
459.1261
460.69
462.1422
463.48273
464.82318
466.05197
467.16904
468.50955
469.96176
471.6374
473.313
475.21204
477.11108
479.1218
481.02084
482.80817
484.26035
485.71255
487.16473
488.50525
489.95746
491.40964
492.86185
494.42575
496.10135
498.0004
500.12286
502.5804
505.038
507.60727
510.39996
513.3043
516.09705
518.5546
520.9005
523.3581
525.8157
528.38495
531.401
534.5289
537.4332
539.6674
541.4547
543.24207
545.2528
547.15186
548.93915
550.7265
552.84894
555.3065
557.7641
560.2217
562.4558
564.68994
567.1475
569.7168
572.0626
574.2968
576.1958
578.2066
580.10565
582.228
584.3505
586.6964
589.04224
591.6115
594.40424
597.53204
600.54816
603.4525
606.5804
609.8199
613.17114
616.18726
618.8682
621.10236
623.33655
625.79407
628.5868
631.7146
634.9541
637.8585
640.65125
643.4439
645.9015
648.3591
650.5932
652.9391
655.0615
657.0723
659.083
660.982
662.9928
665.00354
667.4611
670.1421
673.1582
676.0626
678.8553
681.31287
683.547
685.7811
688.127
690.36115
692.8187
695.388
697.95734
700.4149
703.0959
706.112
708.9047
711.3623
713.59644
716.054
718.6232
720.8574
722.7565
724.3204
725.5492
726.66626
727.5599
728.45355
729.34717
730.2409
731.0228
731.80475
733.03357
734.5975
736.49646
738.50726
740.96484
743.9809
747.22046
750.45996
753.4761
756.4922
759.73175
762.97125
765.9873
768.55664
770.90247
772.9132
774.924
776.823
778.61035
780.39764
782.0733
783.9723
785.98303
788.4406
791.1216
793.8026
796.5953
799.4997
802.6275
805.7554
808.8831
811.7875
814.4685
817.14954
819.8305
822.8466
826.0861
829.5491
832.9003
836.2516
839.6028
842.954
846.30524
849.8799
853.4545
857.0292
860.8273
864.9604
869.3171
873.56195
877.47174
881.26984
884.8445
887.9722
890.65326
893.33417
896.1269
899.143
902.1591
905.2869
908.7499
912.4362
915.8992
919.1387
922.15485
924.9476
927.6285
930.3095
932.7671
935.1129
937.3471
939.4695
941.4802
943.491
945.72516
948.07104
950.3052
952.4276
954.43835
956.67255
959.24176
962.0345
965.0506
967.955
970.5243
972.9819
975.216
977.5619
980.0195
982.3653
984.7112
986.4985
987.9507
989.2912
990.6317
991.9722
993.3127
994.76483
996.3288
998.00446
999.79175
1001.69073
1003.81323
1006.2708
1008.84
1011.1859
1013.19666
1014.76056
1016.101
1017.4415
1019.0055
1020.7928
1022.58014
1024.1439
1025.7079
1027.3835
1029.0591
1030.623
1031.9635
1033.3041
1034.9796
1036.8787
1038.8894
1040.4534
1041.5704
1042.5758
1043.8046
1045.145
1046.3738
1047.2675
1047.9377
1048.3845
1048.8313
1049.5016
1050.3953
1051.1772
1051.7357
1052.0709
1052.1826
1051.9592
1051.4006
1050.7305
1050.3953
1050.6187
1051.289
1051.8475
1052.0709
1052.2943
1053.0763
1053.8582
1054.5284
1054.6403
1054.4167
1054.0817
1053.6348
1053.2997
1052.9646
1052.9646
1053.0763
1053.2997
1053.2997
1052.8529
1052.2943
1051.624
1050.9539
1050.2836
1049.6134
1048.7197
1047.8259
1047.0441
1046.3738
1045.8153
1045.145
1044.2513
1043.1343
1041.6821
1040.0065
1038.3308
1036.8787
1035.4265
1033.639
1031.405
1028.8357
1026.6016
1024.9259
1023.47375
1021.7981
1020.01086
1018.4469
1016.9947
1015.3191
1013.19666
1010.8508
1008.39325
1005.7122
1002.9195
1000.4619
998.00446
995.65857
993.4243
991.30194
989.1795
987.05707
985.0463
983.37067
981.91846
980.57794
978.9024
976.8916
974.6575
972.4233
970.07745
967.84326
965.9443
964.2686
962.1462
959.6886
956.89594
954.21497
951.86914
949.52325
947.0657
944.38464
941.5919
938.68756
935.67145
932.65533
929.8626
927.07
924.5007
921.8197
918.91534
915.7875
912.3245
908.5264
904.84015
901.48883
898.4728
895.68005
892.7757
889.6478
886.4083
882.8337
878.81226
874.45557
870.099
865.74243
861.4975
857.2526
852.89606
848.7628
845.0764
841.7252
838.374
834.7993
831.0013
827.0915
823.07
819.0485
815.0271
810.6704
805.867
800.8402
795.92505
791.1216
786.54156
782.185
778.05176
774.0303
770.00885
766.21075
762.5244
758.7263
754.7049
750.45996
746.3268
742.417
738.61896
734.9326
731.2463
727.67163
723.9852
719.96375
715.4954
710.8037
705.88855
701.0851
696.5051
692.0368
687.68024
683.1002
678.4085
673.3816
668.35474
663.8865
660.0884
656.6254
652.71564
648.3591
643.4439
638.19366
632.72
627.0229
621.5492
616.41064
611.2721
606.24524
601.2184
596.63837
592.05835
587.59
582.8983
578.43
573.9617
569.4934
565.2485
560.89185
555.97675
550.9499
546.2582
542.01324
538.3269
534.5289
530.5074
526.15076
521.57074
516.9907
512.299
507.38385
502.46872
497.5536
492.41504
486.71793
480.7974
474.9886
469.73834
464.5998
459.57294
454.54608
449.63092
444.9392
440.47092
436.33774
432.31622
428.18307
424.04987
419.9167
415.89517
411.9854
408.29904
404.83612
401.4849
397.68683
393.21854
388.5268
383.94678
379.70187
375.79208
372.21744
368.75452
365.29156
361.27008
356.8018
352.22174
347.86517
343.732
339.7105
336.02414
332.33777
328.53973
324.1831
319.4914
314.57623
309.77283
304.96936
300.16592
295.36252
290.78247
286.5376
282.62784
278.82977
274.80826
270.67508
266.4302
262.297
258.16382
254.25404
250.56767
246.99304
242.97156
238.61496
233.92323
229.1198
224.31638
219.62463
214.82121
210.01776
204.99092
200.2992
195.71918
191.25087
186.89426
182.42595
177.84593
173.1542
168.35075
163.32391
158.29707
153.49364
149.13702
145.00385
140.75894
136.40234
132.15744
128.24768
124.11449
119.64617
115.17786
111.04467
107.58173
104.56562
101.437805
97.75145
93.61826
89.37336
85.35189
81.2187
76.75038
71.94695
67.255226
62.67521
58.2069
53.51517
48.823444
44.13172
39.775116
35.53022
31.285324
26.593597
21.678457
16.651608
11.736465
7.379862
3.3583822
-0.439682
-3.9026232
-7.3655643
-10.940213
-14.7382765
-18.648048
-22.334408
-25.909054
-29.260288
-32.49981
-35.62763
-38.755447
-41.883263
-45.2345
-48.474026
-51.60184
-54.841366
-58.41602
-62.102375
-66.235565
-70.70388
-75.28389
-79.52879
-83.43856
-87.01321
-90.47614
-93.939095
-97.29032
-100.641556
-103.99279
-107.344025
-111.03038
-114.716736
-118.29139
-121.64262
-125.10557
-129.01532
-133.37192
-137.72853
-141.6383
-145.32466
-149.01102
-152.80907
-156.83057
-160.96376
-164.76181
-168.22475
-171.24086
-174.03355
-176.71454
-179.39552
-182.18823
-184.98091
-188.10875
-191.68338
-195.59315
-199.50293
-203.301
-206.87564
-210.562
-214.47177
-218.82837
-223.18498
-227.20645
-231.11624
-234.91429
-238.60065
-242.1753
-245.97336
-249.88315
-253.79291
-257.59097
-261.16562
-264.40515
-267.86807
-271.21933
-274.57056
-277.92178
-281.49643
-285.1828
-288.53403
-291.88525
-295.23648
-298.81113
-302.6092
-306.51895
-310.20532
-313.66827
-316.9078
-319.92392
-322.49316
-324.95074
-327.52005
-330.42444
-333.44055
-336.45667
-339.36108
-342.04205
-345.05817
-348.5211
-351.98404
-355.22357
-358.2397
-361.2558
-364.2719
-367.39972
-370.52753
-373.54364
-376.55975
-379.57587
-382.70367
-385.9432
-389.1827
-392.75735
-396.55545
-400.57693
-404.37497
-407.83795
-411.30087
-414.6521
-417.77994
-420.68433
-423.47702
-426.0463
-428.39215
-430.6263
-433.0839
-435.76486
-438.5576
-441.35025
-444.25467
-447.15906
-449.95175
-452.74445
-455.76056
-458.88837
-461.68106
-464.13864
-466.4845
-468.71866
-471.17624
-473.2987
-475.1977
-476.76163
-478.43726
-480.44797
-482.57043
-484.80457
-487.03873
-489.38458
-491.84216
-494.18802
-496.08707
-497.9861
-500.22025
-502.4544
-504.46515
-506.3642
-508.59833
-511.50275
-514.9657
-518.3169
-521.333
-524.12573
-526.8067
-529.4877
-532.05695
-534.29114
-536.3019
-538.3126
-540.77014
-543.67456
-546.80237
-549.93024
-553.16974
-556.29755
-559.31366
-562.2181
-565.01074
-567.4683
-569.9259
-572.3835
-574.841
-577.2986
-579.75616
-582.10205
-584.44794
-586.79376
-589.25134
-591.7089
-594.3899
-597.0709
-599.8636
-602.2095
-603.99677
-605.449
-606.7895
-608.2417
-609.8056
-611.7046
-613.827
-616.508
-619.4125
-622.31683
-624.9978
-627.3437
-629.4661
-631.3652
-633.0408
-634.8281
-636.7271
-638.7379
-640.6369
-642.64764
-644.6584
-646.7809
-648.79156
-650.6906
-652.47797
-654.6004
-656.72284
-658.6219
-660.52094
-662.3083
-664.0956
-665.5478
-667.0
-669.0107
-671.46826
-674.14923
-677.05365
-680.18146
-683.6444
-687.44244
-691.12885
-694.92694
-698.5016
-702.1879
-705.6509
-709.0021
-712.2416
-715.36945
-718.0504
-720.508
-722.7421
-724.97626
-727.09875
-728.88605
-730.33826
-731.6788
-733.1309
-734.6949
-736.1471
-737.4876
-738.7164
-739.72174
-740.39197
-740.9505
-741.6207
-742.4027
-743.4081
-744.41345
-745.4188
-746.4242
-747.54126
-748.77
-749.8871
-751.0042
-751.8979
-752.5681
-753.35004
-754.3554
-755.36084
-756.4779
-757.7067
-758.8238
-759.94086
-761.0579
-762.62177
-764.1857
-765.63794
-766.97845
-768.2072
-769.65936
-771.1116
-772.3404
-773.68085
-775.02136
-776.5853
-778.1492
-779.71313
-781.50037
-783.2878
-785.0751
-786.9741
-788.6497
-790.2136
-791.44244
-792.44775
-793.5648
-794.68195
-795.9107
-796.9161
-797.9215
-799.37366
-801.0493
-802.9483
-804.9591
-807.08154
-808.9805
-810.54443
-811.88495
-813.002
-814.0074
-814.90106
-815.9064
-816.91174
-818.25226
-820.0396
-822.16205
-824.50793
-826.85376
-828.9762
-830.54016
-831.3221
-831.7689
-831.9924
-832.10406
-832.32745
-832.6626
-833.2211
-833.66797
-834.1148
-834.5616
-834.8967
-835.34357
-835.79034
-836.23724
-836.9075
-837.68945
-838.2479
-838.6948
-839.36505
-840.2587
-841.2641
-842.1578
-842.9397
-843.61
-844.16846
-844.6153
-844.95044
-845.2855
-845.3973
-845.1738
-844.72705
-844.28015
-844.05676
-844.16846
-844.72705
-845.3973
-846.29095
-846.9612
-847.5197
-847.7431
-848.07825
-848.9719
-850.5358
-852.3231
-853.66364
-854.4456
-854.669
-855.00415
-855.5627
-856.45636
-857.1266
-857.6851
-858.1319
-858.8022
-859.3607
-860.031
-860.5895
-861.25977
-861.93
-862.71204
-863.49396
-864.1641
-864.7227
-865.05786
-865.39294
-865.50464
-865.8398
-866.51
-867.292
-867.9622
-868.074
-867.9622
-867.9622
-868.074
-868.29736
-868.6325
-868.6325
-868.4091
-868.074
-867.8505
-868.074
-868.5208
-868.9676
-869.19104
-869.4144
-869.5262
-869.7496
-870.08466
-870.19635
-869.8613
-869.0793
-868.29736
-867.73883
-867.292
-866.73346
-865.8398
-865.05786
-864.2759
-863.49396
-862.71204
-862.04175
-861.4832
-860.8129
-860.1427
-859.4724
-858.91394
-858.46704
-857.90857
-857.35
-856.9032
-856.6798
-856.56805
-856.45636
-856.45636
-856.2329
-855.7861
-855.00415
-854.2222
-853.55194
-853.4402
-853.66364
-853.66364
-853.4402
-852.9934
-852.5466
-852.2114
-851.6529
-850.98267
-850.089
-849.1953
-848.3017
-847.5197
-846.9612
-846.73773
-847.0729
-847.6314
-848.3017
-848.9719
-849.41876
-849.41876
-849.1953
-848.9719
-848.86017
-848.7485
-848.4134
-848.07825
-847.6314
-846.8495
-845.8441
-844.6153
-843.27484
-842.1578
-841.2641
-840.3705
-839.58844
-839.02997
-838.6948
-838.4714
-838.2479
-837.68945
-837.466
-837.466
-837.68945
-837.80115
-837.466
-837.13086
-836.9075
-837.01917
-837.13086
-837.13086
-836.7958
-836.23724
-835.2319
-833.66797
-831.7689
-829.98157
-828.8645
-828.0826
-827.1889
-826.07184
-824.7313
-823.2791
-822.27374
-821.4918
-820.82153
-819.9279
-818.6991
-817.47034
-816.1298
-814.5659
-813.1138
-811.77325
-810.43274
-809.0922
-807.7517
-806.2995
-804.73566
-803.39514
-802.1664
-801.0493
-800.04395
-799.37366
-799.1502
-799.1502
-799.37366
-799.37366
-799.26196
-799.1502
-798.59174
-797.69806
-796.581
-795.35223
-794.23517
-793.34143
-792.44775
-791.7776
-790.88385
-789.8785
-789.09656
-788.7614
-788.98486
-789.20825
-789.32
-789.20825
-788.98486
-788.53796
-787.86774
-786.8624
-785.74536
-784.74
-783.7346
-782.5058
-780.9419
-779.26624
-777.7024
-776.3619
-775.3565
-774.6862
-774.12775
-773.56915
-772.67554
-771.78186
-770.7765
-769.77106
-768.87744
-768.0955
-767.20184
-766.1964
-765.1911
-764.2974
-763.6272
-763.18036
-763.06866
-762.9569
-762.51013
-761.6164
-760.38763
-759.1588
-758.04175
-757.2598
-756.5896
-755.9193
-755.36084
-754.914
-754.69055
-754.57886
-754.4671
-754.132
-753.46173
-752.90326
-752.79156
-752.90326
-752.79156
-752.6798
-752.233
-751.7862
-751.33936
-750.5574
-749.6637
-748.77
-747.9881
-747.54126
-747.54126
-747.76465
-747.76465
-747.4295
-746.87103
-745.97736
-745.0837
-744.41345
-743.85486
-743.2964
-742.6261
-741.9559
-741.28564
-740.61536
-739.61
-738.4929
-737.4876
-736.70557
-736.03534
-735.5885
-735.2534
-735.03
-734.8066
-734.8066
-734.9183
-735.03
-735.1417
-735.4768
-736.03534
-736.59393
-737.15247
-737.711
-738.26953
-738.6047
-738.6047
-738.4929
-738.4929
-738.4929
-738.82806
-739.3866
-739.9451
-740.39197
-740.7271
-740.8388
-740.7271
-740.2802
-739.72174
-739.16315
-738.82806
-738.3812
-737.711
-736.929
-735.92365
-734.6949
-733.46606
-732.4607
-731.5671
-730.78503
-730.33826
-730.0031
-729.44464
-728.77435
-727.99243
-727.32214
-726.6519
-725.87
-724.97626
-724.4178
-724.08264
-723.8592
-723.4124
-722.7421
-722.0719
-721.4016
-720.39624
-719.1675
-717.71533
-716.3748
-715.0343
-713.5821
-712.1299
-710.67773
-709.2255
-707.7733
-706.65625
-705.87427
-705.31573
-704.86884
-704.19867
-703.305
-701.9645
-700.1771
-698.38983
-696.7142
-695.5971
-694.92694
-694.92694
-695.2621
-695.70886
-696.1557
-696.37915
-696.2674
-695.93225
-695.3737
-694.5918
-693.8098
-693.02783
-692.3576
-691.5757
-690.7937
-690.0118
-689.22986
-688.8947
-688.78296
-688.8947
-689.22986
-689.45325
-689.5649
-689.67664
-689.7883
-689.5649
-688.78296
-687.6659
-686.43713
-685.32
-684.4264
-683.6444
-682.5273
-680.85175
-679.1761
-677.9473
-676.94196
-676.0483
-674.9312
-673.70245
-672.6971
-672.0268
-671.46826
-670.798
-670.1278
-669.5692
-669.12244
-668.56384
-667.7819
-667.2233
-666.8883
-666.55316
-666.218
-665.5478
-664.76575
-664.6541
-664.9892
-665.32434
-665.1009
-664.2073
-663.3136
-662.6433
-662.08484
-661.7497
-661.30286
-660.7443
-659.9624
-659.06866
-657.9516
-656.4994
-654.93555
-653.48334
-652.47797
-651.8077
-651.02576
-650.24384
-649.35016
-648.4564
-647.4511
-646.44574
-645.55206
-644.54675
-643.4296
-642.4242
-641.754
-641.19543
-640.6369
-639.855
-638.84955
-637.84424
-636.7271
-635.8335
-635.16327
-634.8281
-634.8281
-634.9398
-634.71643
-634.04614
-633.3759
-632.81744
-632.37054
-631.70026
-630.6949
-629.5778
-628.34906
-627.232
-626.2266
-625.33295
-624.43933
-623.4339
-622.31683
-621.31146
-620.3061
-619.4125
-618.63055
-618.07196
-617.6251
-617.1783
-616.61975
-616.173
-616.173
-616.28467
-616.28467
-616.0612
-615.8378
-615.6144
-615.3909
-615.16754
-614.7207
-613.9388
-613.1568
-612.3749
-611.81635
-611.4812
-610.92267
-610.4758
-610.029
-609.69385
-609.35876
-609.0236
-608.6885
-608.2417
-607.5714
-606.56604
-605.449
-604.66705
-603.99677
-603.43823
-602.768
-602.0977
-601.4275
-600.98065
-600.5338
-599.8636
-599.19336
-598.6348
-598.0763
-597.5177
-596.95917
-596.5124
-596.28894
-595.50696
-594.2782
-592.49084
-590.81525
-588.91626
-586.9055
-585.0065
-583.2191
-581.6552
-580.0913
-578.4157
-576.74005
-575.2879
-574.2825
-573.50055
-572.7186
-571.3781
-570.03766
-569.0322
-568.4737
-568.02686
-567.6918
-567.3566
-566.9098
-565.9044
-564.78735
-563.6702
-562.55316
-561.3244
-559.98395
-558.3083
-556.4093
-554.62195
-553.05804
-551.60583
-550.1536
-548.7014
-547.36096
-546.24384
-545.4619
-544.9034
-544.34485
-543.78625
-543.3395
-542.89264
-542.3341
-541.7755
-540.8819
-539.76483
-538.64777
-537.53064
-536.52527
-535.29645
-533.62085
-531.83356
-530.38135
-529.59937
-529.04083
-528.3706
-527.0301
-525.2428
-523.34375
-521.4447
-519.3223
-516.97644
-514.9657
-513.06665
-511.50275
-509.93884
-508.37494
-506.81104
-505.35883
-503.79492
-502.56613
-501.67242
-500.66708
-498.99146
-496.6456
-494.29974
-492.06558
-490.16656
-488.1558
-486.36847
-484.58115
-482.90555
-481.34164
-479.88943
-478.66068
-477.54355
-476.09137
-474.19235
-471.9582
-469.61234
-467.37817
-465.2557
-463.46838
-461.7928
-460.00546
-457.88303
-455.53714
-453.19128
-450.7337
-448.16443
-445.81857
-443.4727
-441.0151
-438.22244
-435.31802
-432.52536
-430.06778
-427.83362
-425.71115
-423.47702
-420.68433
-417.5565
-414.317
-411.4126
-408.8433
-406.27402
-403.70474
-401.24716
-398.9013
-396.44373
-394.09787
-391.752
-389.40616
-386.94858
-384.2676
-381.47488
-378.7939
-376.2246
-373.76703
-371.19778
-368.85193
-366.72946
-364.60703
-362.4846
-360.36212
-358.2397
-356.11722
-353.88306
-351.76062
-349.9733
-348.2977
-346.51038
-344.61133
-342.48886
-340.2547
-338.02057
-335.89813
-333.8874
-331.65323
-329.08392
-326.51468
-324.0571
-321.48782
-318.5834
-315.34387
-312.10437
-309.31168
-307.07755
-305.1785
-303.27945
-301.0453
-298.69943
-296.24185
-293.67258
-291.1033
-288.4223
-285.62964
-282.72522
-279.8208
-276.80472
-273.9003
-270.7725
-267.64468
-264.62857
-261.94757
-259.3783
-256.92072
-254.35144
-251.78217
-249.21289
-246.64362
-244.07434
-241.39334
-238.37723
-235.13771
-231.67477
-228.21184
-225.084
-222.62643
-220.39229
-218.04642
-215.58884
-213.24298
-210.78542
-208.32785
-205.87027
-203.74783
-201.96051
-200.62001
-199.50293
-198.49756
-197.26877
-195.92828
-194.47607
-192.91217
-191.23656
-189.44923
-187.43849
-185.42775
-183.19359
-181.18285
-179.17212
-177.04967
-174.92722
-172.69307
-170.23549
-167.66621
-164.87352
-162.08083
-159.51155
-157.1657
-154.93152
-152.69737
-150.35152
-148.34076
-146.55345
-144.54271
-142.08513
-139.29243
-136.38803
-133.37192
-130.24411
-126.892876
-123.54165
-120.413826
-117.62114
-115.16357
-113.041115
-110.91868
-108.572815
-106.33865
-103.88108
-101.42351
-98.63081
-95.503
-92.37518
-89.47078
-87.124916
-84.890755
-82.99173
-80.869286
-78.63513
-76.17755
-73.943405
-72.156075
-70.70388
-69.36338
-67.91118
-66.235565
-64.44824
-62.660908
-61.208714
-59.868214
-58.86285
-57.63406
-56.181858
-54.394535
-52.272087
-49.814518
-47.245235
-44.45254
-41.43643
-38.308617
-35.292507
-32.834934
-31.047611
-29.483704
-27.919792
-26.020763
-24.121727
-22.446114
-20.993912
-19.65342
-18.089512
-16.302185
-14.291446
-12.280707
-10.493381
-8.370933
-5.9133635
-3.1206684
-0.439682
1.7944736
3.6935053
5.592538
7.6032777
10.060848
12.741835
15.534529
18.215515
20.896503
23.354073
25.47652
27.375553
29.386295
31.50874
33.407776
34.859974
36.200466
37.429253
38.54633
39.66341
40.892197
42.456104
44.466843
46.58929
48.711742
50.834187
53.068344
54.967377
56.64299
58.430317
60.552765
62.563503
64.23912
65.803024
67.255226
68.70743
69.82451
71.05329
72.50549
74.292816
76.30355
78.31429
80.213326
82.11236
83.89968
85.46359
87.250916
89.26166
91.38411
93.61826
95.74071
97.63973
99.20365
100.320724
100.879265
101.326096
101.884636
102.55488
103.225136
104.11879
105.12416
106.35294
107.470024
108.363686
109.14564
109.81589
110.48613
111.26809
111.93833
112.72029
113.50224
114.507614
115.84811
117.52373
119.31104
120.986664
122.327156
123.44423
124.00278
124.11449
124.22619
124.89644
126.12522
127.57742
128.91792
130.2584
131.5989
133.16281
135.06186
137.296
139.75359
142.21115
144.3336
146.23264
148.13167
149.91899
151.5946
153.04681
154.49901
156.17462
157.73853
159.30244
160.53122
161.76001
162.87709
163.88246
164.99954
166.34003
167.79222
169.13272
170.4732
171.81372
173.26591
174.71811
175.83519
176.84056
178.06934
179.52153
181.08545
182.20253
182.9845
183.76643
184.43669
184.99522
184.99522
185.10695
185.44205
186.44743
187.67622
188.905
189.91037
190.80403
191.586
192.47966
193.2616
193.70842
194.04355
194.82552
196.05429
197.50648
198.95871
200.07578
201.08115
201.52798
201.63968
201.75139
202.19823
203.09189
204.20897
205.21432
205.99629
206.55482
207.00165
207.22507
207.5602
207.78362
207.89531
207.89531
207.89531
208.00703
208.23044
208.56557
208.67728
208.78897
208.78897
209.01239
209.57094
210.46461
211.46997
211.91681
211.91681
212.0285
212.36363
212.92216
213.59242
214.37436
215.15633
215.82657
216.3851
216.83194
217.5022
218.17242
218.84268
219.51292
219.95975
220.4066
220.96513
221.52367
221.8588
222.30562
222.75246
223.42271
224.09294
224.7632
225.43344
226.2154
226.77393
227.5559
228.56125
229.56664
230.6837
231.68909
232.47104
233.14128
233.3647
233.4764
233.4764
233.3647
233.69981
234.37006
234.9286
235.48715
236.15738
237.49788
239.1735
240.8491
242.30132
243.19496
243.86522
244.75888
245.65254
246.43451
246.76962
246.76962
246.76962
247.21646
247.99841
249.22719
250.23257
251.01453
251.68477
252.35501
252.80185
253.02525
253.5838
254.36575
255.59453
256.7116
257.82867
258.72235
259.3926
259.61603
259.61603
259.5043
259.16916
258.72235
258.2755
258.0521
258.0521
258.16382
258.2755
258.38724
258.72235
259.28088
259.83942
260.17456
260.39795
260.84482
261.62674
262.63214
263.41406
264.08432
264.75458
265.75995
266.98874
268.21753
269.4463
270.8985
272.4624
273.6912
274.58487
275.1434
275.92535
276.819
277.82437
278.49463
278.49463
277.9361
276.93073
276.14877
275.59024
275.2551
274.80826
274.02634
273.35608
273.02094
272.79755
272.57413
272.3507
272.57413
273.13266
273.80292
274.36145
274.80826
275.1434
275.36682
275.70193
276.14877
276.819
277.60098
278.38293
278.94147
279.5
280.17026
280.9522
281.73416
282.73953
283.7449
284.75027
285.53223
286.09076
286.31418
286.20248
286.20248
286.31418
286.42587
286.5376
286.6493
286.8727
287.20782
287.43124
287.54297
287.31955
286.8727
286.31418
285.86734
285.75565
285.86734
286.20248
286.5376
287.09613
287.54297
287.76636
287.87808
288.21323
288.99515
290.11224
291.0059
291.34103
291.56442
292.01126
292.90494
294.022
294.91568
295.69763
296.36786
296.81473
297.03812
296.81473
296.47958
296.03275
295.80933
295.58594
295.58594
295.4742
295.2508
294.91568
294.46884
293.9103
293.24005
292.56982
292.23468
292.4581
293.24005
294.24542
295.02737
295.69763
296.03275
296.14447
295.92105
295.4742
295.1391
294.58054
293.9103
293.12836
292.7932
292.56982
292.4581
292.23468
292.01126
291.56442
291.1176
290.78247
291.1176
291.56442
291.89957
292.01126
292.123
292.3464
292.7932
293.35175
293.7986
294.35715
294.91568
295.36252
295.69763
295.80933
296.03275
296.36786
296.81473
297.1498
297.48495
297.9318
298.3786
298.49033
298.49033
298.60205
298.93713
299.16058
299.04886
298.49033
297.59665
296.47958
295.36252
294.46884
293.9103
293.7986
293.6869
293.46347
293.01663
292.7932
292.68152
292.90494
293.12836
293.24005
293.24005
293.12836
292.90494
292.4581
291.89957
291.34103
290.78247
290.11224
289.3303
288.4366
287.65466
286.8727
286.20248
285.53223
285.1971
284.9737
284.75027
284.63855
284.41516
283.96832
283.29807
282.5161
281.73416
281.0639
280.84048
280.7288
280.50537
279.8351
279.05316
278.38293
277.9361
277.37756
276.819
276.26047
275.81366
275.36682
274.80826
273.80292
272.57413
271.12192
269.66974
268.66434
267.99408
267.32385
266.31848
265.3131
264.30774
263.41406
262.74384
262.1853
261.62674
261.0682
260.50967
260.17456
260.50967
260.9565
261.1799
260.84482
260.17456
259.28088
258.61063
258.49893
258.83405
259.16916
258.94577
258.49893
258.16382
258.0521
257.9404
257.6053
256.93503
255.92966
254.70087
253.5838
253.02525
253.13698
253.36038
253.5838
253.5838
253.47209
253.02525
252.13159
251.12624
250.34427
250.00914
249.89745
249.56232
248.89207
247.99841
247.10474
246.09938
244.9823
243.53009
241.85448
240.06715
238.50323
237.05104
235.71056
234.48177
233.5881
232.80615
232.02419
231.13052
230.12517
228.78467
227.33247
225.88026
224.87491
224.42807
224.20465
224.09294
223.98125
223.86954
223.64612
223.08759
222.19392
221.52367
220.85341
220.29488
219.62463
218.50755
217.16707
215.82657
214.59778
213.4807
212.58704
211.58168
210.01776
208.00703
205.66116
203.427
201.30457
199.62894
198.51187
197.61821
196.94795
196.61282
196.166
195.60747
194.82552
193.82014
192.81476
191.9211
191.36256
190.91574
190.24548
189.35182
188.56989
187.89963
187.4528
187.00597
186.33571
185.33035
184.10156
182.9845
181.97911
181.19716
180.19179
179.18643
178.18105
177.28738
176.0586
174.71811
173.26591
171.81372
170.36151
168.68588
167.01027
165.33467
163.65904
162.31856
160.86635
159.19073
157.2917
155.39267
153.82875
152.48827
151.37119
150.36581
149.36044
148.46678
147.57312
146.90288
146.34433
145.7858
145.00385
143.77505
142.21115
140.64725
139.19504
137.96625
136.73747
135.17355
133.60965
132.60428
132.04573
131.82233
131.37549
130.48183
129.02962
127.01888
124.78473
122.662285
120.87496
119.31104
117.85884
116.29494
114.507614
112.72029
110.82126
108.810524
106.57636
104.56562
102.55488
100.767555
98.98023
97.30462
95.629
94.065094
92.7246
91.71923
90.71385
89.70849
88.591415
87.47433
86.357254
84.90505
83.22944
81.55382
79.65479
77.64405
75.96843
74.516235
73.175735
71.72353
70.15963
68.37231
66.24986
64.0157
61.66984
59.32398
57.313236
55.525913
53.962
52.28639
50.61077
49.046864
47.482952
45.69563
43.796597
41.67415
39.66341
37.987793
36.312176
34.63656
33.07265
31.732155
30.503368
29.05117
27.040432
24.806274
22.460411
20.337963
18.327225
16.428192
14.52916
12.630127
10.50768
8.273524
6.1510763
4.028629
1.7944736
-0.439682
-2.56213
-4.5728703
-6.6953173
-8.706058
-10.716798
-12.504123
-14.179738
-15.743648
-17.08414
-18.089512
-18.983173
-20.211956
-21.887573
-23.786606
-25.573929
-27.02613
-28.143208
-29.707119
-31.717857
-34.17543
-36.521294
-38.867153
-41.10131
-43.447174
-45.904747
-48.58573
-51.043304
-53.054043
-54.841366
-56.516987
-58.1926
-60.091633
-61.767246
-63.331158
-64.67165
-65.90044
-67.01752
-68.1346
-69.25167
-70.59216
-72.044365
-73.496574
-74.83707
-75.95414
-76.95951
-77.74146
-78.74683
-80.087326
-81.76295
-83.32685
-85.11418
-86.901505
-89.02395
-90.92297
-92.48689
-93.827385
-95.05617
-96.39666
-97.96057
-99.52448
-101.200096
-102.540596
-103.76937
-104.88646
-106.00353
-107.12061
-108.01427
-108.90793
-110.13672
-111.47721
-113.041115
-114.493324
-116.16894
-118.06797
-119.85529
-121.53091
-123.318245
-125.10557
-126.892876
-128.34508
-129.68556
-131.24948
-132.81339
-134.60071
-136.27634
-137.84024
-139.40414
-141.07976
-142.64368
-144.20758
-145.9949
-147.67053
-149.34615
-151.02174
-152.58566
-154.03786
-155.26665
-156.38373
-157.3891
-158.61789
-159.84666
-161.07545
-162.41595
-163.75644
-165.20863
-166.77255
-168.67157
-170.79402
-172.91647
-174.92722
-176.82625
-178.72528
-180.73604
-182.63506
-184.64578
-186.65652
-188.89069
-191.12485
-193.24728
-194.8112
-196.26341
-197.7156
-199.39122
-201.40195
-203.5244
-205.42345
-207.43417
-209.55663
-211.79079
-214.02495
-216.2591
-218.38155
-220.39229
-222.17961
-223.85522
-225.41913
-226.87134
-228.21184
-229.66403
-231.00452
-232.45673
-234.02063
-235.91966
-237.9304
-239.94115
-242.287
-244.85628
-247.64899
-250.32999
-252.78754
-255.0217
-256.80902
-258.37292
-259.82513
-261.16562
-262.28268
-263.17636
-263.9583
-265.07538
-266.30417
-267.75638
-269.20856
-270.54907
-271.77786
-273.00665
-274.68225
-276.46957
-278.1452
-279.8208
-281.38474
-283.17206
-285.1828
-287.08182
-288.86914
-290.43304
-291.77356
-292.77893
-293.7843
-294.90137
-295.90674
-296.6887
-297.13553
-297.69406
-298.58774
-299.59308
-300.48676
-301.2687
-302.16238
-303.27945
-304.61996
-305.84875
-306.7424
-307.41263
-307.9712
-308.64142
-309.6468
-310.87558
-312.3278
-314.00342
-315.5673
-317.3546
-319.25366
-320.9293
-322.3815
-323.49857
-324.61563
-325.95612
-327.2966
-328.4137
-329.4191
-330.3127
-331.20642
-332.21176
-333.21713
-334.3342
-335.563
-336.9035
-338.1323
-339.13763
-339.8079
-340.70154
-341.81863
-343.15912
-344.61133
-346.17523
-347.85083
-349.8616
-351.98404
-353.43625
-354.5533
-355.5587
-356.67575
-358.12796
-359.69186
-361.36746
-362.9314
-364.38358
-366.0592
-367.95825
-369.85727
-371.6446
-373.32022
-375.10754
-377.0066
-378.7939
-380.35782
-381.92175
-383.59735
-385.7198
-387.95392
-390.2998
-392.19882
-393.65106
-394.99152
-396.33203
-397.56082
-398.6779
-399.79495
-400.80035
-401.58228
-402.25253
-403.0345
-404.03986
-404.93353
-405.38037
-405.60376
-406.05063
-406.72086
-407.6145
-408.39648
-409.29013
-410.6306
-412.0828
-413.64673
-414.87552
-415.9926
-417.10968
-418.11502
-418.897
-419.45554
-420.01407
-420.4609
-421.01944
-421.8014
-422.80676
-424.03555
-425.37604
-426.93994
-428.39215
-429.73264
-430.96143
-431.96683
-433.0839
-434.31268
-435.65314
-436.99365
-438.11072
-439.11612
-440.34488
-441.35025
-441.9088
-442.1322
-442.2439
-442.57904
-443.2493
-444.25467
-445.37173
-446.26538
-447.15906
-448.38785
-449.84003
-451.06882
-451.9625
-452.63275
-453.19128
-453.86154
-454.30838
-454.64346
-454.9786
-455.202
-455.202
-455.0903
-454.9786
-455.0903
-455.0903
-454.8669
-454.42007
-454.08493
-454.30838
-454.8669
-455.42545
-455.87225
-456.3191
-456.76593
-456.98935
-457.10104
-457.4362
-457.99472
-458.88837
-459.67035
-460.6757
-461.90448
-463.13327
-464.36206
-465.36743
-466.0377
-466.2611
-466.59622
-466.93134
-467.37817
-467.825
-468.27182
-468.94208
-469.94745
-471.17624
-471.9582
-472.18158
-472.06992
-471.9582
-472.18158
-472.405
-472.62845
-472.96356
-473.6338
-474.5275
-475.53284
-476.5382
-477.4319
-478.1021
-478.54895
-478.9958
-480.00113
-481.22992
-482.4587
-483.2407
-483.46408
-483.57578
-483.79922
-484.35776
-485.1397
-485.58655
-485.58655
-485.58655
-485.80994
-486.36847
-487.15045
-488.04413
-488.93777
-489.83145
-490.61337
-491.0602
-491.61877
-492.1773
-492.51242
-492.51242
-492.4007
-492.4007
-492.289
-492.4007
-492.51242
-492.73584
-492.51242
-491.9539
-491.0602
-490.38998
-490.16656
-490.27826
-490.38998
-490.16656
-489.83145
-489.60803
-489.83145
-490.61337
-491.1719
-491.28363
-491.0602
-491.28363
-491.73044
-492.289
-492.62415
-493.07095
-493.51776
-493.7412
-493.6295
-492.95923
-492.1773
-491.61877
-491.28363
-491.28363
-491.50705
-491.9539
-492.62415
-493.4061
-494.29974
-494.97
-495.3051
-495.4168
-495.4168
-495.4168
-495.52853
-495.52853
-495.1934
-494.63486
-493.96463
-493.18268
-492.51242
-491.84216
-491.39536
-491.0602
-490.8368
-490.8368
-491.1719
-491.73044
-492.4007
-492.95923
-493.29437
-493.7412
-494.29974
-494.85828
-495.4168
-496.08707
-496.86905
-497.76266
-498.43292
-499.10318
-499.6617
-500.10855
-500.55536
-501.22562
-502.00757
-502.56613
-502.67783
-502.34268
-502.1193
-501.89587
-501.44904
-500.77878
-500.22025
-499.55002
-498.76804
-497.76266
-496.6456
-495.86365
-495.4168
-495.3051
-495.1934
-494.97
-494.63486
-494.41147
-494.74655
-495.3051
-496.08707
-496.75732
-497.20413
-497.8744
-498.87976
-499.88516
-500.22025
-500.10855
-499.88516
-499.77344
-499.88516
-499.77344
-499.4383
-499.10318
-499.10318
-499.2149
-499.2149
-499.2149
-499.10318
-498.99146
-499.2149
-499.55002
-499.99683
-499.99683
-499.88516
-499.6617
-499.32657
-498.99146
-498.54465
-497.8744
-497.09244
-496.3105
-495.52853
-494.97
-494.63486
-494.29974
-493.8529
-493.4061
-492.84753
-492.289
-491.84216
-491.28363
-490.94852
-490.50165
-490.16656
-489.83145
-489.1612
-488.26752
-486.927
-485.47482
-483.91092
-482.4587
-481.11823
-479.88943
-479.10748
-478.43726
-477.8787
-476.87335
-475.75623
-474.7509
-474.08063
-473.41037
-472.51672
-471.28793
-469.83572
-468.49527
-467.48987
-466.70792
-466.2611
-466.0377
-465.59085
-465.03232
-464.4738
-464.02692
-463.5801
-463.245
-462.79813
-462.57474
-462.35132
-462.0162
-461.68106
-461.23425
-460.6757
-460.22888
-459.67035
-459.22348
-458.66495
-457.99472
-457.10104
-456.2074
-455.31372
-454.42007
-453.63812
-453.19128
-453.0796
-452.96786
-452.74445
-452.40933
-451.73907
-450.7337
-449.5049
-448.38785
-447.6059
-446.93564
-446.15372
-445.37173
-444.8132
-444.47806
-444.03125
-443.4727
-442.69077
-442.0205
-441.7971
-441.68536
-441.57367
-440.90344
-439.67465
-438.22244
-436.88193
-435.65314
-434.53607
-433.419
-432.41364
-431.40826
-430.4029
-429.2858
-428.39215
-427.49847
-426.60483
-425.82288
-425.15262
-424.7058
-424.14725
-423.25357
-422.02484
-420.68433
-419.23212
-417.4448
-414.9872
-412.0828
-409.1784
-406.94424
-405.38037
-404.15158
-402.81107
-401.47058
-400.4652
-399.90668
-399.68323
-399.57156
-399.34814
-399.01303
-398.34277
-397.67252
-397.00226
-395.99692
-394.76813
-393.31592
-392.08713
-391.08176
-390.1881
-389.29443
-388.28906
-387.06027
-385.7198
-384.2676
-382.59195
-380.91635
-379.35245
-377.90024
-376.67145
-375.66608
-374.88416
-374.10217
-372.9851
-371.3095
-369.29874
-367.39972
-365.61237
-363.82504
-362.26117
-360.80893
-359.13333
-357.23428
-355.67038
-354.4416
-353.43625
-352.09573
-350.3084
-348.40936
-346.39865
-344.4996
-342.3772
-340.0313
-337.57373
-335.45126
-333.8874
-332.54688
-331.20642
-329.6425
-327.85516
-325.95612
-324.16882
-322.49316
-320.9293
-319.3654
-317.80145
-316.01413
-314.2268
-312.55118
-310.87558
-309.08826
-307.07755
-304.84335
-302.72092
-300.9336
-299.3697
-297.91748
-296.577
-295.1248
-293.56088
-291.88525
-290.32135
-288.64575
-286.97012
-285.07108
-282.72522
-280.15594
-277.47495
-275.0174
-272.89493
-270.8842
-268.98517
-267.19785
-265.63394
-264.07004
-262.3944
-260.38367
-258.1495
-255.80365
-253.23438
-250.66507
-248.20752
-245.97336
-244.07434
-242.39871
-241.05823
-239.71774
-238.26552
-236.3665
-234.24405
-232.1216
-230.11086
-228.32353
-226.53621
-224.63719
-222.96155
-221.50935
-220.39229
-219.2752
-217.82301
-216.3708
-214.8069
-213.35469
-212.1259
-211.23224
-210.22688
-208.88638
-207.32246
-205.64685
-203.85953
-202.0722
-200.28488
-198.60927
-197.04535
-195.81656
-194.6995
-193.4707
-191.9068
-189.89606
-187.43849
-184.53409
-181.6297
-178.9487
-176.49113
-174.7038
-173.2516
-171.68768
-170.1238
-168.55988
-167.21938
-165.87889
-164.5384
-162.97449
-161.41058
-159.73497
-158.17105
-156.94226
-155.60178
-153.92615
-152.25053
-150.46321
-148.7876
-147.00027
-145.10124
-143.20221
-141.41489
-139.62756
-137.84024
-136.16461
-134.3773
-132.70168
-131.13777
-129.68556
-128.00995
-125.999214
-123.98849
-122.089455
-120.637245
-119.29675
-117.95626
-116.39236
-114.716736
-113.15283
-111.70062
-110.47184
-109.24306
-108.125984
-107.008896
-105.6684
-104.1045
-102.20547
-99.97131
-97.73715
-95.503
-93.157135
-91.03469
-89.24737
-87.795166
-86.34296
-85.22588
-84.33222
-83.66198
-82.88002
-81.98636
-80.869286
-79.52879
-77.964874
-75.84244
-73.60828
-71.70924
-70.14533
-68.91655
-67.57606
-66.123856
-64.78336
-63.55457
-62.549206
-61.432125
-59.979923
-58.52772
-56.963818
-55.17649
-53.16575
-51.155006
-49.032562
-47.13353
-45.457916
-43.782295
-41.994976
-40.20765
-38.643738
-37.303246
-35.851044
-33.952015
-31.606152
-29.371994
-27.249546
-25.350513
-23.45148
-21.887573
-20.770496
-19.98854
-19.09488
-17.754387
-16.302185
-14.961692
-13.844615
-12.504123
-10.8285055
-9.152888
-7.5889797
-6.2484865
-5.0197
-3.5674992
-1.8918829
-0.21626663
1.1242266
2.353012
3.47009
4.922291
6.2627845
7.49157
8.608647
9.837433
11.289634
12.741835
14.305744
15.981361
17.768684
19.444302
20.784794
21.790165
23.130657
25.02969
27.710678
30.615078
33.51948
36.200466
38.881454
41.67415
44.466843
46.924416
49.046864
50.834187
52.73322
54.74396
56.64299
58.653732
60.664467
62.78692
65.02107
67.143524
69.26597
71.2767
72.952324
74.85136
77.08551
79.43137
81.55382
83.67627
85.68701
87.69775
89.37336
90.71385
91.83094
92.94801
93.95338
94.847046
95.40559
95.96413
96.74607
97.86316
99.20365
100.767555
102.33147
104.11879
106.01783
107.916855
110.15102
112.72029
115.28957
117.41201
119.19934
120.87496
122.55057
124.11449
125.45498
126.90718
128.47108
130.14671
131.5989
132.9394
134.27989
135.9555
137.85455
139.97699
141.87602
143.66335
145.33897
147.01457
148.24336
148.80191
149.02533
149.47215
150.36581
151.70631
153.27022
154.94583
156.84486
158.96732
161.31317
163.32391
164.88782
165.8932
166.89856
168.01564
169.13272
170.13809
171.14346
172.26054
173.37761
174.4947
175.61177
176.72885
177.95764
179.18643
180.19179
181.42058
182.9845
184.88351
186.67084
188.34647
190.02208
191.586
193.0382
194.49039
196.05429
197.61821
199.0704
200.4109
201.63968
203.09189
204.5441
205.88458
207.00165
207.89531
209.1241
210.57631
211.69337
212.58704
213.14558
213.81583
214.59778
215.49144
216.3851
217.27876
218.17242
219.17781
220.18318
221.07684
222.0822
223.31099
224.53978
225.88026
227.22076
228.67297
230.23686
231.68909
233.02957
234.48177
235.93398
237.38617
238.61496
239.39691
240.29057
241.29594
242.52473
243.86522
245.31741
246.99304
248.89207
250.7911
252.57843
254.03064
255.1477
256.04135
256.7116
257.38184
257.9404
258.49893
259.16916
260.17456
261.1799
261.96188
262.63214
263.63748
264.86627
265.98337
266.98874
268.21753
269.89313
271.56876
272.79755
273.46777
274.13803
274.91998
275.70193
276.59558
277.37756
278.27124
278.94147
279.16486
279.5
280.28195
281.51074
282.96295
284.30344
285.3088
286.42587
287.65466
289.10687
290.44736
291.67615
293.12836
294.69226
296.25616
297.82007
299.16058
300.38934
301.72986
303.07034
304.41083
305.52792
306.5333
307.65036
308.87915
310.10794
311.3367
312.67722
314.3528
316.02844
317.70407
319.26797
320.94357
322.61923
324.29483
325.747
326.9758
328.09286
328.98654
329.8802
330.66217
331.44412
332.4495
333.67828
335.01877
336.47098
337.81146
339.26364
340.60416
341.94464
342.7266
343.06174
343.50854
344.29053
345.18417
345.8544
346.30124
346.85977
347.86517
349.09396
350.32275
351.43982
352.33347
352.892
353.45053
354.00906
354.67932
355.573
356.91348
358.7008
360.26474
361.3818
362.05206
362.38718
362.9457
363.8394
364.84476
365.73837
366.29694
366.29694
366.07352
365.8501
365.73837
366.18524
366.96716
367.97256
368.8662
369.98328
371.10037
372.21744
373.33453
374.5633
375.9038
377.35602
378.6965
379.70187
380.1487
380.037
379.70187
379.36673
379.36673
379.59018
379.70187
379.70187
379.8136
380.48383
381.4892
382.82968
383.94678
385.28726
386.8512
388.41507
390.20242
392.21317
394.3356
396.34634
397.79852
398.91562
399.69757
400.4795
401.4849
402.71368
404.16586
405.50638
406.9586
408.41077
409.63956
410.75662
411.5386
412.09714
412.43225
412.65567
412.7674
412.7674
412.87906
412.99078
413.1025
413.32593
413.66104
414.443
415.11325
415.44836
415.56006
415.89517
416.23032
416.56543
416.90057
417.4591
418.35275
419.023
419.35812
419.58154
419.35812
418.7996
418.01764
417.12396
416.4537
416.56543
417.01227
417.4591
417.90594
418.35275
419.023
419.80496
420.81033
421.59232
422.03912
422.37424
422.59766
422.82108
423.1562
423.4913
423.82645
424.04987
424.4967
424.83182
425.39035
426.0606
426.50742
426.61914
426.28403
425.61377
424.7201
424.04987
423.37964
422.59766
421.70398
421.25717
421.4806
422.26254
423.2679
424.16156
424.9435
425.61377
426.1723
426.50742
427.06595
427.84793
428.7416
429.30014
429.63525
429.63525
429.4118
428.965
428.40646
427.84793
427.4011
427.06595
426.84256
426.84256
427.17767
427.62448
428.29474
428.7416
428.965
429.07672
428.965
428.7416
428.62988
428.40646
428.40646
428.40646
428.5182
428.29474
428.07135
427.95963
427.95963
427.95963
427.62448
426.95428
426.28403
425.7255
425.50204
425.50204
425.39035
424.9435
424.2733
423.37964
422.70938
422.03912
421.4806
421.03375
420.5869
420.2518
420.2518
420.2518
420.36353
420.47522
420.5869
420.81033
420.92206
420.92206
420.5869
420.14008
419.9167
420.14008
420.47522
420.47522
420.36353
420.36353
420.47522
420.6986
420.47522
419.80496
418.9113
418.01764
417.2357
416.4537
415.67178
415.00153
414.3313
413.66104
413.2142
413.2142
413.66104
413.9962
414.10785
413.77274
413.2142
412.65567
412.09714
411.42688
410.86835
410.1981
409.30444
408.41077
407.51712
406.84686
406.40002
405.9532
405.28293
404.6127
404.05414
403.94247
404.2776
404.94785
405.7298
406.40002
406.9586
407.6288
408.18735
408.6342
408.8576
408.9693
409.08102
408.9693
408.74588
408.5225
408.18735
407.7405
406.9586
406.0649
405.17126
404.2776
403.4956
403.0488
403.0488
403.27222
403.0488
402.37854
401.37317
400.4795
399.8093
399.0273
398.02197
396.90488
395.6761
394.4473
393.33023
392.32483
391.5429
390.98438
390.64923
390.5375
390.31412
390.0907
389.64386
389.08533
388.41507
387.74484
387.0746
386.51605
386.29266
386.51605
386.8512
386.96286
386.73947
386.40433
386.0692
385.8458
385.7341
385.39896
384.84042
384.2819
384.05847
384.17017
384.39362
384.17017
383.72336
383.49994
383.61163
383.83508
383.72336
383.16483
382.38284
381.60092
380.70724
379.03165
376.90915
374.78674
372.8877
371.21207
369.7599
368.4194
367.41403
366.52036
365.6267
365.06818
365.06818
365.4033
365.6267
365.29156
364.84476
364.39792
363.72766
362.9457
362.05206
361.27008
360.59985
359.59448
358.25397
357.02518
355.9081
355.01447
354.1208
352.892
351.6632
350.99295
350.8813
350.76956
350.54614
349.9876
349.54077
349.09396
348.53543
347.86517
347.4183
347.0832
346.63638
346.30124
346.07785
345.8544
345.8544
346.07785
346.18954
346.18954
346.07785
346.30124
346.52466
346.30124
345.29587
343.95538
343.06174
342.27975
341.6095
340.60416
339.5988
338.48172
337.25293
336.02414
334.79535
333.45486
331.6675
329.5451
327.4226
325.52362
324.29483
323.51288
322.7309
321.83725
320.94357
319.8265
318.59772
317.59235
317.0338
317.0338
317.0338
316.6987
316.02844
314.91138
313.906
313.23575
312.5655
312.00696
311.3367
311.0016
310.77817
310.77817
310.55475
310.10794
309.326
308.54404
307.53864
306.5333
305.0811
303.29376
301.17133
299.16058
296.92642
294.58054
292.123
290.11224
288.54834
287.31955
286.31418
285.1971
284.08002
283.07465
282.18097
281.51074
280.6171
279.5
278.71805
278.27124
277.82437
277.04245
275.81366
274.58487
273.35608
272.1273
271.01022
270.22827
269.78143
269.22287
268.66434
267.659
266.31848
264.75458
263.41406
262.1853
260.84482
258.83405
256.26477
253.69551
251.46135
250.00914
248.89207
247.66328
245.98767
243.97693
242.1896
240.8491
239.84375
238.61496
237.38617
236.26909
235.26372
234.25836
233.25298
232.02419
230.6837
229.1198
227.5559
226.10368
224.53978
222.52905
220.4066
217.94902
215.37975
212.81047
210.46461
208.56557
207.33678
206.33142
205.21432
204.20897
203.3153
202.53334
201.63968
200.4109
198.95871
197.17139
195.04893
192.81476
190.69234
188.79329
187.11768
185.55377
184.32498
183.54303
182.87277
182.31424
181.64398
181.08545
180.41519
179.29813
177.95764
176.50545
175.27666
174.04787
172.70738
171.36688
170.2498
169.46785
168.57419
167.45709
166.0049
164.5527
163.32391
162.09514
160.75464
159.30244
158.07365
157.06828
156.06291
154.94583
153.38193
152.04143
150.81265
149.80728
148.80191
147.57312
146.12093
144.557
142.9931
141.31749
139.41846
137.40771
135.50868
133.72136
132.15744
130.70525
129.81158
129.36475
129.14134
128.80621
128.24768
127.68913
127.2423
126.57205
125.90181
124.89644
123.55595
121.656906
119.42276
116.96518
114.84274
112.83199
110.82126
108.5871
106.24124
103.78367
101.437805
99.09194
96.96949
95.18217
93.394844
91.60751
89.70849
87.809456
85.91042
83.78798
81.77724
79.989914
78.426
76.8621
75.18648
73.51086
72.05866
70.38305
68.59572
66.584984
64.79765
63.233753
61.893257
60.77618
59.6591
58.765438
57.871777
57.08982
56.30787
55.414207
54.185417
52.621513
50.945892
49.27028
47.59466
46.030754
44.578552
43.57318
42.67952
41.897564
40.780487
39.328285
37.54096
35.64193
33.854603
32.06728
30.168247
28.380924
26.705307
25.364815
24.024319
22.683826
21.231625
19.667717
17.768684
15.981361
14.305744
12.96525
11.736465
10.842803
9.949141
8.943771
7.6032777
6.2627845
5.0339985
3.9169211
2.911551
2.1295967
1.1242266
-0.5513897
-2.6738377
-4.684578
-6.6953173
-8.817765
-10.940213
-13.062659
-14.849984
-16.41389
-17.977802
-19.430004
-20.882202
-22.110989
-23.339775
-24.680267
-26.244179
-28.031502
-29.59541
-30.935905
-31.941273
-33.170055
-34.51055
-35.739338
-36.856415
-37.97349
-39.313988
-40.766186
-42.21839
-43.55888
-45.122787
-46.910114
-49.367687
-52.04867
-54.72966
-57.29894
-59.421383
-60.985294
-61.990665
-62.884327
-64.0014
-65.230194
-66.34727
-66.905815
-67.46435
-68.2463
-69.25167
-70.59216
-72.156075
-74.16682
-76.06584
-77.964874
-79.86391
-81.98636
-84.22051
-86.231255
-88.01858
-89.6942
-91.36981
-93.045425
-94.72105
-96.17325
-97.40203
-98.74252
-100.52985
-102.6523
-104.66303
-106.45036
-108.01427
-109.57818
-111.25379
-113.041115
-114.605034
-115.6104
-116.16894
-116.61577
-117.28602
-118.06797
-119.07333
-120.07871
-120.972374
-121.53091
-122.089455
-122.7597
-123.318245
-123.87678
-124.43531
-125.10557
-125.6641
-126.33434
-127.228004
-128.45679
-130.24411
-132.47826
-134.82413
-136.94658
-138.95732
-140.85635
-142.75539
-144.65442
-146.21832
-147.4471
-148.45247
-149.34615
-150.12808
-150.79834
-151.46858
-152.47395
-153.81445
-155.26665
-156.94226
-158.72958
-160.2935
-161.63399
-162.86278
-163.97984
-164.87352
-165.65547
-166.54915
-167.66621
-169.23013
-170.79402
-172.24623
-173.58673
-174.92722
-176.71454
-178.61359
-180.28918
-181.7414
-182.85846
-183.86385
-184.86922
-185.87457
-186.99165
-188.10875
-189.33751
-190.3429
-191.01314
-191.68338
-192.68875
-194.14096
-195.92828
-198.05074
-200.17319
-202.0722
-203.74783
-205.20003
-206.76393
-208.32785
-209.78004
-211.12053
-212.57274
-213.91324
-215.25372
-216.4825
-217.48788
-218.60495
-219.61034
-220.61569
-221.73279
-222.73814
-223.74352
-224.74889
-225.64255
-226.42451
-226.98305
-227.54158
-228.21184
-228.77037
-229.3289
-229.99915
-230.78111
-231.56305
-232.1216
-232.56844
-233.12697
-234.02063
-235.02599
-236.14308
-237.26016
-238.26552
-239.04749
-239.60602
-239.94115
-240.49968
-240.9465
-241.28163
-241.84016
-242.62213
-243.62749
-244.52116
-245.41483
-246.53189
-247.9841
-249.65973
-251.67047
-253.79291
-255.80365
-257.8144
-259.82513
-261.94757
-264.07004
-266.19247
-268.20322
-269.8788
-271.44275
-272.5598
-273.5652
-274.57056
-275.68762
-276.35788
-276.80472
-277.47495
-278.59204
-279.7091
-280.71448
-281.38474
-282.1667
-283.06033
-284.0657
-285.07108
-285.96475
-286.7467
-287.52866
-288.64575
-290.09793
-291.88525
-293.67258
-295.1248
-296.24185
-297.24722
-298.02917
-298.36432
-298.36432
-298.476
-298.81113
-299.3697
-299.81653
-300.26334
-301.157
-302.27408
-303.27945
-303.9497
-304.73163
-305.96042
-307.41263
-308.8648
-310.31705
-311.76926
-313.55658
-315.2322
-316.6844
-318.1366
-319.8122
-321.59952
-323.61026
-325.2859
-326.62637
-327.85516
-329.08392
-330.3127
-331.65323
-332.99374
-334.22247
-335.11618
-335.89813
-336.45667
-336.9035
-337.2386
-337.3503
-337.68546
-338.35568
-339.13763
-340.0313
-340.92496
-341.81863
-342.824
-343.606
-344.4996
-345.3933
-346.17523
-346.73376
-347.18057
-347.85083
-348.7445
-349.8616
-350.86694
-351.5372
-351.64893
-351.76062
-352.31918
-353.21283
-353.54797
-353.21283
-352.43088
-352.09573
-352.20746
-352.766
-353.54797
-354.1065
-354.66504
-354.88843
-355.22357
-355.7821
-356.45236
-357.23428
-358.01627
-358.90994
-359.69186
-360.47385
-360.92065
-361.4792
-362.14944
-363.04312
-364.1602
-365.16556
-365.50067
-365.38898
-365.27728
-365.27728
-365.7241
-366.28262
-367.1763
-368.51678
-369.969
-371.19778
-371.86804
-372.42657
-373.09683
-374.10217
-375.10754
-375.7778
-376.00122
-376.1129
-376.33633
-376.78314
-377.1183
-377.3417
-377.3417
-377.56512
-377.90024
-378.23538
-378.6822
-379.12903
-379.35245
-379.68756
-380.35782
-381.47488
-382.9271
-384.04416
-385.16125
-386.39005
-387.73053
-389.071
-390.2998
-391.5286
-392.75735
-393.87445
-394.99152
-396.33203
-397.67252
-398.56616
-399.1247
-399.57156
-399.68323
-399.57156
-399.34814
-399.34814
-399.57156
-399.90668
-400.01837
-400.01837
-400.1301
-400.3535
-400.68863
-401.13547
-401.58228
-402.0291
-402.58768
-403.1462
-403.81644
-404.7101
-405.38037
-406.05063
-406.72086
-407.39108
-408.06134
-408.8433
-409.29013
-409.51355
-409.40182
-409.29013
-409.29013
-409.51355
-410.07208
-410.96573
-411.7477
-412.19452
-412.41794
-412.86478
-413.53503
-414.20526
-414.6521
-414.9872
-415.43405
-416.1043
-416.55115
-416.66284
-416.77454
-416.77454
-416.66284
-416.43942
-415.9926
-415.32236
-414.76382
-414.317
-414.09357
-414.09357
-414.20526
-414.20526
-414.20526
-414.42868
-414.42868
-414.317
-413.64673
-412.75305
-411.7477
-410.74234
-410.07208
-409.73694
-409.62527
-409.62527
-409.62527
-409.84866
-410.51892
-411.52426
-412.52966
-413.4233
-413.87012
-414.09357
-414.20526
-414.20526
-414.54037
-415.32236
-416.1043
-416.99796
-417.77994
-418.78528
-419.79065
-420.79605
-421.8014
-422.47165
-422.80676
-423.03018
-423.1419
-423.25357
-423.3653
-423.47702
-423.92383
-424.5941
-425.37604
-426.15802
-426.82822
-427.38678
-427.83362
-428.16873
-428.50388
-428.61557
-428.72726
-428.9507
-429.2858
-429.84436
-430.4029
-430.84973
-431.07312
-431.18484
-431.51996
-432.41364
-433.97754
-435.65314
-436.99365
-437.88733
-438.33414
-438.5576
-438.66925
-438.66925
-438.66925
-438.5576
-438.5576
-438.44586
-437.999
-437.44046
-436.77026
-436.21173
-435.76486
-435.20633
-434.7595
-434.4244
-434.31268
-434.31268
-434.31268
-434.53607
-435.31802
-436.43512
-437.5522
-438.5576
-439.56293
-440.79172
-442.0205
-443.2493
-444.47806
-445.70685
-446.82394
-447.6059
-448.38785
-449.2815
-450.2869
-451.40396
-452.40933
-453.0796
-453.19128
-453.0796
-452.63275
-452.18588
-451.5157
-450.51028
-449.16983
-447.3825
-445.59515
-443.91953
-442.80246
-442.1322
-441.35025
-440.45657
-439.89804
-439.67465
-439.56293
-439.3395
-438.78098
-438.22244
-437.5522
-437.44046
-437.7756
-438.5576
-439.11612
-439.22778
-439.45123
-439.89804
-440.68002
-441.23856
-441.57367
-441.9088
-442.35562
-442.69077
-442.80246
-442.80246
-442.91415
-443.2493
-443.4727
-443.80783
-444.03125
-444.14294
-444.25467
-444.3664
-444.70148
-445.37173
-446.15372
-446.93564
-447.3825
-447.8293
-448.16443
-448.49957
-448.49957
-448.0527
-447.6059
-447.27078
-446.93564
-446.15372
-445.26
-444.3664
-443.5844
-442.69077
-441.9088
-441.23856
-440.90344
-440.90344
-441.0151
-441.23856
-441.35025
-441.23856
-440.90344
-440.5683
-440.5683
-440.68002
-440.68002
-440.68002
-440.68002
-440.90344
-441.46198
-441.7971
-441.9088
-441.57367
-440.90344
-440.1215
-439.45123
-438.78098
-438.33414
-438.11072
-437.999
-437.88733
-437.7756
-437.7756
-437.999
-437.999
-437.6639
-437.44046
-437.6639
-437.999
-438.22244
-438.11072
-437.6639
-436.99365
-436.21173
-435.65314
-434.87122
-434.08923
-433.419
-432.97217
-432.74875
-432.52536
-432.3019
-432.07852
-431.74338
-431.18484
-430.5146
-429.84436
-429.39752
-429.2858
-429.1741
-428.9507
-428.39215
-427.6102
-426.71655
-425.9346
-425.15262
-424.48236
-423.81216
-422.80676
-421.8014
-420.9077
-420.01407
-419.23212
-418.67358
-418.11502
-417.22137
-415.8809
-414.42868
-413.19992
-412.52966
-412.30624
-412.30624
-412.19452
-412.19452
-411.97113
-411.8594
-411.7477
-411.4126
-411.18915
-410.96573
-410.96573
-410.96573
-410.85406
-410.85406
-411.18915
-411.7477
-412.0828
-412.19452
-412.19452
-412.0828
-411.97113
-411.97113
-412.0828
-412.19452
-412.41794
-412.86478
-413.53503
-414.09357
-414.6521
-414.87552
-414.6521
-414.42868
-414.317
-414.54037
-414.87552
-415.0989
-415.43405
-415.65747
-416.1043
-416.55115
-416.66284
-416.55115
-416.3277
-416.3277
-416.216
-415.8809
-415.21063
-414.42868
-413.64673
-412.9765
-412.19452
-411.636
-410.96573
-410.1838
-409.1784
-408.28476
-407.94962
-408.06134
-408.06134
-407.6145
-406.49744
-405.15692
-404.15158
-403.3696
-402.47595
-401.58228
-401.02374
-400.57693
-399.90668
-398.6779
-397.56082
-396.55545
-395.8852
-395.21494
-394.5447
-394.09787
-393.65106
-393.0925
-392.31055
-391.41687
-390.4115
-389.1827
-387.95392
-386.83685
-385.7198
-384.82614
-384.04416
-383.2622
-382.4803
-381.6983
-381.02805
-380.4695
-379.79926
-379.35245
-378.9056
-378.7939
-378.6822
-378.57047
-378.45877
-378.01193
-377.23
-376.2246
-375.21927
-374.549
-374.2139
-374.2139
-374.2139
-373.99048
-373.76703
-373.2085
-372.42657
-371.3095
-370.08072
-369.41046
-369.29874
-369.41046
-369.63385
-369.85727
-370.19238
-370.97437
-371.86804
-372.7617
-373.43195
-373.54364
-373.32022
-372.9851
-372.42657
-371.75632
-370.97437
-369.969
-369.29874
-368.96362
-368.51678
-367.95825
-367.288
-366.61777
-365.83582
-365.05383
-364.1602
-362.9314
-361.5909
-360.027
-358.5748
-357.23428
-355.89383
-354.3299
-352.65427
-350.64355
-348.5211
-346.51038
-344.83472
-343.606
-342.71228
-342.15375
-341.81863
-341.5952
-341.1484
-340.47815
-339.36108
-338.02057
-336.68005
-335.6747
-334.89273
-334.3342
-333.66394
-333.1054
-332.54688
-331.98834
-331.4298
-330.64786
-329.75418
-328.97223
-328.63712
-328.4137
-328.07858
-327.2966
-326.29126
-325.06247
-323.61026
-322.3815
-321.26437
-320.37073
-319.8122
-319.25366
-318.5834
-317.57806
-316.6844
-316.01413
-315.4556
-314.78534
-314.2268
-313.77997
-313.22144
-312.43948
-311.4341
-310.65216
-310.20532
-309.98193
-309.7585
-309.31168
-308.75314
-307.85947
-306.96582
-306.18384
-305.5136
-305.1785
-304.61996
-304.06143
-303.27945
-302.4975
-301.82724
-301.157
-300.48676
-300.03992
-299.81653
-299.48138
-299.3697
-299.25797
-299.14627
-298.69943
-298.02917
-297.35895
-296.9121
-296.577
-296.46527
-296.577
-296.8004
-296.8004
-296.46527
-295.90674
-295.4599
-294.90137
-294.11942
-293.00235
-291.77356
-290.32135
-288.75745
-287.30524
-286.18817
-285.2945
-284.40085
-283.28375
-282.1667
-281.0496
-279.8208
-278.48032
-277.36325
-276.46957
-275.79935
-275.1291
-274.79398
-274.90567
-275.3525
-275.57593
-275.4642
-275.1291
-274.79398
-274.68225
-274.34714
-274.01202
-273.5652
-273.11835
-272.89493
-273.00665
-273.23007
-273.5652
-273.67688
-273.5652
-273.11835
-272.3364
-271.55444
-270.6608
-269.5437
-268.3149
-267.19785
-266.08075
-265.07538
-264.29343
-263.84662
-263.51147
-263.06464
-262.3944
-261.50076
-260.38367
-258.81976
-257.25586
-255.80365
-254.68658
-253.4578
-252.229
-250.88852
-249.65973
-248.31921
-246.75533
-245.1914
-243.8509
-242.51042
-241.16994
-239.71774
-238.15382
-236.92503
-235.91966
-235.13771
-234.35576
-233.57379
-232.90356
-232.56844
-232.45673
-232.0099
-231.56305
-230.8928
-230.11086
-229.44061
-228.65866
-227.765
-227.09474
-226.42451
-225.53085
-224.30206
-223.29668
-222.73814
-222.29132
-221.84448
-221.06253
-220.05716
-219.1635
-218.38155
-217.93471
-217.5996
-216.81763
-215.70056
-214.69518
-214.02495
-213.80151
-213.80151
-213.80151
-213.68982
-213.35469
-212.90785
-212.1259
-211.34396
-210.6737
-210.22688
-209.55663
-208.43956
-206.98737
-205.64685
-204.64148
-204.08295
-203.63612
-203.07758
-202.0722
-200.95512
-199.83806
-198.9444
-198.05074
-196.93365
-195.48146
-194.02924
-192.57704
-191.34827
-190.3429
-189.44923
-188.33215
-186.87996
-185.31604
-183.86385
-182.41164
-181.07114
-179.50725
-177.94333
-176.71454
-175.70918
-174.92722
-174.36868
-174.14526
-173.92186
-173.69843
-172.91647
-171.79941
-170.68233
-169.90036
-169.11841
-168.67157
-168.22475
-167.77792
-167.44281
-167.10768
-166.54915
-165.9906
-165.65547
-165.54376
-165.54376
-165.43205
-165.32036
-165.20863
-165.32036
-165.32036
-165.32036
-165.09694
-164.76181
-163.97984
-162.75108
-161.5223
-160.5169
-159.62325
-158.84131
-157.83592
-156.60713
-155.26665
-154.03786
-153.0325
-152.25053
-151.692
-150.79834
-149.79298
-148.7876
-148.11736
-147.5588
-147.3354
-147.11198
-146.77687
-145.9949
-144.87782
-143.31392
-141.30318
-139.40414
-137.95195
-136.83487
-135.71779
-134.48901
-133.26022
-132.14314
-130.69095
-129.23874
-128.00995
-127.116295
-126.44605
-125.887505
-125.21726
-124.54702
-123.65336
-122.983116
-122.42457
-122.089455
-121.754326
-121.53091
-120.972374
-120.07871
-118.96163
-117.95626
-116.9509
-116.05723
-115.38698
-114.94015
-114.269905
-113.264534
-111.92404
-110.69525
-109.57818
-108.572815
-107.45573
-106.00353
-104.43962
-103.09913
-101.87034
-100.641556
-99.189354
-97.73715
-96.62008
-95.72642
-94.72105
-93.49226
-92.151764
-91.03469
-90.02931
-89.13566
-88.13029
-87.124916
-86.119545
-85.22588
-84.55564
-83.77368
-82.99173
-82.09807
-81.42782
-80.75757
-79.975624
-79.417076
-79.305374
-79.640495
-79.975624
-79.975624
-79.417076
-78.52342
-77.51804
-76.7361
-76.17755
-75.3956
-74.16682
-72.714615
-71.485825
-70.59216
-69.92192
-69.47509
-69.02826
-68.69313
-68.1346
-67.24094
-66.34727
-65.90044
-65.788734
-65.677025
-65.453606
-65.006775
-64.33653
-63.331158
-62.102375
-60.985294
-60.091633
-59.533092
-59.19797
-58.75114
-57.85747
-56.852108
-55.846737
-55.06478
-54.059414
-52.942333
-51.490135
-50.14964
-48.809147
-47.692066
-46.798405
-46.23987
-45.346207
-44.00571
-42.330097
-40.9896
-40.319355
-40.09594
-39.76082
-39.425697
-38.867153
-38.308617
-37.750076
-37.303246
-36.968124
-36.633
-36.186165
-35.292507
-34.17543
-32.834934
-31.382736
-30.265656
-29.371994
-28.701748
-28.031502
-27.137836
-26.244179
-25.462223
-24.680267
-23.898312
-23.22807
-22.892944
-22.669529
-22.334408
-21.999283
-21.440742
-20.882202
-20.323666
-19.876835
-19.206589
-18.312927
-17.530972
-16.972431
-16.302185
-15.520232
-14.7382765
-13.844615
-13.062659
-12.057292
-10.716798
-9.041181
-7.2538557
-5.4665318
-3.6792078
-1.5567598
0.6773958
2.911551
5.0339985
6.4862
7.379862
7.826693
8.273524
9.167187
10.395972
11.736465
13.076959
14.1940365
14.97599
15.757945
16.763315
17.768684
18.55064
18.885761
19.109177
19.444302
19.779425
20.44967
21.231625
22.12529
23.018951
23.912613
24.806274
25.364815
25.58823
25.253105
24.806274
24.582859
24.47115
24.694569
25.364815
26.258476
27.375553
28.60434
29.721416
30.615078
31.173618
31.397034
31.50874
31.732155
32.06728
32.62582
33.407776
34.189728
34.859974
35.53022
36.200466
36.870716
37.764374
38.65804
39.439995
39.886826
39.99853
40.11024
40.445366
41.11561
42.009274
42.902935
43.796597
44.690258
45.58392
46.477585
47.03612
47.371246
47.59466
47.706367
47.929783
48.376614
48.823444
49.158573
49.38199
49.605404
49.82882
50.275646
50.945892
51.951267
52.956635
53.738586
54.07371
54.185417
54.297127
54.520542
54.74396
54.967377
55.190792
55.190792
54.967377
54.967377
55.414207
56.419575
57.53665
58.542023
59.21227
59.6591
60.21764
60.887886
61.558132
62.22838
63.12204
64.35082
65.57961
66.69669
67.366936
67.925476
68.59572
69.37767
69.82451
70.15963
70.38305
70.49475
70.27134
69.93622
69.7128
69.48939
69.48939
69.7128
70.04792
70.27134
70.38305
70.49475
70.71817
70.94158
71.165
71.2767
71.61183
71.94695
72.170364
72.170364
72.170364
72.170364
72.28208
72.50549
72.728905
73.175735
73.734276
74.516235
75.40989
76.63868
77.86746
78.87283
79.878204
80.883575
81.88895
83.22944
84.56993
86.02213
87.13921
87.92116
88.479706
89.14995
89.82019
90.37874
90.82557
91.38411
91.83094
91.94264
91.83094
91.49581
91.38411
91.16068
90.82557
90.37874
90.15532
90.37874
90.82557
91.49581
92.38947
93.506546
94.847046
96.07583
97.30462
98.30999
99.42706
100.54414
101.66122
102.66659
103.56025
104.2305
104.78904
105.34757
106.12953
107.1349
108.14027
108.922226
109.36906
109.704185
110.26272
110.93296
111.82662
112.72029
113.61395
114.507614
114.84274
115.066154
115.401276
115.959816
116.74177
117.1886
117.63544
118.41738
119.42276
120.31642
121.09837
121.880325
122.438866
122.662285
122.662285
122.55057
122.662285
123.109116
123.667656
124.3379
124.44961
124.11449
123.55595
123.667656
124.3379
125.45498
126.57205
127.57742
128.80621
129.81158
130.48183
130.92867
131.26378
131.93404
132.9394
133.94476
134.95013
135.8438
136.40234
136.62576
136.84917
137.40771
138.5248
139.86528
140.53552
140.53552
139.97699
139.30675
138.97162
138.97162
139.08333
138.97162
138.5248
137.96625
137.40771
136.96089
136.73747
136.73747
136.84917
137.40771
138.18967
138.74821
138.85992
138.41309
138.07796
137.96625
137.96625
137.85455
137.51942
137.1843
136.96089
136.51405
136.17892
135.8438
135.7321
135.62039
135.50868
135.39697
135.28526
135.62039
136.29063
136.73747
136.84917
136.51405
136.06721
135.9555
136.29063
136.96089
137.63113
137.96625
138.41309
138.74821
139.30675
139.97699
140.64725
141.20578
141.87602
142.65797
143.43994
144.44531
145.22726
146.00922
146.56775
147.01457
147.238
147.46141
147.79654
148.46678
149.47215
150.36581
150.81265
151.03606
151.4829
152.26485
152.93509
153.27022
153.27022
153.04681
152.82338
152.37656
151.70631
151.14777
150.81265
150.70094
150.47752
150.47752
150.81265
151.37119
152.26485
153.15851
154.27559
155.16925
155.9512
156.28633
156.62144
156.84486
156.84486
156.62144
156.17462
155.72778
155.50438
155.72778
156.06291
156.28633
156.50975
156.84486
157.2917
157.73853
158.07365
158.7439
159.74927
160.86635
161.4249
161.53659
161.6483
162.09514
162.65367
163.1005
163.21222
163.1005
162.76538
162.43025
162.09514
161.87172
161.6483
161.53659
161.4249
161.4249
161.08977
160.53122
159.86098
159.30244
158.7439
158.18536
157.62682
157.06828
156.73317
156.84486
157.2917
158.07365
158.96732
160.0844
161.4249
162.54196
163.43562
164.21758
164.77611
165.44637
166.11661
166.78687
167.45709
168.12735
168.57419
168.9093
169.13272
169.13272
169.02101
168.9093
169.24443
170.0264
171.03175
171.81372
172.48395
172.93079
173.26591
173.48933
173.71274
173.82445
173.93614
173.93614
174.04787
174.04787
174.15958
174.383
174.4947
174.71811
174.94153
174.94153
175.05324
175.05324
174.71811
174.27127
173.71274
173.26591
172.81908
172.59566
172.59566
172.70738
173.04248
173.1542
172.93079
172.26054
171.25517
170.0264
168.68588
167.45709
166.34003
165.33467
164.32928
163.54733
163.1005
163.21222
163.43562
163.65904
163.77075
163.54733
163.21222
162.76538
162.31856
162.09514
162.31856
162.87709
163.65904
164.10588
164.32928
164.44101
164.66441
165.11124
165.55807
165.7815
165.44637
164.77611
164.21758
163.99416
164.10588
164.21758
164.21758
164.21758
163.99416
163.43562
162.87709
162.20683
161.76001
161.6483
161.53659
161.87172
162.43025
163.43562
164.32928
165.11124
165.7815
166.45174
167.122
167.56882
167.45709
167.3454
167.122
167.122
166.89856
166.56343
166.34003
166.22833
166.56343
167.01027
167.68053
168.46248
169.13272
169.46785
169.69127
169.91467
170.2498
170.4732
170.0264
169.24443
168.35075
168.01564
167.90395
167.79222
167.45709
167.01027
166.67516
166.56343
166.89856
167.45709
168.12735
168.68588
169.02101
169.35614
169.69127
169.80296
169.80296
169.69127
169.24443
168.57419
167.79222
167.23369
166.56343
165.55807
164.66441
164.10588
163.99416
164.21758
164.10588
163.65904
162.87709
161.98343
161.20146
160.64293
160.1961
159.63756
159.19073
158.8556
158.7439
158.40877
157.96194
157.5151
157.2917
157.62682
158.18536
158.6322
158.6322
158.29707
157.96194
157.85023
158.18536
158.40877
158.40877
158.29707
157.96194
157.2917
156.28633
155.05754
153.71706
152.71169
151.70631
150.70094
149.69557
148.80191
148.01996
147.3497
146.45604
145.45067
144.66872
144.3336
144.3336
144.22188
143.99847
143.77505
143.43994
142.8814
142.21115
141.87602
142.21115
142.8814
143.66335
143.99847
143.99847
143.88676
143.66335
143.21652
142.54628
141.54091
140.42383
139.30675
138.30138
137.51942
136.96089
136.73747
136.51405
136.06721
135.50868
134.95013
134.61502
134.50331
134.16818
133.49794
132.49257
131.82233
131.82233
131.93404
132.04573
132.26915
132.8277
133.94476
135.17355
136.40234
137.51942
138.41309
139.41846
140.42383
141.20578
141.65262
141.42918
140.87065
140.75894
140.98236
141.20578
141.42918
141.65262
141.87602
142.21115
142.65797
142.9931
142.9931
142.65797
142.21115
141.54091
140.64725
139.64186
138.97162
138.5248
138.30138
137.96625
137.63113
137.296
136.96089
136.40234
135.50868
134.27989
132.9394
131.71062
130.48183
129.58817
128.91792
128.5828
128.47108
128.47108
128.5828
128.5828
128.5828
128.6945
128.80621
128.5828
128.02426
127.80084
127.80084
127.912544
128.02426
128.35938
128.6945
129.02962
128.91792
128.5828
128.13597
127.57742
126.90718
126.12522
125.34326
124.78473
124.11449
123.109116
121.545204
119.86959
118.41738
117.0769
116.07152
115.28957
114.731026
114.172485
113.61395
113.16712
113.05541
112.83199
112.49688
111.93833
111.60322
111.26809
111.04467
110.48613
109.704185
108.69881
107.805145
107.246605
106.799774
106.12953
105.34757
104.45391
103.56025
103.00171
102.44318
101.66122
100.767555
99.985596
99.53878
99.42706
99.31535
99.20365
98.98023
98.64511
98.30999
98.08657
97.86316
97.30462
96.41096
95.18217
93.729965
92.61289
92.27777
92.16606
92.05435
91.60751
91.16068
91.04898
90.93727
90.49044
89.59678
88.36799
87.250916
86.02213
84.90505
83.78798
82.89432
82.33577
81.88895
81.442116
80.771866
79.989914
79.543076
79.43137
79.543076
79.543076
79.319664
78.98454
78.53771
78.31429
78.20259
78.31429
78.09088
77.75576
77.53234
77.64405
77.86746
77.97917
77.64405
77.19722
76.75038
76.63868
76.63868
76.75038
76.8621
77.08551
77.64405
78.53771
79.543076
80.548454
81.442116
82.11236
82.6709
82.78261
82.44748
82.11236
81.77724
81.2187
80.771866
80.548454
80.436745
80.213326
79.766495
79.319664
78.98454
78.426
77.30893
75.85672
74.62794
73.734276
73.064026
72.728905
72.39378
71.83524
71.05329
70.38305
70.04792
69.7128
69.37767
68.93084
68.2606
67.366936
66.473274
65.35619
64.46253
63.568874
62.563503
61.558132
60.664467
60.21764
59.882515
59.6591
59.100563
58.542023
57.983486
57.648357
57.424942
56.97811
56.30787
55.414207
54.632248
53.738586
52.956635
52.174683
51.72785
51.169308
50.387356
49.493694
48.711742
48.376614
48.264908
48.60003
49.046864
49.605404
49.82882
49.71711
49.493694
49.27028
48.935158
48.488323
47.818077
47.03612
46.25417
45.58392
44.913673
44.02001
43.23806
42.56781
42.12098
42.12098
42.23269
42.23269
42.12098
42.12098
42.12098
41.78586
41.11561
40.445366
39.775116
39.10487
38.54633
38.434624
38.434624
38.54633
38.322914
38.0995
37.987793
38.21121
38.322914
38.0995
37.652668
37.429253
37.54096
37.652668
37.429253
36.870716
36.53559
36.423885
36.423885
36.312176
35.97705
35.418514
34.748264
34.07802
33.296066
32.51411
31.732155
31.061909
30.726788
30.726788
30.838493
30.615078
29.944832
29.16288
28.380924
27.598969
26.481892
25.1414
23.800905
22.460411
21.343334
20.784794
20.226257
19.55601
18.774055
18.10381
17.656979
17.098438
16.875023
16.98673
17.656979
18.438932
19.109177
19.667717
20.114548
20.337963
20.337963
20.44967
20.673088
21.119919
21.455042
21.790165
22.12529
22.683826
23.130657
23.354073
23.57749
23.800905
23.800905
23.465782
22.795536
22.01358
21.231625
20.002842
18.55064
17.098438
15.646237
14.52916
13.300374
12.183296
10.842803
9.50231
8.273524
7.044739
5.592538
4.1403365
2.6881356
1.4593501
0.45397997
-0.21626663
-0.6630974
-0.88651276
-0.99822044
-1.3333445
-1.7801752
-2.3387146
-2.6738377
-2.6738377
-2.56213
-2.227007
-2.0035906
-2.0035906
-2.227007
-2.6738377
-3.0089607
-3.4557915
-3.9026232
-4.1260386
-4.1260386
-4.2377462
-4.4611626
-4.9079924
-5.5782394
-6.136779
-6.136779
-6.025071
-6.025071
-6.5836086
-7.7006884
-9.041181
-10.269965
-11.275336
-12.169
-12.950952
-13.956323
-14.961692
-15.63194
-15.967063
-15.967063
-15.967063
-15.63194
-15.073401
-14.7382765
-14.626569
-14.849984
-15.4085245
-16.19048
-16.972431
-17.419262
-17.642677
-17.530972
-17.419262
-17.419262
-17.419262
-17.642677
-17.866093
-18.312927
-18.648048
-18.871464
-18.759758
-18.424633
-18.312927
-18.312927
-18.312927
-18.201218
-18.201218
-18.089512
-17.642677
-17.08414
-16.5256
-16.63731
-16.860725
-17.195847
-17.530972
-17.866093
-18.089512
-17.977802
-17.754387
-17.754387
-17.977802
-18.424633
-18.983173
-19.541714
-20.10025
-20.770496
-21.552452
-22.222698
-22.781239
-23.339775
-24.121727
-24.903683
-25.797344
-26.69101
-27.696377
-28.925163
-30.265656
-31.606152
-32.94664
-34.06372
-35.06909
-35.851044
-36.29788
-36.40958
-36.29788
-36.40958
-36.633
-36.968124
-37.414955
-37.750076
-37.861786
-37.861786
-37.97349
-38.196907
-38.308617
-38.308617
-38.420322
-38.308617
-38.0852
-38.0852
-38.196907
-38.643738
-38.978867
-39.313988
-39.537403
-39.984234
-40.65448
-41.324726
-41.994976
-42.665222
-43.335464
-44.00571
-44.56425
-45.122787
-45.68133
-46.463284
-47.356945
-48.25061
-48.920856
-49.479393
-50.261345
-51.155006
-52.272087
-53.389164
-54.28283
-54.61795
-54.394535
-53.500874
-52.16038
-50.819885
-49.926224
-49.479393
-49.14427
-48.920856
-48.474026
-48.138897
-48.138897
-48.474026
-48.920856
-49.032562
-48.920856
-48.809147
-48.920856
-49.14427
-49.479393
-49.814518
-50.14964
-50.373055
-50.261345
-49.926224
-49.367687
-48.920856
-48.474026
-48.474026
-49.032562
-50.037933
-51.155006
-51.936966
-52.607212
-53.27746
-54.17112
-54.953075
-55.62332
-56.405277
-57.52235
-58.63943
-59.868214
-60.985294
-62.325787
-63.55457
