# Supplementary material for: Performances of the PIPER scalable child human body model in accident reconstruction
Source: PLoS One. 2017 Nov 14;12(11):e0187916. doi: 10.1371/journal.pone.0187916 (PMC5685610; doi:10.1371/journal.pone.0187916)
Supplement: S3 Data — This zip folder contains input accelerations for reproducibility of the accident reconstruction. Also, the readings from the dummy sensor are reported for reproducibility of the calculations. (ZIP) [file pone.0187916.s011.zip › CHANNEL/RAC03.019]

Test object number          :1
Name of the channel         :
Laboratory channel code     :16NECKUP00Q6FOXP
Customer channel code       :16NECKUP00Q6FOXP
Channel code                :16NECKUP00Q6FOXP
Unit                        :kN
Direction                   :X
Dimension                   :FO
Transducer type             :SN0117/X/FO
Pre-filter type             :4000Hz 6pole Butterworth (device internal)
Cut off frequency           :4000.0
Channel frequency class     :2000
Channel amplitude class     :5.0
Reference channel           :implicit
Reference channel name      :NOVALUE
Data source                 :transducer
Data status                 :ok
Sampling interval           :5.0E-5
Bit resolution              :16
.ValidationRemark           :Seulement la gamme [-0.4096 sec; 40.0 sec] a �t� lue. Gamme demand�e: [-6.0 sec; 40.0 sec].
Time of first sample        :-0.2
Number of samples           :14000
First global maximum value  :0.22445896
Time of maximum value       :0.17985
First global minimum value  :-0.8280279
Time of minimum value       :0.074349985
Start offset interval       :-0.1
End offset interval         :-0.05
-0.0021318467
-0.0021318467
-0.0022845361
-0.0025899145
-0.0025899145
-0.002437225
-0.0022845361
-0.0021318467
-0.0021318467
-0.0022845361
-0.0022845361
-0.0021318467
-0.0019791573
-0.0021318467
-0.0022845361
-0.002437225
-0.002437225
-0.0022845361
-0.0019791573
-0.0018264686
-0.0018264686
-0.0018264686
-0.0016737792
-0.00152109
-0.0016737792
-0.0018264686
-0.0019791573
-0.0019791573
-0.0021318467
-0.0021318467
-0.0019791573
-0.0018264686
-0.0016737792
-0.0018264686
-0.0019791573
-0.0021318467
-0.0019791573
-0.0016737792
-0.0016737792
-0.0018264686
-0.0018264686
-0.0016737792
-0.00152109
-0.00152109
-0.0016737792
-0.0016737792
-0.0016737792
-0.0016737792
-0.0016737792
-0.0016737792
-0.0018264686
-0.0018264686
-0.0018264686
-0.0016737792
-0.00152109
-0.00152109
-0.00152109
-0.0016737792
-0.00152109
-0.0012157115
-0.0010630223
-0.0013684009
-0.0018264686
-0.0019791573
-0.0018264686
-0.0013684009
-0.0012157115
-0.0013684009
-0.00152109
-0.0016737792
-0.00152109
-0.0013684009
-0.0010630223
-0.0010630223
-0.0012157115
-0.0012157115
-0.0012157115
-0.0013684009
-0.0016737792
-0.0018264686
-0.0016737792
-0.00152109
-0.0013684009
-0.0012157115
-0.0012157115
-0.0012157115
-0.0012157115
-0.0012157115
-0.0012157115
-0.0012157115
-0.0012157115
-0.0010630223
-0.0010630223
-0.0010630223
-0.0012157115
-0.0013684009
-0.0013684009
-0.0010630223
-0.0010630223
-0.0012157115
-0.0013684009
-0.0013684009
-0.0012157115
-9.103331E-4
-7.576437E-4
-7.576437E-4
-9.103331E-4
-9.103331E-4
-9.103331E-4
-0.0010630223
-0.0010630223
-0.0010630223
-0.0010630223
-0.0012157115
-0.0010630223
-9.103331E-4
-9.103331E-4
-0.0010630223
-0.0013684009
-0.0012157115
-0.0010630223
-0.0010630223
-0.0010630223
-0.0010630223
-0.0010630223
-0.0010630223
-9.103331E-4
-7.576437E-4
-7.576437E-4
-9.103331E-4
-0.0010630223
-0.0012157115
-0.0012157115
-0.0010630223
-9.103331E-4
-9.103331E-4
-9.103331E-4
-9.103331E-4
-9.103331E-4
-9.103331E-4
-9.103331E-4
-7.576437E-4
-6.0495455E-4
-4.5226538E-4
-6.0495455E-4
-7.576437E-4
-0.0010630223
-0.0010630223
-9.103331E-4
-7.576437E-4
-6.0495455E-4
-6.0495455E-4
-6.0495455E-4
-7.576437E-4
-7.576437E-4
-6.0495455E-4
-4.5226538E-4
-4.5226538E-4
-6.0495455E-4
-7.576437E-4
-9.103331E-4
-7.576437E-4
-6.0495455E-4
-6.0495455E-4
-7.576437E-4
-7.576437E-4
-6.0495455E-4
-7.576437E-4
-9.103331E-4
-9.103331E-4
-9.103331E-4
-7.576437E-4
-7.576437E-4
-9.103331E-4
-9.103331E-4
-7.576437E-4
-7.576437E-4
-9.103331E-4
-9.103331E-4
-9.103331E-4
-7.576437E-4
-7.576437E-4
-7.576437E-4
-7.576437E-4
-6.0495455E-4
-4.5226538E-4
-4.5226538E-4
-6.0495455E-4
-7.576437E-4
-7.576437E-4
-6.0495455E-4
-6.0495455E-4
-4.5226538E-4
-6.0495455E-4
-9.103331E-4
-0.0013684009
-0.0013684009
-0.0012157115
-9.103331E-4
-6.0495455E-4
-4.5226538E-4
-6.0495455E-4
-7.576437E-4
-6.0495455E-4
-6.0495455E-4
-6.0495455E-4
-6.0495455E-4
-9.103331E-4
-9.103331E-4
-7.576437E-4
-6.0495455E-4
-7.576437E-4
-7.576437E-4
-7.576437E-4
-4.5226538E-4
-4.5226538E-4
-7.576437E-4
-0.0010630223
-0.0012157115
-0.0012157115
-0.0010630223
-9.103331E-4
-7.576437E-4
-7.576437E-4
-9.103331E-4
-0.0012157115
-0.0012157115
-0.0010630223
-9.103331E-4
-9.103331E-4
-0.0010630223
-0.0012157115
-0.0012157115
-0.0010630223
-9.103331E-4
-9.103331E-4
-9.103331E-4
-7.576437E-4
-9.103331E-4
-0.0010630223
-0.0012157115
-0.0010630223
-0.0010630223
-0.0010630223
-0.0012157115
-0.0010630223
-9.103331E-4
-7.576437E-4
-9.103331E-4
-9.103331E-4
-7.576437E-4
-7.576437E-4
-7.576437E-4
-9.103331E-4
-9.103331E-4
-0.0010630223
-0.0010630223
-9.103331E-4
-6.0495455E-4
-6.0495455E-4
-7.576437E-4
-9.103331E-4
-9.103331E-4
-9.103331E-4
-0.0010630223
-0.0010630223
-9.103331E-4
-6.0495455E-4
-4.5226538E-4
-4.5226538E-4
-7.576437E-4
-9.103331E-4
-0.0010630223
-9.103331E-4
-9.103331E-4
-0.0010630223
-0.0010630223
-0.0010630223
-7.576437E-4
-7.576437E-4
-9.103331E-4
-0.0012157115
-0.0013684009
-0.0013684009
-0.0012157115
-9.103331E-4
-9.103331E-4
-9.103331E-4
-0.0010630223
-0.0010630223
-0.0010630223
-9.103331E-4
-9.103331E-4
-9.103331E-4
-9.103331E-4
-7.576437E-4
-7.576437E-4
-6.0495455E-4
-7.576437E-4
-9.103331E-4
-9.103331E-4
-0.0010630223
-9.103331E-4
-6.0495455E-4
-6.0495455E-4
-6.0495455E-4
-9.103331E-4
-0.0010630223
-9.103331E-4
-6.0495455E-4
-4.5226538E-4
-7.576437E-4
-0.0010630223
-0.0012157115
-0.0010630223
-9.103331E-4
-7.576437E-4
-6.0495455E-4
-2.995762E-4
-4.5226538E-4
-7.576437E-4
-0.0012157115
-0.0012157115
-0.0010630223
-9.103331E-4
-0.0010630223
-0.0010630223
-0.0012157115
-0.0012157115
-0.0012157115
-0.0010630223
-9.103331E-4
-7.576437E-4
-9.103331E-4
-0.0012157115
-0.0012157115
-0.0010630223
-9.103331E-4
-9.103331E-4
-9.103331E-4
-9.103331E-4
-9.103331E-4
-0.0010630223
-0.0013684009
-0.0013684009
-0.0010630223
-9.103331E-4
-0.0010630223
-0.0012157115
-0.0010630223
-0.0010630223
-0.0010630223
-0.0012157115
-0.0012157115
-0.0010630223
-9.103331E-4
-7.576437E-4
-9.103331E-4
-9.103331E-4
-9.103331E-4
-9.103331E-4
-9.103331E-4
-9.103331E-4
-9.103331E-4
-9.103331E-4
-0.0010630223
-0.0013684009
-0.0013684009
-0.0012157115
-9.103331E-4
-9.103331E-4
-9.103331E-4
-0.0012157115
-0.0013684009
-0.0010630223
-7.576437E-4
-7.576437E-4
-9.103331E-4
-0.0012157115
-0.0013684009
-0.0012157115
-9.103331E-4
-9.103331E-4
-9.103331E-4
-9.103331E-4
-7.576437E-4
-6.0495455E-4
-6.0495455E-4
-9.103331E-4
-0.0012157115
-0.0012157115
-0.0010630223
-0.0010630223
-0.0012157115
-0.0012157115
-0.0010630223
-0.0010630223
-0.0012157115
-0.0012157115
-0.0012157115
-0.0012157115
-0.0012157115
-0.0010630223
-0.0010630223
-0.0010630223
-0.0012157115
-0.0013684009
-0.0012157115
-0.0010630223
-9.103331E-4
-9.103331E-4
-0.0010630223
-0.0010630223
-0.0010630223
-0.0012157115
-0.0012157115
-0.0010630223
-0.0010630223
-0.0010630223
-0.0010630223
-0.0010630223
-0.0010630223
-0.0010630223
-0.0010630223
-0.0010630223
-9.103331E-4
-9.103331E-4
-0.0010630223
-0.0010630223
-9.103331E-4
-0.0010630223
-0.0013684009
-0.0013684009
-0.0012157115
-0.0010630223
-0.0010630223
-0.0012157115
-0.0012157115
-0.0012157115
-0.0012157115
-0.0012157115
-0.0013684009
-0.0012157115
-0.0012157115
-0.0010630223
-0.0010630223
-0.0012157115
-0.0012157115
-0.0010630223
-0.0010630223
-0.0010630223
-0.0012157115
-0.0013684009
-0.0013684009
-0.0012157115
-0.0012157115
-0.0013684009
-0.0016737792
-0.0018264686
-0.0016737792
-0.0013684009
-0.0012157115
-0.0013684009
-0.00152109
-0.00152109
-0.00152109
-0.00152109
-0.00152109
-0.00152109
-0.00152109
-0.0013684009
-0.0013684009
-0.0013684009
-0.0013684009
-0.00152109
-0.0016737792
-0.0016737792
-0.0016737792
-0.0016737792
-0.0016737792
-0.0016737792
-0.00152109
-0.0013684009
-0.00152109
-0.0016737792
-0.0018264686
-0.0016737792
-0.0016737792
-0.0016737792
-0.0018264686
-0.0018264686
-0.0019791573
-0.0018264686
-0.0016737792
-0.00152109
-0.0016737792
-0.0019791573
-0.0021318467
-0.0021318467
-0.0019791573
-0.0018264686
-0.0018264686
-0.0019791573
-0.0019791573
-0.0021318467
-0.0019791573
-0.0019791573
-0.0018264686
-0.0016737792
-0.0018264686
-0.0018264686
-0.0021318467
-0.0021318467
-0.0021318467
-0.0019791573
-0.0018264686
-0.0016737792
-0.0018264686
-0.0019791573
-0.0021318467
-0.0021318467
-0.0021318467
-0.0022845361
-0.002437225
-0.0022845361
-0.0021318467
-0.0019791573
-0.0022845361
-0.002437225
-0.002437225
-0.0021318467
-0.0021318467
-0.0022845361
-0.002437225
-0.002437225
-0.002437225
-0.002437225
-0.002437225
-0.0025899145
-0.002437225
-0.0022845361
-0.0021318467
-0.0021318467
-0.002437225
-0.002437225
-0.002437225
-0.002437225
-0.0027426034
-0.0028952928
-0.0030479822
-0.0028952928
-0.0028952928
-0.0027426034
-0.0027426034
-0.0025899145
-0.0025899145
-0.0027426034
-0.0030479822
-0.0032006712
-0.0032006712
-0.0032006712
-0.0030479822
-0.0028952928
-0.0027426034
-0.0028952928
-0.0030479822
-0.0032006712
-0.0030479822
-0.0030479822
-0.0030479822
-0.0030479822
-0.0032006712
-0.0033533606
-0.0032006712
-0.0030479822
-0.0030479822
-0.0033533606
-0.0033533606
-0.0032006712
-0.0030479822
-0.0030479822
-0.0030479822
-0.0030479822
-0.0030479822
-0.0032006712
-0.0033533606
-0.0035060495
-0.0033533606
-0.0032006712
-0.0032006712
-0.0033533606
-0.0033533606
-0.0033533606
-0.0033533606
-0.0035060495
-0.003658739
-0.003658739
-0.0033533606
-0.0032006712
-0.0032006712
-0.0033533606
-0.0033533606
-0.0033533606
-0.0035060495
-0.0035060495
-0.0035060495
-0.0033533606
-0.0032006712
-0.0032006712
-0.0033533606
-0.0033533606
-0.0033533606
-0.0033533606
-0.0033533606
-0.0032006712
-0.0032006712
-0.0033533606
-0.0035060495
-0.0035060495
-0.003658739
-0.0038114283
-0.0039641173
-0.0038114283
-0.0035060495
-0.0033533606
-0.0033533606
-0.0035060495
-0.003658739
-0.003658739
-0.003658739
-0.003658739
-0.003658739
-0.003658739
-0.0035060495
-0.0033533606
-0.0033533606
-0.003658739
-0.0038114283
-0.0038114283
-0.0038114283
-0.003658739
-0.003658739
-0.003658739
-0.003658739
-0.003658739
-0.0035060495
-0.003658739
-0.0038114283
-0.0038114283
-0.003658739
-0.0033533606
-0.0032006712
-0.0032006712
-0.0033533606
-0.0035060495
-0.0035060495
-0.0035060495
-0.0035060495
-0.0035060495
-0.0033533606
-0.0033533606
-0.0032006712
-0.0033533606
-0.0035060495
-0.0038114283
-0.0039641173
-0.0038114283
-0.0035060495
-0.0032006712
-0.0032006712
-0.0033533606
-0.0033533606
-0.0033533606
-0.0035060495
-0.003658739
-0.0038114283
-0.003658739
-0.0035060495
-0.0035060495
-0.0035060495
-0.0033533606
-0.0033533606
-0.0035060495
-0.0035060495
-0.0033533606
-0.0032006712
-0.0032006712
-0.0033533606
-0.0033533606
-0.0032006712
-0.0032006712
-0.0033533606
-0.0033533606
-0.0033533606
-0.0035060495
-0.003658739
-0.003658739
-0.0035060495
-0.0035060495
-0.0035060495
-0.0035060495
-0.0035060495
-0.0033533606
-0.0033533606
-0.0035060495
-0.0033533606
-0.0033533606
-0.0033533606
-0.0033533606
-0.0030479822
-0.0030479822
-0.0032006712
-0.0033533606
-0.0033533606
-0.0033533606
-0.0032006712
-0.0032006712
-0.0030479822
-0.0030479822
-0.0030479822
-0.0030479822
-0.0030479822
-0.0030479822
-0.0032006712
-0.0030479822
-0.0028952928
-0.0028952928
-0.0028952928
-0.0030479822
-0.0030479822
-0.0028952928
-0.0027426034
-0.0027426034
-0.0028952928
-0.0030479822
-0.0030479822
-0.0030479822
-0.0032006712
-0.0030479822
-0.0028952928
-0.0025899145
-0.0025899145
-0.0028952928
-0.0033533606
-0.0035060495
-0.0033533606
-0.0030479822
-0.0027426034
-0.0025899145
-0.0027426034
-0.0030479822
-0.0030479822
-0.0028952928
-0.0027426034
-0.0027426034
-0.0027426034
-0.0028952928
-0.0030479822
-0.0030479822
-0.0032006712
-0.0032006712
-0.0032006712
-0.0030479822
-0.0028952928
-0.0027426034
-0.0027426034
-0.0028952928
-0.0032006712
-0.0033533606
-0.0033533606
-0.0032006712
-0.0028952928
-0.0027426034
-0.0028952928
-0.0028952928
-0.0030479822
-0.0028952928
-0.0028952928
-0.0027426034
-0.0027426034
-0.0028952928
-0.0030479822
-0.0028952928
-0.0028952928
-0.0028952928
-0.0028952928
-0.0028952928
-0.0028952928
-0.0027426034
-0.0027426034
-0.0030479822
-0.0030479822
-0.0028952928
-0.0027426034
-0.0028952928
-0.0028952928
-0.0028952928
-0.0028952928
-0.0030479822
-0.0032006712
-0.0033533606
-0.0032006712
-0.0030479822
-0.0028952928
-0.0028952928
-0.0030479822
-0.0032006712
-0.0030479822
-0.0028952928
-0.0028952928
-0.0028952928
-0.0030479822
-0.0030479822
-0.0030479822
-0.0030479822
-0.0032006712
-0.0032006712
-0.0030479822
-0.0028952928
-0.0027426034
-0.0027426034
-0.0028952928
-0.0030479822
-0.0030479822
-0.0028952928
-0.0028952928
-0.0028952928
-0.0028952928
-0.0028952928
-0.0030479822
-0.0032006712
-0.0033533606
-0.0033533606
-0.0032006712
-0.0032006712
-0.0033533606
-0.0035060495
-0.0033533606
-0.0032006712
-0.0032006712
-0.0032006712
-0.0032006712
-0.0032006712
-0.0032006712
-0.0032006712
-0.0032006712
-0.0033533606
-0.0033533606
-0.0033533606
-0.0032006712
-0.0032006712
-0.0032006712
-0.0032006712
-0.0032006712
-0.0030479822
-0.0028952928
-0.0030479822
-0.0032006712
-0.0033533606
-0.0032006712
-0.0030479822
-0.0028952928
-0.0027426034
-0.0028952928
-0.0030479822
-0.0030479822
-0.0032006712
-0.0033533606
-0.0035060495
-0.0035060495
-0.0032006712
-0.0028952928
-0.0028952928
-0.0032006712
-0.0032006712
-0.0032006712
-0.0032006712
-0.0032006712
-0.0032006712
-0.0035060495
-0.0038114283
-0.0038114283
-0.003658739
-0.0033533606
-0.0035060495
-0.003658739
-0.0038114283
-0.0039641173
-0.0039641173
-0.0038114283
-0.003658739
-0.0035060495
-0.0035060495
-0.003658739
-0.0038114283
-0.003658739
-0.0035060495
-0.0033533606
-0.0035060495
-0.0038114283
-0.0038114283
-0.0035060495
-0.0033533606
-0.0035060495
-0.003658739
-0.0038114283
-0.0038114283
-0.0038114283
-0.003658739
-0.003658739
-0.003658739
-0.0038114283
-0.0039641173
-0.0039641173
-0.0038114283
-0.003658739
-0.0035060495
-0.003658739
-0.0038114283
-0.0039641173
-0.0041168067
-0.0041168067
-0.0039641173
-0.0038114283
-0.0039641173
-0.0041168067
-0.0042694956
-0.0041168067
-0.0039641173
-0.0039641173
-0.0039641173
-0.0039641173
-0.0041168067
-0.0039641173
-0.0038114283
-0.0038114283
-0.0038114283
-0.0038114283
-0.0038114283
-0.0038114283
-0.0038114283
-0.0038114283
-0.0039641173
-0.0041168067
-0.0041168067
-0.0041168067
-0.0039641173
-0.0038114283
-0.0038114283
-0.0038114283
-0.0039641173
-0.0039641173
-0.0039641173
-0.0039641173
-0.0038114283
-0.0038114283
-0.003658739
-0.0038114283
-0.0039641173
-0.0041168067
-0.0041168067
-0.0041168067
-0.0039641173
-0.0039641173
-0.0041168067
-0.0041168067
-0.0041168067
-0.0039641173
-0.0038114283
-0.0038114283
-0.0038114283
-0.0039641173
-0.0039641173
-0.0039641173
-0.0039641173
-0.0041168067
-0.0041168067
-0.0041168067
-0.0039641173
-0.0038114283
-0.0038114283
-0.0041168067
-0.004422185
-0.0042694956
-0.0039641173
-0.003658739
-0.0038114283
-0.0041168067
-0.004422185
-0.0042694956
-0.0041168067
-0.0039641173
-0.0039641173
-0.0039641173
-0.0039641173
-0.0041168067
-0.0042694956
-0.004422185
-0.004422185
-0.004422185
-0.004422185
-0.004422185
-0.004422185
-0.0042694956
-0.0041168067
-0.0041168067
-0.004422185
-0.004422185
-0.0042694956
-0.0041168067
-0.0041168067
-0.0042694956
-0.004422185
-0.0042694956
-0.0041168067
-0.0039641173
-0.0041168067
-0.0041168067
-0.0042694956
-0.004422185
-0.004422185
-0.004422185
-0.0042694956
-0.0042694956
-0.004422185
-0.004422185
-0.0042694956
-0.0041168067
-0.0039641173
-0.0041168067
-0.004422185
-0.004422185
-0.004422185
-0.0042694956
-0.004422185
-0.004422185
-0.0042694956
-0.0039641173
-0.0039641173
-0.004422185
-0.004727564
-0.004727564
-0.0045748744
-0.004422185
-0.004422185
-0.004422185
-0.004422185
-0.004422185
-0.004422185
-0.004422185
-0.0042694956
-0.004422185
-0.004422185
-0.0045748744
-0.004422185
-0.004422185
-0.0042694956
-0.0041168067
-0.0041168067
-0.0042694956
-0.004422185
-0.0042694956
-0.0041168067
-0.0041168067
-0.004422185
-0.0045748744
-0.004422185
-0.004422185
-0.0045748744
-0.0048802528
-0.005032942
-0.0045748744
-0.0041168067
-0.0039641173
-0.0039641173
-0.0041168067
-0.0042694956
-0.004422185
-0.004422185
-0.004422185
-0.0045748744
-0.0045748744
-0.004422185
-0.0042694956
-0.0041168067
-0.0042694956
-0.004422185
-0.0045748744
-0.004422185
-0.0045748744
-0.004727564
-0.004727564
-0.0045748744
-0.004422185
-0.004422185
-0.004422185
-0.004422185
-0.004422185
-0.004422185
-0.004422185
-0.0041168067
-0.0042694956
-0.0045748744
-0.0048802528
-0.0048802528
-0.0045748744
-0.0042694956
-0.0039641173
-0.0042694956
-0.004422185
-0.004422185
-0.004422185
-0.004422185
-0.004422185
-0.0042694956
-0.0042694956
-0.0042694956
-0.0042694956
-0.0045748744
-0.0045748744
-0.0045748744
-0.004422185
-0.0042694956
-0.004422185
-0.004422185
-0.004422185
-0.004422185
-0.004422185
-0.0042694956
-0.0041168067
-0.0039641173
-0.0041168067
-0.0045748744
-0.004727564
-0.0045748744
-0.004422185
-0.0045748744
-0.0048802528
-0.0048802528
-0.0045748744
-0.0042694956
-0.004422185
-0.0045748744
-0.0045748744
-0.004422185
-0.004422185
-0.004422185
-0.004422185
-0.0045748744
-0.0045748744
-0.0045748744
-0.0045748744
-0.0045748744
-0.0045748744
-0.0045748744
-0.0042694956
-0.0042694956
-0.0045748744
-0.004727564
-0.004727564
-0.0045748744
-0.0045748744
-0.004422185
-0.0042694956
-0.0042694956
-0.0045748744
-0.004727564
-0.0045748744
-0.004422185
-0.004422185
-0.004422185
-0.004422185
-0.004422185
-0.0042694956
-0.0041168067
-0.0039641173
-0.0041168067
-0.0042694956
-0.004422185
-0.0042694956
-0.0042694956
-0.0042694956
-0.0045748744
-0.004727564
-0.0045748744
-0.0042694956
-0.0042694956
-0.004422185
-0.004422185
-0.004422185
-0.0042694956
-0.0042694956
-0.004422185
-0.0042694956
-0.0042694956
-0.0042694956
-0.0042694956
-0.0041168067
-0.0039641173
-0.0039641173
-0.0041168067
-0.0041168067
-0.0042694956
-0.0042694956
-0.0042694956
-0.0042694956
-0.0042694956
-0.004422185
-0.0042694956
-0.0041168067
-0.0042694956
-0.0045748744
-0.0045748744
-0.0045748744
-0.004422185
-0.004422185
-0.0042694956
-0.004422185
-0.004422185
-0.004422185
-0.004422185
-0.004422185
-0.0042694956
-0.0042694956
-0.0042694956
-0.0042694956
-0.004422185
-0.0045748744
-0.0045748744
-0.0045748744
-0.0042694956
-0.0041168067
-0.0041168067
-0.0042694956
-0.004422185
-0.0042694956
-0.0042694956
-0.004422185
-0.0045748744
-0.0045748744
-0.004422185
-0.004422185
-0.004422185
-0.004422185
-0.004422185
-0.004422185
-0.0045748744
-0.004727564
-0.004727564
-0.004727564
-0.004422185
-0.004422185
-0.0045748744
-0.004727564
-0.004727564
-0.004727564
-0.0045748744
-0.0045748744
-0.004727564
-0.004727564
-0.0045748744
-0.0045748744
-0.004727564
-0.0048802528
-0.0048802528
-0.0048802528
-0.004727564
-0.0045748744
-0.0045748744
-0.004727564
-0.004727564
-0.004727564
-0.004727564
-0.0048802528
-0.005032942
-0.005032942
-0.0048802528
-0.004727564
-0.0045748744
-0.0045748744
-0.004727564
-0.0048802528
-0.004727564
-0.0045748744
-0.0045748744
-0.004727564
-0.0048802528
-0.004727564
-0.0045748744
-0.0045748744
-0.004727564
-0.004727564
-0.0045748744
-0.0045748744
-0.004727564
-0.0048802528
-0.005032942
-0.005032942
-0.005032942
-0.005032942
-0.0048802528
-0.004727564
-0.0045748744
-0.004727564
-0.0048802528
-0.005032942
-0.0048802528
-0.004727564
-0.0045748744
-0.0045748744
-0.0045748744
-0.004727564
-0.0048802528
-0.005032942
-0.0048802528
-0.004727564
-0.0045748744
-0.0045748744
-0.0045748744
-0.004727564
-0.004727564
-0.0048802528
-0.005032942
-0.005032942
-0.0048802528
-0.005032942
-0.005032942
-0.005032942
-0.005032942
-0.0048802528
-0.0048802528
-0.0048802528
-0.005032942
-0.005185631
-0.005185631
-0.005032942
-0.005032942
-0.005032942
-0.005032942
-0.005032942
-0.005032942
-0.005032942
-0.005032942
-0.0048802528
-0.0048802528
-0.004727564
-0.0045748744
-0.0045748744
-0.004727564
-0.004727564
-0.0045748744
-0.0045748744
-0.004727564
-0.005032942
-0.005032942
-0.0048802528
-0.0048802528
-0.005032942
-0.005032942
-0.0048802528
-0.004422185
-0.0042694956
-0.0042694956
-0.004422185
-0.0045748744
-0.004727564
-0.004727564
-0.004727564
-0.0048802528
-0.0048802528
-0.0048802528
-0.0048802528
-0.0048802528
-0.0048802528
-0.004727564
-0.004727564
-0.0045748744
-0.004727564
-0.0048802528
-0.004727564
-0.004727564
-0.004727564
-0.004727564
-0.0048802528
-0.0048802528
-0.0048802528
-0.0045748744
-0.0045748744
-0.0045748744
-0.004727564
-0.0048802528
-0.004727564
-0.0045748744
-0.0045748744
-0.004727564
-0.004727564
-0.0045748744
-0.0045748744
-0.004422185
-0.004422185
-0.004422185
-0.004422185
-0.004422185
-0.004422185
-0.004422185
-0.004422185
-0.004422185
-0.004422185
-0.004422185
-0.004422185
-0.004422185
-0.004422185
-0.004422185
-0.0042694956
-0.0041168067
-0.0039641173
-0.0042694956
-0.0045748744
-0.0045748744
-0.004422185
-0.0042694956
-0.004422185
-0.004422185
-0.0042694956
-0.0041168067
-0.0041168067
-0.004422185
-0.004727564
-0.0045748744
-0.004422185
-0.0042694956
-0.0042694956
-0.0045748744
-0.0048802528
-0.0048802528
-0.0045748744
-0.0042694956
-0.0041168067
-0.0042694956
-0.0045748744
-0.0045748744
-0.0045748744
-0.0045748744
-0.0045748744
-0.004422185
-0.0042694956
-0.0042694956
-0.0042694956
-0.004422185
-0.004422185
-0.0045748744
-0.0045748744
-0.0045748744
-0.0045748744
-0.0045748744
-0.004422185
-0.0042694956
-0.004422185
-0.0045748744
-0.004727564
-0.004727564
-0.0045748744
-0.0042694956
-0.0042694956
-0.004422185
-0.004422185
-0.004422185
-0.004422185
-0.004422185
-0.004422185
-0.004422185
-0.004422185
-0.004727564
-0.0048802528
-0.0048802528
-0.0045748744
-0.0042694956
-0.0041168067
-0.0042694956
-0.004422185
-0.0045748744
-0.004422185
-0.0041168067
-0.0039641173
-0.0041168067
-0.0042694956
-0.004422185
-0.0042694956
-0.0042694956
-0.004422185
-0.0045748744
-0.0045748744
-0.004422185
-0.0042694956
-0.004422185
-0.0045748744
-0.004727564
-0.0048802528
-0.004727564
-0.004422185
-0.0042694956
-0.0041168067
-0.0042694956
-0.0045748744
-0.0045748744
-0.0045748744
-0.0042694956
-0.0041168067
-0.0042694956
-0.004422185
-0.004422185
-0.004422185
-0.0042694956
-0.004422185
-0.0045748744
-0.0045748744
-0.004422185
-0.0042694956
-0.0042694956
-0.0042694956
-0.0042694956
-0.0042694956
-0.004422185
-0.004727564
-0.0048802528
-0.0048802528
-0.0045748744
-0.0045748744
-0.0045748744
-0.0045748744
-0.004727564
-0.004727564
-0.004727564
-0.0048802528
-0.004727564
-0.004422185
-0.0042694956
-0.0042694956
-0.004422185
-0.004422185
-0.0042694956
-0.0042694956
-0.0042694956
-0.0042694956
-0.004422185
-0.0045748744
-0.0048802528
-0.004727564
-0.004727564
-0.0045748744
-0.0045748744
-0.0045748744
-0.004422185
-0.0041168067
-0.0039641173
-0.0041168067
-0.004422185
-0.0048802528
-0.005032942
-0.004727564
-0.0045748744
-0.004422185
-0.0042694956
-0.004422185
-0.0045748744
-0.0045748744
-0.004727564
-0.0045748744
-0.0045748744
-0.0045748744
-0.0045748744
-0.0045748744
-0.004422185
-0.004422185
-0.0045748744
-0.0048802528
-0.0048802528
-0.004727564
-0.004422185
-0.004422185
-0.004422185
-0.004422185
-0.004422185
-0.0045748744
-0.0045748744
-0.004422185
-0.0042694956
-0.0041168067
-0.0041168067
-0.0042694956
-0.004422185
-0.004422185
-0.0042694956
-0.0042694956
-0.0042694956
-0.0042694956
-0.0042694956
-0.0045748744
-0.0048802528
-0.0048802528
-0.0045748744
-0.0042694956
-0.004422185
-0.0045748744
-0.004422185
-0.0042694956
-0.0041168067
-0.0041168067
-0.0041168067
-0.0042694956
-0.0042694956
-0.0042694956
-0.0041168067
-0.0042694956
-0.004422185
-0.004422185
-0.0042694956
-0.0041168067
-0.004422185
-0.0045748744
-0.0045748744
-0.0045748744
-0.0045748744
-0.004422185
-0.0042694956
-0.0038114283
-0.003658739
-0.0039641173
-0.0042694956
-0.004422185
-0.0042694956
-0.0042694956
-0.004422185
-0.0045748744
-0.0045748744
-0.004727564
-0.004727564
-0.0042694956
-0.0041168067
-0.0041168067
-0.0042694956
-0.0042694956
-0.0039641173
-0.0039641173
-0.0039641173
-0.0039641173
-0.0039641173
-0.0039641173
-0.0041168067
-0.0041168067
-0.0041168067
-0.0039641173
-0.0039641173
-0.0039641173
-0.0039641173
-0.0039641173
-0.0038114283
-0.0039641173
-0.0039641173
-0.0039641173
-0.0039641173
-0.0038114283
-0.003658739
-0.003658739
-0.003658739
-0.003658739
-0.003658739
-0.0035060495
-0.003658739
-0.003658739
-0.0035060495
-0.0035060495
-0.003658739
-0.0039641173
-0.0041168067
-0.0041168067
-0.0038114283
-0.003658739
-0.0035060495
-0.003658739
-0.003658739
-0.003658739
-0.003658739
-0.0033533606
-0.0032006712
-0.0032006712
-0.0033533606
-0.0035060495
-0.0035060495
-0.003658739
-0.003658739
-0.0035060495
-0.0035060495
-0.003658739
-0.003658739
-0.0035060495
-0.0032006712
-0.0032006712
-0.0032006712
-0.0033533606
-0.0032006712
-0.0030479822
-0.0028952928
-0.0028952928
-0.0030479822
-0.0032006712
-0.0033533606
-0.0033533606
-0.0032006712
-0.0032006712
-0.0032006712
-0.0033533606
-0.0032006712
-0.0032006712
-0.0032006712
-0.0032006712
-0.0032006712
-0.0032006712
-0.0030479822
-0.0030479822
-0.0030479822
-0.0032006712
-0.0033533606
-0.0033533606
-0.0032006712
-0.0032006712
-0.0030479822
-0.0032006712
-0.0032006712
-0.0030479822
-0.0028952928
-0.0028952928
-0.0030479822
-0.0028952928
-0.0027426034
-0.002437225
-0.002437225
-0.0027426034
-0.0030479822
-0.0028952928
-0.0027426034
-0.0025899145
-0.0028952928
-0.0030479822
-0.0030479822
-0.0028952928
-0.0027426034
-0.0027426034
-0.0028952928
-0.0030479822
-0.0030479822
-0.0028952928
-0.0027426034
-0.0025899145
-0.0025899145
-0.0027426034
-0.0028952928
-0.0028952928
-0.0028952928
-0.0025899145
-0.002437225
-0.0022845361
-0.0022845361
-0.002437225
-0.0022845361
-0.0022845361
-0.002437225
-0.0027426034
-0.0030479822
-0.0030479822
-0.0030479822
-0.0028952928
-0.0028952928
-0.0025899145
-0.0022845361
-0.0021318467
-0.0022845361
-0.0022845361
-0.0022845361
-0.0022845361
-0.0025899145
-0.0025899145
-0.0022845361
-0.0021318467
-0.0021318467
-0.002437225
-0.0025899145
-0.002437225
-0.0021318467
-0.0019791573
-0.0021318467
-0.0022845361
-0.0021318467
-0.0019791573
-0.0021318467
-0.0022845361
-0.002437225
-0.0025899145
-0.002437225
-0.0022845361
-0.0021318467
-0.0021318467
-0.0022845361
-0.0022845361
-0.0022845361
-0.0021318467
-0.0019791573
-0.0019791573
-0.0021318467
-0.0021318467
-0.0021318467
-0.0021318467
-0.0022845361
-0.0022845361
-0.0022845361
-0.0021318467
-0.0018264686
-0.00152109
-0.0016737792
-0.0018264686
-0.0019791573
-0.0018264686
-0.0018264686
-0.0019791573
-0.0021318467
-0.0019791573
-0.0016737792
-0.0016737792
-0.0016737792
-0.0018264686
-0.0019791573
-0.0018264686
-0.0019791573
-0.0019791573
-0.0018264686
-0.0016737792
-0.0016737792
-0.0016737792
-0.0016737792
-0.00152109
-0.00152109
-0.0016737792
-0.0018264686
-0.0019791573
-0.0018264686
-0.0016737792
-0.0016737792
-0.0016737792
-0.00152109
-0.00152109
-0.00152109
-0.0016737792
-0.0018264686
-0.0016737792
-0.00152109
-0.0013684009
-0.00152109
-0.00152109
-0.00152109
-0.00152109
-0.00152109
-0.00152109
-0.0013684009
-0.0013684009
-0.0013684009
-0.00152109
-0.0016737792
-0.0016737792
-0.00152109
-0.0013684009
-0.0012157115
-0.0012157115
-0.0012157115
-0.0012157115
-0.0012157115
-0.0012157115
-0.0013684009
-0.0012157115
-9.103331E-4
-9.103331E-4
-9.103331E-4
-0.0012157115
-0.00152109
-0.0016737792
-0.0013684009
-0.0010630223
-9.103331E-4
-9.103331E-4
-0.0010630223
-0.0012157115
-0.0010630223
-0.0010630223
-0.0010630223
-9.103331E-4
-9.103331E-4
-9.103331E-4
-0.0010630223
-0.0013684009
-0.0013684009
-0.0012157115
-9.103331E-4
-9.103331E-4
-9.103331E-4
-0.0010630223
-0.0010630223
-9.103331E-4
-7.576437E-4
-6.0495455E-4
-6.0495455E-4
-7.576437E-4
-0.0010630223
-0.0010630223
-0.0010630223
-0.0010630223
-9.103331E-4
-9.103331E-4
-9.103331E-4
-7.576437E-4
-6.0495455E-4
-6.0495455E-4
-6.0495455E-4
-6.0495455E-4
-6.0495455E-4
-6.0495455E-4
-6.0495455E-4
-7.576437E-4
-7.576437E-4
-7.576437E-4
-7.576437E-4
-4.5226538E-4
-2.995762E-4
-1.4688703E-4
-1.4688703E-4
-2.995762E-4
-4.5226538E-4
-4.5226538E-4
-4.5226538E-4
-2.995762E-4
-1.4688703E-4
-1.4688703E-4
-2.995762E-4
-2.995762E-4
-1.4688703E-4
-1.4688703E-4
5.8023725E-6
5.8023725E-6
5.8023725E-6
5.8023725E-6
-1.4688703E-4
5.8023725E-6
5.8023725E-6
5.8023725E-6
5.8023725E-6
-1.4688703E-4
-2.995762E-4
-1.4688703E-4
-1.4688703E-4
-1.4688703E-4
-1.4688703E-4
-1.4688703E-4
-2.995762E-4
-2.995762E-4
-1.4688703E-4
5.8023725E-6
1.5849143E-4
5.8023725E-6
1.5849143E-4
1.5849143E-4
1.5849143E-4
1.5849143E-4
5.8023725E-6
5.8023725E-6
5.8023725E-6
1.5849143E-4
3.111806E-4
3.111806E-4
4.638699E-4
4.638699E-4
4.638699E-4
4.638699E-4
3.111806E-4
3.111806E-4
3.111806E-4
3.111806E-4
3.111806E-4
3.111806E-4
3.111806E-4
4.638699E-4
6.165592E-4
7.6924835E-4
6.165592E-4
3.111806E-4
3.111806E-4
6.165592E-4
6.165592E-4
7.6924835E-4
7.6924835E-4
7.6924835E-4
7.6924835E-4
7.6924835E-4
7.6924835E-4
9.219375E-4
9.219375E-4
9.219375E-4
0.0010746268
0.0010746268
9.219375E-4
9.219375E-4
7.6924835E-4
7.6924835E-4
7.6924835E-4
7.6924835E-4
7.6924835E-4
7.6924835E-4
7.6924835E-4
9.219375E-4
0.0010746268
9.219375E-4
7.6924835E-4
7.6924835E-4
9.219375E-4
0.0010746268
0.001227316
0.001227316
0.001227316
0.001227316
0.0013800052
0.0015326944
0.0013800052
0.0010746268
7.6924835E-4
6.165592E-4
9.219375E-4
0.001227316
0.001227316
0.0010746268
9.219375E-4
0.0010746268
0.001227316
0.001227316
0.0013800052
0.0015326944
0.0016853836
0.0015326944
0.0013800052
0.0013800052
0.0013800052
0.0013800052
0.0015326944
0.0016853836
0.0016853836
0.0015326944
0.0013800052
0.0015326944
0.0015326944
0.0013800052
0.001227316
0.0013800052
0.0015326944
0.0018380729
0.001990762
0.0016853836
0.0015326944
0.0013800052
0.0013800052
0.0013800052
0.0015326944
0.0018380729
0.001990762
0.0016853836
0.0013800052
0.0013800052
0.0016853836
0.0016853836
0.0016853836
0.0016853836
0.0018380729
0.001990762
0.001990762
0.0016853836
0.0015326944
0.0018380729
0.001990762
0.001990762
0.0016853836
0.0013800052
0.0015326944
0.0018380729
0.001990762
0.001990762
0.001990762
0.001990762
0.001990762
0.001990762
0.0021434512
0.0021434512
0.001990762
0.001990762
0.0021434512
0.001990762
0.0016853836
0.0015326944
0.0015326944
0.0018380729
0.0021434512
0.0021434512
0.0021434512
0.0021434512
0.001990762
0.001990762
0.001990762
0.001990762
0.0021434512
0.0022961404
0.0022961404
0.001990762
0.0018380729
0.0018380729
0.0022961404
0.0024488298
0.0024488298
0.0021434512
0.0021434512
0.0021434512
0.0022961404
0.0024488298
0.0022961404
0.0022961404
0.0021434512
0.001990762
0.0018380729
0.001990762
0.0022961404
0.002601519
0.002601519
0.0024488298
0.0024488298
0.0024488298
0.0024488298
0.0024488298
0.0024488298
0.002601519
0.002601519
0.0024488298
0.0022961404
0.0024488298
0.002601519
0.0024488298
0.0022961404
0.0022961404
0.0024488298
0.0024488298
0.0022961404
0.0022961404
0.0024488298
0.002601519
0.002601519
0.0024488298
0.0022961404
0.0024488298
0.002601519
0.0022961404
0.0021434512
0.0022961404
0.002601519
0.0027542082
0.0027542082
0.0029068973
0.003212276
0.003212276
0.0029068973
0.0022961404
0.001990762
0.0021434512
0.002601519
0.0029068973
0.0030595865
0.0029068973
0.0027542082
0.0030595865
0.003212276
0.0030595865
0.0029068973
0.0029068973
0.0029068973
0.0029068973
0.0029068973
0.0029068973
0.0029068973
0.0029068973
0.003212276
0.0035176543
0.0033649649
0.0030595865
0.0027542082
0.0027542082
0.0030595865
0.003212276
0.0030595865
0.0029068973
0.0029068973
0.0030595865
0.0030595865
0.0030595865
0.0029068973
0.0030595865
0.003212276
0.003212276
0.0030595865
0.0029068973
0.0029068973
0.0030595865
0.003212276
0.0033649649
0.0033649649
0.0033649649
0.0033649649
0.003212276
0.003212276
0.003212276
0.003212276
0.0030595865
0.0029068973
0.0030595865
0.003212276
0.0033649649
0.0033649649
0.0033649649
0.0035176543
0.0035176543
0.0033649649
0.0030595865
0.0030595865
0.0030595865
0.003212276
0.003212276
0.0033649649
0.0033649649
0.0033649649
0.0033649649
0.0033649649
0.003212276
0.003212276
0.0033649649
0.0035176543
0.0035176543
0.0035176543
0.0033649649
0.0030595865
0.0030595865
0.003212276
0.0033649649
0.0033649649
0.0035176543
0.0033649649
0.0030595865
0.0029068973
0.0030595865
0.003212276
0.0035176543
0.0035176543
0.0035176543
0.0033649649
0.0035176543
0.0036703437
0.0036703437
0.0033649649
0.0030595865
0.0030595865
0.0030595865
0.003212276
0.0035176543
0.0036703437
0.0035176543
0.003212276
0.0030595865
0.0030595865
0.003212276
0.0033649649
0.0035176543
0.0033649649
0.0030595865
0.0029068973
0.0030595865
0.003212276
0.0033649649
0.0033649649
0.003212276
0.003212276
0.003212276
0.0029068973
0.0027542082
0.0029068973
0.003212276
0.0033649649
0.0035176543
0.0035176543
0.0033649649
0.003212276
0.003212276
0.0033649649
0.0033649649
0.003212276
0.0029068973
0.0027542082
0.0030595865
0.003212276
0.003212276
0.0030595865
0.0029068973
0.0029068973
0.0029068973
0.0029068973
0.0029068973
0.0027542082
0.002601519
0.0027542082
0.0029068973
0.0029068973
0.0029068973
0.0029068973
0.0030595865
0.0030595865
0.0029068973
0.0027542082
0.0029068973
0.0030595865
0.0029068973
0.002601519
0.002601519
0.0027542082
0.0029068973
0.0029068973
0.0027542082
0.0027542082
0.0027542082
0.0029068973
0.0029068973
0.0027542082
0.0027542082
0.0027542082
0.002601519
0.002601519
0.002601519
0.0027542082
0.0027542082
0.0027542082
0.0027542082
0.002601519
0.002601519
0.0027542082
0.0027542082
0.0027542082
0.0027542082
0.0027542082
0.002601519
0.002601519
0.0027542082
0.0029068973
0.0027542082
0.0024488298
0.0024488298
0.0024488298
0.0024488298
0.0024488298
0.0024488298
0.0024488298
0.0024488298
0.0022961404
0.0022961404
0.0022961404
0.0024488298
0.0024488298
0.0024488298
0.002601519
0.0022961404
0.001990762
0.0018380729
0.0021434512
0.002601519
0.0027542082
0.0024488298
0.0021434512
0.0018380729
0.0018380729
0.001990762
0.0024488298
0.002601519
0.0024488298
0.0021434512
0.0018380729
0.0018380729
0.001990762
0.0021434512
0.0021434512
0.0022961404
0.0022961404
0.0022961404
0.0021434512
0.001990762
0.0018380729
0.0016853836
0.0018380729
0.001990762
0.0021434512
0.0021434512
0.0021434512
0.0018380729
0.0015326944
0.0013800052
0.0013800052
0.0016853836
0.0021434512
0.0022961404
0.001990762
0.0016853836
0.0016853836
0.001990762
0.0022961404
0.0022961404
0.0021434512
0.0018380729
0.0018380729
0.0016853836
0.0015326944
0.0013800052
0.0013800052
0.0015326944
0.0016853836
0.0015326944
0.0013800052
0.0013800052
0.0016853836
0.001990762
0.0018380729
0.0016853836
0.0016853836
0.0018380729
0.0018380729
0.0016853836
0.0015326944
0.0013800052
0.0013800052
0.0013800052
0.0013800052
0.0013800052
0.0015326944
0.0016853836
0.0016853836
0.0013800052
0.0010746268
0.0010746268
0.001227316
0.001227316
0.001227316
0.001227316
0.0013800052
0.001227316
7.6924835E-4
6.165592E-4
7.6924835E-4
0.0010746268
0.0015326944
0.0015326944
0.001227316
0.0010746268
0.001227316
0.001227316
0.0010746268
9.219375E-4
0.0010746268
0.0010746268
9.219375E-4
0.0010746268
0.0013800052
0.0013800052
0.001227316
9.219375E-4
9.219375E-4
0.0010746268
0.0010746268
0.001227316
0.001227316
0.001227316
0.0010746268
9.219375E-4
9.219375E-4
0.0010746268
0.001227316
0.001227316
9.219375E-4
7.6924835E-4
6.165592E-4
7.6924835E-4
9.219375E-4
0.0010746268
9.219375E-4
7.6924835E-4
4.638699E-4
4.638699E-4
6.165592E-4
7.6924835E-4
7.6924835E-4
9.219375E-4
9.219375E-4
7.6924835E-4
4.638699E-4
3.111806E-4
4.638699E-4
9.219375E-4
0.0010746268
9.219375E-4
7.6924835E-4
6.165592E-4
6.165592E-4
6.165592E-4
6.165592E-4
6.165592E-4
6.165592E-4
7.6924835E-4
7.6924835E-4
6.165592E-4
6.165592E-4
3.111806E-4
1.5849143E-4
1.5849143E-4
4.638699E-4
6.165592E-4
7.6924835E-4
4.638699E-4
3.111806E-4
1.5849143E-4
1.5849143E-4
1.5849143E-4
1.5849143E-4
1.5849143E-4
4.638699E-4
7.6924835E-4
7.6924835E-4
4.638699E-4
1.5849143E-4
5.8023725E-6
3.111806E-4
3.111806E-4
3.111806E-4
3.111806E-4
3.111806E-4
4.638699E-4
4.638699E-4
3.111806E-4
1.5849143E-4
3.111806E-4
3.111806E-4
3.111806E-4
1.5849143E-4
1.5849143E-4
5.8023725E-6
1.5849143E-4
4.638699E-4
4.638699E-4
3.111806E-4
5.8023725E-6
-1.4688703E-4
-2.995762E-4
-2.995762E-4
-2.995762E-4
-1.4688703E-4
5.8023725E-6
1.5849143E-4
1.5849143E-4
5.8023725E-6
-1.4688703E-4
-1.4688703E-4
-1.4688703E-4
5.8023725E-6
1.5849143E-4
1.5849143E-4
-1.4688703E-4
-2.995762E-4
-4.5226538E-4
-2.995762E-4
-1.4688703E-4
5.8023725E-6
5.8023725E-6
-1.4688703E-4
-1.4688703E-4
5.8023725E-6
1.5849143E-4
-1.4688703E-4
-2.995762E-4
-2.995762E-4
5.8023725E-6
-1.4688703E-4
-2.995762E-4
-6.0495455E-4
-6.0495455E-4
-2.995762E-4
-1.4688703E-4
-1.4688703E-4
-2.995762E-4
-2.995762E-4
-2.995762E-4
-1.4688703E-4
-1.4688703E-4
-1.4688703E-4
-2.995762E-4
-4.5226538E-4
-7.576437E-4
-9.103331E-4
-7.576437E-4
-7.576437E-4
-7.576437E-4
-7.576437E-4
-6.0495455E-4
-6.0495455E-4
-6.0495455E-4
-4.5226538E-4
-2.995762E-4
-2.995762E-4
-6.0495455E-4
-7.576437E-4
-6.0495455E-4
-1.4688703E-4
5.8023725E-6
-1.4688703E-4
-4.5226538E-4
-6.0495455E-4
-4.5226538E-4
-2.995762E-4
-2.995762E-4
-4.5226538E-4
-4.5226538E-4
-6.0495455E-4
-7.576437E-4
-7.576437E-4
-9.103331E-4
-7.576437E-4
-6.0495455E-4
-4.5226538E-4
-6.0495455E-4
-7.576437E-4
-7.576437E-4
-7.576437E-4
-6.0495455E-4
-6.0495455E-4
-6.0495455E-4
-7.576437E-4
-7.576437E-4
-6.0495455E-4
-6.0495455E-4
-7.576437E-4
-9.103331E-4
-0.0010630223
-0.0010630223
-7.576437E-4
-7.576437E-4
-0.0010630223
-0.0012157115
-0.0010630223
-0.0010630223
-0.0010630223
-0.0010630223
-9.103331E-4
-9.103331E-4
-0.0010630223
-0.0012157115
-0.0012157115
-0.0010630223
-9.103331E-4
-0.0010630223
-0.0013684009
-0.0013684009
-0.0012157115
-0.0010630223
-0.0012157115
-0.0013684009
-0.0013684009
-0.0012157115
-0.0010630223
-0.0010630223
-0.0012157115
-0.0012157115
-0.0012157115
-0.0010630223
-0.0010630223
-0.0010630223
-0.0010630223
-0.0010630223
-0.0013684009
-0.0016737792
-0.0018264686
-0.0016737792
-0.00152109
-0.0013684009
-0.0013684009
-0.00152109
-0.00152109
-0.0013684009
-0.0012157115
-0.0012157115
-0.0013684009
-0.00152109
-0.00152109
-0.0013684009
-0.0013684009
-0.0013684009
-0.0013684009
-0.0013684009
-0.0013684009
-0.0016737792
-0.0019791573
-0.0021318467
-0.0019791573
-0.00152109
-0.0012157115
-0.0012157115
-0.00152109
-0.0016737792
-0.0016737792
-0.0018264686
-0.0018264686
-0.0019791573
-0.0019791573
-0.0019791573
-0.0016737792
-0.00152109
-0.00152109
-0.0016737792
-0.0018264686
-0.0018264686
-0.0018264686
-0.0018264686
-0.0019791573
-0.0021318467
-0.0021318467
-0.0021318467
-0.0019791573
-0.0021318467
-0.002437225
-0.002437225
-0.0022845361
-0.0019791573
-0.0018264686
-0.0019791573
-0.0022845361
-0.0025899145
-0.0025899145
-0.0025899145
-0.002437225
-0.0022845361
-0.0021318467
-0.0021318467
-0.0021318467
-0.002437225
-0.0025899145
-0.002437225
-0.0022845361
-0.0022845361
-0.002437225
-0.002437225
-0.002437225
-0.002437225
-0.0025899145
-0.0025899145
-0.0027426034
-0.0027426034
-0.0025899145
-0.002437225
-0.002437225
-0.002437225
-0.002437225
-0.0025899145
-0.0027426034
-0.0028952928
-0.0028952928
-0.0030479822
-0.0028952928
-0.0028952928
-0.0028952928
-0.0028952928
-0.0027426034
-0.0027426034
-0.0025899145
-0.0025899145
-0.0027426034
-0.0028952928
-0.0028952928
-0.0025899145
-0.0025899145
-0.0030479822
-0.0033533606
-0.0033533606
-0.0032006712
-0.0028952928
-0.0028952928
-0.0030479822
-0.0033533606
-0.0033533606
-0.0032006712
-0.0032006712
-0.0033533606
-0.0033533606
-0.0033533606
-0.0030479822
-0.0028952928
-0.0028952928
-0.0032006712
-0.0033533606
-0.0035060495
-0.003658739
-0.003658739
-0.003658739
-0.0035060495
-0.0032006712
-0.0030479822
-0.0030479822
-0.0033533606
-0.003658739
-0.0038114283
-0.0039641173
-0.0038114283
-0.003658739
-0.003658739
-0.003658739
-0.0035060495
-0.0035060495
-0.0035060495
-0.003658739
-0.003658739
-0.003658739
-0.0038114283
-0.0038114283
-0.003658739
-0.0035060495
-0.0033533606
-0.0032006712
-0.0033533606
-0.0035060495
-0.0035060495
-0.0035060495
-0.0033533606
-0.0035060495
-0.003658739
-0.0038114283
-0.003658739
-0.0035060495
-0.003658739
-0.0038114283
-0.0039641173
-0.0039641173
-0.0038114283
-0.0038114283
-0.0038114283
-0.0039641173
-0.0038114283
-0.0035060495
-0.0033533606
-0.003658739
-0.0041168067
-0.0042694956
-0.0041168067
-0.0038114283
-0.0038114283
-0.0038114283
-0.0038114283
-0.003658739
-0.0035060495
-0.0035060495
-0.0038114283
-0.0041168067
-0.0041168067
-0.0041168067
-0.004422185
-0.004422185
-0.0042694956
-0.0039641173
-0.0039641173
-0.0041168067
-0.0041168067
-0.0041168067
-0.0041168067
-0.0041168067
-0.0042694956
-0.0041168067
-0.0041168067
-0.0041168067
-0.0041168067
-0.0039641173
-0.0038114283
-0.003658739
-0.0038114283
-0.0041168067
-0.0041168067
-0.0039641173
-0.0039641173
-0.0041168067
-0.0041168067
-0.0039641173
-0.0042694956
-0.004422185
-0.004422185
-0.0041168067
-0.0038114283
-0.0038114283
-0.0041168067
-0.004422185
-0.004422185
-0.0041168067
-0.0039641173
-0.0038114283
-0.0039641173
-0.0042694956
-0.004422185
-0.0042694956
-0.0039641173
-0.0038114283
-0.0038114283
-0.0042694956
-0.004422185
-0.004422185
-0.0042694956
-0.0041168067
-0.0041168067
-0.0041168067
-0.0041168067
-0.0041168067
-0.0042694956
-0.0042694956
-0.0042694956
-0.0042694956
-0.0042694956
-0.0041168067
-0.0041168067
-0.0042694956
-0.004422185
-0.0045748744
-0.004422185
-0.0042694956
-0.0041168067
-0.0042694956
-0.0042694956
-0.0042694956
-0.0042694956
-0.0042694956
-0.0042694956
-0.0042694956
-0.0042694956
-0.004422185
-0.0045748744
-0.004727564
-0.0048802528
-0.0048802528
-0.004727564
-0.0045748744
-0.0045748744
-0.004422185
-0.004422185
-0.004422185
-0.004422185
-0.004422185
-0.0042694956
-0.004422185
-0.0045748744
-0.004727564
-0.0045748744
-0.004422185
-0.0042694956
-0.004422185
-0.0045748744
-0.0048802528
-0.0048802528
-0.004727564
-0.004727564
-0.004727564
-0.004727564
-0.0048802528
-0.0048802528
-0.005032942
-0.005032942
-0.0048802528
-0.0045748744
-0.004422185
-0.0045748744
-0.004727564
-0.005032942
-0.0053383205
-0.0053383205
-0.005032942
-0.004727564
-0.0045748744
-0.0045748744
-0.0048802528
-0.005185631
-0.005185631
-0.0048802528
-0.004727564
-0.0048802528
-0.005185631
-0.005032942
-0.0048802528
-0.0048802528
-0.005032942
-0.0053383205
-0.005185631
-0.0048802528
-0.004727564
-0.0048802528
-0.005032942
-0.005185631
-0.005185631
-0.005032942
-0.0048802528
-0.0048802528
-0.0048802528
-0.005185631
-0.00549101
-0.00549101
-0.0053383205
-0.005185631
-0.005185631
-0.0053383205
-0.005185631
-0.005185631
-0.005185631
-0.0053383205
-0.00549101
-0.00549101
-0.0053383205
-0.005185631
-0.005185631
-0.0053383205
-0.00549101
-0.00549101
-0.0053383205
-0.00549101
-0.00549101
-0.00549101
-0.0053383205
-0.0053383205
-0.0053383205
-0.0053383205
-0.00549101
-0.00549101
-0.0053383205
-0.0053383205
-0.0053383205
-0.0053383205
-0.0053383205
-0.00549101
-0.00549101
-0.00549101
-0.0053383205
-0.0053383205
-0.0053383205
-0.0056436993
-0.0056436993
-0.0056436993
-0.00549101
-0.00549101
-0.0056436993
-0.0057963887
-0.0057963887
-0.0056436993
-0.0056436993
-0.0056436993
-0.00549101
-0.00549101
-0.00549101
-0.0056436993
-0.0057963887
-0.0059490767
-0.0059490767
-0.0057963887
-0.0056436993
-0.00549101
-0.0053383205
-0.0053383205
-0.00549101
-0.0056436993
-0.0056436993
-0.0057963887
-0.0057963887
-0.0057963887
-0.0057963887
-0.0056436993
-0.0056436993
-0.0059490767
-0.0062544555
-0.0062544555
-0.006101766
-0.0057963887
-0.0056436993
-0.0056436993
-0.0059490767
-0.006101766
-0.006101766
-0.006101766
-0.006101766
-0.0062544555
-0.0062544555
-0.006101766
-0.006101766
-0.006101766
-0.0062544555
-0.0062544555
-0.0059490767
-0.0057963887
-0.0057963887
-0.0059490767
-0.006101766
-0.006101766
-0.006101766
-0.006101766
-0.0062544555
-0.0062544555
-0.0059490767
-0.0059490767
-0.0059490767
-0.0057963887
-0.0059490767
-0.006407145
-0.0065598343
-0.006407145
-0.006101766
-0.0059490767
-0.0062544555
-0.006407145
-0.0062544555
-0.006101766
-0.0059490767
-0.006101766
-0.006407145
-0.0065598343
-0.006407145
-0.006101766
-0.006101766
-0.0062544555
-0.006407145
-0.006407145
-0.006407145
-0.0062544555
-0.006101766
-0.0062544555
-0.006407145
-0.0065598343
-0.0065598343
-0.006407145
-0.006101766
-0.006101766
-0.006407145
-0.0065598343
-0.0065598343
-0.006407145
-0.0062544555
-0.0062544555
-0.006407145
-0.0065598343
-0.006407145
-0.006407145
-0.006407145
-0.0065598343
-0.006712523
-0.0065598343
-0.006407145
-0.006407145
-0.006712523
-0.006865212
-0.0070179016
-0.006712523
-0.006407145
-0.0065598343
-0.0070179016
-0.007170591
-0.0070179016
-0.006865212
-0.006712523
-0.006712523
-0.006712523
-0.006712523
-0.006712523
-0.006712523
-0.006712523
-0.006712523
-0.006712523
-0.006712523
-0.0065598343
-0.006407145
-0.0065598343
-0.006865212
-0.007170591
-0.0070179016
-0.0070179016
-0.006865212
-0.006865212
-0.006865212
-0.006865212
-0.006865212
-0.006865212
-0.0070179016
-0.0070179016
-0.0070179016
-0.006865212
-0.006865212
-0.0070179016
-0.006865212
-0.006865212
-0.006865212
-0.007170591
-0.0073232804
-0.007170591
-0.0070179016
-0.006865212
-0.006865212
-0.006865212
-0.0070179016
-0.007170591
-0.0073232804
-0.007475969
-0.007170591
-0.006712523
-0.006407145
-0.006407145
-0.006865212
-0.007170591
-0.0073232804
-0.0073232804
-0.006865212
-0.006712523
-0.006865212
-0.0073232804
-0.007475969
-0.0073232804
-0.0070179016
-0.006865212
-0.006865212
-0.0070179016
-0.007170591
-0.007170591
-0.007170591
-0.007170591
-0.0073232804
-0.007475969
-0.007475969
-0.0073232804
-0.007170591
-0.0070179016
-0.0070179016
-0.007170591
-0.0073232804
-0.007475969
-0.0076286583
-0.0076286583
-0.0076286583
-0.007475969
-0.007170591
-0.007170591
-0.0073232804
-0.0073232804
-0.0070179016
-0.006865212
-0.0070179016
-0.007170591
-0.007170591
-0.0073232804
-0.007475969
-0.0076286583
-0.007475969
-0.0073232804
-0.0073232804
-0.007475969
-0.0076286583
-0.0076286583
-0.007475969
-0.007170591
-0.0070179016
-0.007170591
-0.007475969
-0.0076286583
-0.007475969
-0.0073232804
-0.007475969
-0.0076286583
-0.0077813477
-0.007475969
-0.0070179016
-0.006865212
-0.0070179016
-0.007170591
-0.0073232804
-0.0073232804
-0.0073232804
-0.0073232804
-0.007170591
-0.007170591
-0.0073232804
-0.007475969
-0.007475969
-0.0073232804
-0.0073232804
-0.007170591
-0.007170591
-0.007170591
-0.007170591
-0.007170591
-0.007170591
-0.0070179016
-0.0070179016
-0.0073232804
-0.0076286583
-0.007475969
-0.007170591
-0.0070179016
-0.007170591
-0.0073232804
-0.0076286583
-0.0077813477
-0.0076286583
-0.0073232804
-0.0073232804
-0.0073232804
-0.0076286583
-0.0076286583
-0.007475969
-0.0073232804
-0.0073232804
-0.0073232804
-0.0073232804
-0.0073232804
-0.0073232804
-0.0073232804
-0.0070179016
-0.006712523
-0.006712523
-0.0070179016
-0.0073232804
-0.0073232804
-0.007170591
-0.007170591
-0.0073232804
-0.0073232804
-0.0070179016
-0.006865212
-0.0070179016
-0.0073232804
-0.007475969
-0.0073232804
-0.0073232804
-0.0073232804
-0.007475969
-0.0073232804
-0.0070179016
-0.006865212
-0.006865212
-0.007170591
-0.0073232804
-0.0073232804
-0.0070179016
-0.0070179016
-0.007170591
-0.0073232804
-0.0073232804
-0.007170591
-0.0070179016
-0.006865212
-0.006865212
-0.007170591
-0.0073232804
-0.0073232804
-0.0070179016
-0.0070179016
-0.0070179016
-0.007170591
-0.0073232804
-0.0070179016
-0.006865212
-0.006865212
-0.006865212
-0.0070179016
-0.0070179016
-0.0070179016
-0.0070179016
-0.007170591
-0.007170591
-0.0070179016
-0.006865212
-0.006865212
-0.0070179016
-0.007170591
-0.0070179016
-0.0070179016
-0.0070179016
-0.006865212
-0.0065598343
-0.006407145
-0.006407145
-0.006407145
-0.0065598343
-0.006865212
-0.0070179016
-0.0070179016
-0.006865212
-0.006712523
-0.0065598343
-0.006712523
-0.006712523
-0.006712523
-0.006712523
-0.006865212
-0.006865212
-0.006712523
-0.006712523
-0.006712523
-0.006712523
-0.0065598343
-0.0065598343
-0.006712523
-0.006712523
-0.006712523
-0.006407145
-0.0062544555
-0.0062544555
-0.006407145
-0.006712523
-0.006865212
-0.006865212
-0.006712523
-0.006712523
-0.006712523
-0.0065598343
-0.006407145
-0.0062544555
-0.0062544555
-0.006101766
-0.0059490767
-0.0057963887
-0.0056436993
-0.0057963887
-0.0062544555
-0.0062544555
-0.0062544555
-0.0062544555
-0.0062544555
-0.0059490767
-0.0057963887
-0.0057963887
-0.006101766
-0.0062544555
-0.006101766
-0.006101766
-0.006101766
-0.006101766
-0.006101766
-0.0059490767
-0.0057963887
-0.0057963887
-0.0056436993
-0.00549101
-0.00549101
-0.0056436993
-0.0056436993
-0.0057963887
-0.0057963887
-0.0057963887
-0.0057963887
-0.0056436993
-0.0056436993
-0.00549101
-0.0053383205
-0.005185631
-0.0053383205
-0.0053383205
-0.00549101
-0.00549101
-0.00549101
-0.005185631
-0.005185631
-0.005185631
-0.00549101
-0.00549101
-0.00549101
-0.0053383205
-0.005032942
-0.005032942
-0.005185631
-0.005185631
-0.005185631
-0.005185631
-0.005185631
-0.005185631
-0.005032942
-0.0048802528
-0.0048802528
-0.005032942
-0.005032942
-0.004727564
-0.0045748744
-0.0045748744
-0.004727564
-0.005032942
-0.005032942
-0.005032942
-0.0048802528
-0.0045748744
-0.0045748744
-0.0045748744
-0.004422185
-0.0041168067
-0.0039641173
-0.0042694956
-0.0045748744
-0.004727564
-0.004422185
-0.0041168067
-0.0039641173
-0.0042694956
-0.004422185
-0.004422185
-0.004422185
-0.004422185
-0.0042694956
-0.0039641173
-0.003658739
-0.003658739
-0.0039641173
-0.0042694956
-0.0041168067
-0.0039641173
-0.0038114283
-0.0041168067
-0.0041168067
-0.0039641173
-0.0038114283
-0.003658739
-0.0035060495
-0.0033533606
-0.0033533606
-0.0035060495
-0.0035060495
-0.0035060495
-0.0035060495
-0.003658739
-0.0035060495
-0.0035060495
-0.0033533606
-0.0033533606
-0.0035060495
-0.0035060495
-0.0033533606
-0.0030479822
-0.0030479822
-0.0032006712
-0.0033533606
-0.0032006712
-0.0030479822
-0.0030479822
-0.0032006712
-0.0033533606
-0.0032006712
-0.0030479822
-0.0028952928
-0.0028952928
-0.0028952928
-0.0030479822
-0.0028952928
-0.0027426034
-0.002437225
-0.002437225
-0.0025899145
-0.0027426034
-0.0025899145
-0.0025899145
-0.0025899145
-0.0025899145
-0.002437225
-0.0022845361
-0.0022845361
-0.0022845361
-0.0022845361
-0.002437225
-0.002437225
-0.0022845361
-0.0021318467
-0.0021318467
-0.0022845361
-0.0022845361
-0.0022845361
-0.0022845361
-0.0022845361
-0.0021318467
-0.0019791573
-0.0019791573
-0.0021318467
-0.0019791573
-0.0018264686
-0.0016737792
-0.0016737792
-0.0018264686
-0.0018264686
-0.0018264686
-0.0018264686
-0.0018264686
-0.0018264686
-0.0018264686
-0.0016737792
-0.0013684009
-0.0013684009
-0.0012157115
-0.0012157115
-9.103331E-4
-9.103331E-4
-0.0012157115
-0.0016737792
-0.0016737792
-0.0012157115
-9.103331E-4
-9.103331E-4
-0.0012157115
-0.0013684009
-0.0013684009
-0.0013684009
-0.0013684009
-0.0013684009
-0.0010630223
-9.103331E-4
-0.0010630223
-0.0013684009
-0.0012157115
-7.576437E-4
-4.5226538E-4
-6.0495455E-4
-9.103331E-4
-0.0010630223
-9.103331E-4
-7.576437E-4
-7.576437E-4
-7.576437E-4
-7.576437E-4
-6.0495455E-4
-4.5226538E-4
-2.995762E-4
-2.995762E-4
-4.5226538E-4
-4.5226538E-4
-4.5226538E-4
-4.5226538E-4
-2.995762E-4
-4.5226538E-4
-4.5226538E-4
-2.995762E-4
-1.4688703E-4
-1.4688703E-4
-2.995762E-4
-2.995762E-4
-2.995762E-4
-1.4688703E-4
5.8023725E-6
3.111806E-4
3.111806E-4
4.638699E-4
3.111806E-4
1.5849143E-4
5.8023725E-6
5.8023725E-6
5.8023725E-6
1.5849143E-4
4.638699E-4
6.165592E-4
4.638699E-4
4.638699E-4
6.165592E-4
9.219375E-4
7.6924835E-4
4.638699E-4
3.111806E-4
3.111806E-4
6.165592E-4
7.6924835E-4
7.6924835E-4
7.6924835E-4
9.219375E-4
0.0010746268
9.219375E-4
9.219375E-4
9.219375E-4
9.219375E-4
9.219375E-4
9.219375E-4
9.219375E-4
9.219375E-4
9.219375E-4
9.219375E-4
9.219375E-4
9.219375E-4
0.0010746268
0.0013800052
0.0015326944
0.0013800052
0.0010746268
0.0010746268
0.001227316
0.0015326944
0.0015326944
0.0015326944
0.0015326944
0.0016853836
0.001990762
0.001990762
0.0016853836
0.0013800052
0.0013800052
0.0015326944
0.0018380729
0.0018380729
0.0016853836
0.0015326944
0.0016853836
0.0018380729
0.001990762
0.0021434512
0.0021434512
0.0021434512
0.001990762
0.001990762
0.001990762
0.001990762
0.001990762
0.0021434512
0.0021434512
0.0021434512
0.0021434512
0.0021434512
0.0022961404
0.002601519
0.0029068973
0.0027542082
0.0024488298
0.0022961404
0.0024488298
0.002601519
0.0024488298
0.0022961404
0.0022961404
0.0024488298
0.0027542082
0.002601519
0.0024488298
0.0024488298
0.0027542082
0.0030595865
0.0030595865
0.0030595865
0.0030595865
0.0030595865
0.003212276
0.003212276
0.0033649649
0.0030595865
0.0029068973
0.0027542082
0.0029068973
0.0030595865
0.0033649649
0.0033649649
0.0033649649
0.0035176543
0.0035176543
0.0033649649
0.003212276
0.003212276
0.0033649649
0.0035176543
0.0035176543
0.0035176543
0.0033649649
0.0035176543
0.0035176543
0.0033649649
0.0033649649
0.0036703437
0.003975722
0.003975722
0.0038230326
0.0036703437
0.0035176543
0.0036703437
0.0038230326
0.003975722
0.003975722
0.0038230326
0.0038230326
0.0038230326
0.0038230326
0.0038230326
0.0036703437
0.0036703437
0.0036703437
0.0036703437
0.0038230326
0.0038230326
0.0041284114
0.0041284114
0.0041284114
0.0041284114
0.0041284114
0.0041284114
0.0041284114
0.0038230326
0.0036703437
0.003975722
0.0044337893
0.0045864787
0.0044337893
0.0042811004
0.0042811004
0.0044337893
0.0045864787
0.004739168
0.004739168
0.0045864787
0.0044337893
0.0044337893
0.0044337893
0.0044337893
0.0044337893
0.0045864787
0.004739168
0.0045864787
0.0044337893
0.0044337893
0.0044337893
0.004739168
0.0050445464
0.0050445464
0.0050445464
0.0050445464
0.0048918575
0.0045864787
0.0045864787
0.0045864787
0.004739168
0.0045864787
0.0045864787
0.004739168
0.0048918575
0.0048918575
0.0048918575
0.0050445464
0.005349925
0.0051972354
0.0050445464
0.004739168
0.0045864787
0.004739168
0.0050445464
0.0051972354
0.0051972354
0.0051972354
0.0051972354
0.0051972354
0.0050445464
0.0050445464
0.0050445464
0.0051972354
0.0050445464
0.0048918575
0.004739168
0.004739168
0.0050445464
0.0051972354
0.0050445464
0.0050445464
0.0051972354
0.0056553036
0.005807993
0.005502614
0.005349925
0.0051972354
0.005349925
0.005349925
0.005502614
0.005502614
0.005502614
0.005502614
0.005349925
0.005349925
0.005502614
0.005502614
0.005349925
0.005349925
0.0056553036
0.005807993
0.005807993
0.0056553036
0.005349925
0.0051972354
0.005502614
0.005807993
0.0059606815
0.0059606815
0.0056553036
0.0056553036
0.0056553036
0.005502614
0.005502614
0.005502614
0.005502614
0.0056553036
0.0056553036
0.005502614
0.005349925
0.005502614
0.0056553036
0.005807993
0.005807993
0.005349925
0.0051972354
0.005349925
0.0056553036
0.0056553036
0.0056553036
0.0056553036
0.0056553036
0.0056553036
0.0056553036
0.0056553036
0.005807993
0.0056553036
0.0056553036
0.005502614
0.0056553036
0.0056553036
0.0056553036
0.0056553036
0.0056553036
0.0056553036
0.0056553036
0.0056553036
0.005807993
0.0059606815
0.006113371
0.006113371
0.0059606815
0.0059606815
0.0059606815
0.0059606815
0.0059606815
0.006113371
0.0059606815
0.0056553036
0.0056553036
0.0056553036
0.005807993
0.0059606815
0.006113371
0.006113371
0.006113371
0.006113371
0.005807993
0.005502614
0.005502614
0.0056553036
0.0059606815
0.0059606815
0.0059606815
0.005807993
0.0056553036
0.005502614
0.005502614
0.005807993
0.006113371
0.0062660603
0.006113371
0.0056553036
0.0056553036
0.005807993
0.006113371
0.006113371
0.0059606815
0.0056553036
0.005807993
0.0059606815
0.006113371
0.005807993
0.0056553036
0.005502614
0.005502614
0.0056553036
0.005807993
0.0059606815
0.005807993
0.005807993
0.0059606815
0.006113371
0.0059606815
0.005807993
0.005807993
0.005807993
0.005807993
0.005807993
0.005807993
0.005807993
0.005807993
0.005807993
0.005807993
0.0059606815
0.0059606815
0.006113371
0.006113371
0.0059606815
0.005807993
0.005807993
0.0059606815
0.006113371
0.0062660603
0.006113371
0.0059606815
0.0059606815
0.0062660603
0.0062660603
0.0059606815
0.005807993
0.0056553036
0.0056553036
0.005807993
0.005807993
0.0056553036
0.0056553036
0.005807993
0.0059606815
0.005807993
0.005807993
0.005807993
0.0059606815
0.0059606815
0.0059606815
0.005807993
0.005807993
0.005807993
0.005807993
0.0059606815
0.0059606815
0.005807993
0.0056553036
0.0056553036
0.0056553036
0.005807993
0.005807993
0.005807993
0.0056553036
0.005502614
0.005502614
0.005807993
0.0059606815
0.0059606815
0.0059606815
0.0059606815
0.0059606815
0.0059606815
0.005807993
0.0056553036
0.0056553036
0.005807993
0.006113371
0.0062660603
0.006418749
0.006113371
0.0059606815
0.0056553036
0.0056553036
0.005502614
0.005502614
0.0056553036
0.0056553036
0.0056553036
0.0056553036
0.005807993
0.005807993
0.0056553036
0.0056553036
0.0056553036
0.0056553036
0.005502614
0.0056553036
0.005807993
0.0059606815
0.0059606815
0.005807993
0.0056553036
0.0056553036
0.0056553036
0.0056553036
0.0056553036
0.005502614
0.005502614
0.0056553036
0.005807993
0.005807993
0.0056553036
0.005502614
0.005502614
0.0056553036
0.0056553036
0.005502614
0.005349925
0.005349925
0.005502614
0.005807993
0.005807993
0.005807993
0.005807993
0.0056553036
0.0056553036
0.0056553036
0.0056553036
0.005807993
0.005807993
0.0056553036
0.005502614
0.005349925
0.005349925
0.005502614
0.0056553036
0.005807993
0.005807993
0.0056553036
0.005349925
0.005349925
0.005502614
0.005502614
0.005502614
0.0051972354
0.005349925
0.0056553036
0.005807993
0.005807993
0.005502614
0.005502614
0.0056553036
0.005807993
0.005807993
0.005502614
0.005349925
0.005349925
0.005502614
0.005502614
0.005349925
0.0051972354
0.0050445464
0.0051972354
0.005349925
0.005502614
0.0056553036
0.005807993
0.0056553036
0.005502614
0.0051972354
0.0051972354
0.005349925
0.005502614
0.005502614
0.005502614
0.005349925
0.0051972354
0.0050445464
0.0051972354
0.0051972354
0.0051972354
0.0051972354
0.005349925
0.005502614
0.005502614
0.005349925
0.005349925
0.005349925
0.005349925
0.005349925
0.0051972354
0.005349925
0.0056553036
0.0056553036
0.005502614
0.005349925
0.0051972354
0.005502614
0.0056553036
0.005502614
0.005349925
0.0051972354
0.005349925
0.005502614
0.005349925
0.0051972354
0.0051972354
0.0050445464
0.0050445464
0.0050445464
0.0050445464
0.0048918575
0.004739168
0.0050445464
0.005349925
0.005349925
0.0051972354
0.0050445464
0.0048918575
0.0048918575
0.004739168
0.004739168
0.0048918575
0.0051972354
0.0051972354
0.0050445464
0.0048918575
0.0048918575
0.0050445464
0.0050445464
0.0050445464
0.0048918575
0.0045864787
0.0044337893
0.0045864787
0.004739168
0.004739168
0.004739168
0.0048918575
0.0048918575
0.0048918575
0.004739168
0.0045864787
0.004739168
0.0048918575
0.0050445464
0.0048918575
0.0045864787
0.0045864787
0.0045864787
0.004739168
0.0048918575
0.0050445464
0.0048918575
0.004739168
0.004739168
0.0048918575
0.0050445464
0.004739168
0.0044337893
0.0044337893
0.004739168
0.0048918575
0.0048918575
0.0048918575
0.004739168
0.0045864787
0.0045864787
0.0045864787
0.0044337893
0.0044337893
0.0042811004
0.0042811004
0.0042811004
0.0042811004
0.0041284114
0.0041284114
0.0044337893
0.0045864787
0.0044337893
0.0042811004
0.0041284114
0.0041284114
0.0042811004
0.0044337893
0.0045864787
0.004739168
0.0045864787
0.0044337893
0.0042811004
0.0041284114
0.0041284114
0.003975722
0.003975722
0.0041284114
0.0041284114
0.0041284114
0.003975722
0.003975722
0.0041284114
0.003975722
0.0041284114
0.0041284114
0.003975722
0.0036703437
0.0035176543
0.0038230326
0.003975722
0.0041284114
0.0038230326
0.0036703437
0.0036703437
0.0038230326
0.0038230326
0.0036703437
0.0035176543
0.0035176543
0.0038230326
0.0038230326
0.0036703437
0.0033649649
0.0033649649
0.0035176543
0.0036703437
0.0036703437
0.0036703437
0.0036703437
0.0036703437
0.0035176543
0.0035176543
0.0036703437
0.0036703437
0.0036703437
0.0038230326
0.0038230326
0.0038230326
0.0035176543
0.0033649649
0.003212276
0.0033649649
0.0035176543
0.0038230326
0.0038230326
0.0036703437
0.0036703437
0.0036703437
0.0035176543
0.003212276
0.003212276
0.0033649649
0.0035176543
0.0033649649
0.0033649649
0.0036703437
0.0038230326
0.0036703437
0.003212276
0.0027542082
0.0027542082
0.0030595865
0.0033649649
0.0033649649
0.0033649649
0.0033649649
0.003212276
0.0030595865
0.0030595865
0.0030595865
0.0030595865
0.0029068973
0.0029068973
0.0030595865
0.0030595865
0.0030595865
0.0029068973
0.0029068973
0.0027542082
0.0027542082
0.0027542082
0.0029068973
0.0027542082
0.002601519
0.0022961404
0.0021434512
0.0021434512
0.0022961404
0.0024488298
0.0022961404
0.0022961404
0.0024488298
0.002601519
0.0027542082
0.0024488298
0.0024488298
0.002601519
0.0027542082
0.0027542082
0.0022961404
0.0021434512
0.0021434512
0.0021434512
0.0022961404
0.0024488298
0.0024488298
0.0024488298
0.0024488298
0.002601519
0.0022961404
0.0021434512
0.001990762
0.001990762
0.001990762
0.0021434512
0.0021434512
0.001990762
0.001990762
0.001990762
0.0018380729
0.0016853836
0.0015326944
0.0015326944
0.0018380729
0.001990762
0.0018380729
0.0016853836
0.0015326944
0.0015326944
0.0013800052
0.0013800052
0.0013800052
0.0015326944
0.0015326944
0.0015326944
0.0016853836
0.0018380729
0.0018380729
0.0015326944
0.0013800052
0.0013800052
0.0013800052
0.0015326944
0.0015326944
0.0015326944
0.0013800052
0.001227316
0.001227316
0.0013800052
0.0015326944
0.0015326944
0.0013800052
0.0015326944
0.0015326944
0.0016853836
0.0016853836
0.0015326944
0.0015326944
0.0015326944
0.0016853836
0.0016853836
0.0016853836
0.0015326944
0.0013800052
0.0015326944
0.0016853836
0.0018380729
0.001990762
0.0016853836
0.0013800052
0.0013800052
0.0015326944
0.0016853836
0.0016853836
0.0015326944
0.0013800052
0.001227316
0.0015326944
0.0018380729
0.001990762
0.001990762
0.0018380729
0.0016853836
0.0016853836
0.0016853836
0.0015326944
0.0015326944
0.0013800052
0.0015326944
0.0015326944
0.0013800052
0.0013800052
0.001227316
0.001227316
0.001227316
0.0013800052
0.0015326944
0.0015326944
0.0015326944
0.0015326944
0.0016853836
0.0016853836
0.0016853836
0.0016853836
0.0016853836
0.0016853836
0.0016853836
0.0015326944
0.0015326944
0.0015326944
0.0016853836
0.001990762
0.0021434512
0.0021434512
0.0021434512
0.0021434512
0.0021434512
0.0022961404
0.0022961404
0.0024488298
0.0024488298
0.0024488298
0.0022961404
0.0022961404
0.0022961404
0.0022961404
0.0022961404
0.0021434512
0.0021434512
0.0021434512
0.0022961404
0.0027542082
0.0030595865
0.0029068973
0.0027542082
0.002601519
0.0029068973
0.0030595865
0.003212276
0.003212276
0.003212276
0.003212276
0.0030595865
0.0029068973
0.0027542082
0.0030595865
0.0033649649
0.0033649649
0.0030595865
0.0027542082
0.0029068973
0.0033649649
0.0036703437
0.0036703437
0.0035176543
0.0035176543
0.0036703437
0.0038230326
0.0036703437
0.0036703437
0.0035176543
0.0035176543
0.0036703437
0.0036703437
0.0036703437
0.0035176543
0.0036703437
0.003975722
0.0042811004
0.0041284114
0.003975722
0.0038230326
0.0038230326
0.003975722
0.0038230326
0.0036703437
0.0035176543
0.0035176543
0.0036703437
0.003975722
0.003975722
0.003975722
0.003975722
0.0038230326
0.0038230326
0.0038230326
0.003975722
0.003975722
0.003975722
0.003975722
0.0041284114
0.0042811004
0.0042811004
0.0041284114
0.003975722
0.0038230326
0.003975722
0.003975722
0.003975722
0.003975722
0.003975722
0.003975722
0.0041284114
0.003975722
0.0038230326
0.0038230326
0.003975722
0.0041284114
0.003975722
0.0038230326
0.0038230326
0.0038230326
0.0036703437
0.0036703437
0.0036703437
0.0036703437
0.0036703437
0.0036703437
0.0035176543
0.0033649649
0.0033649649
0.0033649649
0.0033649649
0.0033649649
0.003212276
0.003212276
0.003212276
0.003212276
0.0033649649
0.0033649649
0.0030595865
0.0027542082
0.002601519
0.002601519
0.0027542082
0.002601519
0.0024488298
0.0024488298
0.002601519
0.002601519
0.0024488298
0.0022961404
0.0022961404
0.0024488298
0.0022961404
0.001990762
0.0015326944
0.0013800052
0.0016853836
0.0018380729
0.0016853836
0.0013800052
0.0010746268
9.219375E-4
7.6924835E-4
9.219375E-4
0.001227316
0.001227316
6.165592E-4
-1.4688703E-4
-1.4688703E-4
1.5849143E-4
3.111806E-4
5.8023725E-6
-1.4688703E-4
-2.995762E-4
-2.995762E-4
-2.995762E-4
-4.5226538E-4
-4.5226538E-4
-6.0495455E-4
-9.103331E-4
-0.0012157115
-0.0013684009
-0.0013684009
-0.0013684009
-0.0013684009
-0.00152109
-0.0018264686
-0.0021318467
-0.0018264686
-0.00152109
-0.00152109
-0.0019791573
-0.0025899145
-0.0027426034
-0.0027426034
-0.0025899145
-0.0025899145
-0.0028952928
-0.0033533606
-0.0038114283
-0.0033533606
-0.0033533606
-0.0039641173
-0.004422185
-0.0041168067
-0.0038114283
-0.0038114283
-0.0042694956
-0.0045748744
-0.004422185
-0.0042694956
-0.0042694956
-0.004727564
-0.005032942
-0.005032942
-0.005185631
-0.0048802528
-0.004727564
-0.0053383205
-0.0059490767
-0.006101766
-0.0057963887
-0.0056436993
-0.0056436993
-0.0059490767
-0.006101766
-0.0062544555
-0.006407145
-0.006407145
-0.006407145
-0.0065598343
-0.007170591
-0.0076286583
-0.007934038
-0.0077813477
-0.0077813477
-0.007934038
-0.008086726
-0.008239415
-0.008392105
-0.008392105
-0.008544793
-0.008544793
-0.008392105
-0.008392105
-0.008544793
-0.008697484
-0.008850172
-0.009155551
-0.009308239
-0.00946093
-0.009308239
-0.00946093
-0.009766307
-0.009918997
-0.010071686
-0.010071686
-0.010224376
-0.010224376
-0.010224376
-0.010224376
-0.010529753
-0.010529753
-0.010529753
-0.010682443
-0.010835132
-0.01114051
-0.011445889
-0.011598578
-0.011598578
-0.011445889
-0.011598578
-0.0119039565
-0.0119039565
-0.011445889
-0.01114051
-0.01114051
-0.011751268
-0.012209335
-0.012514714
-0.012667403
-0.012667403
-0.012820093
-0.013125472
-0.013583539
-0.013888916
-0.014194295
-0.014194295
-0.014041606
-0.014194295
-0.014194295
-0.013888916
-0.013736229
-0.013736229
-0.013888916
-0.014041606
-0.014041606
-0.014194295
-0.014652364
-0.014957743
-0.015415808
-0.015415808
-0.015263122
-0.015263122
-0.015110431
-0.014957743
-0.014957743
-0.015110431
-0.015873877
-0.016179256
-0.015721187
-0.015110431
-0.015263122
-0.015721187
-0.016179256
-0.016179256
-0.016179256
-0.016331945
-0.016484635
-0.016484635
-0.016484635
-0.016179256
-0.016179256
-0.016484635
-0.0169427
-0.01740077
-0.01740077
-0.01724808
-0.01724808
-0.01740077
-0.017706148
-0.017858837
-0.017858837
-0.017858837
-0.017706148
-0.017706148
-0.017858837
-0.018011527
-0.018316904
-0.018622283
-0.018469593
-0.018316904
-0.018164216
-0.018316904
-0.018774971
-0.018927662
-0.018774971
-0.018469593
-0.018622283
-0.01908035
-0.019385729
-0.019385729
-0.01908035
-0.01908035
-0.019385729
-0.019691108
-0.019843796
-0.019843796
-0.019691108
-0.01953842
-0.019385729
-0.019385729
-0.019691108
-0.019996485
-0.020301864
-0.020301864
-0.020301864
-0.020301864
-0.020301864
-0.020301864
-0.020301864
-0.020149175
-0.019996485
-0.019996485
-0.019996485
-0.019996485
-0.019843796
-0.019996485
-0.020454554
-0.020759933
-0.020912621
-0.021065312
-0.021218
-0.021523377
-0.021981446
-0.022439513
-0.022744892
-0.022744892
-0.022592204
-0.022439513
-0.022592204
-0.02320296
-0.023661027
-0.023813717
-0.023813717
-0.023966406
-0.024424473
-0.024577163
-0.024729852
-0.024424473
-0.024271784
-0.024577163
-0.02534061
-0.026409434
-0.026714811
-0.026562124
-0.026409434
-0.026409434
-0.0268675
-0.02702019
-0.02702019
-0.02702019
-0.027172878
-0.027478257
-0.027783636
-0.028089015
-0.028394394
-0.028852463
-0.029157842
-0.029005151
-0.029157842
-0.029615905
-0.030379351
-0.030532043
-0.030532043
-0.03083742
-0.031448178
-0.031600866
-0.031600866
-0.03175356
-0.032058936
-0.032058936
-0.032211624
-0.032822378
-0.033280447
-0.033738516
-0.033891205
-0.034043893
-0.034349274
-0.034807343
-0.0354181
-0.036028855
-0.03648692
-0.0367923
-0.037097678
-0.037555747
-0.038013816
-0.038166504
-0.038471885
-0.038929947
-0.039540704
-0.039998773
-0.039998773
-0.040151462
-0.04076222
-0.041678354
-0.04228911
-0.04259449
-0.04289987
-0.043510627
-0.044274073
-0.044884827
-0.045342896
-0.045800965
-0.04656441
-0.047480546
-0.0480913
-0.04839668
-0.04885475
-0.049312815
-0.049618196
-0.049770884
-0.050076265
-0.05038164
-0.05053433
-0.050839707
-0.051297776
-0.051755846
-0.0523666
-0.052977357
-0.05313005
-0.053282738
-0.053282738
-0.053588115
-0.05404618
-0.05480963
-0.055420384
-0.055573072
-0.055573072
-0.05587845
-0.056489207
-0.056947276
-0.057099964
-0.057252657
-0.057710722
-0.058016103
-0.058016103
-0.057558034
-0.057558034
-0.057863414
-0.058474172
-0.058932237
-0.05877955
-0.05877955
-0.05908493
-0.059390306
-0.059390306
-0.059390306
-0.059390306
-0.059542995
-0.059542995
-0.059542995
-0.059542995
-0.059695687
-0.060306445
-0.060611825
-0.060459133
-0.060153753
-0.059848376
-0.059695687
-0.059542995
-0.059695687
-0.060153753
-0.060459133
-0.060611825
-0.060917202
-0.060917202
-0.060459133
-0.059848376
-0.059542995
-0.059695687
-0.060001064
-0.060001064
-0.059542995
-0.059390306
-0.059848376
-0.060459133
-0.060611825
-0.060306445
-0.060153753
-0.060459133
-0.060917202
-0.061375264
-0.06152795
-0.061986018
-0.062596776
-0.063054845
-0.06336022
-0.06336022
-0.0636656
-0.063970976
-0.06381829
-0.0636656
-0.06381829
-0.06427636
-0.06473442
-0.065039806
-0.06519249
-0.06565056
-0.06610863
-0.06671939
-0.06702477
-0.06733014
-0.067788206
-0.068246275
-0.06839896
-0.06839896
-0.068246275
-0.068246275
-0.068246275
-0.06855165
-0.068704344
-0.06885703
-0.06916241
-0.06977317
-0.07053661
-0.071147375
-0.071605444
-0.072063506
-0.072521575
-0.072979644
-0.07328502
-0.07374308
-0.07404847
-0.074506536
-0.07526998
-0.07603343
-0.07664418
-0.076796874
-0.07710225
-0.07771301
-0.07862914
-0.079545274
-0.080614105
-0.08168293
-0.08275175
-0.08382058
-0.08458403
-0.08550016
-0.086263604
-0.08702705
-0.087637804
-0.08840125
-0.08931739
-0.09023353
-0.090538904
-0.08947008
-0.08931739
-0.09160773
-0.09511958
-0.09786798
-0.099089496
-0.099547565
-0.10061639
-0.101990595
-0.10321211
-0.10397555
-0.10489169
-0.10565513
-0.10641858
-0.107182026
-0.108098164
-0.1090143
-0.10993043
-0.11054119
-0.11130463
-0.11222078
-0.1131369
-0.114205725
-0.11542724
-0.11649607
-0.1174122
-0.11832834
-0.11924448
-0.120465994
-0.121840194
-0.12306172
-0.12413053
-0.12519935
-0.12626818
-0.12748969
-0.12932196
-0.13115424
-0.13237575
-0.13252844
-0.13329189
-0.13512416
-0.13756718
-0.13955215
-0.14077365
-0.14199518
-0.14336938
-0.14520165
-0.1471866
-0.14886618
-0.15069845
-0.15253073
-0.15421031
-0.15558451
-0.1571114
-0.15894368
-0.16092862
-0.1627609
-0.16474587
-0.16657813
-0.1684104
-0.17024268
-0.17207496
-0.1739072
-0.17604487
-0.1783352
-0.18108362
-0.18367933
-0.18581697
-0.18734387
-0.18887076
-0.19055034
-0.19222993
-0.19390951
-0.19589446
-0.19803211
-0.20016976
-0.20230742
-0.20429237
-0.2067354
-0.20917842
-0.21162145
-0.21406448
-0.21635482
-0.21833979
-0.22017206
-0.222157
-0.22444734
-0.22689037
-0.22887532
-0.23040222
-0.23192911
-0.23421946
-0.23696788
-0.23986897
-0.24246466
-0.2450604
-0.2476561
-0.25025183
-0.25284755
-0.25529057
-0.25742823
-0.25941318
-0.26124546
-0.26353577
-0.26613152
-0.26857454
-0.27101758
-0.2734606
-0.27575094
-0.27804124
-0.2804843
-0.2832327
-0.28598112
-0.28872952
-0.29117253
-0.2933102
-0.29544786
-0.29789087
-0.3004866
-0.303235
-0.3058307
-0.30827373
-0.31025872
-0.31239632
-0.31499207
-0.31774047
-0.32018352
-0.32201576
-0.32354265
-0.32522222
-0.32751256
-0.33026096
-0.3328567
-0.3343836
-0.33560508
-0.3369793
-0.33865887
-0.34049115
-0.34217075
-0.3438503
-0.3456826
-0.34751487
-0.34919444
-0.35087404
-0.3527063
-0.35453856
-0.3565235
-0.35866117
-0.3609515
-0.36339453
-0.36599025
-0.36858597
-0.37072363
-0.37270856
-0.37484622
-0.37759462
-0.38034305
-0.38248068
-0.38431296
-0.3866033
-0.38919902
-0.39194745
-0.39469585
-0.3979023
-0.4008034
-0.40339914
-0.40553677
-0.4078271
-0.4107282
-0.4136293
-0.41637772
-0.4192788
-0.42233258
-0.42569175
-0.42828745
-0.4304251
-0.43256277
-0.43546385
-0.43867034
-0.4420295
-0.44493058
-0.44737363
-0.4502747
-0.4534812
-0.45714575
-0.4605049
-0.46371138
-0.46691787
-0.46981895
-0.47272003
-0.4757738
-0.4789803
-0.48218673
-0.4849352
-0.48753086
-0.4902793
-0.49348572
-0.4966922
-0.49944064
-0.50188375
-0.5044794
-0.5075332
-0.5107397
-0.51425153
-0.5177634
-0.52096987
-0.5234129
-0.5257032
-0.5284516
-0.5315054
-0.53440654
-0.5371549
-0.5399033
-0.5428044
-0.5458582
-0.5487593
-0.55150765
-0.55410343
-0.55654645
-0.5592948
-0.562654
-0.56677663
-0.5710519
-0.5753272
-0.5792971
-0.5838778
-0.58906925
-0.59441334
-0.59945214
-0.60388005
-0.60815537
-0.6125834
-0.61746943
-0.6220501
-0.6261727
-0.6299899
-0.63426524
-0.6394566
-0.6441901
-0.6473965
-0.6496868
-0.6522826
-0.6553364
-0.6590009
-0.66220737
-0.66449773
-0.6672461
-0.6719795
-0.67808706
-0.6832785
-0.6872484
-0.69076025
-0.69473016
-0.6990055
-0.70267004
-0.7057238
-0.7086249
-0.7116787
-0.71442705
-0.7165648
-0.7182443
-0.71916044
-0.7199239
-0.72022927
-0.7197712
-0.7182443
-0.71610665
-0.7142744
-0.7127475
-0.7110679
-0.70908296
-0.70694536
-0.70511305
-0.7032808
-0.70160115
-0.6997689
-0.69793665
-0.695799
-0.69381404
-0.69213444
-0.69106567
-0.69091296
-0.6912184
-0.69152373
-0.6916764
-0.69228715
-0.693356
-0.69488287
-0.69625705
-0.6974786
-0.69915813
-0.70160115
-0.70434964
-0.70648724
-0.70801413
-0.70923567
-0.7103045
-0.71137327
-0.7127475
-0.7142744
-0.7156486
-0.71702284
-0.7182443
-0.71961856
-0.7211454
-0.72328305
-0.725268
-0.72633684
-0.72679496
-0.7271003
-0.727711
-0.7284745
-0.7293906
-0.7300014
-0.7309175
-0.73183364
-0.7330552
-0.73427665
-0.7356509
-0.73702514
-0.7382466
-0.73931545
-0.7403843
-0.7411477
-0.74175847
-0.74252194
-0.7431327
-0.7431327
-0.74252194
-0.7422165
-0.74236923
-0.74236923
-0.74175847
-0.74068964
-0.7396208
-0.73901004
-0.7388574
-0.73931545
-0.7402316
-0.740995
-0.7413004
-0.74145305
-0.74236923
-0.74343807
-0.7440488
-0.7440488
-0.74450684
-0.7458811
-0.7475606
-0.7477133
-0.74649185
-0.7458811
-0.74664456
-0.7480187
-0.74862945
-0.7481714
-0.74710256
-0.74633914
-0.7458811
-0.74557567
-0.74557567
-0.7458811
-0.7469499
-0.74878216
-0.75107247
-0.7536682
-0.75672203
-0.7597758
-0.7617608
-0.76328766
-0.7657307
-0.76863176
-0.7706167
-0.7713802
-0.7729071
-0.77580816
-0.77962536
-0.7831372
-0.78603834
-0.7890921
-0.7924513
-0.79626846
-0.8000857
-0.8037503
-0.80665135
-0.80863637
-0.81001055
-0.8112321
-0.8126062
-0.8142859
-0.81611806
-0.8177977
-0.8190192
-0.820088
-0.82100415
-0.822073
-0.8232945
-0.82436335
-0.8251268
-0.8255848
-0.8260429
-0.82665366
-0.82741714
-0.8278752
-0.8280279
-0.82756984
-0.8269591
-0.8263483
-0.8258902
-0.8255848
-0.8252795
-0.8246687
-0.8239053
-0.8229891
-0.822073
-0.82130957
-0.8208515
-0.8206988
-0.82100415
-0.82115686
-0.8206988
-0.81947726
-0.81856114
-0.81795037
-0.8177977
-0.8173396
-0.8165762
-0.815202
-0.8136751
-0.81184286
-0.80955243
-0.8072621
-0.8051245
-0.8034449
-0.8016127
-0.79947495
-0.79733735
-0.7951997
-0.7933674
-0.7913825
-0.7890921
-0.786191
-0.7831372
-0.7800834
-0.7767243
-0.7730598
-0.76939523
-0.7660361
-0.7628296
-0.7602338
-0.7577908
-0.75519514
-0.75198865
-0.7484768
-0.7451176
-0.7419112
-0.738552
-0.7347347
-0.7301541
-0.7255734
-0.72175616
-0.71946585
-0.7174809
-0.7150378
-0.711526
-0.70694536
-0.7014485
-0.695799
-0.6904549
-0.6860269
-0.68190426
-0.6767129
-0.6704526
-0.66465044
-0.65976435
-0.6554891
-0.65121377
-0.64724386
-0.6434266
-0.6394566
-0.634876
-0.63029534
-0.6261727
-0.62296623
-0.6196071
-0.6154845
-0.6107511
-0.6052543
-0.59945214
-0.5936499
-0.5880004
-0.5821982
-0.57609063
-0.5696777
-0.5632648
-0.5576153
-0.5525765
-0.54784316
-0.542499
-0.53669685
-0.5305893
-0.5246344
-0.5185268
-0.5124192
-0.5069224
-0.50249445
-0.49867722
-0.4944019
-0.48936313
-0.48371366
-0.47791144
-0.47210926
-0.4661544
-0.45958877
-0.45241237
-0.44523597
-0.43867034
-0.43271545
-0.42721865
-0.4218745
-0.41698846
-0.41271317
-0.40904862
-0.40614754
-0.40416256
-0.402483
-0.39988726
-0.39561194
-0.3895044
-0.38278607
-0.37622043
-0.37041825
-0.3655322
-0.3611042
-0.35713428
-0.352859
-0.34827828
-0.34400302
-0.34064385
-0.33820084
-0.33636856
-0.334689
-0.33331478
-0.33255133
-0.33224595
-0.33194056
-0.33132982
-0.33071905
-0.3299556
-0.32919216
-0.32781795
-0.32629105
-0.32476416
-0.32338998
-0.32232115
-0.32125232
-0.32033616
-0.32018352
-0.32064155
-0.32109964
-0.32109964
-0.32079425
-0.32048887
-0.31972542
-0.3186566
-0.31758776
-0.31667164
-0.3159082
-0.3154501
-0.31529745
-0.31499207
-0.31453398
-0.3143813
-0.31453398
-0.31514475
-0.3157555
-0.31636626
-0.31651896
-0.31636626
-0.3159082
-0.3156028
-0.3159082
-0.31682435
-0.31835124
-0.31987813
-0.3215577
-0.32354265
-0.3255276
-0.32781795
-0.32980293
-0.33132982
-0.33239862
-0.33377284
-0.33514702
-0.33606318
-0.33774275
-0.34171265
-0.34720948
-0.3527063
-0.35713428
-0.3611042
-0.3653795
-0.37011287
-0.37484622
-0.37881616
-0.3826334
-0.386756
-0.39148936
-0.39698616
-0.40294105
-0.4092013
-0.41530886
-0.42141646
-0.42706594
-0.43210468
-0.43683806
-0.4420295
-0.44783166
-0.4543973
-0.46126834
-0.46768126
-0.4731781
-0.4785222
-0.484019
-0.48951584
-0.49501264
-0.50081486
-0.5067697
-0.5122665
-0.517458
-0.5229548
-0.528757
-0.5347119
-0.53975064
-0.54372054
-0.54692703
-0.5498281
-0.5527292
-0.55563027
-0.55883676
-0.5615852
-0.5625013
-0.55868405
-0.5466216
-0.5229548
-0.48524052
-0.43408966
-0.37301394
-0.30735758
-0.24246466
-0.1827632
-0.13329189
-0.10031101
-0.08840125
-0.09664647
-0.11970255
-0.15344685
-0.19482565
-0.23635712
-0.2707122
-0.2960586
-0.31483936
-0.32735988
-0.3342309
-0.33774275
-0.33896425
-0.33728468
-0.33194056
-0.3229319
-0.31025872
-0.29544786
-0.28308
-0.2775832
-0.2794155
-0.28720263
-0.3000285
-0.31606087
-0.33331478
-0.35026327
-0.3656849
-0.37896886
-0.39011517
-0.3992765
-0.4066056
-0.41286585
-0.4191261
-0.42645517
-0.4347004
-0.44279292
-0.44981664
-0.45546612
-0.46019953
-0.4649329
-0.47088775
-0.47928566
-0.49089006
-0.5043267
-0.5179161
-0.52906233
-0.5374603
-0.54372054
-0.54784316
-0.5496754
-0.54952276
-0.5479958
-0.5455528
-0.5426517
-0.53975064
-0.5371549
-0.53578067
-0.5354753
-0.5362388
-0.5374603
-0.5383764
-0.5386818
-0.5383764
-0.5370022
-0.5345592
-0.53104734
-0.52646667
-0.52066445
-0.5139462
-0.5067697
-0.4995933
-0.4930277
-0.4869201
-0.481576
-0.4765373
-0.47195658
-0.46783397
-0.4641694
-0.46081027
-0.4577565
-0.45455
-0.45119083
-0.44722092
-0.44248757
-0.43729612
-0.431952
-0.42721865
-0.42294335
-0.41943148
-0.4165304
-0.41424006
-0.41225508
-0.4104228
-0.40859053
-0.40706363
-0.40568945
-0.40400988
-0.40187222
-0.3992765
-0.39637542
-0.39271086
-0.38874096
-0.38492373
-0.38141188
-0.37851077
-0.37606773
-0.37377742
-0.37163976
-0.3695021
-0.3672118
-0.36492142
-0.3626311
-0.36064613
-0.35881388
-0.3565235
-0.35346973
-0.35011056
-0.34644604
-0.3427815
-0.33972773
-0.3368266
-0.33346745
-0.32965022
-0.3256803
-0.32232115
-0.3200308
-0.31804585
-0.31621358
-0.3142286
-0.31178558
-0.30903718
-0.30613607
-0.3027769
-0.2989597
-0.29514247
-0.29147792
-0.28796604
-0.28414884
-0.280637
-0.27788857
-0.27605632
-0.27437675
-0.2722391
-0.26979604
-0.26720032
-0.26490998
-0.26216158
-0.2588024
-0.2548325
-0.25116795
-0.24796149
-0.2450604
-0.24246466
-0.24002163
-0.23773131
-0.23605174
-0.23452485
-0.23284525
-0.23086031
-0.22887532
-0.22734843
-0.22673768
-0.22643232
-0.22566886
-0.22475272
-0.22398928
-0.22383659
-0.2236839
-0.22353122
-0.22337852
-0.22292045
-0.222157
-0.2209355
-0.21925592
-0.21727096
-0.21543868
-0.21421717
-0.21360642
-0.21314834
-0.21299566
-0.21207952
-0.21055263
-0.20902573
-0.2082623
-0.20780423
-0.20704079
-0.20612465
-0.2053612
-0.20413968
-0.20291817
-0.20169665
-0.20062783
-0.19925362
-0.19757403
-0.19589446
-0.19436757
-0.19314606
-0.19222993
-0.1910084
-0.18917614
-0.18703848
-0.18459545
-0.18261051
-0.18138899
-0.18077824
-0.1798621
-0.1784879
-0.17650293
-0.17451797
-0.1726857
-0.17070074
-0.1685631
-0.16627276
-0.16398242
-0.16169207
-0.15894368
-0.15588988
-0.15253073
-0.14871348
-0.14459088
-0.14092635
-0.13833062
-0.13680373
-0.13573492
-0.13466609
-0.13329189
-0.13145961
-0.1288639
-0.12550473
-0.12214558
-0.11939716
-0.116648756
-0.11344228
-0.11008312
-0.10687665
-0.104280934
-0.101990595
-0.100005634
-0.09817336
-0.09664647
-0.09527227
-0.09359269
-0.09160773
-0.08931739
-0.08687436
-0.08427864
-0.081988305
-0.07985065
-0.078171074
-0.076796874
-0.07511729
-0.07328502
-0.07175813
-0.07053661
-0.06977317
-0.06900972
-0.0679409
-0.066872075
-0.06610863
-0.065497875
-0.065039806
-0.06458174
-0.063970976
-0.06336022
-0.063054845
-0.063054845
-0.06290215
-0.062596776
-0.06213871
-0.061986018
-0.062291395
-0.06290215
-0.06351291
-0.06412367
-0.065039806
-0.06610863
-0.066872075
-0.06748283
-0.0679409
-0.06855165
-0.0693151
-0.07038393
-0.071605444
-0.07267427
-0.07404847
-0.07511729
-0.07618611
-0.07725494
-0.078781836
-0.08030872
-0.08183562
-0.08320982
-0.08473671
-0.08611091
-0.08748512
-0.088706635
-0.08977546
-0.09099697
-0.09237117
-0.09374537
-0.09496689
-0.09603572
-0.09695185
-0.09817336
-0.09924219
-0.10015833
-0.10107446
-0.10229597
-0.103364795
-0.10412824
-0.10443362
-0.104738995
-0.10534976
-0.106265895
-0.10733472
-0.108708926
-0.10993043
-0.11099926
-0.1117627
-0.11222078
-0.11267883
-0.11344228
-0.1145111
-0.11573262
-0.11680145
-0.11771759
-0.11863372
-0.11939716
-0.12016062
-0.12061868
-0.12107675
-0.12138213
-0.121992886
-0.12275633
-0.123977855
-0.12504666
-0.1258101
-0.12642087
-0.12703162
-0.12779507
-0.1288639
-0.13008541
-0.13130693
-0.13252844
-0.13374996
-0.13497147
-0.13634565
-0.13802524
-0.13970482
-0.14138441
-0.14321668
-0.14520165
-0.1471866
-0.14886618
-0.15039307
-0.15176728
-0.15359955
-0.15558451
-0.15756947
-0.15894368
-0.1600125
-0.16077594
-0.16184476
-0.16352434
-0.165662
-0.16749427
-0.16902116
-0.17024268
-0.17146419
-0.1726857
-0.17375453
-0.17467065
-0.17528142
-0.17589217
-0.17680831
-0.17787714
-0.17925134
-0.18108362
-0.18291588
-0.18459545
-0.18612234
-0.18780193
-0.18948151
-0.1911611
-0.19253531
-0.19390951
-0.19497834
-0.19604716
-0.19711597
-0.1981848
-0.19894825
-0.1997117
-0.20078051
-0.20230742
-0.20413968
-0.20597196
-0.20765154
-0.20933111
-0.21055263
-0.21146876
-0.21253759
-0.21391179
-0.215286
-0.21635482
-0.21742365
-0.21833979
-0.21910323
-0.22001937
-0.22108819
-0.2223097
-0.2236839
-0.22505811
-0.22643232
-0.22734843
-0.22841728
-0.22963879
-0.23101297
-0.23208182
-0.23284525
-0.23360871
-0.23467752
-0.23589903
-0.23696788
-0.23803669
-0.23941088
-0.24109048
-0.24261737
-0.24399157
-0.2450604
-0.24628192
-0.24796149
-0.24979377
-0.25101528
-0.25208408
-0.25284755
-0.25376368
-0.2548325
-0.25620672
-0.2577336
-0.25941318
-0.2607874
-0.26216158
-0.2633831
-0.2647573
-0.2662842
-0.2676584
-0.2691853
-0.2707122
-0.2722391
-0.2733079
-0.27437675
-0.27544555
-0.27697244
-0.278652
-0.28002623
-0.28124774
-0.28246927
-0.28369078
-0.28506497
-0.28643918
-0.287508
-0.2885768
-0.28949293
-0.29071447
-0.2920887
-0.29346287
-0.2948371
-0.29621127
-0.29728013
-0.29819626
-0.29941773
-0.3004866
-0.3015554
-0.3029296
-0.3044565
-0.3058307
-0.30735758
-0.30857912
-0.30980062
-0.3111748
-0.31254902
-0.31377053
-0.31453398
-0.31514475
-0.3157555
-0.31651896
-0.3174351
-0.31850392
-0.31957275
-0.32064155
-0.32186309
-0.3230846
-0.3241534
-0.32522222
-0.32613838
-0.3270545
-0.32797065
-0.32919216
-0.33026096
-0.33117712
-0.33194056
-0.3331621
-0.33453628
-0.33591047
-0.3368266
-0.33728468
-0.33789545
-0.33881158
-0.3398804
-0.34094924
-0.34201804
-0.34323955
-0.34446108
-0.3456826
-0.3469041
-0.3481256
-0.34919444
-0.35011056
-0.3510267
-0.35194284
-0.352859
-0.35362244
-0.35453856
-0.3557601
-0.35713428
-0.3583558
-0.35927194
-0.36018807
-0.3611042
-0.36217302
-0.36339453
-0.36461604
-0.36583757
-0.36705908
-0.3681279
-0.36919674
-0.37041825
-0.37163976
-0.37270856
-0.37347203
-0.37423545
-0.375457
-0.3768312
-0.3780527
-0.37927422
-0.38034305
-0.38171726
-0.38309145
-0.38461834
-0.38614523
-0.38751942
-0.38858828
-0.38996246
-0.39133668
-0.39286357
-0.39439046
-0.39576465
-0.39729154
-0.39881843
-0.40019265
-0.40126148
-0.4021776
-0.40324643
-0.40446794
-0.40584216
-0.40736902
-0.40859053
-0.40981206
-0.41118628
-0.41271317
-0.41424006
-0.41576695
-0.41714114
-0.41836265
-0.4192788
-0.42019492
-0.42141646
-0.42294335
-0.42431754
-0.42523366
-0.42599714
-0.42660788
-0.42721865
-0.42828745
-0.42966166
-0.43103588
-0.43210468
-0.43286812
-0.43378428
-0.4347004
-0.43576923
-0.43683806
-0.4376015
-0.43836495
-0.4392811
-0.4403499
-0.44141874
-0.44218218
-0.44294563
-0.44370908
-0.4446252
-0.44538864
-0.44599938
-0.44691554
-0.44798437
-0.4487478
-0.44935855
-0.44981664
-0.4504274
-0.45119083
-0.4518016
-0.45241237
-0.4531758
-0.45393926
-0.4547027
-0.45516077
-0.45561883
-0.45622957
-0.45699304
-0.45760378
-0.45821455
-0.45882532
-0.45928335
-0.4597414
-0.4605049
-0.46111563
-0.46142104
-0.4615737
-0.4617264
-0.4620318
-0.4627952
-0.46325332
-0.46355867
-0.46371138
-0.4640167
-0.46462747
-0.4650856
-0.46539095
-0.46554363
-0.46569633
-0.46584898
-0.4661544
-0.4663071
-0.4663071
-0.4663071
-0.4663071
-0.46645975
-0.46661246
-0.46661246
-0.46645975
-0.4663071
-0.4661544
-0.4660017
-0.4660017
-0.4661544
-0.4661544
-0.4660017
-0.46569633
-0.46539095
-0.46523824
-0.4649329
-0.46447483
-0.4640167
-0.46371138
-0.46355867
-0.46340597
-0.4631006
-0.46264255
-0.46233714
-0.4620318
-0.4618791
-0.46142104
-0.46096292
-0.4605049
-0.45989412
-0.45913064
-0.4585199
-0.45806184
-0.45760378
-0.45714575
-0.45668763
-0.45622957
-0.4557715
-0.45516077
-0.4547027
-0.45424464
-0.45393926
-0.4536339
-0.4531758
-0.45256504
-0.4519543
-0.4514962
-0.45088544
-0.4504274
-0.44996932
-0.44966394
-0.44935855
-0.4487478
-0.44798437
-0.44722092
-0.44661015
-0.4461521
-0.44538864
-0.4446252
-0.44401446
-0.44355637
-0.44294563
-0.4420295
-0.440808
-0.43989184
-0.4391284
-0.43851763
-0.43775418
-0.43683806
-0.43576923
-0.43454772
-0.43332618
-0.43210468
-0.43118855
-0.4304251
-0.42950898
-0.42828745
-0.42706594
-0.42584443
-0.42462292
-0.42309603
-0.42141646
-0.41988954
-0.41882074
-0.4177519
-0.41668308
-0.4151562
-0.4136293
-0.4121024
-0.4107282
-0.409354
-0.4081325
-0.40675828
-0.40538406
-0.40400988
-0.402483
-0.4008034
-0.39912382
-0.3979023
-0.3966808
-0.3953066
-0.39362702
-0.39194745
-0.3905732
-0.38919902
-0.3878248
-0.38614523
-0.38446563
-0.38293874
-0.38141188
-0.38003767
-0.37851077
-0.3768312
-0.3753043
-0.37377742
-0.37209782
-0.37057096
-0.36919674
-0.36766982
-0.36583757
-0.3640053
-0.36232573
-0.3609515
-0.35972998
-0.3585085
-0.3568289
-0.35499662
-0.35301167
-0.35117942
-0.3496525
-0.3481256
-0.34644604
-0.34476647
-0.34308687
-0.34155998
-0.34003308
-0.3385062
-0.3369793
-0.33514702
-0.33331478
-0.3316352
-0.33010828
-0.32842872
-0.3269018
-0.3255276
-0.3243061
-0.3227792
-0.32094693
-0.31911466
-0.31758776
-0.31621358
-0.31483936
-0.3131598
-0.3114802
-0.30995333
-0.30842644
-0.3072049
-0.3059834
-0.30491456
-0.30384576
-0.30262423
-0.30109733
-0.29957044
-0.29819626
-0.29697475
-0.29560053
-0.294379
-0.2928521
-0.29147792
-0.28995103
-0.2885768
-0.28720263
-0.28598112
-0.28475958
-0.28353807
-0.28246927
-0.28124774
-0.27987352
-0.27849934
-0.27712512
-0.27605632
-0.27514017
-0.27376598
-0.2722391
-0.2707122
-0.2694907
-0.26842183
-0.26735303
-0.26613152
-0.26460463
-0.2633831
-0.26216158
-0.26124546
-0.26002392
-0.2588024
-0.2577336
-0.2565121
-0.25529057
-0.25406906
-0.25315294
-0.25223678
-0.25116795
-0.25009915
-0.249183
-0.2481142
-0.24689268
-0.24551846
-0.24429694
-0.2433808
-0.24246466
-0.24154854
-0.24032702
-0.23895283
-0.23757863
-0.2365098
-0.23559366
-0.23467752
-0.23360871
-0.23253988
-0.23162374
-0.23055492
-0.22948608
-0.22872265
-0.22826457
-0.22765382
-0.22689037
-0.22597425
-0.2252108
-0.22444734
-0.22322583
-0.22200431
-0.2209355
-0.22001937
-0.21910323
-0.2181871
-0.21727096
-0.21620214
-0.21543868
-0.21498062
-0.21467523
-0.21436986
-0.21391179
-0.21314834
-0.21253759
-0.21207952
-0.21146876
-0.21070531
-0.21009456
-0.20933111
-0.20872036
-0.2082623
-0.20780423
-0.20704079
-0.20612465
-0.2053612
-0.20490313
-0.20444506
-0.20413968
-0.20368162
-0.20322354
-0.2024601
-0.20200203
-0.20169665
-0.20154397
-0.20123859
-0.20062783
-0.19986439
-0.19894825
-0.19849017
-0.19833748
-0.19803211
-0.19757403
-0.19711597
-0.19650522
-0.19589446
-0.1955891
-0.19528371
-0.19482565
-0.19436757
-0.19390951
-0.19345143
-0.19329876
-0.19299337
-0.19253531
-0.19192454
-0.19161917
-0.19131379
-0.19085573
-0.19039765
-0.19009228
-0.1897869
-0.18948151
-0.18887076
-0.1884127
-0.18795462
-0.18780193
-0.18764925
-0.18719117
-0.18658042
-0.18612234
-0.18596967
-0.18596967
-0.18566428
-0.18505353
-0.18444277
-0.18367933
-0.18306857
-0.1827632
-0.18245782
-0.18215244
-0.18184707
-0.18138899
-0.18108362
-0.18093093
-0.18062554
-0.18001479
-0.17940404
-0.17879327
-0.1784879
-0.17818251
-0.17772445
-0.17741907
-0.176961
-0.17650293
-0.17619756
-0.17589217
-0.17573948
-0.17543411
-0.17482334
-0.17436528
-0.1740599
-0.1739072
-0.17360184
-0.17314376
-0.1726857
-0.17222764
-0.17207496
-0.17207496
-0.17176957
-0.17115882
-0.17070074
-0.17039537
-0.17008999
-0.16947924
-0.16917385
-0.16886848
-0.1685631
-0.16810504
-0.16764696
-0.16764696
-0.16779965
-0.16764696
-0.1670362
-0.16612007
-0.16550931
-0.16520393
-0.16505124
-0.16459318
-0.16382973
-0.16321898
-0.16291359
-0.1627609
-0.16245551
-0.16215014
-0.16153939
-0.16092862
-0.16047056
-0.16016519
-0.15970713
-0.15894368
-0.1584856
-0.15802754
-0.15772216
-0.1572641
-0.15665334
-0.15619527
-0.15588988
-0.15558451
-0.15512644
-0.15466838
-0.15436299
-0.15405762
-0.15359955
-0.15298879
-0.15253073
-0.15237804
-0.15207265
-0.1513092
-0.15054576
-0.1500877
-0.14978231
-0.14917156
-0.14886618
-0.1485608
-0.14810275
-0.14764468
-0.1471866
-0.14672855
-0.14611778
-0.1458124
-0.14550702
-0.14504896
-0.1444382
-0.14367475
-0.1429113
-0.14245324
-0.14214785
-0.14199518
-0.14123172
-0.14031559
-0.13970482
-0.13909407
-0.13863601
-0.13802524
-0.13756718
-0.13710912
-0.13665104
-0.13619299
-0.13527685
-0.13436072
-0.13374996
-0.13329189
-0.13298652
-0.13222305
-0.13145961
-0.13069616
-0.1303908
-0.13008541
-0.12962735
-0.12871121
-0.12779507
-0.12718432
-0.12687893
-0.12657355
-0.12611549
-0.12535204
-0.1244359
-0.12367247
-0.12306172
-0.12260365
-0.121992886
-0.12122944
-0.12061868
-0.120007925
-0.119549856
-0.11909179
-0.11863372
-0.11802296
-0.1174122
-0.116648756
-0.11588531
-0.11542724
-0.11481649
-0.114205725
-0.11344228
-0.11267883
-0.11206809
-0.11161002
-0.11099926
-0.11023581
-0.109472364
-0.1090143
-0.10855623
-0.108098164
-0.10733472
-0.10672396
-0.1061132
-0.10534976
-0.104738995
-0.10412824
-0.103364795
-0.10260136
-0.10153253
-0.10076908
-0.10015833
-0.09970026
-0.099089496
-0.09817336
-0.09740991
-0.09649379
-0.09603572
-0.095730335
-0.095730335
-0.09542496
-0.0948142
-0.093898065
-0.09298193
-0.091913104
-0.091149665
-0.090691596
-0.09023353
-0.089622766
-0.088706635
-0.08794319
-0.08733243
-0.08672167
-0.08611091
-0.08565284
-0.085347466
-0.084889404
-0.084431335
-0.08382058
-0.08320982
-0.08229368
-0.08137755
-0.08076679
-0.080156036
-0.07939259
-0.078781836
-0.07832377
-0.0778657
-0.07725494
-0.07664418
-0.07618611
-0.075728044
-0.07511729
-0.074353844
-0.073895775
-0.0735904
-0.07328502
-0.07267427
-0.07191082
-0.071147375
-0.070689306
-0.07023124
-0.06977317
-0.0693151
-0.06885703
-0.06839896
-0.067788206
-0.067177445
-0.0665667
-0.06610863
-0.06580325
-0.06565056
-0.065497875
-0.06534518
-0.06458174
-0.06381829
-0.06320753
-0.06274946
-0.062291395
-0.06168064
-0.061069887
-0.060611825
-0.060153753
-0.059695687
-0.058932237
-0.05816879
-0.057863414
-0.057710722
-0.057558034
-0.057099964
-0.0566419
-0.05618383
-0.055573072
-0.05511501
-0.05450425
-0.05389349
-0.053435426
-0.052977357
-0.05282467
-0.05251929
-0.051908534
-0.051297776
-0.050992396
-0.050992396
-0.051145088
-0.050992396
-0.05053433
-0.049923573
-0.049465507
-0.049312815
-0.049160127
-0.048702057
-0.048243992
-0.04793861
-0.047633234
-0.04717517
-0.04686979
-0.04656441
-0.046411723
-0.046106342
-0.045953654
-0.045800965
-0.045800965
-0.045648273
-0.045342896
-0.04473214
-0.044274073
-0.043968696
-0.043816004
-0.043663315
-0.04335794
-0.043052558
-0.04274718
-0.0424418
-0.042136423
-0.04198373
-0.041831043
-0.041678354
-0.041372977
-0.0410676
-0.04076222
-0.04076222
-0.04091491
-0.04076222
-0.040456843
-0.039846085
-0.039540704
-0.039540704
-0.039693397
-0.039388016
-0.03862457
-0.038166504
-0.038013816
-0.038319193
-0.038319193
-0.037861127
-0.03725037
-0.03694499
-0.03694499
-0.03694499
-0.0367923
-0.036639612
-0.03648692
-0.03633423
-0.03633423
-0.03633423
-0.036028855
-0.03557079
-0.03526541
-0.03511272
-0.03511272
-0.03511272
-0.034807343
-0.034501962
-0.034196585
-0.034196585
-0.034196585
-0.034196585
-0.034196585
-0.034196585
-0.034043893
-0.033738516
-0.033738516
-0.033738516
-0.033891205
-0.033891205
-0.033738516
-0.033433136
-0.033433136
-0.033585828
-0.033585828
-0.033433136
-0.03312776
-0.032822378
-0.03266969
-0.03266969
-0.03266969
-0.032822378
-0.032822378
-0.032822378
-0.03312776
-0.033280447
-0.033433136
-0.033585828
-0.033433136
-0.033433136
-0.033433136
-0.033585828
-0.033891205
-0.033891205
-0.033738516
-0.033585828
-0.033738516
-0.034043893
-0.034501962
-0.03465465
-0.03465465
-0.034807343
-0.03526541
-0.035876162
-0.036028855
-0.036028855
-0.036028855
-0.036181543
-0.03648692
-0.036639612
-0.036639612
-0.0367923
-0.03694499
-0.037097678
-0.03740306
-0.037555747
-0.037708435
-0.037861127
-0.038013816
-0.038471885
-0.03877726
-0.03908264
-0.039235327
-0.039388016
-0.039388016
-0.039388016
-0.039388016
-0.039693397
-0.039846085
-0.039846085
-0.039693397
-0.039693397
-0.039846085
-0.039846085
-0.040151462
-0.040456843
-0.04091491
-0.0410676
-0.0410676
-0.041372977
-0.041678354
-0.04228911
-0.04289987
-0.04335794
-0.043816004
-0.044274073
-0.04442676
-0.044274073
-0.044121385
-0.044579454
-0.045037515
-0.045342896
-0.045342896
-0.045648273
-0.046106342
-0.04656441
-0.04656441
-0.046106342
-0.045495585
-0.044884827
-0.04442676
-0.044121385
-0.04335794
-0.04259449
-0.041678354
-0.0410676
-0.040304154
-0.039693397
-0.039235327
-0.038929947
-0.03877726
-0.038471885
-0.038319193
-0.038013816
-0.037708435
-0.037555747
-0.037555747
-0.037708435
-0.037708435
-0.037708435
-0.037708435
-0.037861127
-0.038013816
-0.038319193
-0.038319193
-0.038166504
-0.037708435
-0.03725037
-0.036639612
-0.03633423
-0.035876162
-0.03557079
-0.03526541
-0.03496003
-0.034807343
-0.034501962
-0.034349274
-0.034196585
-0.034043893
-0.033891205
-0.034043893
-0.034501962
-0.03465465
-0.03465465
-0.034349274
-0.034196585
-0.034043893
-0.033891205
-0.033585828
-0.033280447
-0.03297507
-0.03297507
-0.03297507
-0.03297507
-0.032822378
-0.032364316
-0.032058936
-0.03175356
-0.031448178
-0.031142801
-0.030990109
-0.030684732
-0.030073974
-0.029310532
-0.028699772
-0.028394394
-0.028089015
-0.027630948
-0.027325569
-0.027172878
-0.02702019
-0.0268675
-0.026256744
-0.025645988
-0.025187919
-0.02503523
-0.024882542
-0.024577163
-0.024424473
-0.024424473
-0.024424473
-0.024271784
-0.023661027
-0.02320296
-0.02305027
-0.02289758
-0.02289758
-0.022592204
-0.022134135
-0.021828756
-0.021523377
-0.021370688
-0.021065312
-0.020759933
-0.020454554
-0.020149175
-0.01953842
-0.018622283
-0.018011527
-0.017706148
-0.01740077
-0.016790014
-0.016026566
-0.015110431
-0.014194295
-0.01327816
-0.012362024
-0.011751268
-0.011445889
-0.01114051
-0.010987822
-0.010682443
-0.010224376
-0.009766307
-0.009155551
-0.008544793
-0.007934038
-0.0073232804
-0.0070179016
-0.0062544555
-0.0053383205
-0.0045748744
-0.0039641173
-0.0032006712
-0.002437225
-0.0016737792
-0.0010630223
-2.995762E-4
3.111806E-4
0.0010746268
0.001990762
0.0029068973
0.0038230326
0.0044337893
0.0048918575
0.005807993
0.0070295064
0.00825102
0.009167155
0.009777913
0.010388669
0.010846736
0.011610182
0.012526318
0.013595143
0.014511278
0.015274724
0.01619086
0.016954307
0.01787044
0.018939266
0.01970271
0.020618847
0.021687672
0.022909185
0.023672631
0.024436077
0.025046835
0.026115658
0.027489861
0.028864065
0.0297802
0.030543648
0.031459782
0.03252861
0.033444744
0.034360874
0.035124324
0.03604046
0.037109282
0.03817811
0.03924693
0.040163066
0.040926512
0.04199534
0.043064162
0.043980297
0.044743743
0.045507193
0.046423323
0.04764484
0.04901904
0.050087865
0.051004004
0.051920135
0.052836273
0.053752407
0.05482123
0.05573737
0.056500815
0.057569638
0.05863846
0.059554596
0.06031804
0.06123418
0.062303003
0.063677214
0.06474604
0.06535679
0.06612024
0.06718906
0.068410575
0.06963209
0.07054823
0.07146436
0.072227806
0.07299125
0.07390739
0.07482352
0.075586975
0.0766558
0.07772461
0.07848807
0.07925151
0.07986227
0.08062571
0.08154185
0.082610674
0.08383218
0.0850537
0.08627521
0.08719135
0.08810749
0.088870935
0.089634374
0.09055051
0.09146665
0.09238278
0.09345161
0.094520435
0.095436566
0.096352704
0.09711615
0.097879596
0.098795734
0.09955918
0.100628
0.101544134
0.10261296
0.1033764
0.104445234
0.10536137
0.1062775
0.106888264
0.1076517
0.10856784
0.109636664
0.1105528
0.11131625
0.112079695
0.112690456
0.113453895
0.11467541
0.11589693
0.11696574
0.1175765
0.118187256
0.11879802
0.11956146
0.12032491
0.12124105
0.12230987
0.12322601
0.123989455
0.1247529
0.12566903
0.12673786
0.127654
0.12826476
0.12872282
0.12948626
0.1304024
0.13147122
0.13238735
0.13299811
0.13360888
0.13421963
0.13528846
0.13650997
0.13742611
0.13803686
0.13864762
0.13941108
0.14032719
0.14139602
0.14246485
0.14338098
0.14414443
0.14475518
0.14536594
0.14612938
0.14689283
0.14780897
0.1488778
0.14979394
0.15040469
0.15101545
0.15208428
0.15315309
0.15406923
0.15483268
0.15544343
0.15635957
0.1572757
0.15803915
0.1588026
0.15971874
0.16078755
0.16170369
0.16277252
0.16368866
0.16429941
0.16491015
0.16582629
0.16674243
0.16765857
0.16842201
0.16903277
0.16979621
0.17055966
0.17101774
0.17162849
0.17239194
0.17300269
0.17361346
0.17391883
0.1743769
0.17514035
0.1759038
0.17666723
0.17758337
0.1784995
0.17941564
0.1800264
0.18033177
0.18078984
0.1812479
0.18170598
0.18201135
0.18231674
0.1827748
0.18308018
0.18338557
0.18384363
0.18414901
0.18445438
0.18460707
0.18491246
0.18521783
0.1856759
0.1858286
0.18613397
0.18643935
0.18689741
0.18735549
0.18796624
0.1884243
0.18903506
0.1899512
0.19071464
0.19147809
0.19224153
0.19300498
0.19376843
0.19422649
0.19483726
0.19544801
0.19621146
0.19682221
0.19743297
0.19819641
0.19880718
0.19911255
0.19926524
0.19926524
0.19972332
0.20033407
0.2012502
0.20201364
0.20231901
0.2024717
0.20277709
0.20338784
0.2039986
0.20445667
0.20445667
0.20430398
0.20445667
0.20491473
0.20506743
0.20522012
0.2055255
0.20583087
0.20613626
0.20644163
0.20674701
0.2070524
0.20735776
0.20766315
0.20796853
0.2082739
0.2084266
0.20873198
0.20888466
0.20903735
0.20903735
0.20934273
0.2096481
0.20995349
0.21010618
0.21025887
0.21010618
0.20995349
0.21010618
0.21010618
0.21041156
0.21056424
0.21071693
0.21086963
0.21086963
0.21102232
0.21117501
0.21163307
0.21209113
0.21270189
0.21285458
0.21270189
0.2125492
0.21270189
0.21315995
0.21361803
0.21361803
0.21331264
0.21331264
0.2137707
0.21407609
0.21438147
0.21453416
0.21499223
0.21529761
0.21560298
0.21606106
0.21651912
0.2169772
0.21728256
0.21743526
0.21758795
0.21804601
0.21850409
0.21896215
0.21942021
0.2197256
0.21987829
0.22003098
0.22018367
0.22048904
0.22079442
0.2210998
0.22171056
0.22232132
0.22247401
0.2226267
0.22277938
0.22339015
0.22384821
0.2240009
0.2240009
0.2240009
0.2240009
0.2240009
0.22384821
0.22369552
0.22384821
0.2241536
0.22430627
0.22430627
0.22430627
0.22445896
0.22445896
0.22445896
0.22445896
0.2241536
0.22384821
0.22369552
0.22354282
0.22354282
0.22339015
0.22354282
0.22369552
0.22369552
0.22339015
0.22323745
0.22293207
0.22277938
0.2226267
0.22216862
0.22201593
0.22201593
0.22216862
0.2226267
0.22308476
0.22323745
0.22308476
0.22247401
0.22186324
0.22155787
0.22125249
0.22079442
0.22033635
0.21987829
0.21942021
0.21896215
0.21880946
0.21880946
0.21865676
0.21850409
0.2183514
0.2181987
0.2181987
0.2181987
0.21789332
0.21743526
0.2168245
0.21667181
0.2168245
0.21667181
0.21606106
0.21529761
0.21483953
0.21468684
0.21468684
0.21438147
0.2139234
0.21361803
0.21361803
0.21361803
0.21331264
0.21300726
0.21270189
0.21239652
0.21178576
0.21132769
0.21102232
0.21086963
0.21086963
0.21041156
0.20995349
0.20949543
0.20934273
0.20919004
0.20919004
0.20919004
0.20903735
0.20888466
0.20873198
0.2084266
0.2082739
0.20796853
0.20796853
0.20781584
0.20766315
0.20720507
0.2068997
0.20659432
0.20659432
0.20628895
0.20598356
0.2055255
0.20506743
0.20476204
0.20445667
0.20430398
0.20415129
0.20384592
0.20354053
0.20323515
0.20277709
0.2024717
0.20231901
0.20201364
0.20186095
0.20170826
0.20155556
0.20155556
0.20140289
0.2010975
0.20079212
0.20033407
0.20002869
0.199876
0.19957063
0.19941793
0.19911255
0.19880718
0.1985018
0.19804373
0.19773835
0.19758566
0.19743297
0.1971276
0.19666952
0.19636415
0.19605877
0.19590607
0.1957534
0.19529532
0.19483726
0.19453187
0.19422649
0.19376843
0.19331037
0.19300498
0.1926996
0.19239423
0.19208884
0.19163078
0.1911727
0.19086733
0.19056195
0.19010387
0.18949312
0.18903506
0.18872967
0.18857698
0.18811893
0.18750818
0.1870501
0.18659204
0.18628666
0.18598127
0.18552321
0.18506515
0.18445438
0.18384363
0.18338557
0.18323287
0.18292749
0.18231674
0.18170598
0.1812479
0.18094254
0.18048446
0.17956832
0.17865218
0.17804143
0.17758337
0.17743067
0.17712529
0.17651454
0.1757511
0.17529304
0.17483497
0.17422421
0.17361346
0.17300269
0.17239194
0.17193387
0.1714758
0.17086504
0.17025429
0.16964354
0.16918546
0.1685747
0.16811663
0.16735318
0.16674243
0.16597898
0.16552092
0.16475748
0.16414672
0.16338328
0.16277252
0.16231444
0.16170369
0.16109294
0.16048218
0.15987141
0.15910797
0.15834452
0.15773377
0.15712301
0.15651226
0.15574881
0.15498537
0.1542219
0.15345846
0.15269502
0.15208428
0.15132083
0.15040469
0.14964125
0.1488778
0.14826705
0.14765628
0.14689283
0.1459767
0.14506057
0.1444498
0.14399174
0.14353368
0.14261754
0.1417014
0.14063257
0.13971645
0.138953
0.13834225
0.13773149
0.13696805
0.13620459
0.13513577
0.13421963
0.1333035
0.13238735
0.13162391
0.13116585
0.13070777
0.13009702
0.12963895
0.12887551
0.12811206
0.12704325
0.12612711
0.12521097
0.124447525
0.12383676
0.123378694
0.12261525
0.1218518
0.121088356
0.12032491
0.11971415
0.119103394
0.11833995
0.1175765
0.116813056
0.11604962
0.115438856
0.11452272
0.11360658
0.112690456
0.111927
0.11131625
0.11070549
0.110247426
0.10948398
0.108720526
0.10795708
0.107346326
0.10673557
0.1062775
0.10566675
0.1049033
0.10429254
0.103529096
0.10291834
0.10215489
0.101544134
0.10093338
0.100169934
0.09955918
0.09894842
0.09849035
0.09818497
0.097726904
0.09711615
0.09650539
0.09574194
0.094978504
0.09482581
0.095131196
0.09482581
0.0936043
0.092077404
0.09100858
0.090245135
0.089787066
0.089329
0.08902363
0.088260174
0.08734404
0.0865806
0.08566446
0.0850537
0.08429025
0.083526805
0.08276337
0.082152605
0.08138916
0.080778405
0.080167644
0.07955689
0.07894613
0.078335375
0.07772461
0.076961175
0.07619773
0.075586975
0.075128905
0.074518144
0.07390739
0.073143944
0.07238049
0.07192243
0.071158975
0.07039554
0.06963209
0.06902134
0.068410575
0.06779982
0.06734175
0.06673099
0.06627292
0.06566217
0.065051414
0.06444066
0.0638299
0.063219145
0.06260838
0.061997626
0.06138687
0.060623422
0.060012665
0.059554596
0.059096534
0.058485772
0.057875015
0.05741695
0.057111572
0.05680619
0.056348123
0.05573737
0.05497392
0.054363165
0.053752407
0.05329434
0.052836273
0.052225515
0.051614758
0.051004004
0.050545935
0.049935177
0.049477108
0.04901904
0.048560977
0.04795022
0.04749215
0.046881393
0.046576012
0.046117947
0.045659877
0.045049123
0.044591054
0.044438366
0.043980297
0.04336954
0.04275878
0.042300716
0.04199534
0.04168996
0.041231893
0.040773824
0.040315755
0.039857686
0.039399624
0.038941555
0.038483486
0.038330797
0.03817811
0.03772004
0.037109282
0.036498528
0.036193147
0.03588777
0.0354297
0.035124324
0.034666255
0.034208186
0.033750117
0.033139367
0.032681298
0.03222323
0.03191785
0.03161247
0.031001713
0.030543648
0.029932888
0.029474821
0.029016754
0.028558686
0.027947929
0.02764255
0.027337171
0.027184483
0.026879104
0.026268348
0.02565759
0.025199523
0.024894144
0.024588766
0.024130698
0.023672631
0.023519943
0.023214564
0.022756495
0.022298427
0.02199305
0.021687672
0.021229602
0.020771537
0.020466158
0.02016078
0.01970271
0.019397331
0.019244645
0.019091954
0.018786576
0.018328508
0.01802313
0.017717753
0.017412374
0.016954307
0.016648928
0.01619086
0.015885482
0.015427414
0.0151220355
0.014969345
0.014663966
0.014358589
0.014053211
0.013595143
0.013137074
0.012679007
0.01222094
0.012068251
0.011915561
0.011610182
0.010999426
0.010388669
0.01008329
0.009930601
0.009472534
0.008861776
0.00825102
0.007945642
0.0077929525
0.007640263
0.0074875737
0.0071821953
0.006876817
0.0062660603
0.005807993
0.0056553036
0.0056553036
0.005349925
0.004739168
0.0042811004
0.003975722
0.0041284114
0.0041284114
0.0038230326
0.0033649649
0.0029068973
0.0024488298
0.0022961404
0.0022961404
0.0021434512
0.0018380729
0.0013800052
9.219375E-4
9.219375E-4
7.6924835E-4
6.165592E-4
4.638699E-4
1.5849143E-4
-2.995762E-4
-6.0495455E-4
-7.576437E-4
-9.103331E-4
-0.0012157115
-0.00152109
-0.00152109
-0.00152109
-0.0016737792
-0.0019791573
-0.002437225
-0.0027426034
-0.0028952928
-0.0030479822
-0.0032006712
-0.0035060495
-0.003658739
-0.0038114283
-0.0039641173
-0.0041168067
-0.0042694956
-0.0045748744
-0.0048802528
-0.005032942
-0.005185631
-0.0053383205
-0.0053383205
-0.00549101
-0.0057963887
-0.0059490767
-0.0062544555
-0.0065598343
-0.006712523
-0.006712523
-0.006712523
-0.0070179016
-0.0073232804
-0.0076286583
-0.0076286583
-0.0077813477
-0.008086726
-0.008544793
-0.009002861
-0.009308239
-0.00946093
-0.009613618
-0.009766307
-0.010224376
-0.010682443
-0.01114051
-0.011293201
-0.011598578
-0.011751268
-0.012209335
-0.012820093
-0.01327816
-0.013583539
-0.013583539
-0.013583539
-0.013736229
-0.013736229
-0.013430851
-0.01327816
-0.01327816
-0.013583539
-0.014194295
-0.014805052
-0.015415808
-0.016026566
-0.016484635
-0.0169427
-0.01724808
-0.017858837
-0.018469593
-0.018774971
-0.018927662
-0.01908035
-0.01953842
-0.019996485
-0.020149175
-0.019996485
-0.019996485
-0.020301864
-0.020607242
-0.021065312
-0.021523377
-0.021981446
-0.022439513
-0.022744892
-0.02289758
-0.02320296
-0.023813717
-0.024577163
-0.024882542
-0.025187919
-0.025493298
-0.025645988
-0.025798677
-0.025951365
-0.026256744
-0.026714811
-0.027325569
-0.027630948
-0.027936326
-0.028241705
-0.028699772
-0.029005151
-0.029310532
-0.029615905
-0.030073974
-0.030532043
-0.030990109
-0.031448178
-0.031906247
-0.032364316
-0.03266969
-0.032822378
-0.03312776
-0.033433136
-0.033891205
-0.034349274
-0.03465465
-0.03511272
-0.03557079
-0.035876162
-0.03633423
-0.036639612
-0.037097678
-0.037708435
-0.038319193
-0.03862457
-0.03862457
-0.03862457
-0.038929947
-0.039388016
-0.039693397
-0.040151462
-0.04076222
-0.04122029
-0.041372977
-0.041678354
-0.042136423
-0.04259449
-0.043052558
-0.04335794
-0.043663315
-0.044121385
-0.044579454
-0.044884827
-0.045190208
-0.045495585
-0.045953654
-0.04656441
-0.04686979
-0.04702248
-0.04717517
-0.047785923
-0.04854937
-0.049312815
-0.049618196
-0.049770884
-0.050076265
-0.05053433
-0.051145088
-0.051450465
-0.051755846
-0.051908534
-0.052061222
-0.0523666
-0.05251929
-0.05267198
-0.05313005
-0.05389349
-0.05435156
-0.054656938
-0.05480963
-0.054962322
-0.05526769
-0.05572576
-0.05603114
-0.05633652
-0.056794588
-0.057252657
-0.057710722
-0.058016103
-0.05832148
-0.058474172
-0.05877955
-0.059237618
-0.059848376
-0.060459133
-0.06076451
-0.060917202
-0.061222572
-0.06152795
-0.061986018
-0.062291395
-0.062596776
-0.06290215
-0.06336022
-0.063970976
-0.06427636
-0.064429045
-0.06458174
-0.064887114
-0.06534518
-0.06565056
-0.06580325
-0.06610863
-0.066414006
-0.06702477
-0.06733014
-0.067635514
-0.067635514
-0.0679409
-0.068246275
-0.06855165
-0.06900972
-0.0693151
-0.069620475
-0.06977317
-0.06992586
-0.070078544
-0.07038393
-0.07099468
-0.07145275
-0.07175813
-0.07175813
-0.071605444
-0.071605444
-0.07191082
-0.072521575
-0.07282696
-0.07267427
-0.07267427
-0.07267427
-0.073132336
-0.073437706
-0.0735904
-0.0735904
-0.0735904
-0.07374308
-0.073895775
-0.07374308
-0.0735904
-0.07328502
-0.07328502
-0.073437706
-0.0735904
-0.0735904
-0.07374308
-0.07374308
-0.073895775
-0.07404847
-0.074353844
-0.074353844
-0.074353844
-0.074353844
-0.07420115
-0.074353844
-0.074353844
-0.07465922
-0.07481191
-0.0749646
-0.0749646
-0.0749646
-0.0749646
-0.07526998
-0.07542267
-0.07526998
-0.0749646
-0.07481191
-0.07481191
-0.0749646
-0.07526998
-0.07526998
-0.0749646
-0.07465922
-0.074506536
-0.074506536
-0.074506536
-0.07465922
-0.074506536
-0.074506536
-0.07465922
-0.07481191
-0.07481191
-0.07481191
-0.074506536
-0.074506536
-0.074506536
-0.074506536
-0.074506536
-0.07465922
-0.07465922
-0.07465922
-0.07465922
-0.074506536
-0.074506536
-0.07420115
-0.07404847
-0.07404847
-0.07404847
-0.07404847
-0.07420115
-0.07420115
-0.073895775
-0.07374308
-0.07374308
-0.073895775
-0.07404847
-0.073895775
-0.07374308
-0.07328502
-0.072979644
-0.07282696
-0.07282696
-0.07267427
-0.07236889
-0.0722162
-0.072063506
-0.0722162
-0.0722162
-0.072063506
-0.072063506
-0.07191082
-0.072063506
-0.072063506
-0.0722162
-0.07191082
-0.07145275
-0.07084199
-0.07038393
-0.07023124
-0.07023124
-0.070078544
-0.06992586
-0.069620475
-0.0693151
-0.06916241
-0.06916241
-0.06916241
-0.06855165
-0.067788206
-0.06702477
-0.06671939
-0.0665667
-0.06626132
-0.06610863
-0.06595594
-0.06580325
-0.065497875
-0.06534518
-0.06534518
-0.065497875
-0.06519249
-0.06473442
-0.06427636
-0.06427636
-0.064429045
-0.064429045
-0.06412367
-0.063970976
-0.06381829
-0.06381829
-0.06381829
-0.063970976
-0.063970976
-0.0636656
-0.06336022
-0.06290215
-0.062596776
-0.062444087
-0.062444087
-0.062596776
-0.062596776
-0.06274946
-0.06274946
-0.062596776
-0.062444087
-0.062444087
-0.062291395
-0.062291395
-0.06213871
-0.06213871
-0.06213871
-0.06213871
-0.061986018
-0.061986018
-0.061986018
-0.061833333
-0.06152795
-0.061222572
-0.061069887
-0.060917202
-0.06076451
-0.060611825
-0.060611825
-0.060611825
-0.060459133
-0.060459133
-0.060306445
-0.060153753
-0.059848376
-0.059542995
-0.059695687
-0.060001064
-0.060153753
-0.060153753
-0.060001064
-0.059542995
-0.059237618
-0.059237618
-0.059390306
-0.059390306
-0.05908493
-0.05877955
-0.05877955
-0.058932237
-0.058932237
-0.05862686
-0.05816879
-0.057863414
-0.057558034
-0.057252657
-0.057099964
-0.057099964
-0.057099964
-0.056947276
-0.0566419
-0.056489207
-0.056489207
-0.05633652
-0.05587845
-0.055420384
-0.054962322
-0.05450425
-0.054198872
-0.05404618
-0.053740803
-0.053435426
-0.05313005
-0.052977357
-0.05267198
-0.0523666
-0.051908534
-0.051603153
-0.051450465
-0.051450465
-0.051450465
-0.051450465
-0.051603153
-0.051603153
-0.051755846
-0.051755846
-0.051908534
-0.052061222
-0.052061222
-0.052061222
-0.051755846
-0.051450465
-0.051450465
-0.051603153
-0.051755846
-0.051603153
-0.051297776
-0.05068702
-0.05053433
-0.05053433
-0.05053433
-0.05053433
-0.050228953
-0.049618196
-0.049160127
-0.04885475
-0.049007438
-0.049312815
-0.049160127
-0.049007438
-0.048702057
-0.04854937
-0.04839668
-0.048243992
-0.0480913
-0.04793861
-0.04793861
-0.0480913
-0.0480913
-0.0480913
-0.04793861
-0.047633234
-0.047480546
-0.047327857
-0.047480546
-0.047480546
-0.047633234
-0.047785923
-0.047633234
-0.047327857
-0.04702248
-0.04686979
-0.0467171
-0.04656441
-0.046411723
-0.04656441
-0.04656441
-0.046411723
-0.045953654
-0.045648273
-0.045342896
-0.045190208
-0.045190208
-0.045190208
-0.045037515
-0.044884827
-0.04473214
-0.04473214
-0.04473214
-0.04473214
-0.044579454
-0.044579454
-0.04473214
-0.044884827
-0.045037515
-0.045037515
-0.044884827
-0.04473214
-0.04442676
-0.044274073
-0.04442676
-0.044579454
-0.044884827
-0.045190208
-0.045037515
-0.044579454
-0.044274073
-0.044274073
-0.044274073
-0.044274073
-0.044579454
-0.044579454
-0.04442676
-0.044121385
-0.043816004
-0.043968696
-0.043968696
-0.043510627
-0.043052558
-0.04289987
-0.043052558
-0.043052558
-0.043052558
-0.043052558
-0.043205246
-0.04335794
-0.04335794
-0.043510627
-0.043663315
-0.043663315
-0.043663315
-0.043663315
-0.043510627
-0.04335794
-0.043052558
-0.04289987
-0.04289987
-0.04289987
-0.04289987
-0.04274718
-0.04228911
-0.042136423
-0.042136423
-0.0424418
-0.04274718
-0.0424418
-0.042136423
-0.04198373
-0.042136423
-0.042136423
-0.042136423
-0.042136423
-0.04198373
-0.041831043
-0.041678354
-0.04152567
-0.041678354
-0.041831043
-0.04198373
-0.041678354
-0.041372977
-0.041372977
-0.04152567
-0.04152567
-0.041372977
-0.041372977
-0.041372977
-0.04122029
-0.0410676
-0.04091491
-0.0410676
-0.0410676
-0.0410676
-0.0410676
-0.04091491
-0.04091491
-0.04091491
-0.04091491
-0.04091491
-0.04091491
-0.0410676
-0.0410676
-0.0410676
-0.04091491
-0.04076222
-0.04060953
-0.040456843
-0.040304154
-0.040151462
-0.040304154
-0.040456843
-0.040456843
-0.040151462
-0.039846085
-0.039846085
-0.039998773
-0.039998773
-0.040304154
-0.040304154
-0.039998773
-0.039540704
-0.039388016
-0.039388016
-0.039540704
-0.039388016
-0.039235327
-0.039235327
-0.039388016
-0.039693397
-0.039846085
-0.039846085
-0.039693397
-0.039388016
-0.039388016
-0.039693397
-0.039846085
-0.039998773
-0.039846085
-0.039693397
-0.039693397
-0.039846085
-0.039998773
-0.039998773
-0.039998773
-0.040304154
-0.04060953
-0.04091491
-0.04060953
-0.040456843
-0.040151462
-0.039846085
-0.039693397
-0.039693397
-0.039693397
-0.039693397
-0.039693397
-0.039846085
-0.039998773
-0.040151462
-0.040151462
-0.040151462
-0.040151462
-0.040304154
-0.040456843
-0.040456843
-0.040456843
-0.040456843
-0.040304154
-0.040456843
-0.04060953
-0.040456843
-0.040304154
-0.040151462
-0.040151462
-0.040304154
-0.040304154
-0.040304154
-0.040151462
-0.039998773
-0.039846085
-0.039846085
-0.039693397
-0.039693397
-0.039540704
-0.039540704
-0.039693397
-0.039693397
-0.039693397
-0.039540704
-0.039388016
-0.039388016
-0.039235327
-0.039235327
-0.038929947
-0.03877726
-0.03862457
-0.03862457
-0.03877726
-0.038929947
-0.038929947
-0.03877726
-0.03862457
-0.038471885
-0.038471885
-0.038471885
-0.038319193
-0.038013816
-0.037861127
-0.038013816
-0.038319193
-0.038471885
-0.038166504
-0.037708435
-0.037708435
-0.037861127
-0.038319193
-0.038471885
-0.038319193
-0.038013816
-0.037861127
-0.038013816
-0.038166504
-0.038319193
-0.038319193
-0.038166504
-0.037861127
-0.037861127
-0.038013816
-0.038166504
-0.038319193
-0.038471885
-0.038471885
-0.03862457
-0.03877726
-0.03877726
-0.038929947
-0.038929947
-0.038929947
-0.03862457
-0.03862457
-0.03877726
-0.039235327
-0.039388016
-0.039388016
-0.039388016
-0.039388016
-0.039540704
-0.039693397
-0.039846085
-0.039998773
-0.040151462
-0.040304154
-0.040456843
-0.040456843
-0.040456843
-0.04091491
-0.04122029
-0.041372977
-0.0410676
-0.04091491
-0.0410676
-0.041372977
-0.041678354
-0.041831043
-0.041831043
-0.04198373
-0.042136423
-0.04228911
-0.04228911
-0.04259449
-0.04289987
-0.043205246
-0.043510627
-0.043663315
-0.043663315
-0.043510627
-0.043510627
-0.043816004
-0.044121385
-0.04442676
-0.044579454
-0.04473214
-0.045037515
-0.045190208
-0.045190208
-0.045190208
-0.045495585
-0.045953654
-0.04625903
-0.04625903
-0.04625903
-0.046411723
-0.046411723
-0.046411723
-0.046411723
-0.046411723
-0.0467171
-0.04702248
-0.04717517
-0.047327857
-0.047480546
-0.047633234
-0.047785923
-0.04793861
-0.04793861
-0.0480913
-0.04839668
-0.048702057
-0.048702057
-0.048702057
-0.04885475
-0.049007438
-0.049160127
-0.049465507
-0.049618196
-0.049923573
-0.050076265
-0.050076265
-0.050076265
-0.050076265
-0.050076265
-0.05038164
-0.050839707
-0.051145088
-0.051297776
-0.051450465
-0.051603153
-0.051908534
-0.05221391
-0.0523666
-0.05267198
-0.05282467
-0.05267198
-0.05282467
-0.05313005
-0.053588115
-0.05404618
-0.05435156
-0.054198872
-0.054198872
-0.05435156
-0.054656938
-0.05480963
-0.054962322
-0.05511501
-0.055573072
-0.05572576
-0.05572576
-0.05572576
-0.05603114
-0.05618383
-0.05633652
-0.0566419
-0.056794588
-0.056947276
-0.056947276
-0.057099964
-0.057252657
-0.057405345
-0.057558034
-0.057558034
-0.057558034
-0.057710722
-0.05816879
-0.05862686
-0.05877955
-0.05862686
-0.05832148
-0.05832148
-0.058932237
-0.059542995
-0.059542995
-0.059390306
-0.059390306
-0.059542995
-0.059542995
-0.059542995
-0.059695687
-0.059695687
-0.059848376
-0.060153753
-0.060306445
-0.060306445
-0.060153753
-0.060459133
-0.060917202
-0.061222572
-0.061069887
-0.061069887
-0.061069887
-0.061222572
-0.061222572
-0.061222572
-0.061222572
-0.061375264
-0.061375264
-0.061222572
-0.061222572
-0.061375264
-0.06168064
-0.061833333
-0.06168064
-0.06152795
-0.06152795
-0.06168064
-0.061986018
-0.061986018
-0.061833333
-0.06168064
-0.061833333
-0.061833333
-0.061833333
-0.061833333
-0.061986018
-0.061986018
-0.061986018
-0.061833333
-0.06168064
-0.061833333
-0.061986018
-0.061986018
-0.06168064
-0.06152795
-0.06168064
-0.06168064
-0.06152795
-0.061375264
-0.061222572
-0.061222572
-0.061375264
-0.061375264
-0.061375264
-0.061222572
-0.061069887
-0.061069887
-0.061069887
-0.06076451
-0.060611825
-0.060306445
-0.060306445
-0.060306445
-0.060306445
-0.060306445
-0.060306445
-0.060153753
-0.059848376
-0.059542995
-0.059390306
-0.059237618
-0.059237618
-0.059390306
-0.059390306
-0.059237618
-0.058932237
-0.05877955
-0.05877955
-0.05862686
-0.058474172
-0.05816879
-0.057863414
-0.058016103
-0.05816879
-0.05816879
-0.058016103
-0.057710722
-0.057558034
-0.057558034
-0.057558034
-0.057558034
-0.057405345
-0.057405345
-0.057252657
-0.057099964
-0.056947276
-0.056947276
-0.056947276
-0.056794588
-0.0566419
-0.05633652
-0.05633652
-0.05618383
-0.05603114
-0.05603114
-0.05603114
-0.05603114
-0.05603114
-0.05603114
-0.05618383
-0.05633652
-0.05633652
-0.05603114
-0.05587845
-0.05587845
-0.05618383
-0.05633652
-0.05633652
-0.05633652
-0.056489207
-0.0566419
-0.0566419
-0.056794588
-0.056947276
-0.057252657
-0.057558034
-0.057710722
-0.058016103
-0.05816879
-0.058474172
-0.05908493
-0.059542995
-0.060001064
-0.060459133
-0.06076451
-0.060917202
-0.060917202
-0.061222572
-0.061986018
-0.062596776
-0.06290215
-0.063054845
-0.06336022
-0.063970976
-0.064429045
-0.06473442
-0.065039806
-0.065497875
-0.06610863
-0.0665667
-0.06671939
-0.06702477
-0.06733014
-0.0679409
-0.06839896
-0.06885703
-0.0693151
-0.069620475
-0.070078544
-0.07053661
-0.07084199
-0.07145275
-0.07191082
-0.07236889
-0.07282696
-0.072979644
-0.073132336
-0.073437706
-0.07404847
-0.074506536
-0.0749646
-0.07511729
-0.07542267
-0.075880736
-0.076338805
-0.07664418
-0.07694956
-0.07740763
-0.0778657
-0.07832377
-0.07862914
-0.078781836
-0.07893453
-0.079545274
-0.08000334
-0.08046141
-0.080614105
-0.08076679
-0.08107217
-0.08168293
-0.082141
-0.082446374
-0.082599066
-0.08275175
-0.08290444
-0.08320982
-0.08366789
-0.08382058
-0.083973266
-0.08412596
-0.084431335
-0.08473671
-0.0850421
-0.085347466
-0.08565284
-0.08595822
-0.086263604
-0.08641629
-0.08641629
-0.086263604
-0.08641629
-0.08672167
-0.08687436
-0.08687436
-0.08687436
-0.08702705
-0.08748512
-0.08748512
-0.08748512
-0.087179735
-0.087179735
-0.08733243
-0.08733243
-0.08733243
-0.087179735
-0.087179735
-0.08702705
-0.08702705
-0.08687436
-0.08687436
-0.08702705
-0.08702705
-0.08702705
-0.08687436
-0.08656898
-0.08595822
-0.08550016
-0.085347466
-0.08550016
-0.085347466
-0.08519478
-0.08519478
-0.0850421
-0.08473671
-0.08427864
-0.08382058
-0.0835152
-0.08320982
-0.08290444
-0.08229368
-0.08168293
-0.08122486
-0.08107217
-0.08076679
-0.08030872
-0.07969797
-0.079545274
-0.0792399
-0.078781836
-0.07801839
-0.07740763
-0.076796874
-0.0764915
-0.07603343
-0.07557536
-0.07481191
-0.07404847
-0.073437706
-0.072979644
-0.07236889
-0.07175813
-0.07130006
-0.07084199
-0.07023124
-0.069620475
-0.06885703
-0.0679409
-0.06733014
-0.0665667
-0.06595594
-0.06534518
-0.06473442
-0.06412367
-0.0636656
-0.063054845
-0.062291395
-0.061375264
-0.060611825
-0.060001064
-0.059390306
-0.058932237
-0.05816879
-0.057405345
-0.056489207
-0.05572576
-0.05526769
-0.05480963
-0.05404618
-0.052977357
-0.051908534
-0.050992396
-0.05038164
-0.049770884
-0.049160127
-0.04854937
-0.047785923
-0.04686979
-0.046411723
-0.045953654
-0.045342896
-0.044121385
-0.043052558
-0.04228911
-0.041831043
-0.041372977
-0.04060953
-0.039846085
-0.038929947
-0.038319193
-0.037708435
-0.03694499
-0.036028855
-0.0354181
-0.034807343
-0.034043893
-0.033280447
-0.032364316
-0.031600866
-0.030990109
-0.030379351
-0.029921286
-0.029310532
-0.028699772
-0.027936326
-0.027172878
-0.026562124
-0.025951365
-0.025187919
-0.024577163
-0.023966406
-0.023355648
-0.02289758
-0.022286825
-0.021828756
-0.021218
-0.020454554
-0.019691108
-0.01908035
-0.018774971
-0.018469593
-0.018164216
-0.017553458
-0.016790014
-0.016026566
-0.015415808
-0.014957743
-0.014499674
-0.013888916
-0.01327816
-0.012820093
-0.012514714
-0.0119039565
-0.01114051
-0.010529753
-0.010071686
-0.009918997
-0.009613618
-0.009155551
-0.008239415
-0.0076286583
-0.0073232804
-0.0070179016
-0.006712523
-0.0062544555
-0.0057963887
-0.0053383205
-0.004727564
-0.004422185
-0.0041168067
-0.003658739
-0.0030479822
-0.0025899145
-0.0022845361
-0.0021318467
-0.0016737792
-0.0010630223
-6.0495455E-4
-2.995762E-4
-1.4688703E-4
1.5849143E-4
4.638699E-4
7.6924835E-4
0.0010746268
0.001227316
0.0015326944
0.001990762
0.0024488298
0.0027542082
0.0030595865
0.0033649649
0.0036703437
0.003975722
0.003975722
0.0041284114
0.0045864787
0.0050445464
0.005349925
0.005349925
0.005349925
0.005502614
0.005807993
0.006113371
0.0062660603
0.006418749
0.0067241276
0.006876817
0.0071821953
0.0071821953
0.0070295064
0.0071821953
0.0074875737
0.007945642
0.008403709
0.008556399
0.008556399
0.00825102
0.00809833
0.00809833
0.00825102
0.008403709
0.008556399
0.008556399
0.008556399
0.008556399
0.008709088
0.009014467
0.009167155
0.009167155
0.009167155
0.009319845
0.009472534
0.009625223
0.009472534
0.009319845
0.009319845
0.009319845
0.009319845
0.009319845
0.009319845
0.009472534
0.009472534
0.009319845
0.009167155
0.009167155
0.009167155
0.009167155
0.009014467
0.009014467
0.009167155
0.009167155
0.009014467
0.008709088
0.008556399
0.008556399
0.008556399
0.008403709
0.00809833
0.007945642
0.007945642
0.007945642
0.007945642
0.0077929525
0.007640263
0.0073348847
0.0073348847
0.0073348847
0.0071821953
0.0070295064
0.006876817
0.0067241276
0.0067241276
0.006418749
0.0062660603
0.0062660603
0.0059606815
0.005807993
0.0056553036
0.005349925
0.0051972354
0.0048918575
0.0045864787
0.0044337893
0.0044337893
0.0042811004
0.003975722
0.0035176543
0.003212276
0.0030595865
0.0029068973
0.002601519
0.0021434512
0.0018380729
0.0016853836
0.0015326944
0.001227316
9.219375E-4
6.165592E-4
4.638699E-4
3.111806E-4
5.8023725E-6
-2.995762E-4
-6.0495455E-4
-9.103331E-4
-0.0010630223
-0.0013684009
-0.00152109
-0.0018264686
-0.0022845361
-0.0027426034
-0.0032006712
-0.0035060495
-0.0039641173
-0.004422185
-0.004727564
-0.0048802528
-0.005032942
-0.00549101
-0.006101766
-0.0065598343
-0.0070179016
-0.007170591
-0.007170591
-0.0073232804
-0.0077813477
-0.008392105
-0.008850172
-0.009002861
-0.009155551
-0.009308239
-0.009766307
-0.010224376
-0.010682443
-0.01114051
-0.011598578
-0.0119039565
-0.012056647
-0.012362024
-0.012514714
-0.012514714
-0.012820093
-0.012972781
-0.01327816
-0.013583539
-0.013736229
-0.014041606
-0.014194295
-0.014194295
-0.014194295
-0.014194295
-0.014652364
-0.014957743
-0.015110431
-0.015110431
-0.015110431
-0.015263122
-0.015415808
-0.0155684985
-0.016026566
-0.016179256
-0.016331945
-0.016331945
-0.016179256
-0.016179256
-0.016179256
-0.016179256
-0.016331945
-0.016637323
-0.0169427
-0.01709539
-0.01709539
-0.01709539
-0.01724808
-0.017553458
-0.017706148
-0.017706148
-0.017706148
-0.017706148
-0.017858837
-0.018164216
-0.018316904
-0.018316904
-0.018164216
-0.018316904
-0.018469593
-0.018622283
-0.018622283
-0.018622283
-0.018774971
-0.018774971
-0.018927662
-0.01908035
-0.01923304
-0.019385729
-0.019385729
-0.019385729
-0.019691108
-0.019843796
-0.019843796
-0.019843796
-0.019843796
-0.019996485
-0.019996485
-0.019996485
-0.019996485
-0.020149175
-0.020301864
-0.020454554
-0.020454554
-0.020607242
-0.020759933
-0.020912621
-0.020759933
-0.020454554
-0.020149175
-0.020149175
-0.020454554
-0.020454554
-0.020454554
-0.020454554
-0.020454554
-0.020301864
-0.019996485
-0.019843796
-0.019843796
-0.019996485
-0.019996485
-0.019996485
-0.019843796
-0.019843796
-0.019691108
-0.019385729
-0.01923304
-0.01923304
-0.01923304
-0.01908035
-0.018774971
-0.018622283
-0.018469593
-0.018469593
-0.018316904
-0.018164216
-0.018011527
-0.017858837
-0.017706148
-0.017553458
-0.01740077
-0.01740077
-0.01709539
-0.016790014
-0.016331945
-0.016179256
-0.015873877
-0.015873877
-0.016026566
-0.016026566
-0.015721187
-0.015263122
-0.014805052
-0.014652364
-0.014499674
-0.014346985
-0.014346985
-0.014194295
-0.014041606
-0.013888916
-0.013430851
-0.012972781
-0.012667403
-0.012514714
-0.012362024
-0.012209335
-0.012056647
-0.011598578
-0.01114051
-0.010682443
-0.010529753
-0.010377064
-0.010377064
-0.010224376
-0.009766307
-0.009308239
-0.009002861
-0.008850172
-0.008392105
-0.008086726
-0.0077813477
-0.0076286583
-0.0073232804
-0.0070179016
-0.006712523
-0.006407145
-0.0059490767
-0.0056436993
-0.00549101
-0.005032942
-0.0045748744
-0.0042694956
-0.0041168067
-0.0038114283
-0.0035060495
-0.0032006712
-0.0027426034
-0.0022845361
-0.0019791573
-0.0016737792
-0.0016737792
-0.0013684009
-0.0010630223
-4.5226538E-4
5.8023725E-6
3.111806E-4
6.165592E-4
7.6924835E-4
0.001227316
0.0018380729
0.0024488298
0.0027542082
0.0030595865
0.0035176543
0.0041284114
0.004739168
0.005349925
0.005807993
0.0062660603
0.0065714386
0.0071821953
0.0077929525
0.008403709
0.009014467
0.009625223
0.01008329
0.010541359
0.011152115
0.011762872
0.01222094
0.012831697
0.013442453
0.01390052
0.014358589
0.014816657
0.015274724
0.015885482
0.016648928
0.017412374
0.017717753
0.018175818
0.018633887
0.019091954
0.019550022
0.020008089
0.020618847
0.021076914
0.021534981
0.02199305
0.022603806
0.023214564
0.02382532
0.024130698
0.024436077
0.025046835
0.025810279
0.026268348
0.026573727
0.026879104
0.027337171
0.027947929
0.028405996
0.028864065
0.029169442
0.029627511
0.030085579
0.030696334
0.031154402
0.03161247
0.03176516
0.03207054
0.032681298
0.033139367
0.033292055
0.033292055
0.033444744
0.03390281
0.034360874
0.034666255
0.034818944
0.034971632
0.0354297
0.03604046
0.03634584
0.036651213
0.036956593
0.03741466
0.037872728
0.03817811
0.038483486
0.038788866
0.038941555
0.039094243
0.03924693
0.039704997
0.040315755
0.040621135
0.040773824
0.040926512
0.0410792
0.04138458
0.04184265
0.042148028
0.042300716
0.042300716
0.04245341
0.04275878
0.043064162
0.043522228
0.04367492
0.04367492
0.04382761
0.044285677
0.044438366
0.044591054
0.044591054
0.044743743
0.045201812
0.045659877
0.045812566
0.045812566
0.045965254
0.046117947
0.046423323
0.046423323
0.046270635
0.046270635
0.046423323
0.046728704
0.046881393
0.046881393
0.046881393
0.04718677
0.04749215
0.04749215
0.04733946
0.04733946
0.04749215
0.04764484
0.047797527
0.047797527
0.04795022
0.048102908
0.048102908
0.048102908
0.048102908
0.048255596
0.048408285
0.048560977
0.048560977
0.048560977
0.048560977
0.048560977
0.048560977
0.048560977
0.048560977
0.048560977
0.048560977
0.048560977
0.048560977
0.04871366
0.04871366
0.04871366
0.04871366
0.048560977
0.048408285
0.048408285
0.048408285
0.048408285
0.048255596
0.048102908
0.04795022
0.04795022
0.048255596
0.048408285
0.048255596
0.048102908
0.048102908
0.048102908
0.048102908
0.04795022
0.047797527
0.04764484
0.04764484
0.04749215
0.04749215
0.04733946
0.04718677
0.04703408
0.046881393
0.046728704
0.046423323
0.046423323
0.046576012
0.046576012
0.046270635
0.046117947
0.046117947
0.046117947
0.046117947
0.045965254
0.045659877
0.0453545
0.0453545
0.0453545
0.0453545
0.045049123
0.044591054
0.044285677
0.044285677
0.044438366
0.044591054
0.044743743
0.044591054
0.044285677
0.044132985
0.043980297
0.04382761
0.043522228
0.04336954
0.04336954
0.043522228
0.04367492
0.043522228
0.04321685
0.04291147
0.04245341
0.042148028
0.04184265
0.04168996
0.04168996
0.04184265
0.04168996
0.04138458
0.0410792
0.040926512
0.040773824
0.040773824
0.040926512
0.040926512
0.040773824
0.040468443
0.040163066
0.040010378
0.039857686
0.040010378
0.040010378
0.039704997
0.039399624
0.038941555
0.038788866
0.038788866
0.038788866
0.038483486
0.038330797
0.038330797
0.038330797
0.03817811
0.038025416
0.03756735
0.03726197
0.03741466
0.03741466
0.03741466
0.03726197
0.036956593
0.036651213
0.036498528
0.036498528
0.036651213
0.036651213
0.036651213
0.036498528
0.036193147
0.03588777
0.03558239
0.035277013
0.035124324
0.035277013
0.035277013
0.035124324
0.034818944
0.034513567
0.034513567
0.034513567
0.034360874
0.034360874
0.034513567
0.034513567
0.034513567
0.034513567
0.034208186
0.03390281
0.033444744
0.033292055
0.033292055
0.033444744
0.033292055
0.033139367
0.032833986
0.03252861
0.03252861
0.03252861
0.03252861
0.032375917
0.03222323
0.03222323
0.03222323
0.03207054
0.03191785
0.03161247
0.03161247
0.03161247
0.03176516
0.03176516
0.031307094
0.030849023
0.030696334
0.030696334
0.030849023
0.030696334
0.030696334
0.030696334
0.030696334
0.030543648
0.030390957
0.030085579
0.030085579
0.030085579
0.029932888
0.029474821
0.029016754
0.029016754
0.029322132
0.029474821
0.029322132
0.029169442
0.029016754
0.028864065
0.028711375
0.028405996
0.028253308
0.028253308
0.028558686
0.028711375
0.028711375
0.028405996
0.028253308
0.02810062
0.028253308
0.028253308
0.02810062
0.02810062
0.02810062
0.027947929
0.02779524
0.027489861
0.027337171
0.027489861
0.027489861
0.027337171
0.027184483
0.027184483
0.027337171
0.027337171
0.027031792
0.026879104
0.026726415
0.026726415
0.026726415
0.026879104
0.026879104
0.026726415
0.026573727
0.026573727
0.026573727
0.026726415
0.026879104
0.026726415
0.026573727
0.026421037
0.026421037
0.026268348
0.026268348
0.026268348
0.026115658
0.026268348
0.026268348
0.026268348
0.026115658
0.02596297
0.02596297
0.02596297
0.02596297
0.02596297
0.025810279
0.025810279
0.025810279
0.025810279
0.025810279
0.025810279
0.02596297
0.025810279
0.02565759
0.0255049
0.0255049
0.02565759
0.02565759
0.025352212
0.025046835
0.025046835
0.025352212
0.02565759
0.02596297
0.025810279
0.02565759
0.0255049
0.025352212
0.0255049
0.02565759
0.02565759
0.025810279
0.026115658
0.026115658
0.026115658
0.02565759
0.0255049
0.0255049
0.02565759
0.02565759
0.02565759
0.02565759
0.025810279
0.025810279
0.02565759
0.025352212
0.025352212
0.0255049
0.02565759
0.02565759
0.025810279
0.025810279
0.02565759
0.02565759
0.0255049
0.0255049
0.025352212
0.0255049
0.02565759
0.025810279
0.02565759
0.025199523
0.024741456
0.024741456
0.025046835
0.025352212
0.025199523
0.024894144
0.024741456
0.024741456
0.024894144
0.025046835
0.025046835
0.025199523
0.025199523
0.025046835
0.024741456
0.024588766
0.024283387
0.024283387
0.024283387
0.024283387
0.024436077
0.024436077
0.024436077
0.024436077
0.024588766
0.024741456
0.024588766
0.024436077
0.024130698
0.024130698
0.024588766
0.025046835
0.025046835
0.024894144
0.024741456
0.024894144
0.025046835
0.025199523
0.025199523
0.025199523
0.025352212
0.025352212
0.025199523
0.025352212
0.0255049
0.02565759
0.025810279
0.02565759
0.025810279
0.02596297
0.026268348
0.026421037
0.026421037
0.026573727
0.026573727
0.026573727
0.026573727
0.026421037
0.026268348
0.026268348
0.026421037
0.026726415
0.026726415
0.026726415
0.026726415
0.026879104
0.027031792
0.027031792
0.027031792
0.026879104
0.026726415
0.027031792
0.027337171
0.027489861
0.027337171
0.027184483
0.027184483
0.027184483
0.027337171
0.027337171
0.027337171
0.027184483
0.027031792
0.027184483
0.027337171
0.027337171
0.027184483
0.027184483
0.027489861
0.02764255
0.02779524
0.02764255
0.027489861
0.027337171
0.027337171
0.027337171
0.027337171
0.027337171
0.027489861
0.027489861
0.027489861
0.027489861
0.027489861
0.02764255
0.02764255
0.027489861
0.027489861
0.027337171
0.027489861
0.02764255
0.027489861
0.027337171
0.027489861
0.027947929
0.02810062
0.02779524
0.02764255
0.02764255
0.02779524
0.02779524
0.02779524
0.02779524
0.027947929
0.027947929
0.027947929
0.02779524
0.02764255
0.02764255
0.02764255
0.02779524
0.02779524
0.02779524
0.02764255
0.027489861
0.027337171
0.027337171
0.02764255
0.02779524
0.02779524
0.02764255
0.02764255
0.02764255
0.02764255
0.027489861
0.027337171
0.027337171
0.027184483
0.027184483
0.027031792
0.027031792
0.027184483
0.027184483
0.026879104
0.026879104
0.026879104
0.027031792
0.026879104
0.026726415
0.026573727
0.026573727
0.026573727
0.026573727
0.026421037
0.026421037
0.026573727
0.026421037
0.026115658
0.025810279
0.02565759
0.025810279
0.02596297
0.02596297
0.02565759
0.025352212
0.025199523
0.025352212
0.02565759
0.02565759
0.0255049
0.025046835
0.024894144
0.025046835
0.025199523
0.025352212
0.025352212
0.025352212
0.025199523
0.025046835
0.024741456
0.024894144
0.025046835
0.025046835
0.024894144
0.024588766
0.024588766
0.024741456
0.024894144
0.024894144
0.024741456
0.024588766
0.024588766
0.024436077
0.024283387
0.024130698
0.024130698
0.024130698
0.023978008
0.023978008
0.02382532
0.02382532
0.024130698
0.024130698
0.02382532
0.023214564
0.022909185
0.022909185
0.023061873
0.023367252
0.023519943
0.023367252
0.023214564
0.023061873
0.023214564
0.023519943
0.023367252
0.022909185
0.022603806
0.022603806
0.022603806
0.022451116
0.022298427
0.022145739
0.022298427
0.022451116
0.022603806
0.022603806
0.022603806
0.022451116
0.022145739
0.02184036
0.02184036
0.021687672
0.021687672
0.021382293
0.021229602
0.021229602
0.021382293
0.021382293
0.021382293
0.021382293
0.021076914
0.020924224
0.020924224
0.020924224
0.021076914
0.020924224
0.020618847
0.020313468
0.020313468
0.020618847
0.020618847
0.020618847
0.020466158
0.02016078
0.02016078
0.02016078
0.020008089
0.01970271
0.019397331
0.019397331
0.019550022
0.019397331
0.019397331
0.019244645
0.019244645
0.019091954
0.018786576
0.018786576
0.018939266
0.018939266
0.018786576
0.018481197
0.018328508
0.018175818
0.018175818
0.018175818
0.01802313
0.017717753
0.017717753
0.01787044
0.01802313
0.01802313
0.017717753
0.017412374
0.017106995
0.017106995
0.017412374
0.017565064
0.017412374
0.017106995
0.016801616
0.016496237
0.016496237
0.016496237
0.016496237
0.016496237
0.016496237
0.016496237
0.016343549
0.01619086
0.01603817
0.015885482
0.015885482
0.015732791
0.015732791
0.01603817
0.01603817
0.015885482
0.015580103
0.015427414
0.015274724
0.015427414
0.015427414
0.015427414
0.015274724
0.014969345
0.014816657
0.014969345
0.0151220355
0.0151220355
0.014969345
0.014816657
0.014816657
0.014663966
0.014511278
0.014511278
0.014511278
0.014358589
0.014358589
0.014358589
0.014511278
0.014358589
0.014205899
0.014053211
0.014053211
0.014205899
0.014205899
0.01390052
0.013747832
0.013595143
0.013442453
0.013442453
0.0132897645
0.0132897645
0.013442453
0.0132897645
0.012984386
0.012831697
0.012831697
0.012984386
0.012831697
0.012679007
0.012526318
0.012373628
0.01222094
0.012068251
0.011762872
0.011610182
0.011762872
0.011915561
0.011915561
0.011610182
0.010999426
0.010846736
0.010846736
0.011152115
0.011152115
0.010846736
0.010541359
0.010388669
0.010388669
0.01023598
0.01023598
0.01023598
0.01023598
0.01023598
0.01008329
0.009930601
0.009930601
0.009930601
0.009930601
0.009930601
0.009930601
0.009777913
0.009625223
0.009625223
0.009777913
0.009777913
0.009625223
0.009472534
0.009319845
0.009167155
0.009167155
0.009319845
0.009167155
0.009167155
0.009014467
0.009167155
0.009167155
0.009014467
0.009014467
0.009167155
0.009167155
0.009014467
0.009014467
0.009014467
0.009014467
0.009014467
0.008861776
0.009014467
0.009167155
0.009014467
0.008861776
0.008709088
0.008709088
0.008861776
0.008861776
0.008861776
0.008556399
0.008403709
0.008556399
0.008556399
0.008556399
0.008556399
0.008556399
0.008556399
0.008403709
0.00825102
0.00825102
0.008403709
0.008403709
0.00825102
0.00825102
0.008403709
0.008556399
0.008403709
0.00809833
0.007945642
0.007945642
0.00809833
0.00809833
0.00809833
0.00809833
0.00809833
0.007945642
0.0077929525
0.007640263
0.0074875737
0.0074875737
0.0074875737
0.007640263
0.0077929525
0.007945642
0.007945642
0.0077929525
0.0077929525
0.007945642
0.007945642
0.0077929525
0.007640263
0.0073348847
0.0073348847
0.0073348847
0.0074875737
0.0074875737
0.0073348847
0.0073348847
0.0073348847
0.0074875737
0.0074875737
0.0074875737
0.007640263
0.007640263
0.0073348847
0.0070295064
0.0067241276
0.006876817
0.0071821953
0.0074875737
0.0074875737
0.0071821953
0.0071821953
0.0070295064
0.006876817
0.006876817
0.0070295064
0.0071821953
0.0071821953
0.006876817
0.006876817
0.006876817
0.0070295064
0.0070295064
0.0067241276
0.006418749
0.0062660603
0.006418749
0.0065714386
0.0065714386
0.006113371
0.005807993
0.0059606815
0.006418749
0.0065714386
0.006418749
0.0062660603
0.006113371
0.0062660603
0.0062660603
0.0062660603
0.0059606815
0.005807993
0.0059606815
0.006113371
0.006113371
0.0059606815
0.0059606815
0.005807993
0.0056553036
0.005502614
0.005502614
0.005502614
0.0056553036
0.0056553036
0.005349925
0.0050445464
0.0050445464
0.0050445464
0.0051972354
0.005349925
0.0051972354
0.0050445464
0.0048918575
0.004739168
0.004739168
0.004739168
0.0048918575
0.004739168
0.004739168
0.0048918575
0.0048918575
0.004739168
0.0042811004
0.0042811004
0.0042811004
0.0042811004
0.0041284114
0.003975722
0.003975722
0.003975722
0.003975722
0.0038230326
0.0038230326
0.0036703437
0.0036703437
0.0036703437
0.0036703437
0.0035176543
0.0035176543
0.0033649649
0.0030595865
0.0030595865
0.003212276
0.003212276
0.0029068973
0.0024488298
0.0021434512
0.0021434512
0.0024488298
0.0024488298
0.0021434512
0.0018380729
0.0015326944
0.0015326944
0.0015326944
0.0015326944
0.0015326944
0.0013800052
0.0010746268
9.219375E-4
9.219375E-4
7.6924835E-4
6.165592E-4
4.638699E-4
3.111806E-4
1.5849143E-4
1.5849143E-4
3.111806E-4
3.111806E-4
1.5849143E-4
5.8023725E-6
-1.4688703E-4
-2.995762E-4
-4.5226538E-4
-6.0495455E-4
-7.576437E-4
-7.576437E-4
-7.576437E-4
-7.576437E-4
-0.0010630223
-0.0013684009
-0.00152109
-0.00152109
-0.00152109
-0.0016737792
-0.0018264686
-0.0019791573
-0.0022845361
-0.002437225
-0.0025899145
-0.002437225
-0.002437225
-0.002437225
-0.0025899145
-0.0028952928
-0.0032006712
-0.0033533606
-0.0033533606
-0.0033533606
-0.0033533606
-0.0035060495
-0.0039641173
-0.0042694956
-0.0045748744
-0.0045748744
-0.0045748744
-0.004727564
-0.004727564
-0.0045748744
-0.004727564
-0.005032942
-0.005185631
-0.0053383205
-0.0053383205
-0.0053383205
-0.005185631
-0.00549101
-0.0057963887
-0.0059490767
-0.0059490767
-0.0059490767
-0.0059490767
-0.006101766
-0.0062544555
-0.006407145
-0.0065598343
-0.0065598343
-0.006712523
-0.006865212
-0.007170591
-0.0073232804
-0.0073232804
-0.0073232804
-0.0073232804
-0.007475969
-0.0076286583
-0.0077813477
-0.007934038
-0.007934038
-0.007934038
-0.0077813477
-0.0077813477
-0.0077813477
-0.007934038
-0.008086726
-0.008392105
-0.008544793
-0.008697484
-0.008850172
-0.009002861
-0.009002861
-0.009155551
-0.00946093
-0.009613618
-0.00946093
-0.00946093
-0.009613618
-0.009766307
-0.009918997
-0.010071686
-0.010224376
-0.010377064
-0.010682443
-0.010835132
-0.010835132
-0.010835132
-0.010835132
-0.01114051
-0.011293201
-0.011293201
-0.011445889
-0.011598578
-0.0119039565
-0.012056647
-0.012362024
-0.012362024
-0.012209335
-0.012209335
-0.012362024
-0.012667403
-0.012667403
-0.012667403
-0.012514714
-0.012820093
-0.013125472
-0.013430851
-0.01327816
-0.013125472
-0.012972781
-0.013125472
-0.013125472
-0.013125472
-0.013430851
-0.013736229
-0.013888916
-0.014041606
-0.014194295
-0.014499674
-0.014652364
-0.014652364
-0.014499674
-0.014346985
-0.014194295
-0.014346985
-0.014652364
-0.014957743
-0.014957743
-0.014957743
-0.015110431
-0.015110431
-0.015110431
-0.014957743
-0.015110431
-0.015415808
-0.015721187
-0.015721187
-0.0155684985
-0.0155684985
-0.0155684985
-0.015721187
-0.015721187
-0.015721187
-0.015873877
-0.016179256
-0.016331945
-0.016331945
-0.016179256
-0.016179256
-0.016331945
-0.016484635
-0.016331945
-0.016484635
-0.016637323
-0.016790014
-0.016790014
-0.0169427
-0.016790014
-0.016637323
-0.016637323
-0.016790014
-0.01709539
-0.01709539
-0.01709539
-0.0169427
-0.0169427
-0.01709539
-0.0169427
-0.016790014
-0.016790014
-0.0169427
-0.01724808
-0.01740077
-0.01740077
-0.01724808
-0.01740077
-0.017553458
-0.017706148
-0.017858837
-0.017858837
-0.017553458
-0.01709539
-0.01724808
-0.017706148
-0.018011527
-0.018164216
-0.017858837
-0.017706148
-0.017706148
-0.017858837
-0.018011527
-0.018164216
-0.018011527
-0.018011527
-0.018164216
-0.018316904
-0.018316904
-0.018316904
-0.018316904
-0.018316904
-0.018316904
-0.018316904
-0.018316904
-0.018316904
-0.018316904
-0.018316904
-0.018316904
-0.018469593
-0.018469593
-0.018622283
-0.018622283
-0.018622283
-0.018469593
-0.018316904
-0.018469593
-0.018774971
-0.01908035
-0.018927662
-0.018927662
-0.01908035
-0.01923304
-0.01923304
-0.01908035
-0.01908035
-0.01908035
-0.019385729
-0.01953842
-0.01953842
-0.019385729
-0.01923304
-0.01923304
-0.019385729
-0.019385729
-0.019385729
-0.019691108
-0.019843796
-0.019996485
-0.019996485
-0.020149175
-0.019996485
-0.019843796
-0.019843796
-0.020149175
-0.020301864
-0.020149175
-0.019843796
-0.019996485
-0.020149175
-0.020454554
-0.020607242
-0.020607242
-0.020454554
-0.020301864
-0.020301864
-0.020454554
-0.020454554
-0.020454554
-0.020301864
-0.020454554
-0.020912621
-0.021218
-0.021218
-0.020912621
-0.020759933
-0.020912621
-0.021218
-0.021523377
-0.021523377
-0.021218
-0.021065312
-0.021065312
-0.021065312
-0.021218
-0.021370688
-0.021523377
-0.021676067
-0.021981446
-0.021981446
-0.021828756
-0.021828756
-0.021676067
-0.021676067
-0.021523377
-0.021828756
-0.021981446
-0.021981446
-0.021828756
-0.021828756
-0.022134135
-0.022592204
-0.022744892
-0.022592204
-0.022439513
-0.022439513
-0.022439513
-0.022592204
-0.022744892
-0.02289758
-0.022744892
-0.022744892
-0.02289758
-0.02305027
-0.02305027
-0.02289758
-0.02305027
-0.023355648
-0.023508338
-0.023355648
-0.023355648
-0.023508338
-0.023813717
-0.023966406
-0.023813717
-0.023661027
-0.023508338
-0.023508338
-0.023508338
-0.023508338
-0.023813717
-0.023966406
-0.024119096
-0.024271784
-0.024424473
-0.024271784
-0.024119096
-0.024119096
-0.024424473
-0.024577163
-0.024729852
-0.024729852
-0.024577163
-0.024577163
-0.024882542
-0.02503523
-0.025187919
-0.02503523
-0.024882542
-0.024729852
-0.024729852
-0.02503523
-0.025493298
-0.025493298
-0.025187919
-0.02503523
-0.025187919
-0.025645988
-0.025798677
-0.025798677
-0.025645988
-0.025798677
-0.025951365
-0.026104055
-0.026104055
-0.026256744
-0.026104055
-0.026104055
-0.026104055
-0.026104055
-0.026409434
-0.026562124
-0.026562124
-0.026714811
-0.02702019
-0.02702019
-0.026714811
-0.026562124
-0.026714811
-0.026714811
-0.026714811
-0.026714811
-0.026714811
-0.02702019
-0.027172878
-0.027172878
-0.027172878
-0.027325569
-0.027325569
-0.027325569
-0.027325569
-0.027325569
-0.027630948
-0.027783636
-0.027936326
-0.027783636
-0.027936326
-0.028089015
-0.028241705
-0.028089015
-0.028089015
-0.028089015
-0.028394394
-0.028547084
-0.028699772
-0.028547084
-0.028547084
-0.028547084
-0.028699772
-0.028852463
-0.028852463
-0.029005151
-0.028852463
-0.028852463
-0.028852463
-0.029157842
-0.029157842
-0.029157842
-0.029005151
-0.029157842
-0.029157842
-0.029157842
-0.029157842
-0.029310532
-0.029310532
-0.029310532
-0.029310532
-0.029157842
-0.029005151
-0.029310532
-0.029615905
-0.029615905
-0.029310532
-0.029157842
-0.029310532
-0.029615905
-0.029768594
-0.029615905
-0.02946322
-0.029615905
-0.029768594
-0.029921286
-0.029921286
-0.029768594
-0.029768594
-0.029921286
-0.029921286
-0.029921286
-0.029768594
-0.029921286
-0.030073974
-0.030073974
-0.030073974
-0.029921286
-0.029921286
-0.029921286
-0.030073974
-0.030226663
-0.030226663
-0.030073974
-0.030073974
-0.030226663
-0.030226663
-0.030226663
-0.030073974
-0.030073974
-0.030226663
-0.030379351
-0.030532043
-0.030532043
-0.030532043
-0.030532043
-0.030684732
-0.03083742
-0.03083742
-0.03083742
-0.03083742
-0.03083742
-0.030684732
-0.030532043
-0.030684732
-0.030684732
-0.030684732
-0.030684732
-0.030684732
-0.030684732
-0.030532043
-0.030532043
-0.030532043
-0.03083742
-0.031142801
-0.031142801
-0.031142801
-0.031142801
-0.031142801
-0.031142801
-0.031142801
-0.030990109
-0.031142801
-0.03129549
-0.03129549
-0.031142801
-0.030990109
-0.030990109
-0.030990109
-0.031142801
-0.031142801
-0.031142801
-0.031448178
-0.031600866
-0.031448178
-0.031448178
-0.031600866
-0.031600866
-0.031448178
-0.031142801
-0.031142801
-0.031448178
-0.031600866
-0.031600866
-0.03129549
-0.030990109
-0.030990109
-0.031142801
-0.03129549
-0.031448178
-0.031600866
-0.03175356
-0.031906247
-0.032058936
-0.032058936
-0.031906247
-0.03175356
-0.031906247
-0.031906247
-0.031906247
-0.031600866
-0.031448178
-0.031448178
-0.03175356
-0.031906247
-0.03175356
-0.031600866
-0.03175356
-0.031906247
-0.03175356
-0.031600866
-0.03175356
-0.032211624
-0.032517005
-0.03266969
-0.03266969
-0.032517005
-0.032517005
-0.032364316
-0.032211624
-0.032058936
-0.032058936
-0.032211624
-0.032058936
-0.031906247
-0.031906247
-0.031906247
-0.031906247
-0.03175356
-0.03175356
-0.031600866
-0.031600866
-0.031448178
-0.031448178
-0.031600866
-0.03175356
-0.031906247
-0.031906247
-0.03175356
-0.031448178
-0.031448178
-0.031600866
-0.03175356
-0.031906247
-0.031906247
-0.032058936
-0.031906247
-0.031600866
-0.03129549
-0.031142801
-0.03129549
-0.03129549
-0.03129549
-0.030990109
-0.030684732
-0.030379351
-0.030379351
-0.030226663
-0.029921286
-0.029615905
-0.02946322
-0.02946322
-0.029310532
-0.029310532
-0.029310532
-0.029310532
-0.02946322
-0.02946322
-0.02946322
-0.029310532
-0.029005151
-0.028852463
-0.028699772
-0.028547084
-0.028394394
-0.028394394
-0.028547084
-0.028547084
-0.028241705
-0.028089015
-0.027783636
-0.027630948
-0.027630948
-0.027783636
-0.027783636
-0.027783636
-0.027630948
-0.027478257
-0.027172878
-0.0268675
-0.026714811
-0.026562124
-0.026562124
-0.026409434
-0.026256744
-0.025951365
-0.025798677
-0.025951365
-0.026104055
-0.026104055
-0.025798677
-0.02534061
-0.02534061
-0.025645988
-0.025645988
-0.02534061
-0.025187919
-0.025187919
-0.024882542
-0.024577163
-0.024271784
-0.023966406
-0.023966406
-0.023966406
-0.023966406
-0.024119096
-0.023966406
-0.023966406
-0.023661027
-0.02320296
-0.02305027
-0.02320296
-0.02305027
-0.02289758
-0.022592204
-0.022439513
-0.022286825
-0.022286825
-0.022134135
-0.021981446
-0.022134135
-0.022134135
-0.021981446
-0.021676067
-0.021523377
-0.021523377
-0.021370688
-0.021370688
-0.021218
-0.020912621
-0.020607242
-0.020454554
-0.020301864
-0.020149175
-0.019996485
-0.019843796
-0.019843796
-0.019691108
-0.01923304
-0.01908035
-0.01908035
-0.01908035
-0.018927662
-0.018774971
-0.018774971
-0.018774971
-0.018622283
-0.018469593
-0.018164216
-0.018164216
-0.018164216
-0.018011527
-0.017706148
-0.01740077
-0.01724808
-0.01724808
-0.01724808
-0.01724808
-0.01709539
-0.0169427
-0.0169427
-0.016790014
-0.016637323
-0.016484635
-0.016484635
-0.016484635
-0.016484635
-0.016026566
-0.015721187
-0.015415808
-0.015263122
-0.015263122
-0.015110431
-0.015110431
-0.014957743
-0.014805052
-0.014805052
-0.014805052
-0.014652364
-0.014346985
-0.014041606
-0.013888916
-0.013888916
-0.013736229
-0.013430851
-0.013125472
-0.012820093
-0.012820093
-0.012667403
-0.012514714
-0.012209335
-0.012209335
-0.012209335
-0.012209335
-0.012209335
-0.012056647
-0.011598578
-0.011293201
-0.011293201
-0.011445889
-0.011293201
-0.01114051
-0.010835132
-0.010682443
-0.010377064
-0.010224376
-0.010071686
-0.010071686
-0.009918997
-0.009918997
-0.009613618
-0.009308239
-0.009155551
-0.009308239
-0.009308239
-0.009002861
-0.008697484
-0.008544793
-0.008544793
-0.008392105
-0.008392105
-0.008239415
-0.008392105
-0.008239415
-0.008086726
-0.0077813477
-0.007475969
-0.0073232804
-0.007475969
-0.007475969
-0.0073232804
-0.007170591
-0.006712523
-0.006407145
-0.006407145
-0.006407145
-0.006407145
-0.006407145
-0.006407145
-0.006407145
-0.0059490767
-0.0056436993
-0.00549101
-0.00549101
-0.0056436993
-0.0053383205
-0.005032942
-0.0048802528
-0.0048802528
-0.0048802528
-0.004727564
-0.0045748744
-0.0045748744
-0.0042694956
-0.0041168067
-0.0041168067
-0.0041168067
-0.0041168067
-0.0042694956
-0.0041168067
-0.0038114283
-0.003658739
-0.003658739
-0.0033533606
-0.0030479822
-0.0028952928
-0.0028952928
-0.0028952928
-0.0030479822
-0.0032006712
-0.0032006712
-0.0028952928
-0.002437225
-0.0022845361
-0.0022845361
-0.0022845361
-0.0022845361
-0.0022845361
-0.0021318467
-0.0018264686
-0.0016737792
-0.0016737792
-0.00152109
-0.00152109
-0.00152109
-0.00152109
-0.00152109
-0.0013684009
-0.0010630223
-9.103331E-4
-7.576437E-4
-6.0495455E-4
-4.5226538E-4
-2.995762E-4
-2.995762E-4
-4.5226538E-4
-6.0495455E-4
-6.0495455E-4
-4.5226538E-4
-1.4688703E-4
1.5849143E-4
1.5849143E-4
1.5849143E-4
1.5849143E-4
1.5849143E-4
1.5849143E-4
3.111806E-4
4.638699E-4
6.165592E-4
7.6924835E-4
7.6924835E-4
7.6924835E-4
9.219375E-4
9.219375E-4
9.219375E-4
0.0010746268
0.0013800052
0.0016853836
0.0016853836
0.0015326944
0.0016853836
0.0018380729
0.0018380729
0.0015326944
0.0016853836
0.001990762
0.001990762
0.0016853836
0.0015326944
0.0016853836
0.001990762
0.001990762
0.001990762
0.001990762
0.0022961404
0.0024488298
0.002601519
0.002601519
0.002601519
0.002601519
0.0024488298
0.002601519
0.002601519
0.002601519
0.002601519
0.0027542082
0.0029068973
0.0030595865
0.0029068973
0.0029068973
0.0030595865
0.0030595865
0.003212276
0.0030595865
0.0029068973
0.0030595865
0.0030595865
0.0029068973
0.0027542082
0.0029068973
0.003212276
0.0033649649
0.0033649649
0.0033649649
0.0033649649
0.0035176543
0.0033649649
0.003212276
0.0030595865
0.0030595865
0.003212276
0.0033649649
0.0033649649
0.0033649649
0.0035176543
0.0035176543
0.0035176543
0.0035176543
0.0035176543
0.0036703437
0.0038230326
0.0038230326
0.0036703437
0.0036703437
0.0036703437
0.0036703437
0.0035176543
0.0035176543
0.0036703437
0.0038230326
0.0038230326
0.0036703437
0.0036703437
0.0036703437
0.0036703437
0.0038230326
0.0038230326
0.0036703437
0.0036703437
0.0035176543
0.0035176543
0.0033649649
0.0035176543
0.0033649649
0.003212276
0.0030595865
0.0030595865
0.003212276
0.0033649649
0.0033649649
0.0033649649
0.0035176543
0.0035176543
0.003212276
0.0029068973
0.002601519
0.002601519
0.0027542082
0.0027542082
0.002601519
0.002601519
0.0027542082
0.0029068973
0.0029068973
0.0027542082
0.0024488298
0.0022961404
0.0024488298
0.0027542082
0.0029068973
0.0029068973
0.0029068973
0.002601519
0.0024488298
0.0024488298
0.0022961404
0.0022961404
0.0022961404
0.0021434512
0.0022961404
0.0022961404
0.0024488298
0.0022961404
0.0021434512
0.0018380729
0.0016853836
0.0018380729
0.0021434512
0.0021434512
0.0021434512
0.0022961404
0.0022961404
0.0022961404
0.001990762
0.0016853836
0.0016853836
0.0018380729
0.0018380729
0.0016853836
0.0015326944
0.0016853836
0.0016853836
0.0018380729
0.0016853836
0.0015326944
0.0013800052
0.0010746268
0.001227316
0.0013800052
0.001227316
9.219375E-4
6.165592E-4
4.638699E-4
6.165592E-4
7.6924835E-4
6.165592E-4
6.165592E-4
6.165592E-4
7.6924835E-4
7.6924835E-4
7.6924835E-4
6.165592E-4
4.638699E-4
3.111806E-4
4.638699E-4
4.638699E-4
6.165592E-4
4.638699E-4
1.5849143E-4
5.8023725E-6
1.5849143E-4
4.638699E-4
7.6924835E-4
6.165592E-4
4.638699E-4
1.5849143E-4
1.5849143E-4
1.5849143E-4
1.5849143E-4
1.5849143E-4
5.8023725E-6
5.8023725E-6
5.8023725E-6
1.5849143E-4
3.111806E-4
4.638699E-4
4.638699E-4
3.111806E-4
5.8023725E-6
5.8023725E-6
5.8023725E-6
1.5849143E-4
1.5849143E-4
3.111806E-4
3.111806E-4
1.5849143E-4
-1.4688703E-4
-1.4688703E-4
-1.4688703E-4
-1.4688703E-4
-2.995762E-4
-2.995762E-4
-2.995762E-4
-1.4688703E-4
-2.995762E-4
-4.5226538E-4
-6.0495455E-4
-4.5226538E-4
-1.4688703E-4
5.8023725E-6
-1.4688703E-4
-4.5226538E-4
-6.0495455E-4
-4.5226538E-4
-1.4688703E-4
-1.4688703E-4
-2.995762E-4
-4.5226538E-4
-4.5226538E-4
-4.5226538E-4
-4.5226538E-4
-4.5226538E-4
-2.995762E-4
-2.995762E-4
-4.5226538E-4
-7.576437E-4
-9.103331E-4
-7.576437E-4
-6.0495455E-4
-4.5226538E-4
-2.995762E-4
-6.0495455E-4
-7.576437E-4
-7.576437E-4
-6.0495455E-4
-7.576437E-4
-0.0010630223
-0.0013684009
-0.0012157115
-0.0010630223
-7.576437E-4
-7.576437E-4
-0.0010630223
-0.0013684009
-0.0013684009
-0.0010630223
-9.103331E-4
-0.0010630223
-0.0013684009
-0.00152109
-0.00152109
-0.0013684009
-0.0012157115
-0.0013684009
-0.0013684009
-0.0013684009
-0.0013684009
-0.0012157115
-0.0012157115
-0.0012157115
-0.0012157115
-0.0012157115
-0.0012157115
-0.0013684009
-0.00152109
-0.0016737792
-0.0016737792
-0.00152109
-0.0013684009
-0.0013684009
-0.0016737792
-0.0018264686
-0.00152109
-0.0010630223
-7.576437E-4
-9.103331E-4
-0.0012157115
-0.00152109
-0.0016737792
-0.0016737792
-0.0013684009
-0.0012157115
-0.0013684009
-0.00152109
-0.00152109
-0.00152109
-0.0013684009
-0.0013684009
-0.0013684009
-0.00152109
-0.00152109
-0.00152109
-0.0016737792
-0.0018264686
-0.0018264686
-0.00152109
-0.0013684009
-0.0012157115
-0.0013684009
-0.00152109
-0.0018264686
-0.0018264686
-0.0018264686
-0.0018264686
-0.0018264686
-0.0016737792
-0.0013684009
-0.0012157115
-0.0013684009
-0.00152109
-0.0016737792
-0.0016737792
-0.00152109
-0.00152109
-0.00152109
-0.0013684009
-0.0013684009
-0.00152109
-0.0016737792
-0.0018264686
-0.0016737792
-0.00152109
-0.0013684009
-0.0013684009
-0.0013684009
-0.00152109
-0.0016737792
-0.00152109
-0.0012157115
-0.0012157115
-0.0013684009
-0.00152109
-0.0016737792
-0.00152109
-0.0013684009
-0.0012157115
-0.0013684009
-0.0013684009
-0.00152109
-0.00152109
-0.0013684009
-0.0012157115
-0.0010630223
-0.0013684009
-0.0016737792
-0.00152109
-0.0012157115
-9.103331E-4
-0.0010630223
-0.0012157115
-0.00152109
-0.0013684009
-0.0013684009
-0.0013684009
-0.0013684009
-0.0012157115
-9.103331E-4
-9.103331E-4
-0.0010630223
-0.0010630223
-9.103331E-4
-9.103331E-4
-0.0010630223
-9.103331E-4
-4.5226538E-4
-2.995762E-4
-6.0495455E-4
-0.0012157115
-0.00152109
-0.0013684009
-9.103331E-4
-7.576437E-4
-7.576437E-4
-0.0010630223
-0.0012157115
-0.0012157115
-0.0013684009
-0.0013684009
-0.0010630223
-7.576437E-4
-6.0495455E-4
-7.576437E-4
-9.103331E-4
-7.576437E-4
-6.0495455E-4
-4.5226538E-4
-6.0495455E-4
-6.0495455E-4
-4.5226538E-4
-1.4688703E-4
5.8023725E-6
-1.4688703E-4
-4.5226538E-4
-7.576437E-4
-7.576437E-4
-7.576437E-4
-7.576437E-4
-4.5226538E-4
-1.4688703E-4
1.5849143E-4
1.5849143E-4
-1.4688703E-4
-1.4688703E-4
1.5849143E-4
1.5849143E-4
5.8023725E-6
-2.995762E-4
-1.4688703E-4
5.8023725E-6
1.5849143E-4
1.5849143E-4
1.5849143E-4
1.5849143E-4
5.8023725E-6
5.8023725E-6
3.111806E-4
6.165592E-4
6.165592E-4
4.638699E-4
3.111806E-4
1.5849143E-4
1.5849143E-4
3.111806E-4
4.638699E-4
6.165592E-4
6.165592E-4
6.165592E-4
4.638699E-4
4.638699E-4
6.165592E-4
6.165592E-4
4.638699E-4
3.111806E-4
1.5849143E-4
3.111806E-4
4.638699E-4
6.165592E-4
7.6924835E-4
7.6924835E-4
7.6924835E-4
6.165592E-4
6.165592E-4
6.165592E-4
7.6924835E-4
7.6924835E-4
6.165592E-4
7.6924835E-4
9.219375E-4
9.219375E-4
9.219375E-4
9.219375E-4
0.0010746268
0.0010746268
0.0010746268
9.219375E-4
0.0010746268
0.0010746268
0.0010746268
0.0010746268
0.0010746268
0.001227316
0.0013800052
0.0013800052
0.0013800052
0.001227316
0.0013800052
0.0013800052
0.0015326944
0.0015326944
0.0016853836
0.0018380729
0.0018380729
0.0016853836
0.0016853836
0.0016853836
0.0018380729
0.001990762
0.001990762
0.001990762
0.0018380729
0.0018380729
0.001990762
0.001990762
0.0021434512
0.0021434512
0.0022961404
0.0024488298
0.002601519
0.0024488298
0.0022961404
0.0021434512
0.0021434512
0.0022961404
0.002601519
0.0027542082
0.0029068973
0.0029068973
0.0029068973
0.0027542082
0.0027542082
0.0027542082
0.0029068973
0.0030595865
0.0030595865
0.0030595865
0.003212276
0.003212276
0.0030595865
0.0029068973
0.0030595865
0.0033649649
0.0033649649
0.0035176543
0.0035176543
0.0033649649
0.0033649649
0.003212276
0.003212276
0.0033649649
0.0038230326
0.003975722
0.0038230326
0.0035176543
0.0035176543
0.0036703437
0.0038230326
0.0038230326
0.003975722
0.0041284114
0.0041284114
0.0041284114
0.0041284114
0.0041284114
0.0042811004
0.0042811004
0.0044337893
0.0044337893
0.0044337893
0.0042811004
0.0042811004
0.0042811004
0.0042811004
0.0042811004
0.0045864787
0.004739168
0.0048918575
0.004739168
0.0045864787
0.0044337893
0.0044337893
0.0045864787
0.004739168
0.0045864787
0.004739168
0.004739168
0.004739168
0.0045864787
0.004739168
0.004739168
0.0048918575
0.004739168
0.0045864787
0.0045864787
0.0045864787
0.004739168
0.004739168
0.004739168
0.004739168
0.004739168
0.004739168
0.004739168
0.0048918575
0.0050445464
0.0050445464
0.0048918575
0.004739168
0.0048918575
0.0050445464
0.0051972354
0.0051972354
0.0050445464
0.0050445464
0.0048918575
0.0048918575
0.004739168
0.0045864787
0.0044337893
0.0045864787
0.004739168
0.004739168
0.0045864787
0.0045864787
0.0048918575
0.0048918575
0.0045864787
0.0044337893
0.0045864787
0.004739168
0.004739168
0.004739168
0.0045864787
0.0045864787
0.0044337893
0.0042811004
0.0042811004
0.0042811004
0.0044337893
0.0045864787
0.0044337893
0.0042811004
0.0041284114
0.0041284114
0.0041284114
0.0042811004
0.0042811004
0.0042811004
0.0041284114
0.0041284114
0.0041284114
0.0041284114
0.0042811004
0.0042811004
0.0042811004
0.0042811004
0.0041284114
0.0041284114
0.0041284114
0.0041284114
0.0041284114
0.003975722
0.0038230326
0.003975722
0.003975722
0.0038230326
0.0038230326
0.0038230326
0.0041284114
0.0041284114
0.003975722
0.0036703437
0.0033649649
0.0035176543
0.0036703437
0.0035176543
0.003212276
0.0029068973
0.0029068973
0.003212276
0.0033649649
0.003212276
0.0030595865
0.0029068973
0.0030595865
0.0030595865
0.0030595865
0.003212276
0.003212276
0.0030595865
0.0030595865
0.0029068973
0.0027542082
0.002601519
0.002601519
0.0027542082
0.0027542082
0.002601519
0.0024488298
0.0024488298
0.0024488298
0.002601519
0.0024488298
0.0021434512
0.001990762
0.0021434512
0.0022961404
0.0024488298
0.0024488298
0.0024488298
0.0024488298
0.0024488298
0.0022961404
0.001990762
0.0018380729
0.0018380729
0.0018380729
0.0016853836
0.0015326944
0.0015326944
0.0016853836
0.0015326944
0.0013800052
0.001227316
0.001227316
0.001227316
0.0013800052
0.0015326944
0.0016853836
0.0015326944
0.0010746268
7.6924835E-4
7.6924835E-4
7.6924835E-4
7.6924835E-4
6.165592E-4
6.165592E-4
7.6924835E-4
9.219375E-4
9.219375E-4
7.6924835E-4
6.165592E-4
6.165592E-4
6.165592E-4
6.165592E-4
6.165592E-4
6.165592E-4
6.165592E-4
4.638699E-4
3.111806E-4
1.5849143E-4
5.8023725E-6
5.8023725E-6
5.8023725E-6
5.8023725E-6
5.8023725E-6
5.8023725E-6
1.5849143E-4
5.8023725E-6
-1.4688703E-4
-2.995762E-4
-2.995762E-4
-2.995762E-4
-2.995762E-4
-1.4688703E-4
-1.4688703E-4
-1.4688703E-4
-4.5226538E-4
-7.576437E-4
-9.103331E-4
-7.576437E-4
-4.5226538E-4
-4.5226538E-4
-4.5226538E-4
-7.576437E-4
-0.0010630223
-0.0010630223
-0.0010630223
-9.103331E-4
-6.0495455E-4
-6.0495455E-4
-7.576437E-4
-9.103331E-4
-0.0010630223
-0.0010630223
-0.0010630223
-9.103331E-4
-7.576437E-4
-6.0495455E-4
-7.576437E-4
-9.103331E-4
-9.103331E-4
-9.103331E-4
-9.103331E-4
-9.103331E-4
-9.103331E-4
-0.0010630223
-0.0012157115
-0.0012157115
-0.0010630223
-0.0010630223
-0.0012157115
-0.0012157115
-0.0010630223
-9.103331E-4
-9.103331E-4
-0.0010630223
-0.0012157115
-0.00152109
-0.00152109
-0.0013684009
-0.0010630223
-9.103331E-4
-7.576437E-4
-7.576437E-4
-7.576437E-4
-9.103331E-4
-9.103331E-4
-9.103331E-4
-9.103331E-4
-0.0010630223
-0.0010630223
-0.0012157115
-0.0012157115
-0.0013684009
-0.0013684009
-0.0012157115
-9.103331E-4
-9.103331E-4
-0.0010630223
-0.0012157115
-0.0010630223
-0.0010630223
-0.0010630223
-0.0013684009
-0.0013684009
-0.0012157115
-0.0010630223
-9.103331E-4
-0.0010630223
-0.0012157115
-0.0013684009
-0.00152109
-0.00152109
-0.00152109
-0.00152109
-0.00152109
-0.0012157115
-0.0012157115
-0.0012157115
-0.00152109
-0.00152109
-0.0013684009
-0.0012157115
-0.0012157115
-0.00152109
-0.00152109
-0.0013684009
-0.0012157115
-0.0013684009
-0.00152109
-0.00152109
-0.00152109
-0.0016737792
-0.0016737792
-0.00152109
-0.0012157115
-0.0012157115
-0.0012157115
-0.0013684009
-0.0013684009
-0.00152109
-0.00152109
-0.0013684009
-0.0012157115
-0.0013684009
-0.00152109
-0.0018264686
-0.0016737792
-0.0013684009
-0.0010630223
-0.0010630223
-0.0013684009
-0.00152109
-0.00152109
-0.00152109
-0.00152109
-0.00152109
-0.0016737792
-0.0018264686
-0.0016737792
-0.00152109
-0.0013684009
-0.0016737792
-0.0018264686
-0.0018264686
-0.00152109
-0.0013684009
-0.0013684009
-0.0013684009
-0.0013684009
-0.0013684009
-0.0013684009
-0.00152109
-0.00152109
-0.0013684009
-0.0012157115
-9.103331E-4
-0.0010630223
-0.0012157115
-0.0013684009
-0.0013684009
-0.0013684009
-0.00152109
-0.00152109
-0.00152109
-0.0013684009
-0.0012157115
-0.0012157115
-0.0013684009
-0.0013684009
-0.0012157115
-0.0012157115
-0.0010630223
-0.0010630223
-0.0012157115
-0.00152109
-0.0016737792
-0.00152109
-0.0012157115
-0.0012157115
-0.0012157115
-0.0012157115
-0.0010630223
-7.576437E-4
-7.576437E-4
-9.103331E-4
-0.0010630223
-0.0012157115
-0.0012157115
-0.0012157115
-0.0012157115
-0.0012157115
-0.0012157115
-0.00152109
-0.0016737792
-0.0018264686
-0.0019791573
-0.0018264686
-0.00152109
-0.00152109
-0.0016737792
-0.0018264686
-0.0019791573
-0.0019791573
-0.0018264686
-0.0018264686
-0.0018264686
-0.0018264686
-0.0018264686
-0.0018264686
-0.0019791573
-0.0021318467
-0.0021318467
-0.0021318467
-0.0019791573
-0.0019791573
-0.0021318467
-0.0021318467
-0.0019791573
-0.0019791573
-0.0018264686
-0.0019791573
-0.0019791573
-0.0019791573
-0.0018264686
-0.0016737792
-0.0016737792
-0.0016737792
-0.0018264686
-0.0021318467
-0.0021318467
-0.0019791573
-0.0018264686
-0.0016737792
-0.0018264686
-0.0019791573
-0.0019791573
-0.0019791573
-0.0018264686
-0.0018264686
-0.0016737792
-0.00152109
-0.0013684009
-0.0013684009
-0.0013684009
-0.00152109
-0.0018264686
-0.0016737792
-0.00152109
-0.0013684009
-0.0013684009
-0.0013684009
-0.0013684009
-0.0013684009
-0.00152109
-0.0016737792
-0.0016737792
-0.0016737792
-0.00152109
-0.0013684009
-0.0013684009
-0.0013684009
-0.0013684009
-0.0013684009
-0.0016737792
-0.0019791573
-0.0019791573
-0.0018264686
-0.0013684009
-0.0012157115
-0.0012157115
-0.0016737792
-0.0021318467
-0.0021318467
-0.0019791573
-0.0018264686
-0.0019791573
-0.0021318467
-0.0021318467
-0.0019791573
-0.0016737792
-0.0016737792
-0.0018264686
-0.0021318467
-0.0022845361
-0.0021318467
-0.0018264686
-0.0018264686
-0.0018264686
-0.0016737792
-0.00152109
-0.0016737792
-0.0019791573
-0.0021318467
-0.0019791573
-0.0018264686
-0.0018264686
-0.0019791573
-0.0021318467
-0.0021318467
-0.0019791573
-0.0019791573
-0.0018264686
-0.0016737792
-0.0016737792
-0.0016737792
-0.0018264686
-0.0019791573
-0.0019791573
-0.0019791573
-0.0019791573
-0.0019791573
-0.0018264686
-0.0018264686
-0.0018264686
-0.0019791573
-0.0021318467
-0.0019791573
-0.0018264686
-0.0018264686
-0.0019791573
-0.0021318467
-0.0019791573
-0.0016737792
-0.0016737792
-0.0018264686
-0.0018264686
-0.0018264686
-0.0019791573
-0.0019791573
-0.0019791573
-0.0019791573
-0.00152109
-0.0013684009
-0.00152109
-0.0018264686
-0.0021318467
-0.0021318467
-0.0019791573
-0.0016737792
-0.0016737792
-0.0018264686
-0.0021318467
-0.0022845361
-0.0022845361
-0.0021318467
-0.0018264686
-0.0016737792
-0.0018264686
-0.0019791573
-0.0021318467
-0.0019791573
-0.0016737792
-0.0016737792
-0.0018264686
-0.0019791573
-0.0019791573
-0.0019791573
-0.0019791573
-0.0021318467
-0.0021318467
-0.0021318467
-0.0019791573
-0.0019791573
-0.0019791573
-0.0019791573
-0.0019791573
-0.0021318467
-0.0021318467
-0.0021318467
-0.0018264686
-0.0016737792
-0.0016737792
-0.0018264686
-0.0021318467
-0.0022845361
-0.0022845361
-0.0022845361
-0.0022845361
-0.002437225
-0.0022845361
-0.0022845361
-0.002437225
-0.0025899145
-0.0025899145
-0.0025899145
-0.002437225
-0.0022845361
-0.0022845361
-0.0025899145
-0.0025899145
-0.002437225
-0.0022845361
-0.0022845361
-0.002437225
-0.002437225
-0.002437225
-0.002437225
-0.0025899145
-0.0027426034
-0.0028952928
-0.0027426034
-0.0025899145
-0.0025899145
-0.0025899145
-0.0025899145
-0.0027426034
-0.0027426034
-0.0025899145
-0.0025899145
-0.0027426034
-0.0027426034
-0.0027426034
-0.0027426034
-0.0025899145
-0.0025899145
-0.0027426034
-0.0028952928
-0.0030479822
-0.0030479822
-0.0030479822
-0.0030479822
-0.0030479822
-0.0032006712
-0.0032006712
-0.0030479822
-0.0028952928
-0.0027426034
-0.0028952928
-0.0032006712
-0.0033533606
-0.0033533606
-0.0033533606
-0.0033533606
-0.0030479822
-0.0028952928
-0.0030479822
-0.0033533606
-0.0035060495
-0.003658739
-0.003658739
-0.003658739
-0.003658739
-0.003658739
-0.003658739
-0.0035060495
-0.0035060495
-0.0035060495
-0.0035060495
-0.003658739
-0.003658739
-0.003658739
-0.0035060495
-0.003658739
-0.0038114283
-0.0041168067
-0.0041168067
-0.0041168067
-0.0041168067
-0.0041168067
-0.0039641173
-0.0041168067
-0.0042694956
-0.0042694956
-0.0041168067
-0.0038114283
-0.0041168067
-0.004422185
-0.004422185
-0.0041168067
-0.0039641173
-0.0041168067
-0.004422185
-0.0045748744
-0.0045748744
-0.004422185
-0.004422185
-0.004422185
-0.0045748744
-0.004727564
-0.004727564
-0.004727564
-0.004727564
-0.004727564
-0.004727564
-0.004727564
-0.0048802528
-0.005185631
-0.005185631
-0.005032942
-0.005032942
-0.005185631
-0.00549101
-0.00549101
-0.00549101
-0.0053383205
-0.00549101
-0.00549101
-0.00549101
-0.00549101
-0.00549101
-0.00549101
-0.0056436993
-0.0056436993
-0.0056436993
-0.0056436993
-0.0056436993
-0.0057963887
-0.0059490767
-0.006101766
-0.0062544555
-0.0065598343
-0.006712523
-0.006712523
-0.0065598343
-0.006407145
-0.0062544555
-0.006407145
-0.006712523
-0.006865212
-0.006865212
-0.006865212
-0.006865212
-0.006865212
-0.007170591
-0.0073232804
-0.0073232804
-0.007170591
-0.007170591
-0.007475969
-0.007475969
-0.0073232804
-0.007170591
-0.0073232804
-0.007475969
-0.0076286583
-0.0077813477
-0.0077813477
-0.0076286583
-0.007475969
-0.007475969
-0.0076286583
-0.0077813477
-0.008086726
-0.008086726
-0.008392105
-0.008697484
-0.009002861
-0.008850172
-0.008544793
-0.008239415
-0.008239415
-0.008544793
-0.008697484
-0.008850172
-0.008850172
-0.008850172
-0.008850172
-0.009002861
-0.009155551
-0.009308239
-0.009308239
-0.00946093
-0.009613618
-0.009766307
-0.009918997
-0.009766307
-0.009918997
-0.009918997
-0.009918997
-0.009766307
-0.009766307
-0.009918997
-0.010071686
-0.009918997
-0.009766307
-0.009918997
-0.010224376
-0.010224376
-0.010071686
-0.009918997
-0.010071686
-0.010377064
-0.010529753
-0.010529753
-0.010682443
-0.010835132
-0.010682443
-0.010682443
-0.010682443
-0.010835132
-0.010682443
-0.010682443
-0.010682443
-0.010529753
-0.010377064
-0.010377064
-0.010529753
-0.010529753
-0.010682443
-0.010987822
-0.01114051
-0.010987822
-0.010987822
-0.010835132
-0.010835132
-0.010835132
-0.010987822
-0.01114051
-0.01114051
-0.01114051
-0.011293201
-0.011445889
-0.011598578
-0.011598578
-0.011445889
-0.011293201
-0.011445889
-0.011751268
-0.0119039565
-0.011751268
-0.011598578
-0.011751268
-0.012056647
-0.012056647
-0.0119039565
-0.011751268
-0.0119039565
-0.012362024
-0.012667403
-0.012667403
-0.012362024
-0.012209335
-0.012209335
-0.012362024
-0.012514714
-0.012514714
-0.012514714
-0.012514714
-0.012514714
-0.012667403
-0.012667403
-0.012667403
-0.012667403
-0.012667403
-0.012820093
-0.012667403
-0.012514714
-0.012362024
-0.012514714
-0.012667403
-0.012514714
-0.012514714
-0.012667403
-0.012972781
-0.013125472
-0.013125472
-0.013125472
-0.013125472
-0.013125472
-0.01327816
-0.01327816
-0.013125472
-0.013125472
-0.013430851
-0.013430851
-0.01327816
-0.013125472
-0.01327816
-0.013430851
-0.013430851
-0.013430851
-0.013430851
-0.013430851
-0.013583539
-0.013583539
-0.013583539
-0.013583539
-0.013583539
-0.013583539
-0.013583539
-0.013736229
-0.013888916
-0.013888916
-0.013888916
-0.013736229
-0.013736229
-0.013736229
-0.013583539
-0.013583539
-0.013736229
-0.013888916
-0.013888916
-0.014041606
-0.014346985
-0.014346985
-0.014041606
-0.013888916
-0.014041606
-0.014194295
-0.014346985
-0.014346985
-0.014346985
-0.014346985
-0.014346985
-0.014499674
-0.014652364
-0.014652364
-0.014499674
-0.014346985
-0.014346985
-0.014652364
-0.014805052
-0.014957743
-0.014957743
-0.014957743
-0.014805052
-0.014652364
-0.014805052
-0.014805052
-0.014957743
-0.014805052
-0.014652364
-0.014652364
-0.014652364
-0.014652364
-0.014805052
-0.014957743
-0.015110431
-0.015110431
-0.015110431
-0.014957743
-0.014957743
-0.015110431
-0.015263122
-0.015263122
-0.015263122
-0.015110431
-0.015263122
-0.015263122
-0.015263122
-0.015263122
-0.015415808
-0.0155684985
-0.0155684985
-0.015415808
-0.015263122
-0.015110431
-0.015263122
-0.015415808
-0.015415808
-0.0155684985
-0.015721187
-0.015721187
-0.015721187
-0.015721187
-0.0155684985
-0.0155684985
-0.0155684985
-0.0155684985
-0.0155684985
-0.0155684985
-0.015721187
-0.015873877
-0.016026566
-0.015873877
-0.015721187
-0.0155684985
-0.016026566
-0.016484635
-0.016637323
-0.016331945
-0.016331945
-0.016331945
-0.016331945
-0.016331945
-0.016331945
-0.016484635
-0.016331945
-0.016331945
-0.016179256
-0.016179256
-0.016179256
-0.016179256
-0.016484635
-0.016484635
-0.016637323
-0.016790014
-0.01709539
-0.01709539
-0.0169427
-0.0169427
-0.016790014
-0.0169427
-0.0169427
-0.01709539
-0.0169427
-0.0169427
-0.01709539
-0.01709539
-0.0169427
-0.0169427
-0.0169427
-0.01709539
-0.01709539
-0.01709539
-0.01709539
-0.01724808
-0.01740077
-0.01724808
-0.01709539
-0.01709539
-0.01724808
-0.01740077
-0.017553458
-0.017553458
-0.01740077
-0.017553458
-0.017706148
-0.017706148
-0.017706148
-0.017858837
-0.018011527
-0.018164216
-0.018316904
-0.018316904
-0.018316904
-0.018316904
-0.018316904
-0.018469593
-0.018469593
-0.018316904
-0.018316904
-0.018469593
-0.018469593
-0.018469593
-0.018469593
-0.018622283
-0.018622283
-0.018774971
-0.018774971
-0.018927662
-0.018927662
-0.018927662
-0.018927662
-0.01908035
-0.01908035
-0.01908035
-0.01908035
-0.01923304
-0.01923304
-0.01923304
-0.01923304
-0.01923304
-0.019385729
-0.019385729
-0.01923304
-0.01908035
-0.01923304
-0.01953842
-0.019843796
-0.019996485
-0.019996485
-0.019996485
-0.019996485
-0.019843796
-0.019843796
-0.020149175
-0.020454554
-0.020454554
-0.020454554
-0.020301864
-0.020149175
-0.019996485
-0.020301864
-0.020454554
-0.020301864
-0.020301864
-0.020301864
-0.020454554
-0.020301864
-0.020149175
-0.020454554
-0.020759933
-0.020912621
-0.020759933
-0.020454554
-0.020454554
-0.020607242
-0.020912621
-0.021065312
-0.020912621
-0.020607242
-0.020607242
-0.020912621
-0.021065312
-0.020912621
-0.020759933
-0.020912621
-0.021218
-0.021370688
-0.021523377
-0.021523377
-0.021218
-0.021065312
-0.020912621
-0.020912621
-0.020912621
-0.020912621
-0.020912621
-0.020912621
-0.021065312
-0.021218
-0.021218
-0.021065312
-0.021065312
-0.021065312
-0.021218
-0.021370688
-0.021523377
-0.021676067
-0.021370688
-0.021065312
-0.021065312
-0.021218
-0.021370688
-0.021370688
-0.021370688
-0.021370688
-0.021523377
-0.021370688
-0.021370688
-0.021370688
-0.021676067
-0.021676067
-0.021523377
-0.021523377
-0.021676067
-0.021676067
-0.021828756
-0.021676067
-0.021523377
-0.021370688
-0.021370688
-0.021370688
-0.021676067
-0.021828756
-0.021828756
-0.021676067
-0.021523377
-0.021523377
-0.021370688
-0.021523377
-0.021523377
-0.021828756
-0.022134135
-0.022134135
-0.022134135
-0.021981446
-0.021828756
-0.021828756
-0.021828756
-0.021828756
-0.021981446
-0.021828756
-0.021828756
-0.021676067
-0.021676067
-0.021676067
-0.021828756
-0.021981446
-0.021981446
-0.021981446
-0.021828756
-0.021981446
-0.021981446
-0.021981446
-0.021828756
-0.021828756
-0.021828756
-0.021676067
-0.021523377
-0.021676067
-0.021981446
-0.022134135
-0.021981446
-0.021828756
-0.021828756
-0.021981446
-0.021981446
-0.021981446
-0.022134135
-0.022134135
-0.022134135
-0.022134135
-0.022134135
-0.022134135
-0.022134135
-0.022134135
-0.022134135
-0.022286825
-0.022286825
-0.022286825
-0.022286825
-0.022439513
-0.022439513
-0.022439513
-0.022439513
-0.022592204
-0.022592204
-0.022439513
-0.022286825
-0.022286825
-0.022439513
-0.022592204
-0.022592204
-0.022744892
-0.02289758
-0.02289758
-0.022744892
-0.022744892
-0.02305027
-0.02320296
-0.02320296
-0.02320296
-0.02320296
-0.02320296
-0.02320296
-0.02320296
-0.02320296
-0.023355648
-0.023508338
-0.023661027
-0.023813717
-0.023661027
-0.023508338
-0.023508338
-0.023508338
-0.023661027
-0.023966406
-0.024119096
-0.023813717
-0.023661027
-0.023661027
-0.023966406
-0.024119096
-0.024119096
-0.024119096
-0.024271784
-0.024271784
-0.024271784
-0.024271784
-0.024271784
-0.024271784
-0.024424473
-0.024424473
-0.024271784
-0.024271784
-0.024271784
-0.024271784
-0.024271784
-0.024271784
-0.024424473
-0.024577163
-0.024577163
-0.024424473
-0.024424473
-0.024271784
-0.024424473
-0.024577163
-0.024577163
-0.024424473
-0.024119096
-0.024119096
-0.024119096
-0.024424473
-0.024882542
-0.025187919
-0.025187919
-0.024882542
-0.024729852
-0.024882542
-0.025187919
-0.02534061
-0.025187919
-0.025187919
-0.02534061
-0.025645988
-0.025798677
-0.025645988
-0.025645988
-0.025645988
-0.025798677
-0.025798677
-0.025645988
-0.025645988
-0.025645988
-0.025798677
-0.026104055
-0.026256744
-0.026104055
-0.026104055
-0.026104055
-0.026409434
-0.026562124
-0.026562124
-0.026562124
-0.026562124
-0.026714811
-0.0268675
-0.0268675
-0.02702019
-0.02702019
-0.02702019
-0.02702019
-0.0268675
-0.02702019
-0.027325569
-0.027325569
-0.027172878
-0.02702019
-0.027172878
-0.027630948
-0.028089015
-0.028241705
-0.027936326
-0.027783636
-0.027936326
-0.028241705
-0.028547084
-0.028699772
-0.028394394
-0.028089015
-0.028089015
-0.028394394
-0.028547084
-0.028547084
-0.028547084
-0.028699772
-0.028852463
-0.029005151
-0.029005151
-0.029005151
-0.029157842
-0.029310532
-0.029310532
-0.029310532
-0.029157842
-0.029157842
-0.029310532
-0.029310532
-0.029157842
-0.029157842
-0.029310532
-0.029310532
-0.029157842
-0.029157842
-0.029310532
-0.02946322
-0.029615905
-0.02946322
-0.029310532
-0.029310532
-0.02946322
-0.029615905
-0.029768594
-0.029768594
-0.029768594
-0.029921286
-0.029768594
-0.029768594
-0.029921286
-0.030226663
-0.030226663
-0.030226663
-0.030073974
-0.029768594
-0.029615905
-0.02946322
-0.02946322
-0.029768594
-0.030073974
-0.030073974
-0.029921286
-0.029768594
-0.029921286
-0.030226663
-0.030226663
-0.030226663
-0.030226663
-0.030226663
-0.030226663
-0.030226663
-0.029921286
-0.029768594
-0.029921286
-0.029921286
-0.029768594
-0.029921286
-0.030073974
-0.030226663
-0.030073974
-0.030226663
-0.030379351
-0.030684732
-0.03083742
-0.030684732
-0.030532043
-0.030379351
-0.030073974
-0.030226663
-0.030379351
-0.030379351
-0.030226663
-0.029921286
-0.029768594
-0.029921286
-0.030226663
-0.030532043
-0.030532043
-0.030684732
-0.030379351
-0.030073974
-0.029921286
-0.030073974
-0.030226663
-0.030379351
-0.030379351
-0.030226663
-0.030073974
-0.030073974
-0.030226663
-0.030226663
-0.030226663
-0.030226663
-0.030226663
-0.030226663
-0.030226663
-0.030073974
-0.029921286
-0.029921286
-0.029921286
-0.029921286
-0.029921286
-0.029921286
-0.029921286
-0.030073974
-0.030532043
-0.030684732
-0.030684732
-0.030226663
-0.030073974
-0.030073974
-0.030073974
-0.030226663
-0.030379351
-0.030226663
-0.030226663
-0.030379351
-0.030532043
-0.030532043
-0.030379351
-0.030226663
-0.030532043
-0.03083742
-0.030990109
-0.03083742
-0.03083742
-0.03083742
-0.031142801
-0.031142801
-0.03083742
-0.030379351
-0.030226663
-0.030226663
-0.030379351
-0.030379351
-0.030532043
-0.03083742
-0.031142801
-0.031448178
-0.03129549
-0.030990109
-0.03083742
-0.030990109
-0.031142801
-0.03129549
-0.03129549
-0.031142801
-0.031142801
-0.030990109
-0.031142801
-0.031142801
-0.03129549
-0.03129549
-0.03129549
-0.031448178
-0.031448178
-0.031600866
-0.031600866
-0.03175356
-0.03175356
-0.031600866
-0.031448178
-0.031448178
-0.031448178
-0.03129549
-0.03129549
-0.03129549
-0.03129549
-0.031448178
-0.031448178
-0.031600866
-0.031906247
-0.031906247
-0.03175356
-0.031600866
-0.03175356
-0.03175356
-0.031906247
-0.031906247
-0.031906247
-0.03175356
-0.03175356
-0.031906247
-0.032058936
-0.031906247
-0.03175356
-0.031600866
-0.03175356
-0.031906247
-0.031906247
-0.03175356
-0.03175356
-0.032058936
-0.032364316
-0.032364316
-0.032211624
-0.032058936
-0.032058936
-0.032058936
-0.032058936
-0.032211624
-0.032211624
-0.032211624
-0.032211624
-0.032058936
-0.032058936
-0.032517005
-0.032822378
-0.032822378
-0.03266969
-0.032517005
-0.032517005
-0.032517005
-0.03266969
-0.032822378
-0.03297507
-0.03297507
-0.03297507
-0.03297507
-0.032822378
-0.03266969
-0.032517005
-0.03266969
-0.03266969
-0.03297507
-0.03312776
-0.03312776
-0.03297507
-0.03297507
-0.032822378
-0.032822378
-0.03266969
-0.032517005
-0.03266969
-0.03297507
-0.03312776
-0.03312776
-0.03312776
-0.03297507
-0.032822378
-0.03297507
-0.03312776
-0.03312776
-0.03312776
-0.033280447
-0.033585828
-0.033585828
-0.033280447
-0.03312776
-0.03312776
-0.033280447
-0.033280447
-0.033280447
-0.033433136
-0.033585828
-0.033738516
-0.033585828
-0.033433136
-0.03312776
-0.03312776
-0.03312776
-0.033433136
-0.033585828
-0.033433136
-0.033433136
-0.033585828
-0.033738516
-0.033585828
-0.033433136
-0.033433136
-0.033585828
-0.033891205
-0.033891205
-0.034043893
-0.033891205
-0.033738516
-0.033738516
-0.033585828
-0.033585828
-0.033433136
-0.033585828
-0.034043893
-0.034349274
-0.034349274
-0.034043893
-0.033891205
-0.033891205
-0.034349274
-0.034501962
-0.034349274
-0.034043893
-0.033891205
-0.033891205
-0.034196585
-0.034501962
-0.034501962
-0.034196585
-0.033891205
-0.033891205
-0.034196585
-0.034349274
-0.03465465
-0.03465465
-0.03465465
-0.03465465
-0.03465465
-0.034501962
-0.034501962
-0.034349274
-0.034196585
-0.034196585
-0.034349274
-0.034501962
-0.03465465
-0.03465465
-0.03465465
-0.03465465
-0.034501962
-0.034349274
-0.034349274
-0.034501962
-0.034349274
-0.034043893
-0.033891205
-0.034349274
-0.034807343
-0.034807343
-0.034196585
-0.033891205
-0.034196585
-0.034501962
-0.03465465
-0.034501962
-0.034501962
-0.03465465
-0.034501962
-0.034349274
-0.034196585
-0.034196585
-0.034501962
-0.03465465
-0.03465465
-0.03465465
-0.03465465
-0.03465465
-0.03465465
-0.03465465
-0.03465465
-0.03465465
-0.03465465
-0.03465465
-0.03465465
-0.034807343
-0.034807343
-0.03496003
-0.03496003
-0.03496003
-0.03465465
-0.034349274
-0.034196585
-0.034349274
-0.03465465
-0.034807343
-0.034807343
-0.034501962
-0.034501962
-0.03465465
-0.034807343
-0.03465465
-0.034501962
-0.034501962
-0.03465465
-0.034807343
-0.034807343
-0.03465465
-0.03465465
-0.034807343
-0.03496003
-0.03496003
-0.034807343
-0.03465465
-0.03465465
-0.03465465
-0.03465465
-0.034807343
-0.034807343
-0.034807343
-0.034807343
-0.03465465
-0.03465465
-0.03465465
-0.03465465
-0.03465465
-0.03465465
-0.034807343
-0.03465465
-0.03465465
-0.034807343
-0.03496003
-0.03496003
-0.034501962
-0.034349274
-0.034501962
-0.034807343
-0.03511272
-0.03496003
-0.034807343
-0.03465465
-0.03465465
-0.03465465
-0.03465465
-0.034807343
-0.03496003
-0.03496003
-0.034807343
-0.034501962
-0.03465465
-0.03496003
-0.03526541
-0.03511272
-0.034807343
-0.034807343
-0.03496003
-0.03511272
-0.03511272
-0.03511272
-0.03526541
-0.0354181
-0.03526541
-0.03511272
-0.03511272
-0.03526541
-0.03526541
-0.03526541
-0.03526541
-0.0354181
-0.03557079
-0.03526541
-0.03496003
-0.03496003
-0.03511272
-0.0354181
-0.03557079
-0.0354181
-0.03526541
-0.03511272
-0.03511272
-0.03496003
-0.03511272
-0.0354181
-0.03557079
-0.035723474
-0.035876162
-0.035876162
-0.036028855
-0.036028855
-0.035876162
-0.035876162
-0.035876162
-0.036028855
-0.035876162
-0.035876162
-0.036028855
-0.03633423
-0.03648692
-0.036639612
-0.036639612
-0.036639612
-0.03648692
-0.03648692
-0.03633423
-0.03633423
-0.03633423
-0.03648692
-0.03648692
-0.036639612
-0.036639612
-0.036639612
-0.0367923
-0.03694499
-0.03694499
-0.037097678
-0.037097678
-0.03694499
-0.03694499
-0.03694499
-0.03725037
-0.03740306
-0.03740306
-0.03740306
-0.03725037
-0.03725037
-0.03725037
-0.03725037
-0.037555747
-0.037708435
-0.037708435
-0.037708435
-0.037861127
-0.037861127
-0.037861127
-0.038013816
-0.038166504
-0.038319193
-0.038471885
-0.038471885
-0.038471885
-0.038319193
-0.038319193
-0.038471885
-0.03877726
-0.038929947
-0.03908264
-0.03908264
-0.039235327
-0.039388016
-0.039388016
-0.03908264
-0.038929947
-0.038929947
-0.03908264
-0.039388016
-0.039693397
-0.039846085
-0.039846085
-0.039846085
-0.039846085
-0.039846085
