# Supplementary material for: Performances of the PIPER scalable child human body model in accident reconstruction
Source: PLoS One. 2017 Nov 14;12(11):e0187916. doi: 10.1371/journal.pone.0187916 (PMC5685610; doi:10.1371/journal.pone.0187916)
Supplement: S3 Data — This zip folder contains input accelerations for reproducibility of the accident reconstruction. Also, the readings from the dummy sensor are reported for reproducibility of the calculations. (ZIP) [file pone.0187916.s011.zip › CHANNEL/RAC03.020]

Test object number          :1
Name of the channel         :
Laboratory channel code     :16NECKUP00Q6FOYP
Customer channel code       :16NECKUP00Q6FOYP
Channel code                :16NECKUP00Q6FOYP
Unit                        :kN
Direction                   :Y
Dimension                   :FO
Transducer type             :SN0117/Y/FO
Pre-filter type             :4000Hz 6pole Butterworth (device internal)
Cut off frequency           :4000.0
Channel frequency class     :2000
Channel amplitude class     :5.0
Reference channel           :implicit
Reference channel name      :NOVALUE
Data source                 :transducer
Data status                 :ok
Sampling interval           :5.0E-5
Bit resolution              :16
.ValidationRemark           :Seulement la gamme [-0.4096 sec; 40.0 sec] a �t� lue. Gamme demand�e: [-6.0 sec; 40.0 sec].
Time of first sample        :-0.2
Number of samples           :14000
First global maximum value  :0.45584118
Time of maximum value       :0.07419999
First global minimum value  :-1.0839632
Time of minimum value       :0.08685
Start offset interval       :-0.1
End offset interval         :-0.05
-0.0017356678
-0.001888806
-0.0017356678
-0.0015825297
-0.0015825297
-0.0017356678
-0.0017356678
-0.0015825297
-0.0015825297
-0.0017356678
-0.001888806
-0.001888806
-0.0015825297
-0.0011231153
-0.0011231153
-0.0012762535
-0.0014293917
-0.0014293917
-0.0012762535
-0.0012762535
-0.0015825297
-0.0017356678
-0.001888806
-0.0017356678
-0.0017356678
-0.0017356678
-0.001888806
-0.001888806
-0.001888806
-0.0017356678
-0.0015825297
-0.0014293917
-0.0012762535
-0.0012762535
-0.0014293917
-0.0014293917
-0.0017356678
-0.001888806
-0.001888806
-0.0017356678
-0.001888806
-0.001888806
-0.0017356678
-0.0014293917
-0.0014293917
-0.0015825297
-0.0017356678
-0.0015825297
-0.0015825297
-0.0015825297
-0.0017356678
-0.0017356678
-0.0015825297
-0.0014293917
-0.0012762535
-0.0011231153
-0.0011231153
-0.0014293917
-0.0017356678
-0.0017356678
-0.0015825297
-0.0014293917
-0.0012762535
-0.0014293917
-0.0015825297
-0.0015825297
-0.0017356678
-0.001888806
-0.001888806
-0.0017356678
-0.0015825297
-0.0014293917
-0.0014293917
-0.0015825297
-0.0015825297
-0.0015825297
-0.0015825297
-0.0015825297
-0.001888806
-0.0020419443
-0.0020419443
-0.001888806
-0.001888806
-0.0017356678
-0.0017356678
-0.0017356678
-0.001888806
-0.0020419443
-0.0020419443
-0.0020419443
-0.001888806
-0.0015825297
-0.0014293917
-0.0014293917
-0.0015825297
-0.0017356678
-0.0017356678
-0.0015825297
-0.0015825297
-0.0017356678
-0.0017356678
-0.0015825297
-0.0015825297
-0.0015825297
-0.0015825297
-0.0014293917
-0.0014293917
-0.0017356678
-0.001888806
-0.001888806
-0.0017356678
-0.0017356678
-0.0017356678
-0.0017356678
-0.001888806
-0.001888806
-0.001888806
-0.0017356678
-0.0017356678
-0.001888806
-0.001888806
-0.001888806
-0.001888806
-0.0017356678
-0.0015825297
-0.0015825297
-0.0017356678
-0.0015825297
-0.0015825297
-0.0017356678
-0.001888806
-0.001888806
-0.001888806
-0.0017356678
-0.001888806
-0.0020419443
-0.0021950824
-0.001888806
-0.0015825297
-0.0017356678
-0.001888806
-0.0020419443
-0.001888806
-0.0017356678
-0.001888806
-0.0020419443
-0.0020419443
-0.001888806
-0.001888806
-0.001888806
-0.001888806
-0.0017356678
-0.0017356678
-0.0017356678
-0.001888806
-0.001888806
-0.001888806
-0.001888806
-0.001888806
-0.001888806
-0.001888806
-0.001888806
-0.0017356678
-0.001888806
-0.0020419443
-0.0021950824
-0.0021950824
-0.0017356678
-0.0015825297
-0.0017356678
-0.001888806
-0.001888806
-0.0017356678
-0.0015825297
-0.0017356678
-0.001888806
-0.001888806
-0.0020419443
-0.0021950824
-0.0021950824
-0.0020419443
-0.0020419443
-0.0020419443
-0.0020419443
-0.0020419443
-0.001888806
-0.001888806
-0.001888806
-0.0017356678
-0.0017356678
-0.001888806
-0.0020419443
-0.0020419443
-0.0020419443
-0.001888806
-0.0017356678
-0.0017356678
-0.001888806
-0.001888806
-0.001888806
-0.001888806
-0.001888806
-0.001888806
-0.0020419443
-0.0021950824
-0.0021950824
-0.0023482207
-0.0021950824
-0.0020419443
-0.001888806
-0.001888806
-0.0017356678
-0.0017356678
-0.0017356678
-0.001888806
-0.001888806
-0.0017356678
-0.001888806
-0.0021950824
-0.0023482207
-0.0021950824
-0.001888806
-0.0017356678
-0.001888806
-0.0021950824
-0.0023482207
-0.0023482207
-0.0020419443
-0.0017356678
-0.0017356678
-0.001888806
-0.0021950824
-0.0020419443
-0.001888806
-0.001888806
-0.0020419443
-0.0023482207
-0.0021950824
-0.0020419443
-0.001888806
-0.001888806
-0.0021950824
-0.0023482207
-0.0023482207
-0.0020419443
-0.001888806
-0.0017356678
-0.001888806
-0.001888806
-0.0020419443
-0.0021950824
-0.0021950824
-0.0020419443
-0.001888806
-0.001888806
-0.0021950824
-0.0023482207
-0.0023482207
-0.0023482207
-0.0021950824
-0.001888806
-0.001888806
-0.001888806
-0.0020419443
-0.0021950824
-0.0021950824
-0.0020419443
-0.001888806
-0.001888806
-0.0021950824
-0.0021950824
-0.0020419443
-0.0017356678
-0.0015825297
-0.0017356678
-0.0017356678
-0.0017356678
-0.001888806
-0.001888806
-0.0020419443
-0.001888806
-0.0017356678
-0.0015825297
-0.0017356678
-0.001888806
-0.0020419443
-0.0020419443
-0.001888806
-0.001888806
-0.0020419443
-0.0020419443
-0.001888806
-0.001888806
-0.001888806
-0.0020419443
-0.0021950824
-0.0021950824
-0.0021950824
-0.0020419443
-0.001888806
-0.001888806
-0.001888806
-0.0020419443
-0.0021950824
-0.0021950824
-0.0020419443
-0.0017356678
-0.0017356678
-0.0020419443
-0.0021950824
-0.0021950824
-0.0020419443
-0.0020419443
-0.0021950824
-0.0020419443
-0.001888806
-0.001888806
-0.0017356678
-0.0017356678
-0.001888806
-0.0020419443
-0.0020419443
-0.0020419443
-0.001888806
-0.0017356678
-0.0017356678
-0.0015825297
-0.0015825297
-0.0015825297
-0.0015825297
-0.001888806
-0.001888806
-0.0020419443
-0.001888806
-0.001888806
-0.0020419443
-0.0020419443
-0.0020419443
-0.0020419443
-0.0020419443
-0.0021950824
-0.0020419443
-0.001888806
-0.0017356678
-0.0015825297
-0.0015825297
-0.0015825297
-0.0017356678
-0.001888806
-0.0017356678
-0.0015825297
-0.0014293917
-0.0014293917
-0.0014293917
-0.0014293917
-0.0015825297
-0.0017356678
-0.0017356678
-0.0017356678
-0.0015825297
-0.0015825297
-0.0017356678
-0.001888806
-0.0017356678
-0.0014293917
-0.0014293917
-0.0014293917
-0.0015825297
-0.0015825297
-0.0017356678
-0.0017356678
-0.001888806
-0.001888806
-0.0015825297
-0.0014293917
-0.0015825297
-0.0015825297
-0.0017356678
-0.001888806
-0.001888806
-0.0017356678
-0.0015825297
-0.0015825297
-0.0017356678
-0.0017356678
-0.001888806
-0.001888806
-0.001888806
-0.0017356678
-0.0017356678
-0.0015825297
-0.0015825297
-0.0015825297
-0.0015825297
-0.0015825297
-0.0015825297
-0.0015825297
-0.0017356678
-0.001888806
-0.001888806
-0.001888806
-0.001888806
-0.001888806
-0.001888806
-0.0020419443
-0.0020419443
-0.0020419443
-0.0020419443
-0.0020419443
-0.0017356678
-0.0015825297
-0.0015825297
-0.0015825297
-0.0015825297
-0.0012762535
-0.0012762535
-0.0014293917
-0.001888806
-0.0020419443
-0.0021950824
-0.0021950824
-0.0020419443
-0.001888806
-0.0017356678
-0.0017356678
-0.001888806
-0.0017356678
-0.0015825297
-0.0015825297
-0.0015825297
-0.0015825297
-0.0017356678
-0.001888806
-0.0017356678
-0.0015825297
-0.0015825297
-0.0017356678
-0.001888806
-0.001888806
-0.001888806
-0.0020419443
-0.0020419443
-0.001888806
-0.0017356678
-0.0015825297
-0.0017356678
-0.0017356678
-0.0017356678
-0.0017356678
-0.0017356678
-0.001888806
-0.001888806
-0.0017356678
-0.0015825297
-0.0015825297
-0.0015825297
-0.0017356678
-0.0017356678
-0.0015825297
-0.0014293917
-0.0014293917
-0.0015825297
-0.0017356678
-0.0015825297
-0.0014293917
-0.0012762535
-0.0014293917
-0.0017356678
-0.001888806
-0.0017356678
-0.0017356678
-0.0015825297
-0.0015825297
-0.0015825297
-0.0017356678
-0.0017356678
-0.001888806
-0.0017356678
-0.0014293917
-0.0014293917
-0.0017356678
-0.001888806
-0.0017356678
-0.0015825297
-0.0014293917
-0.0015825297
-0.0017356678
-0.0017356678
-0.0015825297
-0.0015825297
-0.0014293917
-0.0015825297
-0.001888806
-0.0020419443
-0.001888806
-0.0015825297
-0.0014293917
-0.0014293917
-0.0017356678
-0.0017356678
-0.0017356678
-0.0017356678
-0.0017356678
-0.001888806
-0.0017356678
-0.0015825297
-0.0015825297
-0.0017356678
-0.0017356678
-0.0015825297
-0.0015825297
-0.0015825297
-0.001888806
-0.0020419443
-0.0020419443
-0.001888806
-0.0017356678
-0.0017356678
-0.001888806
-0.0017356678
-0.0015825297
-0.0015825297
-0.0015825297
-0.0015825297
-0.0014293917
-0.0014293917
-0.0017356678
-0.0020419443
-0.0020419443
-0.001888806
-0.0015825297
-0.0017356678
-0.001888806
-0.001888806
-0.001888806
-0.0017356678
-0.0017356678
-0.0017356678
-0.0015825297
-0.0015825297
-0.0015825297
-0.0017356678
-0.0015825297
-0.0015825297
-0.0015825297
-0.0017356678
-0.001888806
-0.001888806
-0.001888806
-0.0020419443
-0.001888806
-0.001888806
-0.001888806
-0.001888806
-0.0020419443
-0.001888806
-0.0017356678
-0.0015825297
-0.0014293917
-0.0014293917
-0.0014293917
-0.0015825297
-0.0017356678
-0.0020419443
-0.0020419443
-0.0017356678
-0.0015825297
-0.0017356678
-0.0020419443
-0.0020419443
-0.0017356678
-0.0015825297
-0.0015825297
-0.0015825297
-0.0017356678
-0.0017356678
-0.0015825297
-0.0015825297
-0.0014293917
-0.0015825297
-0.0015825297
-0.0014293917
-0.0012762535
-0.0012762535
-0.0017356678
-0.0020419443
-0.001888806
-0.0015825297
-0.0012762535
-0.0012762535
-0.0014293917
-0.0015825297
-0.0017356678
-0.0017356678
-0.0017356678
-0.0017356678
-0.0020419443
-0.0021950824
-0.0020419443
-0.0017356678
-0.0015825297
-0.0017356678
-0.0017356678
-0.0017356678
-0.0015825297
-0.0015825297
-0.0015825297
-0.0014293917
-0.0012762535
-0.0012762535
-0.0014293917
-0.0015825297
-0.0015825297
-0.0015825297
-0.0015825297
-0.0015825297
-0.0015825297
-0.0015825297
-0.0015825297
-0.0015825297
-0.0014293917
-0.0011231153
-9.699772E-4
-0.0011231153
-0.0012762535
-0.0014293917
-0.0014293917
-0.0012762535
-0.0011231153
-0.0011231153
-0.0011231153
-9.699772E-4
-9.699772E-4
-0.0011231153
-0.0014293917
-0.0015825297
-0.0015825297
-0.0014293917
-0.0011231153
-0.0012762535
-0.0014293917
-0.0012762535
-0.0011231153
-9.699772E-4
-0.0011231153
-0.0014293917
-0.0014293917
-0.0011231153
-8.1683893E-4
-9.699772E-4
-0.0011231153
-0.0011231153
-0.0011231153
-9.699772E-4
-9.699772E-4
-9.699772E-4
-0.0011231153
-0.0011231153
-0.0011231153
-9.699772E-4
-9.699772E-4
-0.0011231153
-0.0014293917
-0.0014293917
-0.0011231153
-8.1683893E-4
-8.1683893E-4
-9.699772E-4
-0.0011231153
-0.0011231153
-9.699772E-4
-8.1683893E-4
-9.699772E-4
-9.699772E-4
-0.0012762535
-0.0012762535
-9.699772E-4
-6.6370086E-4
-6.6370086E-4
-8.1683893E-4
-0.0011231153
-0.0011231153
-8.1683893E-4
-8.1683893E-4
-0.0011231153
-0.0012762535
-0.0011231153
-6.6370086E-4
-5.105627E-4
-6.6370086E-4
-8.1683893E-4
-8.1683893E-4
-9.699772E-4
-9.699772E-4
-8.1683893E-4
-8.1683893E-4
-9.699772E-4
-0.0011231153
-0.0012762535
-0.0011231153
-0.0011231153
-0.0011231153
-9.699772E-4
-8.1683893E-4
-9.699772E-4
-0.0011231153
-0.0011231153
-9.699772E-4
-8.1683893E-4
-9.699772E-4
-9.699772E-4
-9.699772E-4
-8.1683893E-4
-8.1683893E-4
-6.6370086E-4
-5.105627E-4
-5.105627E-4
-8.1683893E-4
-9.699772E-4
-0.0012762535
-0.0011231153
-9.699772E-4
-6.6370086E-4
-6.6370086E-4
-6.6370086E-4
-6.6370086E-4
-8.1683893E-4
-8.1683893E-4
-6.6370086E-4
-6.6370086E-4
-8.1683893E-4
-8.1683893E-4
-8.1683893E-4
-6.6370086E-4
-5.105627E-4
-5.105627E-4
-6.6370086E-4
-6.6370086E-4
-5.105627E-4
-6.6370086E-4
-8.1683893E-4
-8.1683893E-4
-8.1683893E-4
-8.1683893E-4
-8.1683893E-4
-8.1683893E-4
-6.6370086E-4
-8.1683893E-4
-9.699772E-4
-9.699772E-4
-9.699772E-4
-6.6370086E-4
-5.105627E-4
-5.105627E-4
-6.6370086E-4
-8.1683893E-4
-9.699772E-4
-9.699772E-4
-8.1683893E-4
-6.6370086E-4
-6.6370086E-4
-6.6370086E-4
-6.6370086E-4
-5.105627E-4
-6.6370086E-4
-9.699772E-4
-0.0011231153
-9.699772E-4
-8.1683893E-4
-5.105627E-4
-5.105627E-4
-6.6370086E-4
-8.1683893E-4
-8.1683893E-4
-8.1683893E-4
-9.699772E-4
-8.1683893E-4
-8.1683893E-4
-6.6370086E-4
-8.1683893E-4
-9.699772E-4
-9.699772E-4
-6.6370086E-4
-5.105627E-4
-6.6370086E-4
-9.699772E-4
-9.699772E-4
-9.699772E-4
-6.6370086E-4
-5.105627E-4
-6.6370086E-4
-8.1683893E-4
-0.0011231153
-9.699772E-4
-8.1683893E-4
-5.105627E-4
-5.105627E-4
-6.6370086E-4
-8.1683893E-4
-8.1683893E-4
-8.1683893E-4
-8.1683893E-4
-9.699772E-4
-0.0011231153
-0.0011231153
-0.0011231153
-9.699772E-4
-8.1683893E-4
-6.6370086E-4
-8.1683893E-4
-9.699772E-4
-0.0011231153
-0.0011231153
-8.1683893E-4
-5.105627E-4
-5.105627E-4
-8.1683893E-4
-0.0012762535
-0.0012762535
-8.1683893E-4
-5.105627E-4
-6.6370086E-4
-0.0011231153
-0.0011231153
-8.1683893E-4
-6.6370086E-4
-6.6370086E-4
-8.1683893E-4
-8.1683893E-4
-9.699772E-4
-9.699772E-4
-9.699772E-4
-9.699772E-4
-8.1683893E-4
-6.6370086E-4
-8.1683893E-4
-8.1683893E-4
-8.1683893E-4
-9.699772E-4
-9.699772E-4
-9.699772E-4
-6.6370086E-4
-5.105627E-4
-6.6370086E-4
-9.699772E-4
-0.0012762535
-0.0011231153
-9.699772E-4
-9.699772E-4
-9.699772E-4
-9.699772E-4
-8.1683893E-4
-8.1683893E-4
-9.699772E-4
-8.1683893E-4
-5.105627E-4
-6.6370086E-4
-6.6370086E-4
-8.1683893E-4
-9.699772E-4
-9.699772E-4
-8.1683893E-4
-6.6370086E-4
-8.1683893E-4
-9.699772E-4
-9.699772E-4
-8.1683893E-4
-6.6370086E-4
-6.6370086E-4
-8.1683893E-4
-8.1683893E-4
-8.1683893E-4
-9.699772E-4
-9.699772E-4
-9.699772E-4
-9.699772E-4
-8.1683893E-4
-9.699772E-4
-0.0011231153
-0.0011231153
-0.0011231153
-0.0011231153
-0.0011231153
-9.699772E-4
-6.6370086E-4
-6.6370086E-4
-9.699772E-4
-0.0012762535
-0.0012762535
-9.699772E-4
-8.1683893E-4
-8.1683893E-4
-9.699772E-4
-0.0011231153
-0.0011231153
-8.1683893E-4
-5.105627E-4
-5.105627E-4
-6.6370086E-4
-9.699772E-4
-9.699772E-4
-8.1683893E-4
-3.5742443E-4
-2.0428632E-4
-3.5742443E-4
-8.1683893E-4
-0.0011231153
-0.0011231153
-9.699772E-4
-9.699772E-4
-9.699772E-4
-8.1683893E-4
-6.6370086E-4
-6.6370086E-4
-6.6370086E-4
-5.105627E-4
-3.5742443E-4
-3.5742443E-4
-5.105627E-4
-6.6370086E-4
-8.1683893E-4
-8.1683893E-4
-6.6370086E-4
-5.105627E-4
-5.105627E-4
-6.6370086E-4
-8.1683893E-4
-8.1683893E-4
-6.6370086E-4
-6.6370086E-4
-8.1683893E-4
-8.1683893E-4
-6.6370086E-4
-6.6370086E-4
-8.1683893E-4
-9.699772E-4
-9.699772E-4
-8.1683893E-4
-6.6370086E-4
-6.6370086E-4
-6.6370086E-4
-6.6370086E-4
-5.105627E-4
-3.5742443E-4
-5.105627E-4
-8.1683893E-4
-9.699772E-4
-8.1683893E-4
-6.6370086E-4
-5.105627E-4
-5.105627E-4
-6.6370086E-4
-8.1683893E-4
-8.1683893E-4
-8.1683893E-4
-8.1683893E-4
-8.1683893E-4
-6.6370086E-4
-6.6370086E-4
-6.6370086E-4
-6.6370086E-4
-5.105627E-4
-3.5742443E-4
-3.5742443E-4
-5.105627E-4
-6.6370086E-4
-5.105627E-4
-3.5742443E-4
-2.0428632E-4
-2.0428632E-4
-2.0428632E-4
-3.5742443E-4
-5.105627E-4
-5.105627E-4
-3.5742443E-4
-2.0428632E-4
-2.0428632E-4
-2.0428632E-4
-5.114815E-5
-5.114815E-5
-2.0428632E-4
-3.5742443E-4
-5.105627E-4
-6.6370086E-4
-5.105627E-4
-2.0428632E-4
1.0199002E-4
-5.114815E-5
-3.5742443E-4
-6.6370086E-4
-6.6370086E-4
-5.105627E-4
-3.5742443E-4
-5.114815E-5
-5.114815E-5
-2.0428632E-4
-5.105627E-4
-6.6370086E-4
-6.6370086E-4
-6.6370086E-4
-5.105627E-4
-5.105627E-4
-3.5742443E-4
-2.0428632E-4
-2.0428632E-4
-3.5742443E-4
-3.5742443E-4
-2.0428632E-4
-5.114815E-5
-5.114815E-5
-2.0428632E-4
-2.0428632E-4
-5.114815E-5
-5.114815E-5
-5.114815E-5
-2.0428632E-4
-2.0428632E-4
-2.0428632E-4
-2.0428632E-4
-2.0428632E-4
-2.0428632E-4
-5.114815E-5
-5.114815E-5
-2.0428632E-4
-2.0428632E-4
-2.0428632E-4
-2.0428632E-4
-5.114815E-5
2.551282E-4
2.551282E-4
1.0199002E-4
-5.114815E-5
-2.0428632E-4
-2.0428632E-4
-2.0428632E-4
-5.114815E-5
-5.114815E-5
-5.114815E-5
-5.114815E-5
1.0199002E-4
-5.114815E-5
-2.0428632E-4
-2.0428632E-4
-2.0428632E-4
-5.114815E-5
1.0199002E-4
2.551282E-4
-5.114815E-5
-5.105627E-4
-5.105627E-4
-2.0428632E-4
2.551282E-4
2.551282E-4
-5.114815E-5
-2.0428632E-4
1.0199002E-4
2.551282E-4
2.551282E-4
-5.114815E-5
-2.0428632E-4
-3.5742443E-4
-3.5742443E-4
-2.0428632E-4
-5.114815E-5
-5.114815E-5
-5.114815E-5
-3.5742443E-4
-5.105627E-4
-3.5742443E-4
-2.0428632E-4
1.0199002E-4
2.551282E-4
1.0199002E-4
-2.0428632E-4
-3.5742443E-4
-3.5742443E-4
-3.5742443E-4
-5.105627E-4
-6.6370086E-4
-6.6370086E-4
-5.105627E-4
-3.5742443E-4
-3.5742443E-4
-2.0428632E-4
-3.5742443E-4
-3.5742443E-4
-3.5742443E-4
-2.0428632E-4
1.0199002E-4
2.551282E-4
-5.114815E-5
-3.5742443E-4
-6.6370086E-4
-5.105627E-4
-3.5742443E-4
-5.105627E-4
-5.105627E-4
-2.0428632E-4
1.0199002E-4
1.0199002E-4
-2.0428632E-4
-6.6370086E-4
-6.6370086E-4
-5.105627E-4
-3.5742443E-4
-5.105627E-4
-5.105627E-4
-5.105627E-4
-2.0428632E-4
-5.114815E-5
-2.0428632E-4
-5.105627E-4
-3.5742443E-4
-2.0428632E-4
-5.114815E-5
-2.0428632E-4
-5.105627E-4
-6.6370086E-4
-5.105627E-4
-3.5742443E-4
-2.0428632E-4
-3.5742443E-4
-3.5742443E-4
-3.5742443E-4
-3.5742443E-4
-3.5742443E-4
-3.5742443E-4
-3.5742443E-4
-3.5742443E-4
-5.105627E-4
-5.105627E-4
-5.105627E-4
-3.5742443E-4
-5.114815E-5
-2.0428632E-4
-3.5742443E-4
-6.6370086E-4
-6.6370086E-4
-6.6370086E-4
-6.6370086E-4
-6.6370086E-4
-6.6370086E-4
-8.1683893E-4
-9.699772E-4
-8.1683893E-4
-5.105627E-4
-5.105627E-4
-6.6370086E-4
-8.1683893E-4
-6.6370086E-4
-5.105627E-4
-3.5742443E-4
-2.0428632E-4
-2.0428632E-4
-3.5742443E-4
-6.6370086E-4
-8.1683893E-4
-6.6370086E-4
-5.105627E-4
-5.105627E-4
-6.6370086E-4
-6.6370086E-4
-6.6370086E-4
-5.105627E-4
-6.6370086E-4
-5.105627E-4
-5.105627E-4
-6.6370086E-4
-8.1683893E-4
-6.6370086E-4
-6.6370086E-4
-6.6370086E-4
-8.1683893E-4
-8.1683893E-4
-8.1683893E-4
-6.6370086E-4
-5.105627E-4
-5.105627E-4
-6.6370086E-4
-8.1683893E-4
-8.1683893E-4
-8.1683893E-4
-9.699772E-4
-8.1683893E-4
-5.105627E-4
-5.105627E-4
-6.6370086E-4
-8.1683893E-4
-9.699772E-4
-8.1683893E-4
-6.6370086E-4
-5.105627E-4
-6.6370086E-4
-6.6370086E-4
-8.1683893E-4
-8.1683893E-4
-8.1683893E-4
-6.6370086E-4
-8.1683893E-4
-0.0012762535
-0.0014293917
-0.0011231153
-8.1683893E-4
-6.6370086E-4
-8.1683893E-4
-0.0011231153
-0.0011231153
-9.699772E-4
-8.1683893E-4
-9.699772E-4
-0.0011231153
-0.0012762535
-0.0012762535
-0.0012762535
-0.0011231153
-9.699772E-4
-9.699772E-4
-9.699772E-4
-9.699772E-4
-9.699772E-4
-8.1683893E-4
-5.105627E-4
-5.105627E-4
-6.6370086E-4
-0.0012762535
-0.0017356678
-0.0017356678
-0.0011231153
-8.1683893E-4
-8.1683893E-4
-8.1683893E-4
-9.699772E-4
-0.0011231153
-0.0012762535
-0.0012762535
-0.0011231153
-9.699772E-4
-6.6370086E-4
-5.105627E-4
-5.105627E-4
-8.1683893E-4
-9.699772E-4
-9.699772E-4
-9.699772E-4
-0.0011231153
-0.0012762535
-0.0012762535
-0.0011231153
-0.0011231153
-0.0011231153
-0.0011231153
-0.0011231153
-9.699772E-4
-9.699772E-4
-0.0011231153
-0.0012762535
-0.0014293917
-0.0012762535
-0.0011231153
-0.0011231153
-0.0012762535
-0.0012762535
-0.0012762535
-0.0011231153
-9.699772E-4
-0.0011231153
-0.0012762535
-0.0014293917
-0.0012762535
-9.699772E-4
-9.699772E-4
-9.699772E-4
-0.0011231153
-0.0011231153
-0.0011231153
-8.1683893E-4
-6.6370086E-4
-6.6370086E-4
-8.1683893E-4
-0.0011231153
-0.0012762535
-0.0012762535
-0.0012762535
-0.0012762535
-0.0012762535
-0.0012762535
-0.0011231153
-0.0012762535
-0.0011231153
-9.699772E-4
-8.1683893E-4
-9.699772E-4
-0.0011231153
-0.0011231153
-0.0011231153
-0.0011231153
-0.0011231153
-0.0011231153
-9.699772E-4
-0.0012762535
-0.0014293917
-0.0015825297
-0.0012762535
-0.0012762535
-0.0014293917
-0.0015825297
-0.0014293917
-0.0011231153
-9.699772E-4
-0.0012762535
-0.0014293917
-0.0014293917
-0.0012762535
-0.0011231153
-0.0012762535
-0.0012762535
-0.0012762535
-0.0012762535
-0.0011231153
-0.0011231153
-9.699772E-4
-0.0012762535
-0.0014293917
-0.0014293917
-0.0014293917
-0.0012762535
-0.0012762535
-0.0011231153
-0.0012762535
-0.0012762535
-0.0012762535
-0.0011231153
-0.0011231153
-0.0011231153
-0.0012762535
-0.0014293917
-0.0015825297
-0.0015825297
-0.0014293917
-0.0011231153
-9.699772E-4
-8.1683893E-4
-8.1683893E-4
-9.699772E-4
-0.0011231153
-0.0012762535
-0.0012762535
-0.0011231153
-9.699772E-4
-9.699772E-4
-0.0011231153
-0.0012762535
-0.0012762535
-0.0012762535
-0.0012762535
-0.0014293917
-0.0012762535
-0.0011231153
-0.0012762535
-0.0014293917
-0.0014293917
-0.0011231153
-9.699772E-4
-0.0011231153
-0.0012762535
-0.0012762535
-0.0011231153
-0.0011231153
-0.0011231153
-0.0011231153
-0.0012762535
-0.0015825297
-0.0017356678
-0.0017356678
-0.0012762535
-0.0011231153
-9.699772E-4
-0.0012762535
-0.0014293917
-0.0015825297
-0.0015825297
-0.0014293917
-0.0014293917
-0.0012762535
-0.0012762535
-0.0012762535
-0.0012762535
-0.0012762535
-0.0012762535
-0.0012762535
-0.0015825297
-0.0017356678
-0.0015825297
-0.0012762535
-0.0012762535
-0.0012762535
-0.0012762535
-0.0012762535
-0.0012762535
-0.0012762535
-0.0012762535
-0.0012762535
-0.0011231153
-0.0011231153
-0.0012762535
-0.0014293917
-0.0015825297
-0.0015825297
-0.0014293917
-0.0011231153
-0.0011231153
-0.0011231153
-0.0012762535
-0.0014293917
-0.0014293917
-0.0012762535
-0.0011231153
-0.0012762535
-0.0015825297
-0.001888806
-0.001888806
-0.0015825297
-0.0011231153
-0.0011231153
-0.0014293917
-0.0015825297
-0.0014293917
-0.0011231153
-0.0011231153
-0.0012762535
-0.0015825297
-0.0015825297
-0.0014293917
-0.0014293917
-0.0014293917
-0.0014293917
-0.0012762535
-0.0012762535
-0.0014293917
-0.0015825297
-0.0015825297
-0.0015825297
-0.0015825297
-0.0014293917
-0.0014293917
-0.0014293917
-0.0015825297
-0.0015825297
-0.0017356678
-0.001888806
-0.0017356678
-0.0015825297
-0.0015825297
-0.0015825297
-0.0015825297
-0.0015825297
-0.0017356678
-0.0017356678
-0.0015825297
-0.0015825297
-0.0015825297
-0.0017356678
-0.0017356678
-0.0017356678
-0.0015825297
-0.0014293917
-0.0014293917
-0.0017356678
-0.0020419443
-0.0021950824
-0.0020419443
-0.0017356678
-0.0015825297
-0.0015825297
-0.0017356678
-0.0017356678
-0.0015825297
-0.0014293917
-0.0015825297
-0.001888806
-0.001888806
-0.0017356678
-0.0015825297
-0.0015825297
-0.0017356678
-0.0020419443
-0.0021950824
-0.0021950824
-0.0020419443
-0.0021950824
-0.0023482207
-0.0021950824
-0.0020419443
-0.0017356678
-0.0015825297
-0.0017356678
-0.001888806
-0.0020419443
-0.001888806
-0.0015825297
-0.0015825297
-0.0017356678
-0.001888806
-0.0020419443
-0.001888806
-0.0020419443
-0.0021950824
-0.0025013587
-0.0023482207
-0.001888806
-0.0017356678
-0.0020419443
-0.0020419443
-0.0020419443
-0.0020419443
-0.0023482207
-0.0023482207
-0.0021950824
-0.0020419443
-0.0020419443
-0.0020419443
-0.001888806
-0.001888806
-0.001888806
-0.0020419443
-0.0020419443
-0.0020419443
-0.0021950824
-0.0020419443
-0.001888806
-0.001888806
-0.001888806
-0.001888806
-0.001888806
-0.0020419443
-0.0021950824
-0.0020419443
-0.001888806
-0.0017356678
-0.0017356678
-0.001888806
-0.0021950824
-0.0023482207
-0.0021950824
-0.0020419443
-0.001888806
-0.001888806
-0.001888806
-0.001888806
-0.001888806
-0.0020419443
-0.0020419443
-0.001888806
-0.001888806
-0.0017356678
-0.0017356678
-0.001888806
-0.0021950824
-0.0023482207
-0.0021950824
-0.0020419443
-0.0020419443
-0.0020419443
-0.0021950824
-0.0020419443
-0.001888806
-0.0017356678
-0.0017356678
-0.0017356678
-0.001888806
-0.0020419443
-0.0020419443
-0.0017356678
-0.0015825297
-0.0014293917
-0.0014293917
-0.0017356678
-0.0020419443
-0.0020419443
-0.001888806
-0.001888806
-0.0017356678
-0.0015825297
-0.0015825297
-0.0014293917
-0.0014293917
-0.0014293917
-0.0015825297
-0.0017356678
-0.0017356678
-0.0017356678
-0.0020419443
-0.0020419443
-0.0017356678
-0.0014293917
-0.0014293917
-0.0015825297
-0.0017356678
-0.0017356678
-0.0015825297
-0.0014293917
-0.0015825297
-0.0017356678
-0.0017356678
-0.0015825297
-0.0014293917
-0.0014293917
-0.0017356678
-0.001888806
-0.0017356678
-0.0015825297
-0.0012762535
-0.0012762535
-0.0012762535
-0.0014293917
-0.0014293917
-0.0014293917
-0.0014293917
-0.0015825297
-0.0017356678
-0.0017356678
-0.0017356678
-0.0017356678
-0.0015825297
-0.0014293917
-0.0012762535
-0.0014293917
-0.0015825297
-0.0017356678
-0.0017356678
-0.0014293917
-0.0014293917
-0.0015825297
-0.0017356678
-0.0015825297
-0.0012762535
-9.699772E-4
-9.699772E-4
-0.0011231153
-0.0011231153
-0.0011231153
-9.699772E-4
-9.699772E-4
-0.0011231153
-0.0014293917
-0.0015825297
-0.0015825297
-0.0012762535
-0.0012762535
-0.0012762535
-0.0011231153
-0.0011231153
-9.699772E-4
-0.0011231153
-0.0014293917
-0.0012762535
-0.0011231153
-0.0012762535
-0.0014293917
-0.0014293917
-0.0012762535
-0.0011231153
-0.0012762535
-0.0012762535
-0.0014293917
-0.0012762535
-0.0011231153
-9.699772E-4
-9.699772E-4
-9.699772E-4
-0.0011231153
-0.0011231153
-0.0012762535
-0.0012762535
-0.0014293917
-0.0014293917
-0.0012762535
-0.0011231153
-9.699772E-4
-9.699772E-4
-9.699772E-4
-0.0011231153
-0.0012762535
-0.0014293917
-0.0014293917
-0.0014293917
-0.0014293917
-0.0012762535
-0.0012762535
-0.0011231153
-8.1683893E-4
-6.6370086E-4
-0.0011231153
-0.0014293917
-0.0015825297
-0.0014293917
-0.0012762535
-0.0011231153
-0.0011231153
-0.0012762535
-0.0014293917
-0.0015825297
-0.0014293917
-0.0011231153
-9.699772E-4
-0.0011231153
-0.0014293917
-0.0014293917
-0.0012762535
-0.0011231153
-0.0011231153
-0.0011231153
-0.0012762535
-0.0014293917
-0.0014293917
-0.0015825297
-0.0014293917
-0.0014293917
-0.0012762535
-0.0012762535
-0.0011231153
-9.699772E-4
-8.1683893E-4
-9.699772E-4
-0.0012762535
-0.0012762535
-0.0012762535
-0.0012762535
-0.0014293917
-0.0014293917
-0.0012762535
-0.0011231153
-0.0011231153
-0.0011231153
-9.699772E-4
-8.1683893E-4
-9.699772E-4
-0.0012762535
-0.0014293917
-0.0012762535
-0.0011231153
-8.1683893E-4
-8.1683893E-4
-8.1683893E-4
-9.699772E-4
-0.0011231153
-0.0011231153
-9.699772E-4
-9.699772E-4
-8.1683893E-4
-9.699772E-4
-9.699772E-4
-0.0011231153
-0.0011231153
-0.0012762535
-0.0012762535
-0.0012762535
-9.699772E-4
-9.699772E-4
-9.699772E-4
-0.0011231153
-0.0012762535
-0.0012762535
-0.0012762535
-0.0012762535
-0.0011231153
-8.1683893E-4
-8.1683893E-4
-9.699772E-4
-0.0011231153
-0.0011231153
-0.0011231153
-0.0012762535
-0.0014293917
-0.0014293917
-0.0015825297
-0.0012762535
-9.699772E-4
-6.6370086E-4
-6.6370086E-4
-8.1683893E-4
-8.1683893E-4
-8.1683893E-4
-9.699772E-4
-9.699772E-4
-9.699772E-4
-9.699772E-4
-9.699772E-4
-9.699772E-4
-0.0011231153
-0.0012762535
-0.0014293917
-0.0012762535
-9.699772E-4
-6.6370086E-4
-8.1683893E-4
-9.699772E-4
-0.0012762535
-0.0014293917
-0.0012762535
-9.699772E-4
-9.699772E-4
-8.1683893E-4
-9.699772E-4
-0.0011231153
-0.0011231153
-8.1683893E-4
-6.6370086E-4
-6.6370086E-4
-8.1683893E-4
-9.699772E-4
-0.0011231153
-0.0011231153
-9.699772E-4
-8.1683893E-4
-6.6370086E-4
-6.6370086E-4
-5.105627E-4
-6.6370086E-4
-8.1683893E-4
-8.1683893E-4
-8.1683893E-4
-8.1683893E-4
-8.1683893E-4
-6.6370086E-4
-6.6370086E-4
-9.699772E-4
-9.699772E-4
-9.699772E-4
-8.1683893E-4
-9.699772E-4
-9.699772E-4
-9.699772E-4
-8.1683893E-4
-8.1683893E-4
-9.699772E-4
-0.0011231153
-0.0011231153
-8.1683893E-4
-6.6370086E-4
-6.6370086E-4
-8.1683893E-4
-8.1683893E-4
-9.699772E-4
-8.1683893E-4
-6.6370086E-4
-5.105627E-4
-5.105627E-4
-5.105627E-4
-5.105627E-4
-6.6370086E-4
-8.1683893E-4
-6.6370086E-4
-5.105627E-4
-5.105627E-4
-6.6370086E-4
-5.105627E-4
-3.5742443E-4
-3.5742443E-4
-3.5742443E-4
-3.5742443E-4
-3.5742443E-4
-2.0428632E-4
-2.0428632E-4
-3.5742443E-4
-5.105627E-4
-5.105627E-4
-3.5742443E-4
-3.5742443E-4
-2.0428632E-4
-3.5742443E-4
-3.5742443E-4
-2.0428632E-4
-5.114815E-5
1.0199002E-4
1.0199002E-4
1.0199002E-4
1.0199002E-4
1.0199002E-4
-5.114815E-5
-2.0428632E-4
-2.0428632E-4
-3.5742443E-4
-2.0428632E-4
-5.114815E-5
-5.114815E-5
1.0199002E-4
2.551282E-4
2.551282E-4
1.0199002E-4
1.0199002E-4
1.0199002E-4
1.0199002E-4
2.551282E-4
1.0199002E-4
-5.114815E-5
-5.114815E-5
1.0199002E-4
2.551282E-4
2.551282E-4
1.0199002E-4
1.0199002E-4
1.0199002E-4
2.551282E-4
4.0826638E-4
4.0826638E-4
2.551282E-4
2.551282E-4
2.551282E-4
2.551282E-4
2.551282E-4
2.551282E-4
4.0826638E-4
4.0826638E-4
4.0826638E-4
4.0826638E-4
4.0826638E-4
4.0826638E-4
4.0826638E-4
4.0826638E-4
4.0826638E-4
5.614045E-4
5.614045E-4
7.145427E-4
7.145427E-4
7.145427E-4
5.614045E-4
4.0826638E-4
2.551282E-4
2.551282E-4
4.0826638E-4
7.145427E-4
8.676809E-4
7.145427E-4
7.145427E-4
8.676809E-4
8.676809E-4
8.676809E-4
7.145427E-4
7.145427E-4
7.145427E-4
8.676809E-4
8.676809E-4
7.145427E-4
5.614045E-4
5.614045E-4
0.001020819
0.0011739573
0.0011739573
0.001020819
0.001020819
0.001020819
0.001020819
7.145427E-4
5.614045E-4
7.145427E-4
0.001020819
0.0011739573
0.0011739573
0.001020819
0.001020819
0.0011739573
0.0011739573
0.0011739573
0.0013270954
0.0013270954
0.0011739573
0.001020819
0.0011739573
0.0013270954
0.0013270954
0.0011739573
8.676809E-4
0.001020819
0.001020819
0.001020819
8.676809E-4
8.676809E-4
0.001020819
0.001020819
8.676809E-4
8.676809E-4
0.001020819
0.0011739573
0.0011739573
0.001020819
0.001020819
0.0011739573
0.0011739573
0.0013270954
0.0013270954
0.0013270954
0.001020819
8.676809E-4
8.676809E-4
0.0013270954
0.0016333718
0.0016333718
0.0013270954
0.001020819
0.001020819
0.0013270954
0.0014802336
0.0016333718
0.0016333718
0.0014802336
0.0014802336
0.0014802336
0.0014802336
0.0014802336
0.0014802336
0.0013270954
0.0011739573
0.001020819
0.0011739573
0.0013270954
0.0011739573
0.001020819
0.0011739573
0.0013270954
0.0013270954
0.0013270954
0.001020819
0.001020819
0.0013270954
0.0013270954
0.0013270954
0.0011739573
0.0013270954
0.0014802336
0.0016333718
0.0016333718
0.0014802336
0.0013270954
0.0011739573
0.0011739573
0.0013270954
0.0014802336
0.0016333718
0.0017865099
0.0016333718
0.0013270954
0.0011739573
0.0013270954
0.0016333718
0.0017865099
0.0016333718
0.0013270954
0.0011739573
0.0011739573
0.0013270954
0.0014802336
0.0014802336
0.0014802336
0.0014802336
0.0014802336
0.0013270954
0.0013270954
0.0013270954
0.0016333718
0.0017865099
0.0016333718
0.0013270954
0.0011739573
0.0011739573
0.0013270954
0.0013270954
0.0011739573
0.0011739573
0.0013270954
0.0014802336
0.0016333718
0.0014802336
0.0011739573
0.0011739573
0.0013270954
0.0014802336
0.0014802336
0.0014802336
0.0011739573
0.001020819
0.0011739573
0.0013270954
0.0013270954
0.0011739573
0.0011739573
0.0011739573
0.0011739573
0.0011739573
0.0011739573
0.001020819
0.0011739573
0.0013270954
0.0013270954
0.0013270954
0.0011739573
0.0011739573
0.0013270954
0.0013270954
0.001020819
8.676809E-4
8.676809E-4
0.001020819
0.0011739573
0.0011739573
0.001020819
0.001020819
0.0011739573
0.0011739573
0.0013270954
0.0011739573
0.0011739573
0.001020819
8.676809E-4
8.676809E-4
0.0011739573
0.0013270954
0.0014802336
0.0013270954
0.0011739573
8.676809E-4
8.676809E-4
0.0011739573
0.0011739573
0.0011739573
0.001020819
8.676809E-4
0.001020819
0.0013270954
0.0014802336
0.0011739573
7.145427E-4
7.145427E-4
0.001020819
0.0011739573
0.0013270954
0.0013270954
0.0011739573
0.0011739573
0.001020819
0.001020819
0.0011739573
0.001020819
8.676809E-4
8.676809E-4
0.001020819
0.0011739573
0.0011739573
0.001020819
8.676809E-4
5.614045E-4
7.145427E-4
0.001020819
0.0011739573
0.0011739573
0.0011739573
0.0011739573
0.0011739573
0.0011739573
0.0011739573
0.001020819
8.676809E-4
8.676809E-4
0.001020819
0.0011739573
0.0013270954
0.0013270954
0.0011739573
0.001020819
0.0011739573
0.0013270954
0.0014802336
0.0014802336
0.0014802336
0.0014802336
0.0011739573
8.676809E-4
7.145427E-4
7.145427E-4
8.676809E-4
0.001020819
0.001020819
0.001020819
0.0011739573
0.0011739573
0.0011739573
0.0011739573
0.0013270954
0.0014802336
0.0014802336
0.0011739573
0.0011739573
0.001020819
0.001020819
8.676809E-4
8.676809E-4
0.0011739573
0.0011739573
0.001020819
0.001020819
0.0013270954
0.0014802336
0.0014802336
0.0011739573
0.001020819
8.676809E-4
8.676809E-4
8.676809E-4
0.0011739573
0.0013270954
0.0013270954
0.001020819
8.676809E-4
8.676809E-4
0.001020819
8.676809E-4
7.145427E-4
7.145427E-4
0.001020819
0.0013270954
0.0014802336
0.0011739573
0.001020819
0.001020819
0.0013270954
0.0013270954
0.0011739573
0.001020819
0.001020819
0.001020819
0.001020819
0.001020819
0.0011739573
0.0013270954
0.0014802336
0.0014802336
0.0014802336
0.0014802336
0.0013270954
0.001020819
8.676809E-4
0.001020819
0.0011739573
0.0011739573
0.0011739573
8.676809E-4
7.145427E-4
7.145427E-4
0.001020819
0.0011739573
0.001020819
8.676809E-4
7.145427E-4
0.001020819
0.0011739573
0.0013270954
0.0013270954
0.001020819
0.001020819
0.001020819
0.001020819
8.676809E-4
7.145427E-4
8.676809E-4
0.001020819
0.001020819
0.001020819
8.676809E-4
8.676809E-4
8.676809E-4
0.001020819
0.0013270954
0.0016333718
0.0016333718
0.0013270954
0.001020819
8.676809E-4
8.676809E-4
8.676809E-4
8.676809E-4
8.676809E-4
0.0011739573
0.0013270954
0.0011739573
0.0011739573
0.0011739573
0.0011739573
0.0011739573
0.001020819
8.676809E-4
8.676809E-4
8.676809E-4
8.676809E-4
0.001020819
0.001020819
0.0011739573
0.0011739573
0.001020819
0.001020819
0.0011739573
0.0011739573
0.0011739573
0.001020819
8.676809E-4
8.676809E-4
8.676809E-4
7.145427E-4
7.145427E-4
8.676809E-4
0.001020819
0.0011739573
0.001020819
7.145427E-4
5.614045E-4
5.614045E-4
5.614045E-4
7.145427E-4
7.145427E-4
7.145427E-4
7.145427E-4
5.614045E-4
7.145427E-4
8.676809E-4
0.001020819
0.001020819
0.0011739573
0.0011739573
0.0011739573
8.676809E-4
8.676809E-4
8.676809E-4
7.145427E-4
8.676809E-4
0.001020819
0.0011739573
0.0011739573
0.001020819
7.145427E-4
7.145427E-4
7.145427E-4
5.614045E-4
5.614045E-4
5.614045E-4
5.614045E-4
4.0826638E-4
4.0826638E-4
7.145427E-4
0.001020819
0.001020819
7.145427E-4
5.614045E-4
7.145427E-4
8.676809E-4
8.676809E-4
7.145427E-4
5.614045E-4
5.614045E-4
7.145427E-4
8.676809E-4
0.001020819
8.676809E-4
7.145427E-4
4.0826638E-4
2.551282E-4
4.0826638E-4
5.614045E-4
7.145427E-4
7.145427E-4
7.145427E-4
5.614045E-4
5.614045E-4
2.551282E-4
2.551282E-4
4.0826638E-4
5.614045E-4
8.676809E-4
0.0011739573
0.001020819
5.614045E-4
2.551282E-4
2.551282E-4
4.0826638E-4
4.0826638E-4
2.551282E-4
2.551282E-4
4.0826638E-4
7.145427E-4
7.145427E-4
5.614045E-4
2.551282E-4
1.0199002E-4
2.551282E-4
4.0826638E-4
4.0826638E-4
4.0826638E-4
2.551282E-4
2.551282E-4
4.0826638E-4
5.614045E-4
5.614045E-4
7.145427E-4
5.614045E-4
5.614045E-4
4.0826638E-4
2.551282E-4
2.551282E-4
4.0826638E-4
4.0826638E-4
4.0826638E-4
2.551282E-4
2.551282E-4
2.551282E-4
2.551282E-4
4.0826638E-4
5.614045E-4
5.614045E-4
5.614045E-4
5.614045E-4
5.614045E-4
4.0826638E-4
1.0199002E-4
-5.114815E-5
1.0199002E-4
2.551282E-4
4.0826638E-4
4.0826638E-4
1.0199002E-4
-5.114815E-5
-5.114815E-5
2.551282E-4
4.0826638E-4
7.145427E-4
7.145427E-4
5.614045E-4
4.0826638E-4
2.551282E-4
2.551282E-4
2.551282E-4
1.0199002E-4
1.0199002E-4
1.0199002E-4
1.0199002E-4
1.0199002E-4
2.551282E-4
2.551282E-4
2.551282E-4
4.0826638E-4
2.551282E-4
1.0199002E-4
1.0199002E-4
2.551282E-4
4.0826638E-4
2.551282E-4
-5.114815E-5
1.0199002E-4
1.0199002E-4
2.551282E-4
2.551282E-4
2.551282E-4
1.0199002E-4
-5.114815E-5
-5.114815E-5
-5.114815E-5
2.551282E-4
4.0826638E-4
4.0826638E-4
2.551282E-4
2.551282E-4
1.0199002E-4
1.0199002E-4
2.551282E-4
4.0826638E-4
5.614045E-4
4.0826638E-4
4.0826638E-4
2.551282E-4
2.551282E-4
2.551282E-4
1.0199002E-4
2.551282E-4
2.551282E-4
2.551282E-4
1.0199002E-4
1.0199002E-4
2.551282E-4
2.551282E-4
1.0199002E-4
1.0199002E-4
2.551282E-4
2.551282E-4
1.0199002E-4
-5.114815E-5
-5.114815E-5
-5.114815E-5
-5.114815E-5
-2.0428632E-4
-3.5742443E-4
-2.0428632E-4
-5.114815E-5
-5.114815E-5
-5.114815E-5
-5.114815E-5
1.0199002E-4
1.0199002E-4
-5.114815E-5
-5.114815E-5
-5.114815E-5
2.551282E-4
2.551282E-4
2.551282E-4
1.0199002E-4
-5.114815E-5
-2.0428632E-4
-3.5742443E-4
-2.0428632E-4
1.0199002E-4
2.551282E-4
2.551282E-4
1.0199002E-4
1.0199002E-4
2.551282E-4
2.551282E-4
1.0199002E-4
-5.114815E-5
-2.0428632E-4
-5.114815E-5
1.0199002E-4
1.0199002E-4
-5.114815E-5
-3.5742443E-4
-3.5742443E-4
-2.0428632E-4
-5.114815E-5
1.0199002E-4
-5.114815E-5
-5.114815E-5
-5.114815E-5
1.0199002E-4
1.0199002E-4
1.0199002E-4
1.0199002E-4
1.0199002E-4
-5.114815E-5
-5.114815E-5
-5.114815E-5
-5.114815E-5
-5.114815E-5
-5.114815E-5
-5.114815E-5
-3.5742443E-4
-5.105627E-4
-3.5742443E-4
-5.114815E-5
-5.114815E-5
-5.114815E-5
-3.5742443E-4
-5.105627E-4
-5.105627E-4
-2.0428632E-4
1.0199002E-4
1.0199002E-4
-2.0428632E-4
-6.6370086E-4
-8.1683893E-4
-5.105627E-4
-3.5742443E-4
-5.105627E-4
-6.6370086E-4
-6.6370086E-4
-3.5742443E-4
-3.5742443E-4
-5.105627E-4
-8.1683893E-4
-6.6370086E-4
-2.0428632E-4
-5.114815E-5
-2.0428632E-4
-3.5742443E-4
-3.5742443E-4
-3.5742443E-4
-5.105627E-4
-3.5742443E-4
-2.0428632E-4
-2.0428632E-4
-2.0428632E-4
-5.105627E-4
-6.6370086E-4
-8.1683893E-4
-6.6370086E-4
-5.105627E-4
-3.5742443E-4
-2.0428632E-4
-2.0428632E-4
-3.5742443E-4
-5.105627E-4
-6.6370086E-4
-5.105627E-4
-5.105627E-4
-5.105627E-4
-5.105627E-4
-6.6370086E-4
-6.6370086E-4
-5.105627E-4
-3.5742443E-4
-3.5742443E-4
-5.105627E-4
-5.105627E-4
-6.6370086E-4
-9.699772E-4
-9.699772E-4
-8.1683893E-4
-6.6370086E-4
-5.105627E-4
-6.6370086E-4
-6.6370086E-4
-5.105627E-4
-3.5742443E-4
-5.105627E-4
-6.6370086E-4
-8.1683893E-4
-5.105627E-4
-5.105627E-4
-5.105627E-4
-5.105627E-4
-2.0428632E-4
-2.0428632E-4
-3.5742443E-4
-5.105627E-4
-8.1683893E-4
-6.6370086E-4
-6.6370086E-4
-6.6370086E-4
-9.699772E-4
-0.0012762535
-0.0012762535
-9.699772E-4
-8.1683893E-4
-8.1683893E-4
-9.699772E-4
-9.699772E-4
-9.699772E-4
-8.1683893E-4
-8.1683893E-4
-6.6370086E-4
-5.105627E-4
-5.105627E-4
-6.6370086E-4
-6.6370086E-4
-6.6370086E-4
-8.1683893E-4
-8.1683893E-4
-8.1683893E-4
-8.1683893E-4
-8.1683893E-4
-8.1683893E-4
-6.6370086E-4
-6.6370086E-4
-6.6370086E-4
-8.1683893E-4
-8.1683893E-4
-9.699772E-4
-9.699772E-4
-9.699772E-4
-8.1683893E-4
-6.6370086E-4
-6.6370086E-4
-6.6370086E-4
-8.1683893E-4
-9.699772E-4
-0.0011231153
-0.0011231153
-9.699772E-4
-9.699772E-4
-8.1683893E-4
-8.1683893E-4
-9.699772E-4
-0.0011231153
-0.0011231153
-0.0011231153
-9.699772E-4
-8.1683893E-4
-9.699772E-4
-0.0011231153
-9.699772E-4
-6.6370086E-4
-6.6370086E-4
-9.699772E-4
-0.0011231153
-0.0012762535
-9.699772E-4
-6.6370086E-4
-8.1683893E-4
-9.699772E-4
-9.699772E-4
-8.1683893E-4
-8.1683893E-4
-9.699772E-4
-0.0011231153
-9.699772E-4
-9.699772E-4
-9.699772E-4
-0.0011231153
-0.0011231153
-0.0011231153
-9.699772E-4
-8.1683893E-4
-6.6370086E-4
-6.6370086E-4
-9.699772E-4
-0.0011231153
-0.0011231153
-9.699772E-4
-8.1683893E-4
-9.699772E-4
-0.0011231153
-0.0011231153
-9.699772E-4
-8.1683893E-4
-9.699772E-4
-0.0011231153
-0.0012762535
-0.0011231153
-8.1683893E-4
-8.1683893E-4
-8.1683893E-4
-0.0011231153
-0.0011231153
-0.0011231153
-0.0011231153
-0.0012762535
-0.0014293917
-0.0012762535
-0.0012762535
-0.0014293917
-0.0015825297
-0.0014293917
-0.0011231153
-0.0011231153
-0.0011231153
-0.0012762535
-0.0012762535
-0.0012762535
-0.0012762535
-0.0012762535
-0.0014293917
-0.0015825297
-0.0014293917
-0.0012762535
-9.699772E-4
-8.1683893E-4
-9.699772E-4
-0.0012762535
-0.0014293917
-0.0012762535
-0.0011231153
-9.699772E-4
-0.0011231153
-0.0014293917
-0.0014293917
-0.0011231153
-8.1683893E-4
-8.1683893E-4
-9.699772E-4
-0.0011231153
-0.0011231153
-0.0011231153
-0.0011231153
-0.0012762535
-0.0011231153
-9.699772E-4
-9.699772E-4
-0.0011231153
-0.0011231153
-0.0011231153
-9.699772E-4
-0.0011231153
-0.0011231153
-9.699772E-4
-9.699772E-4
-9.699772E-4
-0.0012762535
-0.0014293917
-0.0014293917
-0.0012762535
-0.0011231153
-0.0011231153
-0.0012762535
-0.0012762535
-0.0011231153
-9.699772E-4
-0.0011231153
-0.0014293917
-0.0015825297
-0.0014293917
-0.0011231153
-0.0011231153
-0.0011231153
-0.0012762535
-0.0012762535
-0.0014293917
-0.0012762535
-0.0011231153
-9.699772E-4
-0.0011231153
-0.0012762535
-0.0014293917
-0.0012762535
-0.0011231153
-0.0012762535
-0.0014293917
-0.0014293917
-0.0014293917
-0.0012762535
-9.699772E-4
-8.1683893E-4
-9.699772E-4
-0.0011231153
-0.0011231153
-9.699772E-4
-9.699772E-4
-0.0011231153
-0.0012762535
-0.0014293917
-0.0012762535
-0.0011231153
-9.699772E-4
-9.699772E-4
-9.699772E-4
-0.0011231153
-0.0012762535
-0.0011231153
-0.0011231153
-0.0011231153
-0.0012762535
-0.0012762535
-9.699772E-4
-9.699772E-4
-0.0012762535
-0.0014293917
-0.0015825297
-0.0012762535
-9.699772E-4
-9.699772E-4
-0.0011231153
-0.0014293917
-0.0012762535
-8.1683893E-4
-8.1683893E-4
-0.0011231153
-0.0015825297
-0.0015825297
-0.0014293917
-0.0014293917
-0.0014293917
-0.0014293917
-0.0014293917
-0.0012762535
-0.0011231153
-8.1683893E-4
-9.699772E-4
-0.0011231153
-0.0014293917
-0.0014293917
-0.0012762535
-0.0012762535
-0.0012762535
-0.0012762535
-0.0012762535
-9.699772E-4
-8.1683893E-4
-6.6370086E-4
-8.1683893E-4
-9.699772E-4
-9.699772E-4
-9.699772E-4
-0.0011231153
-0.0012762535
-0.0014293917
-0.0012762535
-0.0012762535
-0.0012762535
-0.0014293917
-0.0012762535
-0.0011231153
-0.0011231153
-0.0012762535
-0.0012762535
-0.0012762535
-0.0012762535
-0.0012762535
-0.0012762535
-0.0012762535
-9.699772E-4
-8.1683893E-4
-9.699772E-4
-0.0011231153
-0.0012762535
-0.0011231153
-9.699772E-4
-9.699772E-4
-0.0011231153
-0.0011231153
-0.0011231153
-9.699772E-4
-0.0011231153
-0.0012762535
-0.0014293917
-0.0012762535
-9.699772E-4
-8.1683893E-4
-8.1683893E-4
-9.699772E-4
-0.0011231153
-9.699772E-4
-8.1683893E-4
-8.1683893E-4
-0.0011231153
-0.0014293917
-0.0014293917
-0.0012762535
-0.0012762535
-0.0011231153
-0.0011231153
-0.0011231153
-0.0011231153
-0.0011231153
-0.0011231153
-0.0012762535
-0.0014293917
-0.0012762535
-9.699772E-4
-9.699772E-4
-0.0011231153
-0.0011231153
-9.699772E-4
-9.699772E-4
-0.0011231153
-0.0011231153
-9.699772E-4
-9.699772E-4
-9.699772E-4
-0.0011231153
-0.0011231153
-9.699772E-4
-8.1683893E-4
-9.699772E-4
-0.0011231153
-0.0012762535
-0.0012762535
-0.0011231153
-0.0011231153
-0.0012762535
-0.0014293917
-0.0014293917
-0.0012762535
-0.0011231153
-0.0012762535
-0.0012762535
-0.0012762535
-0.0011231153
-0.0011231153
-0.0011231153
-0.0011231153
-0.0012762535
-0.0014293917
-0.0014293917
-0.0012762535
-0.0012762535
-0.0014293917
-0.0014293917
-0.0012762535
-0.0012762535
-0.0012762535
-0.0012762535
-0.0014293917
-0.0012762535
-9.699772E-4
-8.1683893E-4
-8.1683893E-4
-8.1683893E-4
-9.699772E-4
-9.699772E-4
-0.0011231153
-0.0011231153
-0.0012762535
-0.0014293917
-0.0012762535
-0.0011231153
-8.1683893E-4
-8.1683893E-4
-0.0011231153
-0.0011231153
-0.0011231153
-0.0011231153
-0.0011231153
-0.0012762535
-0.0012762535
-9.699772E-4
-9.699772E-4
-0.0011231153
-0.0014293917
-0.0015825297
-0.0015825297
-0.0015825297
-0.0015825297
-0.0014293917
-0.0012762535
-0.0014293917
-0.0015825297
-0.0015825297
-0.0014293917
-0.0012762535
-0.0011231153
-0.0011231153
-0.0012762535
-0.0014293917
-0.0014293917
-0.0011231153
-9.699772E-4
-9.699772E-4
-9.699772E-4
-9.699772E-4
-9.699772E-4
-0.0011231153
-0.0014293917
-0.0015825297
-0.0014293917
-0.0011231153
-0.0011231153
-0.0011231153
-0.0011231153
-9.699772E-4
-9.699772E-4
-0.0011231153
-0.0012762535
-0.0012762535
-0.0011231153
-9.699772E-4
-0.0011231153
-0.0012762535
-0.0014293917
-0.0015825297
-0.0017356678
-0.0015825297
-0.0014293917
-0.0012762535
-0.0012762535
-0.0015825297
-0.0015825297
-0.0012762535
-9.699772E-4
-8.1683893E-4
-0.0011231153
-0.0014293917
-0.0014293917
-0.0015825297
-0.0015825297
-0.0015825297
-0.0014293917
-0.0012762535
-9.699772E-4
-6.6370086E-4
-8.1683893E-4
-0.0012762535
-0.0014293917
-0.0014293917
-0.0011231153
-9.699772E-4
-9.699772E-4
-0.0012762535
-0.0012762535
-0.0011231153
-9.699772E-4
-9.699772E-4
-9.699772E-4
-9.699772E-4
-9.699772E-4
-0.0011231153
-0.0012762535
-0.0012762535
-0.0012762535
-0.0012762535
-0.0012762535
-0.0012762535
-0.0011231153
-0.0012762535
-0.0014293917
-0.0015825297
-0.0014293917
-0.0012762535
-9.699772E-4
-8.1683893E-4
-8.1683893E-4
-9.699772E-4
-0.0011231153
-0.0014293917
-0.0014293917
-0.0014293917
-0.0012762535
-0.0012762535
-0.0012762535
-0.0012762535
-0.0012762535
-0.0011231153
-0.0011231153
-0.0012762535
-0.0011231153
-9.699772E-4
-9.699772E-4
-9.699772E-4
-0.0011231153
-0.0014293917
-0.0015825297
-0.0015825297
-0.0011231153
-6.6370086E-4
-5.105627E-4
-6.6370086E-4
-8.1683893E-4
-8.1683893E-4
-0.0011231153
-0.0011231153
-0.0011231153
-9.699772E-4
-0.0011231153
-0.0012762535
-0.0012762535
-0.0011231153
-9.699772E-4
-9.699772E-4
-9.699772E-4
-9.699772E-4
-9.699772E-4
-9.699772E-4
-9.699772E-4
-8.1683893E-4
-8.1683893E-4
-8.1683893E-4
-9.699772E-4
-8.1683893E-4
-9.699772E-4
-9.699772E-4
-0.0011231153
-0.0011231153
-9.699772E-4
-9.699772E-4
-0.0011231153
-0.0012762535
-0.0012762535
-0.0012762535
-0.0011231153
-0.0011231153
-0.0011231153
-0.0011231153
-9.699772E-4
-9.699772E-4
-8.1683893E-4
-8.1683893E-4
-8.1683893E-4
-8.1683893E-4
-0.0011231153
-0.0011231153
-0.0011231153
-9.699772E-4
-6.6370086E-4
-8.1683893E-4
-9.699772E-4
-0.0011231153
-0.0011231153
-0.0011231153
-9.699772E-4
-0.0011231153
-0.0011231153
-0.0011231153
-9.699772E-4
-9.699772E-4
-9.699772E-4
-8.1683893E-4
-6.6370086E-4
-6.6370086E-4
-6.6370086E-4
-9.699772E-4
-0.0011231153
-0.0011231153
-8.1683893E-4
-5.105627E-4
-3.5742443E-4
-5.105627E-4
-8.1683893E-4
-0.0011231153
-0.0012762535
-9.699772E-4
-8.1683893E-4
-8.1683893E-4
-9.699772E-4
-9.699772E-4
-9.699772E-4
-6.6370086E-4
-3.5742443E-4
-2.0428632E-4
-3.5742443E-4
-8.1683893E-4
-0.0011231153
-0.0011231153
-0.0011231153
-9.699772E-4
-8.1683893E-4
-8.1683893E-4
-8.1683893E-4
-8.1683893E-4
-6.6370086E-4
-8.1683893E-4
-0.0011231153
-0.0011231153
-0.0011231153
-9.699772E-4
-9.699772E-4
-9.699772E-4
-8.1683893E-4
-8.1683893E-4
-8.1683893E-4
-9.699772E-4
-8.1683893E-4
-6.6370086E-4
-8.1683893E-4
-9.699772E-4
-0.0011231153
-9.699772E-4
-8.1683893E-4
-6.6370086E-4
-6.6370086E-4
-5.105627E-4
-2.0428632E-4
-2.0428632E-4
-3.5742443E-4
-6.6370086E-4
-8.1683893E-4
-6.6370086E-4
-5.105627E-4
-5.105627E-4
-6.6370086E-4
-8.1683893E-4
-8.1683893E-4
-8.1683893E-4
-6.6370086E-4
-6.6370086E-4
-6.6370086E-4
-8.1683893E-4
-8.1683893E-4
-8.1683893E-4
-8.1683893E-4
-6.6370086E-4
-5.105627E-4
-5.105627E-4
-6.6370086E-4
-6.6370086E-4
-6.6370086E-4
-5.105627E-4
-6.6370086E-4
-8.1683893E-4
-8.1683893E-4
-9.699772E-4
-8.1683893E-4
-8.1683893E-4
-6.6370086E-4
-6.6370086E-4
-8.1683893E-4
-6.6370086E-4
-6.6370086E-4
-6.6370086E-4
-6.6370086E-4
-6.6370086E-4
-6.6370086E-4
-5.105627E-4
-3.5742443E-4
-2.0428632E-4
-3.5742443E-4
-5.105627E-4
-5.105627E-4
-3.5742443E-4
-5.114815E-5
-5.114815E-5
-3.5742443E-4
-5.105627E-4
-5.105627E-4
-3.5742443E-4
-2.0428632E-4
-5.114815E-5
-5.114815E-5
-3.5742443E-4
-5.105627E-4
-3.5742443E-4
-2.0428632E-4
-2.0428632E-4
-5.105627E-4
-5.105627E-4
-3.5742443E-4
-3.5742443E-4
-3.5742443E-4
-2.0428632E-4
-3.5742443E-4
-5.105627E-4
-5.105627E-4
-3.5742443E-4
1.0199002E-4
1.0199002E-4
-5.114815E-5
-3.5742443E-4
-6.6370086E-4
-8.1683893E-4
-6.6370086E-4
-3.5742443E-4
-3.5742443E-4
-3.5742443E-4
-3.5742443E-4
-2.0428632E-4
-3.5742443E-4
-3.5742443E-4
-2.0428632E-4
1.0199002E-4
1.0199002E-4
-3.5742443E-4
-6.6370086E-4
-6.6370086E-4
-3.5742443E-4
1.0199002E-4
4.0826638E-4
2.551282E-4
1.0199002E-4
-5.114815E-5
-5.114815E-5
-2.0428632E-4
-2.0428632E-4
-3.5742443E-4
-2.0428632E-4
1.0199002E-4
4.0826638E-4
2.551282E-4
-5.114815E-5
-3.5742443E-4
-3.5742443E-4
-2.0428632E-4
-5.114815E-5
1.0199002E-4
2.551282E-4
1.0199002E-4
-5.114815E-5
-3.5742443E-4
-3.5742443E-4
-5.114815E-5
2.551282E-4
2.551282E-4
1.0199002E-4
-5.114815E-5
-2.0428632E-4
-5.114815E-5
2.551282E-4
2.551282E-4
1.0199002E-4
-5.114815E-5
2.551282E-4
4.0826638E-4
4.0826638E-4
1.0199002E-4
-5.114815E-5
-2.0428632E-4
-5.114815E-5
2.551282E-4
5.614045E-4
5.614045E-4
4.0826638E-4
4.0826638E-4
2.551282E-4
2.551282E-4
1.0199002E-4
1.0199002E-4
1.0199002E-4
1.0199002E-4
2.551282E-4
2.551282E-4
4.0826638E-4
4.0826638E-4
2.551282E-4
1.0199002E-4
2.551282E-4
5.614045E-4
5.614045E-4
4.0826638E-4
4.0826638E-4
4.0826638E-4
4.0826638E-4
2.551282E-4
2.551282E-4
4.0826638E-4
5.614045E-4
5.614045E-4
4.0826638E-4
4.0826638E-4
4.0826638E-4
5.614045E-4
4.0826638E-4
4.0826638E-4
4.0826638E-4
4.0826638E-4
4.0826638E-4
4.0826638E-4
4.0826638E-4
4.0826638E-4
5.614045E-4
5.614045E-4
7.145427E-4
5.614045E-4
5.614045E-4
5.614045E-4
5.614045E-4
5.614045E-4
7.145427E-4
8.676809E-4
8.676809E-4
7.145427E-4
4.0826638E-4
5.614045E-4
5.614045E-4
5.614045E-4
4.0826638E-4
4.0826638E-4
7.145427E-4
8.676809E-4
8.676809E-4
7.145427E-4
4.0826638E-4
4.0826638E-4
5.614045E-4
7.145427E-4
7.145427E-4
7.145427E-4
7.145427E-4
7.145427E-4
5.614045E-4
4.0826638E-4
5.614045E-4
8.676809E-4
8.676809E-4
8.676809E-4
7.145427E-4
7.145427E-4
8.676809E-4
0.001020819
8.676809E-4
7.145427E-4
7.145427E-4
7.145427E-4
7.145427E-4
7.145427E-4
7.145427E-4
7.145427E-4
8.676809E-4
8.676809E-4
8.676809E-4
8.676809E-4
7.145427E-4
8.676809E-4
0.001020819
8.676809E-4
7.145427E-4
5.614045E-4
5.614045E-4
7.145427E-4
7.145427E-4
8.676809E-4
7.145427E-4
8.676809E-4
0.001020819
0.0011739573
0.001020819
8.676809E-4
8.676809E-4
8.676809E-4
0.001020819
0.001020819
0.001020819
0.001020819
0.001020819
0.001020819
0.0011739573
0.0011739573
0.001020819
0.001020819
8.676809E-4
8.676809E-4
8.676809E-4
8.676809E-4
8.676809E-4
8.676809E-4
0.001020819
0.0011739573
0.001020819
7.145427E-4
7.145427E-4
8.676809E-4
0.001020819
0.001020819
8.676809E-4
8.676809E-4
0.001020819
0.0011739573
0.0013270954
0.0011739573
8.676809E-4
7.145427E-4
8.676809E-4
0.001020819
8.676809E-4
0.001020819
0.0011739573
0.0011739573
0.0011739573
0.0011739573
0.0011739573
0.001020819
8.676809E-4
8.676809E-4
8.676809E-4
8.676809E-4
8.676809E-4
0.001020819
8.676809E-4
8.676809E-4
0.0011739573
0.0014802336
0.0016333718
0.0016333718
0.0013270954
0.001020819
8.676809E-4
8.676809E-4
0.001020819
0.001020819
0.001020819
0.0011739573
0.0013270954
0.0014802336
0.0013270954
0.0011739573
0.0011739573
0.0013270954
0.0016333718
0.0016333718
0.0014802336
0.0011739573
0.001020819
7.145427E-4
7.145427E-4
8.676809E-4
0.001020819
0.0013270954
0.0013270954
0.0011739573
0.0013270954
0.0013270954
0.0013270954
0.0013270954
0.0013270954
0.0013270954
0.0013270954
0.0011739573
0.0011739573
0.0011739573
0.0013270954
0.0013270954
0.0013270954
0.0014802336
0.0014802336
0.0014802336
0.0016333718
0.0016333718
0.0016333718
0.0016333718
0.0014802336
0.0014802336
0.0014802336
0.0014802336
0.0014802336
0.0013270954
0.0013270954
0.0011739573
0.0013270954
0.0014802336
0.0016333718
0.0016333718
0.0014802336
0.0014802336
0.0014802336
0.0014802336
0.0014802336
0.0013270954
8.676809E-4
8.676809E-4
0.0011739573
0.0016333718
0.0017865099
0.0016333718
0.0016333718
0.0016333718
0.0016333718
0.0014802336
0.0014802336
0.0016333718
0.0017865099
0.0016333718
0.0014802336
0.0011739573
0.0011739573
0.0011739573
0.0011739573
0.0013270954
0.0013270954
0.0016333718
0.0017865099
0.0017865099
0.0016333718
0.0016333718
0.0016333718
0.0016333718
0.0016333718
0.0014802336
0.0014802336
0.0016333718
0.0017865099
0.0017865099
0.0016333718
0.0014802336
0.0016333718
0.0016333718
0.0016333718
0.0017865099
0.0017865099
0.001939648
0.001939648
0.001939648
0.0017865099
0.0017865099
0.0016333718
0.0016333718
0.0016333718
0.0016333718
0.0016333718
0.001939648
0.0020927861
0.0020927861
0.0020927861
0.001939648
0.001939648
0.0017865099
0.0017865099
0.0016333718
0.0016333718
0.0016333718
0.0017865099
0.001939648
0.0020927861
0.001939648
0.001939648
0.001939648
0.001939648
0.0020927861
0.0020927861
0.0020927861
0.0020927861
0.001939648
0.0017865099
0.001939648
0.0020927861
0.0020927861
0.0017865099
0.0014802336
0.0016333718
0.0016333718
0.0017865099
0.0017865099
0.0017865099
0.0017865099
0.0016333718
0.0014802336
0.0014802336
0.0016333718
0.0017865099
0.001939648
0.0017865099
0.0016333718
0.0016333718
0.0017865099
0.001939648
0.0017865099
0.0016333718
0.0014802336
0.0016333718
0.0017865099
0.001939648
0.001939648
0.001939648
0.001939648
0.0017865099
0.0017865099
0.001939648
0.0020927861
0.0020927861
0.0017865099
0.0016333718
0.0017865099
0.0020927861
0.0020927861
0.001939648
0.0017865099
0.0017865099
0.0017865099
0.0017865099
0.001939648
0.001939648
0.001939648
0.001939648
0.001939648
0.0020927861
0.0022459244
0.0020927861
0.001939648
0.001939648
0.001939648
0.001939648
0.001939648
0.0020927861
0.0022459244
0.0022459244
0.001939648
0.0017865099
0.0017865099
0.001939648
0.001939648
0.001939648
0.0020927861
0.0020927861
0.0020927861
0.0020927861
0.0020927861
0.001939648
0.001939648
0.001939648
0.001939648
0.001939648
0.001939648
0.001939648
0.0017865099
0.0017865099
0.0016333718
0.0016333718
0.0017865099
0.0017865099
0.001939648
0.001939648
0.0017865099
0.0017865099
0.001939648
0.0020927861
0.0017865099
0.0016333718
0.0017865099
0.001939648
0.0020927861
0.001939648
0.0016333718
0.0014802336
0.0014802336
0.0017865099
0.0020927861
0.001939648
0.0017865099
0.0016333718
0.0016333718
0.0016333718
0.0017865099
0.0017865099
0.0017865099
0.0017865099
0.0017865099
0.0017865099
0.0017865099
0.0017865099
0.0016333718
0.0013270954
0.0011739573
0.0014802336
0.0017865099
0.0020927861
0.001939648
0.0016333718
0.0014802336
0.0013270954
0.0013270954
0.0013270954
0.0014802336
0.0017865099
0.001939648
0.001939648
0.0017865099
0.0017865099
0.001939648
0.0017865099
0.0014802336
0.0013270954
0.0016333718
0.001939648
0.0020927861
0.0017865099
0.0016333718
0.0016333718
0.0016333718
0.0014802336
0.0014802336
0.0013270954
0.0013270954
0.0014802336
0.0016333718
0.0017865099
0.0016333718
0.0016333718
0.0016333718
0.0016333718
0.0017865099
0.001939648
0.0017865099
0.0016333718
0.0014802336
0.0014802336
0.0017865099
0.0017865099
0.0016333718
0.0014802336
0.0016333718
0.001939648
0.001939648
0.0017865099
0.0014802336
0.0013270954
0.0014802336
0.0016333718
0.0017865099
0.0017865099
0.0017865099
0.001939648
0.001939648
0.0017865099
0.0017865099
0.0017865099
0.0016333718
0.0013270954
0.0011739573
0.0013270954
0.0016333718
0.0017865099
0.0014802336
0.0013270954
0.0014802336
0.0016333718
0.0017865099
0.0017865099
0.0017865099
0.0017865099
0.0016333718
0.0016333718
0.0014802336
0.0016333718
0.0016333718
0.0016333718
0.0016333718
0.0016333718
0.0017865099
0.0017865099
0.0017865099
0.0016333718
0.0014802336
0.0013270954
0.0013270954
0.0013270954
0.0016333718
0.0017865099
0.0017865099
0.0017865099
0.0016333718
0.0016333718
0.0016333718
0.0016333718
0.0016333718
0.0016333718
0.0014802336
0.0014802336
0.0016333718
0.0017865099
0.0017865099
0.0016333718
0.0016333718
0.0017865099
0.0017865099
0.0017865099
0.0017865099
0.001939648
0.0017865099
0.0014802336
0.0014802336
0.0016333718
0.0020927861
0.0022459244
0.0020927861
0.0016333718
0.0013270954
0.0013270954
0.0016333718
0.001939648
0.0017865099
0.0016333718
0.0014802336
0.0014802336
0.0016333718
0.0017865099
0.0017865099
0.001939648
0.001939648
0.0020927861
0.001939648
0.001939648
0.001939648
0.001939648
0.001939648
0.0017865099
0.0017865099
0.0017865099
0.001939648
0.0017865099
0.0017865099
0.0017865099
0.0017865099
0.0016333718
0.0016333718
0.0016333718
0.0017865099
0.0017865099
0.0016333718
0.0016333718
0.0017865099
0.001939648
0.001939648
0.0017865099
0.0017865099
0.0017865099
0.0017865099
0.0017865099
0.0017865099
0.0016333718
0.0014802336
0.0014802336
0.0017865099
0.0020927861
0.0022459244
0.0022459244
0.0020927861
0.001939648
0.0017865099
0.0017865099
0.001939648
0.0020927861
0.0020927861
0.001939648
0.001939648
0.001939648
0.0017865099
0.0017865099
0.0017865099
0.001939648
0.0017865099
0.0017865099
0.001939648
0.0022459244
0.0023990625
0.0020927861
0.0017865099
0.0017865099
0.0017865099
0.0017865099
0.001939648
0.0020927861
0.0020927861
0.001939648
0.0016333718
0.0016333718
0.0017865099
0.001939648
0.0017865099
0.0016333718
0.0016333718
0.0017865099
0.001939648
0.0020927861
0.0020927861
0.0017865099
0.0017865099
0.001939648
0.001939648
0.0020927861
0.0020927861
0.0020927861
0.0022459244
0.0020927861
0.0017865099
0.0016333718
0.0017865099
0.0017865099
0.0017865099
0.0014802336
0.0016333718
0.001939648
0.0020927861
0.0020927861
0.001939648
0.001939648
0.001939648
0.001939648
0.0017865099
0.0016333718
0.0017865099
0.001939648
0.0020927861
0.001939648
0.0017865099
0.0016333718
0.0017865099
0.0017865099
0.0017865099
0.0017865099
0.0016333718
0.0014802336
0.0013270954
0.0013270954
0.0016333718
0.0017865099
0.0017865099
0.0017865099
0.001939648
0.0020927861
0.0020927861
0.0017865099
0.0016333718
0.0014802336
0.0016333718
0.0017865099
0.001939648
0.001939648
0.001939648
0.001939648
0.001939648
0.0017865099
0.0014802336
0.0011739573
0.001020819
0.0013270954
0.0016333718
0.001939648
0.001939648
0.0016333718
0.0013270954
0.0011739573
0.0014802336
0.0017865099
0.0016333718
0.0014802336
0.0014802336
0.0016333718
0.0017865099
0.0017865099
0.0014802336
0.0014802336
0.0016333718
0.001939648
0.001939648
0.0016333718
0.0013270954
0.0011739573
0.0011739573
0.0013270954
0.0014802336
0.0013270954
0.0011739573
0.0011739573
0.0013270954
0.0017865099
0.001939648
0.0016333718
0.0013270954
0.0011739573
0.0013270954
0.0013270954
0.0013270954
0.0013270954
0.0013270954
0.0013270954
0.0013270954
0.0013270954
0.0011739573
0.0011739573
0.0011739573
0.0013270954
0.0014802336
0.0016333718
0.0016333718
0.0014802336
0.0013270954
0.0013270954
0.0011739573
0.0011739573
0.0011739573
0.0011739573
0.001020819
0.001020819
0.0011739573
0.0013270954
0.0013270954
0.0011739573
0.001020819
0.001020819
0.0011739573
0.0011739573
0.0011739573
0.0011739573
0.001020819
0.001020819
0.001020819
0.0011739573
0.0011739573
0.0011739573
0.0011739573
0.0011739573
0.0013270954
0.0013270954
0.001020819
8.676809E-4
8.676809E-4
8.676809E-4
0.001020819
0.001020819
0.001020819
8.676809E-4
8.676809E-4
8.676809E-4
0.001020819
0.0011739573
0.0011739573
0.001020819
8.676809E-4
8.676809E-4
0.0011739573
0.0013270954
0.001020819
8.676809E-4
8.676809E-4
0.001020819
0.0011739573
0.0014802336
0.0014802336
0.0013270954
0.001020819
0.001020819
0.0011739573
0.0011739573
0.0011739573
0.001020819
0.001020819
0.0011739573
0.0011739573
0.0011739573
0.0011739573
0.0014802336
0.0014802336
0.0014802336
0.0013270954
0.0011739573
0.0011739573
0.0014802336
0.0016333718
0.0014802336
0.0011739573
8.676809E-4
8.676809E-4
0.001020819
0.0011739573
0.0013270954
0.0013270954
0.0013270954
0.0011739573
0.001020819
8.676809E-4
8.676809E-4
0.001020819
0.0011739573
0.0011739573
0.001020819
0.001020819
0.0011739573
0.0013270954
0.0013270954
0.001020819
0.001020819
0.0013270954
0.0014802336
0.0011739573
8.676809E-4
7.145427E-4
8.676809E-4
0.001020819
0.0011739573
0.0011739573
0.0011739573
0.0011739573
0.0011739573
0.0013270954
0.0013270954
0.0011739573
0.001020819
0.001020819
8.676809E-4
8.676809E-4
8.676809E-4
8.676809E-4
0.0011739573
0.0013270954
0.0014802336
0.0014802336
0.0013270954
0.001020819
8.676809E-4
8.676809E-4
0.001020819
0.001020819
0.0011739573
0.0011739573
0.0013270954
0.0014802336
0.0014802336
0.001020819
7.145427E-4
7.145427E-4
0.001020819
0.0011739573
0.0011739573
0.001020819
7.145427E-4
7.145427E-4
0.001020819
0.0011739573
0.0011739573
0.001020819
8.676809E-4
7.145427E-4
8.676809E-4
0.001020819
0.0011739573
0.0011739573
0.001020819
7.145427E-4
7.145427E-4
7.145427E-4
8.676809E-4
7.145427E-4
7.145427E-4
7.145427E-4
7.145427E-4
5.614045E-4
7.145427E-4
8.676809E-4
8.676809E-4
8.676809E-4
7.145427E-4
7.145427E-4
7.145427E-4
7.145427E-4
7.145427E-4
7.145427E-4
7.145427E-4
7.145427E-4
5.614045E-4
2.551282E-4
2.551282E-4
5.614045E-4
5.614045E-4
4.0826638E-4
4.0826638E-4
7.145427E-4
0.001020819
0.0011739573
8.676809E-4
4.0826638E-4
2.551282E-4
2.551282E-4
4.0826638E-4
5.614045E-4
5.614045E-4
5.614045E-4
5.614045E-4
4.0826638E-4
4.0826638E-4
4.0826638E-4
4.0826638E-4
4.0826638E-4
4.0826638E-4
4.0826638E-4
4.0826638E-4
4.0826638E-4
4.0826638E-4
5.614045E-4
5.614045E-4
4.0826638E-4
1.0199002E-4
-5.114815E-5
1.0199002E-4
2.551282E-4
2.551282E-4
1.0199002E-4
1.0199002E-4
1.0199002E-4
4.0826638E-4
4.0826638E-4
4.0826638E-4
2.551282E-4
2.551282E-4
2.551282E-4
1.0199002E-4
-5.114815E-5
-5.114815E-5
1.0199002E-4
2.551282E-4
2.551282E-4
-5.114815E-5
-5.114815E-5
-5.114815E-5
1.0199002E-4
1.0199002E-4
-5.114815E-5
-2.0428632E-4
-2.0428632E-4
-2.0428632E-4
-5.114815E-5
-5.114815E-5
-5.114815E-5
-2.0428632E-4
-2.0428632E-4
-5.114815E-5
-5.114815E-5
1.0199002E-4
2.551282E-4
-5.114815E-5
-3.5742443E-4
-5.105627E-4
-2.0428632E-4
1.0199002E-4
2.551282E-4
-5.114815E-5
-3.5742443E-4
-8.1683893E-4
-6.6370086E-4
-3.5742443E-4
1.0199002E-4
1.0199002E-4
-5.114815E-5
-5.114815E-5
1.0199002E-4
1.0199002E-4
1.0199002E-4
-5.114815E-5
-2.0428632E-4
-3.5742443E-4
-6.6370086E-4
-6.6370086E-4
-5.105627E-4
-2.0428632E-4
-5.114815E-5
-5.114815E-5
-5.114815E-5
-3.5742443E-4
-6.6370086E-4
-8.1683893E-4
-5.105627E-4
-2.0428632E-4
1.0199002E-4
1.0199002E-4
-5.114815E-5
-5.114815E-5
-2.0428632E-4
-2.0428632E-4
-3.5742443E-4
-5.105627E-4
-5.105627E-4
-3.5742443E-4
-3.5742443E-4
-5.105627E-4
-8.1683893E-4
-6.6370086E-4
-2.0428632E-4
-5.114815E-5
-3.5742443E-4
-6.6370086E-4
-8.1683893E-4
-8.1683893E-4
-5.105627E-4
-5.105627E-4
-5.105627E-4
-3.5742443E-4
-2.0428632E-4
-3.5742443E-4
-3.5742443E-4
-2.0428632E-4
-2.0428632E-4
-3.5742443E-4
-5.105627E-4
-6.6370086E-4
-6.6370086E-4
-5.105627E-4
-3.5742443E-4
-5.105627E-4
-6.6370086E-4
-6.6370086E-4
-5.105627E-4
-5.105627E-4
-6.6370086E-4
-6.6370086E-4
-6.6370086E-4
-6.6370086E-4
-5.105627E-4
-3.5742443E-4
-3.5742443E-4
-3.5742443E-4
-5.105627E-4
-5.105627E-4
-3.5742443E-4
-3.5742443E-4
-5.105627E-4
-9.699772E-4
-0.0011231153
-9.699772E-4
-6.6370086E-4
-3.5742443E-4
-2.0428632E-4
-3.5742443E-4
-6.6370086E-4
-6.6370086E-4
-6.6370086E-4
-8.1683893E-4
-8.1683893E-4
-8.1683893E-4
-8.1683893E-4
-8.1683893E-4
-8.1683893E-4
-6.6370086E-4
-6.6370086E-4
-5.105627E-4
-3.5742443E-4
-5.105627E-4
-6.6370086E-4
-8.1683893E-4
-8.1683893E-4
-6.6370086E-4
-6.6370086E-4
-8.1683893E-4
-8.1683893E-4
-8.1683893E-4
-8.1683893E-4
-8.1683893E-4
-8.1683893E-4
-8.1683893E-4
-8.1683893E-4
-8.1683893E-4
-9.699772E-4
-8.1683893E-4
-5.105627E-4
-2.0428632E-4
-2.0428632E-4
-5.105627E-4
-8.1683893E-4
-9.699772E-4
-8.1683893E-4
-6.6370086E-4
-5.105627E-4
-5.105627E-4
-5.105627E-4
-5.105627E-4
-3.5742443E-4
-3.5742443E-4
-3.5742443E-4
-3.5742443E-4
-5.105627E-4
-6.6370086E-4
-8.1683893E-4
-9.699772E-4
-8.1683893E-4
-5.105627E-4
-3.5742443E-4
-5.105627E-4
-6.6370086E-4
-6.6370086E-4
-5.105627E-4
-3.5742443E-4
-3.5742443E-4
-3.5742443E-4
-5.105627E-4
-5.105627E-4
-6.6370086E-4
-5.105627E-4
-5.105627E-4
-5.105627E-4
-8.1683893E-4
-8.1683893E-4
-6.6370086E-4
-3.5742443E-4
-5.114815E-5
-5.114815E-5
-2.0428632E-4
-3.5742443E-4
-6.6370086E-4
-6.6370086E-4
-5.105627E-4
-3.5742443E-4
-3.5742443E-4
-6.6370086E-4
-6.6370086E-4
-3.5742443E-4
-2.0428632E-4
-3.5742443E-4
-5.105627E-4
-5.105627E-4
-3.5742443E-4
-2.0428632E-4
-3.5742443E-4
-3.5742443E-4
-3.5742443E-4
-3.5742443E-4
-5.105627E-4
-8.1683893E-4
-8.1683893E-4
-8.1683893E-4
-6.6370086E-4
-5.105627E-4
-5.105627E-4
-5.105627E-4
-6.6370086E-4
-6.6370086E-4
-6.6370086E-4
-5.105627E-4
-3.5742443E-4
-3.5742443E-4
-2.0428632E-4
-5.114815E-5
1.0199002E-4
2.551282E-4
1.0199002E-4
-5.114815E-5
-2.0428632E-4
-5.114815E-5
2.551282E-4
2.551282E-4
1.0199002E-4
-2.0428632E-4
-2.0428632E-4
1.0199002E-4
1.0199002E-4
-5.114815E-5
-2.0428632E-4
-5.114815E-5
2.551282E-4
5.614045E-4
4.0826638E-4
2.551282E-4
1.0199002E-4
2.551282E-4
2.551282E-4
4.0826638E-4
4.0826638E-4
2.551282E-4
2.551282E-4
4.0826638E-4
4.0826638E-4
5.614045E-4
5.614045E-4
4.0826638E-4
4.0826638E-4
4.0826638E-4
5.614045E-4
7.145427E-4
7.145427E-4
5.614045E-4
2.551282E-4
2.551282E-4
2.551282E-4
2.551282E-4
2.551282E-4
2.551282E-4
1.0199002E-4
1.0199002E-4
2.551282E-4
5.614045E-4
5.614045E-4
5.614045E-4
5.614045E-4
4.0826638E-4
1.0199002E-4
2.551282E-4
5.614045E-4
5.614045E-4
4.0826638E-4
2.551282E-4
1.0199002E-4
2.551282E-4
4.0826638E-4
7.145427E-4
7.145427E-4
4.0826638E-4
-5.114815E-5
-2.0428632E-4
-2.0428632E-4
-5.114815E-5
1.0199002E-4
1.0199002E-4
1.0199002E-4
-5.114815E-5
1.0199002E-4
4.0826638E-4
5.614045E-4
5.614045E-4
1.0199002E-4
-2.0428632E-4
-2.0428632E-4
-5.114815E-5
-5.114815E-5
1.0199002E-4
-5.114815E-5
-0.0012762535
-0.002807635
-0.0029607734
-0.0015825297
1.0199002E-4
5.614045E-4
2.551282E-4
-5.114815E-5
1.0199002E-4
1.0199002E-4
-3.5742443E-4
-6.6370086E-4
-6.6370086E-4
-3.5742443E-4
-5.114815E-5
-5.114815E-5
-2.0428632E-4
-2.0428632E-4
-2.0428632E-4
-5.105627E-4
-9.699772E-4
-0.0012762535
-9.699772E-4
1.0199002E-4
5.614045E-4
-5.114815E-5
-6.6370086E-4
-6.6370086E-4
-2.0428632E-4
-5.114815E-5
-5.105627E-4
-5.105627E-4
-2.0428632E-4
2.551282E-4
0.0011739573
0.0020927861
0.001020819
-6.6370086E-4
1.0199002E-4
0.001939648
0.001939648
2.551282E-4
-9.699772E-4
-9.699772E-4
-3.5742443E-4
-2.0428632E-4
-3.5742443E-4
-6.6370086E-4
-6.6370086E-4
-6.6370086E-4
-8.1683893E-4
-6.6370086E-4
-0.0012762535
-0.0021950824
-0.0014293917
2.551282E-4
0.0013270954
7.145427E-4
-2.0428632E-4
-3.5742443E-4
-5.114815E-5
2.551282E-4
1.0199002E-4
-3.5742443E-4
-0.0011231153
-0.002654497
-0.0032670496
-0.0025013587
-9.699772E-4
-2.0428632E-4
-5.114815E-5
-3.5742443E-4
-6.6370086E-4
-5.105627E-4
-3.5742443E-4
-2.0428632E-4
-3.5742443E-4
-5.105627E-4
-6.6370086E-4
-6.6370086E-4
-3.5742443E-4
-5.114815E-5
-5.114815E-5
-5.114815E-5
-5.114815E-5
1.0199002E-4
4.0826638E-4
5.614045E-4
4.0826638E-4
2.551282E-4
1.0199002E-4
1.0199002E-4
1.0199002E-4
2.551282E-4
4.0826638E-4
4.0826638E-4
1.0199002E-4
2.551282E-4
7.145427E-4
8.676809E-4
7.145427E-4
4.0826638E-4
5.614045E-4
0.001020819
0.0014802336
0.0016333718
0.0013270954
0.0011739573
0.0017865099
0.0030116152
0.0028584772
0.0013270954
-3.5742443E-4
-5.105627E-4
4.0826638E-4
0.0014802336
0.0020927861
0.0023990625
0.0022459244
0.0017865099
0.0014802336
0.0014802336
0.0014802336
0.0013270954
0.0011739573
0.001020819
8.676809E-4
0.001020819
0.0011739573
0.0013270954
0.0013270954
0.0014802336
0.0017865099
0.0022459244
0.0025522008
0.0023990625
0.0022459244
0.0017865099
0.0013270954
0.0016333718
0.0023990625
0.0030116152
0.0028584772
0.0014802336
4.0826638E-4
0.0011739573
0.0020927861
0.0014802336
5.614045E-4
7.145427E-4
0.0017865099
0.0028584772
0.0030116152
0.0025522008
0.001939648
0.0017865099
0.0020927861
0.0023990625
0.0023990625
0.0020927861
0.0017865099
0.0016333718
0.0017865099
0.001939648
0.0020927861
0.0022459244
0.0023990625
0.0023990625
0.0022459244
0.001939648
0.0017865099
0.001939648
0.001939648
0.0016333718
0.0011739573
0.0011739573
0.0016333718
0.001939648
0.001939648
0.001939648
0.0020927861
0.0020927861
0.001939648
0.001939648
0.001939648
0.0022459244
0.0022459244
0.0023990625
0.0025522008
0.0023990625
0.0020927861
0.0016333718
0.0013270954
0.0011739573
0.0013270954
0.0014802336
0.0016333718
0.0014802336
0.0014802336
0.0017865099
0.0020927861
0.0017865099
0.0014802336
0.0014802336
0.0014802336
0.0014802336
0.0011739573
8.676809E-4
7.145427E-4
7.145427E-4
7.145427E-4
0.001020819
0.0014802336
0.0017865099
0.001939648
0.0017865099
0.0016333718
0.0014802336
0.0014802336
0.0014802336
0.0016333718
0.001939648
0.0025522008
0.0031647536
0.003624168
0.003624168
0.0034710297
0.0033178916
0.0033178916
0.0034710297
0.0037773058
0.0039304444
0.0042367205
0.004389859
0.0042367205
0.0039304444
0.0037773058
0.0039304444
0.0042367205
0.004542997
0.0050024115
0.0053086877
0.005461826
0.0050024115
0.004696135
0.0048492732
0.0053086877
0.0053086877
0.0050024115
0.0048492732
0.0048492732
0.004542997
0.0034710297
0.0022459244
0.0011739573
5.614045E-4
5.614045E-4
8.676809E-4
0.0014802336
0.0025522008
0.0033178916
0.0037773058
0.0039304444
0.004083582
0.0042367205
0.004083582
0.0039304444
0.0037773058
0.003624168
0.0034710297
0.003624168
0.004083582
0.004542997
0.004389859
0.0037773058
0.0034710297
0.0034710297
0.0037773058
0.0039304444
0.003624168
0.0033178916
0.0033178916
0.0031647536
0.0031647536
0.0030116152
0.0030116152
0.0033178916
0.003624168
0.0037773058
0.0037773058
0.0037773058
0.0037773058
0.0037773058
0.0037773058
0.0033178916
0.0023990625
0.0017865099
0.0020927861
0.0031647536
0.0039304444
0.0037773058
0.0033178916
0.0031647536
0.0034710297
0.003624168
0.0034710297
0.0033178916
0.0033178916
0.0031647536
0.0028584772
0.0023990625
0.0023990625
0.0023990625
0.0025522008
0.0025522008
0.0025522008
0.0025522008
0.0030116152
0.0034710297
0.003624168
0.0034710297
0.0028584772
0.0025522008
0.0027053389
0.0030116152
0.0030116152
0.0030116152
0.0031647536
0.0033178916
0.0034710297
0.0031647536
0.0028584772
0.0027053389
0.0025522008
0.0022459244
0.001939648
0.0022459244
0.0027053389
0.0028584772
0.0028584772
0.0028584772
0.0030116152
0.0030116152
0.0027053389
0.0023990625
0.0022459244
0.0020927861
0.0017865099
0.0016333718
0.0014802336
0.0014802336
0.0017865099
0.0020927861
0.001939648
0.0016333718
0.001020819
4.0826638E-4
-5.114815E-5
-5.114815E-5
2.551282E-4
5.614045E-4
7.145427E-4
5.614045E-4
2.551282E-4
-2.0428632E-4
-5.105627E-4
-8.1683893E-4
-0.0012762535
-0.0014293917
-9.699772E-4
-3.5742443E-4
-3.5742443E-4
-5.105627E-4
-8.1683893E-4
-0.0011231153
-0.0015825297
-0.001888806
-0.0020419443
-0.001888806
-0.0020419443
-0.0023482207
-0.002654497
-0.002807635
-0.0031139115
-0.0035733257
-0.0040327404
-0.004645293
-0.005564122
-0.0064829513
-0.0067892275
-0.006329813
-0.0061766747
-0.006636089
-0.007095504
-0.007095504
-0.006636089
-0.0061766747
-0.006023537
-0.0061766747
-0.006942366
-0.008626886
-0.010311405
-0.010617682
-0.009545715
-0.0080143325
-0.0072486415
-0.007095504
-0.006942366
-0.0061766747
-0.005564122
-0.0058703986
-0.0072486415
-0.008780024
-0.009851991
-0.011077096
-0.012761616
-0.013986722
-0.013986722
-0.013374168
-0.012914754
-0.012914754
-0.013374168
-0.013986722
-0.01413986
-0.014292998
-0.01490555
-0.015671242
-0.01674321
-0.017355762
-0.017815176
-0.018121453
-0.01842773
-0.019040281
-0.019499697
-0.019805973
-0.020265387
-0.02087794
-0.021949908
-0.023021875
-0.024093842
-0.024706393
-0.02501267
-0.025318947
-0.0259315
-0.027156604
-0.028841125
-0.030219369
-0.03098506
-0.03144447
-0.031903885
-0.0323633
-0.032822717
-0.03328213
-0.03389468
-0.034813512
-0.03573234
-0.036651168
-0.03741686
-0.03818255
-0.03910138
-0.040173348
-0.041092176
-0.04185787
-0.042929832
-0.043695524
-0.044461217
-0.045073766
-0.04583946
-0.046452012
-0.047064565
-0.047830254
-0.048595946
-0.049821053
-0.051199295
-0.052883815
-0.054568335
-0.055946577
-0.05671227
-0.05686541
-0.057324823
-0.05900934
-0.06176583
-0.06421604
-0.06528801
-0.06513487
-0.06498173
-0.06590056
-0.067431934
-0.06865705
-0.06942274
-0.070494704
-0.07217922
-0.073710606
-0.07493571
-0.07616081
-0.07753906
-0.0789173
-0.08044869
-0.081826925
-0.08335831
-0.08458342
-0.085808516
-0.08688049
-0.08795246
-0.089330696
-0.09086208
-0.092393465
-0.09392484
-0.09530309
-0.096375056
-0.09760016
-0.0989784
-0.100662924
-0.10234744
-0.10357255
-0.104797654
-0.10602276
-0.10724786
-0.108472966
-0.10969808
-0.11122946
-0.11291397
-0.11429221
-0.115517326
-0.11689557
-0.11827382
-0.11949892
-0.12041775
-0.12148971
-0.12286795
-0.124399334
-0.12593073
-0.12746212
-0.1289935
-0.13067801
-0.13190311
-0.13282195
-0.1338939
-0.1354253
-0.13710982
-0.13833492
-0.13971315
-0.14139768
-0.14323534
-0.14491986
-0.14645125
-0.14798263
-0.14936087
-0.15089226
-0.1522705
-0.15334246
-0.15410815
-0.15472071
-0.15533327
-0.15609895
-0.15701778
-0.1579366
-0.15900856
-0.16038682
-0.16145879
-0.16253075
-0.16360272
-0.1643684
-0.1651341
-0.16574664
-0.16651234
-0.16727804
-0.1675843
-0.16773745
-0.16773745
-0.16789058
-0.16789058
-0.16789058
-0.1675843
-0.16743118
-0.16727804
-0.1671249
-0.16681862
-0.1663592
-0.16574664
-0.16528724
-0.16498096
-0.16467468
-0.16421528
-0.16360272
-0.16268389
-0.1619182
-0.16130564
-0.16053995
-0.15962112
-0.15824288
-0.1571709
-0.15640523
-0.15579267
-0.15502699
-0.15441443
-0.15380187
-0.1534956
-0.15318932
-0.1527299
-0.1522705
-0.15181108
-0.15135166
-0.1507391
-0.14997342
-0.14905459
-0.14828889
-0.14752321
-0.1470638
-0.1470638
-0.14721693
-0.14660437
-0.14568555
-0.14491986
-0.14461358
-0.14415416
-0.14354162
-0.14323534
-0.14338848
-0.14323534
-0.14277592
-0.14231652
-0.14201024
-0.1410914
-0.14001943
-0.13910061
-0.1386412
-0.13848807
-0.13787551
-0.1366504
-0.1354253
-0.13404706
-0.13251567
-0.13098429
-0.12960605
-0.12807466
-0.126237
-0.12409306
-0.12210227
-0.12011147
-0.11781439
-0.115364194
-0.11322025
-0.11107632
-0.108319834
-0.10541021
-0.10265372
-0.09943782
-0.0957625
-0.09162777
-0.0881056
-0.08488969
-0.081520654
-0.077998474
-0.07508885
-0.07279178
-0.07003529
-0.06697253
-0.06390976
-0.06100014
-0.058090515
-0.05487461
-0.051811848
-0.048749086
-0.04583946
-0.042929832
-0.040632762
-0.03894824
-0.03726372
-0.03573234
-0.03420096
-0.032822717
-0.031597607
-0.030372506
-0.029453676
-0.02838171
-0.026850328
-0.024706393
-0.022256183
-0.019805973
-0.017968314
-0.016436933
-0.015058689
-0.012761616
-0.010005129
-0.006636089
-0.0034201879
-6.6370086E-4
0.0022459244
0.0053086877
0.008218313
0.0109748
0.013578149
0.016028358
0.018019155
0.019703675
0.021388194
0.023532128
0.025829202
0.028279413
0.03088276
0.033945523
0.037467703
0.041449297
0.04634972
0.051556416
0.05706939
0.062888645
0.06870789
0.07406773
0.078968145
0.08417485
0.090759784
0.09856983
0.10653302
0.11418992
0.12154056
0.12873805
0.13624182
0.14359245
0.15033053
0.15660919
0.16319413
0.1702385
0.17667028
0.18080501
0.18386778
0.18784937
0.19213724
0.19565943
0.19872218
0.20147868
0.20301005
0.20285693
0.20270377
0.20500085
0.20913559
0.21219835
0.2128109
0.21235149
0.21311717
0.21587366
0.21893641
0.22108036
0.22215234
0.22291802
0.22414313
0.22598079
0.22781843
0.22904354
0.2296561
0.23026864
0.23149376
0.23317827
0.23501593
0.23639418
0.23746614
0.2377724
0.2380787
0.2388444
0.24068204
0.24343854
0.24650131
0.25002348
0.25385192
0.25798666
0.2624277
0.2665624
0.2700846
0.27330047
0.27575067
0.27789465
0.28049797
0.28356072
0.2866235
0.2898394
0.29274902
0.29581177
0.2987214
0.3014779
0.3042344
0.3074503
0.31112558
0.31495407
0.31847623
0.32169214
0.32414234
0.32659256
0.32950217
0.3334838
0.33746538
0.34022185
0.34205952
0.34420347
0.3472662
0.35063526
0.353698
0.35630137
0.35890472
0.36150804
0.36411142
0.36625534
0.36809298
0.36993065
0.37207457
0.3745248
0.37758756
0.3812629
0.3857039
0.39045116
0.39550474
0.39963946
0.40178338
0.40239593
0.4030085
0.404693
0.40607128
0.40668383
0.40699008
0.40836835
0.41112483
0.41464698
0.41832232
0.4221508
0.42597923
0.4293483
0.43256417
0.43578008
0.43853655
0.44052735
0.4419056
0.4426713
0.44328383
0.44343698
0.44359013
0.44374326
0.4446621
0.44649976
0.44864368
0.4507876
0.45247215
0.45385036
0.4550755
0.45584118
0.45568803
0.4543098
0.4515533
0.44757172
0.44297758
0.43853655
0.43501437
0.43241102
0.43057337
0.42858258
0.42551982
0.42107883
0.41571897
0.41005287
0.4042336
0.3974955
0.39045116
0.38386622
0.3772813
0.37023693
0.3628863
0.35630137
0.3504821
0.34496912
0.3391499
0.3331775
0.32735825
0.32199842
0.3167917
0.31081933
0.30362183
0.2967306
0.29137078
0.28723606
0.28233564
0.2762101
0.26931888
0.2628871
0.25722095
0.25201425
0.24726698
0.24251969
0.23792556
0.23302512
0.22827785
0.22337742
0.21817073
0.21250463
0.20668538
0.20132554
0.19642511
0.19183096
0.18769623
0.18386778
0.17957991
0.17452635
0.16962594
0.16518493
0.16120334
0.15814057
0.15584351
0.15293387
0.14833973
0.14282677
0.13731378
0.13210708
0.12705353
0.12154056
0.1152619
0.108983226
0.10362339
0.09902924
0.094281964
0.08922841
0.08386857
0.07881501
0.07360831
0.068095334
0.061969813
0.05553801
0.049106207
0.04298068
0.03700829
0.03088276
0.024450958
0.018325431
0.01265932
0.00760576
0.0023990625
-0.0031139115
-0.008320609
-0.012761616
-0.016896347
-0.021337355
-0.026237777
-0.031138198
-0.03573234
-0.040173348
-0.04492063
-0.049361635
-0.053802643
-0.058090515
-0.06268466
-0.06773821
-0.07309805
-0.07830475
-0.08320517
-0.0881056
-0.092852876
-0.09729388
-0.10127548
-0.104644515
-0.107860416
-0.11153573
-0.115670465
-0.120264605
-0.12485876
-0.12960605
-0.13496587
-0.14032571
-0.14522614
-0.14936087
-0.15364873
-0.15885544
-0.16452155
-0.16957511
-0.17432238
-0.17968222
-0.18534833
-0.19101445
-0.1968337
-0.20234668
-0.20740023
-0.21153496
-0.21582283
-0.21980442
-0.22332661
-0.2265425
-0.23021783
-0.2341994
-0.23833413
-0.24292828
-0.2478287
-0.2533417
-0.25885466
-0.26436764
-0.2695743
-0.27447474
-0.27922204
-0.2839693
-0.2887166
-0.29331073
-0.29805803
-0.3031116
-0.308012
-0.31291243
-0.3176597
-0.32256013
-0.32761368
-0.33312666
-0.33833337
-0.3432338
-0.34798107
-0.35272837
-0.3573225
-0.36161038
-0.36543882
-0.36880788
-0.37233004
-0.37600535
-0.3795275
-0.38274345
-0.38549992
-0.38779697
-0.38994095
-0.3917786
-0.3934631
-0.39499447
-0.39637274
-0.3979041
-0.39974177
-0.40203884
-0.40402964
-0.40602043
-0.40770495
-0.40862378
-0.40938947
-0.41046143
-0.41168654
-0.4127585
-0.4130648
-0.41291165
-0.4135242
-0.41367736
-0.4127585
-0.4118397
-0.41245225
-0.4142899
-0.41536188
-0.41520873
-0.41505557
-0.41520873
-0.415515
-0.415515
-0.41474932
-0.41383046
-0.41337106
-0.41337106
-0.41321793
-0.41291165
-0.4127585
-0.41260538
-0.4118397
-0.41076773
-0.40938947
-0.40816438
-0.40755183
-0.40770495
-0.40816438
-0.4083175
-0.40816438
-0.40816438
-0.40847066
-0.40847066
-0.40816438
-0.4078581
-0.40755183
-0.4070924
-0.40647987
-0.4063267
-0.40693927
-0.40801123
-0.40923634
-0.4103083
-0.4118397
-0.4142899
-0.41781208
-0.42209995
-0.42684722
-0.43266648
-0.44093594
-0.45288074
-0.47033843
-0.49667823
-0.5354222
-0.5900925
-0.6620674
-0.74874365
-0.8413922
-0.9283747
-1.0020342
-1.0571638
-1.0839632
-1.0698743
-1.0103036
-0.91750187
-0.81336796
-0.71689093
-0.6389436
-0.5851921
-0.5599243
-0.56344646
-0.5896331
-0.6251612
-0.65487
-0.671562
-0.67692184
-0.6752373
-0.6692649
-0.66130173
-0.65364486
-0.64751935
-0.6417001
-0.63404316
-0.6220984
-0.60433435
-0.5813637
-0.55701464
-0.5352691
-0.51949584
-0.5106138
-0.50816363
-0.50969493
-0.51214516
-0.51199204
-0.5064791
-0.49499372
-0.47937363
-0.46222213
-0.44614264
-0.43266648
-0.42225307
-0.41474932
-0.4083175
-0.4015794
-0.39422882
-0.38749072
-0.3821309
-0.37799615
-0.37508652
-0.373402
-0.37263632
-0.37171748
-0.37003297
-0.3674296
-0.36436686
-0.36161038
-0.3593133
-0.35762876
-0.35701624
-0.3573225
-0.35824132
-0.35946643
-0.36099783
-0.3628355
-0.36482626
-0.3669702
-0.3697267
-0.37309572
-0.37707734
-0.38105893
-0.38488737
-0.38871583
-0.39239115
-0.39576018
-0.3991292
-0.4026514
-0.4063267
-0.4103083
-0.41474932
-0.41964975
-0.4247033
-0.42929742
-0.43358532
-0.43726063
-0.4404765
-0.443233
-0.44537693
-0.4472146
-0.44889912
-0.4504305
-0.45165563
-0.45257443
-0.45349327
-0.45410582
-0.45456526
-0.4544121
-0.4539527
-0.45288074
-0.45134932
-0.44935852
-0.44706145
-0.44399872
-0.44032338
-0.43588236
-0.43098196
-0.42592838
-0.42087486
-0.415515
-0.41000202
-0.4041828
-0.3982104
-0.39254427
-0.386725
-0.3805995
-0.37355515
-0.36635765
-0.35946643
-0.35272837
-0.34644967
-0.3404773
-0.33419862
-0.32776684
-0.3207225
-0.31367812
-0.3063275
-0.2986706
-0.29040113
-0.28259107
-0.27524045
-0.26804295
-0.2605392
-0.2530354
-0.24599105
-0.23940611
-0.23343371
-0.2273082
-0.22057012
-0.21337262
-0.20602198
-0.1988245
-0.19147387
-0.1839701
-0.17631319
-0.16880941
-0.16130564
-0.15364873
-0.14553241
-0.13726296
-0.12868722
-0.120264605
-0.11184201
-0.10372569
-0.09514995
-0.08642107
-0.077692196
-0.0692696
-0.061459552
-0.053649504
-0.04583946
-0.03833569
-0.030678783
-0.02256246
-0.013680445
-0.0047984314
0.004083582
0.012812458
0.02184761
0.030729624
0.039458502
0.048187375
0.056609973
0.06487943
0.07299576
0.08111208
0.089381546
0.09734473
0.10454222
0.11143344
0.1184778
0.12552214
0.13287278
0.14052968
0.14803346
0.15553723
0.163041
0.17054476
0.17804854
0.18524602
0.19229038
0.1991816
0.2056134
0.21158579
0.21740505
0.22291802
0.22858413
0.23425023
0.23991635
0.24558246
0.25186116
0.25829294
0.26441845
0.26993144
0.27452558
0.27835405
0.2818762
0.28570464
0.28999254
0.29458666
0.2994871
0.30454066
0.30928797
0.31388208
0.31771055
0.32107958
0.32414234
0.3272051
0.33011472
0.33287123
0.33578086
0.3386905
0.3416001
0.34450972
0.34741935
0.34986955
0.35216662
0.35461685
0.35691392
0.35921097
0.3612018
0.36319256
0.36518338
0.36702102
0.36855242
0.37023693
0.37176833
0.3732997
0.37483108
0.3765156
0.3782001
0.37957838
0.38080347
0.3817223
0.38279426
0.38386622
0.38524446
0.38662273
0.3876947
0.3886135
0.38999176
0.39167628
0.3933608
0.39473903
0.395811
0.39627042
0.39688295
0.3974955
0.39810807
0.39887378
0.39963946
0.40040517
0.40147713
0.40270224
0.4037742
0.404693
0.40530556
0.40576497
0.40637752
0.40683696
0.40729636
0.4077558
0.40836835
0.40913403
0.4098997
0.4106654
0.4109717
0.41112483
0.4114311
0.41173738
0.41219682
0.41265622
0.41326877
0.41372818
0.41418758
0.41464698
0.41510642
0.4154127
0.41571897
0.41602525
0.41617838
0.41648465
0.41679093
0.4169441
0.4174035
0.41801605
0.41847545
0.41878173
0.41878173
0.41878173
0.419088
0.41939428
0.41970056
0.42000684
0.42061937
0.42123193
0.42153823
0.42184448
0.42230392
0.42276335
0.42291644
0.42291644
0.42291644
0.42291644
0.42322275
0.423529
0.42398843
0.4242947
0.424601
0.42490727
0.42521355
0.4250604
0.4247541
0.42398843
0.42322275
0.42276335
0.42245704
0.4226102
0.4226102
0.42276335
0.42276335
0.42276335
0.42291644
0.42276335
0.42230392
0.42169136
0.42153823
0.42153823
0.42138508
0.42092568
0.42031312
0.41970056
0.41939428
0.419088
0.41847545
0.4178629
0.41755664
0.4174035
0.41725037
0.41725037
0.4174035
0.41755664
0.4174035
0.4170972
0.4166378
0.41602525
0.41525954
0.41449386
0.41372818
0.41311562
0.41265622
0.41219682
0.4118905
0.41173738
0.41158426
0.41127795
0.4109717
0.4109717
0.41081855
0.41035914
0.4094403
0.4082152
0.40699008
0.40591812
0.40484616
0.40392736
0.40316164
0.4025491
0.40239593
0.4022428
0.40193653
0.40147713
0.40071142
0.39994574
0.39887378
0.39764866
0.3961173
0.39443278
0.39274824
0.39121687
0.3901449
0.3893792
0.3886135
0.38784784
0.38723528
0.38692898
0.38662273
0.3857039
0.38432565
0.38264114
0.38080347
0.37911895
0.3777407
0.37620932
0.37483108
0.37360597
0.372534
0.37161517
0.37084946
0.3697775
0.3683993
0.3668679
0.3653365
0.36411142
0.36273316
0.3612018
0.35936412
0.35783273
0.3564545
0.3549231
0.35308546
0.35124782
0.34941015
0.34787875
0.3463474
0.344816
0.34297836
0.3412938
0.3396093
0.33838418
0.33746538
0.33624026
0.3344026
0.33256495
0.33042103
0.32812396
0.32598
0.3239892
0.32199842
0.32016075
0.31847623
0.31694487
0.3155666
0.3140352
0.31296325
0.31204444
0.31127873
0.3099005
0.30806285
0.30622518
0.30438754
0.30270302
0.30086535
0.29902768
0.29734316
0.29596493
0.2947398
0.29366785
0.29244274
0.29121763
0.29014567
0.2890737
0.28784862
0.28647035
0.284939
0.28371388
0.28248876
0.28156993
0.28049797
0.27957913
0.2786603
0.27743518
0.27590382
0.2742193
0.2726879
0.27130967
0.26993144
0.26870632
0.2674812
0.26625612
0.265031
0.26365277
0.2624277
0.2613557
0.2602837
0.25951806
0.2585992
0.25752723
0.25660843
0.25599587
0.25584272
0.2553833
0.25461763
0.25354567
0.25232056
0.25109544
0.24971719
0.24803267
0.24634816
0.24481677
0.2437448
0.24297912
0.24236658
0.24190713
0.2412946
0.24068204
0.23991635
0.23899752
0.2377724
0.2365473
0.23547535
0.23455653
0.23363768
0.23271887
0.23195316
0.23118746
0.23072806
0.2301155
0.22919668
0.22812472
0.22720589
0.22644019
0.22567451
0.22475567
0.22353058
0.22276488
0.22215234
0.22138664
0.22062095
0.21970212
0.21908957
0.21832387
0.21755818
0.21663935
0.21572052
0.21480168
0.21388286
0.21296404
0.21204521
0.21112639
0.21036068
0.20974813
0.20882931
0.20791048
0.20699166
0.20607282
0.20515399
0.20408203
0.20285693
0.20178494
0.20086612
0.19979416
0.19872218
0.19749708
0.19642511
0.19565943
0.19489373
0.19397491
0.19290294
0.19183096
0.19045272
0.18922763
0.18815565
0.18723683
0.186318
0.18539917
0.18417406
0.18279582
0.18157072
0.18049873
0.17957991
0.1786611
0.17774226
0.17697656
0.17621088
0.17575146
0.17529204
0.17467949
0.17406695
0.17314811
0.171923
0.17054476
0.16916652
0.16794142
0.16686945
0.16549121
0.16411297
0.16334727
0.16273472
0.16242844
0.16212216
0.16166276
0.16089706
0.15951881
0.15829371
0.1570686
0.15614977
0.15523095
0.15446526
0.15369956
0.15278074
0.15170878
0.15063679
0.14987111
0.1494117
0.14910541
0.14879914
0.1481866
0.1474209
0.14650206
0.1454301
0.14451128
0.14343931
0.14252049
0.14160165
0.14083596
0.14007027
0.13945772
0.13884516
0.13792633
0.1370075
0.13608867
0.13532299
0.13471043
0.13394475
0.1333322
0.1325665
0.13164766
0.1310351
0.13042258
0.12996314
0.12935059
0.12873805
0.12797235
0.12690037
0.1261347
0.12552214
0.124909595
0.12399077
0.12307193
0.12230625
0.12169369
0.12092801
0.120315455
0.119702905
0.11909035
0.11863093
0.11817152
0.117712095
0.11709955
0.11633386
0.11572131
0.1152619
0.11510875
0.11495562
0.11464934
0.11403679
0.113271095
0.112658545
0.11173971
0.11066775
0.10974892
0.109442644
0.109289505
0.10883009
0.10837068
0.10775812
0.10714557
0.10683929
0.10668616
0.10653302
0.1060736
0.10546105
0.1048485
0.10423595
0.10362339
0.10316397
0.1028577
0.10209201
0.101326324
0.10040749
0.09979494
0.09918238
0.098876104
0.09856983
0.098263554
0.097651005
0.097191595
0.09673218
0.09627276
0.09566021
0.094741374
0.094128825
0.093975686
0.09382255
0.093363136
0.09259745
0.09167861
0.09106606
0.090759784
0.089994095
0.08907527
0.0880033
0.08723761
0.086471915
0.08570623
0.08494054
0.08432799
0.08386857
0.08356229
0.08325601
0.0827966
0.08218405
0.08187777
0.08203091
0.08187777
0.08141836
0.08049953
0.07942756
0.078661874
0.07804932
0.07728363
0.07651793
0.07590539
0.07559911
0.07529283
0.074986555
0.074680276
0.074374005
0.074374005
0.074374005
0.074220866
0.07391459
0.07345517
0.07299576
0.07253634
0.0723832
0.07192379
0.07161752
0.07131124
0.0711581
0.071004964
0.071004964
0.070851825
0.07054555
0.07054555
0.070698686
0.070698686
0.07039241
0.07008614
0.069933
0.06947358
0.06886103
0.068095334
0.067789055
0.067942195
0.067942195
0.067789055
0.067635916
0.067789055
0.067942195
0.06824847
0.06824847
0.068095334
0.067789055
0.067482784
0.06717651
0.066870235
0.066717096
0.066717096
0.066870235
0.067023374
0.06717651
0.067023374
0.06717651
0.06732965
0.067635916
0.067635916
0.06732965
0.067023374
0.066870235
0.066717096
0.066717096
0.066717096
0.06656396
0.06656396
0.06656396
0.066717096
0.066870235
0.067023374
0.066870235
0.06656396
0.06625768
0.06641082
0.06656396
0.066717096
0.06656396
0.06625768
0.06595141
0.06610454
0.06610454
0.06625768
0.06595141
0.06564513
0.06533885
0.06533885
0.06533885
0.06549199
0.06533885
0.06518571
0.06487943
0.06457316
0.06457316
0.06487943
0.06487943
0.06457316
0.063807465
0.06350119
0.06334805
0.06334805
0.062888645
0.062582366
0.062582366
0.062735505
0.062582366
0.062122952
0.061816674
0.061969813
0.061969813
0.061816674
0.061663534
0.061663534
0.061663534
0.061510395
0.06105098
0.060591567
0.060438428
0.060591567
0.060744707
0.060744707
0.060591567
0.06028529
0.06013215
0.06028529
0.060591567
0.060744707
0.060744707
0.060438428
0.060591567
0.060744707
0.060897842
0.060897842
0.060438428
0.06028529
0.06013215
0.06013215
0.06028529
0.060591567
0.060744707
0.06105098
0.06120412
0.06135726
0.061510395
0.061510395
0.06135726
0.06135726
0.06135726
0.06135726
0.06120412
0.06105098
0.06105098
0.06105098
0.06120412
0.061510395
0.061663534
0.061663534
0.06135726
0.06135726
0.06135726
0.061663534
0.061816674
0.061663534
0.06135726
0.06120412
0.060897842
0.060744707
0.060438428
0.060438428
0.060438428
0.060591567
0.060744707
0.060744707
0.060591567
0.06028529
0.059979014
0.059825875
0.059825875
0.059672736
0.059519596
0.05936646
0.059519596
0.059672736
0.05936646
0.058907043
0.058600772
0.05875391
0.05875391
0.058600772
0.058294497
0.057835083
0.057681944
0.057681944
0.057681944
0.057528805
0.057222527
0.05691625
0.056456838
0.05615056
0.05599742
0.055691145
0.05553801
0.05553801
0.05523173
0.054925457
0.05446604
0.054159764
0.054006625
0.054006625
0.054006625
0.054159764
0.053853486
0.053394075
0.05293466
0.052781522
0.052781522
0.052781522
0.052475244
0.05216897
0.05186269
0.05186269
0.05170955
0.05125014
0.050790727
0.05048445
0.05048445
0.050637588
0.050637588
0.05048445
0.05033131
0.05017817
0.050025035
0.049718756
0.04941248
0.049259342
0.049106207
0.048953068
0.04879993
0.048646793
0.048646793
0.048493654
0.048340514
0.048340514
0.048187375
0.048034236
0.04772796
0.047421683
0.047268547
0.047268547
0.047268547
0.047268547
0.047115408
0.04696227
0.046655994
0.04634972
0.04619658
0.04604344
0.0458903
0.045737166
0.0458903
0.04604344
0.0458903
0.045584027
0.04527775
0.045124613
0.045124613
0.044971474
0.044818334
0.04451206
0.044358924
0.044205785
0.044052646
0.043899506
0.04359323
0.043440092
0.043133814
0.04282754
0.042521264
0.042521264
0.042521264
0.042368125
0.04206185
0.041755572
0.041602436
0.041449297
0.04114302
0.040530466
0.04037733
0.040530466
0.040683605
0.040530466
0.04022419
0.039764777
0.039305363
0.039152224
0.039152224
0.039152224
0.038845945
0.03838653
0.038080256
0.038233392
0.038233392
0.037620842
0.037314568
0.037314568
0.037467703
0.037467703
0.037314568
0.03716143
0.03685515
0.03670201
0.036089458
0.035783187
0.035783187
0.035630047
0.035476908
0.035170633
0.035017494
0.035017494
0.034864355
0.034864355
0.034864355
0.034711216
0.03440494
0.0342518
0.033945523
0.033639252
0.033639252
0.033639252
0.033332974
0.03287356
0.032414142
0.032414142
0.03272042
0.03287356
0.03287356
0.03256728
0.032414142
0.032107867
0.03180159
0.031495318
0.031189037
0.031189037
0.03134218
0.03134218
0.0310359
0.03088276
0.030729624
0.030729624
0.030729624
0.030576484
0.030423347
0.030270208
0.030423347
0.030270208
0.029810792
0.029504515
0.02935138
0.029504515
0.029504515
0.029504515
0.029504515
0.02935138
0.029045103
0.028738827
0.02858569
0.02843255
0.02843255
0.02858569
0.02858569
0.02843255
0.028126273
0.027819999
0.027819999
0.02766686
0.027513722
0.027513722
0.027360583
0.027207445
0.027054306
0.027054306
0.026901167
0.026901167
0.026901167
0.026748031
0.026288616
0.025982339
0.025829202
0.025676064
0.025522925
0.025216648
0.024910372
0.024757234
0.024604097
0.02429782
0.023991544
0.023838405
0.023838405
0.023838405
0.023685267
0.02337899
0.022919577
0.022766437
0.0226133
0.0226133
0.02246016
0.022153886
0.022000747
0.02169447
0.021541333
0.021235056
0.021081919
0.021081919
0.020775642
0.020469366
0.020009952
0.019703675
0.019550536
0.019397398
0.01924426
0.019091122
0.018937984
0.018937984
0.018784845
0.018631708
0.018631708
0.018631708
0.018478569
0.018172292
0.018019155
0.017866017
0.017712878
0.01755974
0.017406601
0.017253464
0.016947187
0.01679405
0.01679405
0.017100325
0.017100325
0.01679405
0.016334634
0.016028358
0.01587522
0.015568946
0.015415807
0.015262669
0.01510953
0.014956391
0.014650117
0.01434384
0.01434384
0.01434384
0.013884425
0.013578149
0.013271873
0.013118735
0.012965596
0.012812458
0.01265932
0.012506181
0.012199906
0.011893629
0.011740491
0.011434214
0.0111279385
0.010821662
0.010668524
0.010515385
0.010515385
0.010209109
0.009902833
0.009749695
0.009902833
0.009902833
0.009902833
0.009749695
0.009443418
0.0091371415
0.008830866
0.008677728
0.008524589
0.008371451
0.008065174
0.007912037
0.008065174
0.008065174
0.007912037
0.0074526216
0.007146346
0.007299484
0.007299484
0.007299484
0.0074526216
0.00760576
0.0074526216
0.0068400693
0.006533793
0.006380655
0.006380655
0.006227517
0.0059212404
0.005768102
0.0056149643
0.005461826
0.0053086877
0.0053086877
0.005461826
0.005461826
0.0053086877
0.0051555494
0.0051555494
0.0051555494
0.0048492732
0.004542997
0.004389859
0.0042367205
0.004083582
0.004083582
0.004083582
0.0039304444
0.003624168
0.0034710297
0.0031647536
0.0030116152
0.0030116152
0.0031647536
0.0033178916
0.0033178916
0.0028584772
0.0027053389
0.0025522008
0.0027053389
0.0025522008
0.0023990625
0.0022459244
0.0020927861
0.0020927861
0.0017865099
0.0016333718
0.0016333718
0.001939648
0.001939648
0.0016333718
0.0013270954
0.0011739573
0.001020819
8.676809E-4
7.145427E-4
7.145427E-4
7.145427E-4
7.145427E-4
4.0826638E-4
2.551282E-4
2.551282E-4
4.0826638E-4
2.551282E-4
1.0199002E-4
1.0199002E-4
1.0199002E-4
1.0199002E-4
1.0199002E-4
1.0199002E-4
-5.114815E-5
-3.5742443E-4
-5.105627E-4
-3.5742443E-4
-2.0428632E-4
-2.0428632E-4
-3.5742443E-4
-3.5742443E-4
-3.5742443E-4
-3.5742443E-4
-2.0428632E-4
-2.0428632E-4
-2.0428632E-4
-3.5742443E-4
-3.5742443E-4
-5.114815E-5
1.0199002E-4
2.551282E-4
1.0199002E-4
-5.114815E-5
-2.0428632E-4
-5.114815E-5
-5.114815E-5
2.551282E-4
4.0826638E-4
4.0826638E-4
1.0199002E-4
-5.114815E-5
1.0199002E-4
4.0826638E-4
5.614045E-4
5.614045E-4
5.614045E-4
5.614045E-4
5.614045E-4
7.145427E-4
7.145427E-4
8.676809E-4
8.676809E-4
8.676809E-4
0.001020819
0.0011739573
0.001020819
0.001020819
8.676809E-4
7.145427E-4
8.676809E-4
0.001020819
0.0011739573
0.0011739573
0.0011739573
0.0011739573
0.0013270954
0.0014802336
0.0016333718
0.001939648
0.001939648
0.001939648
0.0017865099
0.0016333718
0.0016333718
0.0016333718
0.001939648
0.0020927861
0.001939648
0.001939648
0.001939648
0.0020927861
0.0023990625
0.0023990625
0.001939648
0.0016333718
0.001939648
0.0020927861
0.0022459244
0.0022459244
0.0022459244
0.0025522008
0.0030116152
0.0033178916
0.0033178916
0.0031647536
0.0030116152
0.0030116152
0.0028584772
0.0030116152
0.0030116152
0.0030116152
0.0028584772
0.0027053389
0.0025522008
0.0025522008
0.0027053389
0.0030116152
0.0031647536
0.0031647536
0.0031647536
0.0030116152
0.0031647536
0.0033178916
0.0033178916
0.0033178916
0.0030116152
0.0025522008
0.0020927861
0.001939648
0.001939648
0.001939648
0.0022459244
0.0027053389
0.0031647536
0.003624168
0.0039304444
0.004083582
0.0042367205
0.004389859
0.004696135
0.0051555494
0.0053086877
0.0053086877
0.0051555494
0.0053086877
0.0053086877
0.0053086877
0.005461826
0.0059212404
0.006533793
0.006533793
0.0060743787
0.0056149643
0.0051555494
0.004696135
0.004083582
0.0033178916
0.0023990625
0.0016333718
0.0013270954
0.0013270954
0.0014802336
0.0016333718
0.001939648
0.0022459244
0.0025522008
0.0028584772
0.0030116152
0.0030116152
0.0028584772
0.0025522008
0.0025522008
0.0027053389
0.0027053389
0.0023990625
0.0020927861
0.0020927861
0.001939648
0.0017865099
0.0017865099
0.0014802336
0.0011739573
0.001020819
0.001020819
8.676809E-4
7.145427E-4
5.614045E-4
7.145427E-4
0.001020819
0.001020819
0.001020819
0.001020819
0.0011739573
0.0011739573
0.0011739573
0.001020819
0.0011739573
0.0014802336
0.001939648
0.0020927861
0.0020927861
0.0023990625
0.0028584772
0.0030116152
0.0030116152
0.0030116152
0.0030116152
0.0028584772
0.0023990625
0.0017865099
0.0013270954
0.001020819
8.676809E-4
0.001020819
0.0013270954
0.0014802336
0.0016333718
0.0016333718
0.0017865099
0.0020927861
0.0023990625
0.0027053389
0.0027053389
0.0025522008
0.0022459244
0.0022459244
0.0023990625
0.0023990625
0.0022459244
0.0020927861
0.0020927861
0.0020927861
0.0017865099
0.0011739573
8.676809E-4
0.001020819
0.0011739573
0.0013270954
0.0014802336
0.0016333718
0.0017865099
0.0017865099
0.0014802336
0.0013270954
0.0011739573
0.0011739573
0.0011739573
8.676809E-4
2.551282E-4
-2.0428632E-4
-5.105627E-4
-6.6370086E-4
-6.6370086E-4
-6.6370086E-4
-6.6370086E-4
-9.699772E-4
-0.0012762535
-0.0015825297
-0.0014293917
-0.0014293917
-0.0015825297
-0.001888806
-0.0020419443
-0.001888806
-0.0020419443
-0.0025013587
-0.002807635
-0.002807635
-0.0025013587
-0.002654497
-0.0029607734
-0.0032670496
-0.0034201879
-0.0037264642
-0.0040327404
-0.004339017
-0.004339017
-0.004492155
-0.004645293
-0.0047984314
-0.004645293
-0.0047984314
-0.0049515693
-0.005410984
-0.0057172603
-0.0058703986
-0.0061766747
-0.006329813
-0.006636089
-0.007095504
-0.0072486415
-0.0072486415
-0.0074017798
-0.007708057
-0.007861194
-0.007708057
-0.0075549185
-0.007708057
-0.008320609
-0.008933161
-0.0090863
-0.0090863
-0.0090863
-0.009545715
-0.010311405
-0.01077082
-0.010923958
-0.01077082
-0.010923958
-0.011383372
-0.011842787
-0.012149064
-0.012302201
-0.012302201
-0.012608478
-0.012914754
-0.013221031
-0.013374168
-0.013374168
-0.013527307
-0.01413986
-0.014752411
-0.015211827
-0.015671242
-0.016130656
-0.01674321
-0.017202623
-0.017355762
-0.017355762
-0.017049486
-0.017202623
-0.017662039
-0.018121453
-0.01842773
-0.018734006
-0.01919342
-0.019499697
-0.01995911
-0.020571664
-0.021031078
-0.021337355
-0.021337355
-0.021643631
-0.022103045
-0.022715598
-0.022868736
-0.023021875
-0.023481289
-0.024093842
-0.024553256
-0.02501267
-0.025318947
-0.025625223
-0.0259315
-0.026237777
-0.026697189
-0.027309744
-0.027769156
-0.028075434
-0.028228572
-0.02838171
-0.028687987
-0.029147401
-0.029759953
-0.030219369
-0.030525645
-0.030678783
-0.03098506
-0.031138198
-0.03144447
-0.032057025
-0.03251644
-0.032975852
-0.03328213
-0.03374154
-0.03404782
-0.034354094
-0.034813512
-0.035119787
-0.03573234
-0.036191754
-0.03649803
-0.036804307
-0.036957446
-0.03726372
-0.03741686
-0.03772314
-0.03818255
-0.038795102
-0.03925452
-0.039713934
-0.040173348
-0.040479623
-0.040939037
-0.041092176
-0.041398454
-0.04155159
-0.04185787
-0.042164143
-0.042623557
-0.04308297
-0.04338925
-0.043848664
-0.044154942
-0.044614352
-0.045073766
-0.045533184
-0.04583946
-0.046298876
-0.046452012
-0.04660515
-0.046911426
-0.047064565
-0.04737084
-0.047830254
-0.04828967
-0.048749086
-0.0492085
-0.049667913
-0.04997419
-0.050127327
-0.050433606
-0.05089302
-0.051199295
-0.051352434
-0.05165871
-0.051964987
-0.05227126
-0.0524244
-0.05257754
-0.052883815
-0.05334323
-0.053802643
-0.054262057
-0.054568335
-0.05487461
-0.05518089
-0.055334028
-0.055487163
-0.0556403
-0.056099717
-0.05640599
-0.05655913
-0.05671227
-0.05686541
-0.057018545
-0.057018545
-0.05686541
-0.057018545
-0.057171684
-0.0576311
-0.057784237
-0.057937376
-0.057937376
-0.058243655
-0.05854993
-0.05870306
-0.05870306
-0.05870306
-0.05916248
-0.059621893
-0.059621893
-0.059468754
-0.059468754
-0.059468754
-0.059775032
-0.060234446
-0.06069386
-0.060847
-0.060847
-0.06100014
-0.061306413
-0.06176583
-0.062072106
-0.06253152
-0.06299093
-0.063297205
-0.06360348
-0.06375662
-0.06390976
-0.0640629
-0.06436918
-0.06467545
-0.06482859
-0.06513487
-0.06544115
-0.065747425
-0.066053696
-0.066206835
-0.066206835
-0.066359974
-0.066359974
-0.066206835
-0.066053696
-0.066053696
-0.06651311
-0.06697253
-0.06712567
-0.06697253
-0.0672788
-0.06804449
-0.06881018
-0.06942274
-0.069729015
-0.069882154
-0.069882154
-0.07003529
-0.070341565
-0.070494704
-0.07064784
-0.07095412
-0.0712604
-0.0712604
-0.0712604
-0.07110726
-0.07110726
-0.07110726
-0.0712604
-0.07187294
-0.07233236
-0.07263864
-0.07279178
-0.07309805
-0.073557466
-0.073863745
-0.07417002
-0.07478257
-0.07524199
-0.07554827
-0.07585454
-0.07616081
-0.07631395
-0.07631395
-0.07646709
-0.07646709
-0.07662023
-0.07677337
-0.07677337
-0.07707965
-0.077692196
-0.07815161
-0.07845789
-0.07876416
-0.0789173
-0.07907044
-0.07922358
-0.07937672
-0.07952986
-0.079683
-0.079683
-0.07983614
-0.07983614
-0.07998928
-0.07998928
-0.08029555
-0.08060182
-0.08060182
-0.08044869
-0.08029555
-0.08029555
-0.08029555
-0.08044869
-0.08060182
-0.0809081
-0.0809081
-0.0809081
-0.08106124
-0.081214376
-0.081367515
-0.081367515
-0.081367515
-0.081367515
-0.081673786
-0.081980065
-0.082133204
-0.081980065
-0.081673786
-0.081520654
-0.081367515
-0.081367515
-0.081520654
-0.081673786
-0.081520654
-0.081520654
-0.081367515
-0.081367515
-0.081367515
-0.081520654
-0.081673786
-0.081826925
-0.082133204
-0.08228634
-0.08243948
-0.08243948
-0.08228634
-0.082133204
-0.08228634
-0.08243948
-0.08259262
-0.08305203
-0.08320517
-0.08335831
-0.08335831
-0.08351145
-0.08381773
-0.084277146
-0.08458342
-0.084736556
-0.085195966
-0.085655384
-0.086114794
-0.08657421
-0.08703363
-0.08749304
-0.08779932
-0.08795246
-0.088258736
-0.08856501
-0.088411875
-0.0881056
-0.0881056
-0.0881056
-0.0881056
-0.0881056
-0.088258736
-0.088411875
-0.088718146
-0.089024425
-0.089330696
-0.089483835
-0.089483835
-0.08979011
-0.09070894
-0.0913215
-0.09162777
-0.09178091
-0.09208719
-0.092546605
-0.092699744
-0.092393465
-0.09208719
-0.092240326
-0.092546605
-0.092852876
-0.093159154
-0.09346543
-0.09407798
-0.09484367
-0.09514995
-0.09514995
-0.09499681
-0.09514995
-0.09530309
-0.0957625
-0.09606878
-0.09606878
-0.09622192
-0.096681334
-0.09729388
-0.09760016
-0.09790644
-0.09821271
-0.09882526
-0.09913154
-0.09913154
-0.09928468
-0.09959096
-0.10020351
-0.100509785
-0.100662924
-0.100662924
-0.10081606
-0.10081606
-0.10112234
-0.10158175
-0.10173489
-0.10173489
-0.10173489
-0.10188803
-0.10219431
-0.10250058
-0.10280686
-0.10295999
-0.10311313
-0.10326627
-0.10357255
-0.103878826
-0.104185104
-0.104185104
-0.104185104
-0.104185104
-0.104338236
-0.104644515
-0.10510393
-0.10541021
-0.10525707
-0.10541021
-0.10571648
-0.1061759
-0.10632904
-0.10663531
-0.10678845
-0.10678845
-0.10663531
-0.10694159
-0.10724786
-0.10755414
-0.107860416
-0.108013555
-0.108013555
-0.108166695
-0.108319834
-0.108779244
-0.10923866
-0.10923866
-0.10908552
-0.10893238
-0.10923866
-0.1093918
-0.10954494
-0.10954494
-0.10969808
-0.11000435
-0.11015749
-0.11046377
-0.11077005
-0.110923186
-0.11077005
-0.11077005
-0.11077005
-0.11122946
-0.11153573
-0.11168887
-0.11153573
-0.11153573
-0.11168887
-0.111995146
-0.112301424
-0.112301424
-0.112301424
-0.1126077
-0.11291397
-0.112760834
-0.1126077
-0.1126077
-0.112760834
-0.112760834
-0.11291397
-0.11306711
-0.11322025
-0.11337339
-0.11337339
-0.11337339
-0.11352653
-0.11383281
-0.11383281
-0.11383281
-0.11383281
-0.11398594
-0.11413908
-0.11444536
-0.11459849
-0.11475164
-0.11475164
-0.11475164
-0.11475164
-0.11459849
-0.11459849
-0.11490477
-0.115057915
-0.115057915
-0.11521105
-0.115517326
-0.115517326
-0.11521105
-0.11521105
-0.115364194
-0.1158236
-0.1158236
-0.115670465
-0.115517326
-0.115670465
-0.1158236
-0.11597674
-0.11597674
-0.11597674
-0.11597674
-0.11628302
-0.11643615
-0.11643615
-0.11643615
-0.11628302
-0.11628302
-0.11628302
-0.11643615
-0.11628302
-0.11643615
-0.1165893
-0.11674243
-0.11674243
-0.1165893
-0.11628302
-0.11628302
-0.11643615
-0.1165893
-0.11674243
-0.11674243
-0.11689557
-0.11689557
-0.11674243
-0.11674243
-0.11674243
-0.11689557
-0.11689557
-0.11674243
-0.1165893
-0.11674243
-0.11689557
-0.1170487
-0.11689557
-0.1165893
-0.11643615
-0.11628302
-0.116129875
-0.11597674
-0.11597674
-0.116129875
-0.116129875
-0.11597674
-0.1158236
-0.1158236
-0.1158236
-0.1158236
-0.1158236
-0.115670465
-0.115517326
-0.115364194
-0.115364194
-0.11521105
-0.11521105
-0.11521105
-0.115057915
-0.11475164
-0.11459849
-0.11429221
-0.11429221
-0.11444536
-0.11444536
-0.11429221
-0.11398594
-0.11398594
-0.11398594
-0.11398594
-0.11383281
-0.11367966
-0.11352653
-0.11352653
-0.11367966
-0.11352653
-0.11322025
-0.11306711
-0.112760834
-0.1126077
-0.11245456
-0.1126077
-0.112760834
-0.112760834
-0.11245456
-0.112301424
-0.112148285
-0.112148285
-0.112301424
-0.112301424
-0.112148285
-0.111995146
-0.11168887
-0.11168887
-0.11153573
-0.11138259
-0.11122946
-0.110923186
-0.11077005
-0.11061691
-0.11031063
-0.11000435
-0.10985121
-0.10969808
-0.10969808
-0.10954494
-0.10954494
-0.1093918
-0.10908552
-0.108626105
-0.108626105
-0.108626105
-0.108166695
-0.10755414
-0.10709472
-0.107401
-0.107860416
-0.108166695
-0.107860416
-0.10755414
-0.10724786
-0.10694159
-0.10678845
-0.10694159
-0.10709472
-0.10724786
-0.10694159
-0.10663531
-0.10632904
-0.10602276
-0.10586962
-0.10586962
-0.10586962
-0.10556335
-0.10541021
-0.10541021
-0.10556335
-0.10525707
-0.10495079
-0.104644515
-0.104644515
-0.104491375
-0.104491375
-0.104491375
-0.104644515
-0.104491375
-0.104338236
-0.103878826
-0.10357255
-0.10341941
-0.10326627
-0.10326627
-0.10326627
-0.10326627
-0.10311313
-0.10295999
-0.10265372
-0.10265372
-0.10250058
-0.10265372
-0.10265372
-0.10250058
-0.10204117
-0.10158175
-0.10127548
-0.10112234
-0.10112234
-0.10112234
-0.1009692
-0.100662924
-0.100662924
-0.100662924
-0.100662924
-0.100509785
-0.100356646
-0.10020351
-0.099897236
-0.0997441
-0.09928468
-0.0989784
-0.09882526
-0.09882526
-0.09867212
-0.09836585
-0.09821271
-0.09821271
-0.09821271
-0.09805957
-0.09760016
-0.09744702
-0.09729388
-0.097140744
-0.09698761
-0.09698761
-0.09698761
-0.09698761
-0.096681334
-0.096375056
-0.09606878
-0.0957625
-0.09545623
-0.09530309
-0.09499681
-0.09469053
-0.09453739
-0.09438425
-0.09423112
-0.09392484
-0.093618564
-0.09346543
-0.093159154
-0.092852876
-0.092546605
-0.092240326
-0.092240326
-0.09193405
-0.09162777
-0.09147463
-0.0913215
-0.09116836
-0.09101522
-0.09070894
-0.09040266
-0.090096384
-0.08979011
-0.089330696
-0.089024425
-0.089024425
-0.089024425
-0.089024425
-0.088718146
-0.088411875
-0.0881056
-0.08795246
-0.08764618
-0.0873399
-0.08703363
-0.08703363
-0.08703363
-0.08688049
-0.08642107
-0.085808516
-0.085349105
-0.085349105
-0.085502245
-0.085349105
-0.08504283
-0.084736556
-0.08458342
-0.084277146
-0.08397087
-0.08351145
-0.08305203
-0.0828989
-0.0828989
-0.08274576
-0.08243948
-0.081980065
-0.081520654
-0.081214376
-0.08075496
-0.08044869
-0.08029555
-0.08014241
-0.07998928
-0.07983614
-0.07922358
-0.07876416
-0.07861103
-0.07830475
-0.077998474
-0.07738592
-0.07677337
-0.07631395
-0.07616081
-0.07585454
-0.07539513
-0.07478257
-0.074476294
-0.07417002
-0.073863745
-0.073557466
-0.07325119
-0.07325119
-0.07325119
-0.07309805
-0.07263864
-0.07217922
-0.07187294
-0.07171981
-0.07171981
-0.07141354
-0.07110726
-0.07080098
-0.07064784
-0.070494704
-0.070341565
-0.069882154
-0.069575876
-0.0692696
-0.06911646
-0.06881018
-0.06835077
-0.06804449
-0.06789135
-0.06773821
-0.0672788
-0.06697253
-0.06681939
-0.06666625
-0.066359974
-0.065747425
-0.06528801
-0.06467545
-0.06436918
-0.0640629
-0.06390976
-0.06360348
-0.063297205
-0.0628378
-0.06253152
-0.062225245
-0.06191897
-0.061459552
-0.061153278
-0.060847
-0.06069386
-0.060540725
-0.060081307
-0.059468754
-0.0588562
-0.05854993
-0.05854993
-0.058243655
-0.057937376
-0.057477962
-0.057018545
-0.05671227
-0.05655913
-0.056252856
-0.055946577
-0.055487163
-0.05502775
-0.054721475
-0.054415196
-0.054262057
-0.05410892
-0.053802643
-0.05334323
-0.053036954
-0.05273068
-0.052118123
-0.05150557
-0.051352434
-0.051352434
-0.051199295
-0.05073988
-0.050280467
-0.050127327
-0.050127327
-0.04997419
-0.049821053
-0.049514774
-0.04905536
-0.048749086
-0.04844281
-0.04844281
-0.048595946
-0.04844281
-0.048136532
-0.04767712
-0.04737084
-0.0472177
-0.047064565
-0.04660515
-0.046452012
-0.046298876
-0.04583946
-0.045073766
-0.043848664
-0.042929832
-0.042317282
-0.042011008
-0.042011008
-0.04185787
-0.04170473
-0.04170473
-0.042011008
-0.042470418
-0.042623557
-0.042470418
-0.042317282
-0.042011008
-0.04170473
-0.041398454
-0.041398454
-0.041245315
-0.041092176
-0.041092176
-0.041092176
-0.040939037
-0.040939037
-0.040632762
-0.040479623
-0.04002021
-0.039867073
-0.039713934
-0.039407656
-0.039407656
-0.039407656
-0.039407656
-0.03910138
-0.038641963
-0.038488828
-0.038488828
-0.03818255
-0.037876274
-0.03772314
-0.037876274
-0.037876274
-0.03772314
-0.03741686
-0.03726372
-0.03726372
-0.03757
-0.03757
-0.037110586
-0.03649803
-0.036191754
-0.036191754
-0.036038615
-0.036038615
-0.035885476
-0.03573234
-0.035426065
-0.035119787
-0.03496665
-0.034660373
-0.034507234
-0.03420096
-0.03389468
-0.03374154
-0.033588406
-0.03343527
-0.03343527
-0.03328213
-0.032975852
-0.032669578
-0.03251644
-0.03251644
-0.0323633
-0.032057025
-0.031903885
-0.031597607
-0.03144447
-0.031291336
-0.031138198
-0.03098506
-0.030678783
-0.030219369
-0.03006623
-0.03006623
-0.03006623
-0.03006623
-0.03006623
-0.02991309
-0.029759953
-0.029606814
-0.029759953
-0.029606814
-0.029300537
-0.029300537
-0.029300537
-0.029300537
-0.029300537
-0.029147401
-0.028994264
-0.028994264
-0.028841125
-0.02838171
-0.028075434
-0.028075434
-0.028228572
-0.02838171
-0.02838171
-0.02838171
-0.02838171
-0.02838171
-0.02838171
-0.02838171
-0.028228572
-0.028075434
-0.027769156
-0.02761602
-0.027769156
-0.028075434
-0.027922295
-0.02761602
-0.027462881
-0.02761602
-0.02761602
-0.02761602
-0.027462881
-0.027462881
-0.027769156
-0.027769156
-0.027462881
-0.027309744
-0.027462881
-0.027462881
-0.02761602
-0.027462881
-0.027309744
-0.027462881
-0.02761602
-0.027769156
-0.027922295
-0.028075434
-0.028075434
-0.028075434
-0.028075434
-0.028075434
-0.027922295
-0.027769156
-0.027769156
-0.028075434
-0.02838171
-0.028534848
-0.02838171
-0.02838171
-0.028534848
-0.028841125
-0.028994264
-0.028994264
-0.028841125
-0.028687987
-0.028687987
-0.028687987
-0.028687987
-0.028687987
-0.028534848
-0.028534848
-0.028687987
-0.028687987
-0.02838171
-0.028075434
-0.028075434
-0.028228572
-0.02838171
-0.02838171
-0.028687987
-0.029147401
-0.029606814
-0.02991309
-0.030219369
-0.030372506
-0.030525645
-0.03098506
-0.03144447
-0.031750746
-0.031750746
-0.031597607
-0.031597607
-0.031750746
-0.031903885
-0.031750746
-0.031597607
-0.03144447
-0.031597607
-0.031597607
-0.03144447
-0.031291336
-0.03144447
-0.031750746
-0.031903885
-0.031750746
-0.031903885
-0.032057025
-0.032057025
-0.031750746
-0.031597607
-0.031903885
-0.03221016
-0.03221016
-0.031903885
-0.031903885
-0.032057025
-0.03221016
-0.0323633
-0.03221016
-0.031903885
-0.031903885
-0.032057025
-0.0323633
-0.0323633
-0.032057025
-0.031903885
-0.031750746
-0.031597607
-0.031597607
-0.03144447
-0.031291336
-0.031291336
-0.031291336
-0.031291336
-0.03144447
-0.031597607
-0.03144447
-0.031291336
-0.03098506
-0.031138198
-0.031138198
-0.031138198
-0.03098506
-0.03098506
-0.030831922
-0.030525645
-0.030372506
-0.030219369
-0.03006623
-0.02991309
-0.029759953
-0.029759953
-0.03006623
-0.030372506
-0.030372506
-0.030219369
-0.03006623
-0.02991309
-0.029759953
-0.029759953
-0.029606814
-0.029606814
-0.029453676
-0.029453676
-0.029453676
-0.029606814
-0.029453676
-0.029147401
-0.029147401
-0.029147401
-0.029147401
-0.029147401
-0.029147401
-0.028994264
-0.028994264
-0.028841125
-0.028687987
-0.028687987
-0.028841125
-0.028841125
-0.028687987
-0.02838171
-0.028228572
-0.028228572
-0.028228572
-0.028228572
-0.027922295
-0.02761602
-0.027462881
-0.02761602
-0.027769156
-0.027922295
-0.02761602
-0.02761602
-0.027769156
-0.02761602
-0.027309744
-0.027003467
-0.026850328
-0.026850328
-0.026544053
-0.026544053
-0.026544053
-0.026390914
-0.0259315
-0.025318947
-0.02501267
-0.025472086
-0.026084637
-0.026084637
-0.025625223
-0.025318947
-0.02516581
-0.025318947
-0.02516581
-0.024859533
-0.024400119
-0.024093842
-0.023787566
-0.023481289
-0.023021875
-0.022868736
-0.023021875
-0.022868736
-0.022868736
-0.022715598
-0.022409322
-0.022256183
-0.022103045
-0.022256183
-0.022103045
-0.021337355
-0.020724801
-0.020571664
-0.020571664
-0.020418525
-0.020418525
-0.020265387
-0.020265387
-0.020265387
-0.020265387
-0.01995911
-0.019652834
-0.019346558
-0.019040281
-0.018734006
-0.01827459
-0.017968314
-0.017815176
-0.017662039
-0.017202623
-0.01674321
-0.016283795
-0.015977519
-0.01582438
-0.015671242
-0.015364965
-0.015211827
-0.015058689
-0.01490555
-0.014599273
-0.014292998
-0.013986722
-0.013833582
-0.013527307
-0.013374168
-0.013221031
-0.013067893
-0.012608478
-0.012149064
-0.011842787
-0.011842787
-0.011842787
-0.011536511
-0.011077096
-0.010617682
-0.0104645435
-0.0104645435
-0.0104645435
-0.010158267
-0.009851991
-0.009545715
-0.009392576
-0.008780024
-0.008167471
-0.007708057
-0.007708057
-0.0075549185
-0.007095504
-0.006636089
-0.006329813
-0.006023537
-0.0057172603
-0.0051047076
-0.0047984314
-0.004492155
-0.0041858787
-0.0040327404
-0.0040327404
-0.003879602
-0.0035733257
-0.0031139115
-0.0023482207
-0.0017356678
-0.0012762535
-9.699772E-4
-6.6370086E-4
-2.0428632E-4
1.0199002E-4
4.0826638E-4
4.0826638E-4
7.145427E-4
0.001020819
0.0014802336
0.001939648
0.0020927861
0.0022459244
0.0025522008
0.0030116152
0.0033178916
0.0034710297
0.0037773058
0.004083582
0.004542997
0.0051555494
0.005461826
0.005768102
0.006227517
0.0066869315
0.0069932076
0.007146346
0.0074526216
0.007912037
0.008524589
0.008984004
0.009443418
0.009749695
0.010055971
0.010362247
0.010821662
0.011281076
0.011740491
0.012199906
0.012506181
0.012965596
0.013271873
0.013271873
0.013425011
0.013731287
0.01434384
0.014803253
0.01510953
0.015415807
0.015722083
0.016028358
0.016334634
0.016487774
0.01664091
0.01679405
0.017100325
0.017406601
0.01755974
0.017866017
0.018478569
0.018937984
0.019091122
0.01924426
0.019550536
0.019856812
0.020009952
0.020163089
0.020316226
0.020469366
0.020622503
0.02092878
0.02092878
0.021081919
0.021235056
0.021541333
0.02184761
0.022000747
0.022153886
0.022307023
0.022307023
0.022307023
0.02246016
0.022919577
0.023225853
0.023225853
0.023225853
0.023532128
0.024144681
0.024450958
0.02429782
0.02429782
0.024604097
0.024910372
0.025063511
0.025063511
0.024910372
0.025063511
0.025063511
0.025063511
0.025063511
0.025369788
0.025522925
0.025676064
0.025676064
0.025676064
0.025829202
0.026288616
0.026441755
0.026288616
0.026288616
0.026594892
0.026901167
0.027207445
0.027207445
0.026901167
0.026901167
0.027207445
0.027513722
0.027513722
0.027513722
0.027513722
0.027819999
0.027973134
0.027973134
0.028126273
0.028126273
0.027973134
0.027973134
0.027819999
0.027973134
0.028126273
0.02843255
0.02858569
0.02858569
0.02843255
0.02858569
0.028738827
0.028891966
0.028891966
0.028891966
0.029045103
0.029045103
0.029198242
0.02935138
0.02935138
0.029198242
0.02935138
0.029657654
0.029810792
0.029657654
0.02935138
0.02935138
0.029504515
0.029657654
0.029810792
0.029963931
0.029963931
0.029657654
0.029504515
0.029657654
0.029963931
0.030117068
0.029963931
0.029963931
0.029963931
0.029963931
0.029810792
0.029657654
0.029810792
0.030117068
0.030270208
0.030117068
0.029963931
0.030117068
0.030117068
0.030117068
0.029810792
0.029657654
0.029504515
0.029657654
0.030117068
0.030270208
0.030117068
0.029810792
0.029504515
0.029198242
0.029198242
0.029504515
0.029657654
0.029657654
0.029657654
0.029657654
0.029657654
0.029504515
0.029504515
0.02935138
0.029198242
0.029198242
0.029504515
0.029657654
0.029504515
0.029198242
0.028891966
0.02858569
0.028279413
0.028279413
0.02858569
0.028891966
0.028738827
0.02858569
0.028279413
0.028279413
0.028126273
0.028126273
0.027973134
0.027819999
0.027819999
0.027973134
0.027973134
0.027973134
0.027819999
0.02766686
0.027360583
0.027360583
0.027360583
0.027360583
0.027207445
0.027207445
0.027054306
0.026748031
0.026594892
0.026594892
0.026901167
0.026901167
0.026594892
0.026288616
0.026288616
0.026441755
0.026288616
0.026135478
0.025982339
0.025676064
0.025522925
0.025216648
0.025216648
0.025216648
0.025369788
0.025522925
0.025522925
0.025522925
0.025369788
0.025216648
0.024757234
0.024450958
0.02429782
0.02429782
0.02429782
0.02429782
0.023991544
0.023838405
0.023991544
0.024144681
0.024144681
0.023838405
0.023685267
0.023532128
0.023685267
0.023685267
0.023532128
0.02337899
0.023225853
0.023225853
0.023225853
0.023225853
0.023225853
0.023072714
0.022766437
0.022307023
0.022153886
0.022307023
0.02246016
0.02246016
0.02246016
0.02246016
0.02246016
0.022153886
0.02184761
0.02169447
0.021541333
0.021541333
0.02169447
0.02169447
0.021541333
0.021235056
0.021235056
0.021235056
0.021235056
0.021081919
0.02092878
0.02092878
0.021081919
0.021235056
0.021235056
0.021081919
0.02092878
0.020775642
0.020775642
0.020622503
0.020622503
0.020469366
0.020316226
0.020469366
0.020469366
0.020469366
0.020316226
0.020009952
0.019856812
0.019703675
0.019856812
0.019856812
0.019856812
0.019703675
0.019397398
0.01924426
0.01924426
0.019397398
0.01924426
0.019091122
0.019091122
0.01924426
0.019397398
0.01924426
0.018937984
0.018937984
0.019091122
0.018784845
0.018325431
0.018019155
0.018172292
0.018172292
0.018325431
0.018325431
0.018478569
0.018478569
0.018172292
0.017866017
0.017712878
0.017866017
0.017866017
0.01755974
0.017253464
0.016947187
0.017100325
0.017253464
0.017406601
0.017406601
0.017253464
0.017253464
0.016947187
0.016487774
0.016487774
0.01664091
0.01664091
0.016487774
0.016334634
0.016487774
0.01664091
0.016487774
0.016334634
0.016181497
0.016181497
0.016334634
0.016181497
0.01587522
0.015568946
0.015568946
0.01587522
0.01587522
0.015568946
0.015262669
0.014956391
0.01510953
0.015415807
0.015415807
0.01510953
0.014650117
0.014496978
0.014803253
0.014956391
0.014650117
0.014190702
0.013884425
0.013731287
0.013425011
0.013271873
0.013271873
0.013271873
0.012965596
0.012812458
0.012812458
0.012812458
0.012506181
0.012046767
0.011893629
0.011893629
0.011893629
0.0115873525
0.011281076
0.0109748
0.010821662
0.010821662
0.010668524
0.010362247
0.010055971
0.009749695
0.009443418
0.009443418
0.009443418
0.00929028
0.008830866
0.008218313
0.0077588987
0.0077588987
0.00760576
0.0074526216
0.007146346
0.0069932076
0.0068400693
0.0066869315
0.006380655
0.006227517
0.0059212404
0.0059212404
0.0056149643
0.0051555494
0.004696135
0.004542997
0.004542997
0.004389859
0.0039304444
0.003624168
0.0034710297
0.0034710297
0.0033178916
0.0030116152
0.0025522008
0.0022459244
0.001939648
0.0017865099
0.0017865099
0.0016333718
0.0013270954
8.676809E-4
5.614045E-4
2.551282E-4
2.551282E-4
1.0199002E-4
1.0199002E-4
-5.114815E-5
-2.0428632E-4
-8.1683893E-4
-0.0012762535
-0.0017356678
-0.0020419443
-0.0020419443
-0.0021950824
-0.0025013587
-0.002807635
-0.0031139115
-0.0032670496
-0.0034201879
-0.0037264642
-0.003879602
-0.0041858787
-0.004492155
-0.0047984314
-0.0051047076
-0.005257846
-0.005257846
-0.005410984
-0.0057172603
-0.0058703986
-0.006023537
-0.0061766747
-0.0061766747
-0.006329813
-0.0064829513
-0.0067892275
-0.0072486415
-0.0074017798
-0.0075549185
-0.007708057
-0.0080143325
-0.008320609
-0.008320609
-0.008473747
-0.008626886
-0.008933161
-0.009239438
-0.009392576
-0.009239438
-0.009239438
-0.009392576
-0.009698853
-0.009851991
-0.010005129
-0.010005129
-0.010005129
-0.010158267
-0.0104645435
-0.010617682
-0.01077082
-0.01077082
-0.010923958
-0.011230234
-0.011383372
-0.011383372
-0.011230234
-0.011230234
-0.011077096
-0.010923958
-0.01077082
-0.01077082
-0.011230234
-0.011230234
-0.011077096
-0.01077082
-0.0104645435
-0.010311405
-0.0104645435
-0.010617682
-0.010617682
-0.010311405
-0.010158267
-0.010311405
-0.010158267
-0.010005129
-0.009698853
-0.009545715
-0.009545715
-0.009545715
-0.009239438
-0.008780024
-0.008473747
-0.008320609
-0.0080143325
-0.007861194
-0.0075549185
-0.007095504
-0.0067892275
-0.0061766747
-0.0057172603
-0.005564122
-0.005564122
-0.005410984
-0.0047984314
-0.004339017
-0.0040327404
-0.0037264642
-0.0032670496
-0.0029607734
-0.002807635
-0.002807635
-0.0025013587
-0.0021950824
-0.001888806
-0.0014293917
-0.0012762535
-9.699772E-4
-5.105627E-4
1.0199002E-4
4.0826638E-4
7.145427E-4
8.676809E-4
0.0011739573
0.0016333718
0.001939648
0.0023990625
0.0028584772
0.0031647536
0.003624168
0.0039304444
0.004083582
0.0042367205
0.004696135
0.0053086877
0.0056149643
0.005768102
0.0060743787
0.006533793
0.007146346
0.0077588987
0.008218313
0.008677728
0.008984004
0.009443418
0.009749695
0.010055971
0.010515385
0.0109748
0.0115873525
0.012199906
0.012812458
0.013271873
0.013731287
0.0140375625
0.014650117
0.01510953
0.015722083
0.016334634
0.016947187
0.01755974
0.018172292
0.018784845
0.019397398
0.020163089
0.020775642
0.021541333
0.022307023
0.023072714
0.023532128
0.024144681
0.024604097
0.025216648
0.025829202
0.026441755
0.027054306
0.027360583
0.027819999
0.02858569
0.029198242
0.029810792
0.030270208
0.03088276
0.03134218
0.031954728
0.032414142
0.03287356
0.033332974
0.033639252
0.033945523
0.034558076
0.035170633
0.035936322
0.036395736
0.03685515
0.037314568
0.037620842
0.03792712
0.038233392
0.03869281
0.038999084
0.039305363
0.039611638
0.039764777
0.039917916
0.04037733
0.040836744
0.04098988
0.041296158
0.041449297
0.041602436
0.04206185
0.042368125
0.042521264
0.042521264
0.0426744
0.04282754
0.04298068
0.043133814
0.043286953
0.043286953
0.043133814
0.043133814
0.043440092
0.043746367
0.043746367
0.04359323
0.043440092
0.04359323
0.04359323
0.04359323
0.04359323
0.043286953
0.043133814
0.043133814
0.043133814
0.04282754
0.042521264
0.042368125
0.042368125
0.0426744
0.0426744
0.042368125
0.04190871
0.041602436
0.041602436
0.041449297
0.041296158
0.040836744
0.040530466
0.04022419
0.039917916
0.039764777
0.039611638
0.039458502
0.039305363
0.038999084
0.03869281
0.038080256
0.037620842
0.037467703
0.037467703
0.037467703
0.037314568
0.03685515
0.036548875
0.036242597
0.035936322
0.035476908
0.034864355
0.03440494
0.0342518
0.034098662
0.034098662
0.033792388
0.033332974
0.03287356
0.03272042
0.03256728
0.032261007
0.03180159
0.031648453
0.03134218
0.0310359
0.030576484
0.030270208
0.030117068
0.029963931
0.029810792
0.029657654
0.029504515
0.029198242
0.029045103
0.028891966
0.028891966
0.02858569
0.028279413
0.028126273
0.027973134
0.027819999
0.02766686
0.02766686
0.02766686
0.027513722
0.027360583
0.027207445
0.027054306
0.027207445
0.027360583
0.027207445
0.026901167
0.026748031
0.027054306
0.027207445
0.027054306
0.026748031
0.026748031
0.026901167
0.027054306
0.027054306
0.026901167
0.026901167
0.026748031
0.026441755
0.026288616
0.026288616
0.026441755
0.026441755
0.026288616
0.026441755
0.026594892
0.026594892
0.026594892
0.026288616
0.025676064
0.025369788
0.025522925
0.025522925
0.025369788
0.025063511
0.024910372
0.024757234
0.024604097
0.024604097
0.024450958
0.02429782
0.024144681
0.023838405
0.023532128
0.023225853
0.023072714
0.022919577
0.022766437
0.02246016
0.022153886
0.02169447
0.021235056
0.02092878
0.020622503
0.020469366
0.020163089
0.020009952
0.019550536
0.019091122
0.018631708
0.018325431
0.018019155
0.017712878
0.017406601
0.017100325
0.016334634
0.015722083
0.015262669
0.014956391
0.014650117
0.014496978
0.014190702
0.013884425
0.013425011
0.012812458
0.012506181
0.012046767
0.0115873525
0.0111279385
0.010668524
0.010515385
0.010209109
0.009749695
0.008984004
0.008371451
0.008065174
0.0077588987
0.0074526216
0.007146346
0.0066869315
0.0060743787
0.005768102
0.0056149643
0.005461826
0.0050024115
0.004542997
0.0039304444
0.0034710297
0.0028584772
0.0022459244
0.001939648
0.0016333718
0.0013270954
0.001020819
7.145427E-4
2.551282E-4
-5.114815E-5
-3.5742443E-4
-5.105627E-4
-8.1683893E-4
-0.0011231153
-0.0014293917
-0.0020419443
-0.0025013587
-0.002807635
-0.0031139115
-0.0032670496
-0.0034201879
-0.0034201879
-0.003879602
-0.004339017
-0.0049515693
-0.0051047076
-0.0051047076
-0.005257846
-0.0057172603
-0.006329813
-0.006636089
-0.0067892275
-0.0067892275
-0.006942366
-0.0072486415
-0.0074017798
-0.0075549185
-0.007708057
-0.007861194
-0.007861194
-0.008167471
-0.008626886
-0.008933161
-0.0090863
-0.0090863
-0.0090863
-0.009392576
-0.009392576
-0.009545715
-0.009545715
-0.009698853
-0.009851991
-0.010005129
-0.010005129
-0.010005129
-0.010005129
-0.010311405
-0.010617682
-0.01077082
-0.010923958
-0.01077082
-0.010617682
-0.0104645435
-0.0104645435
-0.0104645435
-0.0104645435
-0.010311405
-0.010158267
-0.010311405
-0.0104645435
-0.010617682
-0.0104645435
-0.010158267
-0.010158267
-0.010158267
-0.010005129
-0.009851991
-0.009851991
-0.010005129
-0.009851991
-0.009545715
-0.009392576
-0.009239438
-0.009239438
-0.0090863
-0.008933161
-0.008933161
-0.0090863
-0.008933161
-0.008626886
-0.008320609
-0.008167471
-0.008167471
-0.007861194
-0.007708057
-0.007708057
-0.007708057
-0.0074017798
-0.006942366
-0.006636089
-0.006636089
-0.0064829513
-0.006023537
-0.005410984
-0.0049515693
-0.0049515693
-0.0049515693
-0.004645293
-0.0041858787
-0.0037264642
-0.0034201879
-0.0031139115
-0.002807635
-0.0023482207
-0.0020419443
-0.0014293917
-8.1683893E-4
-5.114815E-5
8.676809E-4
0.0016333718
0.0020927861
0.0025522008
0.0028584772
0.0033178916
0.0037773058
0.004083582
0.004389859
0.004542997
0.0048492732
0.0051555494
0.0056149643
0.0060743787
0.006227517
0.006380655
0.0066869315
0.007299484
0.00760576
0.007912037
0.008065174
0.008218313
0.008524589
0.008830866
0.008830866
0.008830866
0.00929028
0.009902833
0.010209109
0.010209109
0.010209109
0.010209109
0.010362247
0.010515385
0.010515385
0.010515385
0.010515385
0.010515385
0.010668524
0.010668524
0.010668524
0.010515385
0.010515385
0.010362247
0.010209109
0.010209109
0.010362247
0.010362247
0.010362247
0.010209109
0.010209109
0.010055971
0.009749695
0.009596556
0.009443418
0.00929028
0.00929028
0.00929028
0.00929028
0.00929028
0.00929028
0.00929028
0.00929028
0.0091371415
0.008984004
0.008984004
0.008830866
0.008830866
0.008677728
0.008677728
0.008830866
0.008984004
0.008984004
0.0091371415
0.0091371415
0.009443418
0.009443418
0.00929028
0.00929028
0.009443418
0.009902833
0.010209109
0.010209109
0.010055971
0.009902833
0.010209109
0.010668524
0.0109748
0.011281076
0.011434214
0.0115873525
0.011740491
0.012046767
0.012353044
0.01265932
0.013118735
0.013271873
0.013271873
0.013271873
0.013731287
0.014496978
0.014956391
0.014956391
0.014803253
0.014956391
0.015262669
0.015568946
0.01587522
0.016181497
0.016487774
0.01664091
0.01664091
0.01679405
0.017100325
0.017406601
0.017712878
0.018019155
0.018172292
0.018325431
0.018325431
0.018478569
0.018478569
0.018631708
0.018937984
0.019091122
0.01924426
0.01924426
0.019550536
0.020009952
0.020469366
0.02092878
0.02092878
0.020775642
0.020775642
0.02092878
0.02092878
0.020775642
0.02092878
0.021235056
0.021541333
0.021541333
0.021388194
0.021388194
0.021541333
0.02169447
0.02184761
0.022000747
0.022153886
0.022153886
0.022000747
0.022000747
0.022000747
0.022307023
0.022307023
0.022307023
0.022153886
0.022307023
0.022307023
0.02246016
0.0226133
0.022766437
0.022919577
0.023072714
0.023225853
0.023225853
0.02337899
0.02337899
0.023225853
0.023072714
0.023072714
0.023532128
0.023991544
0.02429782
0.02429782
0.02429782
0.02429782
0.02429782
0.023991544
0.023991544
0.024144681
0.024604097
0.025063511
0.025369788
0.025369788
0.025216648
0.025369788
0.025522925
0.025676064
0.025829202
0.025829202
0.025829202
0.026135478
0.026441755
0.026441755
0.026135478
0.025982339
0.025982339
0.026135478
0.026135478
0.026135478
0.025982339
0.026135478
0.026441755
0.026441755
0.026288616
0.026288616
0.026441755
0.026748031
0.026594892
0.026288616
0.026135478
0.026288616
0.026441755
0.026288616
0.026288616
0.026288616
0.026441755
0.026135478
0.025829202
0.025676064
0.025676064
0.025676064
0.025676064
0.025676064
0.025676064
0.025676064
0.025676064
0.025676064
0.025676064
0.025522925
0.025522925
0.025369788
0.025216648
0.025369788
0.025369788
0.025063511
0.024604097
0.024604097
0.024757234
0.025063511
0.025216648
0.025063511
0.024757234
0.024450958
0.024604097
0.024910372
0.025216648
0.025216648
0.024910372
0.024757234
0.024757234
0.024910372
0.024910372
0.024604097
0.024450958
0.024450958
0.024757234
0.024910372
0.024910372
0.024450958
0.024144681
0.023991544
0.023991544
0.024144681
0.02429782
0.02429782
0.02429782
0.024450958
0.024450958
0.024144681
0.023838405
0.023838405
0.023991544
0.023838405
0.023838405
0.023838405
0.023991544
0.023838405
0.023532128
0.02337899
0.02337899
0.023685267
0.023685267
0.02337899
0.023072714
0.022919577
0.0226133
0.022307023
0.022000747
0.022000747
0.022153886
0.022307023
0.022153886
0.021541333
0.021081919
0.02092878
0.02092878
0.020775642
0.020775642
0.020775642
0.020775642
0.020775642
0.020622503
0.020316226
0.020009952
0.019856812
0.019703675
0.019703675
0.019703675
0.019397398
0.019091122
0.018937984
0.018937984
0.018784845
0.018478569
0.018325431
0.018325431
0.018478569
0.018631708
0.018325431
0.017866017
0.017253464
0.016947187
0.01679405
0.01679405
0.016947187
0.016947187
0.01679405
0.016487774
0.016334634
0.016334634
0.016181497
0.016181497
0.016028358
0.016028358
0.01587522
0.015568946
0.015262669
0.01510953
0.015262669
0.015415807
0.015415807
0.015262669
0.014956391
0.014956391
0.01510953
0.014956391
0.014650117
0.014650117
0.014650117
0.014650117
0.014496978
0.014496978
0.01434384
0.014190702
0.0140375625
0.0140375625
0.0140375625
0.0140375625
0.0140375625
0.0140375625
0.014190702
0.0140375625
0.013884425
0.013425011
0.013425011
0.013425011
0.013578149
0.013578149
0.013425011
0.013271873
0.013118735
0.013271873
0.013271873
0.013425011
0.013425011
0.013271873
0.013118735
0.013118735
0.012965596
0.013118735
0.013271873
0.013271873
0.013118735
0.012965596
0.012965596
0.012965596
0.013118735
0.013118735
0.013118735
0.012965596
0.012965596
0.013118735
0.013271873
0.013271873
0.013271873
0.013271873
0.013271873
0.013425011
0.013578149
0.013425011
0.013425011
0.013578149
0.013731287
0.013578149
0.013425011
0.013271873
0.013425011
0.013731287
0.013884425
0.013884425
0.013731287
0.013731287
0.013884425
0.0140375625
0.013884425
0.013731287
0.0140375625
0.01434384
0.014496978
0.01434384
0.01434384
0.01434384
0.014496978
0.014650117
0.014650117
0.014650117
0.014803253
0.014956391
0.01510953
0.014956391
0.014956391
0.015262669
0.015568946
0.015722083
0.015722083
0.015722083
0.01587522
0.016028358
0.016181497
0.016181497
0.016181497
0.016487774
0.01664091
0.01679405
0.01664091
0.016487774
0.016487774
0.016947187
0.017406601
0.01755974
0.01755974
0.017406601
0.017406601
0.01755974
0.01755974
0.017712878
0.017866017
0.018019155
0.018325431
0.018631708
0.018784845
0.018784845
0.018937984
0.019091122
0.019091122
0.018784845
0.018784845
0.019091122
0.019397398
0.019703675
0.020009952
0.020163089
0.020469366
0.020775642
0.020775642
0.020622503
0.020622503
0.020622503
0.020775642
0.02092878
0.020775642
0.02092878
0.021235056
0.02169447
0.022000747
0.022000747
0.022000747
0.022000747
0.022307023
0.022766437
0.022766437
0.022766437
0.022766437
0.022766437
0.023072714
0.02337899
0.023838405
0.023991544
0.024144681
0.024144681
0.02429782
0.024450958
0.024604097
0.024604097
0.024757234
0.024757234
0.024757234
0.025063511
0.025369788
0.025676064
0.025829202
0.025982339
0.026288616
0.026441755
0.026594892
0.026594892
0.026748031
0.027054306
0.027054306
0.026901167
0.026901167
0.027360583
0.027819999
0.028279413
0.028279413
0.02843255
0.028279413
0.028279413
0.028279413
0.028279413
0.028279413
0.02858569
0.028738827
0.029045103
0.029198242
0.02935138
0.02935138
0.029504515
0.029657654
0.029810792
0.029963931
0.029963931
0.029963931
0.029963931
0.030117068
0.030117068
0.030117068
0.030117068
0.030423347
0.030576484
0.03088276
0.0310359
0.0310359
0.0310359
0.0310359
0.0310359
0.031189037
0.031189037
0.0310359
0.031189037
0.031495318
0.031495318
0.031648453
0.031648453
0.031495318
0.031495318
0.031648453
0.031648453
0.031648453
0.031648453
0.031648453
0.031648453
0.03180159
0.031954728
0.032107867
0.03180159
0.031648453
0.031648453
0.031648453
0.031648453
0.03180159
0.03180159
0.031954728
0.03180159
0.03180159
0.03180159
0.03180159
0.03180159
0.03180159
0.03180159
0.03180159
0.03180159
0.03180159
0.032107867
0.032261007
0.032261007
0.032107867
0.032107867
0.031954728
0.031954728
0.032261007
0.032414142
0.03256728
0.032414142
0.032414142
0.03272042
0.0330267
0.0330267
0.0330267
0.03287356
0.03272042
0.03287356
0.0330267
0.033179834
0.0330267
0.03272042
0.03272042
0.03287356
0.03287356
0.03287356
0.03272042
0.03272042
0.03287356
0.03287356
0.03287356
0.03287356
0.03287356
0.03272042
0.03272042
0.03287356
0.033179834
0.033179834
0.033332974
0.033179834
0.0330267
0.03287356
0.0330267
0.033179834
0.033179834
0.0330267
0.03287356
0.03287356
0.03272042
0.03272042
0.03256728
0.03256728
0.03256728
0.03272042
0.03272042
0.03272042
0.03287356
0.0330267
0.0330267
0.0330267
0.0330267
0.03287356
0.03272042
0.03287356
0.0330267
0.033179834
0.03287356
0.032414142
0.032414142
0.03256728
0.03287356
0.0330267
0.033179834
0.033179834
0.033486113
0.033486113
0.033179834
0.03287356
0.03272042
0.033179834
0.033639252
0.033639252
0.033332974
0.03287356
0.03272042
0.03287356
0.033179834
0.033332974
0.033179834
0.0330267
0.033179834
0.033486113
0.033639252
0.033486113
0.033486113
0.033639252
0.033792388
0.033792388
0.033639252
0.033486113
0.033792388
0.033945523
0.033639252
0.033332974
0.033486113
0.033792388
0.033945523
0.033792388
0.033639252
0.033639252
0.033639252
0.033792388
0.033792388
0.033486113
0.033332974
0.033179834
0.033332974
0.033486113
0.033639252
0.033639252
0.033639252
0.033792388
0.034098662
0.034098662
0.034098662
0.033792388
0.033792388
0.033792388
0.033639252
0.033639252
0.033486113
0.033486113
0.033639252
0.033792388
0.033792388
0.033639252
0.033639252
0.033639252
0.033639252
0.033486113
0.033639252
0.033639252
0.033639252
0.033486113
0.033486113
0.033639252
0.033486113
0.033332974
0.033179834
0.033179834
0.033332974
0.033332974
0.033332974
0.033179834
0.033179834
0.033332974
0.033332974
0.033179834
0.03287356
0.03256728
0.03272042
0.03287356
0.0330267
0.03287356
0.03272042
0.03256728
0.032414142
0.03256728
0.03256728
0.032414142
0.032261007
0.032261007
0.032261007
0.032261007
0.032107867
0.03180159
0.031648453
0.03180159
0.031954728
0.03180159
0.031648453
0.031648453
0.031648453
0.031648453
0.031648453
0.031648453
0.031648453
0.031495318
0.031189037
0.0310359
0.0310359
0.0310359
0.0310359
0.03088276
0.03088276
0.03088276
0.030729624
0.030576484
0.030270208
0.030117068
0.029810792
0.029810792
0.029963931
0.030423347
0.030423347
0.030117068
0.029810792
0.029810792
0.030117068
0.030117068
0.029963931
0.029810792
0.029810792
0.029810792
0.029963931
0.030117068
0.030117068
0.030117068
0.029963931
0.029810792
0.029963931
0.030117068
0.030576484
0.030576484
0.030423347
0.030270208
0.030117068
0.030117068
0.030117068
0.030117068
0.030270208
0.030423347
0.030270208
0.030270208
0.030270208
0.030423347
0.030576484
0.030576484
0.030423347
0.030423347
0.030576484
0.030729624
0.03088276
0.03088276
0.03088276
0.03088276
0.0310359
0.031189037
0.03134218
0.03134218
0.03134218
0.031189037
0.03134218
0.03134218
0.03134218
0.03134218
0.031189037
0.031189037
0.03134218
0.031495318
0.031648453
0.03180159
0.031954728
0.031954728
0.03180159
0.03180159
0.031954728
0.031954728
0.031954728
0.032107867
0.032261007
0.032261007
0.032261007
0.032107867
0.032107867
0.032414142
0.03272042
0.03272042
0.032414142
0.032261007
0.03256728
0.0330267
0.033179834
0.033179834
0.033179834
0.0330267
0.033179834
0.033486113
0.033639252
0.033792388
0.033945523
0.034098662
0.0342518
0.03440494
0.034558076
0.034711216
0.034864355
0.034864355
0.034864355
0.034711216
0.034711216
0.035170633
0.03532377
0.03532377
0.03532377
0.035630047
0.035936322
0.035936322
0.035783187
0.035936322
0.036242597
0.03670201
0.03685515
0.03670201
0.03670201
0.03700829
0.03716143
0.037467703
0.037467703
0.037314568
0.037467703
0.03777398
0.038080256
0.038233392
0.038233392
0.038233392
0.03838653
0.03869281
0.038999084
0.038999084
0.039152224
0.039305363
0.039305363
0.039611638
0.039764777
0.039917916
0.039917916
0.040071055
0.04022419
0.04037733
0.040530466
0.040683605
0.040836744
0.04114302
0.041296158
0.04114302
0.04114302
0.041296158
0.041449297
0.041602436
0.041602436
0.041449297
0.041602436
0.04190871
0.04221499
0.042368125
0.042368125
0.042368125
0.042521264
0.0426744
0.04282754
0.04282754
0.0426744
0.042521264
0.042521264
0.04298068
0.043286953
0.043440092
0.043286953
0.043133814
0.04298068
0.043133814
0.043286953
0.043286953
0.043440092
0.043440092
0.04359323
0.043746367
0.043746367
0.043746367
0.04359323
0.043746367
0.043746367
0.043746367
0.043899506
0.044052646
0.044052646
0.044205785
0.044358924
0.044205785
0.044052646
0.044052646
0.044205785
0.04451206
0.044358924
0.044205785
0.044358924
0.04451206
0.0446652
0.04451206
0.044358924
0.044358924
0.04451206
0.0446652
0.0446652
0.04451206
0.04451206
0.04451206
0.0446652
0.044818334
0.044971474
0.045124613
0.045124613
0.044971474
0.044818334
0.0446652
0.0446652
0.044818334
0.044818334
0.044818334
0.044818334
0.044818334
0.044971474
0.04527775
0.04527775
0.04527775
0.045124613
0.044971474
0.045124613
0.04527775
0.04527775
0.045124613
0.044971474
0.044818334
0.044971474
0.044971474
0.044971474
0.045124613
0.045124613
0.045124613
0.045124613
0.044971474
0.044971474
0.044971474
0.044971474
0.045124613
0.045124613
0.044971474
0.044971474
0.045124613
0.044971474
0.044818334
0.044818334
0.044971474
0.045124613
0.045124613
0.045124613
0.045124613
0.045124613
0.044971474
0.044971474
0.044971474
0.044971474
0.0446652
0.04451206
0.0446652
0.044971474
0.045124613
0.044971474
0.044971474
0.044818334
0.04451206
0.044358924
0.044205785
0.044358924
0.04451206
0.04451206
0.044358924
0.044052646
0.044052646
0.044052646
0.044358924
0.044358924
0.044205785
0.043899506
0.043746367
0.043899506
0.043899506
0.044052646
0.043899506
0.04359323
0.043286953
0.043286953
0.043440092
0.043440092
0.043286953
0.043133814
0.043133814
0.043133814
0.043133814
0.043133814
0.04298068
0.04282754
0.04282754
0.04298068
0.043133814
0.04298068
0.042521264
0.04221499
0.042368125
0.04282754
0.04282754
0.0426744
0.042368125
0.04221499
0.042368125
0.04206185
0.04190871
0.04190871
0.04206185
0.04221499
0.04206185
0.041602436
0.041449297
0.041449297
0.041602436
0.041449297
0.041296158
0.041296158
0.041296158
0.041296158
0.04098988
0.040530466
0.04037733
0.040530466
0.040836744
0.040836744
0.040530466
0.04022419
0.040071055
0.040071055
0.04022419
0.04022419
0.040071055
0.039764777
0.039764777
0.039611638
0.039458502
0.039458502
0.039305363
0.039305363
0.039305363
0.039305363
0.039152224
0.038845945
0.038845945
0.038999084
0.038845945
0.03869281
0.03853967
0.03838653
0.038233392
0.038233392
0.038080256
0.038233392
0.038080256
0.03777398
0.037467703
0.037314568
0.037314568
0.037314568
0.037314568
0.037314568
0.037314568
0.03716143
0.03700829
0.03670201
0.03670201
0.03670201
0.03670201
0.03685515
0.03685515
0.036548875
0.036242597
0.035936322
0.036089458
0.036242597
0.036242597
0.035936322
0.035783187
0.035630047
0.035630047
0.035630047
0.035476908
0.03532377
0.035170633
0.035170633
0.035170633
0.035017494
0.034711216
0.03440494
0.034098662
0.0342518
0.034558076
0.034711216
0.03440494
0.0342518
0.034098662
0.033945523
0.033639252
0.033332974
0.033332974
0.033486113
0.033486113
0.033332974
0.0330267
0.03287356
0.03287356
0.03287356
0.03287356
0.03272042
0.03256728
0.03256728
0.03256728
0.032414142
0.032107867
0.03180159
0.03180159
0.032107867
0.032107867
0.031648453
0.031189037
0.0310359
0.031189037
0.031495318
0.031648453
0.03134218
0.031189037
0.0310359
0.03088276
0.03088276
0.030729624
0.030729624
0.030576484
0.030576484
0.030576484
0.030423347
0.030423347
0.030270208
0.030117068
0.029963931
0.029657654
0.029504515
0.02935138
0.02935138
0.02935138
0.029198242
0.029045103
0.029198242
0.02935138
0.02935138
0.02935138
0.029045103
0.028738827
0.02843255
0.028279413
0.028279413
0.028279413
0.028279413
0.028126273
0.027819999
0.02766686
0.027360583
0.027360583
0.02766686
0.027819999
0.027819999
0.02766686
0.027360583
0.027207445
0.027054306
0.026901167
0.026748031
0.026748031
0.026594892
0.026594892
0.026748031
0.026901167
0.026901167
0.026901167
0.026748031
0.026441755
0.026135478
0.025829202
0.025829202
0.026135478
0.026288616
0.025982339
0.025369788
0.025063511
0.025216648
0.025522925
0.025522925
0.025369788
0.025216648
0.025063511
0.025063511
0.025216648
0.025369788
0.025216648
0.024910372
0.024604097
0.024604097
0.024757234
0.024757234
0.024450958
0.02429782
0.024144681
0.024144681
0.024144681
0.024144681
0.02429782
0.02429782
0.02429782
0.023991544
0.023532128
0.023532128
0.023532128
0.023685267
0.023532128
0.023532128
0.023685267
0.023685267
0.023532128
0.023532128
0.023685267
0.023685267
0.023532128
0.02337899
0.023225853
0.023225853
0.02337899
0.023532128
0.02337899
0.023225853
0.023072714
0.023072714
0.023072714
0.023225853
0.023532128
0.023685267
0.023532128
0.02337899
0.023225853
0.023225853
0.023072714
0.023072714
0.023072714
0.023072714
0.023072714
0.023072714
0.022919577
0.022919577
0.023072714
0.023225853
0.023225853
0.023225853
0.023072714
0.022919577
0.022766437
0.022766437
0.022766437
0.02246016
0.02246016
0.022766437
0.022919577
0.023072714
0.022919577
0.022919577
0.022766437
0.022766437
0.0226133
0.0226133
0.022766437
0.022919577
0.023072714
0.022919577
0.022766437
0.022919577
0.022919577
0.023072714
0.022919577
0.022766437
0.022766437
0.0226133
0.0226133
0.0226133
0.0226133
0.022766437
0.022919577
0.022766437
0.0226133
0.02246016
0.022307023
0.022307023
0.02246016
0.0226133
0.0226133
0.02246016
0.02246016
0.02246016
0.02246016
0.0226133
0.0226133
0.022766437
0.022919577
0.022766437
0.0226133
0.02246016
0.02246016
0.02246016
0.022153886
0.022153886
0.022153886
0.02246016
0.022307023
0.022000747
0.02184761
0.02184761
0.022000747
0.022000747
0.022000747
0.022000747
0.02184761
0.02184761
0.02184761
0.02184761
0.02184761
0.02169447
0.021388194
0.021541333
0.02184761
0.02184761
0.02169447
0.02169447
0.02169447
0.02184761
0.02169447
0.021541333
0.021541333
0.021541333
0.021541333
0.021388194
0.021235056
0.021081919
0.02092878
0.021081919
0.021235056
0.021388194
0.021081919
0.020775642
0.020775642
0.020775642
0.02092878
0.021081919
0.021081919
0.021081919
0.02092878
0.020622503
0.020469366
0.020469366
0.020316226
0.020469366
0.020622503
0.020622503
0.020622503
0.020469366
0.020316226
0.020009952
0.020009952
0.020009952
0.020009952
0.020009952
0.019856812
0.019856812
0.019856812
0.019703675
0.019550536
0.019397398
0.019397398
0.019703675
0.019856812
0.019703675
0.019397398
0.01924426
0.019091122
0.019091122
0.018937984
0.018784845
0.018784845
0.018937984
0.019091122
0.018937984
0.018631708
0.018631708
0.018631708
0.018325431
0.018019155
0.017866017
0.017866017
0.017712878
0.017866017
0.017866017
0.018019155
0.017866017
0.017866017
0.01755974
0.017406601
0.017406601
0.01755974
0.01755974
0.017253464
0.016947187
0.01679405
0.01664091
0.01664091
0.01664091
0.01664091
0.01664091
0.016487774
0.016487774
0.016334634
0.016334634
0.016334634
0.016181497
0.016028358
0.01587522
0.01587522
0.01587522
0.01587522
0.015722083
0.015568946
0.015415807
0.015262669
0.015262669
0.015262669
0.01510953
0.014956391
0.014803253
0.014803253
0.014803253
0.014803253
0.014650117
0.014650117
0.014496978
0.014190702
0.013884425
0.013884425
0.013731287
0.013578149
0.013731287
0.0140375625
0.013884425
0.013578149
0.013425011
0.013425011
0.013271873
0.012965596
0.012812458
0.012812458
0.012965596
0.012965596
0.01265932
0.012353044
0.012353044
0.012353044
0.012353044
0.012199906
0.012353044
0.012199906
0.012046767
0.011740491
0.011434214
0.011281076
0.0111279385
0.0111279385
0.0109748
0.010821662
0.010821662
0.010821662
0.010821662
0.010668524
0.010515385
0.010362247
0.010362247
0.010362247
0.010209109
0.010209109
0.010209109
0.010209109
0.010055971
0.009749695
0.009596556
0.009596556
0.009596556
0.00929028
0.0091371415
0.008984004
0.0091371415
0.0091371415
0.008984004
0.008677728
0.008524589
0.008677728
0.008524589
0.008371451
0.008218313
0.008218313
0.008218313
0.008218313
0.008065174
0.0077588987
0.00760576
0.00760576
0.00760576
0.0074526216
0.007146346
0.0069932076
0.0069932076
0.007299484
0.007146346
0.0069932076
0.0069932076
0.0068400693
0.006533793
0.006380655
0.006380655
0.006227517
0.0060743787
0.0060743787
0.006227517
0.006227517
0.0060743787
0.0060743787
0.006227517
0.0060743787
0.0059212404
0.005461826
0.0053086877
0.0051555494
0.0051555494
0.0051555494
0.0051555494
0.0051555494
0.0053086877
0.0053086877
0.0053086877
0.0051555494
0.0050024115
0.0048492732
0.004542997
0.004389859
0.004542997
0.0048492732
0.0048492732
0.004542997
0.004083582
0.0037773058
0.0037773058
0.0037773058
0.0039304444
0.0039304444
0.0037773058
0.003624168
0.003624168
0.0037773058
0.0039304444
0.0039304444
0.003624168
0.0034710297
0.0034710297
0.003624168
0.003624168
0.0034710297
0.0031647536
0.0028584772
0.0030116152
0.0031647536
0.0028584772
0.0025522008
0.0025522008
0.0028584772
0.0031647536
0.0030116152
0.0025522008
0.0023990625
0.0025522008
0.0027053389
0.0027053389
0.0027053389
0.0025522008
0.0025522008
0.0025522008
0.0023990625
0.0023990625
0.0020927861
0.001939648
0.0016333718
0.0016333718
0.001939648
0.0022459244
0.0023990625
0.0023990625
0.0022459244
0.0020927861
0.001939648
0.001939648
0.001939648
0.0016333718
0.0013270954
0.0013270954
0.0016333718
0.0017865099
0.0014802336
0.0011739573
0.0011739573
0.0014802336
0.0014802336
0.0013270954
0.0011739573
0.001020819
0.001020819
0.001020819
0.001020819
0.0011739573
0.0011739573
0.0013270954
0.0013270954
0.0013270954
0.0011739573
0.001020819
8.676809E-4
8.676809E-4
0.001020819
0.001020819
8.676809E-4
8.676809E-4
8.676809E-4
8.676809E-4
7.145427E-4
7.145427E-4
7.145427E-4
7.145427E-4
5.614045E-4
5.614045E-4
7.145427E-4
8.676809E-4
0.001020819
8.676809E-4
8.676809E-4
8.676809E-4
8.676809E-4
7.145427E-4
7.145427E-4
8.676809E-4
0.001020819
0.001020819
7.145427E-4
5.614045E-4
7.145427E-4
0.001020819
8.676809E-4
5.614045E-4
5.614045E-4
8.676809E-4
0.0011739573
0.0011739573
8.676809E-4
7.145427E-4
7.145427E-4
0.001020819
0.0011739573
0.001020819
0.0011739573
0.0013270954
0.0013270954
0.0011739573
0.001020819
8.676809E-4
0.001020819
8.676809E-4
8.676809E-4
8.676809E-4
0.001020819
0.001020819
0.001020819
0.001020819
0.001020819
0.001020819
0.001020819
0.001020819
0.0011739573
0.0013270954
0.0013270954
0.0013270954
0.0011739573
0.001020819
0.001020819
0.0011739573
0.0011739573
0.0011739573
0.0011739573
0.0011739573
0.0011739573
0.0011739573
0.0011739573
0.0011739573
0.0011739573
0.0011739573
0.001020819
8.676809E-4
5.614045E-4
2.551282E-4
1.0199002E-4
-5.114815E-5
1.0199002E-4
2.551282E-4
5.614045E-4
5.614045E-4
5.614045E-4
5.614045E-4
7.145427E-4
7.145427E-4
7.145427E-4
5.614045E-4
4.0826638E-4
4.0826638E-4
4.0826638E-4
5.614045E-4
4.0826638E-4
2.551282E-4
2.551282E-4
2.551282E-4
2.551282E-4
4.0826638E-4
2.551282E-4
2.551282E-4
2.551282E-4
4.0826638E-4
4.0826638E-4
4.0826638E-4
2.551282E-4
1.0199002E-4
1.0199002E-4
2.551282E-4
5.614045E-4
5.614045E-4
4.0826638E-4
2.551282E-4
1.0199002E-4
2.551282E-4
2.551282E-4
4.0826638E-4
4.0826638E-4
4.0826638E-4
4.0826638E-4
2.551282E-4
-5.114815E-5
-2.0428632E-4
-5.114815E-5
-5.114815E-5
-5.114815E-5
-5.114815E-5
1.0199002E-4
1.0199002E-4
-5.114815E-5
-3.5742443E-4
-2.0428632E-4
-5.114815E-5
1.0199002E-4
1.0199002E-4
-5.114815E-5
-5.114815E-5
-5.114815E-5
1.0199002E-4
2.551282E-4
4.0826638E-4
4.0826638E-4
4.0826638E-4
5.614045E-4
7.145427E-4
5.614045E-4
4.0826638E-4
5.614045E-4
5.614045E-4
5.614045E-4
4.0826638E-4
1.0199002E-4
1.0199002E-4
1.0199002E-4
2.551282E-4
5.614045E-4
7.145427E-4
5.614045E-4
2.551282E-4
1.0199002E-4
1.0199002E-4
2.551282E-4
4.0826638E-4
4.0826638E-4
4.0826638E-4
4.0826638E-4
2.551282E-4
1.0199002E-4
1.0199002E-4
1.0199002E-4
1.0199002E-4
4.0826638E-4
7.145427E-4
7.145427E-4
7.145427E-4
4.0826638E-4
4.0826638E-4
4.0826638E-4
4.0826638E-4
4.0826638E-4
4.0826638E-4
2.551282E-4
1.0199002E-4
1.0199002E-4
1.0199002E-4
2.551282E-4
4.0826638E-4
5.614045E-4
5.614045E-4
2.551282E-4
1.0199002E-4
2.551282E-4
5.614045E-4
7.145427E-4
4.0826638E-4
2.551282E-4
2.551282E-4
2.551282E-4
2.551282E-4
1.0199002E-4
2.551282E-4
4.0826638E-4
7.145427E-4
8.676809E-4
8.676809E-4
7.145427E-4
5.614045E-4
5.614045E-4
7.145427E-4
7.145427E-4
5.614045E-4
5.614045E-4
4.0826638E-4
4.0826638E-4
4.0826638E-4
4.0826638E-4
5.614045E-4
7.145427E-4
8.676809E-4
8.676809E-4
8.676809E-4
7.145427E-4
4.0826638E-4
4.0826638E-4
7.145427E-4
8.676809E-4
8.676809E-4
5.614045E-4
1.0199002E-4
-5.114815E-5
-5.114815E-5
1.0199002E-4
5.614045E-4
7.145427E-4
7.145427E-4
5.614045E-4
2.551282E-4
2.551282E-4
4.0826638E-4
5.614045E-4
7.145427E-4
5.614045E-4
4.0826638E-4
2.551282E-4
4.0826638E-4
5.614045E-4
5.614045E-4
4.0826638E-4
5.614045E-4
7.145427E-4
7.145427E-4
5.614045E-4
4.0826638E-4
4.0826638E-4
5.614045E-4
4.0826638E-4
2.551282E-4
4.0826638E-4
5.614045E-4
7.145427E-4
8.676809E-4
8.676809E-4
7.145427E-4
7.145427E-4
7.145427E-4
7.145427E-4
5.614045E-4
2.551282E-4
2.551282E-4
2.551282E-4
4.0826638E-4
4.0826638E-4
5.614045E-4
7.145427E-4
7.145427E-4
5.614045E-4
5.614045E-4
5.614045E-4
7.145427E-4
8.676809E-4
8.676809E-4
5.614045E-4
4.0826638E-4
4.0826638E-4
4.0826638E-4
4.0826638E-4
5.614045E-4
7.145427E-4
8.676809E-4
7.145427E-4
5.614045E-4
4.0826638E-4
5.614045E-4
7.145427E-4
7.145427E-4
5.614045E-4
4.0826638E-4
5.614045E-4
5.614045E-4
7.145427E-4
8.676809E-4
8.676809E-4
7.145427E-4
7.145427E-4
7.145427E-4
5.614045E-4
5.614045E-4
4.0826638E-4
5.614045E-4
5.614045E-4
5.614045E-4
5.614045E-4
8.676809E-4
0.001020819
8.676809E-4
7.145427E-4
5.614045E-4
5.614045E-4
7.145427E-4
7.145427E-4
8.676809E-4
7.145427E-4
4.0826638E-4
4.0826638E-4
5.614045E-4
8.676809E-4
0.001020819
8.676809E-4
5.614045E-4
5.614045E-4
8.676809E-4
0.001020819
8.676809E-4
5.614045E-4
4.0826638E-4
4.0826638E-4
7.145427E-4
0.001020819
0.001020819
0.001020819
0.001020819
0.001020819
0.001020819
0.001020819
8.676809E-4
8.676809E-4
0.001020819
0.0011739573
0.0011739573
0.001020819
8.676809E-4
0.001020819
0.0011739573
0.0011739573
0.0011739573
0.0013270954
0.0013270954
0.0013270954
0.0011739573
0.001020819
0.001020819
0.001020819
0.0013270954
0.0016333718
0.0016333718
0.0016333718
0.0013270954
0.0014802336
0.0017865099
0.001939648
0.0016333718
0.0011739573
8.676809E-4
0.001020819
0.001020819
0.0011739573
0.0011739573
0.0014802336
0.0016333718
0.0014802336
0.0013270954
0.0011739573
0.001020819
0.001020819
0.0011739573
0.0014802336
0.0014802336
0.0013270954
0.0013270954
0.0013270954
0.0016333718
0.0017865099
0.0016333718
0.0014802336
0.0011739573
0.0011739573
0.0011739573
0.0013270954
0.0014802336
0.0017865099
0.001939648
0.0017865099
0.0016333718
0.0014802336
0.0013270954
0.0011739573
0.0013270954
0.0016333718
0.0016333718
0.0014802336
0.0013270954
0.0013270954
0.0014802336
0.0014802336
0.0014802336
0.0014802336
0.0017865099
0.0017865099
0.0017865099
0.0016333718
0.0016333718
0.0017865099
0.001939648
0.001939648
0.001939648
0.0017865099
0.0016333718
0.0016333718
0.001939648
0.0020927861
0.0020927861
0.0020927861
0.0020927861
0.0020927861
0.0022459244
0.0022459244
0.0020927861
0.0020927861
0.0022459244
0.0020927861
0.0020927861
0.001939648
0.0020927861
0.0023990625
0.0023990625
0.0023990625
0.0020927861
0.001939648
0.0020927861
0.0023990625
0.0027053389
0.0027053389
0.0027053389
0.0028584772
0.0028584772
0.0028584772
0.0028584772
0.0028584772
0.0030116152
0.0028584772
0.0028584772
0.0030116152
0.0028584772
0.0027053389
0.0027053389
0.0028584772
0.0030116152
0.0028584772
0.0027053389
0.0028584772
0.0033178916
0.003624168
0.0033178916
0.0030116152
0.0028584772
0.0028584772
0.0028584772
0.0030116152
0.0031647536
0.0033178916
0.0031647536
0.0030116152
0.0030116152
0.0031647536
0.0034710297
0.003624168
0.0037773058
0.0037773058
0.0034710297
0.0033178916
0.0031647536
0.0033178916
0.0033178916
0.0033178916
0.0033178916
0.003624168
0.0037773058
0.0034710297
0.0033178916
0.0034710297
0.003624168
0.0037773058
0.0034710297
0.0031647536
0.0033178916
0.003624168
0.0039304444
0.0039304444
0.0037773058
0.0037773058
0.004083582
0.004083582
0.0042367205
0.004083582
0.0037773058
0.003624168
0.0037773058
0.0042367205
0.004389859
0.004389859
0.004389859
0.004389859
0.004389859
0.0042367205
0.004083582
0.004083582
0.004389859
0.004696135
0.0048492732
0.004696135
0.004542997
0.004389859
0.004389859
0.004389859
0.0042367205
0.004389859
0.004696135
0.0048492732
0.0050024115
0.0050024115
0.0050024115
0.0048492732
0.004696135
0.0048492732
0.0048492732
0.0050024115
0.0050024115
0.0050024115
0.0048492732
0.004696135
0.0048492732
0.0050024115
0.0048492732
0.0048492732
0.004696135
0.0048492732
0.0050024115
0.0050024115
0.0048492732
0.0048492732
0.0050024115
0.0053086877
0.0051555494
0.0050024115
0.0048492732
0.0050024115
0.0050024115
0.0051555494
0.0050024115
0.0050024115
0.0048492732
0.0048492732
0.0050024115
0.0051555494
0.0051555494
0.0048492732
0.004696135
0.004696135
0.0048492732
0.0050024115
0.0048492732
0.004696135
0.0048492732
0.0053086877
0.0056149643
0.0053086877
0.0050024115
0.0048492732
0.0050024115
0.0053086877
0.0053086877
0.0051555494
0.0050024115
0.0050024115
0.0051555494
0.0053086877
0.0051555494
0.0048492732
0.0048492732
0.0051555494
0.0051555494
0.0050024115
0.0048492732
0.0050024115
0.0053086877
0.0053086877
0.0051555494
0.0050024115
0.0048492732
0.0050024115
0.0050024115
0.0050024115
0.0050024115
0.0051555494
0.0051555494
0.0053086877
0.0053086877
0.0051555494
0.0048492732
0.004696135
0.0048492732
0.0050024115
0.0050024115
0.0050024115
0.0050024115
0.0050024115
0.0050024115
0.0050024115
0.0050024115
0.0051555494
0.0053086877
0.0051555494
0.0050024115
0.0050024115
0.0051555494
0.0053086877
0.0051555494
0.0048492732
0.004696135
0.0050024115
0.0050024115
0.0050024115
0.0048492732
0.0051555494
0.0053086877
0.0051555494
0.004696135
0.004389859
0.004542997
0.0050024115
0.0051555494
0.0051555494
0.0048492732
0.004696135
0.004696135
0.0050024115
0.0051555494
0.0051555494
0.0050024115
0.0050024115
0.0053086877
0.005768102
0.005768102
0.005461826
0.0051555494
0.0050024115
0.0053086877
0.005461826
0.005461826
0.0053086877
0.0051555494
0.0051555494
0.0051555494
0.0053086877
0.005461826
0.0053086877
0.0053086877
0.005461826
0.005461826
0.0053086877
0.0051555494
0.0053086877
0.0053086877
0.0051555494
0.0048492732
0.0050024115
0.0053086877
0.005461826
0.0053086877
0.0051555494
0.0051555494
0.005461826
0.005768102
0.005768102
0.0056149643
0.005461826
0.005461826
0.0056149643
0.005461826
0.0053086877
0.005461826
0.0056149643
0.005768102
0.005768102
0.0056149643
0.005461826
0.0053086877
0.0053086877
0.005461826
0.005461826
0.0053086877
0.0051555494
0.0053086877
0.005768102
0.0059212404
0.0056149643
0.005461826
0.0056149643
0.005768102
0.0059212404
0.0059212404
0.0056149643
0.0056149643
0.0056149643
0.0056149643
0.005768102
0.0059212404
0.0060743787
0.0059212404
0.0060743787
0.0060743787
0.0060743787
0.0059212404
0.005768102
0.005768102
0.0059212404
0.0060743787
0.0060743787
0.0060743787
0.0060743787
0.006380655
0.0066869315
0.0066869315
0.006380655
0.006227517
0.006227517
0.006227517
0.006380655
0.006380655
0.006380655
0.006380655
0.006380655
0.006380655
0.006380655
0.006380655
0.006380655
0.006533793
0.006533793
0.0066869315
0.006533793
0.006533793
0.006380655
0.0060743787
0.0059212404
0.0060743787
0.006380655
0.0066869315
0.0068400693
0.006533793
0.006380655
0.006227517
0.006380655
0.006533793
0.006227517
0.0059212404
0.0059212404
0.006380655
0.006533793
0.006380655
0.006227517
0.006380655
0.006380655
0.006227517
0.0060743787
0.0060743787
0.006380655
0.0066869315
0.006533793
0.006380655
0.006227517
0.006380655
0.006533793
0.0066869315
0.0066869315
0.0066869315
0.006533793
0.006533793
0.006533793
0.006380655
0.006380655
0.006380655
0.006533793
0.0066869315
0.0066869315
0.006533793
0.006533793
0.006533793
0.006533793
0.006533793
0.006380655
0.006380655
0.006380655
0.006380655
0.006227517
0.006227517
0.006227517
0.006227517
0.006533793
0.0066869315
0.006533793
0.006227517
0.006227517
0.006380655
0.006533793
0.006380655
0.006227517
0.006227517
0.006380655
0.0066869315
0.0068400693
0.0066869315
0.006533793
0.006533793
0.006533793
0.0066869315
0.0066869315
0.006533793
0.006533793
0.006380655
0.006227517
0.006380655
0.006533793
0.0066869315
0.0068400693
0.0068400693
0.0066869315
0.006533793
0.006380655
0.006380655
0.006227517
0.006380655
0.006533793
0.0066869315
0.0066869315
0.0066869315
0.0068400693
0.0068400693
0.0068400693
0.0066869315
0.0066869315
0.0068400693
0.0068400693
0.0066869315
0.0068400693
0.0068400693
0.0068400693
0.0068400693
0.0068400693
0.0069932076
0.0069932076
0.0068400693
0.0066869315
0.0066869315
0.0068400693
0.0069932076
0.0069932076
0.007146346
0.007146346
0.0069932076
0.0069932076
0.007299484
0.00760576
0.0074526216
0.007146346
0.0068400693
0.0069932076
0.0069932076
0.0069932076
0.007146346
0.007299484
0.007299484
0.007146346
0.0069932076
0.0068400693
0.0068400693
0.0069932076
0.007146346
0.0069932076
0.0068400693
0.0068400693
0.0068400693
0.0068400693
0.0069932076
0.0069932076
0.0068400693
0.0068400693
0.0068400693
0.0068400693
0.0068400693
0.0066869315
0.0066869315
0.0066869315
0.0069932076
0.007146346
0.007146346
0.0069932076
0.0069932076
0.0069932076
0.0069932076
0.0069932076
0.0068400693
0.0068400693
0.0068400693
0.0069932076
0.0069932076
0.0069932076
0.0069932076
0.007146346
0.007146346
0.007146346
0.0068400693
0.0066869315
0.0069932076
0.007299484
0.0074526216
0.007299484
0.0069932076
0.0066869315
0.0068400693
0.0069932076
0.007146346
0.007146346
0.007299484
0.007146346
0.0069932076
0.0069932076
0.0069932076
0.0069932076
0.007146346
0.0069932076
0.0069932076
0.0068400693
0.0068400693
0.0066869315
0.006533793
0.006533793
0.0066869315
0.0068400693
0.007146346
0.007146346
0.0069932076
0.0068400693
0.0068400693
0.006533793
0.006533793
0.0066869315
0.0069932076
0.007146346
0.0068400693
0.0066869315
0.0066869315
0.0066869315
0.0068400693
0.0068400693
0.0066869315
0.006533793
0.006533793
0.006533793
0.0066869315
0.0068400693
0.0066869315
0.0066869315
0.0066869315
0.0066869315
0.0066869315
0.006533793
0.006380655
0.006227517
0.006227517
0.006227517
0.006227517
0.006227517
0.006380655
0.006380655
0.006227517
0.0060743787
0.0060743787
0.0060743787
0.006227517
0.006227517
0.006227517
0.0060743787
0.0060743787
0.0060743787
0.0060743787
0.0059212404
0.005768102
0.005768102
0.005768102
0.005768102
0.0056149643
0.0056149643
0.005461826
0.005461826
0.0056149643
0.005768102
0.0059212404
0.0059212404
0.0056149643
0.005461826
0.0053086877
0.005461826
0.005461826
0.005461826
0.005461826
0.005461826
0.0053086877
0.0051555494
0.0053086877
0.005461826
0.005461826
0.0051555494
0.0048492732
0.004696135
0.004696135
0.0048492732
0.0050024115
0.0048492732
0.0048492732
0.0048492732
0.0048492732
0.004696135
0.004696135
0.0048492732
0.0048492732
0.004696135
0.004542997
0.004542997
0.004696135
0.004696135
0.004696135
0.004696135
0.004542997
0.004389859
0.004083582
0.0039304444
0.0039304444
0.0039304444
0.004083582
0.0042367205
0.0042367205
0.0039304444
0.0037773058
0.0037773058
0.0037773058
0.0037773058
0.0037773058
0.0037773058
0.0037773058
0.0037773058
0.0037773058
0.0039304444
0.0037773058
0.0034710297
0.0033178916
0.0033178916
0.0034710297
0.0034710297
0.0034710297
0.0034710297
0.0034710297
0.0033178916
0.0031647536
0.0031647536
0.0031647536
0.0031647536
0.0031647536
0.0031647536
0.0030116152
0.0028584772
0.0028584772
0.0028584772
0.0030116152
0.0030116152
0.0031647536
0.0031647536
0.0031647536
0.0031647536
0.0028584772
0.0027053389
0.0025522008
0.0025522008
0.0025522008
0.0027053389
0.0025522008
0.0027053389
0.0028584772
0.0028584772
0.0027053389
0.0023990625
0.0023990625
0.0025522008
0.0025522008
0.0025522008
0.0025522008
0.0025522008
0.0025522008
0.0025522008
0.0022459244
0.0022459244
0.0023990625
0.0025522008
0.0025522008
0.0022459244
0.001939648
0.0017865099
0.001939648
0.0022459244
0.0023990625
0.0022459244
0.0020927861
0.001939648
0.0022459244
0.0022459244
0.0022459244
0.0020927861
0.0020927861
0.0022459244
0.0025522008
0.0025522008
0.0023990625
0.0020927861
0.0020927861
0.0020927861
0.0022459244
0.0020927861
0.001939648
0.0017865099
0.0017865099
0.0020927861
0.0022459244
0.0023990625
0.0022459244
0.0020927861
0.0020927861
0.0022459244
0.0020927861
0.001939648
0.001939648
0.001939648
0.001939648
0.001939648
0.0017865099
0.0016333718
0.0016333718
0.0014802336
0.0016333718
0.001939648
0.0022459244
0.0022459244
0.0020927861
0.0017865099
0.0014802336
0.0013270954
0.0011739573
0.0011739573
0.0013270954
0.0014802336
0.0016333718
0.0017865099
0.0017865099
0.0017865099
0.0014802336
0.0013270954
0.0014802336
0.0014802336
0.0013270954
0.0011739573
0.0011739573
0.0013270954
0.0014802336
0.0014802336
0.0014802336
0.0013270954
0.0013270954
0.0013270954
0.0013270954
0.0014802336
0.0014802336
0.0014802336
0.0014802336
0.0014802336
0.001020819
7.145427E-4
0.001020819
0.0013270954
0.0013270954
8.676809E-4
7.145427E-4
0.001020819
0.0014802336
0.0013270954
0.0011739573
0.001020819
0.0011739573
0.0011739573
0.001020819
7.145427E-4
7.145427E-4
8.676809E-4
0.0013270954
0.0013270954
0.001020819
7.145427E-4
8.676809E-4
0.001020819
0.0011739573
0.0013270954
0.0011739573
0.0011739573
0.001020819
0.0011739573
0.001020819
8.676809E-4
0.001020819
0.0013270954
0.0016333718
0.0014802336
0.0011739573
0.001020819
0.0011739573
0.0011739573
0.0011739573
0.0011739573
0.0011739573
0.0011739573
8.676809E-4
8.676809E-4
0.0011739573
0.0013270954
0.0013270954
0.001020819
7.145427E-4
8.676809E-4
0.0011739573
0.0013270954
0.0011739573
8.676809E-4
8.676809E-4
0.001020819
0.001020819
7.145427E-4
5.614045E-4
4.0826638E-4
4.0826638E-4
4.0826638E-4
2.551282E-4
1.0199002E-4
-5.114815E-5
-2.0428632E-4
-3.5742443E-4
-6.6370086E-4
-6.6370086E-4
-3.5742443E-4
-5.114815E-5
-2.0428632E-4
-5.105627E-4
-5.105627E-4
-3.5742443E-4
-3.5742443E-4
-2.0428632E-4
-2.0428632E-4
-2.0428632E-4
-2.0428632E-4
-2.0428632E-4
-2.0428632E-4
-2.0428632E-4
-2.0428632E-4
-5.114815E-5
1.0199002E-4
-5.114815E-5
-3.5742443E-4
-5.105627E-4
-3.5742443E-4
-2.0428632E-4
-3.5742443E-4
-5.105627E-4
-6.6370086E-4
-3.5742443E-4
-2.0428632E-4
-2.0428632E-4
-3.5742443E-4
-2.0428632E-4
-3.5742443E-4
-2.0428632E-4
-2.0428632E-4
-2.0428632E-4
-5.114815E-5
2.551282E-4
4.0826638E-4
1.0199002E-4
-2.0428632E-4
-3.5742443E-4
-2.0428632E-4
-5.114815E-5
-5.114815E-5
-2.0428632E-4
-3.5742443E-4
-3.5742443E-4
-2.0428632E-4
-2.0428632E-4
-2.0428632E-4
-5.114815E-5
-5.114815E-5
1.0199002E-4
1.0199002E-4
1.0199002E-4
1.0199002E-4
-5.114815E-5
-5.114815E-5
1.0199002E-4
1.0199002E-4
1.0199002E-4
-5.114815E-5
-5.114815E-5
-2.0428632E-4
-3.5742443E-4
-3.5742443E-4
-2.0428632E-4
-2.0428632E-4
-3.5742443E-4
-2.0428632E-4
-2.0428632E-4
-5.114815E-5
-5.114815E-5
-5.114815E-5
1.0199002E-4
1.0199002E-4
-2.0428632E-4
-3.5742443E-4
-3.5742443E-4
-3.5742443E-4
-3.5742443E-4
-5.105627E-4
-5.105627E-4
-5.105627E-4
-3.5742443E-4
-2.0428632E-4
-2.0428632E-4
-2.0428632E-4
-2.0428632E-4
-2.0428632E-4
-5.114815E-5
1.0199002E-4
2.551282E-4
2.551282E-4
1.0199002E-4
-5.114815E-5
-5.114815E-5
1.0199002E-4
2.551282E-4
2.551282E-4
1.0199002E-4
1.0199002E-4
1.0199002E-4
1.0199002E-4
2.551282E-4
2.551282E-4
-5.114815E-5
-2.0428632E-4
-2.0428632E-4
-5.114815E-5
1.0199002E-4
2.551282E-4
2.551282E-4
2.551282E-4
1.0199002E-4
-5.114815E-5
1.0199002E-4
1.0199002E-4
2.551282E-4
2.551282E-4
2.551282E-4
-5.114815E-5
-2.0428632E-4
-5.114815E-5
1.0199002E-4
2.551282E-4
2.551282E-4
2.551282E-4
2.551282E-4
2.551282E-4
2.551282E-4
1.0199002E-4
-5.114815E-5
1.0199002E-4
1.0199002E-4
4.0826638E-4
5.614045E-4
7.145427E-4
5.614045E-4
4.0826638E-4
4.0826638E-4
4.0826638E-4
2.551282E-4
-5.114815E-5
1.0199002E-4
2.551282E-4
4.0826638E-4
5.614045E-4
4.0826638E-4
2.551282E-4
2.551282E-4
2.551282E-4
2.551282E-4
1.0199002E-4
-5.114815E-5
-5.114815E-5
-5.114815E-5
1.0199002E-4
1.0199002E-4
-5.114815E-5
1.0199002E-4
1.0199002E-4
1.0199002E-4
2.551282E-4
4.0826638E-4
5.614045E-4
4.0826638E-4
1.0199002E-4
2.551282E-4
4.0826638E-4
4.0826638E-4
2.551282E-4
1.0199002E-4
-5.114815E-5
-5.114815E-5
1.0199002E-4
2.551282E-4
1.0199002E-4
-5.114815E-5
-2.0428632E-4
1.0199002E-4
2.551282E-4
4.0826638E-4
4.0826638E-4
4.0826638E-4
4.0826638E-4
2.551282E-4
-5.114815E-5
-5.114815E-5
1.0199002E-4
5.614045E-4
7.145427E-4
4.0826638E-4
1.0199002E-4
-5.114815E-5
1.0199002E-4
2.551282E-4
1.0199002E-4
-5.114815E-5
1.0199002E-4
2.551282E-4
2.551282E-4
1.0199002E-4
1.0199002E-4
4.0826638E-4
7.145427E-4
8.676809E-4
7.145427E-4
4.0826638E-4
2.551282E-4
2.551282E-4
2.551282E-4
2.551282E-4
2.551282E-4
1.0199002E-4
1.0199002E-4
1.0199002E-4
-5.114815E-5
-2.0428632E-4
-2.0428632E-4
-5.114815E-5
2.551282E-4
2.551282E-4
2.551282E-4
1.0199002E-4
2.551282E-4
4.0826638E-4
4.0826638E-4
2.551282E-4
-2.0428632E-4
-3.5742443E-4
-3.5742443E-4
-2.0428632E-4
1.0199002E-4
1.0199002E-4
1.0199002E-4
1.0199002E-4
1.0199002E-4
2.551282E-4
1.0199002E-4
1.0199002E-4
1.0199002E-4
1.0199002E-4
1.0199002E-4
1.0199002E-4
-5.114815E-5
-2.0428632E-4
-2.0428632E-4
-5.114815E-5
1.0199002E-4
1.0199002E-4
1.0199002E-4
1.0199002E-4
1.0199002E-4
1.0199002E-4
1.0199002E-4
2.551282E-4
2.551282E-4
1.0199002E-4
-5.114815E-5
-5.114815E-5
-5.114815E-5
1.0199002E-4
1.0199002E-4
2.551282E-4
2.551282E-4
1.0199002E-4
1.0199002E-4
1.0199002E-4
1.0199002E-4
1.0199002E-4
-5.114815E-5
-2.0428632E-4
-5.114815E-5
-5.114815E-5
-5.114815E-5
-5.114815E-5
-5.114815E-5
-2.0428632E-4
-2.0428632E-4
-2.0428632E-4
-2.0428632E-4
-5.114815E-5
-5.114815E-5
-3.5742443E-4
-5.105627E-4
-5.105627E-4
-3.5742443E-4
-2.0428632E-4
-2.0428632E-4
-5.105627E-4
-6.6370086E-4
-6.6370086E-4
-6.6370086E-4
-6.6370086E-4
-8.1683893E-4
-8.1683893E-4
-6.6370086E-4
-5.105627E-4
-8.1683893E-4
-0.0011231153
-9.699772E-4
-5.105627E-4
-2.0428632E-4
-3.5742443E-4
-6.6370086E-4
-9.699772E-4
-0.0011231153
-9.699772E-4
-8.1683893E-4
-6.6370086E-4
-6.6370086E-4
-8.1683893E-4
-8.1683893E-4
-9.699772E-4
-0.0011231153
-0.0011231153
-0.0012762535
-0.0011231153
-0.0011231153
-9.699772E-4
-9.699772E-4
-9.699772E-4
-9.699772E-4
-8.1683893E-4
-8.1683893E-4
-0.0011231153
-0.0015825297
-0.001888806
-0.0017356678
-0.0014293917
-0.0011231153
-9.699772E-4
-9.699772E-4
-0.0012762535
-0.0014293917
-0.0015825297
-0.0014293917
-0.0014293917
-0.0014293917
-0.0014293917
-0.0014293917
-0.0014293917
-0.0011231153
-0.0012762535
-0.0014293917
-0.0017356678
-0.0015825297
-0.0012762535
-0.0011231153
-0.0012762535
-0.0012762535
-0.0011231153
-0.0011231153
-0.0012762535
-0.0014293917
-0.0014293917
-0.0012762535
-0.0011231153
-9.699772E-4
-0.0011231153
-0.0014293917
-0.0015825297
-0.0015825297
-0.0015825297
-0.0014293917
-0.0015825297
-0.0015825297
-0.0015825297
-0.0012762535
-0.0012762535
-0.0014293917
-0.0015825297
-0.0017356678
-0.0017356678
-0.0017356678
-0.0017356678
-0.001888806
-0.0020419443
-0.0021950824
-0.0021950824
-0.0020419443
-0.001888806
-0.001888806
-0.001888806
-0.0020419443
-0.0020419443
-0.0020419443
-0.001888806
-0.0017356678
-0.0017356678
-0.0017356678
-0.0017356678
-0.0017356678
-0.0017356678
-0.0020419443
-0.0021950824
-0.0021950824
-0.0020419443
-0.0020419443
-0.0020419443
-0.0020419443
-0.001888806
-0.001888806
-0.0020419443
-0.001888806
-0.0017356678
-0.0017356678
-0.0017356678
-0.001888806
-0.0020419443
-0.0020419443
-0.001888806
-0.0020419443
-0.0021950824
-0.0023482207
-0.0025013587
-0.002654497
-0.0025013587
-0.0021950824
-0.0020419443
-0.0020419443
-0.0020419443
-0.0021950824
-0.0023482207
-0.0023482207
-0.0021950824
-0.0020419443
-0.0020419443
-0.0021950824
-0.0023482207
-0.0023482207
-0.0023482207
-0.0023482207
-0.0023482207
-0.0023482207
-0.0023482207
-0.0025013587
-0.0025013587
-0.002654497
-0.002807635
-0.002654497
-0.002807635
-0.0029607734
-0.0029607734
-0.0029607734
-0.0029607734
-0.002807635
-0.0025013587
-0.0023482207
-0.0025013587
-0.0029607734
-0.0032670496
-0.0031139115
-0.0029607734
-0.002654497
-0.002807635
-0.0029607734
-0.0031139115
-0.0029607734
-0.002654497
-0.002654497
-0.0029607734
-0.0032670496
-0.0032670496
-0.0029607734
-0.002807635
-0.0031139115
-0.0034201879
-0.0035733257
-0.0035733257
-0.0034201879
-0.0034201879
-0.0034201879
-0.0031139115
-0.0029607734
-0.0031139115
-0.0035733257
-0.0037264642
-0.0037264642
-0.0034201879
-0.0031139115
-0.0032670496
-0.0035733257
-0.003879602
-0.0037264642
-0.0034201879
-0.0032670496
-0.0035733257
-0.0037264642
-0.0037264642
-0.0035733257
-0.0035733257
-0.0037264642
-0.003879602
-0.003879602
-0.0037264642
-0.0037264642
-0.0037264642
-0.003879602
-0.0040327404
-0.0040327404
-0.0040327404
-0.0040327404
-0.0041858787
-0.0041858787
-0.003879602
-0.0035733257
-0.0037264642
-0.0040327404
-0.0040327404
-0.0040327404
-0.0041858787
-0.0041858787
-0.0040327404
-0.0040327404
-0.0040327404
-0.0041858787
-0.0041858787
-0.0041858787
-0.0040327404
-0.0040327404
-0.0041858787
-0.004339017
-0.0041858787
-0.004339017
-0.004339017
-0.004492155
-0.004492155
-0.0041858787
-0.0041858787
-0.004339017
-0.004492155
-0.004492155
-0.004339017
-0.004339017
-0.004339017
-0.004645293
-0.0049515693
-0.0047984314
-0.0047984314
-0.0047984314
-0.0047984314
-0.0049515693
-0.0049515693
-0.0049515693
-0.0051047076
-0.0051047076
-0.0051047076
-0.0049515693
-0.0047984314
-0.004645293
-0.0047984314
-0.0049515693
-0.0049515693
-0.0049515693
-0.0049515693
-0.0049515693
-0.0047984314
-0.0047984314
-0.0049515693
-0.0049515693
-0.0051047076
-0.0049515693
-0.0049515693
-0.0049515693
-0.0051047076
-0.005410984
-0.005410984
-0.005410984
-0.005257846
-0.005257846
-0.005257846
-0.005257846
-0.005257846
-0.005257846
-0.005257846
-0.005257846
-0.005410984
-0.005564122
-0.005564122
-0.005257846
-0.0049515693
-0.0047984314
-0.0047984314
-0.0047984314
-0.0049515693
-0.005257846
-0.005410984
-0.005257846
-0.0049515693
-0.0049515693
-0.0051047076
-0.005257846
-0.005410984
-0.005257846
-0.005257846
-0.005410984
-0.005410984
-0.005410984
-0.005410984
-0.005564122
-0.005564122
-0.005564122
-0.005564122
-0.0057172603
-0.0058703986
-0.0058703986
-0.0058703986
-0.0057172603
-0.005564122
-0.0057172603
-0.005564122
-0.005564122
-0.005564122
-0.0058703986
-0.0061766747
-0.0061766747
-0.0058703986
-0.0057172603
-0.0057172603
-0.006023537
-0.006023537
-0.0058703986
-0.0058703986
-0.0058703986
-0.0058703986
-0.006023537
-0.006023537
-0.006023537
-0.0061766747
-0.0064829513
-0.0064829513
-0.006329813
-0.0061766747
-0.0061766747
-0.006329813
-0.0061766747
-0.0061766747
-0.0061766747
-0.0061766747
-0.006023537
-0.0061766747
-0.006329813
-0.006329813
-0.006329813
-0.006329813
-0.0064829513
-0.0064829513
-0.006636089
-0.006636089
-0.006636089
-0.0064829513
-0.006329813
-0.0061766747
-0.0061766747
-0.006329813
-0.0064829513
-0.0064829513
-0.0064829513
-0.0064829513
-0.0064829513
-0.0064829513
-0.006636089
-0.006942366
-0.006942366
-0.0067892275
-0.006636089
-0.0064829513
-0.0064829513
-0.0064829513
-0.006329813
-0.006329813
-0.006329813
-0.0064829513
-0.006329813
-0.0064829513
-0.006636089
-0.0067892275
-0.006636089
-0.0064829513
-0.006329813
-0.0064829513
-0.0067892275
-0.0067892275
-0.006636089
-0.0064829513
-0.0064829513
-0.006636089
-0.0067892275
-0.0067892275
-0.0067892275
-0.0067892275
-0.0067892275
-0.006942366
-0.006942366
-0.0067892275
-0.006636089
-0.0064829513
-0.006636089
-0.0067892275
-0.006942366
-0.006942366
-0.006942366
-0.0067892275
-0.0067892275
-0.006942366
-0.007095504
-0.006942366
-0.0067892275
-0.0064829513
-0.0061766747
-0.006023537
-0.0061766747
-0.0064829513
-0.0067892275
-0.006942366
-0.006942366
-0.0067892275
-0.006636089
-0.006636089
-0.006636089
-0.0067892275
-0.006636089
-0.006636089
-0.0064829513
-0.006636089
-0.0067892275
-0.006942366
-0.0067892275
-0.0064829513
-0.006329813
-0.0061766747
-0.006329813
-0.0064829513
-0.0064829513
-0.006329813
-0.0061766747
-0.006023537
-0.006023537
-0.0061766747
-0.006329813
-0.006329813
-0.0061766747
-0.006023537
-0.0061766747
-0.0064829513
-0.0064829513
-0.006329813
-0.0061766747
-0.006023537
-0.0061766747
-0.0064829513
-0.0064829513
-0.0061766747
-0.0058703986
-0.005564122
-0.0058703986
-0.006329813
-0.0067892275
-0.006636089
-0.006329813
-0.0061766747
-0.006329813
-0.006636089
-0.006636089
-0.006636089
-0.0064829513
-0.006329813
-0.0064829513
-0.0064829513
-0.006636089
-0.006636089
-0.006636089
-0.0064829513
-0.006329813
-0.006636089
-0.006942366
-0.006942366
-0.006636089
-0.0064829513
-0.0064829513
-0.006636089
-0.0067892275
-0.0067892275
-0.006942366
-0.007095504
-0.006942366
-0.0067892275
-0.006636089
-0.006636089
-0.0064829513
-0.006329813
-0.0064829513
-0.0067892275
-0.007095504
-0.007095504
-0.0067892275
-0.006636089
-0.006636089
-0.0064829513
-0.006329813
-0.006329813
-0.006329813
-0.0064829513
-0.006636089
-0.006636089
-0.0064829513
-0.0064829513
-0.0064829513
-0.006329813
-0.0061766747
-0.0061766747
-0.0061766747
-0.0064829513
-0.0064829513
-0.006636089
-0.006636089
-0.006636089
-0.0064829513
-0.006636089
-0.006636089
-0.006636089
-0.006636089
-0.006636089
-0.0067892275
-0.0067892275
-0.006636089
-0.006329813
-0.0061766747
-0.006329813
-0.0064829513
-0.006636089
-0.006636089
-0.0064829513
-0.0064829513
-0.0067892275
-0.007095504
-0.007095504
-0.006942366
-0.006636089
-0.006636089
-0.006636089
-0.0067892275
-0.006942366
-0.006942366
-0.0067892275
-0.006636089
-0.006636089
-0.006636089
-0.0067892275
-0.006942366
-0.0067892275
-0.0064829513
-0.0064829513
-0.006636089
-0.0067892275
-0.0067892275
-0.0067892275
-0.006942366
-0.0067892275
-0.0064829513
-0.006329813
-0.0064829513
-0.0064829513
-0.006329813
-0.006329813
-0.0061766747
-0.006023537
-0.0058703986
-0.006023537
-0.0061766747
-0.006329813
-0.006329813
-0.006636089
-0.006636089
-0.006636089
-0.0064829513
-0.006329813
-0.006329813
-0.0061766747
-0.006023537
-0.0058703986
-0.0058703986
-0.0058703986
-0.006023537
-0.006023537
-0.006023537
-0.006023537
-0.006023537
-0.0058703986
-0.0057172603
-0.0057172603
-0.0058703986
-0.0057172603
-0.0057172603
-0.0057172603
-0.0058703986
-0.0058703986
-0.0057172603
-0.005564122
-0.005564122
-0.0057172603
-0.0058703986
-0.0057172603
-0.005564122
-0.005410984
-0.005564122
-0.005564122
-0.0057172603
-0.0057172603
-0.005564122
-0.005257846
-0.0051047076
-0.0051047076
-0.0051047076
-0.005257846
-0.005410984
-0.0057172603
-0.0057172603
-0.005564122
-0.005257846
-0.005257846
-0.005410984
-0.005410984
-0.005410984
-0.005410984
-0.005564122
-0.0057172603
-0.0057172603
-0.005564122
-0.005564122
-0.0057172603
-0.0057172603
-0.005564122
-0.005564122
-0.0057172603
-0.0057172603
-0.0057172603
-0.005564122
-0.005410984
-0.005564122
-0.0058703986
-0.0061766747
-0.0061766747
-0.006023537
-0.0057172603
-0.0057172603
-0.0058703986
-0.006329813
-0.0061766747
-0.0058703986
-0.0057172603
-0.0057172603
-0.0057172603
-0.0058703986
-0.0058703986
-0.0057172603
-0.0057172603
-0.006023537
-0.0061766747
-0.0061766747
-0.006023537
-0.006023537
-0.006023537
-0.006023537
-0.0058703986
-0.0058703986
-0.0061766747
-0.006329813
-0.0064829513
-0.0064829513
-0.0064829513
-0.006329813
-0.006329813
-0.0064829513
-0.006636089
-0.0064829513
-0.0064829513
-0.006636089
-0.0067892275
-0.006636089
-0.0064829513
-0.006636089
-0.006636089
-0.0064829513
-0.0061766747
-0.0061766747
-0.006329813
-0.0064829513
-0.006329813
-0.0061766747
-0.006329813
-0.006636089
-0.006636089
-0.006636089
-0.0064829513
-0.006329813
-0.0064829513
-0.006329813
-0.006329813
-0.0061766747
-0.0061766747
-0.006329813
-0.006636089
-0.006942366
-0.0067892275
-0.0064829513
-0.0064829513
-0.006636089
-0.0067892275
-0.0067892275
-0.006636089
-0.006636089
-0.006636089
-0.006636089
-0.006636089
-0.0064829513
-0.0064829513
-0.006636089
-0.006636089
-0.006636089
-0.0064829513
-0.0064829513
-0.006329813
-0.006329813
-0.006329813
-0.006329813
-0.006329813
-0.006329813
-0.0061766747
-0.0061766747
-0.006329813
-0.006329813
-0.006329813
-0.006329813
-0.006329813
-0.0061766747
-0.006023537
-0.006023537
-0.0061766747
-0.0061766747
-0.0058703986
-0.0057172603
-0.0057172603
-0.006023537
-0.0061766747
-0.006023537
-0.0058703986
-0.0057172603
-0.0057172603
-0.006023537
-0.0061766747
-0.0061766747
-0.0058703986
-0.0057172603
-0.0057172603
-0.0057172603
-0.0057172603
-0.0058703986
-0.0058703986
-0.0058703986
-0.0058703986
-0.0057172603
-0.0057172603
-0.005564122
-0.005410984
-0.005257846
-0.005257846
-0.005257846
-0.0051047076
-0.0051047076
-0.005257846
-0.005410984
-0.005410984
-0.005410984
-0.005257846
-0.005410984
-0.005410984
-0.005410984
-0.005564122
-0.005564122
-0.0057172603
-0.0057172603
-0.005410984
-0.0049515693
-0.0047984314
-0.0049515693
-0.005257846
-0.005410984
-0.005410984
-0.005410984
-0.005410984
-0.005564122
-0.005564122
-0.005410984
-0.005257846
-0.005257846
-0.005257846
-0.005410984
-0.005257846
-0.005257846
-0.005410984
-0.005564122
-0.0057172603
-0.005564122
-0.005257846
-0.005257846
-0.005564122
-0.006023537
-0.006023537
-0.0058703986
-0.0057172603
-0.0058703986
-0.006023537
-0.006023537
-0.0057172603
-0.005410984
-0.005410984
-0.0057172603
-0.0058703986
-0.0058703986
-0.006023537
-0.0061766747
-0.006023537
-0.0058703986
-0.0057172603
-0.0057172603
-0.0058703986
-0.0058703986
-0.006023537
-0.0061766747
-0.0058703986
-0.005564122
-0.005564122
-0.0058703986
-0.0058703986
-0.0057172603
-0.005564122
-0.0057172603
-0.0058703986
-0.0058703986
-0.0058703986
-0.006023537
-0.0058703986
-0.0058703986
-0.0058703986
-0.0058703986
-0.006023537
-0.0061766747
-0.006329813
-0.0061766747
-0.006023537
-0.006023537
-0.0058703986
-0.006023537
-0.006023537
-0.006023537
-0.0058703986
-0.0058703986
-0.0058703986
-0.0058703986
-0.0061766747
-0.006329813
-0.0064829513
-0.006329813
-0.006329813
-0.0061766747
-0.0061766747
-0.006329813
-0.006636089
-0.006636089
-0.0064829513
-0.0061766747
-0.006023537
-0.006023537
-0.0061766747
-0.0061766747
-0.0061766747
-0.006329813
-0.006329813
-0.006329813
-0.0061766747
-0.006329813
-0.006329813
-0.006329813
-0.006329813
-0.0064829513
-0.0064829513
-0.006329813
-0.006023537
-0.0061766747
-0.0064829513
-0.0064829513
-0.0061766747
-0.006023537
-0.0061766747
-0.006329813
-0.006329813
-0.0061766747
-0.006023537
-0.006023537
-0.006023537
-0.006023537
-0.006023537
-0.0061766747
-0.006329813
-0.0061766747
-0.006023537
-0.0058703986
-0.006023537
-0.0061766747
-0.0061766747
-0.0061766747
-0.0061766747
-0.006329813
-0.0064829513
-0.0064829513
-0.006329813
-0.006329813
-0.006023537
-0.0058703986
-0.0057172603
-0.0058703986
-0.006023537
-0.006023537
-0.0061766747
-0.0061766747
-0.0061766747
-0.006329813
-0.006329813
-0.006329813
-0.006329813
-0.0064829513
-0.006329813
-0.0061766747
-0.006023537
-0.0061766747
-0.006329813
-0.0061766747
-0.006023537
-0.0058703986
-0.0058703986
-0.006023537
-0.0061766747
-0.0061766747
-0.0061766747
-0.006023537
-0.0058703986
-0.0057172603
-0.0057172603
-0.0057172603
-0.0057172603
-0.0058703986
-0.006023537
-0.006023537
-0.0061766747
-0.0061766747
-0.0061766747
-0.006023537
-0.0058703986
-0.0057172603
-0.0057172603
-0.006023537
-0.0061766747
-0.006023537
-0.0058703986
-0.006023537
-0.0061766747
-0.0061766747
-0.006023537
-0.0058703986
-0.005564122
-0.005564122
-0.005564122
-0.0057172603
-0.0057172603
-0.0058703986
-0.006023537
-0.0061766747
-0.0061766747
-0.0058703986
-0.0057172603
-0.0058703986
-0.0058703986
-0.0058703986
-0.0057172603
-0.0057172603
-0.0057172603
-0.0057172603
-0.0057172603
-0.0057172603
-0.0057172603
-0.005564122
-0.005410984
-0.005257846
-0.005410984
-0.005564122
-0.005564122
-0.005410984
-0.0051047076
-0.0051047076
-0.005257846
-0.005410984
-0.005564122
-0.005410984
-0.005257846
-0.0051047076
-0.005257846
-0.005564122
-0.005564122
-0.005257846
-0.0047984314
-0.0047984314
-0.0051047076
-0.005257846
-0.005410984
-0.005410984
-0.005410984
-0.005410984
-0.005410984
-0.005410984
-0.005257846
-0.0051047076
-0.0049515693
-0.004645293
-0.004492155
-0.004339017
-0.004339017
-0.004645293
-0.0047984314
-0.004645293
-0.004339017
-0.0041858787
-0.004339017
-0.004645293
-0.0047984314
-0.004645293
-0.004492155
-0.004492155
-0.004645293
-0.004492155
-0.0041858787
-0.003879602
-0.003879602
-0.0040327404
-0.004339017
-0.004339017
-0.0041858787
-0.0040327404
-0.0040327404
-0.0041858787
-0.0041858787
-0.0041858787
-0.003879602
-0.0037264642
-0.0037264642
-0.003879602
-0.0041858787
-0.0041858787
-0.0041858787
-0.0040327404
-0.0037264642
-0.0032670496
-0.0032670496
-0.0037264642
-0.0041858787
-0.0041858787
-0.003879602
-0.0037264642
-0.0037264642
-0.0037264642
-0.0035733257
-0.0032670496
-0.0031139115
-0.0031139115
-0.0031139115
-0.0031139115
-0.0031139115
-0.0031139115
-0.0029607734
-0.0029607734
-0.0029607734
-0.0029607734
-0.0031139115
-0.0031139115
-0.0031139115
-0.002807635
-0.0025013587
-0.0023482207
-0.0025013587
-0.002654497
-0.002654497
-0.002654497
-0.0025013587
-0.0023482207
-0.0021950824
-0.0021950824
-0.0021950824
-0.0023482207
-0.0025013587
-0.0023482207
-0.0021950824
-0.001888806
-0.0020419443
-0.0020419443
-0.0020419443
-0.001888806
-0.001888806
-0.0017356678
-0.0017356678
-0.0017356678
-0.0017356678
-0.0017356678
-0.0017356678
-0.0017356678
-0.0014293917
-0.0012762535
-0.0014293917
-0.0017356678
-0.0017356678
-0.0014293917
-0.0012762535
-0.0012762535
-0.0014293917
-0.0014293917
-0.0012762535
-0.0011231153
-0.0011231153
-0.0012762535
-9.699772E-4
-5.105627E-4
-3.5742443E-4
-5.105627E-4
-9.699772E-4
-9.699772E-4
-8.1683893E-4
-8.1683893E-4
-8.1683893E-4
-8.1683893E-4
-6.6370086E-4
-3.5742443E-4
-3.5742443E-4
-3.5742443E-4
-3.5742443E-4
-3.5742443E-4
-2.0428632E-4
-2.0428632E-4
-2.0428632E-4
-5.114815E-5
-5.114815E-5
-2.0428632E-4
-3.5742443E-4
-5.114815E-5
4.0826638E-4
5.614045E-4
2.551282E-4
2.551282E-4
4.0826638E-4
7.145427E-4
7.145427E-4
8.676809E-4
8.676809E-4
7.145427E-4
5.614045E-4
5.614045E-4
