# Supplementary material for: Performances of the PIPER scalable child human body model in accident reconstruction
Source: PLoS One. 2017 Nov 14;12(11):e0187916. doi: 10.1371/journal.pone.0187916 (PMC5685610; doi:10.1371/journal.pone.0187916)
Supplement: S3 Data — This zip folder contains input accelerations for reproducibility of the accident reconstruction. Also, the readings from the dummy sensor are reported for reproducibility of the calculations. (ZIP) [file pone.0187916.s011.zip › CHANNEL/RAC03.021]

Test object number          :1
Name of the channel         :
Laboratory channel code     :16NECKUP00Q6FOZP
Customer channel code       :16NECKUP00Q6FOZP
Channel code                :16NECKUP00Q6FOZP
Unit                        :kN
Direction                   :Z
Dimension                   :FO
Transducer type             :SN0117/Z/FO
Pre-filter type             :4000Hz 6pole Butterworth (device internal)
Cut off frequency           :4000.0
Channel frequency class     :2000
Channel amplitude class     :6.0
Reference channel           :implicit
Reference channel name      :NOVALUE
Data source                 :transducer
Data status                 :ok
Sampling interval           :5.0E-5
Bit resolution              :16
.ValidationRemark           :Seulement la gamme [-0.4096 sec; 40.0 sec] a �t� lue. Gamme demand�e: [-6.0 sec; 40.0 sec].
Time of first sample        :-0.2
Number of samples           :14000
First global maximum value  :4.5023637
Time of maximum value       :0.0872
First global minimum value  :-0.088997774
Time of minimum value       :0.25014997
Start offset interval       :-0.1
End offset interval         :-0.05
8.204621E-4
8.204621E-4
8.204621E-4
0.0010037646
0.001187067
0.0010037646
6.371597E-4
6.371597E-4
8.204621E-4
0.0013703697
0.0021035797
0.0022868821
0.0021035797
0.0017369747
0.0015536721
0.0013703697
0.001187067
0.001187067
0.0015536721
0.0017369747
0.0013703697
0.0010037646
6.371597E-4
6.371597E-4
8.204621E-4
0.0013703697
0.0015536721
0.0013703697
0.0010037646
8.204621E-4
8.204621E-4
0.001187067
0.0013703697
0.0010037646
4.53857E-4
4.53857E-4
6.371597E-4
0.0010037646
0.0010037646
6.371597E-4
6.371597E-4
0.0010037646
0.0015536721
0.0015536721
0.0013703697
8.204621E-4
0.0010037646
0.0013703697
0.0017369747
0.0019202773
0.0017369747
0.0013703697
8.204621E-4
6.371597E-4
6.371597E-4
0.001187067
0.0015536721
0.0013703697
0.001187067
0.0013703697
0.0019202773
0.0021035797
0.0017369747
8.204621E-4
4.53857E-4
0.0010037646
0.0015536721
0.0017369747
0.0015536721
0.0019202773
0.0022868821
0.0022868821
0.0017369747
0.0013703697
0.0013703697
0.0013703697
0.0015536721
0.0017369747
0.0013703697
0.001187067
0.0013703697
0.0017369747
0.0019202773
0.0019202773
0.0019202773
0.0017369747
0.0017369747
0.0017369747
0.0015536721
0.0015536721
0.0017369747
0.0019202773
0.0019202773
0.0015536721
0.0015536721
0.0017369747
0.0021035797
0.0022868821
0.0024701846
0.0019202773
0.0013703697
0.0015536721
0.0019202773
0.0021035797
0.0015536721
0.0013703697
0.0015536721
0.0021035797
0.0024701846
0.0022868821
0.0021035797
0.0017369747
0.0013703697
0.0010037646
0.001187067
0.0017369747
0.0021035797
0.0022868821
0.0024701846
0.0022868821
0.0021035797
0.0019202773
0.0017369747
0.0015536721
0.001187067
0.001187067
0.0013703697
0.0019202773
0.0021035797
0.0022868821
0.0022868821
0.0019202773
0.0019202773
0.0022868821
0.0022868821
0.0024701846
0.0021035797
0.0015536721
0.0010037646
0.0010037646
0.0013703697
0.0021035797
0.0022868821
0.0021035797
0.0017369747
0.0017369747
0.0021035797
0.0024701846
0.0024701846
0.0022868821
0.0022868821
0.0021035797
0.0022868821
0.0024701846
0.0026534873
0.0022868821
0.0015536721
0.0015536721
0.0019202773
0.0022868821
0.0017369747
0.0013703697
0.0017369747
0.0022868821
0.0021035797
0.0017369747
0.0015536721
0.0017369747
0.0021035797
0.0024701846
0.0022868821
0.0015536721
0.001187067
0.001187067
0.0013703697
0.0017369747
0.0021035797
0.0022868821
0.0024701846
0.0021035797
0.0017369747
0.0019202773
0.0022868821
0.0024701846
0.0024701846
0.0024701846
0.0024701846
0.0022868821
0.0021035797
0.0019202773
0.0022868821
0.0024701846
0.0022868821
0.0021035797
0.0022868821
0.0021035797
0.0015536721
0.001187067
0.0017369747
0.0024701846
0.0032033948
0.0033866973
0.0032033948
0.0026534873
0.0021035797
0.0015536721
0.0013703697
0.0013703697
0.0017369747
0.0022868821
0.0028367897
0.0032033948
0.0032033948
0.0030200924
0.0026534873
0.0024701846
0.0024701846
0.0022868821
0.0021035797
0.0019202773
0.0021035797
0.0024701846
0.0026534873
0.0028367897
0.0030200924
0.0028367897
0.0028367897
0.0030200924
0.0032033948
0.0032033948
0.0030200924
0.0030200924
0.0028367897
0.0024701846
0.0019202773
0.0021035797
0.0026534873
0.0030200924
0.0032033948
0.0030200924
0.0030200924
0.0033866973
0.0035699997
0.0032033948
0.0028367897
0.0028367897
0.0030200924
0.0030200924
0.0026534873
0.0022868821
0.0019202773
0.0017369747
0.0019202773
0.0024701846
0.0030200924
0.0035699997
0.0035699997
0.0030200924
0.0026534873
0.0026534873
0.0028367897
0.0028367897
0.0024701846
0.0022868821
0.0024701846
0.0028367897
0.0026534873
0.0022868821
0.0021035797
0.0022868821
0.0024701846
0.0026534873
0.0026534873
0.0030200924
0.0033866973
0.0035699997
0.0033866973
0.0028367897
0.0026534873
0.0028367897
0.0030200924
0.0030200924
0.0026534873
0.0024701846
0.0024701846
0.0026534873
0.0026534873
0.0028367897
0.0028367897
0.0022868821
0.0019202773
0.0019202773
0.0024701846
0.0024701846
0.0021035797
0.0017369747
0.0017369747
0.0021035797
0.0026534873
0.0028367897
0.0024701846
0.0017369747
0.0017369747
0.0019202773
0.0022868821
0.0022868821
0.0021035797
0.0021035797
0.0021035797
0.0017369747
0.0015536721
0.0015536721
0.0019202773
0.0021035797
0.0021035797
0.0021035797
0.0022868821
0.0022868821
0.0021035797
0.0022868821
0.0022868821
0.0022868821
0.0024701846
0.0028367897
0.0024701846
0.0017369747
0.0013703697
0.001187067
0.0013703697
0.0017369747
0.0019202773
0.0022868821
0.0022868821
0.0022868821
0.0019202773
0.0017369747
0.0015536721
0.0017369747
0.0019202773
0.0022868821
0.0022868821
0.0021035797
0.0013703697
0.001187067
0.0015536721
0.0021035797
0.0021035797
0.0017369747
0.0015536721
0.0015536721
0.0019202773
0.0021035797
0.0021035797
0.0022868821
0.0022868821
0.0022868821
0.0019202773
0.0017369747
0.0019202773
0.0019202773
0.0015536721
0.0015536721
0.0017369747
0.0024701846
0.0028367897
0.0026534873
0.0021035797
0.0019202773
0.0024701846
0.0026534873
0.0022868821
0.0015536721
0.0013703697
0.0019202773
0.0024701846
0.0024701846
0.0021035797
0.0013703697
0.0013703697
0.0021035797
0.0024701846
0.0026534873
0.0026534873
0.0028367897
0.0028367897
0.0024701846
0.0021035797
0.0017369747
0.0017369747
0.0019202773
0.0021035797
0.0024701846
0.0026534873
0.0026534873
0.0022868821
0.0019202773
0.0017369747
0.0021035797
0.0030200924
0.0033866973
0.0032033948
0.0026534873
0.0022868821
0.0022868821
0.0024701846
0.0024701846
0.0024701846
0.0026534873
0.0030200924
0.0032033948
0.0030200924
0.0030200924
0.0032033948
0.0035699997
0.0035699997
0.0032033948
0.0030200924
0.0032033948
0.0032033948
0.0030200924
0.0032033948
0.0035699997
0.0037533024
0.0033866973
0.0032033948
0.0030200924
0.0028367897
0.0026534873
0.0026534873
0.0028367897
0.0032033948
0.0033866973
0.0030200924
0.0026534873
0.0022868821
0.0022868821
0.0026534873
0.0028367897
0.0028367897
0.0028367897
0.0030200924
0.0033866973
0.0037533024
0.0037533024
0.0035699997
0.0035699997
0.0032033948
0.0028367897
0.0028367897
0.0033866973
0.0039366046
0.0041199075
0.00430321
0.0041199075
0.0037533024
0.0035699997
0.0035699997
0.0033866973
0.0033866973
0.0032033948
0.0032033948
0.0035699997
0.0037533024
0.0037533024
0.0035699997
0.0035699997
0.0039366046
0.0041199075
0.0039366046
0.0037533024
0.0032033948
0.0030200924
0.0030200924
0.0028367897
0.0028367897
0.0028367897
0.0032033948
0.0035699997
0.0035699997
0.0033866973
0.0035699997
0.0037533024
0.0039366046
0.0041199075
0.0041199075
0.0041199075
0.0041199075
0.00430321
0.00430321
0.0041199075
0.0037533024
0.0037533024
0.0041199075
0.0039366046
0.0035699997
0.0033866973
0.0039366046
0.0044865124
0.0039366046
0.0032033948
0.0030200924
0.0037533024
0.00430321
0.0044865124
0.0041199075
0.0037533024
0.0037533024
0.0039366046
0.0041199075
0.00430321
0.0044865124
0.0044865124
0.0039366046
0.0039366046
0.00430321
0.0044865124
0.0039366046
0.0033866973
0.0033866973
0.0039366046
0.004669815
0.0044865124
0.0039366046
0.0037533024
0.0039366046
0.0044865124
0.0048531173
0.0050364197
0.00430321
0.0039366046
0.0041199075
0.00430321
0.0044865124
0.004669815
0.0048531173
0.0050364197
0.004669815
0.0041199075
0.0039366046
0.00430321
0.0044865124
0.0044865124
0.00430321
0.0041199075
0.0044865124
0.0048531173
0.004669815
0.0039366046
0.0035699997
0.0039366046
0.0041199075
0.00430321
0.0041199075
0.0041199075
0.0041199075
0.00430321
0.0044865124
0.0044865124
0.004669815
0.0044865124
0.0041199075
0.0037533024
0.00430321
0.005403025
0.0059529324
0.0050364197
0.0035699997
0.0028367897
0.0035699997
0.0044865124
0.004669815
0.0044865124
0.0044865124
0.004669815
0.0048531173
0.004669815
0.00430321
0.00430321
0.004669815
0.0048531173
0.0048531173
0.0048531173
0.0048531173
0.004669815
0.0039366046
0.0033866973
0.0032033948
0.0032033948
0.0030200924
0.0035699997
0.0044865124
0.005219722
0.0048531173
0.00430321
0.0037533024
0.0037533024
0.0039366046
0.0044865124
0.0048531173
0.0048531173
0.0044865124
0.004669815
0.0048531173
0.0048531173
0.004669815
0.00430321
0.0041199075
0.0037533024
0.0035699997
0.0037533024
0.0037533024
0.0039366046
0.0044865124
0.004669815
0.0041199075
0.0035699997
0.0032033948
0.0035699997
0.0039366046
0.0039366046
0.0039366046
0.0041199075
0.0044865124
0.004669815
0.004669815
0.0044865124
0.0041199075
0.0041199075
0.0041199075
0.0044865124
0.0048531173
0.0048531173
0.00430321
0.0035699997
0.0035699997
0.0039366046
0.0044865124
0.0050364197
0.005219722
0.0050364197
0.0044865124
0.00430321
0.0044865124
0.004669815
0.004669815
0.0044865124
0.0044865124
0.004669815
0.004669815
0.0041199075
0.0032033948
0.0033866973
0.0041199075
0.004669815
0.0048531173
0.004669815
0.0041199075
0.0037533024
0.0039366046
0.0048531173
0.0050364197
0.004669815
0.00430321
0.0044865124
0.004669815
0.0048531173
0.0048531173
0.004669815
0.0044865124
0.0044865124
0.0048531173
0.005219722
0.0050364197
0.00430321
0.0039366046
0.0044865124
0.005219722
0.005219722
0.0044865124
0.0037533024
0.0035699997
0.0037533024
0.0039366046
0.0041199075
0.00430321
0.00430321
0.0041199075
0.0039366046
0.0037533024
0.0039366046
0.00430321
0.004669815
0.0048531173
0.004669815
0.0044865124
0.0041199075
0.0039366046
0.0037533024
0.0037533024
0.00430321
0.004669815
0.0044865124
0.0041199075
0.0041199075
0.0039366046
0.0035699997
0.0035699997
0.0035699997
0.0037533024
0.0037533024
0.0035699997
0.0035699997
0.0039366046
0.0041199075
0.0037533024
0.0032033948
0.0032033948
0.0037533024
0.0044865124
0.0044865124
0.0041199075
0.0037533024
0.0035699997
0.0037533024
0.0035699997
0.0033866973
0.0032033948
0.0032033948
0.0035699997
0.0035699997
0.0035699997
0.0033866973
0.0033866973
0.0035699997
0.0035699997
0.0033866973
0.0033866973
0.0035699997
0.0035699997
0.0033866973
0.0032033948
0.0033866973
0.0033866973
0.0032033948
0.0028367897
0.0030200924
0.0033866973
0.0033866973
0.0030200924
0.0024701846
0.0022868821
0.0024701846
0.0026534873
0.0026534873
0.0028367897
0.0032033948
0.0033866973
0.0030200924
0.0024701846
0.0022868821
0.0024701846
0.0028367897
0.0030200924
0.0030200924
0.0026534873
0.0021035797
0.0019202773
0.0019202773
0.0021035797
0.0022868821
0.0021035797
0.0019202773
0.0019202773
0.0021035797
0.0019202773
0.0017369747
0.0015536721
0.0013703697
0.0017369747
0.0022868821
0.0028367897
0.0028367897
0.0022868821
0.0015536721
0.001187067
0.0013703697
0.0015536721
0.0015536721
0.0015536721
0.0019202773
0.0022868821
0.0019202773
0.0013703697
0.0010037646
0.001187067
0.0017369747
0.0017369747
0.0013703697
0.0013703697
0.0017369747
0.0022868821
0.0022868821
0.0017369747
0.0015536721
0.0013703697
0.001187067
0.001187067
0.0015536721
0.0017369747
0.0017369747
0.0015536721
0.0015536721
0.0015536721
0.0015536721
0.0015536721
0.001187067
0.0010037646
0.001187067
0.0013703697
0.0010037646
6.371597E-4
2.7055456E-4
8.725212E-5
2.7055456E-4
0.001187067
0.0021035797
0.0028367897
0.0028367897
0.0021035797
0.0010037646
2.7055456E-4
6.371597E-4
0.001187067
0.0015536721
0.0013703697
0.0010037646
0.001187067
0.0013703697
0.001187067
0.0010037646
0.0010037646
0.001187067
0.001187067
0.001187067
0.001187067
0.001187067
0.0013703697
0.0017369747
0.0019202773
0.0017369747
0.0017369747
0.0017369747
0.0015536721
0.0010037646
6.371597E-4
6.371597E-4
0.001187067
0.0017369747
0.0017369747
0.0010037646
6.371597E-4
8.204621E-4
0.0015536721
0.0021035797
0.0021035797
0.0019202773
0.0019202773
0.0017369747
0.0015536721
0.0015536721
0.0017369747
0.0017369747
0.0017369747
0.0015536721
0.0013703697
0.001187067
0.0010037646
0.0010037646
0.0017369747
0.0022868821
0.0024701846
0.0022868821
0.0022868821
0.0022868821
0.0022868821
0.0021035797
0.0019202773
0.0019202773
0.0019202773
0.0017369747
0.0015536721
0.0015536721
0.0017369747
0.0019202773
0.0021035797
0.0022868821
0.0021035797
0.0017369747
0.0017369747
0.0019202773
0.0021035797
0.0019202773
0.0017369747
0.0013703697
0.0015536721
0.0021035797
0.0028367897
0.0028367897
0.0022868821
0.0019202773
0.0019202773
0.0021035797
0.0024701846
0.0026534873
0.0024701846
0.0024701846
0.0028367897
0.0030200924
0.0028367897
0.0024701846
0.0021035797
0.0022868821
0.0028367897
0.0032033948
0.0028367897
0.0024701846
0.0022868821
0.0022868821
0.0028367897
0.0037533024
0.0041199075
0.0037533024
0.0032033948
0.0030200924
0.0032033948
0.0037533024
0.0039366046
0.0037533024
0.0033866973
0.0030200924
0.0030200924
0.0030200924
0.0030200924
0.0032033948
0.0032033948
0.0033866973
0.0035699997
0.0033866973
0.0030200924
0.0028367897
0.0030200924
0.0033866973
0.0033866973
0.0033866973
0.0037533024
0.0041199075
0.0041199075
0.0041199075
0.0044865124
0.0044865124
0.0039366046
0.0032033948
0.0028367897
0.0030200924
0.0032033948
0.0032033948
0.0032033948
0.0033866973
0.0039366046
0.0041199075
0.0039366046
0.0041199075
0.00430321
0.0044865124
0.0044865124
0.0044865124
0.0041199075
0.0033866973
0.0028367897
0.0030200924
0.0035699997
0.00430321
0.00430321
0.0035699997
0.0030200924
0.0030200924
0.0035699997
0.0039366046
0.0039366046
0.0037533024
0.0037533024
0.0037533024
0.0037533024
0.0041199075
0.00430321
0.0039366046
0.0033866973
0.0033866973
0.0039366046
0.00430321
0.0041199075
0.0035699997
0.0032033948
0.0033866973
0.0039366046
0.0041199075
0.0041199075
0.0037533024
0.0033866973
0.0037533024
0.0044865124
0.005219722
0.005219722
0.0048531173
0.00430321
0.0037533024
0.0037533024
0.0041199075
0.0044865124
0.0048531173
0.0048531173
0.004669815
0.0041199075
0.0039366046
0.00430321
0.0048531173
0.005219722
0.005403025
0.005403025
0.005403025
0.005403025
0.005586327
0.005403025
0.0048531173
0.0041199075
0.0041199075
0.00430321
0.0044865124
0.004669815
0.004669815
0.0048531173
0.0050364197
0.005219722
0.0050364197
0.0044865124
0.0039366046
0.0039366046
0.0044865124
0.005219722
0.005403025
0.005219722
0.0050364197
0.0050364197
0.0050364197
0.0050364197
0.005219722
0.005403025
0.005586327
0.00576963
0.0059529324
0.0059529324
0.00576963
0.005403025
0.005219722
0.005403025
0.0050364197
0.004669815
0.0048531173
0.005219722
0.005219722
0.004669815
0.00430321
0.0044865124
0.0050364197
0.005403025
0.005219722
0.0050364197
0.0048531173
0.004669815
0.0048531173
0.0050364197
0.0050364197
0.0050364197
0.0050364197
0.0050364197
0.0050364197
0.0050364197
0.005219722
0.005219722
0.0048531173
0.0044865124
0.0041199075
0.0044865124
0.0048531173
0.0050364197
0.0050364197
0.0050364197
0.0048531173
0.004669815
0.004669815
0.0048531173
0.0048531173
0.004669815
0.004669815
0.0048531173
0.0048531173
0.0048531173
0.0050364197
0.0050364197
0.0048531173
0.004669815
0.004669815
0.0050364197
0.005219722
0.005403025
0.005403025
0.0050364197
0.0048531173
0.0048531173
0.0050364197
0.0048531173
0.0048531173
0.0050364197
0.0048531173
0.0044865124
0.0039366046
0.0037533024
0.0037533024
0.00430321
0.004669815
0.004669815
0.0041199075
0.0035699997
0.0035699997
0.0037533024
0.0033866973
0.0032033948
0.0033866973
0.0037533024
0.0035699997
0.0030200924
0.0026534873
0.0026534873
0.0028367897
0.0032033948
0.0032033948
0.0035699997
0.0037533024
0.0035699997
0.0033866973
0.0035699997
0.0037533024
0.0033866973
0.0028367897
0.0022868821
0.0021035797
0.0024701846
0.0030200924
0.0033866973
0.0032033948
0.0033866973
0.0037533024
0.0037533024
0.0035699997
0.0032033948
0.0024701846
0.0021035797
0.0024701846
0.0028367897
0.0032033948
0.0030200924
0.0026534873
0.0024701846
0.0026534873
0.0030200924
0.0030200924
0.0024701846
0.0019202773
0.0021035797
0.0026534873
0.0030200924
0.0026534873
0.0019202773
0.0017369747
0.0017369747
0.0019202773
0.0022868821
0.0024701846
0.0024701846
0.0022868821
0.0022868821
0.0024701846
0.0024701846
0.0022868821
0.0022868821
0.0021035797
0.0017369747
0.0015536721
0.0017369747
0.0021035797
0.0024701846
0.0024701846
0.0021035797
0.0015536721
0.0017369747
0.0024701846
0.0022868821
0.0013703697
6.371597E-4
0.001187067
0.0022868821
0.0028367897
0.0026534873
0.0019202773
0.0013703697
0.0013703697
0.0017369747
0.0017369747
0.0015536721
0.0015536721
0.0021035797
0.0026534873
0.0026534873
0.0026534873
0.0022868821
0.0021035797
0.0022868821
0.0026534873
0.0030200924
0.0032033948
0.0028367897
0.0022868821
0.0024701846
0.0030200924
0.0032033948
0.0033866973
0.0035699997
0.0037533024
0.0037533024
0.0033866973
0.0028367897
0.0026534873
0.0026534873
0.0028367897
0.0030200924
0.0033866973
0.0035699997
0.0035699997
0.0037533024
0.0039366046
0.0039366046
0.0037533024
0.0035699997
0.0035699997
0.0037533024
0.0041199075
0.0044865124
0.0044865124
0.0041199075
0.0035699997
0.0037533024
0.0039366046
0.0041199075
0.0041199075
0.00430321
0.0041199075
0.0041199075
0.00430321
0.0044865124
0.00430321
0.0041199075
0.0041199075
0.00430321
0.004669815
0.0050364197
0.0050364197
0.0044865124
0.0039366046
0.0037533024
0.0041199075
0.004669815
0.0050364197
0.0048531173
0.004669815
0.0050364197
0.005219722
0.005403025
0.005219722
0.0050364197
0.0048531173
0.0050364197
0.005403025
0.00576963
0.0059529324
0.00576963
0.005586327
0.005219722
0.0050364197
0.005219722
0.005403025
0.005403025
0.005219722
0.0050364197
0.005219722
0.005586327
0.00576963
0.005403025
0.005219722
0.005219722
0.005403025
0.00576963
0.0059529324
0.005586327
0.0050364197
0.0048531173
0.005219722
0.00576963
0.00650284
0.00650284
0.0059529324
0.005403025
0.005403025
0.0059529324
0.0068694446
0.00723605
0.0066861426
0.00576963
0.005219722
0.005586327
0.006136235
0.0059529324
0.005586327
0.005586327
0.006136235
0.0063195378
0.006136235
0.0059529324
0.006136235
0.00650284
0.00650284
0.006136235
0.00576963
0.006136235
0.00650284
0.0066861426
0.00650284
0.006136235
0.0059529324
0.0063195378
0.0068694446
0.0066861426
0.00650284
0.0063195378
0.0068694446
0.00723605
0.0074193524
0.00723605
0.00723605
0.0068694446
0.0063195378
0.00576963
0.005403025
0.005403025
0.0059529324
0.0066861426
0.0066861426
0.00650284
0.0063195378
0.0063195378
0.00650284
0.00650284
0.00650284
0.0066861426
0.0074193524
0.0076026553
0.0070527475
0.0063195378
0.00576963
0.00576963
0.006136235
0.0066861426
0.0066861426
0.0066861426
0.0066861426
0.00650284
0.005586327
0.005219722
0.00576963
0.00650284
0.0068694446
0.00650284
0.006136235
0.00650284
0.00723605
0.0076026553
0.0070527475
0.0063195378
0.006136235
0.006136235
0.006136235
0.0063195378
0.0066861426
0.0070527475
0.0070527475
0.00650284
0.0059529324
0.005586327
0.005586327
0.0059529324
0.0066861426
0.0074193524
0.0076026553
0.0070527475
0.0063195378
0.006136235
0.0066861426
0.00723605
0.00723605
0.0068694446
0.0066861426
0.0063195378
0.00650284
0.0068694446
0.00723605
0.0068694446
0.00650284
0.00650284
0.0066861426
0.0068694446
0.0068694446
0.0068694446
0.0066861426
0.0063195378
0.0066861426
0.0074193524
0.0077859573
0.0076026553
0.00723605
0.0070527475
0.0076026553
0.00796926
0.0077859573
0.0077859573
0.0076026553
0.00723605
0.00723605
0.0074193524
0.0077859573
0.00796926
0.0077859573
0.0074193524
0.0074193524
0.0076026553
0.0076026553
0.0076026553
0.0074193524
0.0076026553
0.0077859573
0.00796926
0.00796926
0.0076026553
0.0074193524
0.0074193524
0.0076026553
0.0077859573
0.0074193524
0.0068694446
0.0068694446
0.00723605
0.0076026553
0.0077859573
0.0077859573
0.0077859573
0.00796926
0.008335865
0.008519168
0.008519168
0.00796926
0.0076026553
0.0076026553
0.00796926
0.008519168
0.008519168
0.008152562
0.008152562
0.008519168
0.00870247
0.008335865
0.00796926
0.0077859573
0.00796926
0.0077859573
0.00796926
0.008152562
0.00796926
0.0077859573
0.0076026553
0.00796926
0.008519168
0.00870247
0.008519168
0.008335865
0.008335865
0.008519168
0.008519168
0.008335865
0.00796926
0.008152562
0.008335865
0.00870247
0.008519168
0.008335865
0.008519168
0.009069075
0.009618983
0.009618983
0.009069075
0.008519168
0.008519168
0.008885773
0.009069075
0.008885773
0.008335865
0.00796926
0.00796926
0.008152562
0.008152562
0.00796926
0.008152562
0.00870247
0.009069075
0.00870247
0.0077859573
0.00723605
0.0076026553
0.008152562
0.008519168
0.008519168
0.008152562
0.008152562
0.008519168
0.008519168
0.00870247
0.00870247
0.008519168
0.008519168
0.008519168
0.008335865
0.008335865
0.008335865
0.008335865
0.008519168
0.00870247
0.008519168
0.008335865
0.00796926
0.0076026553
0.0074193524
0.0076026553
0.00796926
0.008335865
0.00870247
0.008885773
0.008885773
0.00870247
0.008519168
0.008335865
0.008335865
0.008519168
0.008519168
0.00870247
0.008885773
0.008519168
0.008335865
0.008519168
0.00870247
0.008519168
0.00796926
0.0074193524
0.0076026553
0.008152562
0.008519168
0.008519168
0.008519168
0.00870247
0.008519168
0.008152562
0.00796926
0.00796926
0.008519168
0.008519168
0.008152562
0.00796926
0.008335865
0.009069075
0.009252378
0.009069075
0.008885773
0.00870247
0.00870247
0.008519168
0.008335865
0.008335865
0.008335865
0.008335865
0.008335865
0.008519168
0.00870247
0.009069075
0.009069075
0.008519168
0.00796926
0.00796926
0.008519168
0.008885773
0.00870247
0.008519168
0.008519168
0.008519168
0.009069075
0.009435681
0.009618983
0.009252378
0.00870247
0.008335865
0.0077859573
0.0077859573
0.008152562
0.008519168
0.008885773
0.008885773
0.008885773
0.008885773
0.00870247
0.008519168
0.008519168
0.008885773
0.009252378
0.009069075
0.008519168
0.008152562
0.008519168
0.009069075
0.009435681
0.009252378
0.009069075
0.009252378
0.009252378
0.009252378
0.009252378
0.009069075
0.009069075
0.009252378
0.009435681
0.009802286
0.009802286
0.009618983
0.009802286
0.009985588
0.009802286
0.009618983
0.009435681
0.009618983
0.009618983
0.009435681
0.009252378
0.009618983
0.010535495
0.0109021
0.010535495
0.009802286
0.009435681
0.009252378
0.009069075
0.009252378
0.009802286
0.010352192
0.010352192
0.009802286
0.009435681
0.009618983
0.010352192
0.010718797
0.010535495
0.010352192
0.010352192
0.010718797
0.011085403
0.0109021
0.0101688905
0.009435681
0.009618983
0.010352192
0.0109021
0.011268705
0.011085403
0.010718797
0.010535495
0.010718797
0.0109021
0.010718797
0.010535495
0.010535495
0.010535495
0.0109021
0.011635311
0.012185219
0.012185219
0.011452008
0.0109021
0.0109021
0.011085403
0.011452008
0.011818613
0.011818613
0.011635311
0.011268705
0.010718797
0.0101688905
0.009985588
0.010352192
0.0109021
0.011635311
0.012185219
0.012185219
0.012001915
0.011818613
0.011818613
0.011452008
0.011268705
0.011268705
0.011452008
0.011268705
0.0109021
0.0109021
0.011452008
0.012185219
0.012551824
0.012368521
0.012185219
0.012185219
0.011818613
0.011452008
0.011818613
0.012368521
0.012185219
0.011452008
0.010718797
0.010718797
0.011268705
0.011818613
0.012551824
0.0129184285
0.012735126
0.012551824
0.012368521
0.012185219
0.012185219
0.011818613
0.011635311
0.011635311
0.011635311
0.011635311
0.011818613
0.012001915
0.011635311
0.011452008
0.011268705
0.011452008
0.012001915
0.012551824
0.012368521
0.012001915
0.011818613
0.011818613
0.012001915
0.012001915
0.012185219
0.012185219
0.011818613
0.011635311
0.011635311
0.011818613
0.012001915
0.012001915
0.012001915
0.011635311
0.011818613
0.012185219
0.012551824
0.012185219
0.011635311
0.011085403
0.011268705
0.011635311
0.011818613
0.011818613
0.011635311
0.011635311
0.011268705
0.011085403
0.0109021
0.011268705
0.011635311
0.011635311
0.011452008
0.011085403
0.011085403
0.011085403
0.011452008
0.012001915
0.012185219
0.012001915
0.011452008
0.011268705
0.011452008
0.011452008
0.011635311
0.011452008
0.011085403
0.011085403
0.011452008
0.011818613
0.011818613
0.011452008
0.011085403
0.011085403
0.011268705
0.011268705
0.011085403
0.010718797
0.010718797
0.011268705
0.011635311
0.011635311
0.0109021
0.010535495
0.010535495
0.0109021
0.011085403
0.0109021
0.010352192
0.0101688905
0.0101688905
0.010352192
0.010718797
0.011085403
0.011268705
0.011268705
0.0109021
0.010535495
0.010352192
0.011085403
0.012001915
0.012368521
0.011818613
0.011268705
0.0109021
0.011085403
0.011085403
0.010718797
0.010535495
0.010718797
0.011085403
0.011085403
0.0109021
0.010535495
0.0101688905
0.009802286
0.009985588
0.010535495
0.011085403
0.011452008
0.011452008
0.011268705
0.011452008
0.011635311
0.011635311
0.011085403
0.010535495
0.010535495
0.0109021
0.0109021
0.010718797
0.010535495
0.011085403
0.012001915
0.012368521
0.012001915
0.011085403
0.010535495
0.010718797
0.011085403
0.011452008
0.011635311
0.011635311
0.011452008
0.011085403
0.0109021
0.0109021
0.011085403
0.011268705
0.0109021
0.010535495
0.0109021
0.011452008
0.011268705
0.011085403
0.011085403
0.011452008
0.011635311
0.011818613
0.011818613
0.011452008
0.011268705
0.011452008
0.011635311
0.011635311
0.011085403
0.010535495
0.010352192
0.010535495
0.011085403
0.011635311
0.012001915
0.012185219
0.012368521
0.012185219
0.012001915
0.011635311
0.011818613
0.012185219
0.012368521
0.012368521
0.012551824
0.012735126
0.012551824
0.012368521
0.012368521
0.012368521
0.012185219
0.012001915
0.011818613
0.011818613
0.011635311
0.011818613
0.012185219
0.012185219
0.012185219
0.012185219
0.012368521
0.012368521
0.012551824
0.012551824
0.012551824
0.012551824
0.012185219
0.011818613
0.012368521
0.0131017305
0.013285033
0.0129184285
0.012551824
0.012735126
0.0131017305
0.0131017305
0.012551824
0.012368521
0.012368521
0.012551824
0.012368521
0.012185219
0.012185219
0.012368521
0.012368521
0.012735126
0.012735126
0.012551824
0.012368521
0.012185219
0.012001915
0.011818613
0.012001915
0.012185219
0.012185219
0.012185219
0.012368521
0.012551824
0.012551824
0.012185219
0.012001915
0.012185219
0.012551824
0.012551824
0.012368521
0.012551824
0.0131017305
0.013468335
0.013285033
0.0129184285
0.012368521
0.012368521
0.012368521
0.0129184285
0.013468335
0.013651638
0.0131017305
0.012368521
0.012185219
0.012551824
0.012368521
0.012185219
0.012185219
0.012735126
0.0131017305
0.012735126
0.012185219
0.012185219
0.012551824
0.0129184285
0.012735126
0.012551824
0.012368521
0.012368521
0.012368521
0.012185219
0.012001915
0.012001915
0.012185219
0.012368521
0.012368521
0.012368521
0.012001915
0.012001915
0.012001915
0.012185219
0.012185219
0.012185219
0.011818613
0.011635311
0.011452008
0.011452008
0.011818613
0.012368521
0.012368521
0.011818613
0.011268705
0.011085403
0.011452008
0.011635311
0.011818613
0.011635311
0.011452008
0.011085403
0.010718797
0.0109021
0.011818613
0.012185219
0.012001915
0.011635311
0.011452008
0.011452008
0.011452008
0.011452008
0.011818613
0.011818613
0.011452008
0.011268705
0.011268705
0.011085403
0.010535495
0.009985588
0.009985588
0.010535495
0.011085403
0.0109021
0.0101688905
0.009802286
0.0101688905
0.010352192
0.0101688905
0.009985588
0.010352192
0.010535495
0.0101688905
0.009802286
0.009802286
0.010352192
0.010718797
0.010718797
0.010352192
0.0101688905
0.009985588
0.009802286
0.0101688905
0.010352192
0.009985588
0.009618983
0.009802286
0.009802286
0.009802286
0.009618983
0.009435681
0.009435681
0.009435681
0.009252378
0.009069075
0.009252378
0.009802286
0.0101688905
0.009618983
0.009069075
0.008885773
0.00870247
0.008519168
0.008335865
0.008519168
0.008885773
0.009069075
0.008885773
0.008885773
0.00870247
0.008885773
0.008885773
0.008519168
0.008152562
0.008335865
0.008519168
0.008519168
0.008335865
0.00796926
0.0074193524
0.0070527475
0.00723605
0.0076026553
0.0077859573
0.0076026553
0.0074193524
0.0077859573
0.0077859573
0.0077859573
0.0074193524
0.0070527475
0.0074193524
0.00796926
0.008152562
0.0077859573
0.0074193524
0.00723605
0.0070527475
0.0070527475
0.00723605
0.0076026553
0.0074193524
0.0070527475
0.0068694446
0.0066861426
0.00650284
0.0068694446
0.00723605
0.0070527475
0.0063195378
0.00576963
0.0059529324
0.00650284
0.0066861426
0.0063195378
0.00576963
0.00576963
0.006136235
0.00650284
0.0066861426
0.0066861426
0.006136235
0.00576963
0.00576963
0.0059529324
0.0059529324
0.00576963
0.005586327
0.005586327
0.005586327
0.00576963
0.006136235
0.0063195378
0.006136235
0.005586327
0.005586327
0.0059529324
0.0063195378
0.006136235
0.006136235
0.0063195378
0.0063195378
0.0059529324
0.005219722
0.0050364197
0.005403025
0.00576963
0.005586327
0.0050364197
0.00430321
0.0041199075
0.004669815
0.0050364197
0.0050364197
0.004669815
0.0048531173
0.004669815
0.00430321
0.0041199075
0.0044865124
0.0050364197
0.005403025
0.0050364197
0.004669815
0.00430321
0.00430321
0.0041199075
0.00430321
0.0041199075
0.0039366046
0.0039366046
0.00430321
0.0044865124
0.0044865124
0.0041199075
0.0039366046
0.0035699997
0.0035699997
0.0037533024
0.0039366046
0.0039366046
0.0037533024
0.0035699997
0.0032033948
0.0030200924
0.0033866973
0.0037533024
0.0035699997
0.0032033948
0.0028367897
0.0026534873
0.0028367897
0.0028367897
0.0028367897
0.0026534873
0.0030200924
0.0032033948
0.0030200924
0.0026534873
0.0022868821
0.0022868821
0.0024701846
0.0024701846
0.0026534873
0.0028367897
0.0028367897
0.0028367897
0.0026534873
0.0024701846
0.0024701846
0.0024701846
0.0026534873
0.0028367897
0.0028367897
0.0026534873
0.0022868821
0.0022868821
0.0024701846
0.0022868821
0.0021035797
0.0021035797
0.0021035797
0.0019202773
0.0015536721
0.0013703697
0.0017369747
0.0019202773
0.0015536721
0.0010037646
0.0013703697
0.0017369747
0.0017369747
0.0013703697
0.0017369747
0.0022868821
0.0022868821
0.0019202773
0.0017369747
0.0017369747
0.0017369747
0.0017369747
0.0015536721
0.0015536721
0.0017369747
0.0017369747
0.0019202773
0.0019202773
0.0015536721
0.0013703697
0.001187067
0.0015536721
0.0017369747
0.0019202773
0.0019202773
0.0015536721
0.0013703697
0.0015536721
0.0021035797
0.0021035797
0.0019202773
0.0017369747
0.0015536721
0.0015536721
0.001187067
0.001187067
0.001187067
0.0013703697
0.0015536721
0.0015536721
0.0013703697
0.0010037646
8.204621E-4
0.0010037646
0.0013703697
0.0013703697
0.0010037646
8.204621E-4
0.001187067
0.0015536721
0.0015536721
0.0013703697
0.001187067
0.0015536721
0.0017369747
0.0013703697
8.204621E-4
8.204621E-4
8.204621E-4
6.371597E-4
2.7055456E-4
4.53857E-4
0.0010037646
0.0015536721
0.0015536721
0.0010037646
0.0010037646
0.001187067
0.001187067
0.0010037646
8.204621E-4
8.204621E-4
4.53857E-4
2.7055456E-4
2.7055456E-4
4.53857E-4
0.0010037646
0.0015536721
0.0013703697
0.0010037646
8.204621E-4
4.53857E-4
2.7055456E-4
2.7055456E-4
4.53857E-4
6.371597E-4
8.204621E-4
8.204621E-4
0.0010037646
0.001187067
0.0010037646
6.371597E-4
2.7055456E-4
4.53857E-4
0.0010037646
0.0015536721
0.0019202773
0.0019202773
0.0015536721
0.0013703697
0.0013703697
0.0015536721
0.0019202773
0.0015536721
8.204621E-4
6.371597E-4
8.204621E-4
0.001187067
0.001187067
0.001187067
0.001187067
0.0013703697
0.0013703697
0.001187067
0.0010037646
8.204621E-4
0.0010037646
0.0013703697
0.0015536721
0.0013703697
6.371597E-4
2.7055456E-4
6.371597E-4
0.001187067
0.001187067
6.371597E-4
8.725212E-5
2.7055456E-4
4.53857E-4
0.0010037646
0.0013703697
0.0013703697
0.0010037646
6.371597E-4
4.53857E-4
2.7055456E-4
6.371597E-4
8.204621E-4
0.001187067
0.001187067
0.0013703697
0.0015536721
0.0019202773
0.0021035797
0.0019202773
0.0013703697
0.0013703697
0.0015536721
0.0015536721
0.0013703697
0.0013703697
0.0013703697
8.204621E-4
4.53857E-4
8.204621E-4
0.0013703697
0.0015536721
0.0019202773
0.0017369747
0.0010037646
2.7055456E-4
4.53857E-4
0.001187067
0.0017369747
0.0015536721
0.0010037646
0.0010037646
0.001187067
0.0013703697
0.001187067
0.001187067
0.0013703697
0.001187067
0.0010037646
0.001187067
0.001187067
0.0010037646
8.204621E-4
0.0010037646
0.001187067
0.001187067
0.0010037646
6.371597E-4
6.371597E-4
6.371597E-4
0.0010037646
0.001187067
0.0010037646
6.371597E-4
2.7055456E-4
2.7055456E-4
4.53857E-4
2.7055456E-4
-9.605056E-5
2.7055456E-4
6.371597E-4
6.371597E-4
2.7055456E-4
-9.605056E-5
-9.605056E-5
2.7055456E-4
4.53857E-4
6.371597E-4
8.204621E-4
0.001187067
0.001187067
8.204621E-4
6.371597E-4
8.204621E-4
8.204621E-4
4.53857E-4
8.725212E-5
-9.605056E-5
8.725212E-5
-9.605056E-5
-2.79353E-4
-9.605056E-5
8.725212E-5
2.7055456E-4
-9.605056E-5
-2.79353E-4
-4.6265568E-4
-9.605056E-5
4.53857E-4
4.53857E-4
8.725212E-5
8.725212E-5
2.7055456E-4
4.53857E-4
4.53857E-4
6.371597E-4
6.371597E-4
6.371597E-4
2.7055456E-4
-2.79353E-4
-4.6265568E-4
8.725212E-5
6.371597E-4
2.7055456E-4
-4.6265568E-4
-8.2926056E-4
-4.6265568E-4
2.7055456E-4
2.7055456E-4
-4.6265568E-4
-0.0010125635
-0.0010125635
-6.459581E-4
-4.6265568E-4
-6.459581E-4
-6.459581E-4
-8.2926056E-4
-0.0010125635
-0.0010125635
-6.459581E-4
-4.6265568E-4
-4.6265568E-4
-4.6265568E-4
-4.6265568E-4
-6.459581E-4
-0.0010125635
-0.0013791684
-0.0013791684
-0.0011958659
-0.0011958659
-0.0013791684
-0.0013791684
-0.0010125635
-0.0010125635
-0.0013791684
-0.0015624703
-0.0013791684
-8.2926056E-4
-6.459581E-4
-8.2926056E-4
-0.0010125635
-8.2926056E-4
-4.6265568E-4
-6.459581E-4
-8.2926056E-4
-8.2926056E-4
-6.459581E-4
-0.0010125635
-0.0017457728
-0.0022956806
-0.0019290757
-0.0011958659
-2.79353E-4
-9.605056E-5
-8.2926056E-4
-0.0015624703
-0.0017457728
-0.0013791684
-0.0013791684
-0.0015624703
-0.0017457728
-0.0015624703
-0.0015624703
-0.0017457728
-0.0019290757
-0.0019290757
-0.0017457728
-0.0019290757
-0.0022956806
-0.0022956806
-0.0021123781
-0.0017457728
-0.0015624703
-0.0017457728
-0.0021123781
-0.0022956806
-0.0021123781
-0.0017457728
-0.0019290757
-0.002478983
-0.0026622855
-0.0022956806
-0.0019290757
-0.0021123781
-0.0021123781
-0.0019290757
-0.0019290757
-0.0017457728
-0.0019290757
-0.0019290757
-0.0019290757
-0.0021123781
-0.002478983
-0.0028455884
-0.0028455884
-0.0022956806
-0.0019290757
-0.0019290757
-0.0022956806
-0.002478983
-0.0022956806
-0.0021123781
-0.0022956806
-0.0026622855
-0.0026622855
-0.002478983
-0.0021123781
-0.0022956806
-0.0028455884
-0.0030288908
-0.0026622855
-0.0021123781
-0.0021123781
-0.0026622855
-0.0032121933
-0.0028455884
-0.0022956806
-0.0021123781
-0.0028455884
-0.0035787986
-0.0033954957
-0.0026622855
-0.0021123781
-0.0026622855
-0.0035787986
-0.003762101
-0.0033954957
-0.0030288908
-0.0030288908
-0.0030288908
-0.0026622855
-0.0022956806
-0.0026622855
-0.0030288908
-0.0033954957
-0.0032121933
-0.0028455884
-0.0026622855
-0.0030288908
-0.0035787986
-0.0039454037
-0.0035787986
-0.0030288908
-0.0026622855
-0.0030288908
-0.0033954957
-0.003762101
-0.0039454037
-0.0039454037
-0.0039454037
-0.0035787986
-0.0032121933
-0.0033954957
-0.0039454037
-0.0039454037
-0.0035787986
-0.0032121933
-0.0030288908
-0.0032121933
-0.0033954957
-0.0035787986
-0.0032121933
-0.0026622855
-0.002478983
-0.0032121933
-0.0043120077
-0.0046786126
-0.0044953106
-0.0041287057
-0.0039454037
-0.003762101
-0.0033954957
-0.0033954957
-0.003762101
-0.0041287057
-0.0044953106
-0.0044953106
-0.0041287057
-0.0035787986
-0.0035787986
-0.0041287057
-0.0043120077
-0.0043120077
-0.0041287057
-0.0041287057
-0.0041287057
-0.0043120077
-0.0046786126
-0.0048619164
-0.0048619164
-0.0046786126
-0.0044953106
-0.0043120077
-0.0046786126
-0.0048619164
-0.0044953106
-0.003762101
-0.0035787986
-0.003762101
-0.0039454037
-0.003762101
-0.0039454037
-0.0044953106
-0.0050452184
-0.0050452184
-0.0046786126
-0.0048619164
-0.0050452184
-0.0048619164
-0.0044953106
-0.0043120077
-0.0043120077
-0.0046786126
-0.0048619164
-0.0046786126
-0.0044953106
-0.0043120077
-0.0043120077
-0.0043120077
-0.0044953106
-0.0044953106
-0.0044953106
-0.0044953106
-0.0048619164
-0.0052285213
-0.0054118233
-0.0052285213
-0.0048619164
-0.0044953106
-0.0046786126
-0.0046786126
-0.0044953106
-0.0044953106
-0.0048619164
-0.0054118233
-0.005778428
-0.006145033
-0.00596173
-0.005595126
-0.0052285213
-0.0050452184
-0.0050452184
-0.0052285213
-0.0052285213
-0.0050452184
-0.0048619164
-0.0052285213
-0.0054118233
-0.0054118233
-0.005595126
-0.006145033
-0.006328335
-0.006511639
-0.006328335
-0.00596173
-0.00596173
-0.00596173
-0.00596173
-0.006328335
-0.006328335
-0.00596173
-0.0052285213
-0.0048619164
-0.0052285213
-0.005778428
-0.00596173
-0.00596173
-0.006145033
-0.006145033
-0.006145033
-0.006145033
-0.006145033
-0.006511639
-0.006511639
-0.006328335
-0.00596173
-0.005778428
-0.00596173
-0.006328335
-0.006511639
-0.006145033
-0.005595126
-0.0054118233
-0.005595126
-0.00596173
-0.006328335
-0.006511639
-0.006328335
-0.006328335
-0.006145033
-0.006145033
-0.006328335
-0.006328335
-0.006328335
-0.006145033
-0.006145033
-0.006328335
-0.006328335
-0.006328335
-0.006328335
-0.006511639
-0.006511639
-0.006328335
-0.006145033
-0.006145033
-0.006511639
-0.006511639
-0.006328335
-0.006511639
-0.0068782438
-0.0074281506
-0.0076114535
-0.0074281506
-0.0068782438
-0.006511639
-0.006328335
-0.006328335
-0.006145033
-0.00596173
-0.00596173
-0.006511639
-0.0070615457
-0.0072448486
-0.0072448486
-0.0072448486
-0.0070615457
-0.0068782438
-0.006328335
-0.006328335
-0.006511639
-0.006694941
-0.006694941
-0.0068782438
-0.0072448486
-0.0068782438
-0.006328335
-0.006145033
-0.006694941
-0.0070615457
-0.0072448486
-0.0072448486
-0.0072448486
-0.0072448486
-0.0072448486
-0.0070615457
-0.0068782438
-0.0070615457
-0.0072448486
-0.0074281506
-0.0074281506
-0.0074281506
-0.0074281506
-0.0072448486
-0.0072448486
-0.0070615457
-0.0068782438
-0.006511639
-0.006511639
-0.006511639
-0.006694941
-0.0068782438
-0.006511639
-0.00596173
-0.006145033
-0.0068782438
-0.0072448486
-0.0072448486
-0.0070615457
-0.0072448486
-0.0074281506
-0.0074281506
-0.0070615457
-0.0070615457
-0.0072448486
-0.0074281506
-0.0074281506
-0.0077947555
-0.0077947555
-0.0076114535
-0.0074281506
-0.0076114535
-0.0076114535
-0.0072448486
-0.0068782438
-0.0072448486
-0.0077947555
-0.0076114535
-0.0070615457
-0.0068782438
-0.0074281506
-0.0077947555
-0.0076114535
-0.0070615457
-0.0068782438
-0.0068782438
-0.0070615457
-0.0072448486
-0.0072448486
-0.0072448486
-0.0074281506
-0.0074281506
-0.0074281506
-0.0076114535
-0.007978058
-0.00816136
-0.007978058
-0.0074281506
-0.0070615457
-0.0070615457
-0.0074281506
-0.0076114535
-0.0072448486
-0.0068782438
-0.0068782438
-0.0072448486
-0.0076114535
-0.007978058
-0.00816136
-0.008344664
-0.008344664
-0.007978058
-0.0076114535
-0.0074281506
-0.0076114535
-0.007978058
-0.00816136
-0.0077947555
-0.0074281506
-0.0074281506
-0.0076114535
-0.0077947555
-0.0077947555
-0.0074281506
-0.0074281506
-0.0076114535
-0.007978058
-0.00816136
-0.00816136
-0.008344664
-0.00816136
-0.007978058
-0.007978058
-0.00816136
-0.00816136
-0.007978058
-0.0077947555
-0.0076114535
-0.0076114535
-0.0076114535
-0.0074281506
-0.0074281506
-0.0077947555
-0.00816136
-0.008527966
-0.008527966
-0.00816136
-0.00816136
-0.008344664
-0.008344664
-0.008344664
-0.008344664
-0.008711269
-0.008527966
-0.008344664
-0.00816136
-0.008344664
-0.008711269
-0.008711269
-0.008711269
-0.008527966
-0.008344664
-0.00816136
-0.007978058
-0.007978058
-0.0077947555
-0.0076114535
-0.00816136
-0.008711269
-0.008711269
-0.0077947555
-0.0072448486
-0.0076114535
-0.00816136
-0.00816136
-0.0077947555
-0.0076114535
-0.0077947555
-0.008344664
-0.008711269
-0.008711269
-0.008711269
-0.008894571
-0.008894571
-0.008711269
-0.00816136
-0.0077947555
-0.007978058
-0.008344664
-0.008527966
-0.008527966
-0.008527966
-0.008711269
-0.008894571
-0.008711269
-0.008344664
-0.008344664
-0.008527966
-0.008527966
-0.007978058
-0.0077947555
-0.007978058
-0.008527966
-0.009077873
-0.009261176
-0.009261176
-0.009261176
-0.008894571
-0.008527966
-0.0077947555
-0.0077947555
-0.00816136
-0.008711269
-0.008894571
-0.009077873
-0.009077873
-0.008894571
-0.008344664
-0.007978058
-0.0077947555
-0.008527966
-0.009077873
-0.009261176
-0.009077873
-0.008711269
-0.008527966
-0.008527966
-0.008711269
-0.008711269
-0.008527966
-0.008344664
-0.008711269
-0.009261176
-0.009077873
-0.008711269
-0.008894571
-0.009261176
-0.009627781
-0.009994387
-0.010177689
-0.009994387
-0.009261176
-0.008527966
-0.008344664
-0.008527966
-0.008711269
-0.008894571
-0.008894571
-0.008527966
-0.00816136
-0.008344664
-0.008894571
-0.009077873
-0.008894571
-0.008711269
-0.008894571
-0.009261176
-0.009627781
-0.009627781
-0.009077873
-0.008527966
-0.00816136
-0.008344664
-0.008711269
-0.008344664
-0.00816136
-0.007978058
-0.00816136
-0.00816136
-0.00816136
-0.008344664
-0.008894571
-0.009444478
-0.009627781
-0.009077873
-0.008711269
-0.008711269
-0.008711269
-0.008527966
-0.007978058
-0.0077947555
-0.0077947555
-0.0077947555
-0.0076114535
-0.0072448486
-0.0070615457
-0.0077947555
-0.008894571
-0.009261176
-0.008711269
-0.00816136
-0.00816136
-0.00816136
-0.00816136
-0.008344664
-0.008527966
-0.008527966
-0.00816136
-0.007978058
-0.007978058
-0.007978058
-0.007978058
-0.0077947555
-0.0076114535
-0.0076114535
-0.0076114535
-0.0076114535
-0.0076114535
-0.0076114535
-0.0076114535
-0.0076114535
-0.0072448486
-0.006694941
-0.006328335
-0.006145033
-0.006694941
-0.0074281506
-0.0077947555
-0.0076114535
-0.0068782438
-0.006694941
-0.006694941
-0.0068782438
-0.0070615457
-0.0072448486
-0.0074281506
-0.0072448486
-0.0070615457
-0.0070615457
-0.0070615457
-0.0072448486
-0.0072448486
-0.0074281506
-0.0072448486
-0.0068782438
-0.006694941
-0.006694941
-0.0070615457
-0.0072448486
-0.0072448486
-0.0070615457
-0.006694941
-0.006328335
-0.006145033
-0.006328335
-0.0070615457
-0.0074281506
-0.0072448486
-0.006694941
-0.00596173
-0.0054118233
-0.0054118233
-0.005778428
-0.006511639
-0.006694941
-0.006328335
-0.005778428
-0.005595126
-0.00596173
-0.006511639
-0.0068782438
-0.006694941
-0.006328335
-0.00596173
-0.005778428
-0.005595126
-0.00596173
-0.006328335
-0.0068782438
-0.0072448486
-0.0068782438
-0.006511639
-0.006145033
-0.005595126
-0.0050452184
-0.0048619164
-0.0046786126
-0.0044953106
-0.0046786126
-0.0054118233
-0.00596173
-0.005778428
-0.0052285213
-0.0050452184
-0.0054118233
-0.005595126
-0.0054118233
-0.0050452184
-0.0046786126
-0.0048619164
-0.0052285213
-0.0052285213
-0.0050452184
-0.0048619164
-0.0050452184
-0.0048619164
-0.0046786126
-0.0046786126
-0.0046786126
-0.0043120077
-0.0041287057
-0.0043120077
-0.0044953106
-0.0046786126
-0.0046786126
-0.0046786126
-0.0046786126
-0.0044953106
-0.0044953106
-0.0044953106
-0.0044953106
-0.0044953106
-0.0046786126
-0.0048619164
-0.0048619164
-0.0043120077
-0.0035787986
-0.0033954957
-0.0039454037
-0.0046786126
-0.0046786126
-0.0044953106
-0.0043120077
-0.0043120077
-0.0044953106
-0.0043120077
-0.0041287057
-0.003762101
-0.0035787986
-0.0035787986
-0.0039454037
-0.0041287057
-0.0039454037
-0.0032121933
-0.0028455884
-0.0030288908
-0.0033954957
-0.0033954957
-0.0030288908
-0.0026622855
-0.0026622855
-0.0030288908
-0.0035787986
-0.0039454037
-0.003762101
-0.0033954957
-0.0030288908
-0.0028455884
-0.0028455884
-0.0026622855
-0.002478983
-0.0022956806
-0.0022956806
-0.0022956806
-0.002478983
-0.0026622855
-0.002478983
-0.0019290757
-0.0017457728
-0.0017457728
-0.0021123781
-0.002478983
-0.002478983
-0.0022956806
-0.0021123781
-0.0019290757
-0.0019290757
-0.0021123781
-0.0019290757
-0.0017457728
-0.0019290757
-0.0021123781
-0.0021123781
-0.0017457728
-0.0011958659
-0.0011958659
-0.0013791684
-0.0015624703
-0.0011958659
-0.0011958659
-0.0015624703
-0.0013791684
-0.0010125635
-4.6265568E-4
-8.2926056E-4
-0.0011958659
-0.0013791684
-8.2926056E-4
-6.459581E-4
-6.459581E-4
-6.459581E-4
-6.459581E-4
-8.2926056E-4
-0.0011958659
-0.0017457728
-0.0015624703
-0.0011958659
-0.0010125635
-8.2926056E-4
-4.6265568E-4
-9.605056E-5
-9.605056E-5
-8.2926056E-4
-0.0017457728
-0.0017457728
-6.459581E-4
2.7055456E-4
6.371597E-4
2.7055456E-4
-9.605056E-5
-2.79353E-4
-9.605056E-5
2.7055456E-4
6.371597E-4
8.204621E-4
4.53857E-4
4.53857E-4
4.53857E-4
2.7055456E-4
8.725212E-5
2.7055456E-4
2.7055456E-4
8.725212E-5
8.725212E-5
8.725212E-5
2.7055456E-4
6.371597E-4
8.204621E-4
6.371597E-4
6.371597E-4
4.53857E-4
2.7055456E-4
4.53857E-4
8.204621E-4
0.001187067
0.001187067
0.001187067
0.0013703697
0.0015536721
0.0013703697
0.0010037646
0.0010037646
0.0010037646
0.0010037646
0.0013703697
0.0019202773
0.0024701846
0.0021035797
0.0015536721
0.001187067
0.0017369747
0.0022868821
0.0022868821
0.0019202773
0.0021035797
0.0024701846
0.0026534873
0.0024701846
0.0021035797
0.0021035797
0.0028367897
0.0035699997
0.0033866973
0.0026534873
0.0021035797
0.0019202773
0.0021035797
0.0024701846
0.0026534873
0.0030200924
0.0032033948
0.0030200924
0.0030200924
0.0032033948
0.0032033948
0.0028367897
0.0024701846
0.0024701846
0.0030200924
0.0035699997
0.0037533024
0.0035699997
0.0035699997
0.0037533024
0.0039366046
0.0041199075
0.0035699997
0.0030200924
0.0030200924
0.0033866973
0.0033866973
0.0032033948
0.0033866973
0.0039366046
0.0041199075
0.0037533024
0.0035699997
0.0035699997
0.0039366046
0.0041199075
0.0041199075
0.0039366046
0.0037533024
0.0037533024
0.0037533024
0.0037533024
0.0039366046
0.0044865124
0.0044865124
0.00430321
0.0041199075
0.0044865124
0.0048531173
0.0050364197
0.0048531173
0.004669815
0.0048531173
0.0050364197
0.0048531173
0.0044865124
0.004669815
0.0048531173
0.005219722
0.0050364197
0.0050364197
0.005403025
0.005586327
0.005403025
0.0048531173
0.00430321
0.00430321
0.0048531173
0.005403025
0.0059529324
0.0063195378
0.006136235
0.005586327
0.0050364197
0.004669815
0.0048531173
0.005403025
0.00576963
0.0059529324
0.0063195378
0.0066861426
0.00650284
0.00576963
0.0048531173
0.004669815
0.005219722
0.006136235
0.0066861426
0.0070527475
0.0066861426
0.0063195378
0.0059529324
0.006136235
0.0063195378
0.006136235
0.00576963
0.005586327
0.00576963
0.0063195378
0.0068694446
0.0070527475
0.0068694446
0.006136235
0.00576963
0.0059529324
0.0059529324
0.006136235
0.0063195378
0.0066861426
0.0068694446
0.00650284
0.00650284
0.0068694446
0.0068694446
0.0066861426
0.0068694446
0.0074193524
0.0076026553
0.00723605
0.0066861426
0.0063195378
0.0063195378
0.00650284
0.0068694446
0.0068694446
0.0066861426
0.0066861426
0.0066861426
0.0068694446
0.0068694446
0.0066861426
0.0066861426
0.00650284
0.0063195378
0.0063195378
0.0066861426
0.0070527475
0.0074193524
0.0077859573
0.008152562
0.008152562
0.0076026553
0.00723605
0.0074193524
0.00796926
0.008335865
0.008152562
0.00796926
0.00796926
0.00796926
0.0077859573
0.0074193524
0.0074193524
0.0076026553
0.0077859573
0.00796926
0.00796926
0.00796926
0.008152562
0.008335865
0.008519168
0.008885773
0.00870247
0.00796926
0.0074193524
0.0077859573
0.008335865
0.008885773
0.00870247
0.008152562
0.008152562
0.00870247
0.009252378
0.009252378
0.009069075
0.009069075
0.009069075
0.00870247
0.008335865
0.008519168
0.008885773
0.009069075
0.008885773
0.00870247
0.008885773
0.009069075
0.00870247
0.008519168
0.008335865
0.008519168
0.008519168
0.008885773
0.008885773
0.008885773
0.00870247
0.00870247
0.008885773
0.008885773
0.009069075
0.009252378
0.009252378
0.008885773
0.00870247
0.00870247
0.008885773
0.009252378
0.009618983
0.0101688905
0.010535495
0.010535495
0.0101688905
0.009802286
0.009618983
0.009618983
0.009252378
0.009618983
0.0101688905
0.010352192
0.009985588
0.009252378
0.00870247
0.009252378
0.0101688905
0.0109021
0.010718797
0.010352192
0.010535495
0.011085403
0.011268705
0.0109021
0.010718797
0.010718797
0.011085403
0.011452008
0.011268705
0.011452008
0.011268705
0.011085403
0.010535495
0.010352192
0.010535495
0.010718797
0.0109021
0.011268705
0.011635311
0.012001915
0.012001915
0.012001915
0.011818613
0.011818613
0.011635311
0.011268705
0.0109021
0.0109021
0.0109021
0.011452008
0.011818613
0.011818613
0.011635311
0.0109021
0.010718797
0.011268705
0.012001915
0.012551824
0.012735126
0.012735126
0.012735126
0.012551824
0.012185219
0.011818613
0.011818613
0.012001915
0.012368521
0.012551824
0.012368521
0.012185219
0.012368521
0.0129184285
0.0131017305
0.012735126
0.012185219
0.012185219
0.012551824
0.012735126
0.0129184285
0.0129184285
0.0131017305
0.0131017305
0.0129184285
0.012735126
0.0131017305
0.013468335
0.013651638
0.013468335
0.013468335
0.013651638
0.0131017305
0.012551824
0.012551824
0.013285033
0.01383494
0.013468335
0.012735126
0.012368521
0.012735126
0.01383494
0.014384849
0.014018244
0.0131017305
0.0129184285
0.0131017305
0.013651638
0.01383494
0.01383494
0.013651638
0.01383494
0.014384849
0.014568151
0.014201546
0.013651638
0.014018244
0.014568151
0.014384849
0.01383494
0.013651638
0.014018244
0.014384849
0.014384849
0.014018244
0.013651638
0.01383494
0.014201546
0.014384849
0.014568151
0.014751453
0.014568151
0.014018244
0.013468335
0.013285033
0.013651638
0.014384849
0.015118058
0.014934756
0.014018244
0.013468335
0.013651638
0.014201546
0.014384849
0.014384849
0.014384849
0.014568151
0.014568151
0.014568151
0.014201546
0.01383494
0.013651638
0.01383494
0.014018244
0.014201546
0.014568151
0.014751453
0.014751453
0.014751453
0.014568151
0.014384849
0.014568151
0.014934756
0.014568151
0.014018244
0.01383494
0.014384849
0.014751453
0.014751453
0.014384849
0.014018244
0.014018244
0.014201546
0.014568151
0.014751453
0.014751453
0.014751453
0.014384849
0.014201546
0.014201546
0.014384849
0.014751453
0.015118058
0.015301361
0.015118058
0.014934756
0.014751453
0.014568151
0.014751453
0.014934756
0.015301361
0.015301361
0.014934756
0.014384849
0.014384849
0.014568151
0.014568151
0.014384849
0.014751453
0.015118058
0.014934756
0.014568151
0.014384849
0.014751453
0.014934756
0.014568151
0.014201546
0.014018244
0.014201546
0.014568151
0.014934756
0.014934756
0.014934756
0.015301361
0.016034571
0.016217873
0.015851269
0.015118058
0.014934756
0.015301361
0.015301361
0.015118058
0.015118058
0.015301361
0.015301361
0.015484663
0.015667966
0.015851269
0.015851269
0.015851269
0.015484663
0.015118058
0.014934756
0.015301361
0.015667966
0.015667966
0.015301361
0.014934756
0.014934756
0.015118058
0.015484663
0.015851269
0.016034571
0.016034571
0.015851269
0.015851269
0.016401175
0.016767781
0.016584478
0.016034571
0.015851269
0.016034571
0.015851269
0.015667966
0.015301361
0.015301361
0.015667966
0.015851269
0.015667966
0.015484663
0.015667966
0.015851269
0.015851269
0.015484663
0.015301361
0.015484663
0.015851269
0.016034571
0.016217873
0.016401175
0.016584478
0.016401175
0.015851269
0.015484663
0.015484663
0.015851269
0.016217873
0.016401175
0.016217873
0.015851269
0.015118058
0.015118058
0.015484663
0.016034571
0.016217873
0.016034571
0.016034571
0.016217873
0.016401175
0.016217873
0.016217873
0.016034571
0.015667966
0.015484663
0.015301361
0.015484663
0.015851269
0.016217873
0.016767781
0.016951082
0.016401175
0.016034571
0.015851269
0.016217873
0.016217873
0.016034571
0.016034571
0.016217873
0.016217873
0.015851269
0.015667966
0.015851269
0.016217873
0.016034571
0.015667966
0.015484663
0.015301361
0.015484663
0.015484663
0.015484663
0.015667966
0.016217873
0.016584478
0.016584478
0.016584478
0.016584478
0.016401175
0.016584478
0.016951082
0.017134385
0.016767781
0.016217873
0.015667966
0.015484663
0.016034571
0.016584478
0.016584478
0.016217873
0.015667966
0.015667966
0.015851269
0.016034571
0.016401175
0.016584478
0.016584478
0.016584478
0.015851269
0.015301361
0.015118058
0.015301361
0.015667966
0.015851269
0.016034571
0.016034571
0.015851269
0.015851269
0.016034571
0.016034571
0.016401175
0.016767781
0.016584478
0.016217873
0.016034571
0.016034571
0.015484663
0.015301361
0.015484663
0.016401175
0.016951082
0.016951082
0.016584478
0.016217873
0.016034571
0.016217873
0.016401175
0.016401175
0.016034571
0.015851269
0.015851269
0.016217873
0.016401175
0.016401175
0.016034571
0.015667966
0.015301361
0.015484663
0.016217873
0.016767781
0.016584478
0.016217873
0.015851269
0.016034571
0.016401175
0.016401175
0.016401175
0.016217873
0.015851269
0.015667966
0.015301361
0.015301361
0.015851269
0.016401175
0.016217873
0.015301361
0.014934756
0.015118058
0.015484663
0.015301361
0.014934756
0.015118058
0.015851269
0.016584478
0.016584478
0.015667966
0.015118058
0.015301361
0.016034571
0.016584478
0.016401175
0.016217873
0.016034571
0.015667966
0.015667966
0.015851269
0.016217873
0.016217873
0.015851269
0.015301361
0.014934756
0.014568151
0.014568151
0.015118058
0.015484663
0.015851269
0.016217873
0.016401175
0.016401175
0.016217873
0.016034571
0.016034571
0.015667966
0.015301361
0.015301361
0.015301361
0.015301361
0.015484663
0.015484663
0.015484663
0.015301361
0.015118058
0.015118058
0.015301361
0.015301361
0.015301361
0.015301361
0.015118058
0.015301361
0.015484663
0.015301361
0.015118058
0.014934756
0.014934756
0.015118058
0.015118058
0.015118058
0.015301361
0.015667966
0.015667966
0.015301361
0.014568151
0.014018244
0.014018244
0.014384849
0.014751453
0.015118058
0.015301361
0.015484663
0.015484663
0.015851269
0.016034571
0.015667966
0.014934756
0.014751453
0.014751453
0.014934756
0.015118058
0.015118058
0.015118058
0.015118058
0.014934756
0.015118058
0.015118058
0.014751453
0.014384849
0.014384849
0.014568151
0.014751453
0.014934756
0.014934756
0.014751453
0.014384849
0.014201546
0.014384849
0.014568151
0.014201546
0.01383494
0.014018244
0.014751453
0.014751453
0.014384849
0.01383494
0.01383494
0.014568151
0.014934756
0.014751453
0.014018244
0.013651638
0.013468335
0.013651638
0.01383494
0.014018244
0.014201546
0.014201546
0.014018244
0.01383494
0.01383494
0.014384849
0.014751453
0.014751453
0.014384849
0.014568151
0.015118058
0.015301361
0.014934756
0.014201546
0.01383494
0.014018244
0.014201546
0.014384849
0.014751453
0.015118058
0.014934756
0.014568151
0.014018244
0.013651638
0.013468335
0.013468335
0.013651638
0.013651638
0.013285033
0.0131017305
0.013285033
0.013468335
0.013651638
0.013651638
0.01383494
0.014201546
0.014201546
0.01383494
0.013651638
0.013468335
0.013285033
0.013285033
0.0131017305
0.013285033
0.013285033
0.013468335
0.013651638
0.013468335
0.0131017305
0.0129184285
0.0131017305
0.0131017305
0.0131017305
0.0131017305
0.0131017305
0.013285033
0.013468335
0.014018244
0.01383494
0.0131017305
0.012368521
0.012368521
0.0131017305
0.013468335
0.0129184285
0.012368521
0.012368521
0.012735126
0.012735126
0.012551824
0.012368521
0.012185219
0.012185219
0.012368521
0.012735126
0.012735126
0.012185219
0.011818613
0.011452008
0.011268705
0.011085403
0.011268705
0.011268705
0.011635311
0.011635311
0.011268705
0.0109021
0.011085403
0.011635311
0.011818613
0.011452008
0.0109021
0.010535495
0.010718797
0.011085403
0.011452008
0.011452008
0.011085403
0.010535495
0.009802286
0.009618983
0.009802286
0.009985588
0.009985588
0.009618983
0.009802286
0.010352192
0.010718797
0.010535495
0.009618983
0.009435681
0.009802286
0.009985588
0.009802286
0.009618983
0.009802286
0.010352192
0.010535495
0.010352192
0.009802286
0.009618983
0.009618983
0.009252378
0.009069075
0.009252378
0.009618983
0.009985588
0.009985588
0.009802286
0.009618983
0.009802286
0.009802286
0.009618983
0.009435681
0.008885773
0.008335865
0.008519168
0.009069075
0.009252378
0.009252378
0.009069075
0.009069075
0.008885773
0.008885773
0.009252378
0.009252378
0.008885773
0.008335865
0.008335865
0.008152562
0.008152562
0.008335865
0.00870247
0.009069075
0.009069075
0.008519168
0.008152562
0.008335865
0.008519168
0.00796926
0.0076026553
0.0076026553
0.0077859573
0.00796926
0.00796926
0.0077859573
0.0076026553
0.0076026553
0.0077859573
0.0077859573
0.0074193524
0.0070527475
0.0068694446
0.0074193524
0.0077859573
0.0076026553
0.0070527475
0.0068694446
0.0068694446
0.0070527475
0.0070527475
0.0068694446
0.0066861426
0.0070527475
0.0077859573
0.008152562
0.0077859573
0.00723605
0.0068694446
0.0066861426
0.0068694446
0.0070527475
0.0070527475
0.0068694446
0.0066861426
0.0066861426
0.0066861426
0.0068694446
0.0068694446
0.0070527475
0.00723605
0.0074193524
0.0077859573
0.0074193524
0.0068694446
0.00650284
0.0066861426
0.0070527475
0.0074193524
0.0070527475
0.00650284
0.006136235
0.0063195378
0.0066861426
0.00650284
0.0059529324
0.005586327
0.005586327
0.005403025
0.005586327
0.0059529324
0.00650284
0.0068694446
0.0068694446
0.00650284
0.0059529324
0.00576963
0.00576963
0.0059529324
0.006136235
0.006136235
0.005586327
0.005403025
0.005586327
0.006136235
0.00650284
0.006136235
0.005586327
0.005219722
0.00576963
0.00650284
0.006136235
0.005219722
0.0050364197
0.00576963
0.0066861426
0.0070527475
0.0066861426
0.006136235
0.00576963
0.0059529324
0.00650284
0.0068694446
0.0070527475
0.00723605
0.00723605
0.00723605
0.0068694446
0.00650284
0.0063195378
0.0066861426
0.0068694446
0.0066861426
0.0063195378
0.0063195378
0.00650284
0.0070527475
0.00723605
0.0068694446
0.0063195378
0.006136235
0.00650284
0.0068694446
0.0070527475
0.0070527475
0.0070527475
0.0070527475
0.0070527475
0.0068694446
0.00650284
0.0063195378
0.0063195378
0.00650284
0.0068694446
0.0074193524
0.008152562
0.008519168
0.008152562
0.0074193524
0.0070527475
0.0070527475
0.00723605
0.0074193524
0.0076026553
0.00796926
0.008519168
0.008519168
0.008335865
0.008152562
0.008335865
0.008519168
0.008519168
0.008519168
0.00870247
0.009069075
0.009069075
0.00870247
0.008519168
0.008885773
0.009618983
0.009802286
0.009618983
0.009252378
0.009069075
0.009069075
0.009252378
0.009435681
0.009802286
0.0101688905
0.010535495
0.0109021
0.0109021
0.010535495
0.0101688905
0.0101688905
0.010352192
0.010352192
0.009985588
0.009618983
0.009435681
0.009435681
0.009618983
0.009985588
0.0101688905
0.0101688905
0.009985588
0.009618983
0.009069075
0.008335865
0.00796926
0.00796926
0.0077859573
0.0070527475
0.006136235
0.00576963
0.0063195378
0.0068694446
0.0066861426
0.006136235
0.00576963
0.00576963
0.005586327
0.0048531173
0.0044865124
0.0044865124
0.004669815
0.0044865124
0.0037533024
0.0032033948
0.0032033948
0.0032033948
0.0030200924
0.0030200924
0.0033866973
0.0033866973
0.0026534873
0.0017369747
0.0013703697
0.0015536721
0.0017369747
0.0013703697
6.371597E-4
8.725212E-5
-2.79353E-4
-4.6265568E-4
-6.459581E-4
-0.0010125635
-8.2926056E-4
-4.6265568E-4
-4.6265568E-4
-0.0010125635
-0.0015624703
-0.0019290757
-0.0019290757
-0.0021123781
-0.0022956806
-0.002478983
-0.002478983
-0.002478983
-0.0028455884
-0.0033954957
-0.003762101
-0.0039454037
-0.0041287057
-0.0044953106
-0.0044953106
-0.0043120077
-0.0041287057
-0.0041287057
-0.0044953106
-0.0050452184
-0.0054118233
-0.0054118233
-0.0054118233
-0.005595126
-0.005778428
-0.00596173
-0.005778428
-0.0052285213
-0.0050452184
-0.0054118233
-0.00596173
-0.006145033
-0.005778428
-0.0052285213
-0.0052285213
-0.005778428
-0.006328335
-0.006694941
-0.006511639
-0.006145033
-0.005778428
-0.00596173
-0.006328335
-0.006328335
-0.006145033
-0.005778428
-0.00596173
-0.00596173
-0.005595126
-0.0054118233
-0.0054118233
-0.005595126
-0.00596173
-0.006511639
-0.0068782438
-0.006694941
-0.006145033
-0.006145033
-0.006694941
-0.0068782438
-0.006694941
-0.006511639
-0.006694941
-0.0068782438
-0.0068782438
-0.0068782438
-0.0070615457
-0.0070615457
-0.0072448486
-0.0074281506
-0.007978058
-0.00816136
-0.00816136
-0.0077947555
-0.0074281506
-0.0074281506
-0.007978058
-0.008527966
-0.008711269
-0.008527966
-0.00816136
-0.0077947555
-0.0077947555
-0.0077947555
-0.007978058
-0.00816136
-0.008344664
-0.008527966
-0.008344664
-0.00816136
-0.007978058
-0.008344664
-0.008527966
-0.008527966
-0.00816136
-0.007978058
-0.007978058
-0.008527966
-0.008894571
-0.008894571
-0.008711269
-0.008344664
-0.008527966
-0.009077873
-0.009627781
-0.009811083
-0.009627781
-0.009444478
-0.009261176
-0.009077873
-0.009261176
-0.009627781
-0.009811083
-0.009627781
-0.009444478
-0.009261176
-0.009077873
-0.008894571
-0.008894571
-0.009077873
-0.009261176
-0.009261176
-0.009077873
-0.008894571
-0.008527966
-0.008527966
-0.008894571
-0.009077873
-0.008894571
-0.008711269
-0.008711269
-0.008894571
-0.009261176
-0.009811083
-0.010177689
-0.010177689
-0.009811083
-0.009444478
-0.009261176
-0.009627781
-0.009994387
-0.009811083
-0.009627781
-0.009811083
-0.009994387
-0.010360992
-0.011644109
-0.012927228
-0.012560622
-0.011277503
-0.0107275965
-0.011094201
-0.011644109
-0.011460806
-0.011094201
-0.011460806
-0.011827411
-0.012010714
-0.012194016
-0.012377319
-0.012560622
-0.012927228
-0.013110529
-0.013110529
-0.012927228
-0.012743925
-0.012560622
-0.012743925
-0.013110529
-0.013110529
-0.013293832
-0.0138437385
-0.014210344
-0.014210344
-0.014027041
-0.014210344
-0.014393647
-0.014393647
-0.014576948
-0.014943554
-0.014393647
-0.0134771345
-0.014210344
-0.015310158
-0.014943554
-0.013660437
-0.0138437385
-0.015310158
-0.016593277
-0.016409976
-0.015493461
-0.015493461
-0.016593277
-0.01750979
-0.017326487
-0.016593277
-0.01604337
-0.016226673
-0.017326487
-0.017693093
-0.016959883
-0.01604337
-0.015860066
-0.01677658
-0.017693093
-0.018243
-0.018243
-0.017876394
-0.017143186
-0.016959883
-0.018243
-0.020076025
-0.020442631
-0.018792907
-0.017143186
-0.016959883
-0.017693093
-0.017876394
-0.017326487
-0.016409976
-0.015676765
-0.015126855
-0.015493461
-0.01604337
-0.015860066
-0.015126855
-0.014393647
-0.014027041
-0.014210344
-0.014576948
-0.014943554
-0.015310158
-0.015493461
-0.015860066
-0.016226673
-0.016409976
-0.016226673
-0.015676765
-0.015310158
-0.015126855
-0.015126855
-0.014943554
-0.014943554
-0.014943554
-0.014393647
-0.013293832
-0.012743925
-0.013293832
-0.014576948
-0.014760251
-0.0134771345
-0.011644109
-0.011460806
-0.012743925
-0.013110529
-0.012377319
-0.011827411
-0.012927228
-0.014393647
-0.015310158
-0.015310158
-0.014760251
-0.014027041
-0.013293832
-0.012743925
-0.012927228
-0.013293832
-0.0134771345
-0.012927228
-0.012010714
-0.011094201
-0.0107275965
-0.011094201
-0.011644109
-0.011094201
-0.009994387
-0.009627781
-0.009994387
-0.0107275965
-0.011277503
-0.011644109
-0.012194016
-0.012194016
-0.011460806
-0.010177689
-0.009627781
-0.010360992
-0.012010714
-0.012927228
-0.012560622
-0.011094201
-0.009811083
-0.0107275965
-0.012377319
-0.012560622
-0.0107275965
-0.009077873
-0.008894571
-0.009444478
-0.009627781
-0.009627781
-0.009994387
-0.010360992
-0.010177689
-0.009444478
-0.009444478
-0.009811083
-0.009627781
-0.008527966
-0.0074281506
-0.0070615457
-0.007978058
-0.009077873
-0.009994387
-0.009994387
-0.009261176
-0.007978058
-0.0072448486
-0.0068782438
-0.0068782438
-0.006328335
-0.006145033
-0.006145033
-0.00596173
-0.0054118233
-0.0048619164
-0.0043120077
-0.0039454037
-0.0035787986
-0.0030288908
-0.0028455884
-0.0035787986
-0.0043120077
-0.0035787986
-0.0021123781
-0.0010125635
-8.2926056E-4
-0.0010125635
-0.0010125635
-4.6265568E-4
8.725212E-5
8.204621E-4
0.0017369747
0.0024701846
0.0032033948
0.0033866973
0.0030200924
0.0030200924
0.0037533024
0.0050364197
0.006136235
0.0063195378
0.0066861426
0.0076026553
0.00870247
0.009435681
0.009069075
0.008519168
0.008519168
0.00870247
0.009252378
0.0101688905
0.0109021
0.011452008
0.012185219
0.0131017305
0.013651638
0.014201546
0.014751453
0.015301361
0.015667966
0.016034571
0.016401175
0.017134385
0.017867595
0.018784108
0.019883923
0.020983737
0.022083554
0.023183368
0.024649788
0.025383
0.025566302
0.025383
0.025566302
0.026482813
0.02776593
0.028865747
0.029598957
0.030332167
0.031065376
0.03198189
0.033081707
0.033998217
0.034914732
0.035831243
0.036564454
0.037297662
0.03784757
0.038397476
0.03858078
0.038764082
0.039497294
0.0400472
0.04059711
0.041696925
0.042430136
0.042246833
0.04206353
0.042613436
0.043346647
0.043896556
0.04444646
0.045179673
0.045729578
0.045729578
0.04591288
0.04646279
0.046646092
0.046646092
0.04682939
0.047012698
0.047012698
0.047012698
0.047196
0.047929212
0.049029026
0.05012884
0.049945537
0.04957893
0.04957893
0.050312143
0.051228654
0.05159526
0.051228654
0.050862048
0.05104535
0.050312143
0.047196
0.043896556
0.04444646
0.048295815
0.05214517
0.0543448
0.054528102
0.0543448
0.0543448
0.0543448
0.053978194
0.05379489
0.054528102
0.055627916
0.055444613
0.054161496
0.052878376
0.052328467
0.052878376
0.053611584
0.05379489
0.053611584
0.054161496
0.055078007
0.05581122
0.05599452
0.05599452
0.057644244
0.060393784
0.06241011
0.06241011
0.061493598
0.06094369
0.061493598
0.06332662
0.06589285
0.06772588
0.06809249
0.06809249
0.06845909
0.06992551
0.07230844
0.07450807
0.075974494
0.0767077
0.077074304
0.077624224
0.07890734
0.07982385
0.07982385
0.079640545
0.079640545
0.08019046
0.08110697
0.082573384
0.08477301
0.086239435
0.08605613
0.08477301
0.08403981
0.08440641
0.08477301
0.08422311
0.08293999
0.08184018
0.08184018
0.083489895
0.08513962
0.08587283
0.08550622
0.08495632
0.08477301
0.08458971
0.08403981
0.082390085
0.08000715
0.07799082
0.0767077
0.07560789
0.07432477
0.07267505
0.07102533
0.069192305
0.06790918
0.067359276
0.066626064
0.064793035
0.06241011
0.060393784
0.05911066
0.057827543
0.055627916
0.05251177
0.049029026
0.046646092
0.045729578
0.04536297
0.044079855
0.041880228
0.039680596
0.038214177
0.03693106
0.034914732
0.032898404
0.03143198
0.030148864
0.028132536
0.025383
0.022266855
0.019883923
0.018600805
0.017500991
0.016034571
0.014384849
0.012551824
0.010718797
0.009069075
0.0077859573
0.00723605
0.0074193524
0.00723605
0.005586327
0.0028367897
8.204621E-4
2.7055456E-4
8.725212E-5
-6.459581E-4
-0.0019290757
-0.0032121933
-0.0032121933
-0.0021123781
-0.0010125635
-8.2926056E-4
-0.0013791684
-0.0017457728
-0.0015624703
-4.6265568E-4
0.0010037646
0.0019202773
0.0021035797
0.0024701846
0.0032033948
0.0037533024
0.0039366046
0.00430321
0.0048531173
0.005586327
0.0068694446
0.008152562
0.009069075
0.010535495
0.0131017305
0.016401175
0.019334015
0.020983737
0.021716949
0.022450158
0.024283182
0.026666116
0.029415654
0.03198189
0.034548126
0.03766427
0.040963717
0.04444646
0.047196
0.049945537
0.05251177
0.054528102
0.056361124
0.058744058
0.062043503
0.06534295
0.06809249
0.07047542
0.07285835
0.07560789
0.078540735
0.08165687
0.08458971
0.08678934
0.08843906
0.090822004
0.09485465
0.09907061
0.10145354
0.10346987
0.107685834
0.11373481
0.11831738
0.1196005
0.1201504
0.12253334
0.12674929
0.13078195
0.1340814
0.13719752
0.14049698
0.14434634
0.14819568
0.15167843
0.15497787
0.15827732
0.16176006
0.16597603
0.17037529
0.17440794
0.17770739
0.18100683
0.18467288
0.18888883
0.1927382
0.19622095
0.1991538
0.20190333
0.20575267
0.21070184
0.21620092
0.22041689
0.22334972
0.22664917
0.23104842
0.23618089
0.24149667
0.24662915
0.2515783
0.25634417
0.26111004
0.2660592
0.27119166
0.27595752
0.2803568
0.28475603
0.28952193
0.2946544
0.29997018
0.30510265
0.31078503
0.3172006
0.32361618
0.33003178
0.33644736
0.34267968
0.34872866
0.35496092
0.3610099
0.3668756
0.37200806
0.37750712
0.38428932
0.39217132
0.40041995
0.40866858
0.41636726
0.42443258
0.4332311
0.4422129
0.45064485
0.45852685
0.46677548
0.47465748
0.48217288
0.48932165
0.49702036
0.50581884
0.5151673
0.5245157
0.53386414
0.54284596
0.55072796
0.55806005
0.56649196
0.576207
0.5866553
0.5972868
0.60755175
0.6170835
0.62698185
0.6372468
0.6478783
0.6581432
0.6673084
0.67629015
0.6854553
0.6955369
0.7056186
0.715517
0.7254153
0.734947
0.74447876
0.75401044
0.7637255
0.7730739
0.78187245
0.7908543
0.80020267
0.8101011
0.820366
0.83063096
0.840346
0.84914446
0.8581263
0.86820793
0.87920606
0.8898376
0.90065247
0.91165066
0.9235653
0.93548
0.94702804
0.9580262
0.9690243
0.9794726
0.9897375
1.0005524
1.0121005
1.0234653
1.0346466
1.0458281
1.058476
1.072407
1.0867046
1.0997192
1.1116337
1.1228153
1.1338134
1.1455448
1.1585591
1.1724901
1.1864213
1.1994356
1.2120836
1.225098
1.2384791
1.2518601
1.2643247
1.276606
1.2898037
1.3039181
1.3182157
1.3312302
1.3425949
1.3539597
1.366241
1.3792554
1.3917199
1.4030848
1.4137163
1.4243479
1.4355292
1.446894
1.457709
1.468157
1.4786054
1.4896035
1.5013349
1.5130663
1.5240644
1.534696
1.5456941
1.5568756
1.5671405
1.5764889
1.5871204
1.5981185
1.6067338
1.6113163
1.6136993
1.6173654
1.6254307
1.6358789
1.6450441
1.6523762
1.6595249
1.6683234
1.6782218
1.6884867
1.6994848
1.711033
1.7229477
1.7355955
1.7487932
1.7623576
1.7755554
1.7889365
1.8026842
1.8156987
1.8263303
1.8345788
1.841911
1.8496097
1.8574916
1.8648237
1.8710561
1.8760053
1.8811377
1.8860868
1.8893863
1.8899362
1.8882865
1.8870034
1.8882865
1.891586
1.8945187
1.8963518
1.8980016
1.8996512
1.900751
1.9011177
1.9002012
1.8985513
1.8958019
1.891586
1.8879199
1.885537
1.8824208
1.8785715
1.8743554
1.8705062
1.8657403
1.859508
1.8527257
1.8468602
1.841911
1.8369617
1.8312795
1.8252305
1.8180816
1.8100163
1.8015844
1.7924192
1.7814211
1.7684066
1.7555755
1.7471436
1.7436608
1.7410946
1.7350457
1.7260637
1.7176318
1.7117661
1.7093831
1.70865
1.7064503
1.7016845
1.695269
1.6894033
1.6844541
1.6804214
1.677122
1.6740059
1.6696066
1.6624578
1.6545758
1.6507264
1.6520096
1.6531094
1.6512764
1.64981
1.6518263
1.6569587
1.660075
1.6573253
1.6532927
1.653476
1.6582419
1.663741
1.6675903
1.6701565
1.6740059
1.6804214
1.6881201
1.6941692
1.6980184
1.7027843
1.7097498
1.716532
1.7218478
1.7269803
1.7335793
1.7410946
1.7482435
1.7553922
1.761991
1.7669402
1.7696898
1.7713395
1.7750056
1.783804
1.7968185
1.8090998
1.8164319
1.8204646
1.8261468
1.8349456
1.8442938
1.8514427
1.8574916
1.865557
1.8771051
1.891586
1.9060669
1.918898
1.9302628
1.9421775
1.9561085
1.9722391
1.9889195
2.0048668
2.0209975
2.0384111
2.0567415
2.0750718
2.0935853
2.1119156
2.128413
2.1432602
2.1586576
2.175888
2.1942184
2.211449
2.2266629
2.240594
2.2539752
2.2668061
2.2789042
2.290269
2.3005338
2.3098824
2.318314
2.3256462
2.332795
2.339944
2.3461761
2.3509421
2.3542414
2.3569908
2.3601072
2.3628566
2.3646898
2.365423
2.365423
2.3657894
2.3663394
2.3665226
2.3659728
2.364323
2.3623068
2.3593738
2.3558912
2.3516753
2.3483758
2.346726
2.3463595
2.3456264
2.344893
2.3439765
2.3426933
2.340494
2.337561
2.334628
2.3324285
2.3309622
2.329679
2.3287625
2.3285792
2.3285792
2.3269293
2.3239965
2.3227134
2.3261962
2.3331618
2.3392107
2.3421435
2.3432434
2.345443
2.349109
2.3535082
2.3577242
2.3619401
2.367806
2.3760543
2.3846698
2.3894355
2.3896189
2.3887024
2.3916352
2.399334
2.4077656
2.4128983
2.4149146
2.415831
2.4172974
2.419497
2.4222467
2.4255462
2.428479
2.4306786
2.4319618
2.4337947
2.4370942
2.4414933
2.4455261
2.449009
2.4523084
2.4567077
2.4627564
2.4702718
2.4779708
2.4851196
2.4919016
2.499967
2.5098653
2.5208633
2.5325947
2.5457926
2.5600903
2.5727382
2.5837362
2.594551
2.6062825
2.6172805
2.6262624
2.6341443
2.6425765
2.6522913
2.6625562
2.672821
2.6825361
2.6922514
2.7019665
2.7111313
2.7191968
2.726529
2.734411
2.7419262
2.747242
2.750175
2.752558
2.7560406
2.7602565
2.7641058
2.7674055
2.7707047
2.7741876
2.7780368
2.7820697
2.786102
2.7899516
2.793801
2.7972836
2.8011332
2.8049822
2.8091984
2.8134143
2.816897
2.8200133
2.822946
2.8260622
2.8293614
2.8328445
2.8361437
2.83981
2.8436592
2.8480585
2.8535573
2.8612564
2.8704212
2.879953
2.8889349
2.8971837
2.9054322
2.9142308
2.923946
2.934944
2.9466753
2.9587731
2.970138
2.9809527
2.993234
3.007898
3.0243955
3.041076
3.0572066
3.0735207
3.0898345
3.1063316
3.1220958
3.1374931
3.1528907
3.1686544
3.1842353
3.1977997
3.2102642
3.2230954
3.2366598
3.250224
3.2619555
3.271854
3.281569
3.292017
3.303382
3.3143802
3.3240952
3.3330767
3.342242
3.3515904
3.360939
3.370104
3.3796358
3.3897173
3.399249
3.408231
3.4170294
3.4263778
3.4360929
3.4461744
3.4564397
3.4667046
3.4769695
3.4872344
3.4976826
3.5086806
3.5200455
3.5308602
3.5413086
3.55249
3.5649548
3.5783358
3.5913503
3.6043646
3.6175623
3.6303937
3.6423082
3.6527565
3.6626549
3.6740196
3.6870341
3.7011483
3.7150793
3.728277
3.740375
3.75119
3.7612715
3.7726364
3.7860174
3.8004982
3.8140628
3.8245108
3.8325763
3.8410082
3.8503566
3.8589718
3.8664873
3.8740027
3.8822513
3.8908665
3.8992982
3.9079137
3.9161623
3.9238608
3.9310095
3.9383416
3.945674
3.9520895
3.9575884
3.963821
3.9715195
3.9799516
3.9874668
3.9931493
3.9982817
4.0043306
4.0112963
4.017895
4.0226607
4.0274267
4.033842
4.0415406
4.0492396
4.056755
4.0642705
4.071786
4.0793014
4.086633
4.0939655
4.101481
4.109546
4.118345
4.1273265
4.136492
4.1471233
4.159954
4.1749854
4.1916656
4.2101793
4.2308927
4.2528887
4.2750683
4.2968817
4.320161
4.349489
4.388349
4.432892
4.471202
4.4928317
4.4963145
4.4939313
4.496498
4.50218
4.5023637
4.495581
4.488982
4.4871492
4.485866
4.479084
4.4666195
4.452505
4.4400406
4.427393
4.410162
4.3877993
4.363603
4.339957
4.3163114
4.2895494
4.2589374
4.225027
4.188916
4.1504226
4.109913
4.0675697
4.025227
3.9834342
3.9420078
3.9003983
3.8587885
3.817912
3.7774022
3.7365258
3.6947327
3.6533062
3.614263
3.579069
3.5473576
3.5174792
3.487051
3.4558895
3.4254615
3.397966
3.3741367
3.3541567
3.337476
3.3228118
3.309431
3.2971494
3.2868845
3.2788193
3.272587
3.2681878
3.265255
3.2636054
3.2643385
3.267821
3.273137
3.2797358
3.2872512
3.2962332
3.305948
3.3158464
3.326478
3.3382094
3.351224
3.364605
3.3776195
3.3902674
3.4025486
3.4148297
3.4269278
3.4388423
3.4509404
3.463405
3.4751363
3.4854014
3.4940164
3.500982
3.5068476
3.5121636
3.516746
3.5207787
3.5248113
3.5292106
3.53416
3.5387423
3.5435083
3.548824
3.5546896
3.5600057
3.5649548
3.5699039
3.574853
3.5798023
3.5842016
3.5875008
3.5902503
3.5933664
3.596666
3.5999653
3.6025317
3.6041813
3.6056476
3.607114
3.6093137
3.6116967
3.6144462
3.6175623
3.620862
3.6243446
3.6280107
3.6314933
3.634793
3.6375425
3.6397421
3.6417582
3.6430414
3.6437745
3.644508
3.645241
3.6459742
3.6468909
3.6481738
3.6492739
3.6494572
3.6496403
3.6498237
3.6498237
3.650007
3.6507401
3.6520233
3.6527565
3.6529398
3.652573
3.6520233
3.6509235
3.6490903
3.6467075
3.6441412
3.6424916
3.6415749
3.6404753
3.6382756
3.6355262
3.63241
3.629477
3.6259944
3.622145
3.6181123
3.6144462
3.6104136
3.6060145
3.6012485
3.595566
3.5889673
3.582002
3.5746698
3.5673378
3.559272
3.5508404
3.5420418
3.5332432
3.5246282
3.516746
3.5092306
3.5017152
3.49365
3.4855847
3.4778857
3.471104
3.463955
3.4557061
3.4469078
3.4381092
3.4296772
3.421612
3.4135468
3.4060314
3.398516
3.3911836
3.3838515
3.3767028
3.3691874
3.3611221
3.3525069
3.3438919
3.3343601
3.3242784
3.3141968
3.3048484
3.2958665
3.286518
3.276803
3.267638
3.2590227
3.250224
3.2412422
3.2317104
3.2225456
3.2141135
3.2062316
3.1988995
3.191934
3.1847851
3.1776364
3.170671
3.1646218
3.1594894
3.1552737
3.1516075
3.1481247
3.1444585
3.140426
3.1360269
3.1327271
3.1308942
3.130161
3.1299777
3.129428
3.127778
3.1255784
3.1233788
3.1213627
3.119163
3.11678
3.1142137
3.1110976
3.107798
3.1048653
3.1022992
3.0997329
3.0964334
3.0925841
3.0887346
3.0845187
3.0797527
3.0742538
3.0685716
3.0630722
3.0579398
3.053174
3.0487747
3.0440087
3.038693
3.0333774
3.0280616
3.0227458
3.0170634
3.0111978
3.0051486
2.9996495
2.9941506
2.9882848
2.982236
2.975637
2.9688547
2.9615226
2.9541905
2.9468584
2.9389765
2.9305446
2.9224794
2.9145973
2.9063485
2.897
2.887102
2.876837
2.8667552
2.8561237
2.8449423
2.8337607
2.8223963
2.8108482
2.7985668
2.786652
2.775104
2.763556
2.7510915
2.7382603
2.7256124
2.713331
2.7012331
2.6887686
2.6761208
2.6632893
2.6506417
2.6383603
2.626079
2.613248
2.6007836
2.5883186
2.575854
2.5632064
2.5511084
2.5395603
2.528379
2.5162811
2.5038164
2.4919016
2.4809036
2.4695387
2.4578073
2.4462593
2.4348946
2.4240797
2.413265
2.4022667
2.3912687
2.3802705
2.369089
2.357541
2.345443
2.3333452
2.321247
2.308416
2.2955847
2.28367
2.272122
2.2605739
2.2490258
2.2372944
2.226113
2.2154815
2.2054
2.1947682
2.1835868
2.172772
2.162324
2.152242
2.1416106
2.1307957
2.1201642
2.109716
2.0992677
2.0886362
2.078188
2.0681062
2.058208
2.0479429
2.0373116
2.0263133
2.0154984
2.0050502
1.9944186
1.9836038
1.9722391
1.9608743
1.9495096
1.9385115
1.9276966
1.916515
1.9049671
1.8941522
1.8840705
1.8741722
1.8635406
1.8527257
1.841911
1.8312795
1.8202811
1.8090998
1.7981017
1.7874701
1.7772052
1.7671235
1.7574085
1.7480601
1.7385284
1.7289966
1.7198315
1.7108496
1.7018678
1.6927028
1.6829877
1.6732726
1.6644741
1.6560422
1.6477935
1.6393616
1.6311132
1.623231
1.6157157
1.6076503
1.5992184
1.5907865
1.5832711
1.5761223
1.5689735
1.5616415
1.5539427
1.546244
1.5385454
1.5310298
1.5235145
1.5161824
1.5092168
1.5022514
1.4954692
1.4885037
1.4813548
1.4743893
1.4674239
1.4602752
1.4531263
1.4459776
1.4388287
1.43168
1.4252644
1.4190321
1.4126165
1.405651
1.3986856
1.3922698
1.3864042
1.3803551
1.3735731
1.3666075
1.3598253
1.3537763
1.3479108
1.3418617
1.3354461
1.3290305
1.3229816
1.3169326
1.310517
1.3042847
1.2978691
1.2912703
1.284488
1.2782557
1.27239
1.2661577
1.2597421
1.2531433
1.246911
1.2406788
1.2340798
1.227481
1.2206987
1.2139165
1.2073177
1.2010854
1.1952198
1.1893541
1.1834884
1.1776226
1.1717569
1.1655246
1.1592923
1.1534266
1.1477443
1.1424285
1.1367462
1.1303306
1.1240983
1.118416
1.1132835
1.1081511
1.1028352
1.0975195
1.092387
1.0872545
1.0819387
1.0766228
1.071857
1.0670912
1.0623254
1.0573761
1.0526103
1.0482111
1.0436285
1.0388626
1.0340967
1.0295142
1.0249317
1.0199825
1.0152166
1.0110006
1.006968
1.002752
0.9981694
0.99358684
0.98900425
0.9847883
0.9802058
0.9759898
0.97177386
0.9677412
0.96352524
0.9593093
0.95491004
0.95087737
0.9466614
0.9422622
0.93786293
0.93401355
0.9301642
0.92613155
0.9213657
0.9164165
0.91220057
0.90871775
0.90541834
0.9019356
0.8986361
0.8951534
0.891304
0.8872714
0.88305545
0.87920606
0.87590665
0.8722406
0.8683912
0.8645419
0.8612424
0.857943
0.85446024
0.8507942
0.8474948
0.8441953
0.84052926
0.83667994
0.8330139
0.82953113
0.8260484
0.82238233
0.8188996
0.8152335
0.81175077
0.808268
0.8049686
0.8013025
0.7972698
0.7934205
0.790121
0.7868216
0.78278893
0.778573
0.7750902
0.7717908
0.7684913
0.7644587
0.76024276
0.7560268
0.75236076
0.7485114
0.74466205
0.7408127
0.73678005
0.7327474
0.72889805
0.7248654
0.7208327
0.7169834
0.7135006
0.7096513
0.7048854
0.6999363
0.6957203
0.6920542
0.68802154
0.68398887
0.6797729
0.67555696
0.67152435
0.6673084
0.6629091
0.6588765
0.6546605
0.65081114
0.64677846
0.64292914
0.63889647
0.63504714
0.6308312
0.6266152
0.62258255
0.61909986
0.6158004
0.61195105
0.6077351
0.60406905
0.60095286
0.59765345
0.5938041
0.58995473
0.5861054
0.58225596
0.57895654
0.5758404
0.5727243
0.5692415
0.56539214
0.56190944
0.55860996
0.55549383
0.552561
0.5498115
0.546512
0.54302925
0.5393632
0.5362471
0.5334975
0.530748
0.52781516
0.52469903
0.5212163
0.51755023
0.51425076
0.51150125
0.5085684
0.50526893
0.5019695
0.4994033
0.49720368
0.49482074
0.4918879
0.48895505
0.48583892
0.48290607
0.48033985
0.4777736
0.47502407
0.47172463
0.46915838
0.46714208
0.46530905
0.46347603
0.46127638
0.45907676
0.4565105
0.45376098
0.45156136
0.4497283
0.44771197
0.44551235
0.44349602
0.4420296
0.4403799
0.43836355
0.43653053
0.43488082
0.4334144
0.43158138
0.42956504
0.42809862
0.4268155
0.4255324
0.42406598
0.42204964
0.42021662
0.4185669
0.4174671
0.41673386
0.41581735
0.41453424
0.41306782
0.4114181
0.4103183
0.4095851
0.40885186
0.40793535
0.40701884
0.40665224
0.40591905
0.40445262
0.40316948
0.4024363
0.40188637
0.40096986
0.39987004
0.39877024
0.39785373
0.3967539
0.39583737
0.3951042
0.39473754
0.39455426
0.39382103
0.39253792
0.3910715
0.3899717
0.3894218
0.38868856
0.38758877
0.38612235
0.38502252
0.3844726
0.3837394
0.3826396
0.38135648
0.38025665
0.37915686
0.37805703
0.37677392
0.3756741
0.3751242
0.37420768
0.37292457
0.37145814
0.37035832
0.3694418
0.3690752
0.3685253
0.3674255
0.3661424
0.36485925
0.36412606
0.36357614
0.36302623
0.36229303
0.3611932
0.36009338
0.3589936
0.35771048
0.35624406
0.35477763
0.35349452
0.3527613
0.35257798
0.3522114
0.35129488
0.35056168
0.35019508
0.35037836
0.35019508
0.34927857
0.34781215
0.34689564
0.34707892
0.34726223
0.346529
0.3454292
0.3448793
0.3448793
0.3450626
0.3450626
0.3443294
0.34377947
0.34322956
0.34322956
0.34322956
0.34377947
0.3445127
0.3448793
0.3443294
0.34414607
0.344696
0.3456125
0.3461624
0.34634572
0.346529
0.34689564
0.34781215
0.34854534
0.34891194
0.34891194
0.34946185
0.35037836
0.3514782
0.3523947
0.3533112
0.35422772
0.35514423
0.35624406
0.35734385
0.35826036
0.35917687
0.3602767
0.3611932
0.36192644
0.36229303
0.36320955
0.36467597
0.3661424
0.3668756
0.3674255
0.3679754
0.36889192
0.37072495
0.37219137
0.37292457
0.37310788
0.37310788
0.37347448
0.37420768
0.3753075
0.37640733
0.37732384
0.37842363
0.37952346
0.38080657
0.3819064
0.3824563
0.3830062
0.3837394
0.38502252
0.38667226
0.38758877
0.38795537
0.38868856
0.3899717
0.3914381
0.39253792
0.39327115
0.39363775
0.39418766
0.39492086
0.39583737
0.3967539
0.39730382
0.39785373
0.39877024
0.40023667
0.40151978
0.40225297
0.4024363
0.4024363
0.40316948
0.4046359
0.40628564
0.40756875
0.40830195
0.40885186
0.4095851
0.4105016
0.4114181
0.41233462
0.41306782
0.41380104
0.41490084
0.41600066
0.41636726
0.41655058
0.41691718
0.41765037
0.4185669
0.41948342
0.4196667
0.4200333
0.42094982
0.42223296
0.42296615
0.42351606
0.42388266
0.42443258
0.4246159
0.42479917
0.42516577
0.4262656
0.4271821
0.42736542
0.4275487
0.42791533
0.42864853
0.42938173
0.42974836
0.42956504
0.42956504
0.42974836
0.43048155
0.43139806
0.4321313
0.4328645
0.4330478
0.4334144
0.4339643
0.43488082
0.43524742
0.43524742
0.4350641
0.4350641
0.4354307
0.43579733
0.43634725
0.43653053
0.43653053
0.43653053
0.43671384
0.43726376
0.43763036
0.43781364
0.43781364
0.43781364
0.43799695
0.43818027
0.43854687
0.43891346
0.43928006
0.43928006
0.43909678
0.43891346
0.43891346
0.43909678
0.43928006
0.43928006
0.43909678
0.43891346
0.43909678
0.43982998
0.44019657
0.4403799
0.4403799
0.4403799
0.4403799
0.44019657
0.43982998
0.43946338
0.43946338
0.43982998
0.4403799
0.4405632
0.44019657
0.4400133
0.4400133
0.44019657
0.4403799
0.4400133
0.43964666
0.43946338
0.43964666
0.44019657
0.4403799
0.44019657
0.43982998
0.43964666
0.43982998
0.43964666
0.43964666
0.43964666
0.43946338
0.43964666
0.43964666
0.43964666
0.43909678
0.43891346
0.43909678
0.43928006
0.43909678
0.43891346
0.43873015
0.43873015
0.43873015
0.43873015
0.43891346
0.43928006
0.43964666
0.43964666
0.43928006
0.43873015
0.43854687
0.43891346
0.43928006
0.43946338
0.43928006
0.43891346
0.43891346
0.43928006
0.44019657
0.4405632
0.4400133
0.43928006
0.43909678
0.43982998
0.4407465
0.4407465
0.4405632
0.4405632
0.4407465
0.4409298
0.4409298
0.44111308
0.4412964
0.441663
0.44239622
0.4425795
0.44276282
0.44239622
0.4420296
0.4418463
0.4422129
0.44312942
0.44349602
0.44349602
0.44349602
0.44349602
0.44404593
0.44441253
0.44459584
0.44441253
0.44496244
0.44587895
0.44661218
0.44661218
0.44661218
0.44697878
0.4478953
0.4488118
0.4488118
0.4484452
0.4484452
0.44899508
0.44991165
0.45082816
0.45101145
0.45101145
0.45137805
0.45192796
0.4526612
0.4535777
0.4541276
0.4543109
0.4544942
0.4548608
0.45541072
0.45614392
0.45706043
0.45761034
0.45779365
0.45761034
0.45816025
0.45907676
0.45980996
0.4605432
0.4610931
0.4618263
0.46255952
0.4631094
0.46365932
0.46494243
0.46604225
0.46695876
0.46750867
0.46824187
0.4689751
0.4697083
0.4702582
0.47080812
0.47117472
0.47209123
0.47319105
0.47429085
0.47539067
0.47630718
0.4768571
0.4777736
0.47924003
0.48088974
0.48198956
0.48272276
0.4830894
0.483456
0.4843725
0.48547232
0.48693871
0.48840514
0.48968828
0.49023816
0.4909714
0.4922545
0.49390423
0.49537063
0.49628714
0.49702036
0.49775356
0.49867007
0.4997699
0.501053
0.5025194
0.50380254
0.50490236
0.50581884
0.5065521
0.5074686
0.5087517
0.5104014
0.5118678
0.51315093
0.5140675
0.5151673
0.5162671
0.5173669
0.5182834
0.51956654
0.521033
0.5223161
0.5235992
0.52469903
0.5257988
0.52708197
0.52799845
0.5287317
0.52983147
0.5312979
0.5327643
0.53441405
0.53588045
0.5375302
0.53954655
0.54101294
0.54174614
0.54247934
0.5439458
0.5457788
0.54797846
0.5498115
0.5505447
0.55091125
0.5518278
0.5536608
0.55549383
0.55714357
0.55806005
0.55934316
0.5613595
0.5630092
0.564109
0.56502557
0.5661254
0.5677751
0.5699747
0.5721744
0.57382405
0.5747406
0.576207
0.57840663
0.58042294
0.5818894
0.5831725
0.584089
0.5857387
0.5879384
0.58995473
0.59178776
0.5932542
0.5949039
0.59692025
0.5987533
0.6007696
0.6029692
0.60498554
0.606452
0.6079184
0.61011803
0.6123176
0.61415064
0.6156171
0.6169002
0.6187332
0.6209329
0.62313247
0.6247822
0.6262486
0.62789834
0.62991464
0.6317477
0.63358074
0.6352304
0.63706344
0.6387132
0.64017963
0.64146274
0.64292914
0.64476216
0.6469618
0.64934474
0.65154433
0.653744
0.6557603
0.6575933
0.65924305
0.6608928
0.6627258
0.6647421
0.66694176
0.6696913
0.6724408
0.6746405
0.6764735
0.6783065
0.6803228
0.68215585
0.68398887
0.68600523
0.68857145
0.6911377
0.6938873
0.6962702
0.69828653
0.6999363
0.7017693
0.7039689
0.7063518
0.70855147
0.7103845
0.7122175
0.71386725
0.71588355
0.7182665
0.72101605
0.723399
0.7254153
0.7272483
0.72908133
0.73109764
0.7334806
0.7356802
0.7376965
0.7398962
0.74264574
0.74539524
0.74741155
0.74924463
0.7514442
0.75382715
0.75584346
0.7578598
0.75987613
0.7620758
0.7640921
0.7659251
0.76812476
0.7705077
0.7727073
0.77454036
0.77619004
0.7782064
0.780406
0.78278893
0.7849886
0.7870049
0.78920454
0.79103756
0.7928706
0.7947036
0.79708654
0.7992862
0.8013025
0.8031356
0.8049686
0.80661833
0.808268
0.8101011
0.8126673
0.8152335
0.81724983
0.8187163
0.820366
0.8220157
0.82366544
0.82513183
0.8271482
0.8293478
0.8317307
0.8339304
0.8355801
0.8368632
0.83851296
0.84016263
0.8418124
0.8432788
0.8447452
0.84584504
0.84712815
0.8487779
0.8507942
0.8526272
0.8546435
0.85629326
0.8581263
0.8599593
0.86142576
0.8625256
0.86344206
0.8647252
0.86674154
0.8689411
0.8704076
0.87132406
0.8726072
0.8740736
0.87554
0.8768231
0.87810624
0.8795727
0.8814057
0.88305545
0.8839719
0.88452184
0.88562167
0.88708806
0.8887378
0.8900209
0.8907541
0.89148736
0.89222056
0.89350367
0.8947868
0.8958866
0.8968031
0.897353
0.8977196
0.89826953
0.899186
0.8999193
0.90065247
0.90138566
0.9019356
0.90285206
0.9035853
0.9045018
0.905235
0.9056016
0.90615153
0.907068
0.9083512
0.90926766
0.90963435
0.90945095
0.90926766
0.90963435
0.9103675
0.91128397
0.9120173
0.91293377
0.9134837
0.91366696
0.9138503
0.9144002
0.91495013
0.9158666
0.91696644
0.91751635
0.91769964
0.9178829
0.91843283
0.9193494
0.9206325
0.92154896
0.9220989
0.9224655
0.9230154
0.9235653
0.92411524
0.9239319
0.92338204
0.9224655
0.9220989
0.9222822
0.9222822
0.9213657
0.92008257
0.91898274
0.91824955
0.91806626
0.91806626
0.91769964
0.91678315
0.9158666
0.9155
0.9155
0.9155
0.9155
0.9158666
0.9164165
0.9165998
0.9164165
0.91623324
0.9164165
0.9164165
0.9160499
0.9155
0.9153167
0.9155
0.91623324
0.91678315
0.91696644
0.91769964
0.91843283
0.91843283
0.91824955
0.91824955
0.9186162
0.91843283
0.91806626
0.91806626
0.91824955
0.91898274
0.9191661
0.91898274
0.9186162
0.91843283
0.91843283
0.9186162
0.9186162
0.91824955
0.91751635
0.9165998
0.9160499
0.9156833
0.9151334
0.9144002
0.9140336
0.9142169
0.9138503
0.913117
0.91220057
0.9118339
0.91165066
0.9114674
0.91091746
0.91018426
0.90963435
0.90945095
0.90963435
0.91018426
0.9107342
0.9107342
0.91018426
0.90926766
0.90871775
0.90890104
0.90945095
0.9098176
0.9098176
0.90926766
0.90798455
0.90670145
0.9063348
0.907068
0.9078013
0.90743464
0.90670145
0.90596825
0.9057849
0.9057849
0.9057849
0.90596825
0.90615153
0.90596825
0.9057849
0.9056016
0.9056016
0.90541834
0.90541834
0.9057849
0.90596825
0.90596825
0.9050517
0.9039519
0.9030354
0.9024855
0.9023022
0.90211886
0.90156895
0.90083575
0.9004691
0.9004691
0.90028584
0.8997359
0.89826953
0.8968031
0.8960699
0.8964365
0.8969864
0.8968031
0.8960699
0.8951534
0.8946035
0.89368695
0.89222056
0.89038754
0.8891044
0.8891044
0.8898376
0.8907541
0.89112073
0.8907541
0.8900209
0.8887378
0.88635486
0.88433856
0.88360536
0.88378865
0.883422
0.8819556
0.8804892
0.8803059
0.8806725
0.8803059
0.8788395
0.8768231
0.87462354
0.87334037
0.8726072
0.871874
0.8711408
0.87022424
0.86930776
0.86802465
0.8663749
0.86545837
0.8650918
0.8645419
0.86307544
0.86160904
0.8605092
0.85959274
0.8588595
0.8577597
0.85611
0.85427696
0.8528105
0.85171074
0.8502443
0.84859455
0.84694487
0.84529513
0.8432788
0.84126246
0.83924615
0.83722985
0.8350302
0.8331972
0.83228064
0.8317307
0.8309975
0.82953113
0.82751477
0.8253152
0.8231155
0.8205493
0.81779975
0.8152335
0.8130339
0.81046766
0.8073515
0.8047853
0.8027689
0.80093586
0.7987363
0.79617
0.7936038
0.79122084
0.78920454
0.7868216
0.7842554
0.7816891
0.7791229
0.7763734
0.7736238
0.770691
0.76757485
0.7644587
0.76170915
0.75895965
0.7560268
0.7529107
0.7496112
0.7463118
0.74337894
0.7406294
0.73806316
0.7353136
0.73219746
0.7287147
0.725232
0.72229916
0.71973294
0.7169834
0.71441716
0.7122175
0.7103845
0.70855147
0.70598525
0.7025025
0.69865316
0.6948037
0.69132096
0.68838817
0.6861885
0.6836223
0.68068945
0.67739
0.67409056
0.6711577
0.6680416
0.66437554
0.6608928
0.65795994
0.6553937
0.6528275
0.649528
0.64604527
0.6425625
0.6399963
0.63761336
0.63431394
0.63101447
0.62789834
0.62514883
0.622216
0.61909986
0.61598366
0.61286753
0.6097514
0.6066353
0.6037024
0.6005863
0.59747016
0.5939874
0.59032136
0.58720523
0.5844556
0.5818894
0.5793232
0.5763903
0.5727243
0.5692415
0.5661254
0.5630092
0.5597098
0.55659366
0.5534775
0.55036134
0.54742855
0.5444957
0.5413796
0.5380801
0.53496397
0.53184783
0.528915
0.5261654
0.5230493
0.51956654
0.5160838
0.51296765
0.5104014
0.50765187
0.504719
0.5012363
0.49775356
0.49482074
0.49207118
0.48950496
0.48675543
0.4843725
0.48180625
0.47869012
0.47539067
0.47209123
0.4693417
0.46695876
0.46420923
0.46072647
0.45724374
0.4539443
0.45119476
0.4484452
0.44569567
0.44312942
0.4405632
0.43818027
0.43561402
0.4328645
0.42974836
0.42608228
0.42259955
0.4193001
0.41655058
0.41398433
0.4110515
0.40775207
0.4042693
0.40078655
0.39785373
0.39528745
0.39272124
0.390155
0.38740546
0.38483924
0.382273
0.37952346
0.37714052
0.3749409
0.37274125
0.36999172
0.3674255
0.36485925
0.36247632
0.36046
0.358627
0.35642734
0.3536778
0.35056168
0.34781215
0.3454292
0.34341288
0.34121326
0.33864698
0.33663067
0.33479762
0.332598
0.32948187
0.32654902
0.3241661
0.32214975
0.31976685
0.31738392
0.31536758
0.31335124
0.3109683
0.3084021
0.30583584
0.30381954
0.3016199
0.29905367
0.29685405
0.2944711
0.29190487
0.28933865
0.28713897
0.28530595
0.28328964
0.2812733
0.27925697
0.27687404
0.27467442
0.2724748
0.26990855
0.26734233
0.265326
0.26385957
0.26239315
0.26056013
0.2587271
0.25762728
0.25689408
0.25597757
0.25414455
0.25176162
0.24937868
0.24772896
0.24681245
0.24607922
0.24497941
0.24351299
0.24167997
0.24003024
0.23874712
0.2370974
0.23563099
0.23434786
0.23361465
0.23269814
0.23141503
0.22994861
0.22848219
0.22701576
0.22591595
0.22463284
0.22334972
0.22206661
0.22060019
0.21913375
0.21785064
0.21693413
0.2158343
0.2145512
0.21308477
0.21161835
0.20996863
0.20850222
0.2074024
0.20648588
0.20575267
0.20465286
0.20318644
0.20172003
0.2006202
0.1997037
0.19860388
0.19732076
0.19622095
0.19512114
0.19383802
0.1925549
0.19108847
0.18998866
0.18888883
0.18833894
0.18760572
0.1863226
0.18448958
0.18357307
0.18338977
0.18283986
0.18155675
0.17972372
0.1786239
0.1784406
0.178074
0.17734079
0.17605767
0.17477456
0.17385805
0.17312483
0.17239162
0.17147511
0.17037529
0.16927548
0.16872558
0.16835897
0.16799237
0.16725916
0.16615933
0.1650595
0.16450961
0.164143
0.1639597
0.1637764
0.16304319
0.16230997
0.16176006
0.16139346
0.16066025
0.15974374
0.15882723
0.15809402
0.1573608
0.1568109
0.1568109
0.1568109
0.1560777
0.15552779
0.15497787
0.15479457
0.15424466
0.15369476
0.15369476
0.15387806
0.15387806
0.15314485
0.15241164
0.15204504
0.15167843
0.15131183
0.15039532
0.1496621
0.1487456
0.14801238
0.14746247
0.14727917
0.14691257
0.14636266
0.14617936
0.14599606
0.14526285
0.14434634
0.14379643
0.14342983
0.14342983
0.14269662
0.1412302
0.13958047
0.13884726
0.13866396
0.13829736
0.13756414
0.13701423
0.13646431
0.1353645
0.1342647
0.1338981
0.1338981
0.1338981
0.13334818
0.13243167
0.13114855
0.13023204
0.12986544
0.12949882
0.12876563
0.12748249
0.12656598
0.12619938
0.12583278
0.12528287
0.12418306
0.12326655
0.12235003
0.121616825
0.120883614
0.12070031
0.120883614
0.12070031
0.1199671
0.11868399
0.11776746
0.11703426
0.116301045
0.11556783
0.11446802
0.11355151
0.112634994
0.11226839
0.11226839
0.11226839
0.11190179
0.11116858
0.11061867
0.10988546
0.10915225
0.10841904
0.107685834
0.10695262
0.10640272
0.1054862
0.10456968
0.10383648
0.103286564
0.10273666
0.10163684
0.10072033
0.09998712
0.099437214
0.0985207
0.097420886
0.09613777
0.09522126
0.09448805
0.09393814
0.093571536
0.09302163
0.09210512
0.09118861
0.090822004
0.090088785
0.089172274
0.08807246
0.08733925
0.086422734
0.085322924
0.08440641
0.0836732
0.0831233
0.082390085
0.081473574
0.08074036
0.07982385
0.078724034
0.077624224
0.076891005
0.07634109
0.07560789
0.07469138
0.073958166
0.07377486
0.07359156
0.073224954
0.072125144
0.07102533
0.06992551
0.069192305
0.06882569
0.06809249
0.06699267
0.06589285
0.06497634
0.06442644
0.063876525
0.06350992
0.062960014
0.062226806
0.06094369
0.05966057
0.05892736
0.058560755
0.058377452
0.05746094
0.05672773
0.05581122
0.055078007
0.0543448
0.053611584
0.05251177
0.051411957
0.05067875
0.05012884
0.049395632
0.048479117
0.04774591
0.047379304
0.047012698
0.04646279
0.04591288
0.044813067
0.043713253
0.04279674
0.04206353
0.04151362
0.04133032
0.040780414
0.039680596
0.038764082
0.03784757
0.03693106
0.036564454
0.03619785
0.03564794
0.034914732
0.03418152
0.033814915
0.033265006
0.032531798
0.03143198
0.03069877
0.030515468
0.030148864
0.029782258
0.029415654
0.028865747
0.028499141
0.027949233
0.026849419
0.025749603
0.025016394
0.024833092
0.024833092
0.024833092
0.024466485
0.023733275
0.022816764
0.021900252
0.021533644
0.021533644
0.021350343
0.020983737
0.02043383
0.020067226
0.019883923
0.019517317
0.01896741
0.0182342
0.017684294
0.017684294
0.017500991
0.017134385
0.016767781
0.016217873
0.015851269
0.015301361
0.014568151
0.014201546
0.014018244
0.014384849
0.014201546
0.01383494
0.01383494
0.014201546
0.014384849
0.014018244
0.013285033
0.0129184285
0.0129184285
0.012735126
0.012185219
0.011635311
0.011268705
0.011452008
0.011635311
0.011452008
0.011085403
0.0109021
0.011268705
0.011635311
0.011452008
0.010718797
0.009618983
0.009252378
0.009618983
0.009985588
0.009802286
0.009252378
0.00870247
0.008519168
0.008335865
0.008335865
0.008152562
0.00796926
0.0077859573
0.0077859573
0.0076026553
0.0076026553
0.0077859573
0.008519168
0.008885773
0.008885773
0.008519168
0.008335865
0.008152562
0.00796926
0.0077859573
0.0077859573
0.0077859573
0.0077859573
0.0074193524
0.0074193524
0.0076026553
0.008152562
0.00870247
0.009252378
0.009069075
0.008519168
0.00796926
0.0076026553
0.0077859573
0.00796926
0.008152562
0.0077859573
0.0074193524
0.0074193524
0.0077859573
0.008335865
0.008885773
0.009252378
0.009435681
0.009069075
0.008519168
0.00796926
0.00796926
0.00870247
0.009618983
0.0101688905
0.009985588
0.009618983
0.009435681
0.009252378
0.009435681
0.009435681
0.009252378
0.008885773
0.009252378
0.0101688905
0.011268705
0.011452008
0.0109021
0.010352192
0.0101688905
0.010352192
0.010718797
0.011085403
0.011268705
0.011085403
0.010535495
0.009985588
0.009985588
0.0109021
0.012001915
0.011818613
0.011085403
0.0101688905
0.0101688905
0.011085403
0.012001915
0.011818613
0.0109021
0.010352192
0.0109021
0.011635311
0.012185219
0.012185219
0.012185219
0.012185219
0.012368521
0.012551824
0.012551824
0.012551824
0.012551824
0.012368521
0.012001915
0.011452008
0.011085403
0.011085403
0.011452008
0.011818613
0.012185219
0.012551824
0.012551824
0.011818613
0.011268705
0.011268705
0.011818613
0.012368521
0.012551824
0.012551824
0.012185219
0.012001915
0.011818613
0.011818613
0.012185219
0.012551824
0.012735126
0.012185219
0.011635311
0.011452008
0.012368521
0.013285033
0.013651638
0.013285033
0.0131017305
0.0131017305
0.013468335
0.01383494
0.014018244
0.014018244
0.01383494
0.01383494
0.01383494
0.014018244
0.014201546
0.014018244
0.01383494
0.013651638
0.013651638
0.014018244
0.014201546
0.014201546
0.014384849
0.014384849
0.014201546
0.014201546
0.014568151
0.015118058
0.015301361
0.015301361
0.014934756
0.014751453
0.014568151
0.014568151
0.014751453
0.014934756
0.014934756
0.014934756
0.015301361
0.015851269
0.016034571
0.016034571
0.015667966
0.015118058
0.014934756
0.015118058
0.015667966
0.016034571
0.016767781
0.017500991
0.017500991
0.017317688
0.016767781
0.016767781
0.017317688
0.017867595
0.0182342
0.0182342
0.018050898
0.017684294
0.017500991
0.017684294
0.017867595
0.017867595
0.017867595
0.017867595
0.017684294
0.017867595
0.018784108
0.020250527
0.02116704
0.020983737
0.020617133
0.020617133
0.020983737
0.021350343
0.021716949
0.021900252
0.022450158
0.022633461
0.022633461
0.022633461
0.022450158
0.022633461
0.023000065
0.023733275
0.024466485
0.024649788
0.024466485
0.024283182
0.024283182
0.024833092
0.025566302
0.025932906
0.026299512
0.026849419
0.027949233
0.028499141
0.02831584
0.028132536
0.02831584
0.029598957
0.03069877
0.031065376
0.030882074
0.031065376
0.03143198
0.03198189
0.032348495
0.032348495
0.032165192
0.032531798
0.033081707
0.03363161
0.033998217
0.034548126
0.035098035
0.035831243
0.036564454
0.03711436
0.037297662
0.03784757
0.038397476
0.038764082
0.039130688
0.039680596
0.040413808
0.040780414
0.04133032
0.04206353
0.04298004
0.043346647
0.04352995
0.043713253
0.044629764
0.04536297
0.04591288
0.04646279
0.047196
0.047929212
0.04866242
0.049395632
0.049945537
0.05012884
0.050312143
0.05104535
0.05159526
0.052328467
0.053244982
0.054528102
0.055444613
0.05581122
0.05599452
0.05672773
0.058010846
0.059293963
0.05984387
0.060027175
0.060393784
0.061126992
0.062226806
0.06350992
0.06442644
0.064609736
0.06497634
0.06589285
0.06717598
0.06809249
0.06882569
0.06974221
0.07084202
0.07139193
0.07175854
0.07230844
0.073224954
0.074141465
0.075057976
0.07560789
0.07615779
0.07725762
0.078540735
0.07982385
0.080557056
0.08092366
0.08110697
0.08165687
0.082390085
0.083306596
0.08440641
0.08550622
0.08660604
0.08770585
0.08843906
0.08880567
0.08898897
0.08972218
0.091005296
0.091738515
0.09210512
0.092655025
0.09375484
0.09503796
0.09613777
0.09723759
0.0979708
0.0981541
0.0981541
0.098337404
0.09907061
0.10053703
0.102186754
0.103286564
0.10383648
0.10438638
0.1053029
0.10658602
0.10786913
0.108785644
0.109518856
0.11006876
0.11080197
0.11226839
0.11428472
0.11593444
0.11666765
0.117217556
0.11776746
0.118867286
0.1201504
0.12125022
0.121800125
0.12253334
0.12381645
0.12564947
0.12748249
0.12858231
0.12931553
0.13004874
0.13096525
0.13169846
0.13298157
0.13444799
0.13591442
0.13664763
0.13756414
0.13884726
0.14049698
0.1415968
0.1419634
0.1419634
0.14269662
0.14434634
0.14654596
0.14764579
0.14801238
0.1487456
0.15039532
0.15241164
0.15406136
0.15534449
0.1564443
0.1573608
0.15827732
0.15937713
0.16066025
0.16176006
0.16267657
0.1639597
0.16542614
0.16707586
0.16835897
0.16945878
0.1707419
0.17257492
0.17422464
0.17532445
0.17642428
0.17752409
0.1786239
0.17990702
0.18119013
0.18247326
0.18393968
0.18558939
0.18723911
0.18870553
0.18980534
0.19053856
0.19145507
0.19328812
0.19548774
0.19732076
0.19842058
0.1991538
0.2000703
0.20153672
0.20355305
0.20538607
0.2070358
0.2083189
0.20960203
0.21088514
0.21198496
0.21345137
0.2151011
0.21675082
0.21858384
0.22023356
0.2215167
0.22261651
0.22389963
0.22536606
0.22664917
0.22793229
0.2292154
0.23104842
0.23324805
0.23471448
0.23581429
0.2367308
0.23764731
0.23911373
0.24113005
0.24314639
0.2447961
0.24571262
0.24699575
0.24827887
0.24937868
0.2502952
0.2512117
0.2524948
0.25432783
0.25616086
0.25762728
0.2589104
0.2598269
0.26111004
0.26275977
0.26385957
0.2649594
0.2660592
0.26770893
0.26917535
0.27045846
0.27174157
0.27302468
0.2741245
0.27522433
0.27650744
0.27797386
0.27925697
0.28017348
0.28109
0.2823731
0.28347293
0.28457275
0.28585586
0.2869557
0.28823882
0.28933865
0.29062176
0.29208818
0.2939212
0.295021
0.2952043
0.2952043
0.2959375
0.29740393
0.29923695
0.3008867
0.3023531
0.30363622
0.30546924
0.30748558
0.308952
0.3091353
0.3087687
0.3098685
0.31151822
0.31243473
0.31243473
0.31225145
0.31280133
0.31408447
0.31573418
0.316834
0.31738392
0.3177505
0.31866702
0.32013345
0.32159987
0.32269967
0.32324958
0.32361618
0.3239828
0.3241661
0.3241661
0.3243494
0.32489932
0.32581583
0.32691562
0.32801545
0.32874864
0.32948187
0.33003178
0.33021507
0.33039838
0.3313149
0.3320481
0.33241472
0.3322314
0.3322314
0.332598
0.3335145
0.33424774
0.33498093
0.33553085
0.33663067
0.33773047
0.3384637
0.33828038
0.33809707
0.3388303
0.3397468
0.34029672
0.34029672
0.33993012
0.3397468
0.3401134
0.34084666
0.3413965
0.34176317
0.34212977
0.34267968
0.34322956
0.34341288
0.34341288
0.3435962
0.3435962
0.3439628
0.3443294
0.34414607
0.34377947
0.34341288
0.34341288
0.3435962
0.3443294
0.3448793
0.344696
0.3445127
0.3445127
0.3448793
0.3452459
0.3454292
0.3454292
0.3456125
0.3456125
0.3454292
0.3450626
0.3448793
0.3452459
0.3454292
0.3452459
0.3448793
0.3445127
0.3443294
0.3443294
0.3443294
0.34414607
0.3435962
0.34341288
0.34341288
0.34322956
0.34267968
0.34194642
0.34157982
0.34194642
0.34231302
0.34249637
0.34231302
0.34157982
0.34084666
0.3401134
0.3395635
0.3393802
0.3395635
0.3401134
0.34029672
0.34029672
0.3401134
0.3395635
0.3388303
0.3384637
0.3384637
0.3384637
0.33791378
0.33699727
0.33663067
0.33681396
0.33663067
0.33571416
0.33461434
0.33369783
0.3327813
0.3318648
0.33113158
0.33076498
0.33039838
0.32984847
0.32911527
0.32801545
0.32709894
0.3263657
0.3259991
0.32581583
0.3254492
0.32489932
0.3243494
0.32361618
0.32269967
0.32159987
0.32086664
0.32050005
0.31995013
0.31921694
0.3184837
0.3177505
0.3170173
0.3155509
0.31371787
0.31353456
0.3155509
0.3172006
0.3159175
0.31261805
0.30950192
0.3080355
0.30785218
0.30785218
0.30766886
0.30711898
0.30638576
0.30528596
0.30381954
0.3023531
0.3008867
0.29978687
0.29905367
0.29850376
0.29758725
0.2959375
0.2942878
0.2930047
0.29190487
0.29117167
0.29043844
0.28915533
0.28768888
0.28603917
0.28457275
0.28365624
0.28273973
0.2814566
0.27980688
0.27852377
0.27742395
0.27632412
0.275041
0.2735746
0.27210817
0.27119166
0.27064177
0.27009186
0.26899204
0.26715901
0.2655093
0.26422617
0.26312637
0.26202655
0.26111004
0.26019353
0.25927702
0.2581772
0.25671077
0.25506106
0.25396124
0.253228
0.2523115
0.2508451
0.24901207
0.24681245
0.2442462
0.24204656
0.24039684
0.23893043
0.23728071
0.23581429
0.23453116
0.23306476
0.23159833
0.22976531
0.22774898
0.22591595
0.22426623
0.22243321
0.22078349
0.21876715
0.21675082
0.2151011
0.21345137
0.21180165
0.20996863
0.2079523
0.20611928
0.20465286
0.20336974
0.20208663
0.2004369
0.19842058
0.19622095
0.19383802
0.19182168
0.19035526
0.18943875
0.18778902
0.18522279
0.18247326
0.18064024
0.17954041
0.1782573
0.17624097
0.17349143
0.17037529
0.16762576
0.16542614
0.1637764
0.16230997
0.16066025
0.15846062
0.1560777
0.15369476
0.15167843
0.1498454
0.14819568
0.14599606
0.14397973
0.14178011
0.13976377
0.13774744
0.13591442
0.1340814
0.13169846
0.12931553
0.12729919
0.12583278
0.12418306
0.12235003
0.1201504
0.11795077
0.116301045
0.11465132
0.112451695
0.109702155
0.10750253
0.105852805
0.104203075
0.102186754
0.100170426
0.09778749
0.09577116
0.09393814
0.09228842
0.090272084
0.08825576
0.08660604
0.085322924
0.08403981
0.08202348
0.079640545
0.07744091
0.07542458
0.073224954
0.07139193
0.070108816
0.06882569
0.06717598
0.06534295
0.06350992
0.0616769
0.05966057
0.057827543
0.05599452
0.054161496
0.05251177
0.050862048
0.04957893
0.048479117
0.047196
0.045546275
0.043713253
0.041880228
0.04059711
0.039863896
0.038397476
0.03619785
0.033998217
0.033081707
0.032531798
0.031615283
0.02996556
0.02831584
0.027216023
0.026666116
0.025749603
0.024283182
0.022450158
0.020800434
0.019517317
0.0182342
0.017134385
0.016034571
0.014934756
0.01383494
0.012551824
0.011452008
0.0109021
0.0101688905
0.009252378
0.00796926
0.00650284
0.0050364197
0.0037533024
0.0028367897
0.0022868821
0.0017369747
0.0010037646
8.725212E-5
-8.2926056E-4
-0.0011958659
-0.0011958659
-0.0019290757
-0.0032121933
-0.0043120077
-0.0052285213
-0.006145033
-0.0074281506
-0.008894571
-0.009627781
-0.009811083
-0.009627781
-0.009811083
-0.010544294
-0.011460806
-0.012560622
-0.012927228
-0.012927228
-0.012743925
-0.013110529
-0.014027041
-0.014943554
-0.015676765
-0.015860066
-0.016226673
-0.016593277
-0.01677658
-0.017143186
-0.017693093
-0.017876394
-0.017876394
-0.018059697
-0.01897621
-0.019892724
-0.020442631
-0.020442631
-0.020076025
-0.020076025
-0.020442631
-0.020625932
-0.020809235
-0.02117584
-0.022092352
-0.02319217
-0.023558773
-0.023375472
-0.02319217
-0.023375472
-0.023742076
-0.023558773
-0.023008866
-0.023008866
-0.02319217
-0.023742076
-0.023925379
-0.024291983
-0.02484189
-0.025391798
-0.025208496
-0.025208496
-0.025758402
-0.02612501
-0.025758402
-0.025391798
-0.0255751
-0.02612501
-0.026491614
-0.026674917
-0.026491614
-0.026308311
-0.026308311
-0.026308311
-0.026858218
-0.027408127
-0.02777473
-0.027591428
-0.02704152
-0.02704152
-0.027408127
-0.027958034
-0.028141337
-0.028691245
-0.029057847
-0.02924115
-0.029057847
-0.028691245
-0.028507942
-0.028507942
-0.028874548
-0.02924115
-0.029424453
-0.029424453
-0.029607756
-0.029607756
-0.029424453
-0.029424453
-0.029974362
-0.030340968
-0.03052427
-0.030890873
-0.031074176
-0.031257477
-0.031257477
-0.03144078
-0.031807385
-0.032173987
-0.032540593
-0.032723896
-0.0329072
-0.033090502
-0.033090502
-0.033090502
-0.03382371
-0.03474023
-0.035473436
-0.035840042
-0.03565674
-0.03510683
-0.03474023
-0.03565674
-0.036939856
-0.037489764
-0.03730646
-0.03712316
-0.037489764
-0.038222972
-0.03895618
-0.03950609
-0.039872695
-0.039872695
-0.039872695
-0.03968939
-0.039872695
-0.040605903
-0.04152242
-0.042072326
-0.041889023
-0.04170572
-0.041889023
-0.04243893
-0.042805538
-0.042622235
-0.042622235
-0.04298884
-0.044088654
-0.04463856
-0.04463856
-0.044821862
-0.045005165
-0.045005165
-0.045005165
-0.04537177
-0.045921676
-0.046654887
-0.047204792
-0.047388095
-0.047204792
-0.047021493
-0.047388095
-0.04812131
-0.04885452
-0.04903782
-0.049221125
-0.049404427
-0.049771033
-0.049954332
-0.049954332
-0.050137635
-0.050687544
-0.051604055
-0.05197066
-0.051604055
-0.05105415
-0.050870847
-0.051420752
-0.05197066
-0.052153964
-0.05252057
-0.052703872
-0.05252057
-0.052153964
-0.052337267
-0.053070474
-0.053620383
-0.05343708
-0.053253777
-0.05343708
-0.05398699
-0.05435359
-0.054536894
-0.05435359
-0.05417029
-0.054536894
-0.05527011
-0.05563671
-0.056003317
-0.05618662
-0.056369923
-0.05673653
-0.05710313
-0.057286434
-0.057286434
-0.057286434
-0.057286434
-0.05765304
-0.05820295
-0.058936156
-0.059302762
-0.059119463
-0.05856955
-0.058386248
-0.058936156
-0.059302762
-0.059302762
-0.05948607
-0.060035974
-0.060952485
-0.06150239
-0.06131909
-0.061135784
-0.061135784
-0.06131909
-0.061868995
-0.062418908
-0.06278551
-0.06296881
-0.06388532
-0.064801835
-0.06535175
-0.06498514
-0.064801835
-0.06516844
-0.06608495
-0.06681816
-0.06700147
-0.06700147
-0.06736807
-0.06810128
-0.06883449
-0.0692011
-0.069384396
-0.0695677
-0.07011761
-0.07066751
-0.071217425
-0.071400724
-0.071217425
-0.07158402
-0.07213394
-0.07268385
-0.07323375
-0.073783666
-0.074150264
-0.07433357
-0.07470018
-0.07506678
-0.07543339
-0.07561669
-0.07598329
-0.0763499
-0.076716505
-0.076899804
-0.07726641
-0.077816315
-0.07799962
-0.07818292
-0.078732826
-0.07928274
-0.07983264
-0.08001594
-0.08038255
-0.080749154
-0.080749154
-0.080749154
-0.08093246
-0.081665665
-0.08239888
-0.082582176
-0.08239888
-0.08239888
-0.08294878
-0.08368199
-0.0840486
-0.0840486
-0.0842319
-0.08496511
-0.085515015
-0.08588163
-0.08569833
-0.08533172
-0.085515015
-0.086064935
-0.08643154
-0.086981446
-0.086981446
-0.08679814
-0.08661484
-0.086981446
-0.08734805
-0.08753135
-0.08734805
-0.087164745
-0.08753135
-0.08789796
-0.088081256
-0.088081256
-0.088081256
-0.08844786
-0.08844786
-0.08826456
-0.08844786
-0.08863117
-0.08863117
-0.08863117
-0.08881447
-0.088997774
-0.08881447
-0.088081256
-0.08771466
-0.08826456
-0.08881447
-0.08881447
-0.088081256
-0.08734805
-0.08661484
-0.08588163
-0.08569833
-0.086064935
-0.086248234
-0.08569833
-0.08514841
-0.08496511
-0.08496511
-0.08496511
-0.084598504
-0.084415205
-0.084415205
-0.084415205
-0.0840486
-0.083498694
-0.082582176
-0.08184897
-0.081665665
-0.081665665
-0.08111576
-0.08019925
-0.07946604
-0.07891613
-0.07836622
-0.077816315
-0.07744971
-0.0770831
-0.076716505
-0.07579999
-0.074883476
-0.07433357
-0.073783666
-0.07323375
-0.07231724
-0.071400724
-0.07048421
-0.0695677
-0.068651184
-0.06791798
-0.06700147
-0.06608495
-0.06535175
-0.064801835
-0.06425193
-0.06333542
-0.061868995
-0.06058588
-0.059852667
-0.059119463
-0.058019646
-0.05673653
-0.055086806
-0.05343708
-0.052153964
-0.051420752
-0.050687544
-0.04958773
-0.048487917
-0.0475714
-0.047021493
-0.04610498
-0.044821862
-0.043355443
-0.04243893
-0.04170572
-0.04115581
-0.039872695
-0.038589578
-0.037489764
-0.03657325
-0.035473436
-0.034556925
-0.033457104
-0.032173987
-0.03052427
-0.029057847
-0.028141337
-0.027591428
-0.02704152
-0.025941707
-0.024658589
-0.023375472
-0.022092352
-0.020992538
-0.020076025
-0.019342816
-0.018426303
-0.017693093
-0.016959883
-0.01604337
-0.014943554
-0.0134771345
-0.012194016
-0.011644109
-0.011460806
-0.010910898
-0.009627781
-0.00816136
-0.006694941
-0.005778428
-0.0048619164
-0.0041287057
-0.0032121933
-0.0026622855
-0.002478983
-0.0022956806
-0.0013791684
4.53857E-4
0.0019202773
0.0028367897
0.0030200924
0.0037533024
0.0048531173
0.006136235
0.0074193524
0.008335865
0.009069075
0.009802286
0.010352192
0.011268705
0.012185219
0.0131017305
0.01383494
0.014568151
0.015667966
0.016767781
0.017684294
0.018417504
0.019150713
0.020067226
0.020983737
0.021533644
0.021900252
0.022450158
0.023366671
0.024649788
0.025383
0.025749603
0.02611621
0.026666116
0.027582629
0.028682444
0.029598957
0.030148864
0.030515468
0.031615283
0.0327151
0.03363161
0.03418152
0.03418152
0.033998217
0.034364823
0.035098035
0.036014546
0.03711436
0.03784757
0.038397476
0.038397476
0.038764082
0.039680596
0.040413808
0.04059711
0.04059711
0.041147016
0.042246833
0.043163344
0.04352995
0.043346647
0.042613436
0.042430136
0.04279674
0.043163344
0.04352995
0.043713253
0.043896556
0.044079855
0.043896556
0.043713253
0.044263158
0.045179673
0.045546275
0.044813067
0.044079855
0.043896556
0.04444646
0.044813067
0.044813067
0.04444646
0.044079855
0.043713253
0.043346647
0.04298004
0.04279674
0.042430136
0.04206353
0.041696925
0.04133032
0.040963717
0.04059711
0.0400472
0.039680596
0.039497294
0.039497294
0.039130688
0.038397476
0.037297662
0.036564454
0.03619785
0.036014546
0.035281338
0.034364823
0.03344831
0.033081707
0.032531798
0.03198189
0.03143198
0.030882074
0.02996556
0.028682444
0.02776593
0.027582629
0.027399326
0.026666116
0.025749603
0.025016394
0.024466485
0.024283182
0.023549972
0.022450158
0.021350343
0.020617133
0.020250527
0.020067226
0.019517317
0.01896741
0.018050898
0.017317688
0.016401175
0.015484663
0.014751453
0.014201546
0.01383494
0.013468335
0.0131017305
0.012368521
0.011818613
0.011635311
0.011268705
0.010718797
0.009802286
0.00870247
0.00796926
0.00796926
0.00796926
0.0076026553
0.0066861426
0.0059529324
0.005586327
0.005586327
0.005586327
0.00576963
0.005403025
0.0044865124
0.0037533024
0.0032033948
0.0032033948
0.0035699997
0.0037533024
0.0037533024
0.0032033948
0.0028367897
0.0026534873
0.0028367897
0.0026534873
0.0024701846
0.0022868821
0.0021035797
0.0019202773
0.0017369747
0.0015536721
0.0017369747
0.0017369747
0.0015536721
0.0013703697
0.0013703697
0.0013703697
0.0010037646
0.0010037646
0.0013703697
0.0021035797
0.0024701846
0.0030200924
0.0032033948
0.0030200924
0.0026534873
0.0028367897
0.0033866973
0.0037533024
0.0033866973
0.0033866973
0.0037533024
0.0044865124
0.0048531173
0.004669815
0.0044865124
0.0048531173
0.00576963
0.0066861426
0.00723605
0.00723605
0.0070527475
0.0074193524
0.008152562
0.008885773
0.009252378
0.009435681
0.009985588
0.010718797
0.011818613
0.0129184285
0.013651638
0.014018244
0.014384849
0.015118058
0.015667966
0.016217873
0.016951082
0.017684294
0.018417504
0.019150713
0.020067226
0.020800434
0.021533644
0.022266855
0.023183368
0.023916578
0.024649788
0.025383
0.025932906
0.026482813
0.02703272
0.02776593
0.028865747
0.030332167
0.031615283
0.03198189
0.03198189
0.032531798
0.033814915
0.035098035
0.036014546
0.036564454
0.03711436
0.038030874
0.038764082
0.039130688
0.039680596
0.04059711
0.041696925
0.042613436
0.04352995
0.044079855
0.04499637
0.04591288
0.047196
0.048479117
0.04921233
0.049762234
0.050495446
0.051228654
0.051961865
0.05251177
0.052878376
0.053428285
0.054161496
0.055078007
0.05599452
0.056911033
0.05746094
0.05819415
0.05911066
0.060210478
0.061310295
0.06241011
0.06332662
0.06350992
0.06350992
0.06424313
0.06570955
0.06699267
0.06772588
0.06809249
0.06845909
0.069009
0.0695589
0.06992551
0.07047542
0.071208626
0.07194184
0.07267505
0.073224954
0.074141465
0.07524128
0.07579119
0.07634109
0.076891005
0.07780752
0.07909064
0.08000715
0.08019046
0.08037376
0.08074036
0.08184018
0.0831233
0.08403981
0.08458971
0.08513962
0.08605613
0.08678934
0.08733925
0.08788916
0.08862237
0.08898897
0.08953888
0.090272084
0.091005296
0.09137191
0.091921814
0.092471726
0.09302163
0.093571536
0.09430475
0.09503796
0.09595447
0.09687098
0.09778749
0.0985207
0.09907061
0.099437214
0.09962052
0.100170426
0.10145354
0.10273666
0.10346987
0.10365317
0.104019776
0.10456968
0.104936294
0.1054862
0.10603611
0.10640272
0.10695262
0.10805244
0.10933556
0.11006876
0.11061867
0.11080197
0.11116858
0.11190179
0.112634994
0.11355151
0.11465132
0.11593444
0.11685095
0.11758416
0.11831738
0.11941719
0.120883614
0.121800125
0.12235003
0.12326655
0.124732964
0.12619938
0.1276658
0.1282157
0.12858231
0.12931553
0.13059865
0.13188176
0.13243167
0.13298157
0.13371478
0.13481459
0.13628101
0.13738082
0.13829736
0.13903056
0.13976377
0.14049698
0.1414135
0.14251332
0.14361313
0.14452964
0.14507955
0.14526285
0.14562945
0.14672926
0.1485623
0.1500287
0.15076192
0.15094522
0.15112853
0.15222834
0.15351146
0.15442798
0.15497787
0.15571108
0.1566276
0.15791072
0.15937713
0.16029365
0.16102685
0.16176006
0.16230997
0.16267657
0.16285989
0.16340978
0.16450961
0.16579273
0.16652595
0.16670924
0.16689254
0.16762576
0.16872558
0.17000869
0.17019199
0.16982539
0.16982539
0.1709252
0.17239162
0.17294154
0.17294154
0.17294154
0.17349143
0.17404135
0.17477456
0.17532445
0.17550777
0.17550777
0.17532445
0.17532445
0.17569107
0.17642428
0.17679088
0.17679088
0.17679088
0.17697418
0.17734079
0.17752409
0.17770739
0.17752409
0.17734079
0.17715748
0.17715748
0.17752409
0.17770739
0.178074
0.17789069
0.17752409
0.17715748
0.17715748
0.17752409
0.17770739
0.17734079
0.17679088
0.17679088
0.17697418
0.17715748
0.17752409
0.17752409
0.17770739
0.17789069
0.17789069
0.17770739
0.17734079
0.17679088
0.17679088
0.17679088
0.17697418
0.17697418
0.17660758
0.17624097
0.17587437
0.17550777
0.17495786
0.17422464
0.17349143
0.17312483
0.17330813
0.17367473
0.17349143
0.17294154
0.17257492
0.17202501
0.17129181
0.17037529
0.17000869
0.16982539
0.16964209
0.16909218
0.16835897
0.16799237
0.16780905
0.16744246
0.16707586
0.16670924
0.16579273
0.16487621
0.16450961
0.1643263
0.164143
0.16359308
0.16285989
0.16212668
0.16157676
0.16121016
0.16047695
0.15919383
0.15772742
0.15699421
0.1566276
0.1566276
0.156261
0.15571108
0.15497787
0.15424466
0.15387806
0.15332815
0.15259494
0.15204504
0.15167843
0.15131183
0.15094522
0.15039532
0.14947881
0.1487456
0.14819568
0.14764579
0.14672926
0.14581275
0.14526285
0.14507955
0.14434634
0.14324652
0.14178011
0.1410469
0.1410469
0.1410469
0.14013039
0.13866396
0.13756414
0.13719752
0.13719752
0.13719752
0.13646431
0.1353645
0.1342647
0.13371478
0.13316488
0.13261497
0.13188176
0.13151516
0.13096525
0.13004874
0.12913223
0.12858231
0.12839901
0.1276658
0.12693259
0.12656598
0.12619938
0.12564947
0.12509957
0.12436636
0.12381645
0.122716635
0.12143352
0.12033371
0.1199671
0.11941719
0.11831738
0.11740086
0.11703426
0.11703426
0.116301045
0.115384534
0.11465132
0.11428472
0.11373481
0.113368206
0.11318491
0.1128183
0.11190179
0.11098527
0.11025207
0.11006876
0.10988546
0.10988546
0.10933556
0.108602345
0.10823574
0.10786913
0.107685834
0.10731923
0.10658602
0.1054862
0.104752995
0.10456968
0.10438638
0.104019776
0.10365317
0.103286564
0.103103265
0.10273666
0.10255336
0.10255336
0.10255336
0.10200345
0.10145354
0.10108694
0.10090364
0.10072033
0.100353725
0.100170426
0.09980382
0.099253915
0.098704
0.09888731
0.09962052
0.09998712
0.09962052
0.09888731
0.0985207
0.0985207
0.09888731
0.09888731
0.098704
0.098704
0.098704
0.09888731
0.099437214
0.099437214
0.099253915
0.099253915
0.099253915
0.09907061
0.09907061
0.09907061
0.09907061
0.09907061
0.099437214
0.09998712
0.100170426
0.09980382
0.099437214
0.09962052
0.100353725
0.10108694
0.10145354
0.101270236
0.10163684
0.10237005
0.10291996
0.103103265
0.10273666
0.102186754
0.102186754
0.10255336
0.10291996
0.103286564
0.10383648
0.10456968
0.104936294
0.104752995
0.10456968
0.1051196
0.105852805
0.10640272
0.10658602
0.10640272
0.10603611
0.10658602
0.10750253
0.10805244
0.10805244
0.10786913
0.10841904
0.10933556
0.11025207
0.11043537
0.11043537
0.11098527
0.11190179
0.112634994
0.1130016
0.113368206
0.113368206
0.113368206
0.11373481
0.11446802
0.11501793
0.11520123
0.11575114
0.116301045
0.116484344
0.11666765
0.11703426
0.11740086
0.11795077
0.11831738
0.118867286
0.11923389
0.11923389
0.11941719
0.1201504
0.12106691
0.121616825
0.121616825
0.121616825
0.12216673
0.12326655
0.12381645
0.12344985
0.12289994
0.12289994
0.12381645
0.124732964
0.12546617
0.12564947
0.12546617
0.12528287
0.12564947
0.12656598
0.12748249
0.1278491
0.1276658
0.1278491
0.1282157
0.12839901
0.12839901
0.1278491
0.1280324
0.12858231
0.12931553
0.12986544
0.12986544
0.12986544
0.13023204
0.13041534
0.13041534
0.13041534
0.13114855
0.13206506
0.13243167
0.13206506
0.13151516
0.13133186
0.13188176
0.13243167
0.13261497
0.13243167
0.13261497
0.13298157
0.13298157
0.13279827
0.13316488
0.13371478
0.13371478
0.13316488
0.13261497
0.13261497
0.13334818
0.13371478
0.13353148
0.13316488
0.13316488
0.13334818
0.13334818
0.13298157
0.13261497
0.13279827
0.13316488
0.13334818
0.13298157
0.13261497
0.13279827
0.13298157
0.13261497
0.13206506
0.13151516
0.13151516
0.13188176
0.13206506
0.13151516
0.13096525
0.13059865
0.13059865
0.13078195
0.13078195
0.13078195
0.13078195
0.13078195
0.13004874
0.12894893
0.12876563
0.12913223
0.12949882
0.12931553
0.12858231
0.1282157
0.1278491
0.1276658
0.12748249
0.12729919
0.12674929
0.12674929
0.12656598
0.12619938
0.12564947
0.12528287
0.12491626
0.124549665
0.12436636
0.12381645
0.12308324
0.12235003
0.12235003
0.122716635
0.12289994
0.12235003
0.12106691
0.1201504
0.1196005
0.1196005
0.1196005
0.11941719
0.118867286
0.11850068
0.11831738
0.11813407
0.11776746
0.117217556
0.11666765
0.116117746
0.11556783
0.11520123
0.115384534
0.115384534
0.115384534
0.11501793
0.11446802
0.11373481
0.11355151
0.11355151
0.11318491
0.112451695
0.11190179
0.11171848
0.11190179
0.11171848
0.11116858
0.11043537
0.109702155
0.10915225
0.10896895
0.10915225
0.109518856
0.109518856
0.108602345
0.10750253
0.10658602
0.106769316
0.10731923
0.10750253
0.10713592
0.10658602
0.10603611
0.1054862
0.1053029
0.1053029
0.1053029
0.104936294
0.10438638
0.10383648
0.103286564
0.10291996
0.10273666
0.10273666
0.10255336
0.102186754
0.10163684
0.10108694
0.10072033
0.10090364
0.10108694
0.10108694
0.10072033
0.10053703
0.100353725
0.100353725
0.100353725
0.100353725
0.100353725
0.09998712
0.099253915
0.098704
0.09888731
0.099437214
0.09980382
0.09962052
0.099253915
0.09907061
0.09907061
0.09907061
0.099437214
0.09998712
0.09980382
0.099253915
0.099437214
0.09980382
0.09998712
0.09980382
0.09962052
0.09980382
0.100353725
0.10090364
0.101270236
0.10163684
0.10182015
0.10163684
0.10182015
0.10237005
0.10273666
0.10291996
0.10291996
0.103286564
0.10383648
0.104752995
0.1054862
0.105669506
0.105669506
0.105669506
0.10603611
0.10658602
0.10750253
0.108602345
0.10896895
0.10896895
0.10933556
0.109702155
0.11043537
0.11080197
0.11135188
0.11208509
0.11318491
0.11428472
0.11483463
0.11483463
0.11465132
0.11520123
0.116301045
0.11703426
0.11758416
0.11831738
0.11923389
0.1199671
0.1201504
0.12051701
0.12143352
0.12235003
0.122716635
0.12289994
0.12363315
0.12491626
0.12583278
0.12638268
0.12693259
0.1278491
0.12858231
0.12949882
0.13041534
0.13151516
0.13298157
0.1338981
0.1342647
0.1342647
0.13481459
0.1355478
0.13646431
0.13738082
0.13793074
0.13829736
0.13884726
0.13958047
0.14049698
0.1412302
0.1421467
0.14324652
0.14397973
0.14452964
0.14507955
0.14617936
0.14709587
0.14782909
0.14819568
0.1485623
0.1489289
0.1491122
0.1496621
0.15039532
0.15131183
0.15259494
0.15387806
0.15516117
0.15589438
0.1560777
0.1560777
0.156261
0.1568109
0.15772742
0.15809402
0.15791072
0.15772742
0.15827732
0.15919383
0.16029365
0.16102685
0.16157676
0.16212668
0.16249327
0.16285989
0.16359308
0.1643263
0.16487621
0.16542614
0.16615933
0.16670924
0.16725916
0.16744246
0.16744246
0.16744246
0.16780905
0.16799237
0.16835897
0.16890888
0.16945878
0.17000869
0.17037529
0.1709252
0.1709252
0.1705586
0.17037529
0.1705586
0.1711085
0.17184171
0.17220832
0.17202501
0.17202501
0.17239162
0.17275822
0.17294154
0.17330813
0.17349143
0.17349143
0.17349143
0.17349143
0.17349143
0.17330813
0.17349143
0.17385805
0.17422464
0.17422464
0.17404135
0.17385805
0.17367473
0.17385805
0.17385805
0.17367473
0.17349143
0.17349143
0.17404135
0.17422464
0.17385805
0.17330813
0.17294154
0.17330813
0.17330813
0.17312483
0.17275822
0.17257492
0.17239162
0.17220832
0.17239162
0.17239162
0.17220832
0.17220832
0.17220832
0.17220832
0.17184171
0.17129181
0.1711085
0.1711085
0.17129181
0.17129181
0.1711085
0.1705586
0.17000869
0.16964209
0.16945878
0.16964209
0.17000869
0.17037529
0.16982539
0.16890888
0.16835897
0.16817567
0.16799237
0.16780905
0.16744246
0.16707586
0.16670924
0.16615933
0.16560943
0.1652428
0.16542614
0.16560943
0.16542614
0.1650595
0.16469291
0.16450961
0.164143
0.1637764
0.16359308
0.16359308
0.16340978
0.16304319
0.16230997
0.16157676
0.16084355
0.16084355
0.16139346
0.16176006
0.16176006
0.16121016
0.16066025
0.16011034
0.15956044
0.15919383
0.15919383
0.15919383
0.15882723
0.15827732
0.15791072
0.15809402
0.15864393
0.15919383
0.15882723
0.15791072
0.15717751
0.15717751
0.1573608
0.1575441
0.1573608
0.15717751
0.15699421
0.15699421
0.1566276
0.1560777
0.15552779
0.15552779
0.15571108
0.1560777
0.15571108
0.15497787
0.15442798
0.15442798
0.15461127
0.15479457
0.15461127
0.15387806
0.15314485
0.15314485
0.15351146
0.15369476
0.15369476
0.15332815
0.15296155
0.15296155
0.15277825
0.15259494
0.15222834
0.15204504
0.15204504
0.15186174
0.15167843
0.15167843
0.15167843
0.15186174
0.15186174
0.15149513
0.15131183
0.15149513
0.15149513
0.15131183
0.15076192
0.15039532
0.15021202
0.15057862
0.15112853
0.15131183
0.15057862
0.1498454
0.1496621
0.1498454
0.1500287
0.1500287
0.1496621
0.1491122
0.1485623
0.1487456
0.1489289
0.1487456
0.14837898
0.14801238
0.14782909
0.14764579
0.14746247
0.14727917
0.14709587
0.14709587
0.14727917
0.14746247
0.14727917
0.14654596
0.14599606
0.14599606
0.14636266
0.14691257
0.14727917
0.14691257
0.14617936
0.14562945
0.14544615
0.14544615
0.14544615
0.14526285
0.14489624
0.14507955
0.14526285
0.14489624
0.14452964
0.14416303
0.14416303
0.14379643
0.14342983
0.14287992
0.14287992
0.14306322
0.14324652
0.14324652
0.14251332
0.1415968
0.1410469
0.1410469
0.1414135
0.14178011
0.14178011
0.1415968
0.1412302
0.14068028
0.14031368
0.13976377
0.13921387
0.13866396
0.13829736
0.13829736
0.13829736
0.13829736
0.13811404
0.13774744
0.13738082
0.13719752
0.13701423
0.13646431
0.13591442
0.1355478
0.1353645
0.1353645
0.1355478
0.1357311
0.1353645
0.13481459
0.1340814
0.13316488
0.13261497
0.13224837
0.13188176
0.13206506
0.13224837
0.13224837
0.13206506
0.13151516
0.13114855
0.13059865
0.13023204
0.12968214
0.12913223
0.12894893
0.12894893
0.12894893
0.12894893
0.12876563
0.12839901
0.1276658
0.12693259
0.12674929
0.12711589
0.12729919
0.12656598
0.12546617
0.12528287
0.12564947
0.12583278
0.12528287
0.12418306
0.12381645
0.12418306
0.12436636
0.12418306
0.12363315
0.12326655
0.12308324
0.12326655
0.12344985
0.12326655
0.12308324
0.12308324
0.12308324
0.12235003
0.121616825
0.121616825
0.121983424
0.12235003
0.121983424
0.12125022
0.12051701
0.1201504
0.12051701
0.12106691
0.12106691
0.12070031
0.12051701
0.12125022
0.121616825
0.12143352
0.12051701
0.1199671
0.1201504
0.120883614
0.12106691
0.12051701
0.1196005
0.11905059
0.11941719
0.1201504
0.12033371
0.1201504
0.1199671
0.1197838
0.12033371
0.120883614
0.12106691
0.12070031
0.12051701
0.12070031
0.120883614
0.12070031
0.12070031
0.12106691
0.12143352
0.12106691
0.12070031
0.120883614
0.121616825
0.121983424
0.121983424
0.121800125
0.121616825
0.121800125
0.12216673
0.12253334
0.12253334
0.12253334
0.12235003
0.12253334
0.122716635
0.122716635
0.12253334
0.12253334
0.12308324
0.12381645
0.12418306
0.12381645
0.12289994
0.12235003
0.12253334
0.12326655
0.12399975
0.12418306
0.12418306
0.12436636
0.124549665
0.12436636
0.12399975
0.12399975
0.12418306
0.12418306
0.12418306
0.12436636
0.12436636
0.124549665
0.12491626
0.12528287
0.12528287
0.12509957
0.12491626
0.12491626
0.12509957
0.12509957
0.12491626
0.124549665
0.12436636
0.124549665
0.124732964
0.12491626
0.12546617
0.12583278
0.12583278
0.12509957
0.12418306
0.12363315
0.12363315
0.12399975
0.12399975
0.12399975
0.12436636
0.12491626
0.12528287
0.12491626
0.12491626
0.12491626
0.12509957
0.12509957
0.12509957
0.12491626
0.12436636
0.12381645
0.12326655
0.12344985
0.12363315
0.12363315
0.12326655
0.12308324
0.12326655
0.12326655
0.12308324
0.122716635
0.12235003
0.121983424
0.121800125
0.121800125
0.121983424
0.121800125
0.12143352
0.12106691
0.120883614
0.120883614
0.120883614
0.120883614
0.12106691
0.120883614
0.12051701
0.1197838
0.11923389
0.118867286
0.11850068
0.11831738
0.11831738
0.11868399
0.11868399
0.11813407
0.11740086
0.11703426
0.11666765
0.116484344
0.116117746
0.11593444
0.11556783
0.11575114
0.11575114
0.115384534
0.11520123
0.11501793
0.11465132
0.11428472
0.11373481
0.11318491
0.1128183
0.112634994
0.112451695
0.11190179
0.11116858
0.11043537
0.11043537
0.11080197
0.11061867
0.109702155
0.10896895
0.108602345
0.108785644
0.10896895
0.10896895
0.10823574
0.10713592
0.10621941
0.105852805
0.10621941
0.10658602
0.10603611
0.1053029
0.104752995
0.10438638
0.104019776
0.10365317
0.103103265
0.10255336
0.10237005
0.102186754
0.10200345
0.10182015
0.10200345
0.10200345
0.10182015
0.10145354
0.10090364
0.100353725
0.09962052
0.09907061
0.0985207
0.098337404
0.0985207
0.0985207
0.0981541
0.09778749
0.09778749
0.09760419
0.09705428
0.09613777
0.095587865
0.09485465
0.09412145
0.093571536
0.093571536
0.09375484
0.09375484
0.09320493
0.092655025
0.09210512
0.09155521
0.09137191
0.091005296
0.090088785
0.08898897
0.08862237
0.08880567
0.08898897
0.08898897
0.08880567
0.08843906
0.08770585
0.08697265
0.08660604
0.08660604
0.086422734
0.08605613
0.08550622
0.08513962
0.08495632
0.08458971
0.0836732
0.082390085
0.08202348
0.08202348
0.08165687
0.08129027
0.08092366
0.08074036
0.08000715
0.07927394
0.07909064
0.07890734
0.078540735
0.07817413
0.07799082
0.07780752
0.077074304
0.075974494
0.07524128
0.07524128
0.07579119
0.07579119
0.075057976
0.073958166
0.07285835
0.07249174
0.07249174
0.07230844
0.07194184
0.07139193
0.071208626
0.071208626
0.07139193
0.071208626
0.07047542
0.06974221
0.069009
0.06864239
0.06845909
0.06845909
0.06809249
0.067359276
0.066626064
0.06607615
0.06607615
0.06625946
0.06625946
0.06570955
0.06515964
0.064609736
0.06442644
0.06424313
0.063876525
0.06332662
0.062960014
0.06241011
0.0616769
0.061493598
0.061493598
0.061310295
0.06094369
0.06057708
0.060393784
0.060210478
0.05984387
0.059477266
0.05892736
0.05892736
0.05911066
0.059293963
0.05892736
0.058560755
0.05819415
0.05819415
0.058010846
0.057827543
0.057827543
0.058010846
0.058010846
0.058010846
0.058010846
0.057827543
0.05746094
0.057094336
0.056177825
0.055627916
0.05599452
0.056544427
0.05672773
0.05672773
0.05672773
0.056361124
0.056177825
0.05599452
0.05599452
0.055627916
0.055444613
0.055444613
0.055078007
0.054711405
0.054711405
0.05526131
0.055627916
0.055627916
0.055078007
0.054528102
0.0543448
0.054528102
0.055078007
0.055444613
0.055444613
0.05526131
0.05526131
0.055444613
0.055627916
0.055078007
0.054528102
0.0543448
0.054528102
0.054711405
0.054711405
0.054711405
0.054711405
0.054894708
0.054894708
0.055078007
0.055078007
0.05526131
0.055444613
0.055444613
0.055444613
0.05526131
0.055078007
0.05526131
0.055627916
0.055627916
0.05526131
0.054894708
0.054894708
0.055078007
0.05526131
0.055444613
0.05526131
0.054894708
0.054528102
0.0543448
0.054711405
0.055078007
0.05526131
0.05526131
0.055078007
0.055078007
0.055444613
0.055627916
0.055627916
0.055444613
0.055444613
0.05526131
0.05526131
0.05526131
0.05526131
0.055444613
0.055444613
0.055627916
0.055627916
0.05599452
0.05599452
0.05581122
0.055444613
0.055627916
0.05581122
0.05581122
0.05581122
0.05581122
0.055627916
0.055078007
0.054711405
0.054528102
0.0543448
0.054528102
0.054528102
0.054161496
0.05379489
0.054161496
0.054894708
0.055444613
0.05526131
0.054894708
0.054711405
0.054711405
0.054528102
0.054161496
0.05379489
0.053611584
0.05379489
0.054161496
0.054528102
0.054894708
0.055444613
0.055444613
0.054894708
0.053978194
0.053428285
0.053611584
0.054161496
0.054161496
0.053611584
0.052878376
0.05251177
0.05251177
0.052695073
0.052878376
0.052878376
0.052878376
0.052878376
0.052878376
0.052695073
0.051961865
0.051778562
0.051961865
0.051778562
0.051228654
0.05067875
0.050862048
0.05104535
0.05067875
0.049762234
0.04921233
0.049395632
0.050312143
0.050862048
0.050312143
0.049762234
0.04957893
0.04957893
0.049395632
0.04957893
0.049762234
0.04957893
0.04921233
0.048845723
0.04866242
0.04866242
0.048295815
0.04811251
0.04811251
0.048479117
0.048479117
0.047929212
0.047562607
0.047196
0.047196
0.047379304
0.047012698
0.046646092
0.046279486
0.046279486
0.046279486
0.046279486
0.04591288
0.045729578
0.045729578
0.045729578
0.04536297
0.044813067
0.044263158
0.043896556
0.043896556
0.044263158
0.04499637
0.04499637
0.04444646
0.043896556
0.043896556
0.043713253
0.043713253
0.043713253
0.04352995
0.043346647
0.04279674
0.042246833
0.042430136
0.04298004
0.04279674
0.042246833
0.04206353
0.042246833
0.042430136
0.041880228
0.04133032
0.04151362
0.041880228
0.04133032
0.040413808
0.0400472
0.040780414
0.041696925
0.041880228
0.04151362
0.040780414
0.040413808
0.040413808
0.0400472
0.039680596
0.03931399
0.03931399
0.03931399
0.03931399
0.03931399
0.039497294
0.039497294
0.03931399
0.039130688
0.038947385
0.038764082
0.038397476
0.038030874
0.038030874
0.038214177
0.038397476
0.038397476
0.038214177
0.038030874
0.03784757
0.03784757
0.03766427
0.037480965
0.037297662
0.03711436
0.03693106
0.036747757
0.036564454
0.036564454
0.036564454
0.036564454
0.036564454
0.03619785
0.03564794
0.035464637
0.035464637
0.035831243
0.035831243
0.035464637
0.035464637
0.035831243
0.036014546
0.035831243
0.035281338
0.034914732
0.034914732
0.034731425
0.034548126
0.034364823
0.034364823
0.034364823
0.03418152
0.03363161
0.033081707
0.032898404
0.033081707
0.03363161
0.033814915
0.03344831
0.033081707
0.0327151
0.032348495
0.032348495
0.032898404
0.03363161
0.03363161
0.033265006
0.0327151
0.032348495
0.032165192
0.032165192
0.032165192
0.03198189
0.03198189
0.032531798
0.032898404
0.032531798
0.03179859
0.031615283
0.031615283
0.03143198
0.031065376
0.030515468
0.030332167
0.030332167
0.03069877
0.031065376
0.031248678
0.030882074
0.02996556
0.029598957
0.02996556
0.03069877
0.030882074
0.030515468
0.029598957
0.02904905
0.02904905
0.029415654
0.029415654
0.029232351
0.028865747
0.028499141
0.02831584
0.02831584
0.028132536
0.02831584
0.02831584
0.02776593
0.02703272
0.026849419
0.026849419
0.02703272
0.026849419
0.026299512
0.02611621
0.026299512
0.026299512
0.025932906
0.025566302
0.025383
0.025016394
0.024649788
0.024466485
0.024649788
0.025016394
0.025016394
0.024649788
0.02409988
0.023366671
0.023183368
0.023000065
0.023183368
0.023183368
0.023000065
0.022450158
0.022083554
0.021533644
0.021350343
0.021350343
0.021350343
0.02116704
0.02116704
0.021350343
0.021716949
0.021533644
0.020800434
0.020250527
0.020250527
0.02043383
0.020067226
0.019517317
0.01896741
0.01896741
0.019334015
0.019334015
0.01896741
0.01896741
0.019334015
0.019517317
0.019150713
0.018417504
0.018050898
0.018050898
0.018050898
0.017867595
0.017500991
0.017317688
0.016584478
0.016034571
0.016584478
0.017500991
0.017867595
0.017134385
0.016034571
0.015667966
0.015851269
0.016401175
0.016767781
0.016217873
0.015484663
0.015118058
0.015118058
0.015118058
0.015118058
0.014934756
0.015118058
0.015118058
0.014934756
0.014934756
0.014568151
0.014384849
0.014384849
0.014384849
0.014201546
0.01383494
0.01383494
0.01383494
0.013651638
0.013285033
0.013285033
0.013468335
0.013468335
0.0131017305
0.0131017305
0.013285033
0.0129184285
0.012551824
0.012735126
0.013468335
0.01383494
0.01383494
0.01383494
0.01383494
0.01383494
0.013468335
0.0131017305
0.012551824
0.012368521
0.012368521
0.012735126
0.0131017305
0.013285033
0.0131017305
0.0129184285
0.0131017305
0.013285033
0.013468335
0.013468335
0.0131017305
0.012735126
0.012735126
0.012735126
0.012735126
0.0129184285
0.0129184285
0.0129184285
0.0131017305
0.013468335
0.013285033
0.012551824
0.012368521
0.0131017305
0.01383494
0.014018244
0.013651638
0.013468335
0.013651638
0.01383494
0.013651638
0.013285033
0.013285033
0.013285033
0.013285033
0.0131017305
0.0131017305
0.013468335
0.01383494
0.01383494
0.013651638
0.013468335
0.01383494
0.014384849
0.014568151
0.014201546
0.01383494
0.01383494
0.014201546
0.014751453
0.014751453
0.014384849
0.01383494
0.013468335
0.013285033
0.013651638
0.014201546
0.014568151
0.014568151
0.014568151
0.014201546
0.014018244
0.014018244
0.014384849
0.014934756
0.015118058
0.014751453
0.014751453
0.014934756
0.014934756
0.014934756
0.014934756
0.015484663
0.015667966
0.015484663
0.014934756
0.014568151
0.014751453
0.015301361
0.015484663
0.015301361
0.015301361
0.015667966
0.016034571
0.016401175
0.016401175
0.016217873
0.016034571
0.015667966
0.015851269
0.016401175
0.016951082
0.016951082
0.016217873
0.015301361
0.014751453
0.014751453
0.015118058
0.015484663
0.015301361
0.014568151
0.014384849
0.014934756
0.015484663
0.015484663
0.015118058
0.015118058
0.015484663
0.015667966
0.015484663
0.015484663
0.015667966
0.015851269
0.015851269
0.015667966
0.015851269
0.016034571
0.016217873
0.016034571
0.015667966
0.015667966
0.016034571
0.016401175
0.016401175
0.016034571
0.015667966
0.015667966
0.015667966
0.016034571
0.016217873
0.016217873
0.016034571
0.015851269
0.016034571
0.016401175
0.016584478
0.016217873
0.016034571
0.016034571
0.016217873
0.016034571
0.016034571
0.016217873
0.016401175
0.016217873
0.015484663
0.015301361
0.015667966
0.016584478
0.017134385
0.017500991
0.017500991
0.017317688
0.017134385
0.017134385
0.017317688
0.017500991
0.017684294
0.018050898
0.0182342
0.017684294
0.016951082
0.016584478
0.016584478
0.016767781
0.016767781
0.017134385
0.017317688
0.017500991
0.017500991
0.017317688
0.016951082
0.016767781
0.016584478
0.016767781
0.017134385
0.0182342
0.01896741
0.018784108
0.018050898
0.017867595
0.018050898
0.0182342
0.018050898
0.018417504
0.01896741
0.019150713
0.018600805
0.0182342
0.0182342
0.018600805
0.01896741
0.019334015
0.019334015
0.019150713
0.019334015
0.019334015
0.019517317
0.01970062
0.020067226
0.019883923
0.01970062
0.019883923
0.020250527
0.02043383
0.020250527
0.01970062
0.019334015
0.019334015
0.019517317
0.01970062
0.01970062
0.019517317
0.019150713
0.018784108
0.018600805
0.018600805
0.018417504
0.0182342
0.0182342
0.018784108
0.01896741
0.018417504
0.0182342
0.018784108
0.01970062
0.020067226
0.019334015
0.018417504
0.0182342
0.018417504
0.018784108
0.018784108
0.018784108
0.018417504
0.0182342
0.018417504
0.018600805
0.018600805
0.0182342
0.018050898
0.0182342
0.018600805
0.018600805
0.018600805
0.018417504
0.0182342
0.017867595
0.017684294
0.017867595
0.0182342
0.0182342
0.017500991
0.016584478
0.016767781
0.017317688
0.017867595
0.017500991
0.016951082
0.016584478
0.016401175
0.016584478
0.016584478
0.016217873
0.016217873
0.016401175
0.016584478
0.016951082
0.016767781
0.016401175
0.016034571
0.015851269
0.016034571
0.016401175
0.016584478
0.016217873
0.016034571
0.016034571
0.016584478
0.016951082
0.017134385
0.017134385
0.017134385
0.016951082
0.016217873
0.015667966
0.015851269
0.016034571
0.015667966
0.015118058
0.015118058
0.015484663
0.015851269
0.015851269
0.015667966
0.015301361
0.015484663
0.015667966
0.015667966
0.015851269
0.015851269
0.015667966
0.015484663
0.015667966
0.015851269
0.015851269
0.015851269
0.016217873
0.016217873
0.016034571
0.016217873
0.016584478
0.016584478
0.016217873
0.016034571
0.016034571
0.016034571
0.016034571
0.016034571
0.016034571
0.016217873
0.016584478
0.016401175
0.015851269
0.015484663
0.015667966
0.016401175
0.016767781
0.016951082
0.017134385
0.017134385
0.017134385
0.017134385
0.017317688
0.017684294
0.017684294
0.017684294
0.017500991
0.017317688
0.017500991
0.017867595
0.018050898
0.017684294
0.017317688
0.017317688
0.017867595
0.018417504
0.018417504
0.018050898
0.018417504
0.018600805
0.018600805
0.0182342
0.018050898
0.017867595
0.017684294
0.017867595
0.0182342
0.018417504
0.018417504
0.018417504
0.018417504
0.018417504
0.018417504
0.018784108
0.019150713
0.01896741
0.018600805
0.018417504
0.018784108
0.019517317
0.019883923
0.019334015
0.018417504
0.017684294
0.017500991
0.017684294
0.017867595
0.0182342
0.0182342
0.0182342
0.018050898
0.017867595
0.018050898
0.018050898
0.017867595
0.017684294
0.018050898
0.018600805
0.018784108
0.018600805
0.018050898
0.017500991
0.017317688
0.017684294
0.017684294
0.017867595
0.018050898
0.0182342
0.018050898
0.017134385
0.016401175
0.016584478
0.017317688
0.017500991
0.017134385
0.016767781
0.016951082
0.017500991
0.017867595
0.017684294
0.016951082
0.016584478
0.016767781
0.017317688
0.017500991
0.017134385
0.016401175
0.015667966
0.015484663
0.016034571
0.017134385
0.017500991
0.016767781
0.015667966
0.015667966
0.016584478
0.017134385
0.016767781
0.016034571
0.016217873
0.016767781
0.017134385
0.016767781
0.016401175
0.016034571
0.016034571
0.016034571
0.015851269
0.015484663
0.015667966
0.016034571
0.016401175
0.016034571
0.015484663
0.015301361
0.015484663
0.015484663
0.015484663
0.015301361
0.015301361
0.015667966
0.015851269
0.016034571
0.015851269
0.015667966
0.015301361
0.014751453
0.014568151
0.014934756
0.015484663
0.015851269
0.015667966
0.015118058
0.014751453
0.014934756
0.015118058
0.015484663
0.015667966
0.015484663
0.015118058
0.014751453
0.015118058
0.015851269
0.016217873
0.016217873
0.015851269
0.015118058
0.014384849
0.014201546
0.014568151
0.015118058
0.015301361
0.014934756
0.014568151
0.014751453
0.015118058
0.015301361
0.015118058
0.014384849
0.014201546
0.014751453
0.015484663
0.015667966
0.015484663
0.015301361
0.015484663
0.015301361
0.015118058
0.015301361
0.015484663
0.015118058
0.014568151
0.014568151
0.014568151
0.015118058
0.015667966
0.016034571
0.015484663
0.014934756
0.014934756
0.015667966
0.016217873
0.015851269
0.015301361
0.015118058
0.015118058
0.015484663
0.015851269
0.015667966
0.014934756
0.014568151
0.015118058
0.015667966
0.015667966
0.015484663
0.015118058
0.014934756
0.014751453
0.014934756
0.015118058
0.015118058
0.015118058
0.015484663
0.015851269
0.015851269
0.015484663
0.015301361
0.015851269
0.016401175
0.016584478
0.016767781
0.016584478
0.016217873
0.015851269
0.015667966
0.015851269
0.016034571
0.016034571
0.015851269
0.015667966
0.015851269
0.015851269
0.015851269
0.016217873
0.016401175
0.016401175
0.016401175
0.016217873
0.016034571
0.016584478
0.017500991
0.018050898
0.017867595
0.017317688
0.016584478
0.016217873
0.016217873
0.016584478
0.017134385
0.017317688
0.016951082
0.016951082
0.017684294
0.0182342
0.0182342
0.018050898
0.018050898
0.0182342
0.018784108
0.019150713
0.019150713
0.018784108
0.018600805
0.018600805
0.01896741
0.01896741
0.01896741
0.019150713
0.019334015
0.019334015
0.019150713
0.018600805
0.018600805
0.018784108
0.019150713
0.019334015
0.019150713
0.01896741
0.018600805
0.0182342
0.018600805
0.019334015
0.020067226
0.020250527
0.020250527
0.020617133
0.020800434
0.020617133
0.020250527
0.020067226
0.020250527
0.020617133
0.020983737
0.020983737
0.020617133
0.020067226
0.020067226
0.020800434
0.021716949
0.021533644
0.020800434
0.020617133
0.020800434
0.02116704
0.020983737
0.020617133
0.020617133
0.020800434
0.02116704
0.021716949
0.021900252
0.02116704
0.020250527
0.020250527
0.020800434
0.021533644
0.022083554
0.021900252
0.021350343
0.02116704
0.021533644
0.021900252
0.021900252
0.021900252
0.021900252
0.022083554
0.022083554
0.022450158
0.022633461
0.022266855
0.021900252
0.021533644
0.021533644
0.021900252
0.022450158
0.022816764
0.022816764
0.022633461
0.022450158
0.022450158
0.022633461
0.022450158
0.022083554
0.021900252
0.022266855
0.022816764
0.023000065
0.022633461
0.022633461
0.022816764
0.023183368
0.023183368
0.023000065
0.023183368
0.023366671
0.023000065
0.022450158
0.022083554
0.022083554
0.022083554
0.021716949
0.021533644
0.021900252
0.022450158
0.023000065
0.023000065
0.023000065
0.023000065
0.022816764
0.022633461
0.022450158
0.022266855
0.022083554
0.022083554
0.022083554
0.021900252
0.021716949
0.021716949
0.022083554
0.022633461
0.023000065
0.022450158
0.021716949
0.021350343
0.021533644
0.021716949
0.022083554
0.022266855
0.022450158
0.022266855
0.021900252
0.021716949
0.021716949
0.021533644
0.021350343
0.021350343
0.021350343
0.021350343
0.021350343
0.02116704
0.021350343
0.021716949
0.021900252
0.021716949
0.021350343
0.020983737
0.020983737
0.02116704
0.021533644
0.021716949
0.021716949
0.021533644
0.02116704
0.020800434
0.020800434
0.021350343
0.021533644
0.02116704
0.020983737
0.020983737
0.020983737
0.020800434
0.020800434
0.020617133
0.020617133
0.02116704
0.021533644
0.021350343
0.020800434
0.020617133
0.020800434
0.020617133
0.020250527
0.019883923
0.01970062
0.019883923
0.02043383
0.020617133
0.020617133
0.020617133
0.020617133
0.020617133
0.020617133
0.02043383
0.02043383
0.020617133
0.02043383
0.020067226
0.01970062
0.019883923
0.020250527
0.02043383
0.02043383
0.020250527
0.02043383
0.020617133
0.02043383
0.020067226
0.020250527
0.02043383
0.020250527
0.020067226
0.020067226
0.02043383
0.020617133
0.020800434
0.020800434
0.02043383
0.020067226
0.020067226
0.02043383
0.020800434
0.02043383
0.019883923
0.01970062
0.019883923
0.019883923
0.019883923
0.020250527
0.020800434
0.021350343
0.021350343
0.020983737
0.020800434
0.020983737
0.021350343
0.021533644
0.02116704
0.020800434
0.02043383
0.020617133
0.020617133
0.020617133
0.020617133
0.020800434
0.020800434
0.020800434
0.020617133
0.02043383
0.02043383
0.020800434
0.02116704
0.021533644
0.021533644
0.021716949
0.021900252
0.022083554
0.022266855
0.022083554
0.021716949
0.021533644
0.021533644
0.021350343
0.020983737
0.020617133
0.020800434
0.02116704
0.021350343
0.021716949
0.021900252
0.021900252
0.021350343
0.021350343
0.022083554
0.022816764
0.022450158
0.021900252
0.021716949
0.021716949
0.022083554
0.022083554
0.022083554
0.022450158
0.022816764
0.022633461
0.021900252
0.021533644
0.021900252
0.022633461
0.022816764
0.022633461
0.022450158
0.022266855
0.022083554
0.021900252
0.021900252
0.021900252
0.022083554
0.022083554
0.022450158
0.022816764
0.023000065
0.023000065
0.022816764
0.022633461
0.022266855
0.022083554
0.022083554
0.022266855
0.022633461
0.023000065
0.022816764
0.022450158
0.021900252
0.021900252
0.022450158
0.022633461
0.023000065
0.023183368
0.023183368
0.022633461
0.022083554
0.022450158
0.023000065
0.023183368
0.022633461
0.022266855
0.022633461
0.022816764
0.022266855
0.021716949
0.021716949
0.022633461
0.023366671
0.022816764
0.021716949
0.021350343
0.021900252
0.022633461
0.022816764
0.022450158
0.022083554
0.021900252
0.021900252
0.022083554
0.022266855
0.022266855
0.021900252
0.021716949
0.021716949
0.022083554
0.021900252
0.021533644
0.021350343
0.021350343
0.021900252
0.022450158
0.022266855
0.021533644
0.020983737
0.020983737
0.021350343
0.021900252
0.021900252
0.021716949
0.021716949
0.021533644
0.021533644
0.02116704
0.020800434
0.020800434
0.020983737
0.020800434
0.020617133
0.020800434
0.02116704
0.020983737
0.02043383
0.020250527
0.020617133
0.02116704
0.02116704
0.020800434
0.02043383
0.020250527
0.020250527
0.02043383
0.020617133
0.02043383
0.020067226
0.01970062
0.019883923
0.020067226
0.020250527
0.020067226
0.019883923
0.019883923
0.02043383
0.020800434
0.020617133
0.020617133
0.020617133
0.020800434
0.020983737
0.020617133
0.019883923
0.01896741
0.018417504
0.018600805
0.019334015
0.019883923
0.020250527
0.020067226
0.020067226
0.020067226
0.02043383
0.020250527
0.019517317
0.01896741
0.019334015
0.020617133
0.02116704
0.020617133
0.020067226
0.019883923
0.019883923
0.019883923
0.019883923
0.019883923
0.019883923
0.01970062
0.019517317
0.019334015
0.019334015
0.019150713
0.019334015
0.019883923
0.020250527
0.019883923
0.019517317
0.019334015
0.019517317
0.01970062
0.019883923
0.020250527
0.020250527
0.020067226
0.019883923
0.019883923
0.020067226
0.020067226
0.020067226
0.020250527
0.020800434
0.02116704
0.020983737
0.020617133
0.020250527
0.02043383
0.020983737
0.02116704
0.020800434
0.020250527
0.019883923
0.020250527
0.020983737
0.021350343
0.021533644
0.021533644
0.021533644
0.021533644
0.021716949
0.021716949
0.021716949
0.021533644
0.021350343
0.021350343
0.021716949
0.021900252
0.021533644
0.02116704
0.02116704
0.021350343
0.021533644
0.021533644
0.021533644
0.021350343
0.020983737
0.020800434
0.020983737
0.021716949
0.022266855
0.022083554
0.021900252
0.021900252
0.022266855
0.022450158
0.022266855
0.022083554
0.021900252
0.021900252
0.021900252
0.022083554
0.022266855
0.022450158
0.023000065
0.023366671
0.023000065
0.022633461
0.022633461
0.023183368
0.023366671
0.023183368
0.023000065
0.023183368
0.023549972
0.023733275
0.023549972
0.023549972
0.023366671
0.023733275
0.02409988
0.024466485
0.024466485
0.023916578
0.023366671
0.023366671
0.024283182
0.025016394
0.025199696
0.024833092
0.02409988
0.023733275
0.02409988
0.024649788
0.025016394
0.024833092
0.024466485
0.024649788
0.025199696
0.025383
0.025016394
0.025016394
0.025199696
0.025383
0.025566302
0.025566302
0.025749603
0.025932906
0.025749603
0.025383
0.025016394
0.025383
0.025932906
0.02611621
0.02611621
0.02611621
0.026482813
0.026666116
0.026299512
0.025749603
0.025749603
0.026299512
0.026666116
0.026666116
0.026666116
0.026666116
0.026666116
0.026482813
0.02611621
0.025932906
0.025932906
0.025932906
0.02611621
0.026482813
0.026849419
0.026849419
0.026849419
0.026849419
0.026666116
0.026299512
0.025932906
0.025932906
0.02611621
0.026482813
0.026666116
0.026666116
0.026666116
0.02703272
0.027399326
0.02776593
0.027949233
0.02831584
0.027949233
0.027216023
0.026482813
0.026482813
0.027399326
0.028132536
0.028132536
0.027582629
0.027216023
0.027216023
0.027399326
0.027399326
0.027399326
0.027399326
0.027216023
0.027399326
0.027582629
0.028132536
0.028499141
0.028499141
0.027582629
0.026849419
0.026849419
0.027399326
0.027582629
0.027399326
0.027216023
0.027582629
0.027949233
0.027949233
0.027399326
0.027399326
0.02776593
0.028132536
0.028132536
0.027949233
0.027399326
0.027399326
0.027582629
0.02776593
0.027582629
0.027216023
0.027216023
0.027582629
0.027949233
0.028132536
0.027949233
0.027949233
0.027582629
0.027216023
0.02703272
0.027399326
0.028132536
0.028132536
0.027582629
0.027216023
0.027582629
0.028132536
0.02776593
0.027216023
0.027399326
0.027949233
0.02831584
0.028499141
0.02831584
0.027949233
0.027582629
0.027216023
0.027582629
0.027949233
0.028132536
0.027949233
0.02776593
0.027582629
0.027582629
0.027216023
0.027216023
0.027399326
0.02776593
0.02776593
0.027399326
0.027216023
0.027216023
0.027582629
0.028132536
0.027949233
0.027582629
0.027399326
0.027949233
0.02831584
0.028499141
0.02831584
0.028132536
0.02776593
0.027582629
0.027582629
0.028132536
0.02831584
0.02776593
0.02703272
0.027216023
0.02776593
0.027949233
0.02776593
0.02776593
0.027949233
0.028132536
0.027949233
0.028132536
0.028499141
0.028499141
0.027949233
0.02776593
0.027949233
0.02831584
0.028499141
0.02831584
0.02776593
0.027582629
0.027582629
0.027949233
0.027949233
0.02776593
0.027399326
0.027216023
0.027399326
0.027399326
0.027399326
0.02703272
0.02703272
0.027216023
0.02776593
0.028132536
0.028132536
0.027582629
0.027582629
0.027949233
0.028132536
0.02776593
0.027399326
0.02776593
0.027949233
0.027949233
0.02776593
0.027582629
0.027216023
0.02703272
0.027399326
0.02831584
0.028865747
0.028682444
0.028132536
0.027582629
0.027216023
0.02703272
0.027216023
0.027582629
0.027949233
0.028132536
0.02831584
0.028499141
0.028499141
0.028132536
0.02776593
0.02776593
0.028132536
0.02831584
0.02831584
0.027949233
0.027949233
0.02831584
0.02831584
0.028499141
0.028682444
0.028865747
0.028499141
0.02776593
0.027399326
0.02776593
0.02831584
0.02831584
0.027949233
0.027582629
0.02776593
0.027949233
0.027949233
0.02776593
0.027582629
0.027582629
0.027949233
0.028682444
0.029232351
0.029415654
0.02904905
0.028682444
0.028682444
0.02904905
0.02904905
0.028865747
0.028865747
0.029232351
0.029598957
0.029415654
0.02904905
0.028682444
0.028865747
0.02904905
0.029415654
0.029415654
0.02904905
0.028682444
0.028499141
0.028865747
0.02904905
0.02904905
0.028682444
0.028132536
0.02831584
0.028682444
0.028682444
0.02831584
0.027949233
0.02776593
0.027949233
0.027949233
0.02776593
0.027399326
0.027399326
0.02776593
0.02831584
0.028499141
0.02831584
0.027582629
0.027399326
0.02776593
0.028132536
0.027949233
0.027582629
0.027582629
0.027582629
0.02776593
0.027582629
0.027582629
0.027216023
0.026849419
0.026849419
0.026849419
0.026849419
0.027216023
0.027582629
0.027582629
0.027399326
0.027216023
0.02703272
0.027216023
0.02776593
0.028132536
0.027949233
0.027582629
0.027216023
0.02703272
0.026849419
0.026849419
0.027216023
0.02776593
0.027399326
0.026482813
0.025749603
0.025383
0.025932906
0.026666116
0.026849419
0.026666116
0.026482813
0.02611621
0.025932906
0.025932906
0.026299512
0.026482813
0.02611621
0.025566302
0.025199696
0.025566302
0.025932906
0.026482813
0.026849419
0.026666116
0.026299512
0.026299512
0.026849419
0.026849419
0.026666116
0.02611621
0.025383
0.024833092
0.025199696
0.026299512
0.026666116
0.026482813
0.025932906
0.025566302
0.025566302
0.025749603
0.025932906
0.02611621
0.026482813
0.026299512
0.025749603
0.025932906
0.026666116
0.026849419
0.026299512
0.025749603
0.025749603
0.025749603
0.025566302
0.025383
0.025383
0.025749603
0.02611621
0.026666116
0.026482813
0.025932906
0.025566302
0.025749603
0.026299512
0.026849419
0.026849419
0.026849419
0.027399326
0.02776593
0.027949233
0.02776593
0.027399326
0.027216023
0.027399326
0.027399326
0.027216023
0.026849419
0.026849419
0.027216023
0.02776593
0.027949233
0.027216023
0.026482813
0.026299512
0.027399326
0.028499141
0.029232351
0.02904905
0.02831584
0.02776593
0.027216023
0.02703272
0.027216023
0.027582629
0.02831584
0.028499141
0.02831584
0.027949233
0.027582629
0.027216023
0.027216023
0.027582629
0.02776593
0.028132536
0.02831584
0.028499141
0.028499141
0.02831584
0.02831584
0.028682444
0.028865747
0.028682444
0.028499141
0.028865747
0.029232351
0.029232351
0.028865747
0.028499141
0.02831584
0.028499141
0.028682444
0.028865747
0.028865747
0.028682444
0.028682444
0.028865747
0.028865747
0.028682444
0.02904905
0.029415654
0.029598957
0.029598957
0.029598957
0.029415654
0.02904905
0.028865747
0.029232351
0.029598957
0.029598957
0.029232351
0.02904905
0.02904905
0.029415654
0.029782258
0.029782258
0.029782258
0.029598957
0.029598957
0.029598957
0.029598957
0.02996556
0.030148864
0.030148864
0.029782258
0.029598957
0.029232351
0.029415654
0.029782258
0.02996556
0.029782258
0.029415654
0.029415654
0.02996556
0.030148864
0.030148864
0.030515468
0.03069877
0.03069877
0.030148864
0.029782258
0.02996556
0.030515468
0.030882074
0.03069877
0.03069877
0.030515468
0.030148864
0.029782258
0.02996556
0.03069877
0.030882074
0.030332167
0.029782258
0.029782258
0.030332167
0.03069877
0.03069877
0.030332167
0.030148864
0.030332167
0.030332167
0.030332167
0.030332167
0.030515468
0.03069877
0.030515468
0.030332167
0.030148864
0.02996556
0.029782258
0.029415654
0.029232351
0.029415654
0.029782258
0.02996556
0.02996556
0.029598957
0.029415654
0.029415654
0.029598957
0.029598957
0.029232351
0.02904905
0.028682444
0.028499141
0.028499141
0.028682444
0.028499141
0.02831584
0.02831584
0.028499141
0.028499141
0.02831584
0.02831584
0.028132536
0.028132536
0.027949233
0.027399326
0.026666116
0.026299512
0.026666116
0.026849419
0.026849419
0.027216023
0.027399326
0.02703272
0.026299512
0.02611621
0.026482813
0.026482813
0.026299512
0.02611621
0.025932906
0.02611621
0.026482813
0.026482813
0.026299512
0.025749603
0.025383
0.025199696
0.025383
0.025749603
0.02611621
0.026299512
0.02611621
0.025566302
0.025016394
0.024649788
0.025016394
0.025566302
0.025932906
0.025749603
0.025383
0.025383
0.025383
0.025383
0.025016394
0.025016394
0.025749603
0.026299512
0.02611621
0.025749603
0.025566302
0.025749603
0.025383
0.025016394
0.025199696
0.025383
0.025016394
0.024649788
0.024649788
0.024649788
0.024833092
0.025016394
0.024833092
0.024649788
0.024649788
0.024649788
0.025016394
0.025383
0.025566302
0.025383
0.024833092
0.024466485
0.024649788
0.025199696
0.025383
0.025566302
0.025383
0.025566302
0.025749603
0.02611621
0.026666116
0.026666116
0.02611621
0.025749603
0.025932906
0.026482813
0.026482813
0.026299512
0.02611621
0.02611621
0.02611621
0.025932906
0.025749603
0.025932906
0.026482813
0.02703272
0.027399326
0.027582629
0.02776593
0.027582629
0.027582629
0.02776593
0.02776593
0.02776593
0.02776593
0.02776593
0.027949233
0.027949233
0.02776593
0.027582629
0.02776593
0.028132536
0.02831584
0.02831584
0.02831584
0.02831584
0.028132536
0.02831584
0.028682444
0.029232351
0.029415654
0.02904905
0.028682444
0.02904905
0.029598957
0.02996556
0.030148864
0.030148864
0.02996556
0.02996556
0.030148864
0.030515468
0.030882074
0.031065376
0.031065376
0.030882074
0.03069877
0.031065376
0.031615283
0.03198189
0.03143198
0.030882074
0.030882074
0.031248678
0.03143198
0.03143198
0.03143198
0.031615283
0.03179859
0.032165192
0.03198189
0.03179859
0.03179859
0.032165192
0.032348495
0.032348495
0.032348495
0.0327151
0.033265006
0.033265006
0.0327151
0.032348495
0.032531798
0.033081707
0.033265006
0.033081707
0.032531798
0.032165192
0.032348495
0.0327151
0.032898404
0.032898404
0.032898404
0.033081707
0.033081707
0.032531798
0.032165192
0.03198189
0.032348495
0.032898404
0.033081707
0.033265006
0.033081707
0.0327151
0.032348495
0.032348495
0.032531798
0.032348495
0.032165192
0.032531798
0.032898404
0.032898404
0.0327151
0.032531798
0.032531798
0.032531798
0.032531798
0.0327151
0.0327151
0.032531798
0.032898404
0.033081707
0.032898404
0.032348495
0.03198189
0.032165192
0.032348495
0.032165192
0.03198189
0.03179859
0.03198189
0.032165192
0.032165192
0.03198189
0.03198189
0.032348495
0.032348495
0.032165192
0.032165192
0.032531798
0.032531798
0.032348495
0.03198189
0.03179859
0.03179859
0.031615283
0.031248678
0.031248678
0.031248678
0.031065376
0.031065376
0.03143198
0.031615283
0.031615283
0.031615283
0.031615283
0.031065376
0.03069877
0.030515468
0.030882074
0.030882074
0.03069877
0.030515468
0.030148864
0.029782258
0.02996556
0.030148864
0.02996556
0.029598957
0.029782258
0.030332167
0.030332167
0.02996556
0.029782258
0.030148864
0.03069877
0.030882074
0.030515468
0.02996556
0.029598957
0.029598957
0.02996556
0.030148864
0.030332167
0.030332167
0.030515468
0.030332167
0.030148864
0.02996556
0.029598957
0.02904905
0.028682444
0.029232351
0.029598957
0.029782258
0.029415654
0.029232351
0.02904905
0.02904905
0.028682444
0.02831584
0.028132536
0.028499141
0.029232351
0.029415654
0.029415654
0.029232351
0.029415654
0.029598957
0.029415654
0.02904905
0.029232351
0.029415654
0.029232351
0.028682444
0.02831584
0.028132536
0.027949233
0.02776593
0.027582629
0.02776593
0.02831584
0.028682444
0.028499141
0.028132536
0.027949233
0.027949233
0.02776593
0.027949233
0.028132536
0.028132536
0.02776593
0.027399326
0.02776593
0.02831584
0.028499141
0.027949233
0.027216023
0.026849419
0.02703272
0.027216023
0.027399326
0.02776593
0.02776593
0.027582629
0.027582629
0.027399326
0.027399326
0.027399326
0.027582629
0.027582629
0.027582629
0.027399326
0.027216023
0.026849419
0.026482813
0.026482813
0.026666116
0.027216023
0.027216023
0.026849419
0.026666116
0.026849419
0.02703272
0.026666116
0.025932906
0.025566302
0.025566302
0.02611621
0.02611621
0.026299512
0.026482813
0.026666116
0.026849419
0.02703272
0.026666116
0.02611621
0.02611621
0.026482813
0.026849419
0.026666116
0.026299512
0.025749603
0.025383
0.025199696
0.025199696
0.025383
0.025199696
0.025016394
0.025199696
0.025199696
0.024833092
0.024649788
0.024466485
0.024649788
0.024833092
0.025199696
0.025383
0.024833092
0.023916578
0.023549972
0.023733275
0.02409988
0.023916578
0.023366671
0.023183368
0.023366671
0.023366671
0.022816764
0.022266855
0.022266855
0.022633461
0.023183368
0.023366671
0.023183368
0.022633461
0.022083554
0.021533644
0.02116704
0.02116704
0.021533644
0.022083554
0.021900252
0.02116704
0.020617133
0.020250527
0.020250527
0.02043383
0.02043383
0.02043383
0.020250527
0.019517317
0.018784108
0.018784108
0.019334015
0.01970062
0.019334015
0.018600805
0.018417504
0.018784108
0.01896741
0.01896741
0.018784108
0.018600805
0.018600805
0.018600805
0.018417504
0.018050898
0.017867595
0.017684294
0.017684294
0.017867595
0.017867595
0.017867595
0.017684294
0.017500991
0.016951082
0.016767781
0.016951082
0.017317688
0.017134385
0.016767781
0.016584478
0.016951082
0.016767781
0.016401175
0.016217873
0.016401175
0.016951082
0.017134385
0.016951082
0.016401175
0.016034571
0.015667966
0.015667966
0.016034571
0.016217873
0.016401175
0.016401175
0.016034571
0.016034571
0.016401175
0.016767781
0.016951082
0.017134385
0.016767781
0.016034571
0.015851269
0.016401175
0.016951082
0.016951082
0.016767781
0.017134385
0.017684294
0.017684294
0.017317688
0.017134385
0.017317688
0.017317688
0.017317688
0.017134385
0.017134385
0.017317688
0.017684294
0.017684294
0.017500991
0.017134385
0.017317688
0.017500991
0.017684294
0.017684294
0.017867595
0.0182342
0.018600805
0.018784108
0.01896741
0.019150713
0.019334015
0.019334015
0.019150713
0.01896741
0.019150713
0.019334015
0.019150713
0.019150713
0.019150713
0.019517317
0.019883923
0.020067226
0.020067226
0.020250527
0.02043383
0.020800434
0.02116704
0.02116704
0.020800434
0.020250527
0.020250527
0.020617133
0.02116704
0.021533644
0.021350343
0.020983737
0.02043383
0.020067226
0.020067226
0.02043383
0.020800434
0.020800434
0.020800434
0.020617133
0.020800434
0.02116704
0.021533644
0.021533644
0.021350343
0.021350343
0.021716949
0.021716949
0.020983737
0.020617133
0.020800434
0.020983737
0.020983737
0.02116704
0.021716949
0.021900252
0.021533644
0.02116704
0.02116704
0.02116704
0.020800434
0.020250527
0.020067226
0.020067226
0.020250527
0.020250527
0.020067226
0.01970062
0.019517317
0.019517317
0.019334015
0.01896741
0.019150713
0.019334015
0.019334015
0.01896741
0.018600805
0.018784108
0.019150713
0.019334015
0.018784108
0.017500991
0.016951082
0.017317688
0.017684294
0.017684294
0.017500991
0.016767781
0.016217873
0.016034571
0.016217873
0.016217873
0.016401175
0.016401175
0.016034571
0.015667966
0.015484663
0.015484663
0.015301361
0.015301361
0.015301361
0.015301361
0.015118058
0.014568151
0.014018244
0.013651638
0.01383494
0.014018244
0.014201546
0.013651638
0.0131017305
0.0129184285
0.013285033
0.013285033
0.0129184285
0.012735126
0.012551824
0.012551824
0.012735126
0.0129184285
0.012551824
0.011818613
0.011635311
0.012001915
0.012001915
0.011635311
0.011085403
0.011085403
0.011635311
0.011635311
0.011452008
0.011268705
0.011268705
0.011635311
0.011635311
0.011268705
0.010352192
0.0101688905
0.010352192
0.0101688905
0.009802286
0.009618983
0.009985588
0.0101688905
0.0101688905
0.009802286
0.009252378
0.008885773
0.00870247
0.009069075
0.009802286
0.009802286
0.009435681
0.009069075
0.009069075
0.009252378
0.009435681
0.009435681
0.009435681
0.009252378
0.009069075
0.008885773
0.008885773
0.009252378
0.009252378
0.009252378
0.009252378
0.009618983
0.009618983
0.009435681
0.008885773
0.008885773
0.009252378
0.009618983
0.009618983
0.009435681
0.009069075
0.008519168
0.008335865
0.00870247
0.009069075
0.009435681
0.009435681
0.009435681
0.009069075
0.00870247
0.008519168
0.00870247
0.009069075
0.009435681
0.009252378
0.008885773
0.009252378
0.0101688905
0.0109021
0.010535495
0.009802286
0.009618983
0.009985588
0.010535495
0.011085403
0.011085403
0.0109021
0.010535495
0.010352192
0.010718797
0.011268705
0.011452008
0.011635311
0.011818613
0.012185219
0.012368521
0.012368521
0.012368521
0.012551824
0.012368521
0.011818613
0.012001915
0.012551824
0.0131017305
0.014018244
0.014568151
0.014384849
0.014018244
0.01383494
0.013651638
0.014018244
0.014384849
0.014751453
0.014751453
0.014568151
0.014568151
0.014751453
0.014751453
0.014934756
0.015301361
0.015667966
0.015484663
0.015484663
0.015851269
0.016034571
0.015851269
0.015484663
0.015118058
0.015301361
0.016034571
0.016584478
0.016584478
0.016401175
0.016401175
0.016584478
0.016951082
0.017317688
0.017684294
0.018050898
0.0182342
0.018417504
0.0182342
0.018050898
0.018050898
0.0182342
0.0182342
0.0182342
0.018050898
0.017317688
0.017134385
0.017684294
0.018600805
0.018600805
0.018417504
0.0182342
0.018050898
0.017867595
0.017684294
0.017867595
0.0182342
0.018784108
0.01896741
0.019334015
0.01970062
0.019517317
0.019150713
0.01896741
0.01896741
0.01896741
0.01896741
0.01896741
0.01896741
0.019150713
0.019334015
0.019150713
0.019150713
0.01970062
0.02043383
0.020250527
0.01896741
0.018050898
0.0182342
0.019150713
0.019883923
0.020067226
0.01970062
0.019517317
0.019334015
0.019150713
0.018784108
0.019150713
0.019883923
0.020250527
0.01970062
0.019150713
0.01896741
0.019150713
0.019334015
0.019334015
0.019334015
0.019150713
0.018784108
0.018417504
0.018784108
0.01896741
0.018784108
0.018600805
0.0182342
0.018050898
0.018050898
0.0182342
0.0182342
0.018050898
0.017500991
0.017134385
0.017317688
0.017867595
0.0182342
0.017867595
0.017500991
0.017134385
0.016951082
0.017134385
0.017134385
0.017317688
0.017134385
0.017134385
0.016951082
0.016951082
0.016767781
0.016401175
0.016034571
0.015851269
0.015851269
0.016034571
0.016217873
0.016401175
0.016401175
0.015667966
0.014934756
0.014751453
0.015301361
0.015851269
0.015667966
0.015301361
0.015118058
0.015118058
0.015301361
0.015118058
0.014934756
0.014934756
0.014934756
0.014934756
0.015118058
0.014934756
0.014384849
0.014201546
0.014201546
0.014568151
0.014568151
0.014568151
0.014384849
0.014384849
0.014201546
0.014018244
0.014018244
0.014018244
0.014018244
0.01383494
0.01383494
0.013468335
0.0131017305
0.012551824
0.012551824
0.0131017305
0.013468335
0.013468335
0.0131017305
0.0129184285
0.0129184285
0.0129184285
0.012735126
0.012551824
0.012368521
0.012001915
0.011635311
0.011635311
0.011818613
0.012001915
0.011818613
0.011818613
0.011635311
0.011452008
0.011452008
0.011268705
0.011085403
0.010718797
0.0109021
0.011268705
0.011268705
0.011085403
0.011085403
0.011085403
0.011085403
0.0109021
0.0109021
0.010718797
0.010535495
0.0101688905
0.0101688905
0.010352192
0.010718797
0.011085403
0.011085403
0.011085403
0.011268705
0.011635311
0.011818613
0.011268705
0.010352192
0.009802286
0.0101688905
0.010718797
0.010718797
0.0101688905
0.009618983
0.009435681
0.009802286
0.009985588
0.009985588
0.009985588
0.010352192
0.010352192
0.010352192
0.009985588
0.009618983
0.009618983
0.009802286
0.0101688905
0.0101688905
0.009985588
0.009802286
0.009618983
0.009618983
0.009618983
0.009618983
0.009618983
0.009618983
0.009802286
0.009802286
0.009985588
0.0101688905
0.009985588
0.009435681
0.009252378
0.009618983
0.0101688905
0.010352192
0.010535495
0.010352192
0.009985588
0.009618983
0.009252378
0.009069075
0.009252378
0.009802286
0.009985588
0.0101688905
0.009985588
0.0101688905
0.010352192
0.010352192
0.0101688905
0.009802286
0.009618983
0.009435681
0.009252378
0.009802286
0.010535495
0.010718797
0.010535495
0.009802286
0.009435681
0.009618983
0.009985588
0.0101688905
0.010535495
0.010535495
0.0101688905
0.009802286
0.009618983
0.0101688905
0.011085403
0.011085403
0.010535495
0.010352192
0.010352192
0.0101688905
0.009802286
0.009985588
0.010718797
0.011085403
0.0109021
0.010352192
0.0101688905
0.010352192
0.010535495
0.010352192
0.0101688905
0.010352192
0.010352192
0.010535495
0.010718797
0.010718797
0.010718797
0.010535495
0.010352192
0.010352192
0.010718797
0.011085403
0.011085403
0.0109021
0.011085403
0.011452008
0.011635311
0.011268705
0.0109021
0.011085403
0.011635311
0.012185219
0.012001915
0.011635311
0.011085403
0.011085403
0.011268705
0.011635311
0.011635311
0.011818613
0.012001915
0.012185219
0.012368521
0.012551824
0.0129184285
0.012551824
0.012001915
0.011818613
0.012001915
0.012185219
0.012185219
0.012185219
0.012001915
0.012185219
0.012735126
0.013468335
0.013468335
0.012735126
0.012185219
0.012368521
0.0129184285
0.0131017305
0.0129184285
0.012551824
0.012368521
0.012735126
0.0131017305
0.013651638
0.01383494
0.01383494
0.014018244
0.014018244
0.01383494
0.014018244
0.014018244
0.01383494
0.013651638
0.01383494
0.014201546
0.014751453
0.015118058
0.015301361
0.015301361
0.015118058
0.015484663
0.016034571
0.016217873
0.015851269
0.015118058
0.014934756
0.015484663
0.016034571
0.016767781
0.017134385
0.016951082
0.016584478
0.016217873
0.016217873
0.016217873
0.016217873
0.016401175
0.017134385
0.017684294
0.017867595
0.017684294
0.017500991
0.017134385
0.017134385
0.017500991
0.018050898
0.018784108
0.018784108
0.018417504
0.018050898
0.017867595
0.017867595
0.0182342
0.018784108
0.019150713
0.01896741
0.018784108
0.018784108
0.019150713
