# Supplementary material for: Performances of the PIPER scalable child human body model in accident reconstruction
Source: PLoS One. 2017 Nov 14;12(11):e0187916. doi: 10.1371/journal.pone.0187916 (PMC5685610; doi:10.1371/journal.pone.0187916)
Supplement: S3 Data — This zip folder contains input accelerations for reproducibility of the accident reconstruction. Also, the readings from the dummy sensor are reported for reproducibility of the calculations. (ZIP) [file pone.0187916.s011.zip › CHANNEL/RAC03.022]

Test object number          :1
Name of the channel         :
Laboratory channel code     :16NECKUP00Q6MOXP
Customer channel code       :16NECKUP00Q6MOXP
Channel code                :16NECKUP00Q6MOXP
Unit                        :Nm
Direction                   :X
Dimension                   :MO
Transducer type             :SN0117/X/MO
Pre-filter type             :4000Hz 6pole Butterworth (device internal)
Cut off frequency           :4000.0
Channel frequency class     :2000
Channel amplitude class     :150.0
Reference channel           :implicit
Reference channel name      :NOVALUE
Data source                 :transducer
Data status                 :ok
Sampling interval           :5.0E-5
Bit resolution              :16
.ValidationRemark           :Seulement la gamme [-0.4096 sec; 40.0 sec] a �t� lue. Gamme demand�e: [-6.0 sec; 40.0 sec].
Time of first sample        :-0.2
Number of samples           :14000
First global maximum value  :29.50874
Time of maximum value       :0.08689998
First global minimum value  :-30.452164
Time of minimum value       :0.073750004
Start offset interval       :-0.1
End offset interval         :-0.05
-0.18509233
-0.18050638
-0.17592049
-0.18050638
-0.18509233
-0.18967822
-0.18967822
-0.19426414
-0.19426414
-0.18509233
-0.18050638
-0.18509233
-0.19426414
-0.19885007
-0.19426414
-0.18967822
-0.18967822
-0.19426414
-0.19426414
-0.19426414
-0.19426414
-0.19885007
-0.20343599
-0.20343599
-0.19885007
-0.19885007
-0.19426414
-0.19426414
-0.18967822
-0.18050638
-0.18050638
-0.18967822
-0.19885007
-0.20802191
-0.20343599
-0.19885007
-0.19426414
-0.18967822
-0.18967822
-0.18967822
-0.19426414
-0.19885007
-0.20343599
-0.19885007
-0.19885007
-0.19885007
-0.20343599
-0.20343599
-0.20802191
-0.20343599
-0.20343599
-0.19885007
-0.19426414
-0.18967822
-0.18967822
-0.19426414
-0.19426414
-0.19885007
-0.19885007
-0.19885007
-0.19426414
-0.19426414
-0.19885007
-0.20343599
-0.20343599
-0.19885007
-0.19885007
-0.20343599
-0.20802191
-0.20343599
-0.19885007
-0.19885007
-0.19426414
-0.19426414
-0.19426414
-0.19885007
-0.20343599
-0.19885007
-0.18967822
-0.18050638
-0.18509233
-0.18967822
-0.19885007
-0.20343599
-0.20343599
-0.20343599
-0.20343599
-0.19426414
-0.19426414
-0.19426414
-0.19885007
-0.19426414
-0.18967822
-0.19426414
-0.19885007
-0.19885007
-0.19885007
-0.19426414
-0.18967822
-0.18967822
-0.19885007
-0.19885007
-0.19885007
-0.19426414
-0.19426414
-0.19885007
-0.19885007
-0.19426414
-0.19426414
-0.19885007
-0.20343599
-0.20343599
-0.19885007
-0.19426414
-0.19426414
-0.19426414
-0.19426414
-0.19426414
-0.19426414
-0.18967822
-0.18967822
-0.19426414
-0.19426414
-0.19426414
-0.19885007
-0.19885007
-0.20343599
-0.19885007
-0.19885007
-0.20343599
-0.19885007
-0.19426414
-0.19426414
-0.19426414
-0.19885007
-0.20343599
-0.19885007
-0.19426414
-0.18509233
-0.18509233
-0.18967822
-0.18967822
-0.18967822
-0.18967822
-0.19426414
-0.18967822
-0.18967822
-0.18509233
-0.18050638
-0.18509233
-0.18967822
-0.19426414
-0.18509233
-0.17592049
-0.17592049
-0.18509233
-0.18967822
-0.18509233
-0.18050638
-0.18050638
-0.18509233
-0.18967822
-0.18509233
-0.18509233
-0.18509233
-0.18967822
-0.18967822
-0.18509233
-0.18050638
-0.18050638
-0.18050638
-0.18050638
-0.18050638
-0.18050638
-0.18050638
-0.18509233
-0.18509233
-0.18509233
-0.18050638
-0.18050638
-0.17592049
-0.17133453
-0.17592049
-0.17592049
-0.18050638
-0.17592049
-0.17592049
-0.17592049
-0.17592049
-0.17592049
-0.17592049
-0.18509233
-0.18967822
-0.18967822
-0.18050638
-0.17592049
-0.17592049
-0.18050638
-0.18050638
-0.18050638
-0.17592049
-0.17133453
-0.17133453
-0.17133453
-0.17133453
-0.17592049
-0.17592049
-0.17592049
-0.17133453
-0.17133453
-0.16674864
-0.16674864
-0.17133453
-0.17592049
-0.17133453
-0.16674864
-0.16674864
-0.16674864
-0.16674864
-0.16674864
-0.17133453
-0.17133453
-0.17592049
-0.17592049
-0.17133453
-0.17133453
-0.16674864
-0.16674864
-0.16674864
-0.16674864
-0.16216272
-0.1575768
-0.1575768
-0.16216272
-0.16674864
-0.17133453
-0.16674864
-0.16216272
-0.16216272
-0.16216272
-0.16674864
-0.16674864
-0.16674864
-0.16216272
-0.1575768
-0.1575768
-0.16216272
-0.16674864
-0.17133453
-0.16674864
-0.16216272
-0.16216272
-0.16216272
-0.1575768
-0.1575768
-0.1575768
-0.1575768
-0.1575768
-0.1575768
-0.16216272
-0.16216272
-0.16216272
-0.1575768
-0.1575768
-0.15299088
-0.14840496
-0.15299088
-0.16216272
-0.16674864
-0.16674864
-0.16674864
-0.16216272
-0.1575768
-0.15299088
-0.14840496
-0.14840496
-0.15299088
-0.1575768
-0.1575768
-0.1575768
-0.16216272
-0.16674864
-0.16674864
-0.16216272
-0.15299088
-0.14840496
-0.14840496
-0.1575768
-0.16216272
-0.1575768
-0.14840496
-0.14840496
-0.15299088
-0.1575768
-0.16216272
-0.1575768
-0.1575768
-0.15299088
-0.1575768
-0.1575768
-0.15299088
-0.15299088
-0.15299088
-0.14840496
-0.15299088
-0.15299088
-0.1575768
-0.1575768
-0.15299088
-0.15299088
-0.15299088
-0.15299088
-0.15299088
-0.15299088
-0.14840496
-0.14840496
-0.15299088
-0.15299088
-0.14840496
-0.14381903
-0.14381903
-0.14840496
-0.14840496
-0.14840496
-0.14840496
-0.15299088
-0.14840496
-0.14381903
-0.15299088
-0.1575768
-0.16216272
-0.15299088
-0.14840496
-0.15299088
-0.1575768
-0.1575768
-0.14840496
-0.14381903
-0.14840496
-0.15299088
-0.1575768
-0.15299088
-0.15299088
-0.1575768
-0.16216272
-0.16216272
-0.15299088
-0.14840496
-0.14381903
-0.14381903
-0.14840496
-0.14840496
-0.15299088
-0.15299088
-0.14840496
-0.14381903
-0.14381903
-0.14840496
-0.15299088
-0.1575768
-0.15299088
-0.14840496
-0.14840496
-0.15299088
-0.15299088
-0.14840496
-0.13923311
-0.13923311
-0.14381903
-0.15299088
-0.1575768
-0.1575768
-0.15299088
-0.14840496
-0.14840496
-0.14840496
-0.14840496
-0.14381903
-0.14381903
-0.14381903
-0.14381903
-0.14840496
-0.14840496
-0.15299088
-0.15299088
-0.14840496
-0.14381903
-0.13923311
-0.14840496
-0.15299088
-0.15299088
-0.15299088
-0.14840496
-0.14381903
-0.13923311
-0.13923311
-0.14381903
-0.14840496
-0.14840496
-0.14381903
-0.13923311
-0.13923311
-0.14381903
-0.15299088
-0.15299088
-0.14840496
-0.13923311
-0.13464719
-0.13923311
-0.14381903
-0.14840496
-0.14840496
-0.14381903
-0.13923311
-0.13923311
-0.13923311
-0.13464719
-0.13464719
-0.13006127
-0.13006127
-0.12547535
-0.12547535
-0.13006127
-0.13464719
-0.13923311
-0.13464719
-0.13464719
-0.13923311
-0.13464719
-0.13006127
-0.12547535
-0.12547535
-0.12088943
-0.12547535
-0.12547535
-0.13464719
-0.13464719
-0.13006127
-0.12547535
-0.12547535
-0.13006127
-0.13006127
-0.13006127
-0.12088943
-0.12088943
-0.12088943
-0.12547535
-0.12547535
-0.12547535
-0.11630351
-0.11171759
-0.11171759
-0.11171759
-0.11171759
-0.11171759
-0.12088943
-0.13006127
-0.13006127
-0.12547535
-0.12547535
-0.12547535
-0.13006127
-0.13006127
-0.12088943
-0.11630351
-0.11171759
-0.11630351
-0.12088943
-0.12547535
-0.12088943
-0.12088943
-0.11630351
-0.11630351
-0.11630351
-0.11630351
-0.11171759
-0.11171759
-0.11171759
-0.11171759
-0.107131675
-0.107131675
-0.11171759
-0.11630351
-0.12088943
-0.11630351
-0.107131675
-0.10254575
-0.10254575
-0.10254575
-0.10254575
-0.10254575
-0.10254575
-0.107131675
-0.11171759
-0.11171759
-0.10254575
-0.08878799
-0.08878799
-0.09337391
-0.09795983
-0.10254575
-0.10254575
-0.10254575
-0.09795983
-0.09337391
-0.09795983
-0.09795983
-0.09795983
-0.09337391
-0.08878799
-0.08878799
-0.09795983
-0.10254575
-0.107131675
-0.10254575
-0.09337391
-0.08878799
-0.08878799
-0.09337391
-0.10254575
-0.10254575
-0.09795983
-0.09337391
-0.08878799
-0.084202066
-0.084202066
-0.084202066
-0.084202066
-0.084202066
-0.084202066
-0.084202066
-0.08878799
-0.084202066
-0.084202066
-0.084202066
-0.084202066
-0.08878799
-0.08878799
-0.08878799
-0.08878799
-0.09337391
-0.09337391
-0.09795983
-0.09337391
-0.084202066
-0.07961616
-0.07961616
-0.07961616
-0.084202066
-0.084202066
-0.084202066
-0.07961616
-0.07503024
-0.07961616
-0.07961616
-0.07961616
-0.07503024
-0.07503024
-0.07961616
-0.084202066
-0.07961616
-0.07503024
-0.07503024
-0.07961616
-0.07961616
-0.084202066
-0.084202066
-0.084202066
-0.07961616
-0.07503024
-0.07503024
-0.07961616
-0.07961616
-0.07503024
-0.07503024
-0.07961616
-0.07961616
-0.07961616
-0.07961616
-0.07961616
-0.07961616
-0.07503024
-0.070444316
-0.070444316
-0.070444316
-0.070444316
-0.07503024
-0.07961616
-0.07961616
-0.07961616
-0.07961616
-0.084202066
-0.084202066
-0.084202066
-0.07961616
-0.07961616
-0.084202066
-0.084202066
-0.084202066
-0.084202066
-0.07961616
-0.07503024
-0.07961616
-0.07961616
-0.07961616
-0.070444316
-0.070444316
-0.07503024
-0.07961616
-0.084202066
-0.07961616
-0.07503024
-0.070444316
-0.070444316
-0.070444316
-0.07503024
-0.07503024
-0.07503024
-0.07961616
-0.084202066
-0.08878799
-0.084202066
-0.07961616
-0.070444316
-0.065858394
-0.070444316
-0.07503024
-0.07961616
-0.07961616
-0.07961616
-0.07961616
-0.084202066
-0.07961616
-0.07961616
-0.084202066
-0.08878799
-0.09337391
-0.09337391
-0.08878799
-0.084202066
-0.07961616
-0.084202066
-0.084202066
-0.084202066
-0.07961616
-0.07961616
-0.084202066
-0.09337391
-0.10254575
-0.09795983
-0.08878799
-0.084202066
-0.09337391
-0.09337391
-0.08878799
-0.08878799
-0.09337391
-0.08878799
-0.08878799
-0.08878799
-0.09337391
-0.09337391
-0.08878799
-0.07961616
-0.084202066
-0.09795983
-0.10254575
-0.09337391
-0.084202066
-0.07503024
-0.07961616
-0.08878799
-0.09795983
-0.09337391
-0.09337391
-0.09337391
-0.09337391
-0.09795983
-0.09795983
-0.09337391
-0.08878799
-0.08878799
-0.08878799
-0.084202066
-0.08878799
-0.09337391
-0.09795983
-0.09337391
-0.084202066
-0.084202066
-0.08878799
-0.09337391
-0.09337391
-0.08878799
-0.084202066
-0.08878799
-0.08878799
-0.08878799
-0.08878799
-0.08878799
-0.09337391
-0.08878799
-0.084202066
-0.07961616
-0.07961616
-0.084202066
-0.08878799
-0.084202066
-0.084202066
-0.07961616
-0.084202066
-0.084202066
-0.07961616
-0.07961616
-0.07961616
-0.084202066
-0.08878799
-0.08878799
-0.08878799
-0.09337391
-0.09337391
-0.09337391
-0.08878799
-0.07961616
-0.070444316
-0.070444316
-0.070444316
-0.07961616
-0.08878799
-0.08878799
-0.07961616
-0.07503024
-0.07503024
-0.084202066
-0.084202066
-0.07503024
-0.07503024
-0.07961616
-0.07961616
-0.07503024
-0.065858394
-0.065858394
-0.070444316
-0.07503024
-0.07503024
-0.065858394
-0.065858394
-0.065858394
-0.065858394
-0.065858394
-0.065858394
-0.070444316
-0.070444316
-0.070444316
-0.070444316
-0.07503024
-0.07503024
-0.07503024
-0.07503024
-0.070444316
-0.065858394
-0.06127248
-0.06127248
-0.065858394
-0.070444316
-0.070444316
-0.065858394
-0.065858394
-0.070444316
-0.065858394
-0.065858394
-0.065858394
-0.065858394
-0.065858394
-0.06127248
-0.06127248
-0.06127248
-0.06127248
-0.065858394
-0.06127248
-0.052100636
-0.047514714
-0.047514714
-0.056686558
-0.056686558
-0.052100636
-0.047514714
-0.052100636
-0.052100636
-0.052100636
-0.047514714
-0.047514714
-0.047514714
-0.052100636
-0.052100636
-0.052100636
-0.052100636
-0.052100636
-0.047514714
-0.047514714
-0.042928796
-0.042928796
-0.047514714
-0.052100636
-0.052100636
-0.047514714
-0.042928796
-0.038342874
-0.038342874
-0.042928796
-0.038342874
-0.033756956
-0.033756956
-0.033756956
-0.033756956
-0.038342874
-0.038342874
-0.038342874
-0.033756956
-0.038342874
-0.038342874
-0.038342874
-0.029171038
-0.024585117
-0.024585117
-0.033756956
-0.042928796
-0.042928796
-0.038342874
-0.029171038
-0.029171038
-0.029171038
-0.024585117
-0.024585117
-0.024585117
-0.024585117
-0.024585117
-0.019999195
-0.024585117
-0.024585117
-0.024585117
-0.024585117
-0.024585117
-0.024585117
-0.024585117
-0.024585117
-0.024585117
-0.029171038
-0.029171038
-0.024585117
-0.019999195
-0.019999195
-0.024585117
-0.024585117
-0.019999195
-0.010827357
-0.010827357
-0.015413279
-0.019999195
-0.024585117
-0.019999195
-0.015413279
-0.015413279
-0.015413279
-0.015413279
-0.015413279
-0.015413279
-0.015413279
-0.015413279
-0.010827357
-0.015413279
-0.019999195
-0.019999195
-0.019999195
-0.019999195
-0.024585117
-0.024585117
-0.019999195
-0.019999195
-0.019999195
-0.019999195
-0.019999195
-0.019999195
-0.019999195
-0.024585117
-0.024585117
-0.015413279
-0.010827357
-0.006241437
-0.010827357
-0.010827357
-0.015413279
-0.010827357
-0.010827357
-0.015413279
-0.019999195
-0.015413279
-0.010827357
-0.010827357
-0.010827357
-0.024585117
-0.029171038
-0.029171038
-0.029171038
-0.029171038
-0.029171038
-0.029171038
-0.029171038
-0.024585117
-0.019999195
-0.015413279
-0.015413279
-0.019999195
-0.024585117
-0.029171038
-0.033756956
-0.029171038
-0.024585117
-0.019999195
-0.024585117
-0.029171038
-0.029171038
-0.029171038
-0.024585117
-0.024585117
-0.024585117
-0.029171038
-0.029171038
-0.024585117
-0.029171038
-0.029171038
-0.029171038
-0.024585117
-0.024585117
-0.029171038
-0.029171038
-0.033756956
-0.029171038
-0.033756956
-0.038342874
-0.038342874
-0.033756956
-0.029171038
-0.029171038
-0.033756956
-0.033756956
-0.029171038
-0.024585117
-0.029171038
-0.033756956
-0.038342874
-0.033756956
-0.024585117
-0.024585117
-0.029171038
-0.033756956
-0.038342874
-0.038342874
-0.042928796
-0.047514714
-0.047514714
-0.042928796
-0.038342874
-0.042928796
-0.052100636
-0.056686558
-0.056686558
-0.052100636
-0.052100636
-0.052100636
-0.052100636
-0.047514714
-0.047514714
-0.052100636
-0.056686558
-0.056686558
-0.056686558
-0.052100636
-0.052100636
-0.052100636
-0.052100636
-0.056686558
-0.056686558
-0.056686558
-0.065858394
-0.070444316
-0.065858394
-0.065858394
-0.065858394
-0.070444316
-0.070444316
-0.065858394
-0.070444316
-0.07503024
-0.070444316
-0.065858394
-0.06127248
-0.065858394
-0.065858394
-0.065858394
-0.070444316
-0.070444316
-0.070444316
-0.070444316
-0.07503024
-0.07961616
-0.084202066
-0.084202066
-0.084202066
-0.07961616
-0.07961616
-0.084202066
-0.08878799
-0.084202066
-0.07503024
-0.070444316
-0.07961616
-0.07961616
-0.07961616
-0.07503024
-0.070444316
-0.070444316
-0.07503024
-0.07961616
-0.07503024
-0.07961616
-0.084202066
-0.09337391
-0.09337391
-0.08878799
-0.084202066
-0.07961616
-0.07503024
-0.07961616
-0.084202066
-0.08878799
-0.09337391
-0.09337391
-0.08878799
-0.084202066
-0.07961616
-0.07961616
-0.07961616
-0.084202066
-0.08878799
-0.084202066
-0.07503024
-0.070444316
-0.07503024
-0.084202066
-0.09337391
-0.09795983
-0.09795983
-0.09337391
-0.09337391
-0.09337391
-0.09795983
-0.09795983
-0.09795983
-0.08878799
-0.08878799
-0.09337391
-0.09337391
-0.09337391
-0.084202066
-0.084202066
-0.08878799
-0.08878799
-0.08878799
-0.08878799
-0.09337391
-0.09337391
-0.09795983
-0.09795983
-0.09337391
-0.09337391
-0.09337391
-0.09795983
-0.09337391
-0.08878799
-0.084202066
-0.08878799
-0.08878799
-0.09337391
-0.09337391
-0.09337391
-0.08878799
-0.09337391
-0.09337391
-0.08878799
-0.084202066
-0.07961616
-0.084202066
-0.08878799
-0.08878799
-0.084202066
-0.084202066
-0.08878799
-0.08878799
-0.08878799
-0.08878799
-0.08878799
-0.09337391
-0.09337391
-0.09795983
-0.09795983
-0.09337391
-0.08878799
-0.08878799
-0.08878799
-0.09337391
-0.09337391
-0.09337391
-0.09337391
-0.09337391
-0.08878799
-0.084202066
-0.084202066
-0.08878799
-0.09337391
-0.08878799
-0.084202066
-0.084202066
-0.08878799
-0.09337391
-0.09337391
-0.08878799
-0.084202066
-0.08878799
-0.09795983
-0.09795983
-0.08878799
-0.07961616
-0.07961616
-0.084202066
-0.084202066
-0.084202066
-0.084202066
-0.09337391
-0.09337391
-0.09337391
-0.08878799
-0.08878799
-0.08878799
-0.08878799
-0.08878799
-0.08878799
-0.08878799
-0.08878799
-0.084202066
-0.084202066
-0.07961616
-0.07961616
-0.084202066
-0.08878799
-0.09337391
-0.08878799
-0.084202066
-0.07961616
-0.07961616
-0.084202066
-0.07961616
-0.07503024
-0.07503024
-0.07961616
-0.08878799
-0.09337391
-0.08878799
-0.08878799
-0.08878799
-0.09337391
-0.09795983
-0.09337391
-0.084202066
-0.084202066
-0.08878799
-0.09337391
-0.09795983
-0.09795983
-0.09337391
-0.08878799
-0.084202066
-0.07961616
-0.07961616
-0.07961616
-0.07961616
-0.084202066
-0.084202066
-0.07961616
-0.07961616
-0.07961616
-0.084202066
-0.07961616
-0.070444316
-0.065858394
-0.07503024
-0.08878799
-0.08878799
-0.084202066
-0.084202066
-0.084202066
-0.084202066
-0.07961616
-0.07961616
-0.084202066
-0.09337391
-0.09337391
-0.08878799
-0.08878799
-0.084202066
-0.08878799
-0.08878799
-0.08878799
-0.084202066
-0.084202066
-0.084202066
-0.08878799
-0.09337391
-0.09337391
-0.08878799
-0.08878799
-0.08878799
-0.084202066
-0.084202066
-0.08878799
-0.08878799
-0.09337391
-0.08878799
-0.084202066
-0.084202066
-0.084202066
-0.08878799
-0.09337391
-0.08878799
-0.084202066
-0.07961616
-0.07503024
-0.084202066
-0.08878799
-0.08878799
-0.08878799
-0.08878799
-0.08878799
-0.08878799
-0.08878799
-0.08878799
-0.09337391
-0.09337391
-0.09337391
-0.09337391
-0.09337391
-0.08878799
-0.09337391
-0.09795983
-0.09795983
-0.09337391
-0.09337391
-0.09337391
-0.09337391
-0.09337391
-0.08878799
-0.09337391
-0.09795983
-0.09795983
-0.09795983
-0.09795983
-0.10254575
-0.09795983
-0.09795983
-0.09795983
-0.10254575
-0.11171759
-0.11171759
-0.10254575
-0.09337391
-0.09337391
-0.10254575
-0.107131675
-0.10254575
-0.09795983
-0.09795983
-0.10254575
-0.107131675
-0.107131675
-0.10254575
-0.10254575
-0.107131675
-0.11171759
-0.11630351
-0.107131675
-0.10254575
-0.107131675
-0.11630351
-0.12088943
-0.12088943
-0.11630351
-0.107131675
-0.10254575
-0.10254575
-0.107131675
-0.11171759
-0.11630351
-0.12088943
-0.12088943
-0.12088943
-0.12088943
-0.12088943
-0.12088943
-0.11630351
-0.11630351
-0.12088943
-0.13006127
-0.13464719
-0.13464719
-0.12547535
-0.12088943
-0.12088943
-0.12547535
-0.13006127
-0.13006127
-0.12547535
-0.12547535
-0.13006127
-0.13006127
-0.12547535
-0.12547535
-0.13006127
-0.14381903
-0.14840496
-0.14381903
-0.14381903
-0.13923311
-0.13464719
-0.13006127
-0.13006127
-0.13464719
-0.13464719
-0.13464719
-0.13464719
-0.13464719
-0.13923311
-0.14381903
-0.14381903
-0.13923311
-0.13923311
-0.13923311
-0.14381903
-0.14381903
-0.14381903
-0.14381903
-0.14381903
-0.14840496
-0.14840496
-0.14840496
-0.14381903
-0.14381903
-0.14381903
-0.14840496
-0.15299088
-0.16216272
-0.16216272
-0.16674864
-0.16216272
-0.15299088
-0.15299088
-0.15299088
-0.1575768
-0.1575768
-0.1575768
-0.15299088
-0.15299088
-0.1575768
-0.16216272
-0.1575768
-0.14840496
-0.15299088
-0.1575768
-0.16216272
-0.1575768
-0.1575768
-0.1575768
-0.16216272
-0.16216272
-0.16674864
-0.16674864
-0.16674864
-0.16216272
-0.1575768
-0.1575768
-0.16216272
-0.16216272
-0.16216272
-0.1575768
-0.1575768
-0.1575768
-0.16216272
-0.16216272
-0.16674864
-0.16216272
-0.1575768
-0.1575768
-0.16216272
-0.16674864
-0.16216272
-0.1575768
-0.16216272
-0.16674864
-0.17133453
-0.16674864
-0.16216272
-0.16674864
-0.17133453
-0.17133453
-0.16674864
-0.16216272
-0.16216272
-0.16216272
-0.1575768
-0.1575768
-0.16216272
-0.17133453
-0.17133453
-0.17133453
-0.17133453
-0.16674864
-0.16216272
-0.16216272
-0.16216272
-0.16674864
-0.16674864
-0.16674864
-0.16674864
-0.16674864
-0.16674864
-0.16216272
-0.1575768
-0.1575768
-0.1575768
-0.16216272
-0.16674864
-0.17133453
-0.16674864
-0.1575768
-0.1575768
-0.16216272
-0.16674864
-0.16674864
-0.1575768
-0.15299088
-0.15299088
-0.1575768
-0.1575768
-0.1575768
-0.16216272
-0.16216272
-0.16216272
-0.1575768
-0.15299088
-0.1575768
-0.1575768
-0.15299088
-0.15299088
-0.16216272
-0.16674864
-0.16674864
-0.1575768
-0.1575768
-0.1575768
-0.1575768
-0.1575768
-0.15299088
-0.1575768
-0.1575768
-0.1575768
-0.15299088
-0.14381903
-0.14381903
-0.14381903
-0.14381903
-0.14381903
-0.14381903
-0.14381903
-0.14840496
-0.14840496
-0.14840496
-0.15299088
-0.1575768
-0.15299088
-0.14840496
-0.14840496
-0.14381903
-0.14381903
-0.14840496
-0.14840496
-0.14840496
-0.13923311
-0.13923311
-0.13923311
-0.14381903
-0.14840496
-0.14381903
-0.14381903
-0.14381903
-0.14840496
-0.15299088
-0.14381903
-0.14381903
-0.14381903
-0.14840496
-0.14840496
-0.14381903
-0.14381903
-0.14381903
-0.14381903
-0.14381903
-0.14381903
-0.14840496
-0.15299088
-0.14840496
-0.14840496
-0.14381903
-0.14381903
-0.13923311
-0.13923311
-0.14381903
-0.15299088
-0.15299088
-0.15299088
-0.15299088
-0.1575768
-0.16216272
-0.1575768
-0.15299088
-0.14381903
-0.14381903
-0.14840496
-0.1575768
-0.1575768
-0.14840496
-0.14381903
-0.14381903
-0.14840496
-0.15299088
-0.14840496
-0.14840496
-0.14840496
-0.14840496
-0.14840496
-0.15299088
-0.1575768
-0.1575768
-0.15299088
-0.15299088
-0.14840496
-0.14381903
-0.14840496
-0.15299088
-0.15299088
-0.14840496
-0.14840496
-0.15299088
-0.1575768
-0.1575768
-0.1575768
-0.15299088
-0.15299088
-0.15299088
-0.1575768
-0.16216272
-0.16216272
-0.16216272
-0.1575768
-0.1575768
-0.1575768
-0.1575768
-0.16216272
-0.16216272
-0.16674864
-0.16216272
-0.1575768
-0.1575768
-0.16216272
-0.16674864
-0.16674864
-0.16674864
-0.16674864
-0.16674864
-0.16674864
-0.17133453
-0.17592049
-0.18050638
-0.18050638
-0.18050638
-0.17592049
-0.17133453
-0.17133453
-0.17592049
-0.17592049
-0.17133453
-0.16216272
-0.1575768
-0.16674864
-0.17133453
-0.16674864
-0.16216272
-0.16216272
-0.16674864
-0.17592049
-0.18050638
-0.18050638
-0.18050638
-0.18050638
-0.18050638
-0.18050638
-0.18050638
-0.17592049
-0.17133453
-0.17133453
-0.17592049
-0.18050638
-0.18050638
-0.18050638
-0.18050638
-0.18050638
-0.18050638
-0.18050638
-0.18050638
-0.18050638
-0.18050638
-0.18050638
-0.18509233
-0.18967822
-0.18967822
-0.18509233
-0.18050638
-0.18050638
-0.18509233
-0.18967822
-0.19426414
-0.19426414
-0.18967822
-0.18509233
-0.18509233
-0.18509233
-0.18509233
-0.18967822
-0.18967822
-0.18967822
-0.18509233
-0.18050638
-0.18050638
-0.18509233
-0.18967822
-0.18509233
-0.18509233
-0.18967822
-0.18967822
-0.18967822
-0.18509233
-0.18967822
-0.18967822
-0.19426414
-0.19885007
-0.19885007
-0.18967822
-0.18050638
-0.17592049
-0.18509233
-0.18509233
-0.18509233
-0.18509233
-0.18967822
-0.18967822
-0.18967822
-0.18509233
-0.18050638
-0.18050638
-0.18050638
-0.18050638
-0.17592049
-0.17133453
-0.17592049
-0.18509233
-0.18509233
-0.18967822
-0.18509233
-0.18050638
-0.17592049
-0.18050638
-0.18050638
-0.18050638
-0.17592049
-0.17133453
-0.16674864
-0.16674864
-0.17133453
-0.17133453
-0.17592049
-0.17592049
-0.17133453
-0.16674864
-0.16216272
-0.16216272
-0.16216272
-0.17133453
-0.17592049
-0.17592049
-0.17133453
-0.16674864
-0.16216272
-0.16216272
-0.16216272
-0.16216272
-0.16674864
-0.17133453
-0.17133453
-0.17133453
-0.16216272
-0.1575768
-0.1575768
-0.1575768
-0.1575768
-0.16216272
-0.16674864
-0.16674864
-0.16216272
-0.15299088
-0.15299088
-0.14840496
-0.14840496
-0.14840496
-0.15299088
-0.15299088
-0.15299088
-0.14840496
-0.14840496
-0.15299088
-0.1575768
-0.15299088
-0.14840496
-0.14381903
-0.14840496
-0.14381903
-0.13464719
-0.13464719
-0.13923311
-0.14381903
-0.14381903
-0.13464719
-0.13006127
-0.12088943
-0.12088943
-0.13006127
-0.13464719
-0.13464719
-0.12547535
-0.12088943
-0.12088943
-0.12547535
-0.13006127
-0.13006127
-0.12547535
-0.12547535
-0.12547535
-0.12088943
-0.12088943
-0.12547535
-0.13006127
-0.13006127
-0.13006127
-0.12088943
-0.11630351
-0.11630351
-0.12088943
-0.12088943
-0.11171759
-0.107131675
-0.107131675
-0.11171759
-0.11630351
-0.12088943
-0.11630351
-0.11171759
-0.107131675
-0.107131675
-0.11171759
-0.11171759
-0.107131675
-0.10254575
-0.10254575
-0.107131675
-0.11630351
-0.11630351
-0.11171759
-0.107131675
-0.10254575
-0.10254575
-0.10254575
-0.10254575
-0.09795983
-0.09795983
-0.10254575
-0.10254575
-0.10254575
-0.09795983
-0.08878799
-0.08878799
-0.09795983
-0.107131675
-0.107131675
-0.09795983
-0.09795983
-0.09337391
-0.09337391
-0.09337391
-0.09337391
-0.09337391
-0.09337391
-0.09337391
-0.09337391
-0.09337391
-0.08878799
-0.09337391
-0.09337391
-0.09337391
-0.09337391
-0.084202066
-0.084202066
-0.08878799
-0.08878799
-0.09337391
-0.08878799
-0.08878799
-0.084202066
-0.08878799
-0.09795983
-0.09795983
-0.09337391
-0.08878799
-0.08878799
-0.08878799
-0.09337391
-0.09337391
-0.08878799
-0.09337391
-0.09337391
-0.08878799
-0.084202066
-0.07961616
-0.084202066
-0.08878799
-0.09337391
-0.08878799
-0.08878799
-0.08878799
-0.09337391
-0.09337391
-0.09337391
-0.084202066
-0.084202066
-0.09337391
-0.09795983
-0.09795983
-0.09337391
-0.08878799
-0.08878799
-0.09795983
-0.09795983
-0.09337391
-0.08878799
-0.08878799
-0.09337391
-0.10254575
-0.09795983
-0.09337391
-0.09337391
-0.08878799
-0.08878799
-0.08878799
-0.09337391
-0.09337391
-0.08878799
-0.09337391
-0.09795983
-0.09795983
-0.09337391
-0.08878799
-0.08878799
-0.09337391
-0.08878799
-0.084202066
-0.08878799
-0.09337391
-0.09795983
-0.09795983
-0.09795983
-0.09795983
-0.09795983
-0.09337391
-0.09337391
-0.09337391
-0.09337391
-0.09795983
-0.10254575
-0.10254575
-0.09795983
-0.09337391
-0.09337391
-0.09795983
-0.09795983
-0.09795983
-0.10254575
-0.11171759
-0.107131675
-0.09795983
-0.084202066
-0.08878799
-0.09795983
-0.10254575
-0.09795983
-0.09795983
-0.09795983
-0.10254575
-0.11171759
-0.11171759
-0.11171759
-0.107131675
-0.107131675
-0.10254575
-0.09795983
-0.09337391
-0.09337391
-0.09795983
-0.10254575
-0.10254575
-0.09795983
-0.09337391
-0.09337391
-0.09337391
-0.09795983
-0.09795983
-0.10254575
-0.107131675
-0.107131675
-0.09795983
-0.09337391
-0.09337391
-0.09795983
-0.10254575
-0.10254575
-0.09337391
-0.084202066
-0.084202066
-0.08878799
-0.09337391
-0.09337391
-0.08878799
-0.08878799
-0.09337391
-0.09337391
-0.09337391
-0.09337391
-0.09337391
-0.09337391
-0.09337391
-0.09337391
-0.08878799
-0.084202066
-0.084202066
-0.09337391
-0.09337391
-0.09337391
-0.084202066
-0.07503024
-0.07503024
-0.084202066
-0.08878799
-0.09337391
-0.08878799
-0.07961616
-0.07961616
-0.084202066
-0.084202066
-0.07961616
-0.07503024
-0.070444316
-0.07503024
-0.084202066
-0.084202066
-0.07961616
-0.07503024
-0.07503024
-0.07503024
-0.07503024
-0.07961616
-0.07961616
-0.07961616
-0.07961616
-0.07503024
-0.065858394
-0.056686558
-0.06127248
-0.065858394
-0.070444316
-0.065858394
-0.056686558
-0.052100636
-0.056686558
-0.06127248
-0.06127248
-0.056686558
-0.056686558
-0.056686558
-0.06127248
-0.06127248
-0.052100636
-0.042928796
-0.038342874
-0.042928796
-0.047514714
-0.042928796
-0.038342874
-0.038342874
-0.042928796
-0.052100636
-0.047514714
-0.047514714
-0.042928796
-0.038342874
-0.033756956
-0.038342874
-0.042928796
-0.042928796
-0.038342874
-0.033756956
-0.033756956
-0.029171038
-0.029171038
-0.024585117
-0.019999195
-0.019999195
-0.019999195
-0.024585117
-0.029171038
-0.029171038
-0.019999195
-0.015413279
-0.015413279
-0.015413279
-0.015413279
-0.015413279
-0.010827357
-0.010827357
-0.010827357
-0.010827357
-0.006241437
-0.0016555171
-0.006241437
-0.015413279
-0.019999195
-0.015413279
-0.006241437
0.0029304028
0.0075163227
0.0075163227
0.0029304028
0.0029304028
0.0029304028
0.0029304028
0.0029304028
0.0075163227
0.0029304028
0.0075163227
0.0075163227
0.016688162
0.016688162
0.016688162
0.016688162
0.021274082
0.021274082
0.016688162
0.021274082
0.025860002
0.025860002
0.021274082
0.021274082
0.021274082
0.021274082
0.025860002
0.030445922
0.03503184
0.030445922
0.03503184
0.03503184
0.030445922
0.030445922
0.03503184
0.039617762
0.04420368
0.0487896
0.0487896
0.0487896
0.053375524
0.057961438
0.057961438
0.057961438
0.053375524
0.0487896
0.053375524
0.057961438
0.057961438
0.062547356
0.062547356
0.062547356
0.057961438
0.053375524
0.053375524
0.053375524
0.053375524
0.057961438
0.06713328
0.07630512
0.07630512
0.07630512
0.0717192
0.0717192
0.07630512
0.07630512
0.07630512
0.07630512
0.08089104
0.08547696
0.08547696
0.08089104
0.08089104
0.08089104
0.08089104
0.07630512
0.07630512
0.07630512
0.07630512
0.08089104
0.08547696
0.09006288
0.09006288
0.09006288
0.08547696
0.08089104
0.08547696
0.08547696
0.08547696
0.08089104
0.08547696
0.09006288
0.09923472
0.0946488
0.0946488
0.09006288
0.0946488
0.0946488
0.09923472
0.09923472
0.09923472
0.10382064
0.10382064
0.10382064
0.10382064
0.09923472
0.10382064
0.10382064
0.10840656
0.10840656
0.10382064
0.10382064
0.10382064
0.10382064
0.10382064
0.10382064
0.10382064
0.10840656
0.11299248
0.10840656
0.10382064
0.10382064
0.10382064
0.10840656
0.10840656
0.10840656
0.10840656
0.10840656
0.10840656
0.10840656
0.10840656
0.11299248
0.11299248
0.1175784
0.1175784
0.1175784
0.11299248
0.10840656
0.10840656
0.11299248
0.1175784
0.1175784
0.1175784
0.122164324
0.122164324
0.122164324
0.1175784
0.11299248
0.1175784
0.1175784
0.1175784
0.1175784
0.11299248
0.11299248
0.1175784
0.1175784
0.122164324
0.122164324
0.1175784
0.1175784
0.11299248
0.11299248
0.11299248
0.11299248
0.11299248
0.1175784
0.1175784
0.1175784
0.1175784
0.11299248
0.11299248
0.11299248
0.1175784
0.1175784
0.1175784
0.122164324
0.12675025
0.122164324
0.1175784
0.11299248
0.11299248
0.122164324
0.12675025
0.122164324
0.1175784
0.1175784
0.122164324
0.12675025
0.122164324
0.1175784
0.1175784
0.122164324
0.122164324
0.1175784
0.1175784
0.122164324
0.13133615
0.13133615
0.12675025
0.1175784
0.11299248
0.11299248
0.1175784
0.122164324
0.122164324
0.1175784
0.11299248
0.11299248
0.122164324
0.12675025
0.12675025
0.122164324
0.122164324
0.122164324
0.122164324
0.122164324
0.122164324
0.1175784
0.1175784
0.1175784
0.1175784
0.122164324
0.1175784
0.11299248
0.10840656
0.11299248
0.11299248
0.11299248
0.11299248
0.11299248
0.1175784
0.1175784
0.1175784
0.11299248
0.1175784
0.122164324
0.122164324
0.11299248
0.10840656
0.10840656
0.11299248
0.1175784
0.1175784
0.1175784
0.1175784
0.1175784
0.1175784
0.1175784
0.1175784
0.122164324
0.1175784
0.122164324
0.122164324
0.122164324
0.1175784
0.11299248
0.11299248
0.11299248
0.1175784
0.122164324
0.122164324
0.122164324
0.1175784
0.1175784
0.1175784
0.122164324
0.12675025
0.122164324
0.11299248
0.10382064
0.10840656
0.11299248
0.1175784
0.122164324
0.1175784
0.11299248
0.10840656
0.10840656
0.11299248
0.11299248
0.1175784
0.1175784
0.122164324
0.1175784
0.11299248
0.10840656
0.10382064
0.10840656
0.11299248
0.1175784
0.1175784
0.11299248
0.11299248
0.1175784
0.122164324
0.1175784
0.11299248
0.11299248
0.11299248
0.11299248
0.10840656
0.11299248
0.11299248
0.10840656
0.10840656
0.11299248
0.1175784
0.122164324
0.122164324
0.1175784
0.1175784
0.122164324
0.122164324
0.122164324
0.1175784
0.11299248
0.10840656
0.10382064
0.10382064
0.10382064
0.10840656
0.10840656
0.10840656
0.11299248
0.1175784
0.12675025
0.122164324
0.11299248
0.11299248
0.11299248
0.10840656
0.10840656
0.10840656
0.11299248
0.10840656
0.11299248
0.11299248
0.1175784
0.11299248
0.10840656
0.10840656
0.10840656
0.11299248
0.11299248
0.11299248
0.11299248
0.11299248
0.11299248
0.10840656
0.10382064
0.10840656
0.1175784
0.1175784
0.1175784
0.11299248
0.10840656
0.10382064
0.09923472
0.09923472
0.09923472
0.10382064
0.10840656
0.10840656
0.10840656
0.10382064
0.09923472
0.10382064
0.10840656
0.11299248
0.10840656
0.09923472
0.09923472
0.10382064
0.10382064
0.09923472
0.0946488
0.0946488
0.0946488
0.0946488
0.0946488
0.0946488
0.09923472
0.09923472
0.10382064
0.09923472
0.0946488
0.09006288
0.09006288
0.09006288
0.09006288
0.09006288
0.09923472
0.10382064
0.10382064
0.09923472
0.0946488
0.08547696
0.07630512
0.08089104
0.09006288
0.09923472
0.0946488
0.0946488
0.09006288
0.08547696
0.08089104
0.07630512
0.07630512
0.08547696
0.0946488
0.0946488
0.0946488
0.09006288
0.08547696
0.08547696
0.08089104
0.08547696
0.08547696
0.08547696
0.08089104
0.07630512
0.08089104
0.08089104
0.08089104
0.07630512
0.0717192
0.0717192
0.0717192
0.0717192
0.0717192
0.06713328
0.06713328
0.0717192
0.0717192
0.0717192
0.0717192
0.06713328
0.062547356
0.06713328
0.0717192
0.0717192
0.0717192
0.06713328
0.06713328
0.06713328
0.06713328
0.06713328
0.062547356
0.053375524
0.053375524
0.057961438
0.057961438
0.053375524
0.0487896
0.04420368
0.04420368
0.0487896
0.0487896
0.0487896
0.04420368
0.04420368
0.04420368
0.04420368
0.053375524
0.062547356
0.062547356
0.053375524
0.0487896
0.0487896
0.0487896
0.04420368
0.04420368
0.04420368
0.04420368
0.04420368
0.039617762
0.03503184
0.03503184
0.03503184
0.03503184
0.039617762
0.039617762
0.03503184
0.039617762
0.04420368
0.04420368
0.04420368
0.039617762
0.03503184
0.025860002
0.030445922
0.03503184
0.039617762
0.03503184
0.025860002
0.021274082
0.021274082
0.021274082
0.021274082
0.021274082
0.025860002
0.030445922
0.030445922
0.030445922
0.021274082
0.021274082
0.016688162
0.016688162
0.016688162
0.021274082
0.016688162
0.012102243
0.012102243
0.012102243
0.016688162
0.021274082
0.025860002
0.025860002
0.021274082
0.016688162
0.012102243
0.012102243
0.012102243
0.012102243
0.0075163227
0.0029304028
0.0075163227
0.0075163227
0.012102243
0.0075163227
0.0029304028
0.0029304028
0.0075163227
0.0075163227
0.0029304028
0.0029304028
0.0075163227
0.012102243
0.0075163227
0.0029304028
-0.0016555171
-0.0016555171
-0.0016555171
0.0029304028
0.0029304028
0.0029304028
-0.0016555171
-0.0016555171
0.0029304028
0.0075163227
0.0075163227
0.0075163227
0.0029304028
-0.0016555171
-0.006241437
-0.006241437
-0.006241437
-0.006241437
-0.0016555171
-0.0016555171
-0.0016555171
-0.006241437
-0.006241437
-0.006241437
-0.0016555171
0.0029304028
0.0029304028
-0.006241437
-0.015413279
-0.019999195
-0.010827357
-0.006241437
-0.0016555171
-0.010827357
-0.015413279
-0.015413279
-0.015413279
-0.015413279
-0.019999195
-0.019999195
-0.019999195
-0.015413279
-0.015413279
-0.019999195
-0.015413279
-0.006241437
-0.006241437
-0.010827357
-0.010827357
-0.015413279
-0.019999195
-0.019999195
-0.015413279
-0.015413279
-0.019999195
-0.024585117
-0.024585117
-0.015413279
-0.015413279
-0.019999195
-0.029171038
-0.029171038
-0.024585117
-0.019999195
-0.029171038
-0.038342874
-0.038342874
-0.029171038
-0.029171038
-0.033756956
-0.038342874
-0.038342874
-0.029171038
-0.024585117
-0.029171038
-0.033756956
-0.033756956
-0.033756956
-0.033756956
-0.038342874
-0.038342874
-0.029171038
-0.024585117
-0.029171038
-0.038342874
-0.042928796
-0.038342874
-0.038342874
-0.042928796
-0.042928796
-0.042928796
-0.042928796
-0.038342874
-0.042928796
-0.047514714
-0.047514714
-0.052100636
-0.047514714
-0.042928796
-0.047514714
-0.052100636
-0.056686558
-0.056686558
-0.056686558
-0.052100636
-0.052100636
-0.052100636
-0.052100636
-0.052100636
-0.056686558
-0.06127248
-0.06127248
-0.056686558
-0.06127248
-0.056686558
-0.056686558
-0.052100636
-0.056686558
-0.06127248
-0.070444316
-0.065858394
-0.065858394
-0.06127248
-0.065858394
-0.070444316
-0.065858394
-0.065858394
-0.070444316
-0.070444316
-0.07503024
-0.07503024
-0.07961616
-0.07503024
-0.070444316
-0.06127248
-0.06127248
-0.06127248
-0.065858394
-0.07961616
-0.084202066
-0.07961616
-0.07503024
-0.070444316
-0.07961616
-0.08878799
-0.08878799
-0.084202066
-0.07503024
-0.07503024
-0.07961616
-0.07961616
-0.084202066
-0.084202066
-0.07961616
-0.084202066
-0.08878799
-0.09337391
-0.09337391
-0.09337391
-0.08878799
-0.08878799
-0.084202066
-0.07961616
-0.084202066
-0.09337391
-0.09795983
-0.09795983
-0.09337391
-0.08878799
-0.084202066
-0.084202066
-0.08878799
-0.09337391
-0.10254575
-0.107131675
-0.11171759
-0.107131675
-0.107131675
-0.107131675
-0.10254575
-0.09795983
-0.09795983
-0.10254575
-0.10254575
-0.10254575
-0.10254575
-0.10254575
-0.107131675
-0.11630351
-0.12088943
-0.12088943
-0.11630351
-0.11630351
-0.11171759
-0.11171759
-0.11630351
-0.12088943
-0.12088943
-0.11630351
-0.11630351
-0.11630351
-0.12088943
-0.12088943
-0.11630351
-0.11630351
-0.12088943
-0.12547535
-0.12547535
-0.12547535
-0.12547535
-0.12547535
-0.13006127
-0.13006127
-0.13006127
-0.13006127
-0.13006127
-0.13464719
-0.13464719
-0.14381903
-0.14381903
-0.13923311
-0.13464719
-0.13464719
-0.13464719
-0.13923311
-0.14381903
-0.14840496
-0.15299088
-0.15299088
-0.14840496
-0.14381903
-0.13923311
-0.13923311
-0.13923311
-0.14381903
-0.15299088
-0.15299088
-0.15299088
-0.14840496
-0.14381903
-0.13923311
-0.13923311
-0.13923311
-0.14381903
-0.14840496
-0.14840496
-0.14381903
-0.14381903
-0.14840496
-0.1575768
-0.1575768
-0.1575768
-0.1575768
-0.1575768
-0.1575768
-0.1575768
-0.1575768
-0.1575768
-0.16674864
-0.17133453
-0.16674864
-0.15299088
-0.14381903
-0.14840496
-0.16216272
-0.17133453
-0.16674864
-0.16216272
-0.16216272
-0.16674864
-0.17133453
-0.17592049
-0.17133453
-0.16674864
-0.1575768
-0.15299088
-0.15299088
-0.16674864
-0.17592049
-0.18050638
-0.17133453
-0.16674864
-0.16674864
-0.17133453
-0.17133453
-0.16674864
-0.17133453
-0.17592049
-0.18050638
-0.18050638
-0.17592049
-0.17592049
-0.17592049
-0.17592049
-0.17592049
-0.17592049
-0.17592049
-0.18050638
-0.18050638
-0.18050638
-0.17592049
-0.17592049
-0.17592049
-0.17133453
-0.17133453
-0.17592049
-0.18050638
-0.18050638
-0.17133453
-0.16674864
-0.17592049
-0.18050638
-0.18050638
-0.17592049
-0.17592049
-0.17592049
-0.17592049
-0.18050638
-0.18050638
-0.18967822
-0.18967822
-0.18967822
-0.18509233
-0.18509233
-0.18967822
-0.18967822
-0.18967822
-0.18509233
-0.18509233
-0.18509233
-0.19426414
-0.19426414
-0.18967822
-0.18509233
-0.18050638
-0.17592049
-0.17133453
-0.17133453
-0.17592049
-0.18050638
-0.18509233
-0.18967822
-0.19426414
-0.19426414
-0.18509233
-0.18050638
-0.18050638
-0.18509233
-0.18509233
-0.18967822
-0.18967822
-0.18509233
-0.18509233
-0.18509233
-0.18509233
-0.18967822
-0.18967822
-0.18509233
-0.17592049
-0.17592049
-0.18050638
-0.18967822
-0.18967822
-0.18509233
-0.17592049
-0.17592049
-0.18050638
-0.18509233
-0.18509233
-0.17592049
-0.17592049
-0.18050638
-0.18509233
-0.18967822
-0.18967822
-0.18509233
-0.18509233
-0.18509233
-0.18509233
-0.18509233
-0.18509233
-0.18050638
-0.17592049
-0.17592049
-0.18509233
-0.18967822
-0.18509233
-0.17592049
-0.16674864
-0.17133453
-0.18050638
-0.18509233
-0.17592049
-0.17133453
-0.17133453
-0.17592049
-0.18050638
-0.17592049
-0.17133453
-0.16674864
-0.16674864
-0.17133453
-0.17592049
-0.18050638
-0.18050638
-0.18050638
-0.18050638
-0.17592049
-0.17592049
-0.17133453
-0.16674864
-0.16674864
-0.16674864
-0.16674864
-0.16216272
-0.16674864
-0.17133453
-0.17133453
-0.17133453
-0.16674864
-0.16674864
-0.16674864
-0.17133453
-0.17133453
-0.16674864
-0.16674864
-0.16674864
-0.16216272
-0.16216272
-0.1575768
-0.1575768
-0.16216272
-0.16216272
-0.1575768
-0.1575768
-0.16216272
-0.16674864
-0.16674864
-0.16216272
-0.15299088
-0.15299088
-0.15299088
-0.15299088
-0.1575768
-0.16216272
-0.1575768
-0.1575768
-0.15299088
-0.15299088
-0.1575768
-0.16216272
-0.16216272
-0.1575768
-0.15299088
-0.14381903
-0.13923311
-0.14381903
-0.14840496
-0.15299088
-0.15299088
-0.14840496
-0.14840496
-0.14840496
-0.15299088
-0.14840496
-0.14840496
-0.14840496
-0.15299088
-0.1575768
-0.15299088
-0.14840496
-0.14381903
-0.14840496
-0.14840496
-0.15299088
-0.15299088
-0.14840496
-0.14840496
-0.14840496
-0.14840496
-0.14840496
-0.14381903
-0.13464719
-0.13006127
-0.13464719
-0.13923311
-0.13923311
-0.13006127
-0.13006127
-0.13006127
-0.13464719
-0.13464719
-0.13006127
-0.13006127
-0.13006127
-0.13006127
-0.13464719
-0.13464719
-0.13464719
-0.13006127
-0.13006127
-0.13464719
-0.13464719
-0.13464719
-0.13006127
-0.12547535
-0.12088943
-0.12547535
-0.13006127
-0.13006127
-0.13006127
-0.12088943
-0.11630351
-0.11630351
-0.11630351
-0.12088943
-0.11630351
-0.11630351
-0.12088943
-0.12547535
-0.12547535
-0.12088943
-0.11630351
-0.12088943
-0.12547535
-0.12088943
-0.11171759
-0.107131675
-0.11171759
-0.11630351
-0.11630351
-0.11171759
-0.107131675
-0.11171759
-0.11630351
-0.11630351
-0.11630351
-0.11630351
-0.11171759
-0.10254575
-0.10254575
-0.10254575
-0.107131675
-0.107131675
-0.107131675
-0.107131675
-0.107131675
-0.107131675
-0.10254575
-0.107131675
-0.107131675
-0.10254575
-0.09795983
-0.09795983
-0.107131675
-0.10254575
-0.09795983
-0.09795983
-0.09795983
-0.10254575
-0.10254575
-0.10254575
-0.10254575
-0.09795983
-0.09337391
-0.08878799
-0.08878799
-0.09337391
-0.09337391
-0.09337391
-0.084202066
-0.07503024
-0.07503024
-0.07961616
-0.084202066
-0.09337391
-0.09795983
-0.09337391
-0.084202066
-0.084202066
-0.084202066
-0.08878799
-0.084202066
-0.07961616
-0.07503024
-0.070444316
-0.070444316
-0.070444316
-0.07503024
-0.07503024
-0.07961616
-0.07961616
-0.07961616
-0.07503024
-0.07961616
-0.07961616
-0.07961616
-0.07961616
-0.07961616
-0.07503024
-0.065858394
-0.065858394
-0.07503024
-0.07503024
-0.070444316
-0.070444316
-0.070444316
-0.065858394
-0.065858394
-0.065858394
-0.065858394
-0.065858394
-0.06127248
-0.06127248
-0.065858394
-0.065858394
-0.065858394
-0.06127248
-0.06127248
-0.06127248
-0.056686558
-0.056686558
-0.06127248
-0.06127248
-0.065858394
-0.065858394
-0.06127248
-0.056686558
-0.056686558
-0.056686558
-0.056686558
-0.052100636
-0.052100636
-0.042928796
-0.042928796
-0.042928796
-0.047514714
-0.047514714
-0.047514714
-0.038342874
-0.033756956
-0.038342874
-0.047514714
-0.047514714
-0.042928796
-0.038342874
-0.033756956
-0.033756956
-0.038342874
-0.042928796
-0.047514714
-0.047514714
-0.038342874
-0.029171038
-0.029171038
-0.038342874
-0.042928796
-0.038342874
-0.033756956
-0.033756956
-0.033756956
-0.033756956
-0.029171038
-0.024585117
-0.019999195
-0.019999195
-0.024585117
-0.024585117
-0.029171038
-0.038342874
-0.038342874
-0.029171038
-0.024585117
-0.024585117
-0.024585117
-0.024585117
-0.019999195
-0.019999195
-0.015413279
-0.015413279
-0.019999195
-0.019999195
-0.019999195
-0.019999195
-0.015413279
-0.019999195
-0.019999195
-0.024585117
-0.024585117
-0.024585117
-0.019999195
-0.015413279
-0.015413279
-0.019999195
-0.024585117
-0.029171038
-0.029171038
-0.019999195
-0.015413279
-0.010827357
-0.010827357
-0.010827357
-0.006241437
-0.006241437
-0.006241437
-0.010827357
-0.015413279
-0.015413279
-0.015413279
-0.010827357
-0.006241437
-0.0016555171
-0.0016555171
-0.006241437
-0.006241437
-0.006241437
-0.006241437
-0.006241437
-0.010827357
-0.010827357
-0.010827357
-0.015413279
-0.010827357
-0.006241437
-0.0016555171
0.0029304028
0.0029304028
0.0029304028
-0.0016555171
-0.0016555171
0.0029304028
0.0029304028
0.0075163227
0.0075163227
0.0029304028
0.0029304028
0.0029304028
-0.0016555171
-0.0016555171
-0.006241437
-0.010827357
-0.0016555171
0.0075163227
0.012102243
0.012102243
0.0075163227
0.0075163227
0.012102243
0.0075163227
0.0029304028
0.0029304028
0.0029304028
0.0029304028
0.0029304028
0.0075163227
0.012102243
0.012102243
0.0029304028
0.0029304028
0.0075163227
0.016688162
0.021274082
0.021274082
0.016688162
0.012102243
0.012102243
0.016688162
0.016688162
0.021274082
0.025860002
0.025860002
0.016688162
0.0029304028
-0.0016555171
0.0029304028
0.016688162
0.025860002
0.021274082
0.012102243
0.012102243
0.016688162
0.025860002
0.021274082
0.0075163227
0.0029304028
0.016688162
0.025860002
0.030445922
0.025860002
0.016688162
0.021274082
0.025860002
0.030445922
0.025860002
0.025860002
0.021274082
0.025860002
0.021274082
0.021274082
0.021274082
0.030445922
0.03503184
0.030445922
0.030445922
0.030445922
0.025860002
0.021274082
0.016688162
0.021274082
0.025860002
0.030445922
0.030445922
0.025860002
0.025860002
0.025860002
0.021274082
0.021274082
0.025860002
0.03503184
0.039617762
0.03503184
0.025860002
0.030445922
0.03503184
0.04420368
0.039617762
0.039617762
0.039617762
0.03503184
0.03503184
0.03503184
0.03503184
0.039617762
0.04420368
0.0487896
0.0487896
0.0487896
0.0487896
0.053375524
0.053375524
0.04420368
0.04420368
0.0487896
0.053375524
0.053375524
0.057961438
0.057961438
0.053375524
0.053375524
0.053375524
0.053375524
0.053375524
0.053375524
0.0487896
0.04420368
0.04420368
0.0487896
0.053375524
0.057961438
0.057961438
0.057961438
0.057961438
0.057961438
0.062547356
0.062547356
0.062547356
0.062547356
0.062547356
0.06713328
0.06713328
0.062547356
0.062547356
0.062547356
0.0717192
0.07630512
0.07630512
0.0717192
0.0717192
0.06713328
0.0717192
0.0717192
0.07630512
0.07630512
0.0717192
0.0717192
0.0717192
0.07630512
0.0717192
0.0717192
0.0717192
0.07630512
0.07630512
0.0717192
0.0717192
0.07630512
0.08089104
0.08089104
0.08089104
0.08089104
0.08089104
0.08089104
0.07630512
0.08089104
0.08547696
0.09006288
0.09006288
0.08089104
0.07630512
0.08089104
0.09006288
0.09006288
0.08547696
0.08089104
0.08089104
0.08547696
0.09006288
0.09006288
0.08547696
0.08547696
0.0946488
0.09923472
0.10382064
0.09923472
0.0946488
0.09006288
0.09006288
0.09006288
0.0946488
0.09923472
0.09923472
0.10382064
0.09923472
0.09923472
0.09923472
0.09923472
0.0946488
0.09006288
0.0946488
0.09923472
0.10382064
0.10382064
0.10382064
0.10382064
0.09923472
0.09923472
0.10382064
0.10382064
0.0946488
0.09006288
0.0946488
0.09923472
0.10382064
0.10840656
0.10840656
0.10840656
0.10382064
0.10840656
0.11299248
0.10840656
0.09923472
0.09923472
0.10382064
0.10382064
0.10382064
0.09923472
0.10382064
0.10382064
0.09923472
0.09923472
0.10382064
0.11299248
0.122164324
0.12675025
0.1175784
0.10840656
0.10382064
0.10840656
0.1175784
0.1175784
0.11299248
0.11299248
0.1175784
0.1175784
0.1175784
0.11299248
0.11299248
0.10840656
0.10382064
0.10840656
0.11299248
0.1175784
0.1175784
0.1175784
0.1175784
0.1175784
0.1175784
0.1175784
0.11299248
0.11299248
0.11299248
0.1175784
0.122164324
0.1175784
0.10840656
0.10840656
0.11299248
0.122164324
0.12675025
0.122164324
0.11299248
0.10840656
0.11299248
0.122164324
0.122164324
0.1175784
0.1175784
0.12675025
0.12675025
0.122164324
0.11299248
0.10840656
0.11299248
0.1175784
0.11299248
0.10840656
0.10840656
0.11299248
0.1175784
0.1175784
0.1175784
0.122164324
0.1175784
0.11299248
0.11299248
0.1175784
0.122164324
0.122164324
0.1175784
0.1175784
0.1175784
0.1175784
0.1175784
0.11299248
0.11299248
0.1175784
0.122164324
0.1175784
0.11299248
0.1175784
0.122164324
0.12675025
0.1175784
0.11299248
0.11299248
0.122164324
0.13133615
0.12675025
0.122164324
0.1175784
0.122164324
0.13133615
0.13133615
0.12675025
0.122164324
0.122164324
0.122164324
0.122164324
0.1175784
0.11299248
0.11299248
0.1175784
0.12675025
0.122164324
0.122164324
0.12675025
0.12675025
0.12675025
0.122164324
0.12675025
0.12675025
0.12675025
0.12675025
0.12675025
0.12675025
0.12675025
0.122164324
0.122164324
0.12675025
0.13133615
0.12675025
0.1175784
0.1175784
0.122164324
0.13133615
0.13133615
0.13133615
0.12675025
0.13133615
0.13133615
0.12675025
0.122164324
0.12675025
0.13133615
0.13592207
0.13133615
0.12675025
0.122164324
0.12675025
0.13133615
0.13133615
0.13133615
0.13133615
0.12675025
0.12675025
0.12675025
0.13133615
0.13592207
0.13592207
0.13133615
0.12675025
0.13133615
0.140508
0.140508
0.13592207
0.13133615
0.13133615
0.13133615
0.13133615
0.13133615
0.13592207
0.13592207
0.13592207
0.140508
0.13592207
0.13592207
0.140508
0.14509392
0.15426576
0.15426576
0.14509392
0.13592207
0.13592207
0.14509392
0.14967984
0.15426576
0.14967984
0.14509392
0.14509392
0.14967984
0.15426576
0.15426576
0.14509392
0.140508
0.140508
0.14509392
0.14967984
0.14967984
0.14509392
0.14509392
0.140508
0.140508
0.140508
0.14509392
0.14509392
0.14509392
0.14509392
0.14509392
0.140508
0.140508
0.14509392
0.14509392
0.14967984
0.14967984
0.14967984
0.15426576
0.15885168
0.1634376
0.1634376
0.15885168
0.15885168
0.15426576
0.14967984
0.14967984
0.15426576
0.15426576
0.15426576
0.14967984
0.14967984
0.15426576
0.15426576
0.15426576
0.15426576
0.15426576
0.15885168
0.15885168
0.15426576
0.14967984
0.15426576
0.15885168
0.15885168
0.15885168
0.14967984
0.14967984
0.15426576
0.15885168
0.15885168
0.15426576
0.14967984
0.14509392
0.14967984
0.14967984
0.15426576
0.15885168
0.15885168
0.15885168
0.1634376
0.1634376
0.15885168
0.15426576
0.15885168
0.16802353
0.17260945
0.16802353
0.15885168
0.15426576
0.15426576
0.1634376
0.1634376
0.15885168
0.15426576
0.14967984
0.15426576
0.15885168
0.15885168
0.15426576
0.14967984
0.15426576
0.15885168
0.1634376
0.1634376
0.15885168
0.15426576
0.14967984
0.15426576
0.15885168
0.15885168
0.15885168
0.15885168
0.15426576
0.14967984
0.15426576
0.15426576
0.15885168
0.15885168
0.1634376
0.16802353
0.1634376
0.15885168
0.15426576
0.14967984
0.14967984
0.15426576
0.14967984
0.14967984
0.14967984
0.15426576
0.15426576
0.15426576
0.15426576
0.15426576
0.15426576
0.14967984
0.14967984
0.14967984
0.14967984
0.15426576
0.15426576
0.15426576
0.14967984
0.14509392
0.14509392
0.14509392
0.14509392
0.14509392
0.14967984
0.14509392
0.140508
0.13592207
0.13592207
0.140508
0.14967984
0.14967984
0.14967984
0.14509392
0.14509392
0.14509392
0.14509392
0.14509392
0.140508
0.140508
0.140508
0.140508
0.140508
0.13592207
0.140508
0.14509392
0.140508
0.140508
0.13592207
0.13592207
0.13592207
0.13592207
0.13592207
0.13592207
0.13592207
0.140508
0.140508
0.13133615
0.12675025
0.1175784
0.11299248
0.1175784
0.12675025
0.13133615
0.13133615
0.13133615
0.12675025
0.122164324
0.12675025
0.122164324
0.122164324
0.122164324
0.122164324
0.12675025
0.12675025
0.1175784
0.10840656
0.10840656
0.10840656
0.11299248
0.1175784
0.1175784
0.11299248
0.10840656
0.10840656
0.11299248
0.11299248
0.10840656
0.09923472
0.10382064
0.10840656
0.11299248
0.11299248
0.11299248
0.11299248
0.11299248
0.10840656
0.10840656
0.10840656
0.10382064
0.10382064
0.10382064
0.10382064
0.10382064
0.10382064
0.10382064
0.10382064
0.10382064
0.10382064
0.10382064
0.10382064
0.10382064
0.10382064
0.10382064
0.09923472
0.0946488
0.0946488
0.0946488
0.0946488
0.0946488
0.0946488
0.09923472
0.09923472
0.09923472
0.09923472
0.09923472
0.09923472
0.0946488
0.09006288
0.09006288
0.0946488
0.0946488
0.09006288
0.08547696
0.09006288
0.09006288
0.0946488
0.09923472
0.09923472
0.0946488
0.08547696
0.08547696
0.08547696
0.09006288
0.0946488
0.0946488
0.0946488
0.0946488
0.09006288
0.08547696
0.08089104
0.08547696
0.08547696
0.09006288
0.09006288
0.08547696
0.08089104
0.07630512
0.07630512
0.07630512
0.07630512
0.07630512
0.07630512
0.08089104
0.08547696
0.08089104
0.07630512
0.07630512
0.08089104
0.09006288
0.0946488
0.09006288
0.08547696
0.08547696
0.08089104
0.08089104
0.08547696
0.08547696
0.08547696
0.08547696
0.08547696
0.08547696
0.08547696
0.08089104
0.08089104
0.08089104
0.08089104
0.08547696
0.09006288
0.0946488
0.09006288
0.08089104
0.07630512
0.08089104
0.09006288
0.0946488
0.09006288
0.08089104
0.08089104
0.08547696
0.09006288
0.08547696
0.08547696
0.08547696
0.09006288
0.0946488
0.0946488
0.09006288
0.08547696
0.09006288
0.09006288
0.08547696
0.08089104
0.07630512
0.08547696
0.0946488
0.09923472
0.0946488
0.09006288
0.08547696
0.08547696
0.08089104
0.08089104
0.08089104
0.08547696
0.08089104
0.08089104
0.08547696
0.08547696
0.08547696
0.08089104
0.08089104
0.07630512
0.07630512
0.08089104
0.08547696
0.09006288
0.08547696
0.07630512
0.0717192
0.07630512
0.08547696
0.09006288
0.09006288
0.08089104
0.08089104
0.08089104
0.09006288
0.0946488
0.0946488
0.09006288
0.09006288
0.08547696
0.08547696
0.08547696
0.08089104
0.07630512
0.0717192
0.07630512
0.07630512
0.07630512
0.07630512
0.07630512
0.07630512
0.0717192
0.0717192
0.0717192
0.0717192
0.07630512
0.07630512
0.07630512
0.0717192
0.0717192
0.07630512
0.08089104
0.08089104
0.08089104
0.07630512
0.07630512
0.08089104
0.08089104
0.07630512
0.06713328
0.057961438
0.057961438
0.06713328
0.0717192
0.0717192
0.06713328
0.062547356
0.057961438
0.057961438
0.062547356
0.0717192
0.0717192
0.062547356
0.057961438
0.062547356
0.0717192
0.0717192
0.0717192
0.06713328
0.062547356
0.062547356
0.057961438
0.057961438
0.062547356
0.06713328
0.062547356
0.053375524
0.0487896
0.0487896
0.0487896
0.0487896
0.053375524
0.053375524
0.053375524
0.057961438
0.057961438
0.062547356
0.057961438
0.057961438
0.057961438
0.057961438
0.053375524
0.0487896
0.04420368
0.039617762
0.039617762
0.039617762
0.04420368
0.0487896
0.053375524
0.053375524
0.0487896
0.0487896
0.04420368
0.04420368
0.04420368
0.0487896
0.0487896
0.04420368
0.039617762
0.039617762
0.04420368
0.04420368
0.039617762
0.030445922
0.030445922
0.030445922
0.039617762
0.04420368
0.039617762
0.030445922
0.021274082
0.016688162
0.021274082
0.025860002
0.030445922
0.030445922
0.030445922
0.030445922
0.030445922
0.030445922
0.025860002
0.025860002
0.030445922
0.030445922
0.030445922
0.025860002
0.021274082
0.021274082
0.025860002
0.030445922
0.030445922
0.025860002
0.025860002
0.025860002
0.021274082
0.016688162
0.012102243
0.012102243
0.012102243
0.016688162
0.021274082
0.025860002
0.021274082
0.021274082
0.016688162
0.016688162
0.012102243
0.0075163227
0.012102243
0.016688162
0.021274082
0.021274082
0.021274082
0.016688162
0.016688162
0.016688162
0.021274082
0.016688162
0.016688162
0.016688162
0.016688162
0.021274082
0.021274082
0.016688162
0.012102243
0.012102243
0.016688162
0.012102243
0.0075163227
0.0075163227
0.012102243
0.016688162
0.016688162
0.012102243
0.0075163227
0.012102243
0.021274082
0.025860002
0.021274082
0.016688162
0.012102243
0.012102243
0.016688162
0.016688162
0.016688162
0.012102243
0.0075163227
0.0075163227
0.016688162
0.016688162
0.012102243
0.012102243
0.012102243
0.012102243
0.012102243
0.012102243
0.016688162
0.021274082
0.025860002
0.025860002
0.021274082
0.016688162
0.012102243
0.012102243
0.012102243
0.012102243
0.0029304028
0.0029304028
0.0075163227
0.016688162
0.021274082
0.021274082
0.016688162
0.016688162
0.016688162
0.021274082
0.021274082
0.016688162
0.016688162
0.016688162
0.021274082
0.021274082
0.021274082
0.016688162
0.016688162
0.016688162
0.016688162
0.012102243
0.0075163227
0.012102243
0.016688162
0.016688162
0.016688162
0.016688162
0.021274082
0.025860002
0.021274082
0.016688162
0.016688162
0.021274082
0.025860002
0.030445922
0.025860002
0.021274082
0.021274082
0.025860002
0.030445922
0.025860002
0.016688162
0.016688162
0.021274082
0.030445922
0.030445922
0.030445922
0.030445922
0.025860002
0.025860002
0.025860002
0.021274082
0.021274082
0.021274082
0.025860002
0.025860002
0.025860002
0.025860002
0.016688162
0.012102243
0.012102243
0.016688162
0.021274082
0.021274082
0.012102243
0.0075163227
0.0075163227
0.012102243
0.016688162
0.016688162
0.016688162
0.021274082
0.016688162
0.012102243
0.0075163227
0.0075163227
0.012102243
0.016688162
0.012102243
0.0075163227
0.0029304028
0.0075163227
0.012102243
0.012102243
0.0075163227
0.0029304028
0.0075163227
0.012102243
0.016688162
0.016688162
0.016688162
0.012102243
0.012102243
0.016688162
0.016688162
0.012102243
0.012102243
0.012102243
0.012102243
0.0075163227
0.0075163227
0.012102243
0.012102243
0.012102243
0.0075163227
0.0075163227
0.0075163227
0.0029304028
0.0029304028
0.0029304028
0.0075163227
0.012102243
0.0075163227
0.0075163227
0.0029304028
0.0029304028
0.0029304028
0.0029304028
-0.0016555171
-0.006241437
-0.006241437
0.0029304028
0.0075163227
0.0075163227
0.0029304028
-0.0016555171
0.0029304028
0.0075163227
0.0075163227
0.0029304028
-0.0016555171
-0.0016555171
0.0029304028
0.0029304028
0.0029304028
-0.0016555171
-0.006241437
-0.0016555171
-0.0016555171
0.0029304028
0.0029304028
-0.0016555171
-0.006241437
-0.006241437
-0.0016555171
0.0029304028
0.0029304028
-0.0016555171
-0.0016555171
-0.0016555171
-0.006241437
-0.015413279
-0.015413279
-0.010827357
-0.0016555171
-0.0016555171
-0.006241437
-0.010827357
-0.010827357
-0.015413279
-0.015413279
-0.015413279
-0.010827357
-0.015413279
-0.015413279
-0.019999195
-0.019999195
-0.024585117
-0.033756956
-0.042928796
-0.038342874
-0.029171038
-0.024585117
-0.019999195
-0.024585117
-0.024585117
-0.029171038
-0.029171038
-0.033756956
-0.029171038
-0.029171038
-0.033756956
-0.038342874
-0.042928796
-0.042928796
-0.038342874
-0.038342874
-0.038342874
-0.038342874
-0.042928796
-0.042928796
-0.047514714
-0.047514714
-0.042928796
-0.042928796
-0.042928796
-0.042928796
-0.042928796
-0.042928796
-0.038342874
-0.029171038
-0.029171038
-0.033756956
-0.047514714
-0.052100636
-0.047514714
-0.042928796
-0.042928796
-0.038342874
-0.038342874
-0.047514714
-0.052100636
-0.056686558
-0.056686558
-0.052100636
-0.038342874
-0.029171038
-0.033756956
-0.038342874
-0.047514714
-0.047514714
-0.047514714
-0.042928796
-0.042928796
-0.042928796
-0.047514714
-0.052100636
-0.047514714
-0.038342874
-0.038342874
-0.038342874
-0.047514714
-0.052100636
-0.047514714
-0.047514714
-0.052100636
-0.056686558
-0.056686558
-0.052100636
-0.047514714
-0.052100636
-0.052100636
-0.052100636
-0.047514714
-0.052100636
-0.056686558
-0.06127248
-0.070444316
-0.070444316
-0.070444316
-0.070444316
-0.070444316
-0.070444316
-0.07503024
-0.07503024
-0.070444316
-0.070444316
-0.070444316
-0.07503024
-0.084202066
-0.084202066
-0.07961616
-0.07961616
-0.084202066
-0.08878799
-0.08878799
-0.08878799
-0.084202066
-0.084202066
-0.084202066
-0.084202066
-0.08878799
-0.08878799
-0.08878799
-0.09337391
-0.09337391
-0.09795983
-0.09795983
-0.09795983
-0.09795983
-0.09337391
-0.09337391
-0.08878799
-0.09337391
-0.10254575
-0.107131675
-0.09795983
-0.08878799
-0.08878799
-0.09337391
-0.10254575
-0.107131675
-0.10254575
-0.09337391
-0.084202066
-0.08878799
-0.09337391
-0.09795983
-0.09337391
-0.08878799
-0.08878799
-0.09337391
-0.09337391
-0.09337391
-0.09337391
-0.09337391
-0.09795983
-0.10254575
-0.10254575
-0.09795983
-0.08878799
-0.08878799
-0.08878799
-0.09337391
-0.09337391
-0.09337391
-0.08878799
-0.08878799
-0.09337391
-0.09337391
-0.09337391
-0.08878799
-0.08878799
-0.08878799
-0.08878799
-0.08878799
-0.107131675
-0.18967822
-0.27222478
-0.26305294
-0.16216272
-0.070444316
-0.052100636
-0.07961616
-0.09337391
-0.08878799
-0.08878799
-0.09337391
-0.09795983
-0.09795983
-0.08878799
-0.084202066
-0.084202066
-0.08878799
-0.08878799
-0.07961616
-0.07503024
-0.07503024
-0.084202066
-0.07961616
-0.056686558
-0.06127248
-0.10254575
-0.12088943
-0.10254575
-0.070444316
-0.065858394
-0.07503024
-0.084202066
-0.084202066
-0.084202066
-0.038342874
0.016688162
-0.042928796
-0.12088943
-0.065858394
0.03503184
0.03503184
-0.056686558
-0.12088943
-0.11630351
-0.07961616
-0.056686558
-0.065858394
-0.084202066
-0.09337391
-0.08878799
-0.084202066
-0.07961616
-0.11630351
-0.17133453
-0.13923311
-0.047514714
-0.010827357
-0.052100636
-0.11630351
-0.13464719
-0.12088943
-0.11171759
-0.107131675
-0.107131675
-0.13923311
-0.21260783
-0.25388113
-0.21719375
-0.14381903
-0.107131675
-0.11630351
-0.14381903
-0.15299088
-0.14840496
-0.13923311
-0.13464719
-0.13464719
-0.13464719
-0.13464719
-0.13923311
-0.14840496
-0.15299088
-0.15299088
-0.15299088
-0.1575768
-0.16216272
-0.16674864
-0.17133453
-0.18050638
-0.18967822
-0.19885007
-0.19885007
-0.18967822
-0.18509233
-0.18509233
-0.19426414
-0.21719375
-0.2263656
-0.21719375
-0.19885007
-0.20343599
-0.22177967
-0.23095152
-0.23553744
-0.24012333
-0.24929518
-0.25388113
-0.24470928
-0.18967822
-0.12088943
-0.12088943
-0.18967822
-0.26305294
-0.29056844
-0.28598255
-0.27222478
-0.27222478
-0.28139663
-0.29056844
-0.29974028
-0.29974028
-0.30432624
-0.30891213
-0.31349808
-0.30891213
-0.30891213
-0.31349808
-0.32266992
-0.33184174
-0.33184174
-0.33184174
-0.33184174
-0.3455995
-0.35477135
-0.35477135
-0.35477135
-0.35477135
-0.38228685
-0.40980238
-0.39145872
-0.3455995
-0.33184174
-0.37311503
-0.4602475
-0.4923489
-0.4235601
-0.38228685
-0.432732
-0.47859117
-0.4602475
-0.4052165
-0.38228685
-0.3960446
-0.4235601
-0.42814606
-0.41897422
-0.40980238
-0.40980238
-0.41897422
-0.4235601
-0.41897422
-0.40980238
-0.4052165
-0.40980238
-0.41897422
-0.432732
-0.43731788
-0.43731788
-0.432732
-0.42814606
-0.432732
-0.4419038
-0.45107567
-0.45107567
-0.45107567
-0.45566157
-0.45566157
-0.45107567
-0.44648975
-0.44648975
-0.45107567
-0.45566157
-0.4602475
-0.4602475
-0.46483344
-0.46941933
-0.47400525
-0.47859117
-0.47400525
-0.46941933
-0.46941933
-0.47400525
-0.48776305
-0.49693483
-0.4923489
-0.48317707
-0.48776305
-0.50152075
-0.50610673
-0.49693483
-0.4923489
-0.50152075
-0.5152785
-0.5244504
-0.5152785
-0.50152075
-0.49693483
-0.50610673
-0.5106926
-0.5106926
-0.5152785
-0.5244504
-0.5382081
-0.54738
-0.54279405
-0.5382081
-0.5382081
-0.54279405
-0.54279405
-0.54279405
-0.54738
-0.5519659
-0.5565518
-0.56572366
-0.5794814
-0.58865327
-0.58865327
-0.5748955
-0.56572366
-0.5703096
-0.58406734
-0.59782505
-0.6115829
-0.6207547
-0.6207547
-0.61616874
-0.6115829
-0.60699695
-0.60699695
-0.6115829
-0.6207547
-0.62534064
-0.62534064
-0.6345124
-0.6436843
-0.6436843
-0.6345124
-0.6345124
-0.6482702
-0.6528561
-0.6436843
-0.6299265
-0.6345124
-0.6482702
-0.65744203
-0.6436843
-0.6345124
-0.63909835
-0.6436843
-0.63909835
-0.6345124
-0.6436843
-0.6482702
-0.63909835
-0.6345124
-0.6436843
-0.6436843
-0.6345124
-0.61616874
-0.60241103
-0.60241103
-0.60699695
-0.6115829
-0.60699695
-0.6115829
-0.61616874
-0.61616874
-0.6115829
-0.60699695
-0.59782505
-0.60241103
-0.60699695
-0.6115829
-0.60699695
-0.5932392
-0.58865327
-0.58865327
-0.58865327
-0.58865327
-0.58865327
-0.58865327
-0.5932392
-0.59782505
-0.59782505
-0.58406734
-0.5748955
-0.5703096
-0.5748955
-0.5703096
-0.56572366
-0.56572366
-0.5703096
-0.5794814
-0.5794814
-0.5748955
-0.5703096
-0.56572366
-0.56113774
-0.5519659
-0.54738
-0.54738
-0.54738
-0.54738
-0.5336222
-0.5244504
-0.5244504
-0.5336222
-0.54279405
-0.54279405
-0.54279405
-0.5382081
-0.5382081
-0.5382081
-0.5290363
-0.5290363
-0.5336222
-0.5336222
-0.5290363
-0.5290363
-0.5290363
-0.5336222
-0.5290363
-0.51986444
-0.5106926
-0.50610673
-0.50610673
-0.50610673
-0.50610673
-0.50610673
-0.50610673
-0.50610673
-0.50610673
-0.50152075
-0.49693483
-0.48317707
-0.47400525
-0.46483344
-0.4602475
-0.4602475
-0.46483344
-0.47400525
-0.48317707
-0.48776305
-0.47859117
-0.4602475
-0.44648975
-0.44648975
-0.45107567
-0.44648975
-0.43731788
-0.432732
-0.432732
-0.432732
-0.42814606
-0.4143883
-0.40063053
-0.3868728
-0.37770092
-0.36394316
-0.35935724
-0.3685291
-0.37770092
-0.38228685
-0.3685291
-0.3455995
-0.32266992
-0.30891213
-0.29974028
-0.2951544
-0.2951544
-0.2951544
-0.29056844
-0.29056844
-0.29056844
-0.29056844
-0.28139663
-0.26763886
-0.25846702
-0.24929518
-0.24012333
-0.2263656
-0.21719375
-0.21719375
-0.22177967
-0.22177967
-0.21260783
-0.19426414
-0.17592049
-0.16674864
-0.1575768
-0.15299088
-0.15299088
-0.14840496
-0.14381903
-0.13464719
-0.12547535
-0.11171759
-0.107131675
-0.10254575
-0.09795983
-0.08878799
-0.07503024
-0.070444316
-0.070444316
-0.06127248
-0.047514714
-0.033756956
-0.024585117
-0.015413279
0.0029304028
0.021274082
0.03503184
0.03503184
0.039617762
0.062547356
0.0946488
0.12675025
0.15885168
0.18636718
0.21388271
0.24139825
0.2597419
0.27808562
0.30560112
0.33770257
0.37897584
0.41107726
0.44776464
0.4890379
0.52572525
0.5532408
0.6220296
0.75043535
0.83298194
0.8008805
0.7183339
0.6999902
0.75043535
0.8192241
0.8604975
0.8742551
0.88801295
0.9201144
0.96138763
1.0072469
1.0439341
1.0760356
1.108137
1.1356525
1.1631681
1.1860976
1.2181991
1.2503005
1.2824019
1.3099174
1.3374331
1.3695345
1.4062219
1.4429092
1.4704248
1.5025262
1.5392134
1.5759009
1.6125882
1.6446898
1.6767912
1.7180643
1.7593377
1.791439
1.8143687
1.8464701
1.8877435
1.9290167
1.9611181
1.9978055
2.034493
2.0757663
2.1170394
2.1537268
2.1950002
2.2362733
2.272961
2.3142343
2.3555074
2.3921947
2.433468
2.4793272
2.5206006
2.552702
2.5848033
2.6214907
2.658178
2.6994514
2.7407246
2.777412
2.8140993
2.8462007
2.882888
2.9241614
2.9608488
3.0021222
3.0342236
3.061739
3.0892544
3.11677
3.1534576
3.185559
3.2130744
3.2268322
3.231418
3.2497618
3.291035
3.3323085
3.3689957
3.3965113
3.4148548
3.4377844
3.4561281
3.4744716
3.5019872
3.5340886
3.5753622
3.6120493
3.639565
3.6670804
3.694596
3.7221117
3.749627
3.7679706
3.7817285
3.804658
3.8367596
3.873447
3.910134
3.9376497
3.9605794
3.9835088
4.011024
4.0339537
4.047712
4.0568833
4.0660553
4.070641
4.0752273
4.079813
4.0843987
4.079813
4.061469
4.0431256
4.029368
4.024782
4.01561
4.0018525
3.988095
3.974337
3.9468215
3.91472
3.8780327
3.8505173
3.8230016
3.7863145
3.745041
3.6854239
3.625807
3.5616043
3.4974015
3.4331985
3.3689957
3.3002067
3.2222462
3.130528
3.0342236
2.9379191
2.841615
2.7498965
2.662764
2.5756314
2.488499
2.3921947
2.2913043
2.1858284
2.0803523
1.9794618
1.8831576
1.791439
1.7088926
1.6263459
1.5437995
1.4612528
1.3832922
1.3053316
1.2136132
1.1218948
1.0393482
0.9568018
0.8742551
0.7871227
0.6999902
0.6220296
0.54406893
0.4569365
0.369804
0.27349967
0.18178129
0.09923472
0.025860002
-0.052100636
-0.13464719
-0.22177967
-0.29974028
-0.3685291
-0.4419038
-0.5244504
-0.6115829
-0.6941294
-0.77209
-0.84546477
-0.93718314
-1.0426594
-1.1618934
-1.2857131
-1.409533
-1.5287669
-1.6388289
-1.7580628
-1.8864686
-2.0194602
-2.1570377
-2.2992013
-2.4551225
-2.6156297
-2.7807229
-2.950402
-3.1200812
-3.2760024
-3.4365094
-3.6061885
-3.7850394
-3.973062
-4.161085
-4.3491077
-4.5279584
-4.7068095
-4.8810744
-5.0553393
-5.2296047
-5.403869
-5.587306
-5.7753286
-5.9725237
-6.1743035
-6.3669124
-6.5549355
-6.7337866
-6.912637
-7.0777297
-7.219894
-7.3391275
-7.4354315
-7.5179787
-7.591353
-7.660142
-7.715173
-7.765618
-7.8160634
-7.8756804
-7.9536405
-8.040773
-8.146249
-8.265483
-8.398476
-8.5314665
-8.655287
-8.774521
-8.902926
-9.068019
-9.269799
-9.4715805
-9.655017
-9.838454
-10.035648
-10.242015
-10.4300375
-10.595131
-10.760223
-10.934488
-11.127097
-11.324292
-11.512315
-11.695751
-11.892945
-12.108484
-12.351539
-12.626694
-12.920192
-13.232035
-13.553049
-13.869477
-14.185905
-14.502335
-14.827934
-15.167293
-15.515822
-15.87811
-16.240396
-16.593512
-16.942043
-17.295158
-17.65286
-18.010561
-18.363678
-18.712208
-19.033222
-19.322134
-19.592703
-19.872446
-20.13843
-20.363138
-20.569506
-20.775871
-20.977652
-21.170261
-21.353697
-21.523376
-21.66554
-21.780188
-21.881079
-21.986555
-22.096617
-22.206678
-22.31674
-22.44056
-22.573553
-22.697372
-22.807434
-22.903738
-22.995457
-23.09176
-23.20641
-23.334816
-23.476978
-23.605385
-23.715446
-23.820923
-23.9264
-24.03646
-24.141937
-24.247414
-24.343718
-24.421679
-24.504225
-24.591356
-24.706005
-24.843582
-24.994919
-25.146255
-25.288416
-25.416824
-25.53147
-25.641533
-25.760767
-25.884588
-26.00382
-26.113884
-26.233116
-26.370695
-26.517443
-26.66878
-26.801771
-26.898075
-26.962276
-27.06317
-27.219088
-27.388767
-27.526346
-27.618065
-27.686852
-27.773987
-27.874876
-27.998697
-28.122515
-28.214231
-28.273851
-28.328882
-28.406841
-28.493977
-28.581108
-28.659067
-28.7462
-28.83792
-28.906706
-28.93881
-28.934225
-28.92505
-28.947983
-29.003012
-29.0718
-29.136003
-29.195621
-29.259825
-29.310268
-29.356127
-29.420332
-29.507463
-29.580837
-29.612938
-29.612938
-29.612938
-29.63128
-29.654215
-29.686316
-29.727589
-29.773447
-29.79179
-29.819305
-29.911026
-30.044016
-30.16325
-30.250381
-30.29624
-30.328342
-30.355856
-30.392548
-30.433819
-30.452164
-30.438406
-30.41089
-30.383375
-30.374203
-30.37879
-30.392548
-30.397133
-30.374203
-30.314585
-30.222866
-30.108217
-29.966055
-29.787205
-29.571665
-29.346954
-29.136003
-28.952568
-28.764545
-28.54442
-28.301367
-28.044556
-27.79233
-27.544691
-27.283293
-26.994377
-26.67795
-26.347765
-26.022163
-25.687393
-25.35262
-25.00409
-24.655561
-24.320787
-24.00436
-23.697104
-23.399017
-23.096348
-22.78909
-22.481834
-22.174578
-21.862736
-21.550892
-21.229877
-20.904276
-20.56492
-20.220976
-19.881617
-19.556017
-19.253347
-18.955261
-18.652592
-18.34992
-18.061008
-17.77668
-17.496939
-17.20344
-16.905355
-16.611856
-16.322943
-16.047789
-15.77722
-15.4974785
-15.231496
-14.9700985
-14.7087
-14.451889
-14.190492
-13.933681
-13.681455
-13.4246435
-13.163245
-12.892676
-12.594592
-12.273578
-11.943391
-11.608619
-11.287604
-10.962005
-10.631818
-10.301632
-9.994375
-9.710049
-9.430307
-9.136808
-8.834137
-8.536053
-8.242554
-7.9536405
-7.660142
-7.3528852
-7.041043
-6.7383723
-6.449459
-6.1605463
-5.871633
-5.5735483
-5.284635
-5.027824
-4.793942
-4.564646
-4.3124204
-4.041851
-3.7712815
-3.5098844
-3.2576585
-3.0054328
-2.7486215
-2.49181
-2.2395844
-1.9965307
-1.753477
-1.5012513
-1.235268
-0.96928465
-0.6941294
-0.41897422
-0.14381903
0.122164324
0.369804
0.5945141
0.8146382
1.0301764
1.2594724
1.4979402
1.740994
1.9794618
2.2225156
2.4655695
2.7086232
2.947091
3.1763868
3.405683
3.621221
3.8413455
4.0752273
4.3274527
4.5842643
4.8594193
5.1437464
5.437245
5.7215724
6.001313
6.267297
6.5332804
6.7900915
7.042317
7.2945423
7.5375967
7.776065
8.023705
8.280516
8.537327
8.80331
9.060122
9.312347
9.550815
9.789283
10.027751
10.266218
10.504686
10.743155
10.981622
11.22009
11.449386
11.66951
11.89422
12.1326885
12.375741
12.614209
12.83892
13.049872
13.256239
13.462605
13.668971
13.856995
14.035845
14.214696
14.38896
14.554054
14.7145605
14.865896
15.00806
15.136466
15.251114
15.35659
15.452894
15.549198
15.636332
15.718878
15.806009
15.883971
15.957346
16.030722
16.09951
16.168299
16.232502
16.296703
16.351736
16.40218
16.44804
16.489313
16.548931
16.59479
16.608547
16.603962
16.631475
16.681923
16.736952
16.764467
16.778225
16.791985
16.814913
16.837843
16.860773
16.879116
16.892874
16.906631
16.92039
16.924976
16.92039
16.911219
16.897459
16.883701
16.865358
16.8516
16.842428
16.847015
16.860773
16.869944
16.879116
16.879116
16.879116
16.87453
16.865358
16.847015
16.824085
16.810328
16.810328
16.814913
16.814913
16.805742
16.801157
16.79657
16.810328
16.8516
16.911219
16.980007
17.057968
17.135927
17.22306
17.337708
17.507387
17.787128
18.259478
19.034498
20.208494
21.813566
23.75341
25.757458
27.500107
28.747477
29.426193
29.50874
28.88047
27.490936
25.560263
23.579145
22.04745
21.231153
21.130264
21.593441
22.418907
23.38195
24.230345
24.75314
24.881546
24.734797
24.537601
24.422955
24.390854
24.377096
24.340408
24.25786
24.097355
23.813028
23.400293
22.914186
22.46018
22.143753
22.010761
22.052034
22.185026
22.318018
22.35929
22.2584
22.010761
21.657646
21.258669
20.896381
20.625813
20.43779
20.300213
20.171806
20.052572
19.924168
19.791176
19.66277
19.57105
19.534365
19.548122
19.575638
19.598566
19.59398
19.56188
19.520607
19.48392
19.479332
19.502262
19.548122
19.616909
19.704042
19.809519
19.924168
20.043402
20.153463
20.263525
20.391932
20.547852
20.712946
20.873453
21.024788
21.171537
21.318287
21.465036
21.607199
21.73102
21.85484
21.997002
22.152925
22.30426
22.441837
22.565657
22.671133
22.762852
22.84081
22.895844
22.93253
22.946287
22.950874
22.946287
22.937117
22.914186
22.872913
22.80871
22.726164
22.639032
22.533556
22.409737
22.2584
22.084135
21.891527
21.67599
21.437521
21.171537
20.88721
20.598297
20.295626
19.988369
19.671942
19.341755
19.006983
18.663038
18.309923
17.938463
17.557833
17.16803
16.782812
16.397594
16.007792
15.613401
15.20984
14.80628
14.398132
13.980814
13.554323
13.127833
12.705928
12.2886095
11.87129
11.453972
11.054997
10.66978
10.302906
9.931447
9.559988
9.188527
8.807897
8.422679
8.037462
7.656831
7.285371
6.9230833
6.551624
6.1755786
5.799533
5.4280734
5.0612
4.68974
4.313695
3.9376497
3.5707762
3.2084882
2.8553727
2.5068429
2.1628985
1.8327123
1.511698
1.1998554
0.89259887
0.5761704
0.24598417
-0.08878799
-0.41897422
-0.74916047
-1.0885186
-1.4324626
-1.7855784
-2.129522
-2.4597085
-2.7715511
-3.0742218
-3.3677206
-3.6703913
-3.9638903
-4.2436314
-4.5142007
-4.775598
-5.0324097
-5.2892213
-5.5597906
-5.839532
-6.114687
-6.3806705
-6.632896
-6.8851213
-7.151105
-7.417088
-7.6647277
-7.884852
-8.091218
-8.302171
-8.522295
-8.737833
-8.935028
-9.118464
-9.297316
-9.480752
-9.677946
-9.875141
-10.063164
-10.232842
-10.384178
-10.526341
-10.663919
-10.78774
-10.902388
-11.021622
-11.150027
-11.287604
-11.425181
-11.553588
-11.672822
-11.773712
-11.865431
-11.947977
-12.016766
-12.080969
-12.149757
-12.223131
-12.301092
-12.365296
-12.424912
-12.479944
-12.534974
-12.590007
-12.635865
-12.677137
-12.704655
-12.727584
-12.750513
-12.773442
-12.800958
-12.814715
-12.819301
-12.819301
-12.828474
-12.846818
-12.865161
-12.869747
-12.865161
-12.855989
-12.846818
-12.842232
-12.837646
-12.842232
-12.842232
-12.83306
-12.823889
-12.823889
-12.83306
-12.837646
-12.83306
-12.828474
-12.814715
-12.791786
-12.768856
-12.755099
-12.745927
-12.732169
-12.718412
-12.70924
-12.7000675
-12.690895
-12.681724
-12.663381
-12.645037
-12.626694
-12.60835
-12.590007
-12.576247
-12.5624895
-12.53956
-12.516631
-12.502873
-12.489116
-12.48453
-12.470773
-12.452428
-12.434084
-12.420326
-12.401983
-12.383639
-12.36071
-12.3469515
-12.337779
-12.328608
-12.31485
-12.296507
-12.278163
-12.25982
-12.236891
-12.218546
-12.200202
-12.181859
-12.168101
-12.149757
-12.136
-12.126827
-12.117656
-12.103898
-12.09014
-12.080969
-12.06721
-12.053453
-12.039696
-12.030523
-12.021352
-12.012179
-11.993836
-11.966321
-11.943391
-11.925048
-11.915875
-11.91129
-11.906704
-11.892945
-11.879188
-11.860845
-11.847087
-11.828743
-11.805814
-11.769126
-11.723267
-11.68658
-11.659063
-11.636134
-11.617791
-11.599446
-11.590275
-11.576517
-11.553588
-11.530658
-11.503143
-11.475627
-11.448112
-11.420596
-11.393081
-11.360979
-11.333464
-11.3105345
-11.283018
-11.250917
-11.21423
-11.186714
-11.163785
-11.150027
-11.13627
-11.113339
-11.09041
-11.072066
-11.049136
-11.0170355
-10.984934
-10.952832
-10.920731
-10.888629
-10.851942
-10.815254
-10.783154
-10.751052
-10.7235365
-10.700606
-10.677677
-10.654748
-10.636404
-10.604302
-10.567615
-10.530928
-10.489655
-10.448381
-10.39335
-10.338319
-10.2924595
-10.255773
-10.219085
-10.186984
-10.159468
-10.131953
-10.095265
-10.058578
-10.012719
-9.96686
-9.916414
-9.856797
-9.792595
-9.723805
-9.655017
-9.590815
-9.535784
-9.485338
-9.434893
-9.389033
-9.347761
-9.315659
-9.278972
-9.219355
-9.141394
-9.068019
-8.994645
-8.921269
-8.847895
-8.774521
-8.705731
-8.650701
-8.600255
-8.545224
-8.481022
-8.412232
-8.343444
-8.279242
-8.2196245
-8.155421
-8.0820465
-8.008672
-7.939883
-7.8665085
-7.7885475
-7.7060013
-7.628041
-7.5500793
-7.476705
-7.4033303
-7.329956
-7.2611666
-7.192378
-7.123589
-7.050215
-6.981426
-6.912637
-6.8438478
-6.779645
-6.7062707
-6.62831
-6.5503488
-6.4678025
-6.3852563
-6.311881
-6.2385063
-6.165132
-6.1009293
-6.041312
-5.986281
-5.935836
-5.889977
-5.839532
-5.779915
-5.715712
-5.642337
-5.5735483
-5.5001736
-5.426799
-5.362596
-5.302979
-5.247948
-5.202089
-5.1516438
-5.1057844
-5.0645113
-5.018652
-4.972793
-4.9269333
-4.8719025
-4.8168716
-4.761841
-4.7113953
-4.6655364
-4.619677
-4.564646
-4.5142007
-4.468342
-4.4316545
-4.385795
-4.330764
-4.271147
-4.220702
-4.1840143
-4.142741
-4.096882
-4.0464373
-4.000578
-3.9547186
-3.9088593
-3.8630002
-3.8263125
-3.7896252
-3.752938
-3.7162507
-3.679563
-3.6520474
-3.6107743
-3.5695012
-3.5236418
-3.4823687
-3.4319234
-3.3814783
-3.3264472
-3.2714164
-3.225557
-3.184284
-3.1475964
-3.110909
-3.0788076
-3.0467062
-3.0146048
-2.9733315
-2.932058
-2.886199
-2.835754
-2.7898948
-2.7486215
-2.711934
-2.6798325
-2.647731
-2.6156297
-2.5835283
-2.546841
-2.5055678
-2.4597085
-2.4184353
-2.386334
-2.3496463
-2.3129592
-2.2670999
-2.2258265
-2.1891391
-2.152452
-2.1203504
-2.092835
-2.0607336
-2.024046
-1.978187
-1.9369137
-1.9002264
-1.8635391
-1.8176798
-1.7718205
-1.7259614
-1.6892741
-1.6525867
-1.6021416
-1.5562824
-1.5104233
-1.46915
-1.4278766
-1.3820174
-1.3315723
-1.290299
-1.2490257
-1.2031666
-1.1527214
-1.0931045
-1.0380734
-0.99221426
-0.94635504
-0.8959099
-0.8362929
-0.7858478
-0.73540264
-0.6895435
-0.6345124
-0.5748955
-0.5106926
-0.45566157
-0.40980238
-0.3685291
-0.32725582
-0.27222478
-0.21719375
-0.16216272
-0.11630351
-0.065858394
-0.019999195
0.021274082
0.062547356
0.0946488
0.13133615
0.18178129
0.24139825
0.30560112
0.36063215
0.41566318
0.4706942
0.53031117
0.5853422
0.63578737
0.6816465
0.7229198
0.7596072
0.79629457
0.8421537
0.88801295
0.938458
0.98890316
1.0393482
1.0943793
1.1494102
1.1952696
1.2411287
1.2915739
1.342019
1.3832922
1.4199796
1.456667
1.5025262
1.5529712
1.5942445
1.6401037
1.6859629
1.731822
1.7776815
1.8235406
1.8648138
1.9106729
1.9611181
2.0069773
2.0574224
2.0986958
2.1353834
2.1720705
2.2133439
2.2546172
2.2958903
2.3325777
2.369265
2.4059525
2.4472258
2.4839132
2.5206006
2.5618737
2.598561
2.6306627
2.6673498
2.7086232
2.7498965
2.79117
2.832443
2.8691304
2.9058177
2.951677
2.9929502
3.0250516
3.057153
3.0892544
3.11677
3.1442854
3.167215
3.1901448
3.2176604
3.2497618
3.2864492
3.3139646
3.3368943
3.3598237
3.387339
3.4148548
3.4515424
3.4790576
3.5065732
3.5432608
3.579948
3.6166353
3.6441507
3.6670804
3.69001
3.7083538
3.7266974
3.749627
3.7771428
3.8092442
3.8413455
3.868861
3.8963766
3.9193058
3.9422357
3.9697511
4.0018525
4.0339537
4.061469
4.0935707
4.121086
4.1531878
4.180703
4.203633
4.2219763
4.2494917
4.2724214
4.2999372
4.3274527
4.354968
4.3778977
4.4054136
4.428343
4.4512725
4.474202
4.5017176
4.533819
4.5613346
4.5842643
4.6117797
4.648467
4.694326
4.7447715
4.7860446
4.8043885
4.81356
4.827318
4.850248
4.8777633
4.905278
4.923622
4.932794
4.941966
4.9603095
4.983239
5.015341
5.0382705
5.0612
5.08413
5.1116447
5.13916
5.157504
5.171262
5.1804338
5.1896057
5.2033634
5.2125354
5.226293
5.230879
5.230879
5.235465
5.2492228
5.2629805
5.2721524
5.276738
5.281324
5.281324
5.281324
5.290496
5.295082
5.295082
5.290496
5.2859097
5.281324
5.276738
5.267566
5.2583942
5.2583942
5.2629805
5.2721524
5.276738
5.2721524
5.267566
5.267566
5.2721524
5.2721524
5.2629805
5.2492228
5.235465
5.2125354
5.1850195
5.166676
5.157504
5.1529183
5.1483326
5.13916
5.1299887
5.116231
5.1024733
5.097887
5.0933013
5.0795436
5.056614
5.0336843
5.015341
5.001583
4.9924107
4.9786534
4.9603095
4.946552
4.932794
4.9190364
4.905278
4.8869348
4.8685913
4.850248
4.8364897
4.831904
4.818146
4.8043885
4.790631
4.7768726
4.758529
4.7401853
4.721842
4.7034984
4.68974
4.6805687
4.6759825
4.6668105
4.653053
4.6347094
4.6209517
4.6071935
4.598022
4.58885
4.5750923
4.5659204
4.5521626
4.538405
4.5200615
4.5154753
4.5154753
4.5108895
4.5063033
4.497132
4.48796
4.474202
4.4604445
4.4512725
4.4421005
4.428343
4.414585
4.4054136
4.396241
4.3870697
4.382484
4.373312
4.3595543
4.3412104
4.3274527
4.3182807
4.313695
4.304523
4.295351
4.2861795
4.2724214
4.254078
4.2357345
4.2173905
4.1944613
4.180703
4.1715317
4.1669455
4.148602
4.125672
4.102742
4.0935707
4.088985
4.0752273
4.061469
4.047712
4.0385394
4.024782
4.0064383
3.988095
3.9697511
3.9514074
3.933064
3.9055483
3.8826187
3.859689
3.8505173
3.8367596
3.8275876
3.8092442
3.7954862
3.7863145
3.7771428
3.7725565
3.754213
3.7312834
3.7083538
3.694596
3.680838
3.6624947
3.6441507
3.6303933
3.6166353
3.6028776
3.5937057
3.584534
3.5753622
3.56619
3.5524325
3.5386748
3.524917
3.5111594
3.5019872
3.4974015
3.4928155
3.4836438
3.4698858
3.460714
3.4561281
3.4469562
3.4331985
3.4148548
3.405683
3.405683
3.4102688
3.405683
3.401097
3.3965113
3.3919253
3.387339
3.3827534
3.3827534
3.3827534
3.3735816
3.3689957
3.3598237
3.3598237
3.3598237
3.3598237
3.3598237
3.3552377
3.350652
3.346066
3.346066
3.350652
3.350652
3.3414803
3.3368943
3.3323085
3.3323085
3.3323085
3.3323085
3.3323085
3.3323085
3.3323085
3.3323085
3.3231363
3.3185506
3.3185506
3.3185506
3.3139646
3.3093789
3.304793
3.304793
3.3002067
3.295621
3.291035
3.291035
3.291035
3.2818632
3.2772775
3.2772775
3.2818632
3.2772775
3.2681053
3.2589335
3.2589335
3.2635193
3.2635193
3.2635193
3.2589335
3.2497618
3.2405896
3.2360039
3.231418
3.231418
3.231418
3.2268322
3.2268322
3.2176604
3.2130744
3.2084882
3.1993165
3.1947308
3.1901448
3.1901448
3.185559
3.1809728
3.171801
3.167215
3.167215
3.1626294
3.1580434
3.1534576
3.1534576
3.1580434
3.1580434
3.1534576
3.1534576
3.1488714
3.1442854
3.1488714
3.1442854
3.1396997
3.130528
3.130528
3.1351137
3.1351137
3.1351137
3.1396997
3.1442854
3.1442854
3.1442854
3.1396997
3.1396997
3.1396997
3.1488714
3.1580434
3.1534576
3.1396997
3.130528
3.1351137
3.1488714
3.1580434
3.1488714
3.1351137
3.130528
3.1396997
3.1442854
3.1442854
3.1442854
3.1442854
3.1442854
3.1488714
3.1534576
3.1488714
3.1396997
3.1351137
3.130528
3.125942
3.125942
3.130528
3.130528
3.1351137
3.1351137
3.1351137
3.1351137
3.130528
3.125942
3.130528
3.130528
3.130528
3.1213558
3.11677
3.112184
3.112184
3.112184
3.112184
3.1075983
3.0984266
3.0938406
3.0938406
3.0984266
3.1030123
3.1030123
3.0984266
3.0938406
3.0892544
3.0800827
3.075497
3.070911
3.0663252
3.0663252
3.070911
3.070911
3.0663252
3.057153
3.0479813
3.0433953
3.0388093
3.0388093
3.0342236
3.0250516
3.0158799
3.0204656
3.0250516
3.0250516
3.0250516
3.0204656
3.011294
2.9975362
2.9883642
2.9837785
2.9791925
2.9746065
2.9700208
2.9700208
2.9654346
2.9654346
2.9654346
2.9608488
2.9562628
2.951677
2.951677
2.951677
2.947091
2.9425051
2.9425051
2.9425051
2.9425051
2.9425051
2.9379191
2.9333332
2.9287474
2.9287474
2.9241614
2.9195755
2.9149895
2.9149895
2.9195755
2.9149895
2.9149895
2.9149895
2.9149895
2.9104037
2.9012318
2.89206
2.89206
2.896646
2.9012318
2.896646
2.89206
2.89206
2.89206
2.896646
2.896646
2.896646
2.89206
2.882888
2.8783023
2.882888
2.887474
2.882888
2.8783023
2.8783023
2.8783023
2.882888
2.887474
2.882888
2.8737164
2.8691304
2.8691304
2.8691304
2.8691304
2.8645446
2.8645446
2.8553727
2.8462007
2.837029
2.837029
2.837029
2.837029
2.832443
2.8232713
2.8140993
2.8049276
2.8003416
2.7957556
2.7865837
2.781998
2.777412
2.7682402
2.7636542
2.7590685
2.7498965
2.7407246
2.7315528
2.7315528
2.7315528
2.7223809
2.713209
2.6994514
2.6948655
2.6856937
2.6856937
2.6811075
2.6765218
2.6765218
2.6719358
2.6719358
2.6673498
2.658178
2.6444204
2.6352484
2.6260767
2.6214907
2.612319
2.612319
2.612319
2.6077328
2.593975
2.5756314
2.5664597
2.5618737
2.5618737
2.552702
2.5389442
2.5251865
2.5160146
2.5114286
2.5114286
2.5068429
2.493085
2.4747412
2.4655695
2.4609835
2.4609835
2.4472258
2.4288821
2.4197104
2.4105384
2.4059525
2.3921947
2.3830228
2.3830228
2.378437
2.373851
2.3555074
2.3371637
2.31882
2.309648
2.309648
2.309648
2.3004763
2.2867186
2.272961
2.263789
2.2500312
2.2362733
2.2179298
2.208758
2.1995862
2.1950002
2.1858284
2.1766565
2.1628985
2.149141
2.139969
2.1353834
2.1262114
2.1124537
2.0986958
2.089524
2.0803523
2.0665944
2.0528367
2.0436647
2.034493
2.025321
2.0161493
2.0069773
1.9932196
1.9748759
1.9565322
1.9519463
1.9473604
1.9427745
1.9290167
1.906087
1.8923293
1.8831576
1.8739856
1.8648138
1.851056
1.8372984
1.8281264
1.8143687
1.8006109
1.7868532
1.7730954
1.7593377
1.7455798
1.731822
1.7226503
1.7134784
1.7043067
1.6859629
1.6722051
1.6584474
1.6446898
1.630932
1.6171741
1.6080023
1.5942445
1.5804868
1.5621431
1.5483854
1.5346276
1.5208697
1.5025262
1.4795965
1.4612528
1.4474951
1.4383233
1.4245656
1.39705
1.3741205
1.3649485
1.3511908
1.3374331
1.3145034
1.2961597
1.277816
1.2640584
1.2411287
1.222785
1.2090272
1.1952696
1.1769258
1.1585822
1.1356525
1.1173089
1.0943793
1.0760356
1.0622779
1.0439341
1.0210046
0.993489
0.9751454
0.9659736
0.95221585
0.9338721
0.9109425
0.883427
0.86508334
0.8559115
0.8375678
0.8146382
0.7871227
0.7641931
0.74584943
0.72750574
0.70916206
0.68623245
0.66330284
0.6449592
0.6220296
0.6036859
0.5807563
0.5578267
0.53489715
0.5119675
0.49362382
0.4798661
0.4706942
0.45235056
0.42942095
0.40649137
0.37897584
0.35604626
0.34228846
0.3239448
0.31018704
0.28725743
0.26432782
0.24598417
0.2322264
0.21846864
0.20471087
0.1909531
0.16802353
0.14509392
0.122164324
0.10382064
0.08089104
0.062547356
0.039617762
0.016688162
-0.015413279
-0.042928796
-0.06127248
-0.07503024
-0.09795983
-0.12088943
-0.14381903
-0.16216272
-0.17592049
-0.18967822
-0.21260783
-0.23553744
-0.25846702
-0.2768107
-0.2951544
-0.31349808
-0.34101358
-0.3685291
-0.3960446
-0.40980238
-0.4235601
-0.43731788
-0.45566157
-0.47859117
-0.49693483
-0.5244504
-0.54738
-0.5703096
-0.58865327
-0.61616874
-0.6482702
-0.6757857
-0.6987153
-0.717059
-0.73540264
-0.75833225
-0.78126186
-0.7996056
-0.81794924
-0.8408788
-0.8683944
-0.8959099
-0.9234254
-0.9509409
-0.96928465
-0.9876283
-0.9968001
-1.0105579
-1.0197297
-1.0289017
-1.0380734
-1.0426594
-1.0426594
-1.0472453
-1.0610031
-1.0885186
-1.12062
-1.1527214
-1.1802369
-1.2077525
-1.2306821
-1.2536117
-1.2627835
-1.2719554
-1.2857131
-1.2948849
-1.3132286
-1.3361583
-1.354502
-1.3728456
-1.3866034
-1.4003612
-1.4187047
-1.4416344
-1.464564
-1.4783218
-1.4920795
-1.5058372
-1.524181
-1.5516965
-1.5700402
-1.5837979
-1.5929697
-1.6113136
-1.634243
-1.6571727
-1.6755164
-1.6892741
-1.7122036
-1.7351333
-1.753477
-1.7718205
-1.7993361
-1.8222657
-1.8406094
-1.8635391
-1.8864686
-1.9139842
-1.9369137
-1.9598434
-1.978187
-1.9873589
-1.9919447
-2.0011165
-2.0194602
-2.0423899
-2.0653193
-2.0790772
-2.092835
-2.1065927
-2.129522
-2.1570377
-2.1845534
-2.2028968
-2.2212408
-2.2441702
-2.2716858
-2.2992013
-2.322131
-2.3358886
-2.3496463
-2.36799
-2.386334
-2.4046774
-2.423021
-2.4413648
-2.4642944
-2.4872239
-2.5055678
-2.5147395
-2.5239115
-2.5376692
-2.5651846
-2.5881143
-2.601872
-2.6202157
-2.6339734
-2.661489
-2.6890044
-2.707348
-2.71652
-2.725692
-2.7394495
-2.7486215
-2.7623792
-2.7761369
-2.7944806
-2.8174102
-2.835754
-2.8540976
-2.8724413
-2.890785
-2.9091287
-2.9228864
-2.932058
-2.950402
-2.9641597
-2.9825034
-2.9962611
-3.0146048
-3.0329487
-3.0512922
-3.0604641
-3.0696359
-3.0833936
-3.0925655
-3.1017373
-3.1200812
-3.1430104
-3.170526
-3.1888697
-3.2026274
-3.2117994
-3.220971
-3.239315
-3.2622445
-3.2805882
-3.2943459
-3.3035178
-3.3172755
-3.3356192
-3.349377
-3.3585489
-3.3677206
-3.3768923
-3.3952363
-3.4227517
-3.445681
-3.459439
-3.4731967
-3.4869547
-3.4961264
-3.5098844
-3.5282278
-3.5419858
-3.5557432
-3.5695012
-3.5832589
-3.5924306
-3.6107743
-3.6245322
-3.633704
-3.6474617
-3.6612196
-3.6841493
-3.697907
-3.7116644
-3.7162507
-3.7300084
-3.748352
-3.7712815
-3.7850394
-3.798797
-3.807969
-3.8171408
-3.8217266
-3.8263125
-3.8308983
-3.8400705
-3.853828
-3.8721719
-3.8813436
-3.8905153
-3.9042733
-3.918031
-3.9363747
-3.9501324
-3.9547186
-3.9638903
-3.968476
-3.9776478
-3.98682
-4.000578
-4.0097494
-4.0143356
-4.0235076
-4.0280933
-4.037265
-4.051023
-4.0647807
-4.0739527
-4.083124
-4.0877104
-4.092296
-4.101468
-4.1060543
-4.11064
-4.1198115
-4.1243978
-4.1335697
-4.151913
-4.170257
-4.1794286
-4.1840143
-4.1931868
-4.206944
-4.225288
-4.2298737
-4.23446
-4.2390456
-4.2528033
-4.266561
-4.280319
-4.284905
-4.2940764
-4.307834
-4.3215923
-4.330764
-4.330764
-4.344522
-4.3582797
-4.3720374
-4.376623
-4.385795
-4.399553
-4.4178963
-4.4316545
-4.445412
-4.4545836
-4.4637556
-4.4775133
-4.4866853
-4.500443
-4.509615
-4.518787
-4.5279584
-4.541716
-4.5554743
-4.569232
-4.578404
-4.5875754
-4.5921617
-4.601333
-4.6150913
-4.6288486
-4.6471925
-4.66095
-4.674708
-4.6884656
-4.702224
-4.7113953
-4.729739
-4.7480826
-4.761841
-4.7664266
-4.7710123
-4.7847705
-4.803114
-4.8168716
-4.8306293
-4.8489733
-4.8673167
-4.8764887
-4.88566
-4.899418
-4.917762
-4.9361057
-4.949863
-4.963621
-4.9865503
-5.0048943
-5.023238
-5.0415816
-5.0599256
-5.073683
-5.0920267
-5.11037
-5.128714
-5.147058
-5.1654015
-5.183745
-5.1975026
-5.2158465
-5.238776
-5.2662916
-5.2892213
-5.3075647
-5.3304944
-5.362596
-5.394697
-5.4176273
-5.435971
-5.4497285
-5.4680724
-5.4955873
-5.5276895
-5.5597906
-5.58272
-5.6102357
-5.6331654
-5.656095
-5.6836104
-5.70654
-5.7294693
-5.747813
-5.7753286
-5.8028445
-5.83036
-5.853289
-5.880805
-5.9129066
-5.9404216
-5.9633512
-5.986281
-6.0092106
-6.0321403
-6.05507
-6.082586
-6.105515
-6.1238585
-6.142203
-6.1605463
-6.1834755
-6.2109914
-6.2385063
-6.2660227
-6.288952
-6.3072953
-6.3256392
-6.3531547
-6.376085
-6.4035997
-6.426529
-6.449459
-6.4769745
-6.509076
-6.5411773
-6.559521
-6.573279
-6.6007943
-6.623724
-6.6420674
-6.655825
-6.6787553
-6.7016845
-6.7292
-6.747544
-6.7704735
-6.788817
-6.8117466
-6.8346763
-6.85302
-6.8713636
-6.8851213
-6.903465
-6.9309807
-6.958496
-6.981426
-6.9951835
-7.0181127
-7.041043
-7.068558
-7.091488
-7.1144176
-7.128175
-7.146519
-7.160277
-7.1786203
-7.196964
-7.210722
-7.2290654
-7.247409
-7.270339
-7.2886825
-7.3116117
-7.329956
-7.3482995
-7.3712287
-7.394159
-7.417088
-7.4354315
-7.4583616
-7.476705
-7.490463
-7.5088067
-7.52715
-7.5500793
-7.5684237
-7.591353
-7.6096964
-7.6326265
-7.6555557
-7.6784854
-7.701415
-7.715173
-7.733516
-7.7472744
-7.77479
-7.797719
-7.820649
-7.8389926
-7.8619227
-7.880266
-7.8986096
-7.92154
-7.944469
-7.9628124
-7.9811563
-8.004086
-8.027016
-8.040773
-8.049945
-8.063703
-8.086632
-8.118734
-8.137077
-8.150835
-8.169179
-8.196694
-8.224211
-8.242554
-8.256311
-8.274654
-8.292999
-8.315928
-8.334271
-8.352616
-8.370959
-8.384717
-8.403061
-8.421405
-8.439748
-8.44892
-8.467264
-8.485607
-8.499365
-8.517709
-8.526881
-8.540639
-8.554396
-8.568153
-8.586498
-8.600255
-8.614013
-8.62777
-8.641529
-8.655287
-8.664458
-8.678216
-8.682802
-8.687387
-8.691975
-8.705731
-8.719489
-8.728662
-8.737833
-8.742418
-8.751591
-8.756177
-8.760763
-8.769935
-8.779106
-8.79745
-8.811208
-8.82038
-8.834137
-8.857067
-8.875411
-8.889169
-8.89834
-8.89834
-8.89834
-8.902926
-8.916684
-8.935028
-8.953371
-8.9625435
-8.967129
-8.967129
-8.971715
-8.9763
-8.980886
-8.990059
-9.003817
-9.017574
-9.031332
-9.0405035
-9.049676
-9.054262
-9.058847
-9.063434
-9.072605
-9.077191
-9.081777
-9.086363
-9.095534
-9.104707
-9.109293
-9.118464
-9.132222
-9.141394
-9.14598
-9.141394
-9.132222
-9.132222
-9.141394
-9.150566
-9.159738
-9.16891
-9.1780815
-9.187253
-9.191839
-9.196425
-9.196425
-9.196425
-9.201011
-9.210182
-9.214768
-9.219355
-9.219355
-9.22394
-9.233112
-9.24687
-9.260628
-9.265214
-9.269799
-9.269799
-9.269799
-9.269799
-9.269799
-9.274385
-9.283557
-9.288144
-9.297316
-9.301902
-9.306487
-9.311073
-9.315659
-9.320245
-9.324831
-9.329416
-9.329416
-9.3340025
-9.338589
-9.338589
-9.338589
-9.343174
-9.352346
-9.361518
-9.37069
-9.37069
-9.366104
-9.37069
-9.379862
-9.389033
-9.389033
-9.389033
-9.389033
-9.389033
-9.389033
-9.389033
-9.39362
-9.398205
-9.398205
-9.398205
-9.398205
-9.402791
-9.407377
-9.411963
-9.41655
-9.421135
-9.41655
-9.41655
-9.41655
-9.425721
-9.425721
-9.425721
-9.421135
-9.430307
-9.439479
-9.44865
-9.44865
-9.44865
-9.444064
-9.444064
-9.44865
-9.453237
-9.453237
-9.453237
-9.44865
-9.44865
-9.44865
-9.44865
-9.44865
-9.44865
-9.453237
-9.453237
-9.453237
-9.453237
-9.453237
-9.453237
-9.453237
-9.44865
-9.44865
-9.453237
-9.44865
-9.44865
-9.444064
-9.444064
-9.444064
-9.444064
-9.439479
-9.430307
-9.425721
-9.425721
-9.421135
-9.421135
-9.41655
-9.411963
-9.407377
-9.407377
-9.402791
-9.402791
-9.398205
-9.389033
-9.389033
-9.389033
-9.389033
-9.384448
-9.379862
-9.379862
-9.379862
-9.379862
-9.37069
-9.361518
-9.352346
-9.352346
-9.352346
-9.347761
-9.338589
-9.329416
-9.329416
-9.3340025
-9.329416
-9.315659
-9.301902
-9.297316
-9.301902
-9.297316
-9.288144
-9.288144
-9.288144
-9.288144
-9.274385
-9.260628
-9.251456
-9.251456
-9.251456
-9.251456
-9.24687
-9.24687
-9.242285
-9.242285
-9.233112
-9.219355
-9.205597
-9.196425
-9.196425
-9.196425
-9.191839
-9.182668
-9.173495
-9.16891
-9.16891
-9.164323
-9.155151
-9.141394
-9.132222
-9.127636
-9.127636
-9.127636
-9.127636
-9.118464
-9.109293
-9.104707
-9.095534
-9.081777
-9.068019
-9.058847
-9.054262
-9.049676
-9.0405035
-9.031332
-9.02216
-9.017574
-9.008403
-9.003817
-8.990059
-8.9763
-8.9625435
-8.953371
-8.948786
-8.939613
-8.930442
-8.921269
-8.912098
-8.902926
-8.889169
-8.875411
-8.866239
-8.857067
-8.852481
-8.843309
-8.829552
-8.815794
-8.802035
-8.792864
-8.779106
-8.769935
-8.760763
-8.7470045
-8.733247
-8.724075
-8.710318
-8.701146
-8.682802
-8.67363
-8.664458
-8.655287
-8.646114
-8.632357
-8.618599
-8.600255
-8.591084
-8.581912
-8.577326
-8.568153
-8.545224
-8.522295
-8.503951
-8.485607
-8.471849
-8.467264
-8.458093
-8.44892
-8.435163
-8.416819
-8.398476
-8.380131
-8.366373
-8.357202
-8.352616
-8.334271
-8.315928
-8.292999
-8.270069
-8.251725
-8.242554
-8.233382
-8.2196245
-8.201281
-8.182937
-8.164594
-8.150835
-8.137077
-8.118734
-8.095804
-8.07746
-8.063703
-8.054531
-8.040773
-8.022429
-8.004086
-7.9857426
-7.967398
-7.9490547
-7.9307113
-7.916953
-7.9031954
-7.880266
-7.8527503
-7.829821
-7.8068914
-7.7885475
-7.770204
-7.7564464
-7.738102
-7.715173
-7.6968293
-7.673899
-7.660142
-7.6463842
-7.6326265
-7.6142826
-7.591353
-7.563838
-7.540908
-7.52715
-7.5179787
-7.4996343
-7.476705
-7.4491897
-7.42626
-7.4125023
-7.4033303
-7.3804007
-7.3528852
-7.329956
-7.3161974
-7.30244
-7.2840967
-7.2611666
-7.242823
-7.219894
-7.2015495
-7.183206
-7.1694484
-7.151105
-7.128175
-7.1052456
-7.0869017
-7.068558
-7.050215
-7.036457
-7.0181127
-6.9905977
-6.9722543
-6.958496
-6.9447384
-6.9309807
-6.9080505
-6.889707
-6.8713636
-6.85302
-6.8346763
-6.8209186
-6.802575
-6.779645
-6.756716
-6.7383723
-6.7292
-6.724614
-6.7062707
-6.6741695
-6.6466537
-6.62831
-6.6191382
-6.60538
-6.5870366
-6.568693
-6.5503488
-6.5365915
-6.522834
-6.4999046
-6.48156
-6.463217
-6.4448733
-6.421943
-6.399014
-6.376085
-6.362326
-6.348569
-6.3256392
-6.3027096
-6.27978
-6.2660227
-6.2476783
-6.229335
-6.2109914
-6.192647
-6.169718
-6.1513743
-6.1330304
-6.114687
-6.0963435
-6.078
-6.0596557
-6.045898
-6.0321403
-6.0092106
-5.990867
-5.9679375
-5.949594
-5.935836
-5.922078
-5.9083204
-5.889977
-5.876219
-5.8578753
-5.839532
-5.825774
-5.812016
-5.7890863
-5.766157
-5.7432275
-5.7294693
-5.711126
-5.697368
-5.688196
-5.6790247
-5.6652665
-5.637751
-5.6148214
-5.596478
-5.587306
-5.5735483
-5.5552044
-5.536861
-5.518517
-5.5001736
-5.477244
-5.4497285
-5.4313846
-5.4084554
-5.394697
-5.3763537
-5.3580103
-5.3396664
-5.321323
-5.302979
-5.284635
-5.270878
-5.247948
-5.2250185
-5.202089
-5.179159
-5.1608152
-5.142472
-5.1241283
-5.1057844
-5.082855
-5.0599256
-5.0461674
-5.0324097
-5.018652
-5.0003085
-4.977379
-4.954449
-4.9406915
-4.9223475
-4.899418
-4.8764887
-4.8627305
-4.8489733
-4.8306293
-4.8122854
-4.793942
-4.775598
-4.761841
-4.743497
-4.715981
-4.6930513
-4.674708
-4.66095
-4.6426067
-4.624263
-4.6059194
-4.5875754
-4.5738177
-4.5554743
-4.5371304
-4.518787
-4.4958572
-4.4775133
-4.4637556
-4.449998
-4.4270687
-4.404139
-4.3812094
-4.3628654
-4.3491077
-4.33535
-4.3124204
-4.2940764
-4.275733
-4.2573895
-4.2298737
-4.21153
-4.1977725
-4.1794286
-4.156499
-4.1335697
-4.11064
-4.083124
-4.0556087
-4.032679
-4.0189214
-4.000578
-3.9776478
-3.9501324
-3.927203
-3.9042733
-3.8859293
-3.858414
-3.8263125
-3.798797
-3.7804534
-3.7621098
-3.734594
-3.7116644
-3.6887352
-3.6612196
-3.633704
-3.6061885
-3.578673
-3.5557432
-3.5282278
-3.5007122
-3.4823687
-3.459439
-3.4365094
-3.4089937
-3.3814783
-3.349377
-3.3126895
-3.2805882
-3.243901
-3.2117994
-3.1888697
-3.16594
-3.1384246
-3.1063232
-3.0742218
-3.0467062
-3.0191908
-2.9916751
-2.9641597
-2.932058
-2.9045427
-2.8724413
-2.8495116
-2.826582
-2.7944806
-2.7623792
-2.725692
-2.6935904
-2.666075
-2.6431453
-2.6156297
-2.5881143
-2.5560129
-2.5284972
-2.5009818
-2.4734664
-2.4459507
-2.423021
-2.3955057
-2.363404
-2.326717
-2.2946155
-2.2670999
-2.2395844
-2.207483
-2.1753814
-2.138694
-2.1111786
-2.083663
-2.0561476
-2.0286322
-2.0011165
-1.9690152
-1.9460856
-1.91857
-1.8910545
-1.8543673
-1.8222657
-1.7947502
-1.7626488
-1.7351333
-1.7030319
-1.6709305
-1.634243
-1.6067275
-1.579212
-1.5516965
-1.5150092
-1.4874935
-1.4599781
-1.4370486
-1.404947
-1.3636738
-1.3269864
-1.2948849
-1.2673695
-1.239854
-1.2169243
-1.1848229
-1.1481355
-1.1114482
-1.0839326
-1.0564171
-1.0243157
-0.99221426
-0.9555268
-0.9188395
-0.88215214
-0.85005075
-0.82253516
-0.79043376
-0.7537464
-0.7124731
-0.6711998
-0.63909835
-0.6115829
-0.5794814
-0.54279405
-0.50610673
-0.47400525
-0.44648975
-0.40980238
-0.3685291
-0.33184174
-0.2951544
-0.25846702
-0.22177967
-0.18967822
-0.1575768
-0.12088943
-0.07961616
-0.047514714
-0.010827357
0.030445922
0.0717192
0.11299248
0.14509392
0.17260945
0.20471087
0.24139825
0.2826715
0.32853073
0.36521807
0.3973195
0.42942095
0.46610832
0.50738156
0.54865485
0.5853422
0.6220296
0.66330284
0.6999902
0.73209167
0.768779
0.81005234
0.8513256
0.88801295
0.9201144
0.95221585
0.98890316
1.0301764
1.0714496
1.112723
1.1494102
1.1906836
1.227371
1.2640584
1.3007457
1.3374331
1.3787063
1.4199796
1.4612528
1.4979402
1.5346276
1.571315
1.6125882
1.6492757
1.6859629
1.7226503
1.7547518
1.791439
1.8327123
1.8693998
1.9106729
1.9519463
1.9840477
2.0207353
2.0620086
2.1032817
2.139969
2.1720705
2.204172
2.2316875
2.268375
2.309648
2.3463356
2.3830228
2.4105384
2.4472258
2.4793272
2.5114286
2.54353
2.5756314
2.612319
2.6444204
2.6811075
2.7177951
2.7590685
2.79117
2.8232713
2.8507867
2.882888
2.9195755
2.9562628
2.9837785
3.011294
3.0433953
3.075497
3.1075983
3.1396997
3.171801
3.1993165
3.2268322
3.2589335
3.295621
3.3277223
3.3552377
3.3781674
3.3965113
3.4286127
3.4652998
3.5019872
3.5295029
3.5524325
3.579948
3.6074636
3.634979
3.6670804
3.694596
3.7266974
3.749627
3.7725565
3.7954862
3.8230016
3.8459313
3.868861
3.8917904
3.9193058
3.9468215
3.9697511
3.988095
4.011024
4.0431256
4.0752273
4.0935707
4.1119146
4.1348443
4.1577735
4.185289
4.212805
4.2311482
4.2494917
4.2678356
4.2907653
4.313695
4.3320384
4.3503823
4.373312
4.396241
4.423757
4.4466867
4.4604445
4.478788
4.492546
4.5154753
4.533819
4.5521626
4.5750923
4.58885
4.6026077
4.616366
4.6347094
4.648467
4.6668105
4.6851544
4.708084
4.731014
4.749357
4.763115
4.7814584
4.7952166
4.81356
4.827318
4.8410754
4.8548336
4.8685913
4.882349
4.9006925
4.9190364
4.932794
4.9373803
4.946552
4.9648952
4.983239
4.996997
5.001583
5.015341
5.0245123
5.0382705
5.0520277
5.0612
5.0703716
5.0749574
5.08413
5.097887
5.107059
5.116231
5.125403
5.13916
5.1437464
5.1483326
5.1529183
5.16209
5.166676
5.175848
5.1896057
5.1941915
5.1941915
5.198777
5.2033634
5.207949
5.2125354
5.2125354
5.2125354
5.217121
5.226293
5.2446365
5.2538085
5.2538085
5.240051
5.230879
5.230879
5.226293
5.226293
5.221707
5.217121
5.2125354
5.2125354
5.2125354
5.217121
5.217121
5.217121
5.207949
5.1941915
5.1896057
5.1850195
5.175848
5.16209
5.1529183
5.1483326
5.1483326
5.1483326
5.13916
5.125403
5.107059
5.0933013
5.0795436
5.0749574
5.0703716
5.065786
5.056614
5.047442
5.0382705
5.0245123
5.0107546
5.001583
4.9924107
4.983239
4.9694815
4.955724
4.941966
4.923622
4.9098644
4.9006925
4.882349
4.864005
4.8456616
4.827318
4.81356
4.7998023
4.7814584
4.763115
4.7447715
4.7355995
4.721842
4.708084
4.694326
4.6713967
4.648467
4.6255374
4.598022
4.5796785
4.5659204
4.5521626
4.538405
4.5154753
4.492546
4.4604445
4.428343
4.4008274
4.373312
4.3503823
4.3274527
4.3091087
4.295351
4.281594
4.258664
4.2311482
4.203633
4.180703
4.1577735
4.13943
4.1165004
4.0935707
4.079813
4.061469
4.0339537
4.0064383
3.988095
3.9651654
3.9468215
3.9193058
3.8917904
3.859689
3.8321733
3.804658
3.7817285
3.7633848
3.7358692
3.7083538
3.680838
3.6579087
3.6303933
3.6028776
3.5707762
3.5432608
3.5157452
3.4882298
3.460714
3.4331985
3.405683
3.3781674
3.350652
3.3277223
3.3002067
3.2772775
3.2543476
3.2360039
3.2130744
3.185559
3.1534576
3.130528
3.112184
3.0938406
3.070911
3.0388093
3.011294
2.9883642
2.9700208
2.951677
2.9241614
2.89206
2.8599584
2.837029
2.8186853
2.7957556
2.772826
2.7544823
2.7361388
2.713209
2.6902795
2.658178
2.6306627
2.612319
2.5893893
2.5710456
2.552702
2.5389442
2.5206006
2.5068429
2.4839132
2.4563975
2.433468
2.4105384
2.3967805
2.378437
2.3509214
2.327992
2.309648
2.2913043
2.263789
2.2362733
2.2179298
2.208758
2.1995862
2.1812425
2.1537268
2.1307971
2.1124537
2.1032817
2.09411
2.0757663
2.0436647
2.0161493
1.9978055
1.9840477
1.965704
1.9473604
1.9244307
1.9015012
1.8785715
1.8648138
1.8418843
1.8235406
1.8051968
1.7868532
1.7685095
1.7547518
1.7455798
1.7272362
1.7043067
1.6859629
1.6676192
1.6538615
1.6355178
1.6125882
1.5896586
1.571315
1.5483854
1.5346276
1.5208697
1.5071121
1.4933543
1.4704248
1.4429092
1.4245656
1.4153936
1.4062219
1.392464
1.3741205
1.3557767
1.342019
1.3236753
1.3007457
1.2732302
1.2548865
1.2457145
1.2365428
1.222785
1.2044413
1.1906836
1.1769258
1.1585822
1.1356525
1.112723
1.1035511
1.0897933
1.0760356
1.0576919
1.0393482
1.0255905
1.0164187
1.0072469
0.98890316
0.9705595
0.94762987
0.92470026
0.90635663
0.9017707
0.89259887
0.8742551
0.8559115
0.8375678
0.8238101
0.81005234
0.79629457
0.7779508
0.7641931
0.74584943
0.73209167
0.7229198
0.70916206
0.6999902
0.68623245
0.67247474
0.65413105
0.6403733
0.6312014
0.6220296
0.60827184
0.5945141
0.5761704
0.5624126
0.5532408
0.54406893
0.53489715
0.52572525
0.51655346
0.50279564
0.49362382
0.484452
0.47528014
0.4569365
0.43859282
0.42024913
0.41566318
0.41107726
0.40649137
0.3973195
0.38814768
0.37897584
0.37438992
0.369804
0.35604626
0.34228846
0.3239448
0.31477296
0.31018704
0.3010152
0.29184335
0.2826715
0.27349967
0.26891378
0.25515598
0.24139825
0.22764048
0.22305456
0.21846864
0.21388271
0.20471087
0.20012495
0.19553903
0.18636718
0.17719537
0.1634376
0.14967984
0.13592207
0.13592207
0.13592207
0.13133615
0.122164324
0.1175784
0.10840656
0.09923472
0.09006288
0.08547696
0.08547696
0.07630512
0.06713328
0.057961438
0.0487896
0.04420368
0.039617762
0.039617762
0.03503184
0.030445922
0.025860002
0.021274082
0.012102243
0.0029304028
-0.0016555171
-0.0016555171
-0.010827357
-0.015413279
-0.019999195
-0.024585117
-0.029171038
-0.033756956
-0.038342874
-0.047514714
-0.056686558
-0.06127248
-0.06127248
-0.06127248
-0.06127248
-0.065858394
-0.070444316
-0.070444316
-0.07961616
-0.084202066
-0.08878799
-0.09337391
-0.09337391
-0.09795983
-0.10254575
-0.107131675
-0.11171759
-0.11171759
-0.11171759
-0.12088943
-0.13006127
-0.13923311
-0.13464719
-0.13464719
-0.13006127
-0.13464719
-0.13923311
-0.14381903
-0.14840496
-0.14840496
-0.14840496
-0.15299088
-0.1575768
-0.1575768
-0.16216272
-0.16674864
-0.17592049
-0.18050638
-0.18509233
-0.18509233
-0.18967822
-0.19426414
-0.18967822
-0.18050638
-0.18050638
-0.18967822
-0.19426414
-0.19426414
-0.18967822
-0.18509233
-0.18967822
-0.19885007
-0.20343599
-0.20802191
-0.20802191
-0.20802191
-0.20802191
-0.20802191
-0.20343599
-0.20343599
-0.20343599
-0.20343599
-0.20343599
-0.20343599
-0.19885007
-0.19885007
-0.19885007
-0.19885007
-0.19885007
-0.19885007
-0.18967822
-0.18509233
-0.18967822
-0.18967822
-0.19426414
-0.18967822
-0.18509233
-0.18509233
-0.18050638
-0.17592049
-0.17133453
-0.17133453
-0.17133453
-0.16674864
-0.16216272
-0.16216272
-0.1575768
-0.15299088
-0.14840496
-0.14381903
-0.14840496
-0.15299088
-0.1575768
-0.15299088
-0.14840496
-0.14381903
-0.14381903
-0.14840496
-0.14840496
-0.14381903
-0.14381903
-0.13923311
-0.13923311
-0.13923311
-0.13464719
-0.13006127
-0.12088943
-0.12088943
-0.12547535
-0.12547535
-0.11630351
-0.11171759
-0.107131675
-0.10254575
-0.09795983
-0.09337391
-0.08878799
-0.084202066
-0.07961616
-0.07961616
-0.07961616
-0.07503024
-0.065858394
-0.056686558
-0.047514714
-0.042928796
-0.033756956
-0.029171038
-0.019999195
-0.015413279
-0.010827357
-0.006241437
-0.0016555171
-0.006241437
-0.006241437
0.0029304028
0.016688162
0.03503184
0.04420368
0.0487896
0.0487896
0.057961438
0.06713328
0.07630512
0.08547696
0.09006288
0.09923472
0.10840656
0.1175784
0.12675025
0.13133615
0.140508
0.15426576
0.15885168
0.1634376
0.1634376
0.17260945
0.18178129
0.1909531
0.20012495
0.2092968
0.22305456
0.23681232
0.24139825
0.24598417
0.2505701
0.2597419
0.26891378
0.27808562
0.28725743
0.29642928
0.29642928
0.29642928
0.30560112
0.31477296
0.3193589
0.32853073
0.33311662
0.33770257
0.34687442
0.3514603
0.35604626
0.36521807
0.37897584
0.38814768
0.3927336
0.3973195
0.40190545
0.41107726
0.42024913
0.42483506
0.42942095
0.43859282
0.44776464
0.45235056
0.4569365
0.4569365
0.46610832
0.47528014
0.4798661
0.4798661
0.4798661
0.4798661
0.4890379
0.49362382
0.49820977
0.50279564
0.50279564
0.50738156
0.50738156
0.5119675
0.5119675
0.5119675
0.50738156
0.51655346
0.5211394
0.51655346
0.5119675
0.51655346
0.5211394
0.52572525
0.52572525
0.51655346
0.5119675
0.5119675
0.5119675
0.5119675
0.5119675
0.5119675
0.50738156
0.50279564
0.49820977
0.4890379
0.484452
0.484452
0.47528014
0.4615224
0.44776464
0.43859282
0.43400687
0.42942095
0.42024913
0.40649137
0.3973195
0.38814768
0.38356176
0.37438992
0.35604626
0.33770257
0.3193589
0.30560112
0.28725743
0.26891378
0.24598417
0.22764048
0.2092968
0.18178129
0.1634376
0.14509392
0.122164324
0.09923472
0.0717192
0.0487896
0.021274082
-0.0016555171
-0.029171038
-0.056686558
-0.09337391
-0.12547535
-0.15299088
-0.18050638
-0.20802191
-0.24470928
-0.2768107
-0.30891213
-0.34101358
-0.37311503
-0.4143883
-0.45566157
-0.4923489
-0.5336222
-0.56572366
-0.59782505
-0.6345124
-0.6757857
-0.717059
-0.7537464
-0.79043376
-0.82712114
-0.8638084
-0.90508175
-0.94635504
-0.9876283
-1.0289017
-1.065589
-1.0976905
-1.1389637
-1.1848229
-1.2260962
-1.2627835
-1.2994709
-1.3407443
-1.3820174
-1.4278766
-1.46915
-1.5104233
-1.5516965
-1.5929697
-1.6296571
-1.6709305
-1.7122036
-1.7580628
-1.808508
-1.8451953
-1.8772967
-1.9139842
-1.9552575
-1.9965307
-2.0423899
-2.092835
-2.1341083
-2.1799674
-2.2258265
-2.2670999
-2.3129592
-2.3588183
-2.4046774
-2.4597085
-2.5101535
-2.5605986
-2.606458
-2.656903
-2.7027624
-2.7532072
-2.8036525
-2.8495116
-2.895371
-2.94123
-2.9962611
-3.055878
-3.110909
-3.16594
-3.2117994
-3.2576585
-3.298932
-3.344791
-3.404408
-3.464025
-3.519056
-3.5740871
-3.6245322
-3.6658053
-3.7162507
-3.7712815
-3.8308983
-3.8859293
-3.9363747
-3.982234
-4.032679
-4.0877104
-4.142741
-4.1886005
-4.23446
-4.280319
-4.330764
-4.3812094
-4.4270687
-4.4729276
-4.5142007
-4.56006
-4.6059194
-4.66095
-4.702224
-4.7389107
-4.7710123
-4.8122854
-4.853559
-4.894832
-4.9315195
-4.972793
-5.00948
-5.0415816
-5.073683
-5.11037
-5.147058
-5.183745
-5.2204323
-5.247948
-5.2754636
-5.2983932
-5.3167367
-5.344252
-5.3763537
-5.413041
-5.440557
-5.463486
-5.477244
-5.4955873
-5.518517
-5.5414467
-5.5597906
-5.5735483
-5.587306
-5.6010637
-5.6148214
-5.6239934
-5.6331654
-5.642337
-5.6515093
-5.656095
-5.6652665
-5.6744385
-5.688196
-5.6927824
-5.697368
-5.697368
-5.697368
-5.701954
-5.697368
-5.6927824
-5.688196
-5.6836104
-5.6790247
-5.6744385
-5.6698527
-5.6652665
-5.660681
-5.646923
-5.6331654
-5.6194077
-5.6056495
-5.596478
-5.587306
-5.578134
-5.5597906
-5.5414467
-5.5276895
-5.5139313
-5.4910016
-5.4680724
-5.4451427
-5.426799
-5.413041
-5.403869
-5.3855257
-5.3580103
-5.3396664
-5.3167367
-5.302979
-5.284635
-5.2571197
-5.2296047
-5.211261
-5.192917
-5.1699877
-5.1378856
-5.1057844
-5.082855
-5.0599256
-5.036996
-5.00948
-4.9911366
-4.972793
-4.949863
-4.9223475
-4.894832
-4.8627305
-4.839801
-4.8214574
-4.8076997
-4.789356
-4.7572546
-4.7251534
-4.6976376
-4.679294
-4.66095
-4.6471925
-4.624263
-4.601333
-4.578404
-4.5554743
-4.5371304
-4.518787
-4.4958572
-4.4729276
-4.4545836
-4.43624
-4.4133105
-4.3949666
-4.3720374
-4.3536935
-4.33535
-4.3170066
-4.2940764
-4.275733
-4.2573895
-4.2436314
-4.2298737
-4.206944
-4.174843
-4.156499
-4.1473274
-4.1335697
-4.115226
-4.092296
-4.0739527
-4.0556087
-4.032679
-4.0097494
-3.9914057
-3.973062
-3.9547186
-3.927203
-3.8996875
-3.8721719
-3.8492422
-3.8263125
-3.807969
-3.7850394
-3.7575238
-3.7300084
-3.7024927
-3.679563
-3.6566336
-3.6245322
-3.5924306
-3.5603292
-3.5282278
-3.5007122
-3.4686108
-3.4365094
-3.399822
-3.3631349
-3.3264472
-3.298932
-3.2714164
-3.243901
-3.2026274
-3.1567683
-3.1200812
-3.0833936
-3.0467062
-3.0054328
-2.9641597
-2.9274724
-2.895371
-2.8540976
-2.8082385
-2.7623792
-2.725692
-2.6890044
-2.647731
-2.606458
-2.5697706
-2.5239115
-2.4780521
-2.427607
-2.386334
-2.3496463
-2.308373
-2.2625139
-2.207483
-2.1616237
-2.1203504
-2.0790772
-2.033218
-1.9827731
-1.9369137
-1.8956405
-1.8497814
-1.8039219
-1.7580628
-1.7122036
-1.6709305
-1.6250712
-1.5746261
-1.5287669
-1.4874935
-1.4416344
-1.3957752
-1.349916
-1.3132286
-1.2719554
-1.2260962
-1.1756511
-1.1297919
-1.0839326
-1.0380734
-0.9968001
-0.96011275
-0.9188395
-0.8729803
-0.81794924
-0.77209
-0.73540264
-0.6987153
-0.65744203
-0.60699695
-0.56113774
-0.51986444
-0.48776305
-0.4419038
-0.40063053
-0.35935724
-0.32266992
-0.28139663
-0.24470928
-0.20343599
-0.16674864
-0.13006127
-0.09337391
-0.06127248
-0.029171038
0.0075163227
0.053375524
0.0946488
0.13133615
0.1634376
0.1909531
0.22764048
0.26432782
0.29184335
0.31477296
0.34228846
0.38356176
0.42024913
0.44776464
0.4706942
0.49820977
0.53031117
0.5624126
0.5945141
0.6174437
0.6449592
0.66788876
0.69540435
0.7229198
0.74584943
0.77336496
0.8008805
0.82839596
0.8421537
0.8604975
0.8788411
0.89718485
0.9201144
0.938458
0.96138763
0.98431724
1.002661
1.0210046
1.0393482
1.0576919
1.0760356
1.0897933
1.108137
1.1218948
1.1310667
1.1402384
1.1539962
1.1723399
1.1860976
1.1952696
1.2090272
1.222785
1.231957
1.231957
1.2365428
1.2457145
1.2640584
1.277816
1.2915739
1.3007457
1.3007457
1.3007457
1.3053316
1.3145034
1.3190893
1.3236753
1.3236753
1.3236753
1.3236753
1.3236753
1.3236753
1.3282613
1.3374331
1.342019
1.342019
1.3374331
1.3374331
1.3328471
1.3328471
1.3328471
1.3282613
1.3236753
1.3145034
1.3053316
1.3007457
1.2961597
1.2915739
1.2824019
1.2686443
1.2548865
1.2457145
1.2411287
1.2365428
1.2181991
1.2044413
1.1906836
1.1860976
1.1815118
1.1769258
1.1723399
1.1723399
1.1723399
1.167754
1.1585822
1.1539962
1.1448244
1.1448244
1.1402384
1.1356525
1.1264807
1.1173089
1.1173089
1.1173089
1.1173089
1.1173089
1.1173089
1.1173089
1.1218948
1.1310667
1.1448244
1.1448244
1.1402384
1.1356525
1.1356525
1.1402384
1.1539962
1.1631681
1.167754
1.1723399
1.1769258
1.1860976
1.1952696
1.2090272
1.2181991
1.2181991
1.222785
1.231957
1.2411287
1.2548865
1.2640584
1.2732302
1.2824019
1.2915739
1.3099174
1.3282613
1.342019
1.3466048
1.3511908
1.3557767
1.3603626
1.3695345
1.3832922
1.39705
1.4062219
1.4108077
1.4153936
1.4245656
1.4337374
1.4429092
1.4474951
1.452081
1.456667
1.4612528
1.4612528
1.4658388
1.4704248
1.4750106
1.4795965
1.4795965
1.4841825
1.4841825
1.4841825
1.4841825
1.4841825
1.4841825
1.4795965
1.4795965
1.4795965
1.4795965
1.4795965
1.4750106
1.4750106
1.4750106
1.4658388
1.4612528
1.4612528
1.4658388
1.4658388
1.456667
1.4429092
1.4383233
1.4337374
1.4383233
1.4383233
1.4337374
1.4291514
1.4245656
1.4245656
1.4199796
1.4108077
1.4062219
1.4062219
1.4062219
1.4016359
1.392464
1.3787063
1.3741205
1.3787063
1.3832922
1.3787063
1.3787063
1.3832922
1.3832922
1.3787063
1.3741205
1.3649485
1.3695345
1.3695345
1.3649485
1.3649485
1.3649485
1.3741205
1.3787063
1.3832922
1.3832922
1.3787063
1.3741205
1.3787063
1.3878782
1.39705
1.4016359
1.4016359
1.4016359
1.4016359
1.4016359
1.4062219
1.4108077
1.4199796
1.4337374
1.4429092
1.4429092
1.4429092
1.4383233
1.4429092
1.4474951
1.456667
1.4612528
1.4704248
1.4750106
1.4841825
1.4933543
1.5025262
1.5071121
1.5071121
1.5071121
1.511698
1.5208697
1.5300417
1.5392134
1.5437995
1.5483854
1.5437995
1.5483854
1.5529712
1.5621431
1.566729
1.566729
1.566729
1.571315
1.5759009
1.5850728
1.5850728
1.5850728
1.5850728
1.5942445
1.6034164
1.6125882
1.6171741
1.6171741
1.62176
1.62176
1.6263459
1.6355178
1.6446898
1.6492757
1.6538615
1.6630334
1.6767912
1.6767912
1.6722051
1.6767912
1.6905489
1.7043067
1.7134784
1.7226503
1.731822
1.740994
1.7547518
1.7639236
1.7730954
1.7776815
1.7822673
1.796025
1.8143687
1.8281264
1.8372984
1.8464701
1.860228
1.8693998
1.8831576
1.9015012
1.9106729
1.9198449
1.9244307
1.9381884
1.9473604
1.9611181
1.9794618
1.9932196
2.0023916
2.0161493
2.029907
2.0436647
2.0482507
2.0528367
2.0665944
2.084938
2.0986958
2.1078677
2.1216254
2.1262114
2.1307971
2.139969
2.1583128
2.1766565
2.1904142
2.1995862
2.2179298
2.2316875
2.2454453
2.2546172
2.263789
2.268375
2.272961
2.2775466
2.2958903
2.309648
2.323406
2.3371637
2.3463356
2.3555074
2.369265
2.378437
2.3876088
2.3967805
2.4059525
2.4197104
2.433468
2.4518118
2.4609835
2.4701552
2.4839132
2.497671
2.5160146
2.5297723
2.5389442
2.548116
2.552702
2.5664597
2.5802176
2.593975
2.6077328
2.6260767
2.6444204
2.6673498
2.6811075
2.6948655
2.7086232
2.7269669
2.7407246
2.7498965
2.7636542
2.7865837
2.8095133
2.8232713
2.837029
2.8507867
2.8645446
2.8783023
2.89206
2.9104037
2.9333332
2.951677
2.9700208
2.9883642
3.011294
3.0250516
3.0433953
3.057153
3.0800827
3.0984266
3.11677
3.130528
3.1396997
3.1580434
3.1763868
3.1993165
3.2130744
3.231418
3.2497618
3.2635193
3.2772775
3.291035
3.304793
3.3231363
3.3414803
3.36441
3.3781674
3.3919253
3.405683
3.4286127
3.4469562
3.460714
3.4744716
3.4882298
3.5065732
3.5157452
3.524917
3.5386748
3.5524325
3.56619
3.584534
3.6028776
3.6166353
3.621221
3.6303933
3.639565
3.6579087
3.6716664
3.680838
3.694596
3.7083538
3.7221117
3.7312834
3.7404552
3.754213
3.7725565
3.7863145
3.7954862
3.804658
3.81383
3.8230016
3.8321733
3.8413455
3.859689
3.873447
3.8872044
3.8917904
3.9009624
3.91472
3.9238918
3.933064
3.9376497
3.9468215
3.9559937
3.9651654
3.974337
3.988095
3.9972668
4.0064383
4.011024
4.020196
4.024782
4.029368
4.0385394
4.0431256
4.0568833
4.0660553
4.070641
4.0752273
4.079813
4.0843987
4.0935707
4.102742
4.1073284
4.1119146
4.121086
4.130258
4.130258
4.1348443
4.1348443
4.13943
4.144016
4.148602
4.1531878
4.1577735
4.1577735
4.1669455
4.1715317
4.1715317
4.1715317
4.1715317
4.1715317
4.1761174
4.1761174
4.180703
4.189875
4.189875
4.189875
4.189875
4.189875
4.189875
4.189875
4.1944613
4.199047
4.199047
4.199047
4.1944613
4.185289
4.185289
4.185289
4.189875
4.1944613
4.1944613
4.189875
4.185289
4.185289
4.185289
4.1761174
4.1761174
4.1715317
4.1669455
4.162359
4.1577735
4.1531878
4.148602
4.148602
4.148602
4.144016
4.13943
4.1348443
4.1348443
4.125672
4.121086
4.1165004
4.1165004
4.1119146
4.1073284
4.0981565
4.0935707
4.0843987
4.0752273
4.0660553
4.061469
4.061469
4.0568833
4.047712
4.0339537
4.024782
4.024782
4.024782
4.020196
4.0064383
3.9926808
3.9835088
3.9789228
3.9789228
3.974337
3.9651654
3.9514074
3.9376497
3.933064
3.928478
3.91472
3.9009624
3.8917904
3.8872044
3.8872044
3.8780327
3.8642747
3.855103
3.8413455
3.8321733
3.8184159
3.8092442
3.7909002
3.7817285
3.7817285
3.7817285
3.7679706
3.749627
3.745041
3.7404552
3.7358692
3.7221117
3.7037678
3.69001
3.680838
3.6716664
3.6624947
3.6487367
3.634979
3.621221
3.6166353
3.6074636
3.5937057
3.579948
3.56619
3.5570183
3.5478466
3.5386748
3.5340886
3.5157452
3.4974015
3.4836438
3.4698858
3.460714
3.4515424
3.4423702
3.4331985
3.4194405
3.4148548
3.405683
3.3965113
3.3781674
3.3598237
3.350652
3.346066
3.3368943
3.3277223
3.3185506
3.304793
3.291035
3.2818632
3.2726915
3.2635193
3.2589335
3.2451758
3.2360039
3.2268322
3.2222462
3.2176604
3.2084882
3.1993165
3.185559
3.1763868
3.167215
3.1580434
3.1488714
3.1396997
3.1351137
3.125942
3.1213558
3.112184
3.1030123
3.0938406
3.0892544
3.0846686
3.075497
3.070911
3.0663252
3.057153
3.0433953
3.0342236
3.0296376
3.0296376
3.0296376
3.0250516
3.0158799
3.011294
3.006708
3.0021222
3.0021222
2.9975362
2.9837785
2.9700208
2.9562628
2.951677
2.951677
2.947091
2.9379191
2.9287474
2.9241614
2.9195755
2.9149895
2.9104037
2.9012318
2.887474
2.8737164
2.8691304
2.8645446
2.8645446
2.8599584
2.8462007
2.837029
2.837029
2.827857
2.8186853
2.8049276
2.7957556
2.79117
2.79117
2.79117
2.781998
2.772826
2.7636542
2.7590685
2.7544823
2.7498965
2.7453105
2.7407246
2.7315528
2.7269669
2.7223809
2.7177951
2.713209
2.7086232
2.7040372
2.6948655
2.6902795
2.6856937
2.6856937
2.6856937
2.6811075
2.6673498
2.658178
2.6490061
2.6398344
2.6398344
2.6398344
2.6352484
2.6306627
2.6169047
2.6077328
2.6077328
2.6077328
2.603147
2.598561
2.593975
2.5848033
2.5802176
2.5802176
2.5756314
2.5664597
2.5618737
2.557288
2.557288
2.548116
2.5389442
2.5343583
2.5343583
2.5343583
2.5343583
2.5206006
2.5068429
2.5022566
2.493085
2.488499
2.4839132
2.4793272
2.4701552
2.4655695
2.4609835
2.4563975
2.4472258
2.4426398
2.4380538
2.433468
2.4288821
2.4288821
2.4197104
2.4105384
2.4013665
2.3921947
2.3921947
2.3876088
2.378437
2.369265
2.3600934
2.3509214
2.3463356
2.3371637
2.3325777
2.323406
2.31882
2.309648
2.3004763
2.2958903
2.2913043
2.2958903
2.2913043
2.2775466
2.268375
2.263789
2.259203
2.2500312
2.2454453
2.2454453
2.2362733
2.2271016
2.2179298
2.2133439
2.208758
2.208758
2.204172
2.1995862
2.1950002
2.1858284
2.1766565
2.1674848
2.1628985
2.1583128
2.1537268
2.144555
2.139969
2.1353834
2.1307971
2.1216254
2.1170394
2.1170394
2.1078677
2.1032817
2.0986958
2.09411
2.089524
2.0803523
2.0711803
2.0665944
2.0665944
2.0665944
2.0574224
2.0528367
2.0482507
2.0436647
2.039079
2.034493
2.029907
2.025321
2.0207353
2.0115633
2.0023916
1.9932196
1.9932196
1.9932196
1.9932196
1.9886338
1.9794618
1.9748759
1.965704
1.965704
1.9611181
1.9611181
1.9565322
1.9565322
1.9519463
1.9519463
1.9519463
1.9381884
1.9244307
1.915259
1.9198449
1.9198449
1.915259
1.9106729
1.906087
1.8969153
1.8877435
1.8831576
1.8785715
1.8785715
1.8785715
1.8785715
1.8785715
1.8739856
1.8648138
1.855642
1.855642
1.851056
1.8464701
1.8464701
1.8418843
1.8372984
1.8281264
1.8189546
1.8143687
1.8143687
1.8097829
1.8006109
1.7868532
1.7868532
1.791439
1.7868532
1.7776815
1.7639236
1.7547518
1.7501659
1.7501659
1.740994
1.731822
1.7272362
1.7180643
1.7088926
1.6997206
1.6997206
1.6951348
1.6905489
1.681377
1.6676192
1.6630334
1.6538615
1.6492757
1.6446898
1.6355178
1.6263459
1.6125882
1.5988303
1.5896586
1.5850728
1.5804868
1.566729
1.5575572
1.5483854
1.5483854
1.5437995
1.5346276
1.5254557
1.5208697
1.511698
1.4979402
1.4841825
1.4704248
1.4612528
1.452081
1.4429092
1.4337374
1.4245656
1.4153936
1.4108077
1.4062219
1.39705
1.3878782
1.3787063
1.3695345
1.3649485
1.3557767
1.3374331
1.3236753
1.3145034
1.3053316
1.2915739
1.277816
1.2640584
1.2548865
1.2457145
1.2365428
1.231957
1.222785
1.2136132
1.1998554
1.1906836
1.1815118
1.167754
1.1585822
1.1494102
1.1356525
1.1218948
1.108137
1.0989652
1.0897933
1.0760356
1.0576919
1.0439341
1.0347623
1.0301764
1.0210046
1.0072469
0.993489
0.98431724
0.9751454
0.96138763
0.943044
0.92928624
0.92470026
0.9109425
0.89718485
0.8788411
0.8604975
0.8467397
0.8375678
0.8238101
0.8146382
0.79629457
0.7825368
0.768779
0.7641931
0.75043535
0.7366776
0.7183339
0.70916206
0.6999902
0.6908184
0.66788876
0.6449592
0.6266155
0.61285776
0.6036859
0.58992815
0.57158446
0.5624126
0.5532408
0.5394831
0.52572525
0.50279564
0.484452
0.4706942
0.46610832
0.45235056
0.43859282
0.42483506
0.41107726
0.3973195
0.37897584
0.36521807
0.3514603
0.34228846
0.32853073
0.31477296
0.3010152
0.28725743
0.27349967
0.2597419
0.24598417
0.22764048
0.21388271
0.20012495
0.18178129
0.16802353
0.15426576
0.14509392
0.13592207
0.12675025
0.1175784
0.09923472
0.08547696
0.07630512
0.0717192
0.06713328
0.0487896
0.030445922
0.012102243
0.0029304028
-0.006241437
-0.010827357
-0.015413279
-0.029171038
-0.042928796
-0.052100636
-0.065858394
-0.07503024
-0.084202066
-0.09337391
-0.10254575
-0.11171759
-0.12088943
-0.13006127
-0.13923311
-0.14840496
-0.16216272
-0.18050638
-0.18967822
-0.19426414
-0.19885007
-0.20343599
-0.21719375
-0.2263656
-0.23553744
-0.24470928
-0.25388113
-0.26763886
-0.2768107
-0.28598255
-0.2951544
-0.30432624
-0.30891213
-0.31349808
-0.31808397
-0.32266992
-0.33184174
-0.35018542
-0.36394316
-0.37770092
-0.3868728
-0.39145872
-0.40063053
-0.40980238
-0.41897422
-0.42814606
-0.43731788
-0.44648975
-0.45566157
-0.46483344
-0.46483344
-0.46941933
-0.48317707
-0.49693483
-0.50610673
-0.5106926
-0.51986444
-0.5290363
-0.5382081
-0.54279405
-0.5519659
-0.56113774
-0.5703096
-0.58406734
-0.58865327
-0.59782505
-0.60241103
-0.6115829
-0.61616874
-0.62534064
-0.6299265
-0.6345124
-0.63909835
-0.6528561
-0.6666139
-0.6757857
-0.6711998
-0.6757857
-0.68495756
-0.6987153
-0.7124731
-0.72164494
-0.7308168
-0.7399886
-0.7445745
-0.7445745
-0.7445745
-0.74916047
-0.7537464
-0.76291823
-0.77209
-0.78126186
-0.7858478
-0.79043376
-0.7996056
-0.80419147
-0.80419147
-0.80419147
-0.8087774
-0.8133634
-0.82253516
-0.8362929
-0.84546477
-0.85005075
-0.8546366
-0.85005075
-0.85005075
-0.8546366
-0.8638084
-0.8729803
-0.88215214
-0.88673806
-0.8913239
-0.8913239
-0.8959099
-0.8959099
-0.90049577
-0.90508175
-0.90508175
-0.90508175
-0.9096677
-0.9188395
-0.9234254
-0.9280113
-0.9325973
-0.94176906
-0.94635504
-0.94176906
-0.93718314
-0.94635504
-0.9555268
-0.9646987
-0.9646987
-0.9646987
-0.96928465
-0.9738705
-0.9738705
-0.9738705
-0.9738705
-0.97845644
-0.9876283
-0.99221426
-0.9968001
-0.9968001
-0.9968001
-1.001386
-0.9968001
-0.9968001
-0.9968001
-0.9968001
-1.001386
-1.0105579
-1.0151439
-1.0105579
-1.005972
-1.005972
-1.0151439
-1.0243157
-1.0289017
-1.0334876
-1.0380734
-1.0334876
-1.0289017
-1.0289017
-1.0334876
-1.0380734
-1.0380734
-1.0380734
-1.0380734
-1.0380734
-1.0380734
-1.0380734
-1.0380734
-1.0334876
-1.0289017
-1.0334876
-1.0380734
-1.0426594
-1.0472453
-1.0518312
-1.0518312
-1.0518312
-1.0518312
-1.0472453
-1.0472453
-1.0426594
-1.0380734
-1.0334876
-1.0380734
-1.0426594
-1.0472453
-1.0426594
-1.0380734
-1.0426594
-1.0426594
-1.0426594
-1.0334876
-1.0289017
-1.0289017
-1.0289017
-1.0289017
-1.0334876
-1.0334876
-1.0334876
-1.0243157
-1.0151439
-1.0197297
-1.0289017
-1.0334876
-1.0289017
-1.0197297
-1.0197297
-1.0197297
-1.0243157
-1.0243157
-1.0197297
-1.0197297
-1.0197297
-1.0197297
-1.0197297
-1.0151439
-1.0151439
-1.0151439
-1.0151439
-1.0105579
-1.005972
-1.001386
-1.005972
-1.005972
-0.9968001
-0.9876283
-0.9876283
-0.99221426
-0.99221426
-0.9876283
-0.9830424
-0.97845644
-0.9738705
-0.9738705
-0.97845644
-0.97845644
-0.97845644
-0.9738705
-0.9738705
-0.96928465
-0.96011275
-0.9509409
-0.9509409
-0.96011275
-0.9646987
-0.9646987
-0.96011275
-0.9555268
-0.9555268
-0.9555268
-0.9509409
-0.94635504
-0.94176906
-0.93718314
-0.93718314
-0.9325973
-0.9325973
-0.9325973
-0.9325973
-0.93718314
-0.9325973
-0.9325973
-0.9234254
-0.9188395
-0.9234254
-0.9280113
-0.9280113
-0.9188395
-0.91425353
-0.9096677
-0.9096677
-0.91425353
-0.91425353
-0.9096677
-0.9096677
-0.9096677
-0.9096677
-0.90049577
-0.90049577
-0.90049577
-0.90049577
-0.8959099
-0.8959099
-0.8959099
-0.8913239
-0.88215214
-0.87756616
-0.88215214
-0.88673806
-0.88673806
-0.88673806
-0.88673806
-0.88673806
-0.88673806
-0.88215214
-0.87756616
-0.8683944
-0.8638084
-0.8638084
-0.8683944
-0.8683944
-0.8638084
-0.8546366
-0.85922253
-0.8638084
-0.8638084
-0.85922253
-0.85922253
-0.8546366
-0.8546366
-0.85922253
-0.85922253
-0.8546366
-0.8546366
-0.85005075
-0.8546366
-0.85922253
-0.8546366
-0.85005075
-0.84546477
-0.8408788
-0.8408788
-0.8408788
-0.8408788
-0.8408788
-0.8408788
-0.8408788
-0.8362929
-0.8362929
-0.831707
-0.8362929
-0.8408788
-0.84546477
-0.84546477
-0.8362929
-0.831707
-0.8362929
-0.8362929
-0.8408788
-0.8408788
-0.8362929
-0.8362929
-0.8362929
-0.8362929
-0.8408788
-0.85005075
-0.85005075
-0.84546477
-0.84546477
-0.85005075
-0.8546366
-0.8546366
-0.85005075
-0.85005075
-0.8546366
-0.85922253
-0.8683944
-0.8729803
-0.87756616
-0.8683944
-0.8638084
-0.8638084
-0.8683944
-0.8729803
-0.8683944
-0.8729803
-0.88215214
-0.88215214
-0.88215214
-0.88215214
-0.88215214
-0.88673806
-0.8913239
-0.8959099
-0.90049577
-0.90508175
-0.9096677
-0.90508175
-0.8959099
-0.8959099
-0.90508175
-0.91425353
-0.9234254
-0.9234254
-0.9234254
-0.9280113
-0.93718314
-0.94176906
-0.94635504
-0.94635504
-0.94635504
-0.9509409
-0.9555268
-0.96011275
-0.96011275
-0.96011275
-0.9646987
-0.96928465
-0.96928465
-0.96928465
-0.9738705
-0.9830424
-0.9830424
-0.9830424
-0.97845644
-0.9830424
-0.99221426
-0.9968001
-1.001386
-1.005972
-1.005972
-1.005972
-1.001386
-1.001386
-1.005972
-1.0151439
-1.0197297
-1.0289017
-1.0289017
-1.0334876
-1.0334876
-1.0380734
-1.0380734
-1.0426594
-1.0426594
-1.0426594
-1.0472453
-1.0472453
-1.0518312
-1.0610031
-1.0701749
-1.0701749
-1.065589
-1.065589
-1.065589
-1.0701749
-1.0793467
-1.0885186
-1.0885186
-1.0885186
-1.0885186
-1.0885186
-1.0931045
-1.1022763
-1.1068622
-1.1022763
-1.0931045
-1.0931045
-1.0976905
-1.1114482
-1.12062
-1.12062
-1.1114482
-1.1068622
-1.1114482
-1.116034
-1.12062
-1.12062
-1.12062
-1.125206
-1.12062
-1.12062
-1.12062
-1.1297919
-1.1297919
-1.125206
-1.12062
-1.12062
-1.1297919
-1.1343778
-1.1297919
-1.125206
-1.125206
-1.1297919
-1.1343778
-1.1297919
-1.1297919
-1.1297919
-1.125206
-1.12062
-1.12062
-1.1297919
-1.1297919
-1.1297919
-1.125206
-1.125206
-1.125206
-1.1297919
-1.1297919
-1.1297919
-1.125206
-1.12062
-1.12062
-1.12062
-1.125206
-1.125206
-1.12062
-1.116034
-1.116034
-1.12062
-1.12062
-1.116034
-1.1114482
-1.116034
-1.116034
-1.116034
-1.1068622
-1.0976905
-1.0976905
-1.0976905
-1.0976905
-1.0976905
-1.0976905
-1.0976905
-1.0931045
-1.0839326
-1.0793467
-1.0701749
-1.0701749
-1.0701749
-1.0747608
-1.0701749
-1.065589
-1.0564171
-1.0518312
-1.0472453
-1.0472453
-1.0472453
-1.0426594
-1.0426594
-1.0426594
-1.0380734
-1.0289017
-1.0243157
-1.0243157
-1.0197297
-1.0151439
-1.0105579
-1.0105579
-1.0151439
-1.0105579
-1.001386
-0.99221426
-0.9876283
-0.9876283
-0.9830424
-0.97845644
-0.9738705
-0.96928465
-0.96928465
-0.9646987
-0.9555268
-0.9509409
-0.9509409
-0.94635504
-0.94176906
-0.94176906
-0.93718314
-0.9280113
-0.9188395
-0.91425353
-0.9096677
-0.90508175
-0.8959099
-0.8959099
-0.8913239
-0.88673806
-0.87756616
-0.8683944
-0.8683944
-0.8638084
-0.8638084
-0.85922253
-0.8546366
-0.85005075
-0.84546477
-0.8362929
-0.831707
-0.82253516
-0.81794924
-0.8133634
-0.8087774
-0.80419147
-0.7996056
-0.7950196
-0.7858478
-0.78126186
-0.776676
-0.77209
-0.76291823
-0.75833225
-0.7537464
-0.7537464
-0.7537464
-0.7445745
-0.7308168
-0.72164494
-0.72164494
-0.72164494
-0.717059
-0.70330125
-0.6987153
-0.6987153
-0.6987153
-0.68495756
-0.6757857
-0.6666139
-0.662028
-0.6528561
-0.6436843
-0.63909835
-0.63909835
-0.63909835
-0.6345124
-0.62534064
-0.6115829
-0.60699695
-0.60241103
-0.5932392
-0.58406734
-0.5794814
-0.5794814
-0.5794814
-0.5703096
-0.5565518
-0.54738
-0.54279405
-0.54738
-0.54738
-0.54279405
-0.5336222
-0.5244504
-0.51986444
-0.5152785
-0.50152075
-0.48776305
-0.48317707
-0.48317707
-0.47859117
-0.47400525
-0.46941933
-0.46483344
-0.46483344
-0.46483344
-0.45566157
-0.4419038
-0.432732
-0.4235601
-0.41897422
-0.4143883
-0.40980238
-0.4052165
-0.40063053
-0.3960446
-0.3868728
-0.38228685
-0.37770092
-0.37770092
-0.3685291
-0.35935724
-0.35477135
-0.35935724
-0.35935724
-0.35477135
-0.3455995
-0.33642766
-0.32725582
-0.32266992
-0.31808397
-0.31349808
-0.30891213
-0.29974028
-0.2951544
-0.29056844
-0.29056844
-0.29056844
-0.28139663
-0.2768107
-0.27222478
-0.26305294
-0.25388113
-0.25388113
-0.25388113
-0.24929518
-0.24470928
-0.24470928
-0.24012333
-0.23553744
-0.23095152
-0.23095152
-0.2263656
-0.21719375
-0.21260783
-0.20802191
-0.20343599
-0.20343599
-0.20343599
-0.20343599
-0.19426414
-0.18509233
-0.17592049
-0.17592049
-0.17592049
-0.17592049
-0.17592049
-0.16674864
-0.16216272
-0.16216272
-0.1575768
-0.14840496
-0.13923311
-0.13923311
-0.14381903
-0.14381903
-0.13923311
-0.13464719
-0.12547535
-0.12088943
-0.11630351
-0.11630351
-0.11171759
-0.107131675
-0.10254575
-0.10254575
-0.09795983
-0.09337391
-0.08878799
-0.084202066
-0.084202066
-0.084202066
-0.084202066
-0.07961616
-0.070444316
-0.070444316
-0.070444316
-0.070444316
-0.06127248
-0.052100636
-0.052100636
-0.06127248
-0.06127248
-0.06127248
-0.056686558
-0.047514714
-0.042928796
-0.033756956
-0.033756956
-0.033756956
-0.038342874
-0.033756956
-0.033756956
-0.029171038
-0.029171038
-0.024585117
-0.019999195
-0.019999195
-0.015413279
-0.019999195
-0.015413279
-0.010827357
-0.010827357
-0.010827357
-0.010827357
-0.006241437
-0.006241437
-0.010827357
-0.006241437
-0.0016555171
0.0029304028
-0.0016555171
-0.0016555171
-0.006241437
-0.006241437
-0.0016555171
-0.0016555171
-0.0016555171
-0.0016555171
-0.0016555171
0.0029304028
0.0075163227
0.012102243
0.016688162
0.012102243
0.0075163227
0.0075163227
0.016688162
0.021274082
0.012102243
0.0029304028
0.0029304028
0.0075163227
0.0075163227
0.0029304028
0.0029304028
0.0075163227
0.0075163227
0.0075163227
0.012102243
0.012102243
0.012102243
0.0029304028
-0.0016555171
-0.0016555171
0.0075163227
0.012102243
0.0075163227
0.0029304028
0.0029304028
-0.0016555171
-0.0016555171
-0.0016555171
-0.006241437
-0.010827357
-0.015413279
-0.015413279
-0.015413279
-0.015413279
-0.010827357
-0.006241437
-0.006241437
-0.010827357
-0.015413279
-0.019999195
-0.015413279
-0.015413279
-0.015413279
-0.019999195
-0.029171038
-0.029171038
-0.024585117
-0.024585117
-0.029171038
-0.029171038
-0.029171038
-0.033756956
-0.042928796
-0.042928796
-0.042928796
-0.038342874
-0.038342874
-0.042928796
-0.052100636
-0.056686558
-0.052100636
-0.047514714
-0.052100636
-0.056686558
-0.065858394
-0.070444316
-0.065858394
-0.065858394
-0.070444316
-0.07503024
-0.07961616
-0.07503024
-0.070444316
-0.070444316
-0.07503024
-0.07503024
-0.07503024
-0.07503024
-0.07961616
-0.084202066
-0.084202066
-0.08878799
-0.09337391
-0.08878799
-0.08878799
-0.08878799
-0.09337391
-0.09337391
-0.09337391
-0.08878799
-0.09337391
-0.09337391
-0.09795983
-0.10254575
-0.11171759
-0.11630351
-0.11171759
-0.11171759
-0.107131675
-0.11171759
-0.11630351
-0.11630351
-0.11630351
-0.11630351
-0.12088943
-0.12088943
-0.12088943
-0.13006127
-0.12547535
-0.11630351
-0.11171759
-0.12088943
-0.13006127
-0.13464719
-0.13006127
-0.12547535
-0.12088943
-0.12547535
-0.13464719
-0.13923311
-0.13923311
-0.14381903
-0.13923311
-0.13923311
-0.13923311
-0.14381903
-0.14381903
-0.14840496
-0.15299088
-0.14840496
-0.14840496
-0.14840496
-0.15299088
-0.16216272
-0.16674864
-0.16674864
-0.16674864
-0.16674864
-0.16674864
-0.16674864
-0.16674864
-0.16674864
-0.16216272
-0.16216272
-0.16674864
-0.16674864
-0.16674864
-0.16674864
-0.17592049
-0.18050638
-0.18509233
-0.17592049
-0.17133453
-0.17133453
-0.17592049
-0.18050638
-0.17592049
-0.17133453
-0.17133453
-0.17592049
-0.18050638
-0.17592049
-0.17133453
-0.16674864
-0.17133453
-0.17133453
-0.17133453
-0.17133453
-0.17133453
-0.17133453
-0.17592049
-0.17592049
-0.17133453
-0.16674864
-0.17133453
-0.17592049
-0.18050638
-0.18050638
-0.17592049
-0.17592049
-0.18050638
-0.18050638
-0.17133453
-0.16674864
-0.16674864
-0.17133453
-0.17133453
-0.17133453
-0.16674864
-0.16216272
-0.16674864
-0.17133453
-0.17592049
-0.17592049
-0.16674864
-0.16674864
-0.17133453
-0.17133453
-0.17133453
-0.16216272
-0.1575768
-0.1575768
-0.1575768
-0.16216272
-0.16216272
-0.1575768
-0.1575768
-0.1575768
-0.1575768
-0.1575768
-0.16216272
-0.16674864
-0.16674864
-0.17133453
-0.17592049
-0.18050638
-0.17133453
-0.16216272
-0.1575768
-0.16216272
-0.16216272
-0.16216272
-0.1575768
-0.1575768
-0.1575768
-0.15299088
-0.15299088
-0.1575768
-0.16674864
-0.17133453
-0.16216272
-0.15299088
-0.15299088
-0.1575768
-0.16216272
-0.16216272
-0.15299088
-0.14840496
-0.14840496
-0.15299088
-0.15299088
-0.14840496
-0.14381903
-0.14381903
-0.14840496
-0.14840496
-0.14840496
-0.14840496
-0.14840496
-0.14840496
-0.14840496
-0.14840496
-0.14381903
-0.14381903
-0.14840496
-0.14840496
-0.14840496
-0.14381903
-0.14381903
-0.14840496
-0.14840496
-0.14840496
-0.14381903
-0.14840496
-0.14840496
-0.13923311
-0.13464719
-0.13006127
-0.13464719
-0.13006127
-0.12547535
-0.12547535
-0.12547535
-0.12547535
-0.12088943
-0.11630351
-0.11171759
-0.107131675
-0.11171759
-0.11630351
-0.12088943
-0.12088943
-0.11630351
-0.10254575
-0.09795983
-0.10254575
-0.09795983
-0.09795983
-0.09337391
-0.09795983
-0.09795983
-0.09795983
-0.09795983
-0.09795983
-0.09795983
-0.09337391
-0.08878799
-0.08878799
-0.084202066
-0.084202066
-0.084202066
-0.084202066
-0.07961616
-0.07503024
-0.070444316
-0.07503024
-0.07961616
-0.07961616
-0.07503024
-0.070444316
-0.065858394
-0.070444316
-0.070444316
-0.070444316
-0.065858394
-0.06127248
-0.056686558
-0.056686558
-0.06127248
-0.056686558
-0.056686558
-0.052100636
-0.047514714
-0.042928796
-0.042928796
-0.047514714
-0.042928796
-0.042928796
-0.047514714
-0.047514714
-0.047514714
-0.047514714
-0.042928796
-0.038342874
-0.038342874
-0.038342874
-0.038342874
-0.038342874
-0.038342874
-0.038342874
-0.033756956
-0.033756956
-0.033756956
-0.033756956
-0.033756956
-0.029171038
-0.024585117
-0.019999195
-0.019999195
-0.019999195
-0.024585117
-0.029171038
-0.029171038
-0.024585117
-0.015413279
-0.010827357
-0.015413279
-0.015413279
-0.010827357
-0.006241437
-0.010827357
-0.010827357
-0.006241437
-0.0016555171
0.0029304028
-0.0016555171
-0.0016555171
0.0029304028
0.012102243
0.012102243
0.0075163227
0.0075163227
0.021274082
0.030445922
0.03503184
0.03503184
0.025860002
0.025860002
0.025860002
0.025860002
0.025860002
0.030445922
0.03503184
0.04420368
0.0487896
0.0487896
0.04420368
0.0487896
0.053375524
0.057961438
0.053375524
0.0487896
0.039617762
0.04420368
0.053375524
0.06713328
0.0717192
0.07630512
0.06713328
0.06713328
0.0717192
0.07630512
0.08089104
0.08089104
0.08089104
0.08089104
0.08089104
0.08547696
0.09006288
0.0946488
0.09923472
0.09923472
0.09923472
0.0946488
0.09006288
0.0946488
0.09923472
0.10382064
0.09923472
0.0946488
0.0946488
0.0946488
0.10382064
0.10840656
0.10840656
0.10382064
0.09923472
0.09923472
0.10840656
0.10840656
0.10382064
0.10382064
0.10382064
0.10382064
0.11299248
0.122164324
0.1175784
0.10840656
0.10382064
0.10382064
0.10840656
0.11299248
0.11299248
0.11299248
0.11299248
0.1175784
0.1175784
0.11299248
0.10382064
0.10382064
0.10840656
0.1175784
0.122164324
0.122164324
0.122164324
0.1175784
0.11299248
0.1175784
0.122164324
0.122164324
0.1175784
0.11299248
0.1175784
0.122164324
0.12675025
0.12675025
0.122164324
0.1175784
0.11299248
0.1175784
0.1175784
0.1175784
0.1175784
0.1175784
0.12675025
0.12675025
0.1175784
0.11299248
0.11299248
0.122164324
0.12675025
0.122164324
0.1175784
0.1175784
0.12675025
0.12675025
0.12675025
0.1175784
0.11299248
0.1175784
0.12675025
0.13133615
0.13133615
0.122164324
0.1175784
0.1175784
0.1175784
0.1175784
0.1175784
0.1175784
0.1175784
0.1175784
0.1175784
0.1175784
0.11299248
0.11299248
0.1175784
0.1175784
0.1175784
0.1175784
0.122164324
0.12675025
0.122164324
0.11299248
0.10840656
0.10840656
0.11299248
0.1175784
0.1175784
0.1175784
0.11299248
0.11299248
0.1175784
0.122164324
0.122164324
0.1175784
0.11299248
0.11299248
0.1175784
0.11299248
0.11299248
0.11299248
0.11299248
0.1175784
0.1175784
0.1175784
0.11299248
0.1175784
0.122164324
0.12675025
0.12675025
0.13133615
0.12675025
0.12675025
0.12675025
0.12675025
0.13133615
0.13592207
0.13592207
0.13592207
0.13592207
0.13592207
0.13592207
0.13592207
0.13133615
0.13133615
0.13133615
0.13133615
0.140508
0.140508
0.13592207
0.12675025
0.12675025
0.13133615
0.13592207
0.140508
0.14509392
0.14967984
0.14967984
0.14967984
0.15426576
0.15885168
0.15885168
0.15885168
0.15885168
0.15426576
0.15885168
0.15885168
0.1634376
0.1634376
0.1634376
0.16802353
0.17260945
0.17260945
0.16802353
0.16802353
0.16802353
0.17260945
0.17260945
0.17260945
0.17260945
0.17260945
0.17719537
0.17719537
0.17719537
0.18178129
0.18178129
0.18178129
0.18178129
0.18178129
0.18636718
0.18636718
0.18636718
0.1909531
0.19553903
0.18636718
0.18178129
0.18178129
0.1909531
0.19553903
0.19553903
0.19553903
0.19553903
0.19553903
0.20012495
0.20012495
0.20471087
0.20471087
0.20471087
0.20471087
0.20012495
0.20012495
0.20471087
0.20471087
0.20471087
0.20012495
0.20012495
0.20471087
0.2092968
0.21388271
0.21846864
0.21846864
0.2092968
0.20471087
0.20012495
0.20471087
0.21388271
0.21846864
0.21388271
0.2092968
0.2092968
0.2092968
0.21388271
0.21846864
0.22305456
0.22764048
0.22764048
0.22305456
0.21846864
0.22305456
0.22305456
0.21846864
0.21388271
0.21388271
0.22305456
0.2322264
0.2322264
0.22305456
0.21846864
0.21846864
0.22305456
0.22764048
0.2322264
0.23681232
0.23681232
0.22764048
0.22305456
0.21846864
0.22305456
0.22305456
0.21846864
0.21846864
0.22305456
0.2322264
0.23681232
0.23681232
0.22764048
0.22305456
0.22305456
0.22764048
0.22764048
0.22305456
0.21846864
0.22305456
0.22305456
0.22764048
0.22305456
0.21846864
0.21846864
0.22764048
0.22764048
0.22305456
0.21846864
0.21388271
0.21846864
0.22305456
0.22305456
0.22305456
0.22305456
0.22305456
0.22305456
0.21846864
0.21846864
0.21846864
0.21846864
0.21846864
0.21388271
0.21388271
0.21388271
0.21388271
0.21388271
0.21388271
0.21388271
0.2092968
0.2092968
0.2092968
0.2092968
0.2092968
0.20471087
0.19553903
0.19553903
0.19553903
0.20012495
0.19553903
0.1909531
0.18636718
0.1909531
0.19553903
0.20012495
0.20012495
0.19553903
0.1909531
0.19553903
0.19553903
0.1909531
0.18636718
0.18636718
0.18636718
0.18636718
0.18178129
0.17260945
0.17719537
0.1909531
0.19553903
0.1909531
0.17719537
0.16802353
0.16802353
0.17260945
0.18178129
0.18178129
0.17260945
0.16802353
0.16802353
0.16802353
0.16802353
0.1634376
0.1634376
0.17260945
0.17260945
0.17260945
0.17719537
0.17719537
0.17260945
0.15885168
0.14967984
0.15426576
0.15885168
0.15885168
0.15885168
0.15885168
0.1634376
0.15885168
0.15885168
0.15426576
0.15885168
0.15885168
0.15885168
0.1634376
0.1634376
0.15885168
0.14967984
0.14509392
0.140508
0.140508
0.14509392
0.14967984
0.15426576
0.14967984
0.15426576
0.15426576
0.14967984
0.14967984
0.14509392
0.14509392
0.14509392
0.140508
0.13592207
0.13592207
0.13133615
0.12675025
0.12675025
0.12675025
0.13133615
0.13592207
0.13592207
0.13133615
0.12675025
0.13133615
0.13592207
0.13592207
0.13592207
0.13592207
0.13133615
0.12675025
0.122164324
0.122164324
0.122164324
0.12675025
0.12675025
0.122164324
0.1175784
0.1175784
0.11299248
0.1175784
0.1175784
0.1175784
0.11299248
0.10840656
0.10382064
0.10840656
0.10840656
0.10840656
0.11299248
0.11299248
0.10840656
0.10382064
0.09923472
0.09923472
0.10382064
0.10382064
0.09923472
0.0946488
0.09006288
0.09006288
0.09006288
0.09006288
0.08547696
0.08547696
0.08547696
0.09006288
0.09006288
0.08547696
0.07630512
0.07630512
0.07630512
0.08089104
0.07630512
0.08089104
0.08089104
0.08089104
0.08089104
0.08089104
0.07630512
0.0717192
0.06713328
0.062547356
0.062547356
0.062547356
0.06713328
0.06713328
0.062547356
0.057961438
0.053375524
0.057961438
0.062547356
0.06713328
0.062547356
0.053375524
0.053375524
0.0487896
0.0487896
0.04420368
0.04420368
0.04420368
0.04420368
0.04420368
0.04420368
0.0487896
0.0487896
0.0487896
0.04420368
0.04420368
0.04420368
0.04420368
0.039617762
0.03503184
0.039617762
0.04420368
0.0487896
0.039617762
0.03503184
0.03503184
0.03503184
0.03503184
0.030445922
0.030445922
0.030445922
0.030445922
0.039617762
0.039617762
0.03503184
0.030445922
0.030445922
0.030445922
0.03503184
0.039617762
0.03503184
0.030445922
0.025860002
0.021274082
0.025860002
0.025860002
0.030445922
0.030445922
0.030445922
0.025860002
0.021274082
0.016688162
0.021274082
0.025860002
0.025860002
0.016688162
0.012102243
0.012102243
0.012102243
0.016688162
0.021274082
0.021274082
0.021274082
0.021274082
0.016688162
0.0075163227
0.0029304028
0.0029304028
0.0029304028
0.0075163227
0.012102243
0.012102243
0.0075163227
0.0029304028
0.0075163227
0.012102243
0.016688162
0.012102243
0.0029304028
0.0029304028
0.0029304028
-0.0016555171
-0.0016555171
0.0029304028
0.0029304028
-0.0016555171
-0.0016555171
-0.0016555171
-0.0016555171
-0.0016555171
-0.0016555171
0.0075163227
0.012102243
0.0075163227
-0.0016555171
-0.006241437
0.0029304028
0.0075163227
0.012102243
0.012102243
0.0075163227
0.0075163227
0.0029304028
0.0029304028
0.0029304028
0.0029304028
0.0029304028
-0.0016555171
-0.0016555171
0.0029304028
0.0029304028
0.0029304028
0.0029304028
0.0075163227
0.0075163227
0.0075163227
-0.0016555171
-0.0016555171
-0.0016555171
-0.0016555171
-0.0016555171
0.0029304028
0.0029304028
0.0029304028
-0.0016555171
-0.0016555171
0.0075163227
0.012102243
0.012102243
0.0075163227
0.0075163227
0.0075163227
0.0075163227
0.0075163227
0.0029304028
0.0029304028
0.0075163227
0.012102243
0.0075163227
0.0029304028
-0.0016555171
0.0029304028
0.016688162
0.021274082
0.021274082
0.012102243
0.0075163227
0.012102243
0.016688162
0.016688162
0.012102243
0.0029304028
0.0075163227
0.012102243
0.021274082
0.021274082
0.016688162
0.016688162
0.016688162
0.016688162
0.016688162
0.016688162
0.016688162
0.021274082
0.021274082
0.016688162
0.016688162
0.016688162
0.021274082
0.016688162
0.012102243
0.012102243
0.012102243
0.0075163227
0.0029304028
0.0075163227
0.016688162
0.025860002
0.025860002
0.016688162
0.012102243
0.0075163227
0.0075163227
0.012102243
0.016688162
0.012102243
0.0075163227
0.0075163227
0.0075163227
0.0029304028
-0.0016555171
-0.0016555171
0.0029304028
0.0029304028
0.0029304028
0.0029304028
0.0029304028
0.0029304028
0.0029304028
0.0029304028
0.0029304028
-0.0016555171
-0.010827357
-0.010827357
-0.006241437
-0.0016555171
-0.0016555171
-0.010827357
-0.015413279
-0.015413279
-0.010827357
-0.006241437
-0.0016555171
-0.0016555171
-0.006241437
-0.010827357
-0.010827357
-0.010827357
-0.010827357
-0.015413279
-0.019999195
-0.024585117
-0.024585117
-0.019999195
-0.019999195
-0.024585117
-0.029171038
-0.019999195
-0.015413279
-0.015413279
-0.024585117
-0.029171038
-0.033756956
-0.033756956
-0.029171038
-0.029171038
-0.029171038
-0.033756956
-0.033756956
-0.038342874
-0.038342874
-0.038342874
-0.042928796
-0.047514714
-0.052100636
-0.042928796
-0.038342874
-0.038342874
-0.047514714
-0.052100636
-0.056686558
-0.052100636
-0.047514714
-0.042928796
-0.052100636
-0.065858394
-0.07503024
-0.070444316
-0.065858394
-0.06127248
-0.06127248
-0.065858394
-0.070444316
-0.07503024
-0.07961616
-0.07961616
-0.07961616
-0.084202066
-0.08878799
-0.09337391
-0.08878799
-0.084202066
-0.07961616
-0.07961616
-0.07961616
-0.084202066
-0.08878799
-0.08878799
-0.09337391
-0.10254575
-0.10254575
-0.09795983
-0.09337391
-0.09337391
-0.09337391
-0.09795983
-0.09795983
-0.107131675
-0.107131675
-0.107131675
-0.10254575
-0.107131675
-0.11630351
-0.12547535
-0.11630351
-0.107131675
-0.107131675
-0.11630351
-0.12547535
-0.12547535
-0.11630351
-0.11171759
-0.11171759
-0.12088943
-0.12547535
-0.12547535
-0.12547535
-0.12547535
-0.12088943
-0.12088943
-0.13006127
-0.13006127
-0.13006127
-0.13006127
-0.13464719
-0.13923311
-0.14381903
-0.13923311
-0.13464719
-0.13923311
-0.14381903
-0.14840496
-0.14381903
-0.14381903
-0.14381903
-0.14381903
-0.14381903
-0.14840496
-0.15299088
-0.1575768
-0.15299088
-0.14840496
-0.14381903
-0.15299088
-0.16674864
-0.16674864
-0.17133453
-0.17592049
-0.17133453
-0.16674864
-0.16674864
-0.16674864
-0.16674864
-0.16674864
-0.16674864
-0.17133453
-0.18050638
-0.18509233
-0.18967822
-0.18967822
-0.18509233
-0.18509233
-0.18967822
-0.19426414
-0.19885007
-0.19426414
-0.18967822
-0.18967822
-0.19426414
-0.19885007
-0.20343599
-0.20802191
-0.21260783
-0.21260783
-0.21719375
-0.21260783
-0.21260783
-0.21260783
-0.21260783
-0.20802191
-0.19885007
-0.19885007
-0.20343599
-0.20802191
-0.20802191
-0.20343599
-0.20343599
-0.19885007
-0.19426414
-0.18967822
-0.18967822
-0.18967822
-0.18509233
-0.17592049
-0.17133453
-0.17133453
-0.18050638
-0.18509233
-0.18509233
-0.18050638
-0.18050638
-0.18509233
-0.18967822
-0.18967822
-0.18509233
-0.18509233
-0.18509233
-0.18509233
-0.18967822
-0.18967822
-0.19426414
-0.19426414
-0.18967822
-0.18967822
-0.19426414
-0.19885007
-0.19885007
-0.20343599
-0.20343599
-0.20802191
-0.20802191
-0.20802191
-0.20802191
-0.21719375
-0.2263656
-0.23553744
-0.23095152
-0.2263656
-0.22177967
-0.2263656
-0.23095152
-0.23553744
-0.23553744
-0.23095152
-0.23553744
-0.24012333
-0.24012333
-0.24012333
-0.24012333
-0.24470928
-0.24470928
-0.24929518
-0.25388113
-0.25846702
-0.26305294
-0.26305294
-0.26305294
-0.26305294
-0.26305294
-0.27222478
-0.28139663
-0.29056844
-0.2951544
-0.28598255
-0.28139663
-0.2768107
-0.2768107
-0.28139663
-0.28598255
-0.28598255
-0.29056844
-0.2951544
-0.29974028
-0.30432624
-0.30432624
-0.30432624
-0.30891213
-0.31349808
-0.31808397
-0.31808397
-0.31808397
-0.31808397
-0.32266992
-0.32725582
-0.32266992
-0.32266992
-0.32266992
-0.33184174
-0.33642766
-0.33184174
-0.32725582
-0.33184174
-0.3455995
-0.35477135
-0.35477135
-0.35018542
-0.3455995
-0.35018542
-0.35477135
-0.36394316
-0.36394316
-0.36394316
-0.3685291
-0.37311503
-0.37770092
-0.37770092
-0.37311503
-0.37770092
-0.38228685
-0.39145872
-0.39145872
-0.39145872
-0.3960446
-0.40063053
-0.4052165
-0.40980238
-0.40980238
-0.4052165
-0.4052165
-0.40980238
-0.4143883
-0.4143883
-0.41897422
-0.41897422
-0.4235601
-0.4235601
-0.432732
-0.4419038
-0.44648975
-0.44648975
-0.44648975
-0.44648975
-0.45107567
-0.4602475
-0.46483344
-0.4602475
-0.4602475
-0.4602475
-0.46941933
-0.47400525
-0.47859117
-0.48317707
-0.48317707
-0.47859117
-0.47859117
-0.48317707
-0.4923489
-0.50152075
-0.49693483
-0.4923489
-0.4923489
-0.50152075
-0.5106926
-0.5106926
-0.50610673
-0.50152075
-0.50610673
-0.5152785
-0.51986444
-0.5244504
-0.5244504
-0.5244504
-0.5244504
-0.5336222
-0.54279405
-0.54279405
-0.5382081
-0.5290363
-0.5290363
-0.5336222
-0.54279405
-0.5519659
-0.5519659
-0.5519659
-0.5519659
-0.5565518
-0.5565518
-0.5519659
-0.5519659
-0.56572366
-0.5748955
-0.5748955
-0.5703096
-0.5703096
-0.5748955
-0.5748955
-0.5748955
-0.5794814
-0.58865327
-0.59782505
-0.59782505
-0.59782505
-0.59782505
-0.59782505
-0.59782505
-0.59782505
-0.60241103
-0.60241103
-0.60241103
-0.60241103
-0.60699695
-0.61616874
-0.6207547
-0.61616874
-0.6115829
-0.6115829
-0.62534064
-0.6299265
-0.62534064
-0.61616874
-0.6115829
-0.6207547
-0.6345124
-0.6436843
-0.6436843
-0.6345124
-0.6299265
-0.6299265
-0.63909835
-0.6528561
-0.65744203
-0.65744203
-0.6528561
-0.6482702
-0.6482702
-0.6482702
-0.6528561
-0.65744203
-0.6528561
-0.65744203
-0.662028
-0.6666139
-0.6711998
-0.6666139
-0.6666139
-0.6711998
-0.68037164
-0.68037164
-0.68037164
-0.6757857
-0.6757857
-0.6757857
-0.68037164
-0.68495756
-0.68495756
-0.6895435
-0.6895435
-0.6895435
-0.6895435
-0.6941294
-0.6987153
-0.6941294
-0.6895435
-0.6895435
-0.6941294
-0.6941294
-0.6987153
-0.6987153
-0.70330125
-0.7078872
-0.7124731
-0.7124731
-0.7124731
-0.7124731
-0.7124731
-0.7124731
-0.7078872
-0.70330125
-0.70330125
-0.7078872
-0.717059
-0.72164494
-0.72164494
-0.717059
-0.7124731
-0.7124731
-0.717059
-0.72164494
-0.72164494
-0.717059
-0.717059
-0.72164494
-0.72164494
-0.72164494
-0.717059
-0.717059
-0.72164494
-0.72164494
-0.72164494
-0.72164494
-0.72164494
-0.72164494
-0.72164494
-0.72623086
-0.72623086
-0.72164494
-0.7124731
-0.717059
-0.72164494
-0.72623086
-0.72164494
-0.72164494
-0.72164494
-0.72623086
-0.72623086
-0.72623086
-0.72164494
-0.717059
-0.72164494
-0.72164494
-0.72164494
-0.717059
-0.72164494
-0.72623086
-0.72623086
-0.72623086
-0.72164494
-0.72164494
-0.72164494
-0.717059
-0.7124731
-0.7124731
-0.717059
-0.72164494
-0.72164494
-0.72164494
-0.72164494
-0.72164494
-0.72164494
-0.7124731
-0.7124731
-0.7124731
-0.7124731
-0.717059
-0.717059
-0.7124731
-0.7078872
-0.7078872
-0.7124731
-0.72164494
-0.72164494
-0.72164494
-0.717059
-0.7124731
-0.7078872
-0.7124731
-0.717059
-0.7124731
-0.7078872
-0.7124731
-0.7124731
-0.7124731
-0.7124731
-0.7124731
-0.7078872
-0.70330125
-0.70330125
-0.70330125
-0.70330125
-0.7078872
-0.7078872
-0.7124731
-0.7078872
-0.7078872
-0.70330125
-0.6941294
-0.6941294
-0.6941294
-0.6987153
-0.70330125
-0.70330125
-0.6987153
-0.6941294
-0.6941294
-0.6987153
-0.70330125
-0.70330125
-0.70330125
-0.6987153
-0.6941294
-0.6895435
-0.6895435
-0.6941294
-0.6895435
-0.68037164
-0.68037164
-0.68495756
-0.6895435
-0.6895435
-0.6895435
-0.68495756
-0.68495756
-0.68495756
-0.68495756
-0.68495756
-0.68037164
-0.6757857
-0.6757857
-0.6757857
-0.6757857
-0.6711998
-0.6711998
-0.6711998
-0.6666139
-0.6666139
-0.6711998
-0.6757857
-0.6711998
-0.6711998
-0.6711998
-0.6711998
-0.6711998
-0.6666139
-0.6666139
-0.662028
-0.65744203
-0.65744203
-0.662028
-0.662028
-0.662028
-0.65744203
-0.6528561
-0.6482702
-0.6482702
-0.6482702
-0.6528561
-0.6482702
-0.63909835
-0.6345124
-0.6345124
-0.63909835
-0.63909835
-0.63909835
-0.6436843
-0.63909835
-0.6345124
-0.6345124
-0.63909835
-0.63909835
-0.6299265
-0.61616874
-0.6115829
-0.6115829
-0.61616874
-0.61616874
-0.6115829
-0.60699695
-0.6115829
-0.61616874
-0.6115829
-0.60241103
-0.60241103
-0.60699695
-0.61616874
-0.6115829
-0.60699695
-0.59782505
-0.5932392
-0.58865327
-0.58865327
-0.58865327
-0.58865327
-0.58406734
-0.5794814
-0.5748955
-0.5748955
-0.5794814
-0.5794814
-0.5794814
-0.5703096
-0.56113774
-0.5565518
-0.5565518
-0.56113774
-0.56572366
-0.56113774
-0.5565518
-0.5519659
-0.54279405
-0.54279405
-0.54279405
-0.54279405
-0.54279405
-0.54738
-0.54279405
-0.5382081
-0.5290363
-0.5244504
-0.51986444
-0.5152785
-0.5106926
-0.5152785
-0.51986444
-0.51986444
-0.51986444
-0.5152785
-0.5152785
-0.51986444
-0.51986444
-0.5152785
-0.50610673
-0.50152075
-0.49693483
-0.4923489
-0.4923489
-0.49693483
-0.49693483
-0.4923489
-0.48317707
-0.47859117
-0.47859117
-0.47859117
-0.47859117
-0.47859117
-0.47400525
-0.46941933
-0.46941933
-0.46941933
-0.46941933
-0.46483344
-0.45566157
-0.45566157
-0.4602475
-0.46483344
-0.4602475
-0.45566157
-0.45107567
-0.44648975
-0.44648975
-0.4419038
-0.4419038
-0.4419038
-0.43731788
-0.43731788
-0.432732
-0.432732
-0.42814606
-0.41897422
-0.4143883
-0.41897422
-0.41897422
-0.41897422
-0.41897422
-0.41897422
-0.4143883
-0.40980238
-0.40980238
-0.4052165
-0.4052165
-0.4052165
-0.4052165
-0.4052165
-0.4052165
-0.4052165
-0.40063053
-0.3960446
-0.3960446
-0.3960446
-0.39145872
-0.3868728
-0.38228685
-0.37770092
-0.38228685
-0.38228685
-0.37770092
-0.37311503
-0.3685291
-0.3685291
-0.3685291
-0.3685291
-0.37770092
-0.37770092
-0.37311503
-0.3685291
-0.36394316
-0.3685291
-0.3685291
-0.3685291
-0.36394316
-0.35935724
-0.35477135
-0.35935724
-0.35935724
-0.35477135
-0.35018542
-0.34101358
-0.34101358
-0.3455995
-0.35477135
-0.35018542
-0.34101358
-0.33642766
-0.3455995
-0.3455995
-0.34101358
-0.33642766
-0.33642766
-0.34101358
-0.34101358
-0.33184174
-0.32266992
-0.32266992
-0.32266992
-0.32725582
-0.32725582
-0.32725582
-0.32725582
-0.32266992
-0.31349808
-0.30891213
-0.30891213
-0.31808397
-0.32266992
-0.31349808
-0.30891213
-0.30432624
-0.30891213
-0.31349808
-0.31349808
-0.30891213
-0.30432624
-0.29974028
-0.29974028
-0.29974028
-0.2951544
-0.29056844
-0.2951544
-0.30432624
-0.30891213
-0.29974028
-0.29056844
-0.28139663
-0.2768107
-0.28139663
-0.28139663
-0.28598255
-0.28598255
-0.29056844
-0.29056844
-0.28598255
-0.28139663
-0.2768107
-0.2768107
-0.28139663
-0.28598255
-0.28139663
-0.2768107
-0.2768107
-0.27222478
-0.27222478
-0.27222478
-0.27222478
-0.27222478
-0.26763886
-0.26305294
-0.26305294
-0.26763886
-0.27222478
-0.27222478
-0.26763886
-0.26305294
-0.25846702
-0.26305294
-0.26763886
-0.26763886
-0.26763886
-0.26305294
-0.26763886
-0.26763886
-0.26305294
-0.25846702
-0.25388113
-0.25388113
-0.25388113
-0.25846702
-0.25846702
-0.25388113
-0.25846702
-0.26763886
-0.26305294
-0.25846702
-0.25846702
-0.25846702
-0.25846702
-0.25388113
-0.25388113
-0.25388113
-0.25846702
-0.25388113
-0.24929518
-0.25388113
-0.25846702
-0.25846702
-0.25388113
-0.25388113
-0.25846702
-0.25846702
-0.25846702
-0.25388113
-0.24470928
-0.24470928
-0.24929518
-0.25388113
-0.24929518
-0.24470928
-0.23553744
-0.24012333
-0.24012333
-0.24470928
-0.24012333
-0.24012333
-0.24470928
-0.24929518
-0.24470928
-0.24470928
-0.24470928
-0.24929518
-0.24470928
-0.24012333
-0.24470928
-0.24929518
-0.24929518
-0.24470928
-0.24470928
-0.24929518
-0.24929518
-0.24470928
-0.24470928
-0.24470928
-0.24929518
-0.25388113
-0.25388113
-0.25388113
-0.25388113
-0.25388113
-0.25388113
-0.25388113
-0.25388113
-0.25846702
-0.26305294
-0.27222478
-0.27222478
-0.27222478
-0.26763886
-0.26763886
-0.27222478
-0.27222478
-0.27222478
-0.27222478
-0.27222478
-0.27222478
-0.2768107
-0.2768107
-0.28139663
-0.28139663
-0.28139663
-0.2768107
-0.27222478
-0.27222478
-0.27222478
-0.26763886
-0.26305294
-0.26763886
-0.27222478
-0.28139663
-0.2768107
-0.27222478
-0.26305294
-0.26763886
-0.2768107
-0.2768107
-0.27222478
-0.26305294
-0.25846702
-0.25846702
-0.26305294
-0.26305294
-0.26305294
-0.26305294
-0.26305294
-0.25846702
-0.25846702
-0.25388113
-0.25388113
-0.25388113
-0.24929518
-0.24929518
-0.25388113
-0.25846702
-0.26305294
-0.25846702
-0.25388113
-0.25846702
-0.25846702
-0.25846702
-0.25846702
-0.25846702
-0.25846702
-0.25846702
-0.25388113
-0.25846702
-0.26305294
-0.26763886
-0.26763886
-0.26305294
-0.26763886
-0.27222478
-0.27222478
-0.26763886
-0.26763886
-0.26763886
-0.27222478
-0.27222478
-0.27222478
-0.26763886
-0.26763886
-0.26763886
-0.26763886
-0.26763886
-0.27222478
-0.27222478
-0.2768107
-0.2768107
-0.2768107
-0.2768107
-0.2768107
-0.2768107
-0.2768107
-0.2768107
-0.27222478
-0.2768107
-0.28139663
-0.28139663
-0.2768107
-0.28139663
-0.28598255
-0.29056844
-0.29056844
-0.28598255
-0.28139663
-0.2768107
-0.28139663
-0.28598255
-0.29056844
-0.28598255
-0.28139663
-0.2768107
-0.2768107
-0.2768107
-0.2768107
-0.2768107
-0.2768107
-0.28139663
-0.28598255
-0.29056844
-0.28598255
-0.28139663
-0.2768107
-0.28139663
-0.28598255
-0.2951544
-0.2951544
-0.29056844
-0.28598255
-0.28598255
-0.28598255
-0.28598255
-0.29056844
-0.2951544
-0.29974028
-0.2951544
-0.2951544
-0.29974028
-0.30432624
-0.30891213
-0.30891213
-0.30891213
-0.30891213
-0.30432624
-0.30432624
-0.30432624
-0.31349808
-0.31808397
-0.32266992
-0.32266992
-0.31808397
-0.31808397
-0.32266992
-0.32725582
-0.33184174
-0.33184174
-0.33184174
-0.33184174
-0.33642766
-0.34101358
-0.34101358
-0.34101358
-0.3455995
-0.3455995
-0.35018542
-0.3455995
-0.3455995
-0.34101358
-0.3455995
-0.35018542
-0.35477135
-0.35935724
-0.35935724
-0.35477135
-0.35935724
-0.36394316
-0.36394316
-0.36394316
-0.36394316
-0.3685291
-0.37311503
-0.38228685
-0.3868728
-0.3868728
-0.38228685
-0.37311503
-0.3685291
-0.37311503
-0.38228685
-0.3868728
-0.3868728
-0.38228685
-0.38228685
-0.37770092
-0.37770092
-0.38228685
-0.38228685
-0.38228685
-0.37770092
-0.37311503
-0.37311503
-0.37311503
-0.37311503
-0.37770092
-0.37770092
-0.37770092
-0.37770092
-0.37311503
-0.37311503
-0.37311503
-0.37770092
-0.37770092
-0.37311503
-0.37311503
-0.3685291
-0.3685291
-0.3685291
-0.3685291
-0.37311503
-0.3685291
-0.35935724
-0.35477135
-0.35477135
-0.35935724
-0.35477135
-0.35477135
-0.35477135
-0.35477135
-0.35477135
-0.35477135
-0.35018542
-0.3455995
-0.34101358
-0.34101358
-0.3455995
-0.35018542
-0.35018542
-0.35018542
-0.34101358
-0.33642766
-0.3455995
-0.35018542
-0.34101358
-0.33184174
-0.33184174
-0.34101358
-0.3455995
-0.3455995
-0.33642766
-0.33184174
-0.33184174
-0.33642766
-0.33642766
-0.33642766
-0.33184174
-0.33184174
-0.32725582
-0.32266992
-0.31808397
-0.31808397
-0.31349808
-0.30891213
-0.30891213
-0.31349808
-0.31808397
-0.32266992
-0.32266992
-0.32266992
-0.31808397
-0.31349808
-0.31808397
-0.32266992
-0.32725582
-0.32725582
-0.32266992
-0.32266992
-0.32266992
-0.32266992
-0.31808397
-0.31808397
-0.31808397
-0.31808397
-0.31808397
-0.31808397
-0.31808397
-0.31808397
-0.31808397
-0.31349808
-0.30891213
-0.31349808
-0.31808397
-0.31808397
-0.31808397
-0.31349808
-0.31349808
-0.31349808
-0.32266992
-0.32725582
-0.32266992
-0.31808397
-0.31349808
-0.31808397
-0.32266992
-0.31808397
-0.31808397
-0.31808397
-0.32266992
-0.32725582
-0.32266992
-0.32266992
-0.32266992
-0.32725582
-0.33184174
-0.33184174
-0.33184174
-0.32725582
-0.32725582
-0.32725582
-0.32725582
-0.33184174
-0.33642766
-0.34101358
-0.33642766
-0.33642766
-0.33184174
-0.33184174
-0.33184174
-0.33642766
-0.33642766
-0.34101358
-0.3455995
-0.3455995
-0.33642766
-0.33184174
-0.33642766
-0.3455995
-0.35018542
-0.3455995
-0.34101358
-0.33642766
-0.33642766
-0.33642766
-0.34101358
-0.34101358
-0.33642766
-0.33642766
-0.33642766
-0.34101358
-0.34101358
-0.3455995
-0.3455995
-0.3455995
-0.3455995
-0.3455995
-0.34101358
-0.33642766
-0.32725582
-0.32725582
-0.32266992
-0.32725582
-0.33184174
-0.33184174
-0.33184174
-0.32725582
-0.32266992
-0.32725582
-0.32725582
-0.32266992
-0.31349808
-0.31349808
-0.31349808
-0.31808397
-0.31349808
-0.30891213
-0.30432624
-0.29974028
-0.29974028
-0.29974028
-0.30432624
-0.30891213
-0.31349808
-0.30891213
-0.30891213
-0.30432624
-0.29974028
-0.29974028
-0.2951544
-0.29056844
-0.28139663
-0.2768107
-0.28598255
-0.2951544
-0.2951544
-0.28139663
-0.2768107
-0.2768107
-0.28139663
-0.28139663
-0.27222478
-0.26305294
-0.26305294
-0.26763886
-0.26763886
-0.26305294
-0.25846702
-0.26305294
-0.25846702
-0.25388113
-0.24929518
-0.24929518
-0.24929518
-0.24470928
-0.24470928
-0.24470928
-0.24470928
-0.24470928
-0.24470928
-0.24470928
-0.24012333
-0.24470928
-0.24470928
-0.24012333
-0.23095152
-0.23095152
-0.23095152
-0.23553744
-0.23553744
-0.23095152
-0.2263656
-0.2263656
-0.22177967
-0.21719375
-0.21719375
-0.21260783
-0.21260783
-0.21260783
-0.21260783
-0.21260783
-0.21260783
-0.21260783
-0.21260783
-0.21260783
-0.21260783
-0.20802191
-0.20802191
-0.20343599
-0.19885007
-0.19426414
-0.19426414
-0.18967822
-0.19426414
-0.19426414
-0.19426414
-0.19426414
-0.19426414
-0.19426414
-0.18967822
-0.18509233
-0.18050638
-0.17592049
-0.17592049
-0.17592049
-0.17592049
-0.18050638
-0.18050638
-0.17592049
-0.17133453
-0.17133453
-0.17133453
-0.17133453
-0.16674864
-0.16674864
-0.16674864
-0.16216272
-0.1575768
-0.1575768
-0.16216272
-0.16674864
-0.16674864
-0.16216272
-0.1575768
-0.15299088
-0.1575768
-0.1575768
-0.16216272
-0.1575768
-0.14840496
-0.14381903
-0.14381903
-0.15299088
-0.14840496
-0.13923311
-0.12547535
-0.13006127
-0.13464719
-0.14381903
-0.13923311
-0.13923311
-0.13464719
-0.13464719
-0.13464719
-0.13464719
-0.13464719
-0.13006127
-0.12547535
-0.12088943
-0.12088943
-0.12088943
-0.11630351
-0.11171759
-0.11630351
-0.12088943
-0.12547535
-0.12547535
-0.12088943
-0.12088943
-0.11630351
-0.11171759
-0.107131675
-0.10254575
-0.10254575
-0.107131675
-0.11171759
-0.107131675
-0.09795983
-0.08878799
-0.084202066
-0.084202066
-0.08878799
-0.09795983
-0.09795983
-0.09795983
-0.08878799
-0.07961616
-0.07961616
-0.084202066
-0.084202066
-0.07961616
-0.07503024
-0.070444316
-0.070444316
-0.070444316
-0.07503024
-0.07503024
-0.07961616
-0.07961616
-0.07503024
-0.07503024
-0.065858394
-0.06127248
-0.056686558
-0.056686558
-0.06127248
-0.06127248
-0.056686558
-0.056686558
-0.056686558
-0.056686558
-0.047514714
-0.047514714
-0.056686558
-0.065858394
-0.065858394
-0.06127248
-0.047514714
-0.042928796
-0.047514714
-0.052100636
-0.056686558
-0.052100636
-0.047514714
-0.047514714
-0.042928796
-0.042928796
-0.047514714
-0.052100636
-0.056686558
-0.056686558
-0.047514714
-0.042928796
-0.047514714
-0.052100636
-0.056686558
-0.052100636
-0.042928796
-0.038342874
-0.042928796
-0.047514714
-0.056686558
-0.06127248
-0.056686558
-0.056686558
-0.056686558
-0.056686558
-0.056686558
-0.052100636
-0.052100636
-0.052100636
-0.056686558
-0.056686558
-0.052100636
-0.047514714
-0.047514714
-0.052100636
-0.052100636
-0.06127248
-0.065858394
-0.065858394
-0.06127248
-0.06127248
-0.06127248
-0.06127248
-0.06127248
-0.06127248
-0.06127248
-0.06127248
-0.06127248
-0.056686558
-0.056686558
-0.06127248
-0.056686558
-0.056686558
-0.056686558
-0.06127248
-0.065858394
-0.065858394
-0.065858394
-0.070444316
-0.07961616
-0.07961616
-0.07961616
-0.07503024
-0.070444316
-0.07503024
-0.070444316
-0.065858394
-0.065858394
-0.070444316
-0.07503024
-0.07503024
-0.07503024
-0.084202066
-0.08878799
-0.084202066
-0.07503024
-0.070444316
-0.07961616
-0.08878799
-0.09337391
-0.09337391
-0.09337391
-0.09337391
-0.08878799
-0.084202066
-0.084202066
-0.08878799
-0.09337391
-0.09337391
-0.09795983
-0.09795983
-0.09795983
-0.10254575
-0.10254575
-0.09337391
-0.09337391
-0.09795983
-0.107131675
-0.107131675
-0.10254575
-0.10254575
-0.107131675
-0.11630351
-0.11630351
-0.11171759
-0.11171759
-0.11171759
-0.11171759
-0.107131675
-0.107131675
-0.11171759
-0.11171759
-0.11630351
-0.11630351
-0.12547535
-0.12547535
-0.12088943
-0.12088943
-0.12088943
-0.12088943
-0.12088943
-0.12088943
-0.12088943
-0.12088943
-0.12547535
-0.13006127
-0.13464719
-0.13464719
-0.13006127
-0.12547535
-0.13006127
-0.13464719
-0.13923311
-0.13923311
-0.13464719
-0.13464719
-0.13464719
-0.13923311
-0.14840496
-0.14840496
-0.14840496
-0.14381903
-0.14381903
-0.14840496
-0.14840496
-0.14840496
-0.14840496
-0.14840496
-0.14840496
-0.15299088
-0.1575768
-0.15299088
-0.15299088
-0.15299088
-0.1575768
-0.1575768
-0.15299088
-0.1575768
-0.16216272
-0.16216272
-0.16216272
-0.16216272
-0.16216272
-0.16216272
-0.16216272
-0.1575768
-0.1575768
-0.1575768
-0.15299088
-0.1575768
-0.16674864
