# Supplementary material for: Performances of the PIPER scalable child human body model in accident reconstruction
Source: PLoS One. 2017 Nov 14;12(11):e0187916. doi: 10.1371/journal.pone.0187916 (PMC5685610; doi:10.1371/journal.pone.0187916)
Supplement: S3 Data — This zip folder contains input accelerations for reproducibility of the accident reconstruction. Also, the readings from the dummy sensor are reported for reproducibility of the calculations. (ZIP) [file pone.0187916.s011.zip › CHANNEL/RAC03.023]

Test object number          :1
Name of the channel         :
Laboratory channel code     :16NECKUP00Q6MOYP
Customer channel code       :16NECKUP00Q6MOYP
Channel code                :16NECKUP00Q6MOYP
Unit                        :Nm
Direction                   :Y
Dimension                   :MO
Transducer type             :SN0117/Y/MO
Pre-filter type             :4000Hz 6pole Butterworth (device internal)
Cut off frequency           :4000.0
Channel frequency class     :2000
Channel amplitude class     :150.0
Reference channel           :implicit
Reference channel name      :NOVALUE
Data source                 :transducer
Data status                 :ok
Sampling interval           :5.0E-5
Bit resolution              :16
.ValidationRemark           :Seulement la gamme [-0.4096 sec; 40.0 sec] a �t� lue. Gamme demand�e: [-6.0 sec; 40.0 sec].
Time of first sample        :-0.2
Number of samples           :14000
First global maximum value  :39.732277
Time of maximum value       :0.10085
First global minimum value  :-27.541529
Time of minimum value       :0.2003
Start offset interval       :-0.1
End offset interval         :-0.05
0.11323334
0.11782794
0.1270171
0.1270171
0.12242253
0.11782794
0.11782794
0.11782794
0.11782794
0.11323334
0.11782794
0.11782794
0.11782794
0.11782794
0.11323334
0.11323334
0.10863878
0.11323334
0.12242253
0.1270171
0.1270171
0.12242253
0.11782794
0.11323334
0.11323334
0.11782794
0.1270171
0.1270171
0.12242253
0.11782794
0.11782794
0.12242253
0.12242253
0.11323334
0.10863878
0.10863878
0.10863878
0.11323334
0.11323334
0.11323334
0.11323334
0.11323334
0.11323334
0.11323334
0.10863878
0.10863878
0.104044214
0.104044214
0.11323334
0.11782794
0.11782794
0.11323334
0.104044214
0.09944962
0.104044214
0.10863878
0.10863878
0.104044214
0.09944962
0.104044214
0.10863878
0.104044214
0.094855055
0.094855055
0.094855055
0.094855055
0.094855055
0.094855055
0.094855055
0.09026049
0.094855055
0.094855055
0.094855055
0.09026049
0.0856659
0.09026049
0.09026049
0.094855055
0.09026049
0.09026049
0.09026049
0.09026049
0.09026049
0.0856659
0.08107132
0.0856659
0.09026049
0.094855055
0.094855055
0.0856659
0.08107132
0.08107132
0.08107132
0.08107132
0.08107132
0.07647675
0.07647675
0.08107132
0.0856659
0.0856659
0.08107132
0.08107132
0.08107132
0.07188216
0.06728758
0.06728758
0.07188216
0.07188216
0.07188216
0.06728758
0.062693015
0.06728758
0.07188216
0.07188216
0.06728758
0.06728758
0.06728758
0.07188216
0.06728758
0.062693015
0.053503856
0.053503856
0.062693015
0.06728758
0.06728758
0.05809842
0.05809842
0.05809842
0.05809842
0.05809842
0.05809842
0.062693015
0.062693015
0.06728758
0.062693015
0.05809842
0.053503856
0.048909277
0.044314682
0.03512554
0.03512554
0.039720118
0.048909277
0.053503856
0.05809842
0.05809842
0.053503856
0.044314682
0.039720118
0.03512554
0.03512554
0.03512554
0.03512554
0.039720118
0.039720118
0.039720118
0.03512554
0.030530974
0.030530974
0.03512554
0.03512554
0.03512554
0.030530974
0.030530974
0.030530974
0.030530974
0.030530974
0.030530974
0.02593638
0.021341816
0.016747236
0.016747236
0.021341816
0.02593638
0.02593638
0.021341816
0.021341816
0.016747236
0.016747236
0.016747236
0.021341816
0.016747236
0.016747236
0.021341816
0.021341816
0.016747236
0.012152657
0.0029634982
0.0029634982
0.0075580776
0.012152657
0.0075580776
0.0029634982
-0.0016310811
0.0029634982
0.0075580776
0.0029634982
-0.0062256604
-0.0062256604
-0.0016310811
0.0029634982
0.0029634982
-0.0016310811
-0.0016310811
-0.0016310811
0.0029634982
0.0029634982
-0.0016310811
-0.010820225
-0.010820225
-0.010820225
-0.010820225
-0.010820225
-0.010820225
-0.015414804
-0.020009384
-0.015414804
-0.010820225
-0.0062256604
-0.0062256604
-0.015414804
-0.024603963
-0.024603963
-0.020009384
-0.015414804
-0.015414804
-0.020009384
-0.029198542
-0.029198542
-0.029198542
-0.024603963
-0.029198542
-0.0383877
-0.0383877
-0.03379312
-0.029198542
-0.029198542
-0.029198542
-0.03379312
-0.0383877
-0.0383877
-0.0383877
-0.0383877
-0.0383877
-0.04298228
-0.04757686
-0.04757686
-0.04298228
-0.04298228
-0.04298228
-0.04757686
-0.05217143
-0.05217143
-0.04757686
-0.0383877
-0.0383877
-0.04298228
-0.04757686
-0.05217143
-0.04757686
-0.04298228
-0.04298228
-0.04298228
-0.04757686
-0.05676601
-0.05676601
-0.05676601
-0.05676601
-0.05676601
-0.05676601
-0.05217143
-0.04757686
-0.04298228
-0.04757686
-0.05217143
-0.05217143
-0.05217143
-0.05676601
-0.061360583
-0.061360583
-0.061360583
-0.05676601
-0.05217143
-0.05217143
-0.05217143
-0.05217143
-0.05676601
-0.05676601
-0.05217143
-0.04757686
-0.04757686
-0.05676601
-0.06595516
-0.061360583
-0.061360583
-0.061360583
-0.061360583
-0.061360583
-0.061360583
-0.061360583
-0.061360583
-0.05676601
-0.061360583
-0.061360583
-0.061360583
-0.061360583
-0.05676601
-0.05676601
-0.05676601
-0.05676601
-0.05676601
-0.05676601
-0.05217143
-0.05217143
-0.05676601
-0.05676601
-0.05676601
-0.05676601
-0.061360583
-0.05676601
-0.05676601
-0.05676601
-0.05676601
-0.05217143
-0.04757686
-0.04757686
-0.05217143
-0.05676601
-0.05676601
-0.05676601
-0.05217143
-0.04757686
-0.04298228
-0.0383877
-0.04298228
-0.05676601
-0.06595516
-0.061360583
-0.04757686
-0.0383877
-0.04298228
-0.05217143
-0.05676601
-0.05217143
-0.05217143
-0.04757686
-0.0383877
-0.0383877
-0.04298228
-0.04757686
-0.04757686
-0.04757686
-0.04298228
-0.04757686
-0.05676601
-0.061360583
-0.061360583
-0.05676601
-0.05676601
-0.05217143
-0.04298228
-0.0383877
-0.04298228
-0.04757686
-0.04757686
-0.04757686
-0.04298228
-0.04298228
-0.0383877
-0.0383877
-0.04298228
-0.04298228
-0.0383877
-0.0383877
-0.04298228
-0.04298228
-0.0383877
-0.03379312
-0.029198542
-0.029198542
-0.0383877
-0.0383877
-0.0383877
-0.0383877
-0.04298228
-0.04298228
-0.0383877
-0.03379312
-0.0383877
-0.04298228
-0.04298228
-0.04298228
-0.04298228
-0.04298228
-0.04298228
-0.0383877
-0.0383877
-0.03379312
-0.029198542
-0.024603963
-0.024603963
-0.024603963
-0.029198542
-0.03379312
-0.0383877
-0.0383877
-0.029198542
-0.024603963
-0.03379312
-0.04298228
-0.04298228
-0.0383877
-0.029198542
-0.024603963
-0.024603963
-0.029198542
-0.03379312
-0.03379312
-0.03379312
-0.03379312
-0.029198542
-0.03379312
-0.03379312
-0.029198542
-0.029198542
-0.024603963
-0.024603963
-0.029198542
-0.03379312
-0.03379312
-0.029198542
-0.024603963
-0.020009384
-0.024603963
-0.03379312
-0.0383877
-0.03379312
-0.029198542
-0.020009384
-0.020009384
-0.024603963
-0.03379312
-0.04298228
-0.04757686
-0.0383877
-0.03379312
-0.03379312
-0.0383877
-0.03379312
-0.03379312
-0.03379312
-0.03379312
-0.0383877
-0.0383877
-0.04298228
-0.04298228
-0.04298228
-0.03379312
-0.029198542
-0.029198542
-0.0383877
-0.04298228
-0.04298228
-0.04298228
-0.04298228
-0.04757686
-0.05217143
-0.05676601
-0.05676601
-0.05217143
-0.05217143
-0.05676601
-0.05217143
-0.04757686
-0.05217143
-0.05676601
-0.05676601
-0.05217143
-0.04757686
-0.04298228
-0.04298228
-0.04757686
-0.05217143
-0.061360583
-0.06595516
-0.06595516
-0.061360583
-0.061360583
-0.07054974
-0.07514431
-0.07514431
-0.07054974
-0.07054974
-0.07054974
-0.07054974
-0.07054974
-0.07054974
-0.07514431
-0.08433347
-0.08433347
-0.0797389
-0.07514431
-0.0797389
-0.08433347
-0.0797389
-0.07514431
-0.07514431
-0.08433347
-0.09352263
-0.10271178
-0.10271178
-0.09352263
-0.09352263
-0.09352263
-0.08892805
-0.08892805
-0.09352263
-0.09352263
-0.09811721
-0.10730636
-0.10730636
-0.10730636
-0.10271178
-0.10730636
-0.11649552
-0.11649552
-0.11190093
-0.11190093
-0.11190093
-0.11649552
-0.11649552
-0.12109009
-0.12568466
-0.12109009
-0.11649552
-0.11190093
-0.11649552
-0.13027924
-0.1394684
-0.1394684
-0.13027924
-0.13027924
-0.13487382
-0.1394684
-0.1394684
-0.13487382
-0.13487382
-0.13487382
-0.1394684
-0.1394684
-0.13487382
-0.1394684
-0.14406298
-0.15325214
-0.15325214
-0.15325214
-0.14865756
-0.14865756
-0.14406298
-0.14865756
-0.15784672
-0.16244128
-0.16244128
-0.16244128
-0.16244128
-0.16703586
-0.16703586
-0.17163044
-0.17622502
-0.1808196
-0.17622502
-0.17163044
-0.16703586
-0.16703586
-0.17163044
-0.17622502
-0.1808196
-0.1808196
-0.1808196
-0.1808196
-0.1808196
-0.1808196
-0.17622502
-0.17622502
-0.1808196
-0.19000876
-0.19000876
-0.19000876
-0.19000876
-0.19000876
-0.1991979
-0.20379248
-0.1991979
-0.19460332
-0.19460332
-0.1991979
-0.19460332
-0.19460332
-0.1991979
-0.20379248
-0.21298164
-0.20838706
-0.1991979
-0.19460332
-0.19460332
-0.1991979
-0.20838706
-0.21298164
-0.20838706
-0.20838706
-0.20838706
-0.21298164
-0.20838706
-0.20838706
-0.20379248
-0.1991979
-0.19460332
-0.19460332
-0.20379248
-0.21298164
-0.21757622
-0.21298164
-0.21298164
-0.21298164
-0.21757622
-0.21298164
-0.21298164
-0.20838706
-0.20379248
-0.20838706
-0.21757622
-0.21757622
-0.21757622
-0.21757622
-0.21298164
-0.20838706
-0.20379248
-0.1991979
-0.20379248
-0.20838706
-0.21757622
-0.21757622
-0.21298164
-0.20838706
-0.20379248
-0.20838706
-0.21298164
-0.21298164
-0.21298164
-0.21757622
-0.21298164
-0.20838706
-0.20838706
-0.20838706
-0.21298164
-0.21298164
-0.21298164
-0.20379248
-0.1991979
-0.20379248
-0.20838706
-0.20379248
-0.19460332
-0.19460332
-0.1991979
-0.20379248
-0.20379248
-0.1991979
-0.19460332
-0.19000876
-0.18541418
-0.18541418
-0.19000876
-0.19460332
-0.1991979
-0.20379248
-0.20379248
-0.20379248
-0.1991979
-0.19000876
-0.18541418
-0.18541418
-0.19000876
-0.1991979
-0.1991979
-0.19000876
-0.1808196
-0.1808196
-0.1808196
-0.1808196
-0.1808196
-0.1808196
-0.18541418
-0.18541418
-0.1808196
-0.1808196
-0.18541418
-0.18541418
-0.18541418
-0.1808196
-0.17163044
-0.17163044
-0.17163044
-0.17622502
-0.17163044
-0.17163044
-0.17622502
-0.1808196
-0.17622502
-0.16703586
-0.16703586
-0.16703586
-0.17163044
-0.16703586
-0.15784672
-0.15325214
-0.16244128
-0.17163044
-0.17163044
-0.17163044
-0.16703586
-0.16244128
-0.16244128
-0.16244128
-0.16244128
-0.16244128
-0.15784672
-0.14865756
-0.14865756
-0.15784672
-0.16244128
-0.15784672
-0.14865756
-0.14406298
-0.14865756
-0.15325214
-0.14865756
-0.14406298
-0.1394684
-0.1394684
-0.1394684
-0.13487382
-0.13487382
-0.1394684
-0.14406298
-0.14406298
-0.1394684
-0.13487382
-0.1394684
-0.1394684
-0.1394684
-0.13487382
-0.13027924
-0.13027924
-0.13487382
-0.13027924
-0.13027924
-0.13027924
-0.12568466
-0.13027924
-0.13487382
-0.13487382
-0.13487382
-0.13027924
-0.12568466
-0.12109009
-0.12109009
-0.12568466
-0.12568466
-0.12109009
-0.11649552
-0.12109009
-0.13027924
-0.13027924
-0.13027924
-0.12568466
-0.12568466
-0.12568466
-0.12109009
-0.11649552
-0.11649552
-0.11649552
-0.12109009
-0.11649552
-0.11649552
-0.12109009
-0.12568466
-0.12109009
-0.11649552
-0.12109009
-0.12109009
-0.12109009
-0.12109009
-0.11649552
-0.11649552
-0.12109009
-0.11649552
-0.11190093
-0.11190093
-0.11649552
-0.12109009
-0.12568466
-0.12568466
-0.12568466
-0.12568466
-0.12109009
-0.11649552
-0.11649552
-0.11649552
-0.11649552
-0.12568466
-0.13027924
-0.12568466
-0.12109009
-0.12109009
-0.12568466
-0.12109009
-0.12109009
-0.12109009
-0.12568466
-0.12568466
-0.12109009
-0.11190093
-0.10730636
-0.11649552
-0.13027924
-0.13487382
-0.13027924
-0.12109009
-0.11649552
-0.12109009
-0.12568466
-0.12109009
-0.12109009
-0.12109009
-0.12109009
-0.12109009
-0.12109009
-0.12568466
-0.12109009
-0.12109009
-0.12109009
-0.12568466
-0.12568466
-0.12568466
-0.12568466
-0.12568466
-0.12568466
-0.12568466
-0.13027924
-0.13487382
-0.13487382
-0.12568466
-0.12568466
-0.13027924
-0.1394684
-0.1394684
-0.13027924
-0.12109009
-0.12568466
-0.13027924
-0.13487382
-0.13487382
-0.1394684
-0.14865756
-0.15325214
-0.14865756
-0.14406298
-0.14406298
-0.14406298
-0.14406298
-0.1394684
-0.1394684
-0.1394684
-0.1394684
-0.1394684
-0.14406298
-0.14406298
-0.14406298
-0.14406298
-0.14865756
-0.14406298
-0.14406298
-0.14406298
-0.14865756
-0.15325214
-0.15784672
-0.15325214
-0.14865756
-0.14406298
-0.14406298
-0.14865756
-0.14865756
-0.15325214
-0.15325214
-0.15325214
-0.14865756
-0.14865756
-0.15325214
-0.15784672
-0.15784672
-0.15784672
-0.15784672
-0.15784672
-0.15325214
-0.15325214
-0.16244128
-0.16244128
-0.16244128
-0.16244128
-0.16703586
-0.16244128
-0.15784672
-0.15784672
-0.16244128
-0.16703586
-0.16703586
-0.16244128
-0.16244128
-0.16703586
-0.17163044
-0.17163044
-0.17622502
-0.17163044
-0.17163044
-0.17163044
-0.17163044
-0.17163044
-0.17622502
-0.17622502
-0.17622502
-0.17622502
-0.1808196
-0.17622502
-0.17163044
-0.17163044
-0.1808196
-0.18541418
-0.1808196
-0.1808196
-0.18541418
-0.18541418
-0.1808196
-0.17622502
-0.1808196
-0.18541418
-0.18541418
-0.1808196
-0.1808196
-0.1808196
-0.1808196
-0.1808196
-0.1808196
-0.1808196
-0.1808196
-0.18541418
-0.18541418
-0.18541418
-0.19000876
-0.19000876
-0.19000876
-0.18541418
-0.18541418
-0.18541418
-0.19000876
-0.19000876
-0.19000876
-0.1808196
-0.18541418
-0.19000876
-0.1991979
-0.19000876
-0.1808196
-0.17163044
-0.1808196
-0.19000876
-0.19460332
-0.19460332
-0.19460332
-0.19460332
-0.19000876
-0.19000876
-0.19000876
-0.19000876
-0.19000876
-0.19000876
-0.1808196
-0.1808196
-0.1808196
-0.18541418
-0.19000876
-0.19000876
-0.19460332
-0.19460332
-0.19460332
-0.19460332
-0.19000876
-0.19000876
-0.19460332
-0.19460332
-0.19460332
-0.18541418
-0.18541418
-0.19000876
-0.19460332
-0.19000876
-0.19000876
-0.19000876
-0.19460332
-0.1991979
-0.19460332
-0.19000876
-0.19000876
-0.19460332
-0.19460332
-0.19000876
-0.18541418
-0.1808196
-0.18541418
-0.1991979
-0.20838706
-0.20379248
-0.19460332
-0.19000876
-0.19000876
-0.19000876
-0.19460332
-0.19000876
-0.19000876
-0.18541418
-0.19000876
-0.19460332
-0.1991979
-0.20838706
-0.20379248
-0.1991979
-0.19460332
-0.19460332
-0.19460332
-0.19000876
-0.19000876
-0.1991979
-0.20379248
-0.1991979
-0.19000876
-0.18541418
-0.18541418
-0.19000876
-0.19460332
-0.1991979
-0.1991979
-0.1991979
-0.1991979
-0.19460332
-0.19000876
-0.19000876
-0.19460332
-0.19460332
-0.19000876
-0.18541418
-0.19000876
-0.19460332
-0.19460332
-0.19460332
-0.19000876
-0.19460332
-0.1991979
-0.1991979
-0.19460332
-0.19460332
-0.19000876
-0.19000876
-0.19460332
-0.1991979
-0.1991979
-0.1991979
-0.1991979
-0.1991979
-0.19460332
-0.19000876
-0.19460332
-0.1991979
-0.1991979
-0.19460332
-0.19000876
-0.19460332
-0.1991979
-0.20379248
-0.20379248
-0.19460332
-0.19000876
-0.18541418
-0.19000876
-0.19460332
-0.1991979
-0.1991979
-0.19460332
-0.19460332
-0.19460332
-0.19000876
-0.18541418
-0.19000876
-0.1991979
-0.20379248
-0.20838706
-0.20838706
-0.20838706
-0.20379248
-0.19000876
-0.17622502
-0.1808196
-0.19000876
-0.1991979
-0.1991979
-0.1991979
-0.1991979
-0.1991979
-0.19460332
-0.18541418
-0.18541418
-0.19000876
-0.19460332
-0.19460332
-0.19460332
-0.19000876
-0.1808196
-0.17622502
-0.17622502
-0.17622502
-0.17622502
-0.17622502
-0.17163044
-0.17163044
-0.17622502
-0.17622502
-0.17622502
-0.17163044
-0.17163044
-0.16703586
-0.16244128
-0.16244128
-0.17163044
-0.17622502
-0.1808196
-0.17622502
-0.17163044
-0.16703586
-0.16244128
-0.16244128
-0.17163044
-0.17622502
-0.17163044
-0.16703586
-0.15784672
-0.16244128
-0.16703586
-0.16703586
-0.16703586
-0.16244128
-0.16703586
-0.17163044
-0.17163044
-0.16703586
-0.16244128
-0.16244128
-0.16244128
-0.16244128
-0.15784672
-0.15325214
-0.15784672
-0.15784672
-0.16244128
-0.16244128
-0.15784672
-0.15784672
-0.15784672
-0.16244128
-0.15784672
-0.15325214
-0.14865756
-0.15325214
-0.15325214
-0.14406298
-0.1394684
-0.14406298
-0.15325214
-0.15325214
-0.15325214
-0.14865756
-0.14865756
-0.14406298
-0.1394684
-0.13487382
-0.13487382
-0.13487382
-0.13487382
-0.1394684
-0.13487382
-0.13487382
-0.13487382
-0.1394684
-0.1394684
-0.14406298
-0.14406298
-0.1394684
-0.13027924
-0.13487382
-0.1394684
-0.14406298
-0.14406298
-0.14406298
-0.1394684
-0.13487382
-0.13487382
-0.1394684
-0.13487382
-0.13027924
-0.13027924
-0.13027924
-0.13027924
-0.13027924
-0.12568466
-0.12109009
-0.12109009
-0.12568466
-0.13027924
-0.13027924
-0.13027924
-0.12568466
-0.11649552
-0.11190093
-0.11190093
-0.11649552
-0.12109009
-0.11649552
-0.11190093
-0.11190093
-0.12568466
-0.13487382
-0.13487382
-0.12568466
-0.11190093
-0.11190093
-0.12109009
-0.12568466
-0.13487382
-0.13027924
-0.12568466
-0.11649552
-0.11649552
-0.11649552
-0.11649552
-0.11649552
-0.11649552
-0.11649552
-0.11649552
-0.11649552
-0.12109009
-0.12109009
-0.12109009
-0.12109009
-0.12109009
-0.11649552
-0.11190093
-0.11190093
-0.11649552
-0.12568466
-0.12568466
-0.12109009
-0.11649552
-0.11649552
-0.11649552
-0.12568466
-0.13487382
-0.13027924
-0.12109009
-0.11190093
-0.11190093
-0.11649552
-0.11649552
-0.11649552
-0.11190093
-0.11190093
-0.11649552
-0.11649552
-0.11190093
-0.11649552
-0.12109009
-0.11649552
-0.11649552
-0.11649552
-0.12109009
-0.12109009
-0.11190093
-0.10271178
-0.10271178
-0.10730636
-0.11649552
-0.11649552
-0.11649552
-0.11649552
-0.11649552
-0.11649552
-0.11649552
-0.11190093
-0.11190093
-0.11649552
-0.11649552
-0.11649552
-0.11649552
-0.11649552
-0.11649552
-0.11190093
-0.11190093
-0.11649552
-0.11649552
-0.11649552
-0.10730636
-0.10271178
-0.10271178
-0.10730636
-0.11190093
-0.10730636
-0.10271178
-0.10271178
-0.10730636
-0.10730636
-0.10730636
-0.10271178
-0.10271178
-0.10730636
-0.10730636
-0.10730636
-0.10730636
-0.10730636
-0.10730636
-0.10730636
-0.10271178
-0.09811721
-0.09352263
-0.09811721
-0.09811721
-0.09811721
-0.10271178
-0.10271178
-0.10271178
-0.10271178
-0.09811721
-0.09811721
-0.09352263
-0.08892805
-0.08892805
-0.08892805
-0.08892805
-0.08433347
-0.08433347
-0.08433347
-0.08892805
-0.08892805
-0.08433347
-0.08892805
-0.09352263
-0.09352263
-0.09352263
-0.09352263
-0.09352263
-0.08892805
-0.0797389
-0.0797389
-0.08892805
-0.09352263
-0.08892805
-0.08892805
-0.08433347
-0.08433347
-0.08892805
-0.08892805
-0.08433347
-0.0797389
-0.0797389
-0.0797389
-0.08433347
-0.08433347
-0.0797389
-0.07514431
-0.07514431
-0.07514431
-0.07054974
-0.07054974
-0.07054974
-0.07054974
-0.07054974
-0.07054974
-0.07514431
-0.0797389
-0.0797389
-0.0797389
-0.07054974
-0.06595516
-0.06595516
-0.06595516
-0.06595516
-0.07054974
-0.07514431
-0.0797389
-0.0797389
-0.0797389
-0.07514431
-0.07054974
-0.07514431
-0.07514431
-0.07514431
-0.07514431
-0.07514431
-0.0797389
-0.07514431
-0.07054974
-0.07514431
-0.0797389
-0.08433347
-0.0797389
-0.07054974
-0.06595516
-0.07054974
-0.0797389
-0.0797389
-0.07054974
-0.07514431
-0.0797389
-0.0797389
-0.07514431
-0.07514431
-0.07514431
-0.0797389
-0.0797389
-0.0797389
-0.0797389
-0.0797389
-0.08433347
-0.0797389
-0.0797389
-0.08433347
-0.08892805
-0.09352263
-0.09352263
-0.08433347
-0.0797389
-0.08433347
-0.08892805
-0.08892805
-0.09352263
-0.08892805
-0.08433347
-0.08433347
-0.08433347
-0.08433347
-0.08433347
-0.08433347
-0.08892805
-0.09352263
-0.09352263
-0.09352263
-0.09352263
-0.08892805
-0.08892805
-0.08892805
-0.08892805
-0.09352263
-0.09811721
-0.10730636
-0.10730636
-0.10730636
-0.10271178
-0.10271178
-0.11190093
-0.11649552
-0.11649552
-0.11649552
-0.11649552
-0.11649552
-0.11190093
-0.11190093
-0.11649552
-0.12568466
-0.13027924
-0.12568466
-0.12109009
-0.11649552
-0.11649552
-0.12109009
-0.12109009
-0.12568466
-0.12568466
-0.13027924
-0.1394684
-0.1394684
-0.1394684
-0.1394684
-0.1394684
-0.13487382
-0.13027924
-0.12109009
-0.12568466
-0.13027924
-0.13487382
-0.1394684
-0.14406298
-0.14865756
-0.14406298
-0.1394684
-0.1394684
-0.14406298
-0.15325214
-0.15784672
-0.15784672
-0.14865756
-0.14865756
-0.14865756
-0.15325214
-0.16244128
-0.16703586
-0.16244128
-0.15325214
-0.14865756
-0.15784672
-0.16703586
-0.17622502
-0.17622502
-0.17622502
-0.17622502
-0.17622502
-0.17163044
-0.17163044
-0.17163044
-0.17622502
-0.17622502
-0.17622502
-0.1808196
-0.19000876
-0.1991979
-0.19460332
-0.19000876
-0.1808196
-0.18541418
-0.19460332
-0.1991979
-0.19460332
-0.18541418
-0.19000876
-0.19460332
-0.19460332
-0.19460332
-0.19460332
-0.19460332
-0.1991979
-0.20379248
-0.1991979
-0.1991979
-0.20379248
-0.20379248
-0.20379248
-0.20379248
-0.20838706
-0.21298164
-0.21757622
-0.21757622
-0.21298164
-0.21298164
-0.21757622
-0.21757622
-0.2221708
-0.2221708
-0.2221708
-0.22676538
-0.23135996
-0.23135996
-0.23595452
-0.23595452
-0.24054912
-0.24514368
-0.24514368
-0.23595452
-0.23595452
-0.24054912
-0.24514368
-0.24973826
-0.24514368
-0.24054912
-0.24054912
-0.24514368
-0.24514368
-0.24514368
-0.24514368
-0.24054912
-0.24514368
-0.24973826
-0.25433284
-0.24973826
-0.24973826
-0.24973826
-0.24973826
-0.24973826
-0.24973826
-0.25433284
-0.2589274
-0.263522
-0.263522
-0.263522
-0.263522
-0.263522
-0.263522
-0.263522
-0.2589274
-0.25433284
-0.2589274
-0.2681166
-0.27271116
-0.27730572
-0.2819003
-0.2819003
-0.2819003
-0.27730572
-0.27271116
-0.27271116
-0.27271116
-0.27271116
-0.27271116
-0.27271116
-0.27271116
-0.27730572
-0.27730572
-0.27730572
-0.27730572
-0.2819003
-0.2819003
-0.2819003
-0.2819003
-0.27730572
-0.27730572
-0.27730572
-0.27730572
-0.2819003
-0.2819003
-0.28649488
-0.28649488
-0.2819003
-0.2819003
-0.28649488
-0.2819003
-0.27730572
-0.2819003
-0.29108948
-0.29568404
-0.28649488
-0.2819003
-0.2819003
-0.29108948
-0.29108948
-0.29108948
-0.29108948
-0.29108948
-0.29568404
-0.29568404
-0.29108948
-0.29108948
-0.29108948
-0.29568404
-0.29568404
-0.29568404
-0.3002786
-0.3002786
-0.3002786
-0.30487317
-0.30487317
-0.30946776
-0.30487317
-0.3002786
-0.30487317
-0.30946776
-0.30946776
-0.30487317
-0.29568404
-0.29108948
-0.29108948
-0.29108948
-0.29568404
-0.3002786
-0.30487317
-0.30946776
-0.30946776
-0.30946776
-0.3002786
-0.29568404
-0.3002786
-0.30946776
-0.30946776
-0.30487317
-0.3002786
-0.30946776
-0.30946776
-0.30487317
-0.3002786
-0.3002786
-0.30487317
-0.31406236
-0.31406236
-0.31865692
-0.3232515
-0.3232515
-0.31865692
-0.31406236
-0.31406236
-0.31865692
-0.3232515
-0.3232515
-0.31865692
-0.31865692
-0.31865692
-0.3232515
-0.3232515
-0.31865692
-0.31865692
-0.31406236
-0.31406236
-0.31865692
-0.32784608
-0.33244067
-0.33703524
-0.33703524
-0.32784608
-0.31865692
-0.31406236
-0.31406236
-0.3232515
-0.33244067
-0.33244067
-0.32784608
-0.3232515
-0.3232515
-0.32784608
-0.32784608
-0.33244067
-0.33244067
-0.33244067
-0.33244067
-0.33244067
-0.33244067
-0.32784608
-0.32784608
-0.32784608
-0.32784608
-0.32784608
-0.33244067
-0.33244067
-0.33703524
-0.34622437
-0.34622437
-0.3416298
-0.3416298
-0.33703524
-0.3416298
-0.34622437
-0.350819
-0.350819
-0.34622437
-0.34622437
-0.34622437
-0.34622437
-0.3416298
-0.3416298
-0.3416298
-0.350819
-0.35541356
-0.36000812
-0.35541356
-0.350819
-0.350819
-0.35541356
-0.36000812
-0.36000812
-0.350819
-0.3416298
-0.34622437
-0.35541356
-0.36000812
-0.36460268
-0.36460268
-0.36919728
-0.36919728
-0.36919728
-0.36919728
-0.36919728
-0.36919728
-0.36919728
-0.36919728
-0.36919728
-0.37379187
-0.37379187
-0.37379187
-0.36919728
-0.36919728
-0.36919728
-0.37379187
-0.37379187
-0.37379187
-0.36919728
-0.37379187
-0.37838644
-0.382981
-0.382981
-0.37838644
-0.37379187
-0.37838644
-0.3875756
-0.39676476
-0.39676476
-0.3875756
-0.382981
-0.37838644
-0.382981
-0.3875756
-0.39676476
-0.39676476
-0.40135932
-0.40135932
-0.40135932
-0.39676476
-0.39676476
-0.39676476
-0.39676476
-0.39676476
-0.40135932
-0.40135932
-0.39676476
-0.3875756
-0.3875756
-0.39217016
-0.39676476
-0.39676476
-0.39217016
-0.3875756
-0.39217016
-0.40135932
-0.40135932
-0.40595388
-0.41054845
-0.41054845
-0.41514307
-0.41514307
-0.41054845
-0.40595388
-0.40595388
-0.41054845
-0.41514307
-0.41054845
-0.40595388
-0.40595388
-0.41054845
-0.41973764
-0.42892677
-0.4243322
-0.41514307
-0.41054845
-0.41514307
-0.41973764
-0.41973764
-0.4243322
-0.4243322
-0.41973764
-0.41514307
-0.41054845
-0.41514307
-0.41973764
-0.4243322
-0.41973764
-0.41514307
-0.41973764
-0.4243322
-0.42892677
-0.41973764
-0.41514307
-0.41054845
-0.41514307
-0.41514307
-0.41514307
-0.41054845
-0.41054845
-0.41514307
-0.41973764
-0.4243322
-0.42892677
-0.42892677
-0.41973764
-0.41973764
-0.4243322
-0.4243322
-0.42892677
-0.4335214
-0.43811595
-0.4335214
-0.4243322
-0.41973764
-0.41973764
-0.4243322
-0.42892677
-0.4243322
-0.41973764
-0.41973764
-0.41973764
-0.4243322
-0.42892677
-0.42892677
-0.42892677
-0.4243322
-0.42892677
-0.4335214
-0.4335214
-0.4335214
-0.42892677
-0.42892677
-0.42892677
-0.42892677
-0.42892677
-0.42892677
-0.42892677
-0.4243322
-0.4243322
-0.4243322
-0.42892677
-0.4335214
-0.42892677
-0.42892677
-0.42892677
-0.4335214
-0.4335214
-0.42892677
-0.42892677
-0.42892677
-0.42892677
-0.42892677
-0.42892677
-0.42892677
-0.42892677
-0.4335214
-0.43811595
-0.43811595
-0.4335214
-0.42892677
-0.41973764
-0.41973764
-0.4243322
-0.42892677
-0.4243322
-0.41973764
-0.4243322
-0.42892677
-0.42892677
-0.4335214
-0.4335214
-0.4335214
-0.42892677
-0.42892677
-0.4335214
-0.4335214
-0.42892677
-0.42892677
-0.42892677
-0.4335214
-0.43811595
-0.44271052
-0.44271052
-0.43811595
-0.4335214
-0.4335214
-0.42892677
-0.4243322
-0.4243322
-0.42892677
-0.42892677
-0.42892677
-0.4243322
-0.4243322
-0.42892677
-0.42892677
-0.42892677
-0.4243322
-0.4243322
-0.41973764
-0.4243322
-0.4243322
-0.4243322
-0.42892677
-0.4335214
-0.42892677
-0.4243322
-0.42892677
-0.4335214
-0.4335214
-0.4335214
-0.4335214
-0.4335214
-0.42892677
-0.4243322
-0.41973764
-0.41973764
-0.41514307
-0.41973764
-0.4243322
-0.4243322
-0.4243322
-0.4243322
-0.4243322
-0.41973764
-0.41973764
-0.41973764
-0.41973764
-0.4243322
-0.4243322
-0.42892677
-0.4243322
-0.41514307
-0.41514307
-0.4243322
-0.4243322
-0.41973764
-0.41054845
-0.41054845
-0.41973764
-0.4243322
-0.41973764
-0.41514307
-0.41514307
-0.4243322
-0.4243322
-0.41514307
-0.41054845
-0.41054845
-0.41514307
-0.41973764
-0.41973764
-0.41973764
-0.41514307
-0.41054845
-0.41514307
-0.41514307
-0.41514307
-0.41514307
-0.41514307
-0.41973764
-0.41514307
-0.41054845
-0.41054845
-0.41054845
-0.41054845
-0.41514307
-0.41514307
-0.41514307
-0.41054845
-0.40595388
-0.41054845
-0.41973764
-0.41973764
-0.41514307
-0.40595388
-0.40135932
-0.40595388
-0.40595388
-0.40595388
-0.40135932
-0.40135932
-0.40135932
-0.40595388
-0.41054845
-0.41054845
-0.40595388
-0.39676476
-0.39676476
-0.39676476
-0.39676476
-0.39676476
-0.39217016
-0.39217016
-0.39676476
-0.39676476
-0.39676476
-0.39217016
-0.39217016
-0.3875756
-0.382981
-0.382981
-0.39217016
-0.39676476
-0.39217016
-0.3875756
-0.3875756
-0.39217016
-0.39217016
-0.39217016
-0.3875756
-0.382981
-0.37838644
-0.382981
-0.382981
-0.37838644
-0.37379187
-0.37379187
-0.37379187
-0.37379187
-0.37379187
-0.37379187
-0.36919728
-0.36919728
-0.36919728
-0.36919728
-0.36460268
-0.36460268
-0.36919728
-0.36919728
-0.36919728
-0.36460268
-0.35541356
-0.350819
-0.350819
-0.35541356
-0.35541356
-0.35541356
-0.36000812
-0.36000812
-0.36000812
-0.36000812
-0.35541356
-0.35541356
-0.35541356
-0.35541356
-0.35541356
-0.35541356
-0.350819
-0.3416298
-0.33703524
-0.33703524
-0.3416298
-0.34622437
-0.350819
-0.350819
-0.3416298
-0.33703524
-0.33244067
-0.33244067
-0.33703524
-0.33703524
-0.33703524
-0.33244067
-0.3232515
-0.3232515
-0.3232515
-0.3232515
-0.32784608
-0.32784608
-0.3232515
-0.3232515
-0.3232515
-0.31865692
-0.31406236
-0.31406236
-0.31406236
-0.31865692
-0.31865692
-0.31406236
-0.30487317
-0.3002786
-0.29568404
-0.29568404
-0.3002786
-0.30487317
-0.30946776
-0.30487317
-0.3002786
-0.29568404
-0.28649488
-0.28649488
-0.29108948
-0.29568404
-0.3002786
-0.29568404
-0.29108948
-0.28649488
-0.28649488
-0.2819003
-0.2819003
-0.27730572
-0.27730572
-0.27271116
-0.2681166
-0.2681166
-0.2681166
-0.27271116
-0.2681166
-0.263522
-0.263522
-0.2589274
-0.2589274
-0.25433284
-0.25433284
-0.25433284
-0.25433284
-0.25433284
-0.24973826
-0.24973826
-0.24973826
-0.25433284
-0.24973826
-0.24514368
-0.24514368
-0.24514368
-0.24514368
-0.24054912
-0.23135996
-0.22676538
-0.23135996
-0.23135996
-0.23135996
-0.2221708
-0.21757622
-0.2221708
-0.22676538
-0.22676538
-0.22676538
-0.22676538
-0.23135996
-0.22676538
-0.21757622
-0.21298164
-0.20838706
-0.20838706
-0.21298164
-0.20838706
-0.20379248
-0.20379248
-0.20379248
-0.20838706
-0.20838706
-0.20838706
-0.20838706
-0.20379248
-0.1991979
-0.1991979
-0.1991979
-0.1991979
-0.1991979
-0.1991979
-0.19460332
-0.19000876
-0.18541418
-0.18541418
-0.18541418
-0.18541418
-0.18541418
-0.1808196
-0.17622502
-0.17163044
-0.17622502
-0.1808196
-0.18541418
-0.18541418
-0.1808196
-0.18541418
-0.18541418
-0.1808196
-0.17163044
-0.16703586
-0.17163044
-0.17622502
-0.1808196
-0.1808196
-0.17163044
-0.16703586
-0.16244128
-0.15325214
-0.15325214
-0.15784672
-0.16244128
-0.16244128
-0.16244128
-0.15784672
-0.14865756
-0.14406298
-0.14406298
-0.14406298
-0.14406298
-0.14865756
-0.15325214
-0.15325214
-0.14865756
-0.1394684
-0.13487382
-0.1394684
-0.14406298
-0.14406298
-0.14406298
-0.1394684
-0.1394684
-0.1394684
-0.1394684
-0.1394684
-0.13487382
-0.13487382
-0.13487382
-0.1394684
-0.1394684
-0.13027924
-0.12109009
-0.12109009
-0.12568466
-0.12568466
-0.12568466
-0.12568466
-0.12568466
-0.12109009
-0.12109009
-0.12109009
-0.12109009
-0.12109009
-0.11649552
-0.12109009
-0.11649552
-0.11190093
-0.11190093
-0.11190093
-0.11649552
-0.11190093
-0.11190093
-0.11190093
-0.11649552
-0.11649552
-0.11190093
-0.10271178
-0.10271178
-0.10730636
-0.10730636
-0.10271178
-0.10271178
-0.09811721
-0.09811721
-0.10271178
-0.10730636
-0.10730636
-0.10271178
-0.09811721
-0.09352263
-0.09352263
-0.08892805
-0.08892805
-0.08433347
-0.08892805
-0.09352263
-0.09811721
-0.09352263
-0.09352263
-0.08892805
-0.08892805
-0.08892805
-0.08892805
-0.08433347
-0.0797389
-0.0797389
-0.08433347
-0.08892805
-0.09352263
-0.08892805
-0.08433347
-0.0797389
-0.0797389
-0.0797389
-0.08433347
-0.0797389
-0.07514431
-0.07054974
-0.06595516
-0.07054974
-0.07054974
-0.06595516
-0.06595516
-0.06595516
-0.06595516
-0.06595516
-0.061360583
-0.06595516
-0.07054974
-0.07054974
-0.061360583
-0.05676601
-0.061360583
-0.061360583
-0.061360583
-0.05676601
-0.05676601
-0.061360583
-0.06595516
-0.06595516
-0.061360583
-0.05676601
-0.05217143
-0.05217143
-0.05676601
-0.05676601
-0.05676601
-0.05217143
-0.04757686
-0.04298228
-0.04757686
-0.05217143
-0.04757686
-0.04757686
-0.05217143
-0.05217143
-0.05217143
-0.04757686
-0.04298228
-0.0383877
-0.04298228
-0.04298228
-0.04757686
-0.04757686
-0.04757686
-0.04757686
-0.04298228
-0.0383877
-0.03379312
-0.029198542
-0.029198542
-0.03379312
-0.0383877
-0.0383877
-0.03379312
-0.029198542
-0.029198542
-0.029198542
-0.024603963
-0.020009384
-0.024603963
-0.024603963
-0.024603963
-0.024603963
-0.03379312
-0.0383877
-0.03379312
-0.024603963
-0.010820225
-0.010820225
-0.020009384
-0.029198542
-0.029198542
-0.024603963
-0.020009384
-0.015414804
-0.010820225
-0.0062256604
-0.010820225
-0.015414804
-0.015414804
-0.010820225
-0.010820225
-0.010820225
-0.010820225
-0.010820225
-0.0062256604
-0.0016310811
-0.0016310811
0.0029634982
0.0029634982
0.0029634982
0.0029634982
-0.0016310811
-0.0016310811
0.0029634982
0.0029634982
0.0075580776
0.012152657
0.0075580776
0.0029634982
0.0029634982
-0.0016310811
0.0029634982
0.0029634982
0.0029634982
0.0029634982
0.0029634982
0.0075580776
0.012152657
0.016747236
0.016747236
0.016747236
0.016747236
0.016747236
0.02593638
0.021341816
0.016747236
0.012152657
0.016747236
0.021341816
0.021341816
0.021341816
0.021341816
0.021341816
0.02593638
0.030530974
0.030530974
0.030530974
0.030530974
0.03512554
0.039720118
0.039720118
0.03512554
0.03512554
0.03512554
0.03512554
0.039720118
0.03512554
0.03512554
0.03512554
0.039720118
0.044314682
0.048909277
0.048909277
0.053503856
0.053503856
0.053503856
0.044314682
0.044314682
0.048909277
0.053503856
0.053503856
0.048909277
0.053503856
0.053503856
0.05809842
0.05809842
0.05809842
0.06728758
0.07188216
0.07188216
0.06728758
0.062693015
0.062693015
0.05809842
0.062693015
0.06728758
0.06728758
0.06728758
0.07188216
0.07647675
0.08107132
0.08107132
0.0856659
0.09026049
0.09026049
0.0856659
0.08107132
0.08107132
0.08107132
0.09026049
0.094855055
0.09026049
0.09026049
0.09026049
0.094855055
0.094855055
0.09026049
0.09026049
0.09026049
0.094855055
0.09944962
0.09944962
0.09944962
0.09944962
0.104044214
0.104044214
0.104044214
0.104044214
0.104044214
0.104044214
0.104044214
0.10863878
0.10863878
0.11323334
0.11323334
0.11323334
0.11782794
0.11782794
0.11782794
0.11323334
0.11782794
0.12242253
0.1270171
0.12242253
0.12242253
0.12242253
0.11782794
0.12242253
0.1270171
0.13161166
0.13161166
0.13161166
0.13161166
0.13161166
0.13161166
0.13161166
0.13620625
0.14080082
0.14539538
0.14539538
0.14080082
0.14080082
0.14539538
0.15458454
0.15917914
0.15917914
0.15917914
0.15458454
0.14998998
0.14539538
0.14539538
0.14539538
0.14539538
0.14080082
0.14080082
0.14998998
0.15458454
0.15917914
0.16377373
0.16377373
0.15917914
0.15917914
0.15917914
0.15917914
0.15458454
0.15458454
0.16377373
0.1683683
0.1683683
0.16377373
0.16377373
0.1683683
0.17755745
0.17755745
0.17755745
0.17296286
0.1683683
0.1683683
0.1683683
0.17296286
0.17296286
0.17296286
0.17755745
0.18215202
0.18674658
0.18215202
0.17755745
0.17755745
0.17296286
0.17755745
0.18215202
0.18674658
0.18215202
0.18215202
0.18215202
0.19134118
0.19593577
0.19134118
0.18674658
0.18674658
0.18674658
0.19134118
0.19134118
0.19134118
0.19134118
0.19593577
0.20053034
0.2051249
0.20053034
0.19593577
0.20053034
0.20053034
0.19593577
0.19593577
0.20053034
0.20053034
0.20053034
0.20053034
0.20053034
0.19593577
0.19134118
0.19593577
0.20053034
0.2051249
0.2051249
0.2051249
0.20053034
0.19593577
0.19593577
0.20053034
0.20053034
0.2051249
0.2051249
0.20053034
0.20053034
0.2051249
0.2097195
0.21431406
0.21431406
0.2097195
0.2097195
0.2097195
0.21431406
0.21431406
0.2051249
0.20053034
0.20053034
0.2097195
0.21431406
0.21431406
0.2097195
0.2051249
0.2051249
0.21431406
0.21431406
0.2097195
0.2097195
0.21431406
0.22350322
0.22350322
0.21431406
0.2097195
0.2051249
0.2097195
0.21431406
0.21890862
0.21890862
0.21431406
0.21431406
0.21431406
0.21431406
0.21431406
0.21431406
0.21431406
0.21431406
0.21890862
0.21890862
0.21431406
0.2097195
0.2051249
0.20053034
0.2097195
0.21890862
0.22350322
0.21890862
0.21431406
0.21890862
0.22350322
0.22809778
0.22809778
0.21890862
0.21431406
0.21431406
0.21431406
0.2097195
0.21431406
0.21890862
0.21890862
0.21890862
0.21890862
0.21431406
0.21431406
0.21890862
0.22350322
0.22350322
0.21890862
0.22350322
0.22350322
0.22350322
0.22350322
0.22350322
0.22350322
0.22809778
0.22809778
0.22809778
0.22809778
0.22350322
0.22809778
0.22350322
0.21890862
0.22350322
0.22350322
0.22809778
0.22809778
0.22809778
0.23269238
0.23728697
0.23728697
0.23269238
0.23269238
0.23728697
0.23728697
0.23728697
0.22809778
0.22350322
0.22350322
0.23269238
0.24188153
0.2464761
0.24188153
0.24188153
0.23728697
0.23728697
0.23728697
0.23728697
0.24188153
0.2464761
0.2464761
0.23728697
0.23728697
0.2464761
0.25107068
0.25107068
0.2464761
0.2464761
0.2464761
0.2464761
0.24188153
0.24188153
0.24188153
0.24188153
0.23728697
0.23728697
0.23728697
0.2464761
0.25566524
0.25566524
0.25107068
0.2464761
0.24188153
0.24188153
0.24188153
0.25107068
0.26025987
0.26025987
0.25566524
0.25566524
0.26485443
0.269449
0.26485443
0.25566524
0.25566524
0.25566524
0.26025987
0.26025987
0.26485443
0.26485443
0.26485443
0.26485443
0.26485443
0.26025987
0.26485443
0.269449
0.27404356
0.27404356
0.269449
0.26485443
0.269449
0.27404356
0.27863812
0.27404356
0.27404356
0.27863812
0.2832327
0.27863812
0.27404356
0.27404356
0.27863812
0.2832327
0.2832327
0.2832327
0.2832327
0.2832327
0.2832327
0.2832327
0.2832327
0.29242188
0.29701644
0.29242188
0.29242188
0.29242188
0.29242188
0.2878273
0.2878273
0.2878273
0.29242188
0.29701644
0.30161107
0.30161107
0.30161107
0.29701644
0.29701644
0.29701644
0.29701644
0.29701644
0.29701644
0.30161107
0.30620563
0.3108002
0.31998938
0.31998938
0.3108002
0.30620563
0.30620563
0.31539476
0.31998938
0.31539476
0.3108002
0.3108002
0.31539476
0.31998938
0.31998938
0.32458395
0.32458395
0.31998938
0.32458395
0.3291785
0.3291785
0.3291785
0.32458395
0.32458395
0.31998938
0.31539476
0.3108002
0.3108002
0.31998938
0.3291785
0.3291785
0.32458395
0.32458395
0.32458395
0.32458395
0.32458395
0.32458395
0.32458395
0.3291785
0.3291785
0.32458395
0.32458395
0.3291785
0.3291785
0.32458395
0.31998938
0.31998938
0.3291785
0.33377308
0.33377308
0.33836764
0.33377308
0.33377308
0.33377308
0.33836764
0.33836764
0.33377308
0.33836764
0.33836764
0.33836764
0.3291785
0.32458395
0.3291785
0.33377308
0.33377308
0.33377308
0.33377308
0.33377308
0.33836764
0.33836764
0.33377308
0.33377308
0.33377308
0.33836764
0.3429622
0.3429622
0.33836764
0.3291785
0.3291785
0.33377308
0.33836764
0.33836764
0.3429622
0.3429622
0.3429622
0.3429622
0.3429622
0.34755683
0.3521514
0.34755683
0.34755683
0.34755683
0.34755683
0.3429622
0.33836764
0.33836764
0.3429622
0.34755683
0.3429622
0.33836764
0.33836764
0.33836764
0.3429622
0.34755683
0.3521514
0.3521514
0.3521514
0.3429622
0.33836764
0.33836764
0.33836764
0.33836764
0.33377308
0.33836764
0.33836764
0.3429622
0.3429622
0.3429622
0.34755683
0.34755683
0.3429622
0.3429622
0.34755683
0.3521514
0.34755683
0.3429622
0.3429622
0.3429622
0.3429622
0.3429622
0.3429622
0.3429622
0.3429622
0.3429622
0.3429622
0.33836764
0.33377308
0.33377308
0.33377308
0.33836764
0.3429622
0.3521514
0.34755683
0.33836764
0.3291785
0.3291785
0.33836764
0.3429622
0.3429622
0.3429622
0.3429622
0.34755683
0.34755683
0.3429622
0.33836764
0.33836764
0.3429622
0.34755683
0.3429622
0.33836764
0.33377308
0.33836764
0.3429622
0.33836764
0.33377308
0.33836764
0.3429622
0.3429622
0.33836764
0.33377308
0.33377308
0.33377308
0.33377308
0.3291785
0.32458395
0.33377308
0.33836764
0.33836764
0.33377308
0.33377308
0.3291785
0.3291785
0.3291785
0.33377308
0.33377308
0.33377308
0.33836764
0.33836764
0.33377308
0.3291785
0.32458395
0.3291785
0.33377308
0.33377308
0.33377308
0.3291785
0.32458395
0.32458395
0.32458395
0.32458395
0.32458395
0.32458395
0.32458395
0.3291785
0.3291785
0.3291785
0.32458395
0.31998938
0.32458395
0.32458395
0.3291785
0.3291785
0.32458395
0.31998938
0.32458395
0.3291785
0.3291785
0.31998938
0.31539476
0.31539476
0.31998938
0.32458395
0.31998938
0.3108002
0.3108002
0.31539476
0.31998938
0.31998938
0.31539476
0.30620563
0.29701644
0.29242188
0.29701644
0.30620563
0.31539476
0.3108002
0.30620563
0.30620563
0.30620563
0.30620563
0.30620563
0.30161107
0.30161107
0.30161107
0.30620563
0.30161107
0.29701644
0.29701644
0.30161107
0.3108002
0.3108002
0.3108002
0.30620563
0.30161107
0.30161107
0.30161107
0.30161107
0.30620563
0.30161107
0.29701644
0.29242188
0.29242188
0.2878273
0.2878273
0.2878273
0.29242188
0.29242188
0.29242188
0.2878273
0.2832327
0.27863812
0.27863812
0.2878273
0.29242188
0.29701644
0.29242188
0.2878273
0.2832327
0.2832327
0.2832327
0.2832327
0.27863812
0.27863812
0.27404356
0.27404356
0.2832327
0.2878273
0.2832327
0.27404356
0.27404356
0.27404356
0.27404356
0.269449
0.269449
0.269449
0.27404356
0.27404356
0.26485443
0.26025987
0.26025987
0.25566524
0.25566524
0.26025987
0.26485443
0.26485443
0.26485443
0.26025987
0.25566524
0.25566524
0.25566524
0.25566524
0.25566524
0.25107068
0.2464761
0.2464761
0.25107068
0.25566524
0.25107068
0.24188153
0.23269238
0.22809778
0.23728697
0.2464761
0.2464761
0.2464761
0.23728697
0.23269238
0.23728697
0.23728697
0.23728697
0.23728697
0.23269238
0.23269238
0.23728697
0.23728697
0.23269238
0.22809778
0.22350322
0.22350322
0.22350322
0.22809778
0.21890862
0.2097195
0.2051249
0.2097195
0.21890862
0.21890862
0.21431406
0.21431406
0.2097195
0.2097195
0.2051249
0.2051249
0.2051249
0.2097195
0.21431406
0.22350322
0.21890862
0.2051249
0.19593577
0.19134118
0.19593577
0.19593577
0.19593577
0.19134118
0.19134118
0.19134118
0.20053034
0.20053034
0.18674658
0.18215202
0.17755745
0.17755745
0.17296286
0.17296286
0.17296286
0.17755745
0.17755745
0.17296286
0.17296286
0.17296286
0.17296286
0.1683683
0.16377373
0.15917914
0.15917914
0.15458454
0.15458454
0.15458454
0.15458454
0.15458454
0.14998998
0.14539538
0.14080082
0.14539538
0.14998998
0.14998998
0.13620625
0.1270171
0.1270171
0.13161166
0.13620625
0.13161166
0.13161166
0.1270171
0.1270171
0.1270171
0.12242253
0.1270171
0.1270171
0.1270171
0.12242253
0.11782794
0.11323334
0.10863878
0.10863878
0.11323334
0.11782794
0.12242253
0.12242253
0.11323334
0.10863878
0.10863878
0.104044214
0.104044214
0.104044214
0.104044214
0.104044214
0.094855055
0.09026049
0.0856659
0.0856659
0.0856659
0.08107132
0.08107132
0.08107132
0.08107132
0.07647675
0.07647675
0.07647675
0.08107132
0.07647675
0.07188216
0.06728758
0.06728758
0.07188216
0.07188216
0.06728758
0.062693015
0.053503856
0.053503856
0.053503856
0.053503856
0.053503856
0.053503856
0.048909277
0.044314682
0.039720118
0.03512554
0.03512554
0.030530974
0.030530974
0.02593638
0.021341816
0.021341816
0.021341816
0.021341816
0.02593638
0.030530974
0.021341816
0.016747236
0.016747236
0.016747236
0.016747236
0.012152657
0.0075580776
0.012152657
0.012152657
0.0075580776
0.0029634982
0.0029634982
0.0075580776
0.016747236
0.012152657
0.0075580776
-0.0062256604
-0.0062256604
-0.0062256604
-0.0016310811
0.0029634982
-0.0016310811
-0.010820225
-0.020009384
-0.029198542
-0.024603963
-0.024603963
-0.024603963
-0.020009384
-0.020009384
-0.024603963
-0.029198542
-0.03379312
-0.029198542
-0.029198542
-0.029198542
-0.03379312
-0.03379312
-0.03379312
-0.03379312
-0.0383877
-0.04298228
-0.04298228
-0.04298228
-0.0383877
-0.0383877
-0.04757686
-0.05217143
-0.05217143
-0.05217143
-0.04757686
-0.04757686
-0.04757686
-0.05217143
-0.05217143
-0.05676601
-0.061360583
-0.06595516
-0.07054974
-0.07054974
-0.06595516
-0.06595516
-0.06595516
-0.07054974
-0.07514431
-0.07514431
-0.07514431
-0.07514431
-0.07514431
-0.0797389
-0.07514431
-0.07514431
-0.0797389
-0.08433347
-0.08433347
-0.08433347
-0.09352263
-0.09811721
-0.09811721
-0.09811721
-0.09811721
-0.09811721
-0.09811721
-0.10730636
-0.11190093
-0.11649552
-0.11190093
-0.10271178
-0.09811721
-0.09352263
-0.09811721
-0.10730636
-0.11649552
-0.11190093
-0.10730636
-0.11190093
-0.11649552
-0.12568466
-0.12568466
-0.12109009
-0.12109009
-0.12568466
-0.13487382
-0.1394684
-0.13487382
-0.12568466
-0.12109009
-0.12109009
-0.13027924
-0.14406298
-0.14865756
-0.14406298
-0.1394684
-0.13487382
-0.1394684
-0.14406298
-0.14406298
-0.1394684
-0.13487382
-0.13487382
-0.14406298
-0.15784672
-0.16244128
-0.15784672
-0.15325214
-0.15325214
-0.15325214
-0.15784672
-0.16244128
-0.16244128
-0.16703586
-0.16244128
-0.16244128
-0.16244128
-0.16244128
-0.16244128
-0.16244128
-0.16244128
-0.16244128
-0.16244128
-0.16244128
-0.16703586
-0.16703586
-0.17622502
-0.18541418
-0.19000876
-0.19000876
-0.18541418
-0.18541418
-0.18541418
-0.19000876
-0.19000876
-0.19000876
-0.19000876
-0.19460332
-0.19460332
-0.19460332
-0.19460332
-0.20379248
-0.21298164
-0.21298164
-0.20838706
-0.20838706
-0.20838706
-0.20838706
-0.21757622
-0.21757622
-0.21757622
-0.21757622
-0.21757622
-0.21757622
-0.2221708
-0.2221708
-0.22676538
-0.23135996
-0.23135996
-0.22676538
-0.22676538
-0.22676538
-0.23135996
-0.23135996
-0.23595452
-0.23595452
-0.23595452
-0.23595452
-0.23595452
-0.23595452
-0.23135996
-0.22676538
-0.22676538
-0.23595452
-0.24514368
-0.24514368
-0.24054912
-0.24054912
-0.24514368
-0.25433284
-0.25433284
-0.24973826
-0.24514368
-0.24973826
-0.25433284
-0.2589274
-0.2589274
-0.2589274
-0.2589274
-0.2589274
-0.263522
-0.263522
-0.2681166
-0.27271116
-0.27271116
-0.2681166
-0.2589274
-0.2589274
-0.263522
-0.2681166
-0.27730572
-0.27730572
-0.27730572
-0.27271116
-0.27271116
-0.27730572
-0.27730572
-0.27730572
-0.27730572
-0.27730572
-0.2819003
-0.28649488
-0.28649488
-0.27730572
-0.27730572
-0.2819003
-0.29568404
-0.30946776
-0.30487317
-0.29568404
-0.28649488
-0.28649488
-0.29568404
-0.30487317
-0.30946776
-0.30946776
-0.3002786
-0.29568404
-0.3002786
-0.30946776
-0.30946776
-0.30946776
-0.30946776
-0.30946776
-0.30487317
-0.30487317
-0.30946776
-0.31865692
-0.32784608
-0.32784608
-0.31865692
-0.30946776
-0.31406236
-0.31865692
-0.31865692
-0.31865692
-0.3232515
-0.3232515
-0.3232515
-0.3232515
-0.3232515
-0.3232515
-0.33244067
-0.33703524
-0.33703524
-0.32784608
-0.3232515
-0.31865692
-0.32784608
-0.33703524
-0.3416298
-0.33703524
-0.33244067
-0.33244067
-0.33244067
-0.33244067
-0.33244067
-0.33244067
-0.33703524
-0.3416298
-0.3416298
-0.34622437
-0.34622437
-0.34622437
-0.34622437
-0.3416298
-0.33703524
-0.33703524
-0.3416298
-0.34622437
-0.34622437
-0.3416298
-0.33703524
-0.3416298
-0.350819
-0.350819
-0.34622437
-0.3416298
-0.3416298
-0.34622437
-0.350819
-0.350819
-0.34622437
-0.34622437
-0.34622437
-0.350819
-0.35541356
-0.35541356
-0.34622437
-0.3416298
-0.34622437
-0.35541356
-0.36000812
-0.36000812
-0.36000812
-0.36000812
-0.36000812
-0.36000812
-0.36000812
-0.36460268
-0.36460268
-0.36000812
-0.36000812
-0.36000812
-0.35541356
-0.35541356
-0.35541356
-0.36460268
-0.36919728
-0.36460268
-0.36000812
-0.36460268
-0.37379187
-0.36919728
-0.36460268
-0.35541356
-0.36000812
-0.36460268
-0.36919728
-0.36919728
-0.36460268
-0.36460268
-0.36460268
-0.36460268
-0.36460268
-0.36460268
-0.36919728
-0.36919728
-0.36919728
-0.37379187
-0.37379187
-0.37379187
-0.37379187
-0.37838644
-0.382981
-0.37838644
-0.36919728
-0.36460268
-0.36919728
-0.37838644
-0.3875756
-0.3875756
-0.37838644
-0.37838644
-0.382981
-0.382981
-0.37838644
-0.37838644
-0.37838644
-0.37838644
-0.382981
-0.37838644
-0.37838644
-0.37379187
-0.37379187
-0.37379187
-0.37838644
-0.37838644
-0.37838644
-0.37838644
-0.37379187
-0.37379187
-0.37838644
-0.382981
-0.37838644
-0.37379187
-0.37379187
-0.37379187
-0.382981
-0.382981
-0.3875756
-0.39217016
-0.39217016
-0.39217016
-0.3875756
-0.3875756
-0.39217016
-0.39217016
-0.39217016
-0.39217016
-0.39217016
-0.39217016
-0.39676476
-0.39217016
-0.3875756
-0.3875756
-0.39217016
-0.39676476
-0.40135932
-0.39676476
-0.39217016
-0.3875756
-0.39217016
-0.39217016
-0.39217016
-0.39217016
-0.40135932
-0.40595388
-0.41054845
-0.40595388
-0.39676476
-0.39676476
-0.40135932
-0.40595388
-0.40595388
-0.40595388
-0.40595388
-0.40135932
-0.40135932
-0.40135932
-0.41054845
-0.41514307
-0.41514307
-0.41054845
-0.41054845
-0.41054845
-0.41054845
-0.41054845
-0.41054845
-0.41054845
-0.41054845
-0.41054845
-0.41054845
-0.41054845
-0.41514307
-0.41973764
-0.41973764
-0.41973764
-0.41973764
-0.41973764
-0.41973764
-0.41514307
-0.41514307
-0.41973764
-0.4243322
-0.42892677
-0.42892677
-0.42892677
-0.42892677
-0.42892677
-0.42892677
-0.4243322
-0.4243322
-0.4243322
-0.4243322
-0.4243322
-0.4243322
-0.4243322
-0.4335214
-0.44271052
-0.44730508
-0.44271052
-0.43811595
-0.43811595
-0.4335214
-0.4335214
-0.43811595
-0.44271052
-0.44271052
-0.44271052
-0.44271052
-0.44730508
-0.44730508
-0.44730508
-0.44271052
-0.44271052
-0.44271052
-0.44271052
-0.44730508
-0.44271052
-0.44271052
-0.44730508
-0.45189965
-0.44730508
-0.44271052
-0.44271052
-0.44271052
-0.44730508
-0.45189965
-0.45649427
-0.45649427
-0.45189965
-0.44730508
-0.45189965
-0.45649427
-0.46108884
-0.46108884
-0.46108884
-0.4656834
-0.4656834
-0.46108884
-0.45649427
-0.45649427
-0.46108884
-0.4656834
-0.4656834
-0.46108884
-0.46108884
-0.46108884
-0.46108884
-0.47027797
-0.4748726
-0.4748726
-0.4748726
-0.4748726
-0.47946715
-0.47946715
-0.48406172
-0.48865628
-0.48406172
-0.4748726
-0.47027797
-0.47027797
-0.4748726
-0.4748726
-0.4748726
-0.4748726
-0.47946715
-0.47946715
-0.47946715
-0.4748726
-0.4748726
-0.47946715
-0.49325085
-0.4978454
-0.48406172
-0.4748726
-0.47946715
-0.48865628
-0.49325085
-0.4978454
-0.4978454
-0.4978454
-0.49325085
-0.48865628
-0.48406172
-0.48865628
-0.49325085
-0.49325085
-0.48865628
-0.48865628
-0.48865628
-0.49325085
-0.49325085
-0.49325085
-0.49325085
-0.4978454
-0.4978454
-0.4978454
-0.4978454
-0.4978454
-0.50244004
-0.50244004
-0.50244004
-0.4978454
-0.50244004
-0.5070346
-0.5162238
-0.51162916
-0.5070346
-0.5070346
-0.5070346
-0.5070346
-0.51162916
-0.5162238
-0.5162238
-0.51162916
-0.5070346
-0.51162916
-0.52081835
-0.5254129
-0.52081835
-0.51162916
-0.5070346
-0.51162916
-0.51162916
-0.51162916
-0.5070346
-0.5070346
-0.51162916
-0.5162238
-0.52081835
-0.5162238
-0.5070346
-0.5070346
-0.5162238
-0.5254129
-0.5254129
-0.52081835
-0.5162238
-0.5162238
-0.5254129
-0.5300075
-0.5300075
-0.52081835
-0.5162238
-0.5162238
-0.52081835
-0.5254129
-0.5254129
-0.5254129
-0.52081835
-0.5162238
-0.5162238
-0.5162238
-0.5162238
-0.52081835
-0.52081835
-0.52081835
-0.52081835
-0.52081835
-0.52081835
-0.52081835
-0.52081835
-0.5254129
-0.5300075
-0.5300075
-0.5254129
-0.5254129
-0.52081835
-0.5254129
-0.5254129
-0.5300075
-0.5254129
-0.5254129
-0.5254129
-0.52081835
-0.52081835
-0.52081835
-0.5254129
-0.5254129
-0.5254129
-0.52081835
-0.5162238
-0.5162238
-0.51162916
-0.51162916
-0.5162238
-0.5162238
-0.52081835
-0.5162238
-0.5162238
-0.5162238
-0.52081835
-0.5254129
-0.5254129
-0.52081835
-0.5162238
-0.5162238
-0.52081835
-0.52081835
-0.5162238
-0.51162916
-0.51162916
-0.51162916
-0.51162916
-0.51162916
-0.5070346
-0.5070346
-0.5070346
-0.51162916
-0.5162238
-0.51162916
-0.51162916
-0.51162916
-0.51162916
-0.5070346
-0.50244004
-0.49325085
-0.4978454
-0.50244004
-0.5070346
-0.5070346
-0.5070346
-0.5070346
-0.5070346
-0.50244004
-0.50244004
-0.50244004
-0.50244004
-0.4978454
-0.49325085
-0.48865628
-0.49325085
-0.49325085
-0.49325085
-0.48865628
-0.48865628
-0.49325085
-0.49325085
-0.49325085
-0.48865628
-0.48406172
-0.48406172
-0.48406172
-0.48406172
-0.47946715
-0.47946715
-0.48406172
-0.48406172
-0.47946715
-0.4748726
-0.4748726
-0.4748726
-0.4748726
-0.47946715
-0.47946715
-0.48406172
-0.48406172
-0.47946715
-0.4748726
-0.4656834
-0.4656834
-0.47027797
-0.47027797
-0.4656834
-0.45649427
-0.45649427
-0.46108884
-0.4656834
-0.46108884
-0.46108884
-0.45649427
-0.45189965
-0.45189965
-0.45649427
-0.46108884
-0.46108884
-0.45649427
-0.45189965
-0.45189965
-0.45649427
-0.45189965
-0.44730508
-0.45189965
-0.45649427
-0.45649427
-0.45189965
-0.44271052
-0.4335214
-0.42892677
-0.4335214
-0.43811595
-0.43811595
-0.43811595
-0.44271052
-0.45189965
-0.45189965
-0.44730508
-0.4335214
-0.4243322
-0.4243322
-0.42892677
-0.42892677
-0.4243322
-0.41973764
-0.4243322
-0.42892677
-0.4243322
-0.41973764
-0.41973764
-0.41514307
-0.41973764
-0.41973764
-0.41973764
-0.41973764
-0.41514307
-0.41514307
-0.41514307
-0.41054845
-0.40135932
-0.40135932
-0.41054845
-0.41514307
-0.41054845
-0.40595388
-0.39676476
-0.39217016
-0.39217016
-0.39217016
-0.39217016
-0.3875756
-0.382981
-0.382981
-0.39217016
-0.39676476
-0.39217016
-0.382981
-0.37838644
-0.3875756
-0.3875756
-0.3875756
-0.37838644
-0.37838644
-0.37838644
-0.382981
-0.3875756
-0.382981
-0.37838644
-0.37838644
-0.37379187
-0.36919728
-0.36919728
-0.36460268
-0.36460268
-0.36460268
-0.36460268
-0.36000812
-0.36460268
-0.36919728
-0.36919728
-0.37379187
-0.37379187
-0.36460268
-0.35541356
-0.350819
-0.350819
-0.350819
-0.35541356
-0.36000812
-0.35541356
-0.34622437
-0.3416298
-0.34622437
-0.350819
-0.350819
-0.34622437
-0.3416298
-0.3416298
-0.34622437
-0.34622437
-0.3416298
-0.33703524
-0.33703524
-0.32784608
-0.3232515
-0.3232515
-0.32784608
-0.3232515
-0.31865692
-0.3232515
-0.32784608
-0.32784608
-0.3232515
-0.31406236
-0.31406236
-0.31865692
-0.31406236
-0.30487317
-0.30946776
-0.31406236
-0.31865692
-0.31865692
-0.30946776
-0.3002786
-0.3002786
-0.3002786
-0.3002786
-0.29568404
-0.28649488
-0.28649488
-0.29568404
-0.30487317
-0.30946776
-0.30487317
-0.29568404
-0.29108948
-0.29108948
-0.29108948
-0.29108948
-0.2819003
-0.28649488
-0.29568404
-0.29568404
-0.29568404
-0.28649488
-0.28649488
-0.28649488
-0.2819003
-0.27730572
-0.27271116
-0.2681166
-0.2681166
-0.263522
-0.2589274
-0.2589274
-0.2589274
-0.2589274
-0.25433284
-0.25433284
-0.25433284
-0.25433284
-0.2589274
-0.263522
-0.2589274
-0.24973826
-0.24054912
-0.24054912
-0.24054912
-0.24514368
-0.24973826
-0.25433284
-0.24973826
-0.24054912
-0.23595452
-0.23135996
-0.23135996
-0.22676538
-0.22676538
-0.23135996
-0.22676538
-0.2221708
-0.21757622
-0.21757622
-0.2221708
-0.22676538
-0.2221708
-0.21757622
-0.20838706
-0.20379248
-0.20379248
-0.20379248
-0.20838706
-0.20838706
-0.20838706
-0.20838706
-0.20379248
-0.1991979
-0.1991979
-0.1991979
-0.1991979
-0.1991979
-0.1991979
-0.20379248
-0.20838706
-0.1991979
-0.19460332
-0.19460332
-0.19460332
-0.19000876
-0.18541418
-0.18541418
-0.18541418
-0.19000876
-0.19460332
-0.19460332
-0.19460332
-0.19000876
-0.18541418
-0.1808196
-0.1808196
-0.1808196
-0.1808196
-0.1808196
-0.1808196
-0.17622502
-0.17622502
-0.17622502
-0.17622502
-0.1808196
-0.1808196
-0.1808196
-0.17163044
-0.16703586
-0.16244128
-0.16244128
-0.16244128
-0.15784672
-0.15784672
-0.16244128
-0.16244128
-0.15784672
-0.15325214
-0.15784672
-0.15784672
-0.15784672
-0.14865756
-0.14865756
-0.14406298
-0.14406298
-0.14406298
-0.14865756
-0.14865756
-0.14406298
-0.13487382
-0.13487382
-0.13487382
-0.1394684
-0.13487382
-0.13027924
-0.13487382
-0.1394684
-0.1394684
-0.13027924
-0.12109009
-0.12109009
-0.12568466
-0.13027924
-0.13027924
-0.12109009
-0.12568466
-0.12568466
-0.12568466
-0.12109009
-0.11649552
-0.11190093
-0.10730636
-0.10730636
-0.10730636
-0.10730636
-0.09811721
-0.09352263
-0.09352263
-0.09352263
-0.09352263
-0.08892805
-0.08433347
-0.08892805
-0.09352263
-0.09811721
-0.09811721
-0.09352263
-0.08892805
-0.08433347
-0.0797389
-0.0797389
-0.07514431
-0.07054974
-0.06595516
-0.06595516
-0.06595516
-0.061360583
-0.05676601
-0.05676601
-0.05676601
-0.04757686
-0.04757686
-0.04757686
-0.04757686
-0.04298228
-0.0383877
-0.0383877
-0.0383877
-0.03379312
-0.024603963
-0.020009384
-0.020009384
-0.015414804
-0.010820225
-0.010820225
-0.010820225
-0.010820225
-0.010820225
-0.0016310811
0.0075580776
0.012152657
0.012152657
0.021341816
0.030530974
0.030530974
0.021341816
0.021341816
0.02593638
0.030530974
0.03512554
0.039720118
0.048909277
0.053503856
0.05809842
0.05809842
0.05809842
0.05809842
0.062693015
0.07188216
0.07647675
0.07647675
0.08107132
0.08107132
0.094855055
0.104044214
0.11323334
0.11323334
0.10863878
0.11323334
0.11782794
0.1270171
0.13620625
0.14539538
0.14998998
0.14998998
0.14998998
0.15458454
0.1683683
0.17755745
0.18674658
0.18215202
0.18215202
0.19134118
0.20053034
0.2097195
0.21890862
0.21890862
0.22350322
0.22350322
0.23269238
0.24188153
0.25107068
0.26025987
0.26485443
0.269449
0.27863812
0.2878273
0.29701644
0.30161107
0.29701644
0.29242188
0.29701644
0.3108002
0.31998938
0.31998938
0.31539476
0.32458395
0.33377308
0.3429622
0.34755683
0.3521514
0.36134058
0.3705297
0.3797189
0.38890803
0.38890803
0.38431346
0.38431346
0.3935026
0.40269172
0.4118809
0.41647547
0.42107004
0.4256646
0.43025923
0.43944842
0.44863755
0.45782667
0.46242124
0.46242124
0.46242124
0.46701586
0.47161043
0.48539412
0.49917787
0.50836706
0.5129616
0.50836706
0.50836706
0.50836706
0.5129616
0.5129616
0.5129616
0.5175562
0.5267454
0.5359345
0.5405291
0.54512364
0.5405291
0.5405291
0.54512364
0.5543128
0.5589074
0.5589074
0.5543128
0.54512364
0.5497182
0.5543128
0.56350195
0.56350195
0.5589074
0.5543128
0.5589074
0.56350195
0.56350195
0.56350195
0.5589074
0.5589074
0.56350195
0.5680965
0.5680965
0.56350195
0.56350195
0.56350195
0.5589074
0.5543128
0.5543128
0.5543128
0.5543128
0.5497182
0.5543128
0.5543128
0.5497182
0.54512364
0.5405291
0.5405291
0.5359345
0.5359345
0.5405291
0.5405291
0.54512364
0.54512364
0.5359345
0.53133994
0.52215075
0.5175562
0.5175562
0.5175562
0.5129616
0.50377244
0.4945833
0.4945833
0.48998868
0.48998868
0.48539412
0.476205
0.46701586
0.45782667
0.4532321
0.4532321
0.44863755
0.44404298
0.43944842
0.43025923
0.42107004
0.4118809
0.40728635
0.39809716
0.3935026
0.38890803
0.38431346
0.36593515
0.34755683
0.33377308
0.33377308
0.33836764
0.33836764
0.32458395
0.31539476
0.30620563
0.29242188
0.27863812
0.26485443
0.25566524
0.24188153
0.23269238
0.22350322
0.21890862
0.21431406
0.2051249
0.20053034
0.19593577
0.19593577
0.19134118
0.18674658
0.17296286
0.14539538
0.1270171
0.12242253
0.11782794
0.11782794
0.10863878
0.104044214
0.094855055
0.08107132
0.07188216
0.062693015
0.05809842
0.044314682
0.02593638
0.021341816
0.016747236
0.0029634982
-0.015414804
-0.029198542
-0.0383877
-0.04757686
-0.05676601
-0.06595516
-0.0797389
-0.09352263
-0.10271178
-0.10730636
-0.10730636
-0.11649552
-0.13027924
-0.1394684
-0.14406298
-0.15325214
-0.16703586
-0.1808196
-0.19460332
-0.1991979
-0.20379248
-0.21298164
-0.2221708
-0.23595452
-0.24973826
-0.25433284
-0.2589274
-0.2681166
-0.2819003
-0.29108948
-0.3002786
-0.31406236
-0.3232515
-0.33244067
-0.33703524
-0.34622437
-0.35541356
-0.36000812
-0.36919728
-0.37838644
-0.3875756
-0.39217016
-0.39217016
-0.39676476
-0.40595388
-0.41973764
-0.4335214
-0.43811595
-0.44271052
-0.44730508
-0.46108884
-0.4748726
-0.47946715
-0.48406172
-0.48865628
-0.50244004
-0.5162238
-0.52081835
-0.5254129
-0.53460205
-0.54379123
-0.55298036
-0.5621695
-0.57595325
-0.59433156
-0.6081153
-0.6081153
-0.60352075
-0.6081153
-0.61730444
-0.6310882
-0.6448719
-0.6540611
-0.6586557
-0.66325027
-0.66325027
-0.6724394
-0.6816285
-0.70000684
-0.7137906
-0.7229797
-0.7275743
-0.7275743
-0.7229797
-0.7229797
-0.7229797
-0.7229797
-0.7229797
-0.73216885
-0.74135804
-0.7459526
-0.75054723
-0.7551418
-0.7689255
-0.78270924
-0.79189837
-0.79649293
-0.79649293
-0.79649293
-0.8056821
-0.8194659
-0.8194659
-0.8194659
-0.828655
-0.8332496
-0.828655
-0.8332496
-0.84243876
-0.8516279
-0.8470333
-0.828655
-0.81487125
-0.81487125
-0.8332496
-0.8470333
-0.8516279
-0.85622245
-0.8608171
-0.86541164
-0.8700062
-0.87919533
-0.8975737
-0.91595197
-0.9297357
-0.9389249
-0.9389249
-0.9389249
-0.9297357
-0.91595197
-0.9113574
-0.91595197
-0.92514116
-0.93433034
-0.9435195
-0.9435195
-0.93433034
-0.93433034
-0.9389249
-0.9435195
-0.9389249
-0.9389249
-0.94811404
-0.96189773
-0.9756815
-0.9848706
-0.9894652
-0.9894652
-0.9894652
-0.9848706
-0.9848706
-0.9756815
-0.9756815
-0.9756815
-0.9756815
-0.9710869
-0.96189773
-0.96189773
-0.9710869
-0.9848706
-0.9894652
-0.99405986
-1.0078436
-1.0216273
-1.0262219
-1.0262219
-1.0216273
-1.0216273
-1.0216273
-1.0262219
-1.0262219
-1.0262219
-1.0262219
-1.035411
-1.0537894
-1.0721676
-1.0813568
-1.0813568
-1.0859513
-1.0951405
-1.1089243
-1.1227081
-1.1318972
-1.1410863
-1.1502755
-1.15487
-1.1640592
-1.1732484
-1.1870321
-1.1962212
-1.1962212
-1.1962212
-1.2100049
-1.2329779
-1.2559507
-1.2697344
-1.2835182
-1.2973019
-1.3202748
-1.3432477
-1.3524369
-1.3570315
-1.361626
-1.3662206
-1.3754097
-1.3891934
-1.4029771
-1.4167609
-1.42595
-1.4397339
-1.4627067
-1.4902742
-1.5086524
-1.5178416
-1.5270308
-1.5408145
-1.5591928
-1.5821657
-1.6005441
-1.6097332
-1.6235169
-1.6418953
-1.6602736
-1.6740572
-1.6786518
-1.6832464
-1.6924355
-1.7108139
-1.7337868
-1.7567598
-1.7843271
-1.8118945
-1.8394619
-1.8624349
-1.8854078
-1.9083807
-1.9267591
-1.9497318
-1.9772995
-2.0002723
-2.02784
-2.0554073
-2.0875695
-2.110542
-2.124326
-2.1335151
-2.1472988
-2.1610825
-2.1794608
-2.2024338
-2.2254066
-2.2575688
-2.2943254
-2.3310819
-2.363244
-2.3908114
-2.4183788
-2.450541
-2.4781084
-2.5010812
-2.5148652
-2.5332434
-2.5608108
-2.5975673
-2.6297295
-2.657297
-2.6848645
-2.7032428
-2.712432
-2.721621
-2.7262156
-2.7262156
-2.735405
-2.7721615
-2.8227017
-2.8594584
-2.8686476
-2.8686476
-2.8870258
-2.9191878
-2.9467552
-2.960539
-2.9743228
-2.9881065
-3.0018904
-3.0110795
-3.0248632
-3.038647
-3.047836
-3.047836
-3.047836
-3.0524306
-3.0662143
-3.0845928
-3.0891871
-3.0891871
-3.102971
-3.125944
-3.1397276
-3.135133
-3.135133
-3.1443222
-3.1581059
-3.1627007
-3.167295
-3.1718898
-3.167295
-3.167295
-3.1718898
-3.167295
-3.1718898
-3.176484
-3.176484
-3.1718898
-3.1627007
-3.1581059
-3.1535115
-3.1489167
-3.1535115
-3.1581059
-3.1627007
-3.167295
-3.181079
-3.1994572
-3.1994572
-3.190268
-3.1718898
-3.1718898
-3.181079
-3.1948624
-3.2086463
-3.2178354
-3.22243
-3.2132409
-3.1948624
-3.1856732
-3.176484
-3.176484
-3.176484
-3.1994572
-3.236214
-3.277565
-3.3143215
-3.3372946
-3.3418891
-3.3372946
-3.3326998
-3.3326998
-3.3418891
-3.3556728
-3.3648617
-3.3648617
-3.3694563
-3.3786457
-3.3924294
-3.4016185
-3.4108076
-3.4154022
-3.3924294
-3.3189163
-3.2454028
-3.2545922
-3.3418891
-3.429186
-3.475132
-3.4935102
-3.507294
-3.5624287
-3.626753
-3.6726985
-3.6910768
-3.6956716
-3.6956716
-3.6864822
-3.6772933
-3.6772933
-3.6864822
-3.6910768
-3.6910768
-3.6864822
-3.6956716
-3.7140498
-3.7278337
-3.732428
-3.7370226
-3.755401
-3.7829685
-3.8243196
-3.8702655
-3.920806
-3.9667518
-4.0081024
-4.0494537
-4.081616
-4.1229672
-4.1597238
-4.2056694
-4.251615
-4.2883716
-4.3205338
-4.4124255
-4.5732355
-4.6605325
-4.591614
-4.4859385
-4.481344
-4.568641
-4.6605325
-4.706478
-4.720262
-4.7386403
-4.784586
-4.8351264
-4.881072
-4.9178286
-4.9499907
-4.982153
-5.014315
-5.0510716
-5.078639
-5.110801
-5.1429634
-5.17972
-5.211882
-5.244044
-5.2762055
-5.3175573
-5.358908
-5.3956647
-5.432421
-5.4783673
-5.533502
-5.5840425
-5.6207995
-5.6529613
-5.6897182
-5.7356634
-5.786204
-5.83215
-5.8780956
-5.9332304
-5.997555
-6.0618787
-6.1262026
-6.1813374
-6.2364726
-6.2870126
-6.337553
-6.3926883
-6.4616065
-6.5351205
-6.613228
-6.6867414
-6.7556596
-6.819984
-6.8843083
-6.962416
-7.035929
-7.114037
-7.1921444
-7.2610636
-7.3345766
-7.4126844
-7.4999814
-7.591873
-7.6837645
-7.780251
-7.872142
-7.9640336
-8.051331
-8.129438
-8.198357
-8.258087
-8.322412
-8.395925
-8.474031
-8.556734
-8.630247
-8.70376
-8.786464
-8.87376
-8.974841
-9.075922
-9.1632185
-9.241326
-9.314839
-9.388353
-9.471055
-9.5583515
-9.645649
-9.723757
-9.792676
-9.866189
-9.948891
-10.040783
-10.137269
-10.2245655
-10.316458
-10.403754
-10.495646
-10.587537
-10.688618
-10.794293
-10.895374
-10.987266
-11.079157
-11.171049
-11.272129
-11.364021
-11.43294
-11.497264
-11.575372
-11.671858
-11.768344
-11.860235
-11.947532
-12.039424
-12.13591
-12.227801
-12.324287
-12.41618
-12.503477
-12.586178
-12.659692
-12.728611
-12.802124
-12.884826
-12.967528
-13.041041
-13.105367
-13.17888
-13.256988
-13.335095
-13.399419
-13.44996
-13.495905
-13.546445
-13.596986
-13.647526
-13.711851
-13.780769
-13.849688
-13.914012
-13.969146
-14.0242815
-14.079416
-14.129957
-14.180497
-14.235632
-14.304551
-14.378064
-14.451577
-14.515902
-14.58482
-14.649143
-14.713469
-14.773197
-14.819144
-14.878873
-14.96617
-15.062656
-15.140764
-15.200493
-15.251033
-15.324546
-15.425627
-15.535897
-15.614005
-15.664546
-15.710491
-15.779409
-15.871302
-15.958598
-16.02752
-16.096437
-16.165356
-16.248058
-16.326166
-16.39968
-16.473192
-16.5513
-16.638597
-16.735083
-16.826975
-16.905083
-16.98319
-17.075083
-17.171568
-17.258865
-17.341566
-17.42427
-17.511568
-17.594269
-17.667782
-17.722918
-17.782646
-17.856161
-17.934269
-18.007782
-18.072105
-18.131834
-18.191563
-18.246698
-18.311024
-18.384537
-18.45805
-18.531563
-18.600481
-18.660212
-18.71994
-18.77967
-18.843994
-18.908318
-18.977236
-19.050749
-19.128859
-19.197777
-19.25291
-19.317236
-19.38156
-19.450478
-19.523993
-19.606693
-19.698586
-19.790478
-19.882368
-19.978853
-20.09372
-20.222368
-20.34642
-20.470474
-20.599123
-20.73696
-20.874798
-21.021824
-21.159662
-21.279121
-21.371012
-21.462902
-21.582363
-21.743172
-21.899387
-22.014254
-22.10155
-22.184252
-22.285334
-22.409386
-22.510468
-22.561008
-22.58398
-22.629927
-22.717224
-22.809114
-22.873438
-22.910194
-22.937763
-22.960735
-22.98371
-23.006681
-23.034248
-23.038843
-23.025059
-22.98371
-22.933168
-22.868845
-22.795332
-22.708035
-22.620737
-22.53344
-22.43236
-22.322088
-22.221008
-22.133713
-22.0602
-21.98209
-21.894793
-21.793713
-21.706417
-21.632904
-21.573174
-21.527227
-21.481281
-21.426147
-21.371012
-21.334255
-21.325066
-21.334255
-21.343445
-21.352634
-21.371012
-21.389389
-21.407768
-21.421553
-21.444525
-21.476686
-21.50885
-21.513443
-21.513443
-21.513443
-21.527227
-21.54101
-21.5502
-21.563984
-21.573174
-21.586958
-21.586958
-21.582363
-21.573174
-21.563984
-21.5502
-21.536417
-21.513443
-21.485876
-21.453714
-21.426147
-21.389389
-21.34804
-21.292904
-21.246958
-21.21939
-21.201012
-21.164255
-21.104527
-21.01723
-20.943716
-20.89777
-20.851826
-20.7875
-20.700203
-20.603718
-20.511826
-20.419935
-20.318853
-20.199394
-20.066153
-19.932909
-19.80426
-19.689396
-19.615883
-19.56075
-19.478045
-19.353992
-19.229939
-19.124262
-19.041561
-18.945076
-18.825615
-18.687778
-18.526968
-18.379942
-18.292645
-18.260483
-18.223726
-18.145618
-18.035349
-17.92508
-17.819403
-17.718323
-17.621836
-17.529945
-17.43346
-17.336971
-17.258865
-17.208324
-17.180758
-17.148596
-17.121027
-17.107244
-17.098055
-17.09346
-17.084272
-17.075083
-17.065893
-17.04292
-17.006165
-16.98319
-16.99238
-17.019947
-17.047514
-17.052109
-17.04292
-17.038324
-17.056704
-17.088865
-17.088865
-17.052109
-17.006165
-16.978596
-16.969406
-16.955624
-16.92346
-16.877516
-16.836163
-16.81319
-16.794813
-16.767244
-16.739677
-16.7213
-16.693731
-16.638597
-16.565084
-16.505356
-16.468597
-16.44103
-16.404274
-16.349138
-16.275625
-16.202112
-16.128597
-16.068869
-16.004543
-15.935625
-15.852922
-15.7748165
-15.701302
-15.6186
-15.517519
-15.407249
-15.301574
-15.195899
-15.094819
-14.998331
-14.901845
-14.814549
-14.722656
-14.616982
-14.506712
-14.391849
-14.272388
-14.129957
-13.978335
-13.82212
-13.670499
-13.518878
-13.367256
-13.2110405
-13.045636
-12.880232
-12.714827
-12.554017
-12.384018
-12.214018
-12.034829
-11.846452
-11.64429
-11.437534
-11.230778
-11.028617
-10.821861
-10.610511
-10.408349
-10.210782
-10.013215
-9.811053
-9.599704
-9.388353
-9.177003
-8.951867
-8.722139
-8.4970045
-8.276464
-8.06971
-7.862953
-7.6561966
-7.449441
-7.242685
-7.0221453
-6.7832274
-6.5397143
-6.3053913
-6.071068
-5.83215
-5.5748534
-5.3175573
-5.06945
-4.8351264
-4.609992
-4.3848577
-4.14594
-3.9024277
-3.6451313
-3.3832402
-3.1213493
-2.864053
-2.6113513
-2.3586493
-2.0967586
-1.8256783
-1.5454091
-1.2559507
-0.9527086
-0.6448719
-0.33244067
-0.020009384
0.2878273
0.59566396
0.89431155
1.1745807
1.431877
1.6891736
1.9602534
2.2405226
2.529981
2.8194394
3.0997086
3.3661942
3.6188958
3.8670032
4.1151104
4.3770013
4.6480813
4.9283504
5.20862
5.4980783
5.7967257
6.1045628
6.4123993
6.7156415
7.0096946
7.294558
7.570233
7.8321238
8.094015
8.351311
8.590229
8.801579
8.985363
9.164551
9.371307
9.6148205
9.8859
10.147791
10.37752
10.575087
10.75887
10.942653
11.126435
11.305624
11.4664345
11.608867
11.728326
11.843189
11.958054
12.063729
12.155621
12.229134
12.298054
12.362377
12.426702
12.491025
12.555348
12.624269
12.697782
12.775889
12.849402
12.913726
12.964267
12.9964285
13.023996
13.056159
13.08832
13.106699
13.115888
13.134266
13.15724
13.184806
13.207779
13.226158
13.244535
13.2675085
13.290482
13.304266
13.299671
13.285887
13.2675085
13.244535
13.221563
13.207779
13.207779
13.212374
13.207779
13.175617
13.129672
13.08832
13.051564
13.014807
12.959672
12.886159
12.794268
12.688592
12.592106
12.523188
12.468053
12.408322
12.298054
12.11427
11.939676
11.843189
11.774271
11.659407
11.480218
11.273462
11.08049
10.910491
10.7496805
10.58887
10.42806
10.253466
10.0559
9.83536
9.60563
9.380496
9.169146
8.966984
8.764823
8.5534725
8.332933
8.107798
7.873475
7.6391516
7.4140177
7.1842885
6.9545593
6.729425
6.5180745
6.3113184
6.095373
5.86105
5.626726
5.4061866
5.185647
4.9605126
4.721595
4.473488
4.2345695
4.0186243
3.8256521
3.6648417
3.52241
3.3707888
3.2099783
3.0399792
2.8699796
2.736737
2.681602
2.768899
3.0859249
3.7015982
4.643487
5.838077
7.1613154
8.46158
9.6148205
10.483195
10.961031
11.006977
10.644005
10.005359
9.261038
8.548878
7.979151
7.634557
7.528881
7.5794215
7.70807
7.8872585
8.080231
8.264014
8.493743
8.824553
9.261038
9.7159
10.09725
10.340763
10.437249
10.395898
10.262655
10.083467
9.876711
9.669954
9.472388
9.302388
9.17374
9.104821
9.086444
9.091038
9.077254
9.0221195
8.934822
8.865904
8.833742
8.856714
8.921039
8.985363
8.999146
8.916444
8.74185
8.521311
8.314554
8.172122
8.08942
8.052664
8.057258
8.08942
8.158339
8.277798
8.429419
8.585634
8.732661
8.861309
8.971579
9.06347
9.146173
9.228875
9.316172
9.435632
9.578063
9.748062
9.954819
10.179953
10.423465
10.671573
10.938058
11.222922
11.507786
11.788055
12.054541
12.307241
12.546161
12.775889
12.987239
13.189401
13.382374
13.566156
13.75913
13.956696
14.158857
14.361019
14.576963
14.792908
15.004259
15.19723
15.371824
15.523446
15.6612835
15.794527
15.91858
16.038038
16.166687
16.29074
16.410198
16.543442
16.690468
16.846684
17.016684
17.191277
17.361277
17.526682
17.682898
17.829924
17.96776
18.110193
18.25722
18.39965
18.537489
18.675325
18.822351
18.983162
19.139378
19.300188
19.465593
19.630997
19.805592
19.975592
20.15478
20.343157
20.531534
20.70613
20.862345
21.00937
21.156399
21.303425
21.455046
21.606667
21.753693
21.900719
22.06153
22.236124
22.424501
22.612879
22.801256
22.97585
23.14585
23.30666
23.45828
23.619091
23.779902
23.945307
24.11071
24.28071
24.459898
24.648277
24.855032
25.061789
25.26395
25.447733
25.622328
25.79692
25.966919
26.123135
26.270163
26.417189
26.568811
26.72043
26.876646
27.037455
27.189077
27.32232
27.437185
27.556644
27.680698
27.809345
27.928806
28.048264
28.16313
28.282587
28.41583
28.553667
28.682316
28.792587
28.893667
28.985558
29.08664
29.215286
29.362312
29.504745
29.637989
29.77123
29.895285
30.023932
30.147985
30.281229
30.400688
30.515553
30.630417
30.763659
30.91528
31.062305
31.195549
31.319601
31.439062
31.567709
31.691763
31.820412
31.944468
32.073116
32.201763
32.33041
32.45906
32.583115
32.70257
32.822033
32.946087
33.070137
33.20338
33.341217
33.469868
33.589325
33.708786
33.83284
33.979866
34.149864
34.329052
34.503647
34.67365
34.820675
34.95392
35.06878
35.17905
35.289318
35.413372
35.546616
35.68905
35.840668
35.99229
36.14391
36.29094
36.43337
36.580395
36.722828
36.851475
36.966343
37.06742
37.168503
37.274178
37.379852
37.485527
37.604984
37.724445
37.843906
37.954174
38.05985
38.165524
38.271202
38.367687
38.459576
38.546875
38.63417
38.71228
38.781197
38.850117
38.919037
38.99255
39.056873
39.116604
39.180927
39.24525
39.30498
39.360115
39.406063
39.44741
39.48876
39.530117
39.571465
39.612816
39.64498
39.667953
39.677143
39.681736
39.690926
39.69552
39.700115
39.70471
39.713898
39.723087
39.732277
39.72768
39.723087
39.713898
39.700115
39.686333
39.672546
39.65417
39.635788
39.622005
39.61741
39.612816
39.599033
39.58525
39.571465
39.557682
39.5439
39.530117
39.51633
39.50714
39.50255
39.49795
39.48876
39.48417
39.479572
39.48417
39.48876
39.48876
39.48417
39.48417
39.48876
39.49336
39.49336
39.48417
39.479572
39.479572
39.470383
39.461197
39.461197
39.46579
39.470383
39.470383
39.47498
39.48417
39.48876
39.48876
39.479572
39.47498
39.479572
39.48417
39.48876
39.48417
39.47498
39.470383
39.470383
39.461197
39.44741
39.429035
39.41525
39.410656
39.401466
39.38309
39.355522
39.327953
39.29579
39.259037
39.21309
39.171738
39.130386
39.089035
39.052277
39.015522
38.98336
38.9512
38.909847
38.859306
38.808765
38.762817
38.716873
38.68012
38.63417
38.588226
38.537685
38.49174
38.436604
38.386066
38.33093
38.284985
38.24823
38.21147
38.174713
38.13796
38.096607
38.05066
38.000122
37.94499
37.885254
37.834717
37.784176
37.72904
37.66931
37.604984
37.540665
37.48093
37.425797
37.379852
37.333904
37.28796
37.242016
37.18688
37.131744
37.072014
37.012287
36.947964
36.879044
36.810127
36.7458
36.681477
36.621746
36.56202
36.50229
36.44256
36.387424
36.332287
36.28175
36.235806
36.17607
36.11175
36.042828
35.97391
35.909588
35.849857
35.780937
35.707428
35.638508
35.583374
35.52824
35.473103
35.40878
35.33986
35.270943
35.206615
35.142292
35.06878
34.986076
34.89878
34.81608
34.73797
34.659863
34.58635
34.512836
34.439323
34.370403
34.29689
34.227974
34.154457
34.080948
33.998245
33.920135
33.837433
33.74554
33.653652
33.57095
33.49284
33.410137
33.322838
33.23095
33.148247
33.070137
32.99203
32.918518
32.840412
32.762302
32.6796
32.587708
32.495815
32.41771
32.335007
32.24771
32.15582
32.06852
31.985819
31.89852
31.811222
31.733114
31.655006
31.572306
31.485008
31.39771
31.315008
31.2369
31.149603
31.053118
30.96582
30.887712
30.805012
30.722307
30.625822
30.529335
30.442038
30.35474
30.27204
30.189337
30.10204
30.010149
29.922852
29.844744
29.775826
29.70231
29.615015
29.523125
29.422043
29.33015
29.247448
29.16015
29.072853
28.985558
28.902855
28.820152
28.742044
28.654747
28.558262
28.457182
28.365292
28.277994
28.19529
28.112587
28.02529
27.928806
27.836914
27.75421
27.66232
27.570429
27.469347
27.37286
27.27178
27.179888
27.09259
27.005297
26.908808
26.807728
26.715837
26.62854
26.54124
26.453947
26.352865
26.251785
26.159891
26.068
25.966919
25.865839
25.773949
25.68665
25.599352
25.507462
25.410976
25.31449
25.227192
25.139896
25.048004
24.956112
24.855032
24.758547
24.66206
24.565575
24.464495
24.363415
24.266926
24.17044
24.078548
23.982061
23.880981
23.775307
23.674225
23.582335
23.481253
23.380173
23.279093
23.17801
23.076931
22.980444
22.888554
22.796661
22.700174
22.599094
22.498014
22.396933
22.291258
22.19477
22.107475
22.015583
21.919096
21.82261
21.735315
21.648018
21.556126
21.45964
21.367748
21.285046
21.197748
21.115046
21.023155
20.935858
20.843966
20.761263
20.673967
20.58667
20.503967
20.421265
20.338562
20.25586
20.177752
20.09505
20.016943
19.938835
19.860727
19.778023
19.699915
19.621809
19.539106
19.465593
19.39208
19.318567
19.249647
19.176134
19.102621
19.033703
18.969378
18.895864
18.813164
18.730461
18.656948
18.583435
18.51911
18.454786
18.390463
18.326138
18.261814
18.197489
18.12857
18.059652
17.999922
17.940193
17.880465
17.81614
17.75641
17.69668
17.64614
17.591005
17.531277
17.471546
17.421005
17.370466
17.319925
17.255602
17.195871
17.140736
17.094791
17.048845
16.998304
16.947765
16.897224
16.846684
16.80074
16.759386
16.718035
16.676685
16.635332
16.593983
16.557224
16.52047
16.483711
16.451551
16.414793
16.378036
16.34128
16.309118
16.28155
16.24939
16.22182
16.18966
16.166687
16.143713
16.111551
16.07939
16.06101
16.047228
16.028849
16.005877
15.978309
15.950742
15.927768
15.90939
15.891013
15.872634
15.85885
15.840472
15.822095
15.803715
15.794527
15.785337
15.771554
15.753175
15.730202
15.70723
15.693446
15.684257
15.675067
15.6612835
15.647501
15.642906
15.638311
15.629121
15.6107435
15.58777
15.569393
15.555608
15.551013
15.541825
15.528041
15.523446
15.528041
15.518852
15.495879
15.482095
15.482095
15.491284
15.500473
15.495879
15.482095
15.472905
15.4775
15.495879
15.509663
15.518852
15.523446
15.528041
15.54642
15.560203
15.573986
15.58777
15.601554
15.615338
15.629121
15.647501
15.665878
15.684257
15.70723
15.725607
15.743986
15.75777
15.771554
15.785337
15.80831
15.835877
15.85885
15.877229
15.900201
15.927768
15.950742
15.969121
15.9829035
15.996688
16.015066
16.033443
16.056416
16.07939
16.093174
16.106956
16.125336
16.152903
16.175877
16.198849
16.217226
16.244795
16.276957
16.304523
16.318308
16.327497
16.35047
16.378036
16.405603
16.428577
16.446957
16.465334
16.488306
16.51128
16.534252
16.557224
16.575603
16.603172
16.626144
16.649117
16.67209
16.695063
16.71344
16.727224
16.745604
16.759386
16.782358
16.80074
16.819117
16.837494
16.860468
16.878847
16.89263
16.911007
16.929386
16.947765
16.970737
16.98452
16.99371
17.007494
17.021278
17.025873
17.03506
17.04425
17.05344
17.062628
17.071817
17.076412
17.076412
17.085602
17.090197
17.099386
17.099386
17.099386
17.099386
17.099386
17.094791
17.099386
17.103981
17.113169
17.108574
17.103981
17.099386
17.094791
17.085602
17.085602
17.081007
17.076412
17.067223
17.062628
17.058033
17.058033
17.05344
17.039656
17.030468
17.025873
17.021278
17.016684
17.007494
17.0029
16.99371
16.979927
16.970737
16.956953
16.947765
16.93398
16.920197
16.906412
16.89263
16.869658
16.846684
16.823711
16.805334
16.782358
16.768576
16.754793
16.745604
16.727224
16.708845
16.685873
16.667496
16.649117
16.630737
16.616955
16.598577
16.566414
16.538847
16.51128
16.497496
16.474524
16.451551
16.423983
16.396416
16.368849
16.336685
16.304523
16.267767
16.23101
16.198849
16.171282
16.148308
16.12074
16.093174
16.06101
16.033443
16.001282
15.973716
15.946149
15.90939
15.863444
15.812904
15.771554
15.734797
15.702635
15.665878
15.624526
15.573986
15.532636
15.495879
15.459123
15.422365
15.381014
15.3396635
15.293718
15.247771
15.201825
15.15588
15.11453
15.077772
15.041017
14.990476
14.930746
14.866423
14.815882
14.769935
14.733179
14.687234
14.636693
14.581558
14.531018
14.480477
14.434532
14.388586
14.342639
14.292099
14.236965
14.18183
14.126695
14.076155
14.030209
13.984263
13.929129
13.869398
13.814263
13.75913
13.713182
13.667236
13.616696
13.552373
13.488048
13.432915
13.386968
13.341022
13.290482
13.226158
13.15724
13.102104
13.051564
13.001023
12.950483
12.895349
12.840213
12.785078
12.725349
12.665619
12.605889
12.546161
12.491025
12.43589
12.380754
12.3302145
12.270486
12.215351
12.155621
12.100487
12.045351
11.990216
11.930487
11.870757
11.811028
11.751299
11.691569
11.627245
11.567514
11.512381
11.452651
11.392921
11.333192
11.2688675
11.209138
11.149409
11.098868
11.043734
10.979409
10.915085
10.855355
10.795627
10.735896
10.671573
10.607248
10.547519
10.496978
10.441844
10.37752
10.3086
10.244277
10.184547
10.124818
10.065088
10.0099535
9.950224
9.8859
9.830765
9.780224
9.734279
9.679144
9.619414
9.550496
9.481577
9.417253
9.357523
9.302388
9.242659
9.182929
9.127794
9.0726595
9.01293
8.9532
8.898066
8.852119
8.796986
8.737255
8.672931
8.613202
8.558067
8.507526
8.447797
8.392662
8.337527
8.2823925
8.227258
8.167528
8.112392
8.052664
7.992934
7.9332037
7.873475
7.81834
7.763205
7.7126646
7.6621246
7.602395
7.538071
7.482936
7.4278007
7.37726
7.3267198
7.2715855
7.21645
7.1567206
7.10618
7.0510454
6.9959106
6.9407754
6.885641
6.830506
6.7799654
6.72483
6.665101
6.609966
6.5594254
6.5134797
6.4675345
6.416994
6.3572645
6.3021293
6.246994
6.1918597
6.1413193
6.095373
6.0494275
5.9942923
5.9437523
5.893212
5.847266
5.8013206
5.75078
5.6910505
5.64051
5.5991592
5.553213
5.5026727
5.442943
5.392403
5.351052
5.3051057
5.249971
5.194836
5.1442957
5.09835
5.0569987
5.011053
4.9605126
4.914567
4.864027
4.808892
4.7537565
4.7032166
4.661865
4.620514
4.5745683
4.524028
4.473488
4.4229474
4.3861904
4.3540287
4.3126774
4.2575426
4.2024074
4.1564617
4.1151104
4.073759
4.032408
3.9818676
3.922138
3.8670032
3.821057
3.7843006
3.7383547
3.6970036
3.6556525
3.6188958
3.5775447
3.5407882
3.4948423
3.4443018
3.3937614
3.3524106
3.311059
3.269708
3.2283568
3.182411
3.1226814
3.0675466
3.0124116
2.9710603
2.9434931
2.911331
2.8699796
2.8194394
2.7643046
2.7137642
2.6678183
2.6218727
2.5713322
2.5253866
2.4794407
2.4334948
2.3829546
2.3324142
2.2818737
2.235928
2.1899822
2.139442
2.0889015
2.0429559
2.0016046
1.9602534
1.9143077
1.8545781
1.7994432
1.748903
1.7075518
1.6662006
1.6156602
1.5605252
1.509985
1.4640391
1.4180934
1.3675531
1.3170127
1.2664723
1.215932
1.1653916
1.1194458
1.0735002
1.0275543
0.9724194
0.90809524
0.8437712
0.7840417
0.72890675
0.682961
0.6324206
0.5772857
0.5175562
0.45782667
0.39809716
0.3429622
0.29701644
0.25107068
0.19593577
0.13620625
0.08107132
0.02593638
-0.03379312
-0.10271178
-0.16244128
-0.21298164
-0.263522
-0.31406236
-0.36919728
-0.42892677
-0.48406172
-0.5391966
-0.5989262
-0.66325027
-0.7275743
-0.78270924
-0.8378442
-0.8975737
-0.96189773
-1.0216273
-1.0813568
-1.1410863
-1.2054104
-1.274329
-1.3432477
-1.4029771
-1.4673014
-1.5316254
-1.5959495
-1.6602736
-1.7245976
-1.7843271
-1.8532457
-1.9267591
-1.9956777
-2.069191
-2.1381094
-2.2070284
-2.275947
-2.340271
-2.4091897
-2.4781084
-2.5516217
-2.6205404
-2.689459
-2.7491884
-2.808918
-2.8732421
-2.9421608
-3.0156739
-3.0891871
-3.1627007
-3.22243
-3.2821593
-3.3418891
-3.4154022
-3.4981046
-3.580807
-3.6497257
-3.709455
-3.7737792
-3.8426979
-3.9162114
-3.994319
-4.0632377
-4.1321564
-4.2010746
-4.2791824
-4.3572903
-4.435398
-4.4997225
-4.5594516
-4.623776
-4.6926947
-4.7708025
-4.84891
-4.927018
-5.000531
-5.06945
-5.1475577
-5.221071
-5.2945843
-5.3635025
-5.437016
-5.5059347
-5.5794477
-5.6529613
-5.726475
-5.795393
-5.8643117
-5.9332304
-6.011338
-6.0848517
-6.158365
-6.231878
-6.3053913
-6.383499
-6.4524174
-6.5213366
-6.599444
-6.6867414
-6.7740383
-6.8475513
-6.91647
-6.989983
-7.0726857
-7.155388
-7.2334957
-7.311604
-7.3943057
-7.477009
-7.559711
-7.637819
-7.711332
-7.784845
-7.867548
-7.954845
-8.037547
-8.115655
-8.193763
-8.281059
-8.368357
-8.455653
-8.542951
-8.625652
-8.708355
-8.786464
-8.864571
-8.942678
-9.029976
-9.117272
-9.19538
-9.278083
-9.36538
-9.452677
-9.539974
-9.627271
-9.709973
-9.79727
-9.893757
-9.985647
-10.077539
-10.160241
-10.247539
-10.334836
-10.4221325
-10.504835
-10.592132
-10.679429
-10.762132
-10.849428
-10.932131
-11.019427
-11.11132
-11.198616
-11.281319
-11.364021
-11.451318
-11.547804
-11.635101
-11.722398
-11.809695
-11.896992
-11.984289
-12.080775
-12.181856
-12.278342
-12.370234
-12.45753
-12.544827
-12.645908
-12.742394
-12.834285
-12.926178
-13.018068
-13.114554
-13.2110405
-13.302933
-13.385636
-13.468337
-13.5556345
-13.647526
-13.739417
-13.82212
-13.909417
-13.987525
-14.065632
-14.139147
-14.217253
-14.299955
-14.387254
-14.479144
-14.561848
-14.630766
-14.695089
-14.768603
-14.84671
-14.91563
-14.970765
-15.030494
-15.094819
-15.163737
-15.232656
-15.301574
-15.365898
-15.430222
-15.499142
-15.563465
-15.623195
-15.687518
-15.751842
-15.8253565
-15.8988695
-15.976977
-16.050491
-16.124004
-16.192923
-16.266436
-16.335354
-16.413462
-16.486975
-16.565084
-16.634003
-16.698326
-16.753462
-16.808596
-16.868326
-16.928057
-16.987783
-17.04292
-17.107244
-17.171568
-17.235891
-17.291027
-17.35535
-17.41508
-17.484
-17.562107
-17.64481
-17.727512
-17.801025
-17.860756
-17.91589
-17.975618
-18.035349
-18.08589
-18.145618
-18.205347
-18.26967
-18.324806
-18.379942
-18.44886
-18.513186
-18.56832
-18.60967
-18.651022
-18.701563
-18.761292
-18.816427
-18.871561
-18.917507
-18.958858
-19.00021
-19.046156
-19.10129
-19.16102
-19.206966
-19.25291
-19.298857
-19.344803
-19.390749
-19.427505
-19.464262
-19.505613
-19.551558
-19.602098
-19.65264
-19.70318
-19.749126
-19.790478
-19.827232
-19.868586
-19.909935
-19.955881
-19.99264
-20.029394
-20.070747
-20.112097
-20.158043
-20.203989
-20.24534
-20.282097
-20.309664
-20.332636
-20.360205
-20.396961
-20.438313
-20.470474
-20.498043
-20.52561
-20.553177
-20.580746
-20.60831
-20.640474
-20.663446
-20.681826
-20.704798
-20.741554
-20.778313
-20.810472
-20.842636
-20.874798
-20.90696
-20.934526
-20.9575
-20.980473
-21.008041
-21.031013
-21.053986
-21.06777
-21.081554
-21.109121
-21.141283
-21.164255
-21.17804
-21.187227
-21.196417
-21.214796
-21.233175
-21.251553
-21.269932
-21.28831
-21.297499
-21.306688
-21.315876
-21.32966
-21.34804
-21.366417
-21.375607
-21.380201
-21.389389
-21.398579
-21.412363
-21.430742
-21.444525
-21.44912
-21.44912
-21.453714
-21.462902
-21.481281
-21.49966
-21.50885
-21.504255
-21.49966
-21.50885
-21.518038
-21.531822
-21.536417
-21.536417
-21.536417
-21.54101
-21.545605
-21.5502
-21.5502
-21.5502
-21.545605
-21.545605
-21.5502
-21.563984
-21.577768
-21.582363
-21.582363
-21.582363
-21.582363
-21.586958
-21.596146
-21.60074
-21.60074
-21.60074
-21.60074
-21.60993
-21.614523
-21.619118
-21.619118
-21.623713
-21.628307
-21.632904
-21.637499
-21.646687
-21.655876
-21.660471
-21.665064
-21.669659
-21.674253
-21.678848
-21.678848
-21.678848
-21.683443
-21.69263
-21.697227
-21.706417
-21.715605
-21.715605
-21.711012
-21.715605
-21.72939
-21.743172
-21.756956
-21.77074
-21.775335
-21.77993
-21.77993
-21.78912
-21.793713
-21.798307
-21.798307
-21.807497
-21.82128
-21.83047
-21.839659
-21.839659
-21.839659
-21.844254
-21.848848
-21.862633
-21.87182
-21.88101
-21.885605
-21.894793
-21.908577
-21.922361
-21.931551
-21.940739
-21.940739
-21.945333
-21.954523
-21.968306
-21.977495
-21.986685
-21.995874
-22.009659
-22.023441
-22.03263
-22.041819
-22.046413
-22.055603
-22.073982
-22.083172
-22.09236
-22.10155
-22.106144
-22.115334
-22.129118
-22.1429
-22.15209
-22.156685
-22.165874
-22.179657
-22.198036
-22.216415
-22.230198
-22.239388
-22.248575
-22.257765
-22.27155
-22.280739
-22.289928
-22.294521
-22.299116
-22.30371
-22.3129
-22.322088
-22.340467
-22.354252
-22.368034
-22.377224
-22.386414
-22.395601
-22.40479
-22.41398
-22.42317
-22.427765
-22.43236
-22.43236
-22.446142
-22.459927
-22.47371
-22.478304
-22.482899
-22.487495
-22.49209
-22.496683
-22.501278
-22.505873
-22.510468
-22.519655
-22.528845
-22.53344
-22.52425
-22.519655
-22.52425
-22.528845
-22.53344
-22.53344
-22.538034
-22.538034
-22.538034
-22.53344
-22.528845
-22.528845
-22.538034
-22.538034
-22.528845
-22.510468
-22.510468
-22.52425
-22.538034
-22.538034
-22.53344
-22.53344
-22.53344
-22.538034
-22.53344
-22.528845
-22.52425
-22.52425
-22.52425
-22.52425
-22.528845
-22.528845
-22.52425
-22.519655
-22.515062
-22.519655
-22.519655
-22.519655
-22.515062
-22.515062
-22.515062
-22.519655
-22.528845
-22.53344
-22.53344
-22.53344
-22.53344
-22.538034
-22.538034
-22.538034
-22.54263
-22.547222
-22.556414
-22.561008
-22.565603
-22.561008
-22.551819
-22.54263
-22.538034
-22.528845
-22.52425
-22.515062
-22.505873
-22.501278
-22.501278
-22.496683
-22.49209
-22.487495
-22.487495
-22.482899
-22.482899
-22.487495
-22.496683
-22.505873
-22.501278
-22.496683
-22.49209
-22.487495
-22.487495
-22.482899
-22.482899
-22.478304
-22.47371
-22.47371
-22.469114
-22.47371
-22.478304
-22.487495
-22.487495
-22.487495
-22.49209
-22.501278
-22.505873
-22.505873
-22.505873
-22.505873
-22.510468
-22.515062
-22.515062
-22.505873
-22.505873
-22.510468
-22.519655
-22.52425
-22.53344
-22.538034
-22.54263
-22.547222
-22.551819
-22.565603
-22.579386
-22.588575
-22.597763
-22.606953
-22.616142
-22.625332
-22.629927
-22.634521
-22.639116
-22.643711
-22.648304
-22.652899
-22.662088
-22.67587
-22.68506
-22.69425
-22.698845
-22.708035
-22.717224
-22.717224
-22.71263
-22.71263
-22.726412
-22.744791
-22.753979
-22.749384
-22.749384
-22.749384
-22.744791
-22.749384
-22.753979
-22.758574
-22.753979
-22.749384
-22.744791
-22.749384
-22.758574
-22.763168
-22.753979
-22.740196
-22.740196
-22.744791
-22.744791
-22.740196
-22.731007
-22.726412
-22.726412
-22.721817
-22.717224
-22.71263
-22.708035
-22.698845
-22.69425
-22.689655
-22.689655
-22.68506
-22.68506
-22.689655
-22.68506
-22.680466
-22.67587
-22.67587
-22.680466
-22.680466
-22.67587
-22.67587
-22.67587
-22.680466
-22.68506
-22.68506
-22.67587
-22.671276
-22.67587
-22.68506
-22.689655
-22.689655
-22.68506
-22.68506
-22.689655
-22.69425
-22.69425
-22.68506
-22.68506
-22.689655
-22.69425
-22.69425
-22.68506
-22.680466
-22.671276
-22.671276
-22.671276
-22.671276
-22.67587
-22.67587
-22.67587
-22.67587
-22.680466
-22.68506
-22.68506
-22.689655
-22.689655
-22.68506
-22.68506
-22.680466
-22.680466
-22.671276
-22.662088
-22.657494
-22.657494
-22.657494
-22.652899
-22.648304
-22.648304
-22.648304
-22.643711
-22.643711
-22.639116
-22.634521
-22.634521
-22.639116
-22.639116
-22.634521
-22.629927
-22.625332
-22.620737
-22.616142
-22.616142
-22.611547
-22.611547
-22.606953
-22.611547
-22.620737
-22.634521
-22.634521
-22.625332
-22.620737
-22.616142
-22.611547
-22.611547
-22.616142
-22.616142
-22.616142
-22.616142
-22.616142
-22.616142
-22.611547
-22.606953
-22.602358
-22.602358
-22.602358
-22.606953
-22.606953
-22.606953
-22.606953
-22.606953
-22.611547
-22.620737
-22.625332
-22.629927
-22.629927
-22.634521
-22.634521
-22.634521
-22.634521
-22.639116
-22.639116
-22.639116
-22.643711
-22.648304
-22.657494
-22.652899
-22.652899
-22.657494
-22.662088
-22.671276
-22.671276
-22.67587
-22.67587
-22.680466
-22.68506
-22.68506
-22.689655
-22.698845
-22.708035
-22.708035
-22.71263
-22.717224
-22.721817
-22.726412
-22.735601
-22.740196
-22.744791
-22.753979
-22.767763
-22.776953
-22.781548
-22.786142
-22.795332
-22.809114
-22.81371
-22.832087
-22.850466
-22.868845
-22.878033
-22.878033
-22.887222
-22.89641
-22.914791
-22.928574
-22.94695
-22.960735
-22.969925
-22.974518
-22.98371
-22.997492
-23.011276
-23.029654
-23.052628
-23.066412
-23.080194
-23.093979
-23.103167
-23.121546
-23.14452
-23.162897
-23.181274
-23.190464
-23.204248
-23.213438
-23.22722
-23.2456
-23.268572
-23.286951
-23.309923
-23.323708
-23.33749
-23.351274
-23.369654
-23.388031
-23.401814
-23.420195
-23.438572
-23.461544
-23.484518
-23.502895
-23.51668
-23.535057
-23.558031
-23.576408
-23.590193
-23.603975
-23.61776
-23.640734
-23.663706
-23.686678
-23.705057
-23.723436
-23.746408
-23.760191
-23.77857
-23.792355
-23.810732
-23.833706
-23.852085
-23.875057
-23.893435
-23.911814
-23.930191
-23.94857
-23.966948
-23.989922
-24.012894
-24.04046
-24.063435
-24.086407
-24.104784
-24.127758
-24.146137
-24.164515
-24.182892
-24.21046
-24.233433
-24.261002
-24.283974
-24.306946
-24.325325
-24.343704
-24.366676
-24.394243
-24.417217
-24.44019
-24.458567
-24.48154
-24.509108
-24.536674
-24.564243
-24.587215
-24.610188
-24.628569
-24.651539
-24.669918
-24.697485
-24.720457
-24.743433
-24.76181
-24.78938
-24.821539
-24.849108
-24.87208
-24.885862
-24.904242
-24.922619
-24.950188
-24.98235
-25.005323
-25.023699
-25.042078
-25.065052
-25.09262
-25.120188
-25.14316
-25.170729
-25.1937
-25.216675
-25.23505
-25.258024
-25.280996
-25.308565
-25.331537
-25.354511
-25.377483
-25.395863
-25.418837
-25.437212
-25.460184
-25.487755
-25.510727
-25.538292
-25.561266
-25.579645
-25.602617
-25.625591
-25.648563
-25.666943
-25.680725
-25.7037
-25.731264
-25.754238
-25.772617
-25.790997
-25.813969
-25.832346
-25.855318
-25.873697
-25.892076
-25.910454
-25.933426
-25.956398
-25.97478
-25.983969
-26.00694
-26.039103
-26.06667
-26.089642
-26.10802
-26.121805
-26.135588
-26.153967
-26.176939
-26.199913
-26.227482
-26.250454
-26.268831
-26.28721
-26.305586
-26.328562
-26.34694
-26.360722
-26.3791
-26.402075
-26.420454
-26.443426
-26.466398
-26.489372
-26.512344
-26.530724
-26.5491
-26.56748
-26.585855
-26.604235
-26.61802
-26.636398
-26.654778
-26.682343
-26.705317
-26.723696
-26.742071
-26.765045
-26.778831
-26.792614
-26.806396
-26.820179
-26.843153
-26.861532
-26.879911
-26.898289
-26.916668
-26.93045
-26.94883
-26.962612
-26.976397
-26.994776
-27.013151
-27.026937
-27.04072
-27.04991
-27.0591
-27.072884
-27.091259
-27.109638
-27.123423
-27.137205
-27.155584
-27.169367
-27.183153
-27.196938
-27.206127
-27.215313
-27.233692
-27.252071
-27.265856
-27.275045
-27.284235
-27.29342
-27.307207
-27.316393
-27.325584
-27.334774
-27.343964
-27.353153
-27.366936
-27.380718
-27.394503
-27.399097
-27.403692
-27.412882
-27.417475
-27.422071
-27.426664
-27.435854
-27.445044
-27.449636
-27.449636
-27.454233
-27.46342
-27.47261
-27.4818
-27.486395
-27.486395
-27.49099
-27.495583
-27.504772
-27.504772
-27.504772
-27.509369
-27.518555
-27.523151
-27.518555
-27.523151
-27.523151
-27.523151
-27.523151
-27.527744
-27.532341
-27.536934
-27.541529
-27.541529
-27.541529
-27.541529
-27.536934
-27.536934
-27.536934
-27.532341
-27.527744
-27.527744
-27.527744
-27.527744
-27.527744
-27.523151
-27.513962
-27.509369
-27.50018
-27.50018
-27.50018
-27.504772
-27.495583
-27.477205
-27.46342
-27.458826
-27.458826
-27.454233
-27.445044
-27.426664
-27.412882
-27.403692
-27.399097
-27.399097
-27.394503
-27.385315
-27.366936
-27.348557
-27.33018
-27.32099
-27.316393
-27.316393
-27.307207
-27.29342
-27.270449
-27.252071
-27.238285
-27.21991
-27.206127
-27.19234
-27.183153
-27.173964
-27.160181
-27.146395
-27.12802
-27.109638
-27.100449
-27.091259
-27.072884
-27.04991
-27.03153
-27.017748
-27.003965
-26.985586
-26.962612
-26.93964
-26.916668
-26.898289
-26.884504
-26.870722
-26.852343
-26.833963
-26.81099
-26.788017
-26.769642
-26.746668
-26.723696
-26.700724
-26.67775
-26.654778
-26.627209
-26.599642
-26.57667
-26.5491
-26.516937
-26.493965
-26.475588
-26.448019
-26.415857
-26.3791
-26.351536
-26.328562
-26.2964
-26.264236
-26.232075
-26.204508
-26.176939
-26.149374
-26.11721
-26.085049
-26.052887
-26.020723
-25.988562
-25.956398
-25.928833
-25.905859
-25.873697
-25.83694
-25.79559
-25.758833
-25.731264
-25.699104
-25.662346
-25.620996
-25.584238
-25.552076
-25.519917
-25.487755
-25.450994
-25.409645
-25.377483
-25.340727
-25.308565
-25.276403
-25.239647
-25.198296
-25.156942
-25.120188
-25.088024
-25.055862
-25.019106
-24.98235
-24.945595
-24.913431
-24.89046
-24.858297
-24.816944
-24.775593
-24.738836
-24.711271
-24.674511
-24.637756
-24.605595
-24.568838
-24.536674
-24.495325
-24.458567
-24.421812
-24.389648
-24.357487
-24.32073
-24.283974
-24.242622
-24.205866
-24.173704
-24.141542
-24.113974
-24.077219
-24.04046
-23.999111
-23.966948
-23.934786
-23.907219
-23.875057
-23.8383
-23.801544
-23.764786
-23.72803
-23.695868
-23.663706
-23.622355
-23.581003
-23.539652
-23.502895
-23.470734
-23.433977
-23.39722
-23.360464
-23.323708
-23.291546
-23.259382
-23.222628
-23.181274
-23.139925
-23.103167
-23.071007
-23.034248
-22.997492
-22.95614
-22.919386
-22.882627
-22.845871
-22.80452
-22.763168
-22.726412
-22.689655
-22.657494
-22.620737
-22.58398
-22.551819
-22.515062
-22.47371
-22.43236
-22.400196
-22.363441
-22.326683
-22.285334
-22.248575
-22.21182
-22.170467
-22.129118
-22.087767
-22.051008
-22.014254
-21.977495
-21.936146
-21.899387
-21.858038
-21.82128
-21.78912
-21.756956
-21.7202
-21.683443
-21.642092
-21.596146
-21.5502
-21.50885
-21.472092
-21.435337
-21.393984
-21.352634
-21.315876
-21.279121
-21.242363
-21.201012
-21.164255
-21.122904
-21.086147
-21.040201
-20.998852
-20.9575
-20.91615
-20.870203
-20.833445
-20.79669
-20.764526
-20.723177
-20.67723
-20.63588
-20.594528
-20.548582
-20.50723
-20.470474
-20.429125
-20.387772
-20.34642
-20.305069
-20.259123
-20.213179
-20.167233
-20.121286
-20.08453
-20.047773
-20.00183
-19.955881
-19.909935
-19.86399
-19.82264
-19.776693
-19.72156
-19.675613
-19.638857
-19.597506
-19.556152
-19.514803
-19.464262
-19.418316
-19.372372
-19.326424
-19.28048
-19.239128
-19.197777
-19.15183
-19.10129
-19.055344
-19.013994
-18.972641
-18.926697
-18.876156
-18.8394
-18.798048
-18.756697
-18.706158
-18.651022
-18.600481
-18.554535
-18.50859
-18.45805
-18.416698
-18.370752
-18.320211
-18.26967
-18.228321
-18.18697
-18.141024
-18.08589
-18.030754
-17.980213
-17.934269
-17.883728
-17.833187
-17.782646
-17.736702
-17.686161
-17.631025
-17.575891
-17.520756
-17.470215
-17.410486
-17.350756
-17.300217
-17.25427
-17.20373
-17.15319
-17.09346
-17.038324
-16.99238
-16.94184
-16.886703
-16.836163
-16.785624
-16.73049
-16.666164
-16.606436
-16.5513
-16.496164
-16.436436
-16.372112
-16.307787
-16.243464
-16.179138
-16.114815
-16.055084
-15.990761
-15.93103
-15.871302
-15.811572
-15.751842
-15.692113
-15.636978
-15.581842
-15.526708
-15.466979
-15.402654
-15.333735
-15.274006
-15.214277
-15.154547
-15.090223
-15.021305
-14.952386
-14.892657
-14.828332
-14.773197
-14.722656
-14.662928
-14.594008
-14.520495
-14.451577
-14.391849
-14.336713
-14.272388
-14.208065
-14.14374
-14.084011
-14.019687
-13.950768
-13.88185
-13.817525
-13.7532015
-13.684283
-13.615363
-13.55104
-13.486715
-13.422392
-13.353474
-13.279961
-13.206448
-13.146717
-13.091582
-13.027259
-12.94915
-12.871042
-12.802124
-12.733205
-12.668881
-12.604558
-12.535638
-12.46672
-12.397801
-12.333477
-12.259964
-12.181856
-12.103748
-12.0256405
-11.952127
-11.878613
-11.809695
-11.736181
-11.662668
-11.59375
-11.529427
-11.460507
-11.386994
-11.318075
-11.244562
-11.175644
-11.106725
-11.0378065
-10.959699
-10.881591
-10.808077
-10.739159
-10.665645
-10.582943
-10.504835
-10.431322
-10.362403
-10.293485
-10.2245655
-10.151052
-10.077539
-10.00862
-9.935107
-9.857
-9.774297
-9.700784
-9.627271
-9.553758
-9.480244
-9.411325
-9.337812
-9.259705
-9.186192
-9.126462
-9.071327
-9.007003
-8.928895
-8.841598
-8.76349
-8.689977
-8.621058
-8.552139
-8.483221
-8.418897
-8.349978
-8.281059
-8.216736
-8.147817
-8.078898
-8.005385
-7.936466
-7.862953
-7.7894397
-7.720521
-7.6516027
-7.5826836
-7.5137653
-7.4540358
-7.389712
-7.3253875
-7.2518744
-7.1783605
-7.109442
-7.0405235
-6.9762
-6.907281
-6.833768
-6.7648487
-6.7051196
-6.64539
-6.581066
-6.5075526
-6.429445
-6.3559318
-6.2824183
-6.2134995
-6.1491756
-6.080257
-6.011338
-5.9470143
-5.8872848
-5.818366
-5.7494473
-5.6759343
-5.6070156
-5.538097
-5.4737725
-5.414043
-5.354314
-5.2945843
-5.221071
-5.1475577
-5.078639
-5.0097203
-4.9453964
-4.8764777
-4.807559
-4.7386403
-4.665127
-4.596208
-4.522695
-4.449182
-4.3802633
-4.30675
-4.233237
-4.1597238
-4.0862107
-4.0081024
-3.9345896
-3.8564818
-3.7783737
-3.6956716
-3.622158
-3.548645
-3.470537
-3.397024
-3.3281052
-3.2499974
-3.1718898
-3.093782
-3.0248632
-2.9559445
-2.8824313
-2.8135126
-2.744594
-2.6756754
-2.6067564
-2.547027
-2.482703
-2.4183788
-2.3494601
-2.2851362
-2.2162175
-2.1472988
-2.0829747
-2.0186505
-1.9543265
-1.894597
-1.8256783
-1.7567598
-1.6878409
-1.6235169
-1.5637873
-1.4994633
-1.42595
-1.3570315
-1.2835182
-1.2145995
-1.1456809
-1.0767622
-1.0078436
-0.94811404
-0.8837899
-0.8194659
-0.7459526
-0.67703396
-0.6127099
-0.54379123
-0.47027797
-0.40595388
-0.34622437
-0.2819003
-0.21298164
-0.1394684
-0.07514431
-0.010820225
0.05809842
0.13161166
0.2051249
0.27863812
0.34755683
0.42107004
0.48539412
0.5497182
0.6186369
0.68755555
0.7564742
0.82539284
0.89431155
0.9678248
1.041338
1.1148512
1.18377
1.2618778
1.3353909
1.4134988
1.487012
1.5605252
1.6386331
1.7121463
1.781065
1.8545781
1.932686
2.0061991
2.0797124
2.1532257
2.226739
2.3048468
2.3783598
2.4472785
2.507008
2.5713322
2.6356564
2.6999803
2.7734938
2.8516014
2.9251149
2.9940333
3.0583575
3.1272762
3.196195
3.2651136
3.334032
3.4075453
3.4856532
3.5637608
3.6280851
3.6970036
3.7659223
3.834841
3.9037597
3.9680836
4.0370026
4.1105156
4.184029
4.248353
4.3080826
4.367812
4.432136
4.5056496
4.5837574
4.6480813
4.7124057
4.7675405
4.82727
4.8961887
4.965107
5.0340257
5.09835
5.162674
5.2269983
5.2913227
5.360241
5.4291596
5.4980783
5.5624022
5.622132
5.686456
5.75078
5.815104
5.8794284
5.9437523
6.008076
6.0724006
6.1367245
6.196454
6.260778
6.3251023
6.3802376
6.435372
6.495102
6.5594254
6.6237497
6.68348
6.738614
6.798343
6.8626676
6.9223976
6.9821267
7.032667
7.087802
7.147532
7.211856
7.2715855
7.3267198
7.37726
7.4323955
7.4921246
7.5518546
7.616178
7.6713133
7.7218537
7.7815833
7.8367186
7.8918533
7.9377995
7.9837446
8.034285
8.0848255
8.13996
8.195095
8.245635
8.305366
8.360499
8.415635
8.46158
8.507526
8.558067
8.608607
8.663742
8.718877
8.769418
8.810769
8.861309
8.911849
8.962389
9.008336
9.058876
9.104821
9.155362
9.201307
9.251848
9.302388
9.352928
9.3942795
9.435632
9.481577
9.527523
9.56428
9.596441
9.637793
9.6883335
9.734279
9.780224
9.82617
9.867522
9.913467
9.950224
9.98698
10.023737
10.069682
10.115629
10.1569805
10.184547
10.212114
10.253466
10.304007
10.349952
10.386708
10.423465
10.460221
10.501574
10.547519
10.584276
10.616438
10.644005
10.685357
10.722114
10.75887
10.786437
10.818599
10.85076
10.892112
10.928869
10.961031
10.997787
11.029949
11.066706
11.103462
11.135625
11.167787
11.199949
11.227516
11.259679
11.296435
11.328597
11.365354
11.392921
11.425083
11.46184
11.503191
11.535353
11.567514
11.604272
11.636434
11.664001
11.686975
11.714541
11.742109
11.774271
11.806433
11.838595
11.870757
11.898325
11.925892
11.95346
11.985621
12.017784
12.049946
12.077513
12.100487
12.12346
12.151026
12.183188
12.210756
12.233728
12.261296
12.284269
12.307241
12.334809
12.357782
12.380754
12.403728
12.426702
12.449675
12.468053
12.48643
12.504808
12.523188
12.555348
12.582916
12.605889
12.624269
12.638052
12.656429
12.670214
12.688592
12.70697
12.725349
12.748322
12.762105
12.775889
12.785078
12.798862
12.812645
12.831023
12.840213
12.849402
12.863186
12.87697
12.890754
12.899943
12.909131
12.918321
12.922915
12.932104
12.941294
12.9458885
12.955078
12.968862
12.982644
12.991834
12.991834
12.991834
12.991834
13.001023
13.010212
13.010212
13.014807
13.014807
13.019402
13.028591
13.033185
13.028591
13.023996
13.028591
13.033185
13.033185
13.028591
13.023996
13.023996
13.019402
13.023996
13.019402
13.019402
13.014807
13.001023
12.991834
12.987239
12.991834
12.9964285
12.982644
12.964267
12.950483
12.9458885
12.9458885
12.941294
12.932104
12.913726
12.899943
12.895349
12.890754
12.881563
12.8723755
12.863186
12.858591
12.840213
12.81724
12.803457
12.798862
12.798862
12.785078
12.7667
12.748322
12.729942
12.71616
12.702376
12.683997
12.670214
12.656429
12.633456
12.615079
12.596701
12.578323
12.564538
12.5507555
12.527782
12.509403
12.491025
12.477242
12.4542675
12.431295
12.403728
12.385349
12.371567
12.353188
12.3302145
12.298054
12.275081
12.252107
12.233728
12.215351
12.192378
12.174
12.146432
12.12346
12.100487
12.077513
12.049946
12.017784
11.985621
11.962648
11.948865
11.925892
11.90292
11.875352
11.847784
11.820217
11.797244
11.778866
11.755893
11.728326
11.700758
11.67319
11.650218
11.627245
11.604272
11.576705
11.544542
11.516974
11.498596
11.484813
11.46184
11.425083
11.383732
11.356165
11.333192
11.314813
11.296435
11.273462
11.245894
11.2183275
11.19076
11.167787
11.140219
11.112653
11.089679
11.062112
11.034544
11.006977
10.984004
10.965626
10.942653
10.910491
10.873734
10.841572
10.818599
10.8002205
10.772654
10.740491
10.712923
10.689951
10.666978
10.644005
10.616438
10.593465
10.570492
10.53833
10.510762
10.487789
10.469412
10.441844
10.409681
10.382114
10.359141
10.340763
10.313195
10.285627
10.25806
10.235087
10.212114
10.189142
10.161574
10.1340065
10.10644
10.083467
10.060493
10.03752
10.0099535
9.98698
9.964007
9.93644
9.908873
9.895089
9.876711
9.853738
9.821575
9.789413
9.761847
9.734279
9.7159
9.692927
9.669954
9.642386
9.619414
9.587253
9.56428
9.545901
9.527523
9.499955
9.472388
9.449415
9.421847
9.398874
9.375902
9.352928
9.329956
9.306983
9.274821
9.242659
9.215091
9.192119
9.169146
9.146173
9.114011
9.086444
9.06347
9.040498
9.0221195
8.994552
8.962389
8.930227
8.898066
8.870499
8.842931
8.815363
8.783201
8.751039
8.718877
8.686715
8.654553
8.626986
8.599418
8.571851
8.544284
8.507526
8.466175
8.424824
8.392662
8.365095
8.337527
8.300771
8.259419
8.222663
8.185906
8.158339
8.126177
8.094015
8.048069
8.002123
7.951583
7.9102316
7.873475
7.8367186
7.790773
7.7402325
7.689692
7.6483407
7.611584
7.5656385
7.5196924
7.469152
7.4232063
7.372666
7.3221254
7.2669907
7.21645
7.16591
7.1153693
7.064829
7.0051
6.94537
6.8948298
6.839695
6.7799654
6.729425
6.6742897
6.6237497
6.56402
6.4996963
6.4445615
6.389426
6.338886
6.2837505
6.228616
6.173481
6.109157
6.0448327
5.9851036
5.9299684
5.8748336
5.819699
5.755375
5.695645
5.6359158
5.576186
5.5164566
5.461322
5.4061866
5.351052
5.2867274
5.2269983
5.1672688
5.112134
5.0569987
4.997269
4.93754
4.8824053
4.82727
4.772135
4.7124057
4.652676
4.5975413
4.542406
4.4826765
4.4229474
4.358623
4.3034883
4.252948
4.2024074
4.1518674
4.096732
4.046192
3.9910567
3.931327
3.8807867
3.8256521
3.7797062
3.7383547
3.6878147
3.6326795
3.5775447
3.5270042
3.476464
3.435113
3.389167
3.3432212
3.2972755
3.2467353
3.2007895
3.1548436
3.1134925
3.072141
3.0307899
2.9940333
2.9480875
2.9021416
2.8607905
2.8286285
2.791872
2.7551153
2.7137642
2.681602
2.64944
2.6126835
2.5805213
2.5483592
2.5207918
2.4932244
2.465657
2.4380894
2.4059274
2.3737655
2.3507924
2.3324142
2.3094413
2.2818737
2.2543063
2.2313335
2.2175498
2.2083604
2.1899822
2.1670094
2.148631
2.1348474
2.1210635
2.10728
2.098091
2.084307
2.0705233
2.0567396
2.052145
2.0475504
2.0429559
2.0383613
2.0337667
2.0245776
2.0153883
2.0107937
2.0153883
2.0199828
2.0245776
2.0199828
2.0199828
2.0199828
2.0199828
2.0245776
2.0337667
2.0429559
2.052145
2.0567396
2.0613341
2.0705233
2.0889015
2.098091
2.1026852
2.1118743
2.1210635
2.1302526
2.1440365
2.1624148
2.1761987
2.1853878
2.194577
2.2129552
2.235928
2.2543063
2.26809
2.2818737
2.3048468
2.323225
2.3416033
2.3553872
2.3737655
2.3921437
2.4151165
2.4380894
2.4564679
2.4748461
2.4886298
2.5116026
2.529981
2.5483592
2.5713322
2.594305
2.6218727
2.64944
2.6678183
2.6861968
2.704575
2.727548
2.7505207
2.778088
2.8010612
2.8194394
2.8424122
2.8653853
2.8837636
2.9021416
2.9205203
2.9434931
2.9710603
3.0032225
3.0261955
3.0491683
3.0675466
3.0905192
3.108898
3.1226814
3.1410596
3.1640327
3.1916
3.223762
3.2421403
3.2513297
3.2559242
3.2743025
3.2972755
3.3202484
3.334032
3.3524106
3.3661942
3.3799777
3.3937614
3.4075453
3.4259236
3.4397073
3.4580855
3.4718695
3.4856532
3.4902477
3.4948423
3.508626
3.5270042
3.5453825
3.5545719
3.5545719
3.5637608
3.5683558
3.5775447
3.586734
3.595923
3.6051123
3.6143012
3.6234906
3.6326795
3.6418688
3.6418688
3.6372743
3.6418688
3.6464634
3.660247
3.6648417
3.669436
3.674031
3.6786253
3.68322
3.6786253
3.6786253
3.68322
3.68322
3.68322
3.6786253
3.6786253
3.6786253
3.674031
3.6648417
3.6556525
3.6510577
3.6510577
3.6464634
3.6418688
3.6372743
3.6280851
3.6188958
3.6097066
3.6051123
3.6005175
3.595923
3.586734
3.5821393
3.5683558
3.5545719
3.5453825
3.5315988
3.52241
3.508626
3.4948423
3.476464
3.4580855
3.4488966
3.4443018
3.4305182
3.4167347
3.3937614
3.3661942
3.347816
3.3294373
3.3156538
3.2972755
3.2788973
3.2651136
3.2421403
3.2145731
3.1916
3.1732218
3.1548436
3.136465
3.1180868
3.0951142
3.062952
3.0399792
3.0170062
2.998628
2.975655
2.9480875
2.9159255
2.8837636
2.8653853
2.8424122
2.8194394
2.782683
2.7505207
2.7183585
2.695386
2.6724129
2.640251
2.6080887
2.5759268
2.5483592
2.5253866
2.497819
2.4610624
2.4243057
2.3967383
2.3737655
2.337009
2.2956576
2.258901
2.2221444
2.194577
2.1624148
2.1302526
2.093496
2.052145
2.0153883
1.9832264
1.9464699
1.9051186
1.8683621
1.8316053
1.7994432
1.7580922
1.716741
1.6799842
1.6386331
1.6018764
1.5605252
1.5191741
1.4732282
1.431877
1.3951205
1.3583639
1.3170127
1.2756615
1.2297157
1.1929591
1.1516079
1.1102567
1.0643109
1.0229597
0.9816085
0.93566275
0.8851223
0.83917665
0.79323083
0.74728507
0.7059338
0.6599881
0.61404234
0.56350195
0.5175562
0.46701586
0.41647547
0.3705297
0.32458395
0.27863812
0.23269238
0.18215202
0.13620625
0.09026049
0.048909277
0.0075580776
-0.0383877
-0.08892805
-0.1394684
-0.19460332
-0.24973826
-0.29568404
-0.34622437
-0.40135932
-0.45189965
-0.4978454
-0.5483858
-0.60352075
-0.6540611
-0.7046014
-0.7551418
-0.8102767
-0.85622245
-0.90676284
-0.95730317
-1.0124382
-1.0629785
-1.1089243
-1.1594646
-1.2100049
-1.2605453
-1.3064911
-1.3478423
-1.393788
-1.448923
-1.5040579
-1.5637873
-1.6143278
-1.6602736
-1.7062193
-1.7521651
-1.8027054
-1.8486513
-1.894597
-1.9359483
-1.9772995
-2.023245
-2.0600019
-2.1059477
-2.1518934
-2.2024338
-2.243785
-2.2805417
-2.3172984
-2.363244
-2.4045951
-2.4459465
-2.482703
-2.5240543
-2.5654054
-2.6021621
-2.6389186
-2.6710806
-2.7078373
-2.744594
-2.7813506
-2.8181071
-2.854864
-2.896215
-2.928377
-2.9651337
-3.0018904
-3.038647
-3.070809
-3.102971
-3.135133
-3.167295
-3.2040517
-3.2408082
-3.2729704
-3.3051324
-3.3418891
-3.374051
-3.4062133
-3.4383752
-3.470537
-3.507294
-3.5394557
-3.5716178
-3.594591
-3.626753
-3.6543202
-3.6818879
-3.7048607
-3.7370226
-3.7737792
-3.8151307
-3.8472927
-3.8702655
-3.8932383
-3.9162114
-3.948373
-3.9805353
-4.012697
-4.0402646
-4.0632377
-4.077021
-4.099994
-4.1321564
-4.1597238
-4.1826963
-4.2010746
-4.2240477
-4.25621
-4.2883716
-4.3113446
-4.329723
-4.348101
-4.361885
-4.3802633
-4.3986416
-4.4216146
-4.439993
-4.458371
-4.4721546
-4.4859385
-4.4997225
-4.508911
-4.522695
-4.5410733
-4.5594516
-4.57783
-4.596208
-4.6053977
-4.609992
-4.614587
-4.623776
-4.63756
-4.6467485
-4.6605325
-4.6743164
-4.6881
-4.701884
-4.711073
-4.7156672
-4.7156672
-4.7156672
-4.7248564
-4.734046
-4.7386403
-4.743235
-4.7524242
-4.7616134
-4.7662077
-4.7570186
-4.7524242
-4.7570186
-4.7616134
-4.7616134
-4.7616134
-4.7616134
-4.7616134
-4.7616134
-4.7570186
-4.7616134
-4.7616134
-4.7616134
-4.7524242
-4.7478294
-4.743235
-4.734046
-4.720262
-4.7156672
-4.720262
-4.7156672
-4.706478
-4.6926947
-4.6789107
-4.6697216
-4.6697216
-4.665127
-4.6605325
-4.6513433
-4.63756
-4.619181
-4.6053977
-4.591614
-4.57783
-4.5640464
-4.5548573
-4.545668
-4.5410733
-4.522695
-4.504317
-4.481344
-4.4675603
-4.4537764
-4.439993
-4.426209
-4.4078307
-4.3940473
-4.3802633
-4.361885
-4.343507
-4.3205338
-4.30675
-4.2929664
-4.274588
-4.251615
-4.233237
-4.210264
-4.191886
-4.1689124
-4.1413455
-4.1137776
-4.0953994
-4.077021
-4.058643
-4.0310755
-3.9989135
-3.9759407
-3.952968
-3.9299948
-3.8978326
-3.865671
-3.8381033
-3.8105357
-3.7829685
-3.7508066
-3.7186444
-3.6818879
-3.6497257
-3.622158
-3.594591
-3.5624287
-3.5302668
-3.4935102
-3.4567535
-3.4154022
-3.3832402
-3.3556728
-3.3326998
-3.2913487
-3.2454028
-3.2040517
-3.1718898
-3.1443222
-3.1167548
-3.0754035
-3.0340524
-2.992701
-2.960539
-2.928377
-2.9008095
-2.864053
-2.8318908
-2.7905397
-2.7537832
-2.712432
-2.6710806
-2.634324
-2.6021621
-2.5654054
-2.5332434
-2.496487
-2.4643247
-2.427568
-2.3908114
-2.3494601
-2.3218927
-2.2943254
-2.2621634
-2.2254066
-2.18865
-2.1518934
-2.1197312
-2.0875695
-2.0554073
-2.023245
-1.991083
-1.958921
-1.9267591
-1.894597
-1.8670295
-1.8348675
-1.8027054
-1.775138
-1.742976
-1.7154084
-1.6832464
-1.6464899
-1.6143278
-1.5867603
-1.5637873
-1.5408145
-1.513247
-1.4810851
-1.4535176
-1.4305446
-1.4075718
-1.3800043
-1.3524369
-1.329464
-1.3064911
-1.2835182
-1.2559507
-1.2283833
-1.2008158
-1.1732484
-1.1456809
-1.1227081
-1.1043297
-1.0813568
-1.0629785
-1.0446001
-1.0216273
-0.9986544
-0.9710869
-0.94811404
-0.92514116
-0.9021683
-0.8837899
-0.8700062
-0.85622245
-0.8378442
-0.81487125
-0.79649293
-0.78270924
-0.7689255
-0.75054723
-0.7275743
-0.709196
-0.70000684
-0.6908177
-0.6724394
-0.6540611
-0.6402773
-0.62649363
-0.6127099
-0.5989262
-0.589737
-0.57595325
-0.5621695
-0.5483858
-0.53460205
-0.52081835
-0.51162916
-0.5070346
-0.4978454
-0.48865628
-0.47946715
-0.47027797
-0.45649427
-0.44730508
-0.44271052
-0.44271052
-0.42892677
-0.41973764
-0.41054845
-0.41054845
-0.41054845
-0.40595388
-0.39676476
-0.3875756
-0.37838644
-0.36919728
-0.36460268
-0.36000812
-0.36000812
-0.36460268
-0.36460268
-0.36000812
-0.35541356
-0.35541356
-0.35541356
-0.36000812
-0.36000812
-0.35541356
-0.350819
-0.35541356
-0.36000812
-0.36000812
-0.36000812
-0.36460268
-0.36919728
-0.36919728
-0.36460268
-0.36460268
-0.36919728
-0.37838644
-0.382981
-0.3875756
-0.39217016
-0.40135932
-0.41054845
-0.41514307
-0.41514307
-0.41054845
-0.41514307
-0.4243322
-0.42892677
-0.4335214
-0.43811595
-0.44730508
-0.45189965
-0.45189965
-0.45649427
-0.4656834
-0.4748726
-0.48406172
-0.4978454
-0.50244004
-0.5070346
-0.51162916
-0.52081835
-0.5300075
-0.54379123
-0.55298036
-0.5667641
-0.57595325
-0.58514243
-0.59433156
-0.60352075
-0.61730444
-0.6310882
-0.6402773
-0.6494665
-0.6586557
-0.6724394
-0.68622315
-0.7046014
-0.7137906
-0.7229797
-0.73216885
-0.7367634
-0.7459526
-0.75973636
-0.7643309
-0.7735201
-0.7873038
-0.8056821
-0.82406044
-0.8378442
-0.8470333
-0.8608171
-0.8700062
-0.8837899
-0.8929791
-0.9021683
-0.90676284
-0.9205466
-0.9435195
-0.96649235
-0.98027605
-0.9848706
-0.99405986
-1.0078436
-1.0216273
-1.035411
-1.0491947
-1.0629785
-1.0767622
-1.0859513
-1.0997351
-1.1089243
-1.1227081
-1.1456809
-1.1594646
-1.1732484
-1.177843
-1.1824375
-1.1962212
-1.2100049
-1.2283833
-1.2467616
-1.2651398
-1.274329
-1.2835182
-1.2927073
-1.3110857
-1.329464
-1.3432477
-1.3570315
-1.3662206
-1.3754097
-1.3845989
-1.3983825
-1.4121664
-1.42595
-1.4351392
-1.4397339
-1.4535176
-1.4718959
-1.4902742
-1.4948688
-1.4994633
-1.513247
-1.5270308
-1.5454091
-1.5545982
-1.5637873
-1.5821657
-1.5959495
-1.6097332
-1.6189224
-1.6281115
-1.6373006
-1.6464899
-1.655679
-1.6694627
-1.6832464
-1.6878409
-1.6878409
-1.7016246
-1.720003
-1.7383814
-1.7475705
-1.7475705
-1.7567598
-1.7613542
-1.775138
-1.7843271
-1.7935163
-1.8027054
-1.8164892
-1.8256783
-1.8302728
-1.8348675
-1.8440566
-1.8578404
-1.8670295
-1.8716241
-1.8808132
-1.894597
-1.9083807
-1.91757
-1.91757
-1.9221644
-1.9267591
-1.9359483
-1.9451374
-1.9497318
-1.958921
-1.9681103
-1.9818939
-1.9864886
-1.991083
-1.9956777
-2.0002723
-2.0048668
-2.0094614
-2.014056
-2.023245
-2.02784
-2.02784
-2.0324345
-2.0462182
-2.0600019
-2.0645964
-2.0600019
-2.0554073
-2.0600019
-2.069191
-2.07838
-2.0875695
-2.0921638
-2.0967586
-2.0967586
-2.0921638
-2.0921638
-2.0967586
-2.101353
-2.101353
-2.101353
-2.1059477
-2.1151369
-2.124326
-2.1197312
-2.1151369
-2.1059477
-2.110542
-2.1197312
-2.124326
-2.1197312
-2.1197312
-2.1197312
-2.1289203
-2.1335151
-2.1335151
-2.1289203
-2.1289203
-2.124326
-2.1197312
-2.1151369
-2.1197312
-2.124326
-2.124326
-2.1151369
-2.1059477
-2.1059477
-2.1059477
-2.1059477
-2.110542
-2.1059477
-2.1059477
-2.1059477
-2.1059477
-2.101353
-2.0967586
-2.0875695
-2.0829747
-2.0829747
-2.07838
-2.07838
-2.0737855
-2.0737855
-2.069191
-2.0600019
-2.0554073
-2.0554073
-2.0554073
-2.0508127
-2.0416236
-2.02784
-2.0186505
-2.0186505
-2.0186505
-2.0186505
-2.0186505
-2.0094614
-2.0002723
-1.991083
-1.9818939
-1.9727048
-1.9681103
-1.9635156
-1.958921
-1.9451374
-1.9359483
-1.9313536
-1.9267591
-1.9221644
-1.9083807
-1.894597
-1.8854078
-1.8808132
-1.8762187
-1.8762187
-1.8762187
-1.8716241
-1.8624349
-1.8486513
-1.8302728
-1.8256783
-1.8210837
-1.8164892
-1.8164892
-1.8118945
-1.8118945
-1.8118945
-1.8027054
-1.7889218
-1.7797325
-1.775138
-1.7705433
-1.7613542
-1.7567598
-1.7521651
-1.7521651
-1.742976
-1.7291923
-1.7245976
-1.720003
-1.7154084
-1.7062193
-1.6924355
-1.6878409
-1.6832464
-1.6740572
-1.6694627
-1.6648681
-1.655679
-1.6510844
-1.6418953
-1.632706
-1.6281115
-1.6235169
-1.6143278
-1.6051387
-1.5913548
-1.5775712
-1.5683819
-1.5637873
-1.5545982
-1.5408145
-1.5316254
-1.5224363
-1.513247
-1.5040579
-1.4856796
-1.4718959
-1.4581121
-1.448923
-1.4443284
-1.4305446
-1.4213555
-1.4075718
-1.393788
-1.3800043
-1.3662206
-1.3524369
-1.3432477
-1.3386531
-1.329464
-1.3156803
-1.2973019
-1.2835182
-1.274329
-1.2605453
-1.2467616
-1.2329779
-1.219194
-1.2054104
-1.1962212
-1.1824375
-1.1732484
-1.1594646
-1.1456809
-1.1318972
-1.1181134
-1.1089243
-1.0997351
-1.0905459
-1.0859513
-1.0767622
-1.058384
-1.0446001
-1.0308164
-1.0216273
-1.0078436
-0.9986544
-0.9848706
-0.9710869
-0.95730317
-0.9435195
-0.9389249
-0.9297357
-0.9205466
-0.9021683
-0.8883845
-0.8837899
-0.87919533
-0.8608171
-0.84243876
-0.8332496
-0.828655
-0.8194659
-0.8056821
-0.79189837
-0.7781147
-0.7689255
-0.75973636
-0.75054723
-0.74135804
-0.73216885
-0.71838516
-0.709196
-0.70000684
-0.6954123
-0.6816285
-0.66325027
-0.6494665
-0.6402773
-0.6310882
-0.621899
-0.6081153
-0.5989262
-0.589737
-0.58054787
-0.5713587
-0.5621695
-0.5483858
-0.5300075
-0.5162238
-0.5070346
-0.4978454
-0.48406172
-0.4748726
-0.4656834
-0.45649427
-0.44730508
-0.43811595
-0.4243322
-0.41054845
-0.40595388
-0.40135932
-0.39676476
-0.37838644
-0.36460268
-0.350819
-0.3416298
-0.33244067
-0.3232515
-0.31406236
-0.3002786
-0.29108948
-0.2819003
-0.27271116
-0.2681166
-0.263522
-0.2589274
-0.24973826
-0.23595452
-0.23135996
-0.2221708
-0.21298164
-0.1991979
-0.1808196
-0.16703586
-0.15784672
-0.15325214
-0.14865756
-0.1394684
-0.13027924
-0.12109009
-0.10730636
-0.09811721
-0.08892805
-0.09352263
-0.09352263
-0.0797389
-0.06595516
-0.05217143
-0.04757686
-0.04298228
-0.03379312
-0.024603963
-0.015414804
-0.0062256604
-0.0016310811
0.012152657
0.016747236
0.02593638
0.03512554
0.044314682
0.053503856
0.053503856
0.062693015
0.07188216
0.08107132
0.09026049
0.09944962
0.10863878
0.1270171
0.13620625
0.14080082
0.14080082
0.14998998
0.16377373
0.17296286
0.18215202
0.18215202
0.18674658
0.19134118
0.2051249
0.21890862
0.23269238
0.24188153
0.2464761
0.2464761
0.2464761
0.25566524
0.26485443
0.27863812
0.2878273
0.30161107
0.31539476
0.31998938
0.32458395
0.32458395
0.33377308
0.34755683
0.36134058
0.36593515
0.37512434
0.38431346
0.3935026
0.40728635
0.40728635
0.40728635
0.41647547
0.4256646
0.43944842
0.44863755
0.44863755
0.4532321
0.4532321
0.46242124
0.47161043
0.476205
0.48539412
0.4945833
0.50377244
0.5129616
0.52215075
0.53133994
0.5359345
0.5405291
0.5497182
0.5589074
0.5680965
0.5726911
0.5726911
0.5818803
0.59106946
0.60025865
0.6048532
0.6094478
0.61404234
0.6186369
0.62782604
0.6416098
0.6507989
0.6599881
0.6645827
0.6645827
0.6691773
0.682961
0.6921501
0.70133924
0.70133924
0.7059338
0.71512306
0.72890675
0.73809594
0.73809594
0.73809594
0.7426905
0.75187963
0.7564742
0.76106876
0.7656633
0.7748526
0.7840417
0.79323083
0.7978254
0.7978254
0.80242
0.81160915
0.8299874
0.83917665
0.8483658
0.85296035
0.85296035
0.8575549
0.86674404
0.8713386
0.8713386
0.8759332
0.889717
0.8989061
0.9035007
0.90809524
0.9126899
0.92187905
0.9264736
0.9310682
0.93566275
0.94944656
0.96323025
0.9678248
0.9678248
0.97701395
0.99079764
1.0045813
1.0137706
1.0137706
1.009176
1.0183651
1.0275543
1.0321488
1.041338
1.0459325
1.0505272
1.0551218
1.0643109
1.0735002
1.0826893
1.0918784
1.096473
1.1010675
1.1102567
1.1194458
1.1332296
1.1424187
1.1516079
1.1562024
1.160797
1.1699861
1.1745807
1.1791753
1.1791753
1.1883645
1.1975536
1.2067429
1.2113374
1.215932
1.215932
1.2251211
1.2343103
1.2480941
1.2572832
1.2618778
1.2710669
1.2710669
1.2756615
1.280256
1.2894452
1.2986343
1.303229
1.303229
1.3124181
1.3216072
1.3307964
1.3353909
1.3353909
1.3353909
1.3353909
1.3399855
1.3445802
1.3537693
1.3583639
1.3629584
1.3721476
1.3767422
1.3813367
1.3859314
1.390526
1.3951205
1.3997152
1.3997152
1.4043096
1.4089043
1.4134988
1.4180934
1.4226879
1.431877
1.4364717
1.4410661
1.4502555
1.4594446
1.4594446
1.4640391
1.4732282
1.487012
1.4962012
1.5053904
1.509985
1.5145795
1.5191741
1.5237687
1.5283633
1.5329578
1.5421469
1.551336
1.5605252
1.5697145
1.5789037
1.5880928
1.5926872
1.5972819
1.6064711
1.6156602
1.6248493
1.6248493
1.6340384
1.6524168
1.661606
1.6662006
1.6662006
1.6662006
1.6753898
1.6891736
1.7029572
1.7121463
1.716741
1.7213354
1.7305245
1.7351192
1.7351192
1.7443084
1.7534975
1.7626866
1.7764704
1.7856596
1.7948488
1.7994432
1.8040379
1.813227
1.8270109
1.8361999
1.8407944
1.845389
1.8499836
1.8591727
1.8637675
1.8683621
1.8729566
1.8775512
1.8867403
1.900524
1.9051186
1.9097131
1.9143077
1.9189025
1.9234968
1.9372808
1.9510642
1.955659
1.9602534
1.9648482
1.9740373
1.9786319
1.9832264
1.9924155
2.0016046
2.0107937
2.0199828
2.0245776
2.0337667
2.0337667
2.0383613
2.0429559
2.0475504
2.0567396
2.0659287
2.0705233
2.0705233
2.0797124
2.0889015
2.098091
2.10728
2.1164691
2.1256583
2.1256583
2.1302526
2.1348474
2.1440365
2.148631
2.1532257
2.1532257
2.1578202
2.1624148
2.171604
2.1853878
2.1991713
2.203766
2.203766
2.203766
2.2083604
2.2129552
2.2175498
2.2221444
2.226739
2.226739
2.226739
2.2313335
2.235928
2.2451172
2.2543063
2.258901
2.258901
2.258901
2.2634954
2.2634954
2.26809
2.2726846
2.2818737
2.291063
2.291063
2.291063
2.291063
2.3002522
2.3094413
2.3094413
2.314036
2.3186305
2.3186305
2.323225
2.323225
2.323225
2.3278196
2.323225
2.3186305
2.3186305
2.323225
2.3278196
2.3278196
2.3278196
2.337009
2.346198
2.346198
2.346198
2.346198
2.346198
2.3507924
2.3507924
2.346198
2.3416033
2.3416033
2.3507924
2.3553872
2.3599815
2.3553872
2.3553872
2.3553872
2.3553872
2.3599815
2.3553872
2.3507924
2.3553872
2.3553872
2.3553872
2.3553872
2.3507924
2.346198
2.3416033
2.337009
2.3416033
2.346198
2.346198
2.337009
2.3324142
2.3278196
2.323225
2.3186305
2.323225
2.3278196
2.3278196
2.323225
2.3186305
2.3094413
2.3002522
2.291063
2.2864685
2.2818737
2.2818737
2.2818737
2.2818737
2.2772794
2.2726846
2.2634954
2.258901
2.258901
2.2497118
2.2405226
2.2313335
2.2313335
2.226739
2.2175498
2.2129552
2.2083604
2.2083604
2.1991713
2.1899822
2.180793
2.1761987
2.1761987
2.171604
2.1670094
2.1578202
2.1440365
2.1302526
2.1302526
2.1348474
2.1302526
2.1210635
2.10728
2.098091
2.093496
2.0889015
2.0797124
2.0705233
2.0613341
2.0567396
2.0475504
2.0429559
2.0383613
2.0383613
2.0337667
2.0245776
2.0107937
1.9970101
1.987821
1.987821
1.987821
1.9832264
1.9740373
1.9648482
1.955659
1.9464699
1.9372808
1.932686
1.9280916
1.9234968
1.9143077
1.9051186
1.8959295
1.8867403
1.8867403
1.8775512
1.8683621
1.8591727
1.8499836
1.8407944
1.8361999
1.8316053
1.8270109
1.8178217
1.8086325
1.7948488
1.7856596
1.781065
1.7764704
1.7672813
1.7580922
1.748903
1.7443084
1.7351192
1.7259301
1.716741
1.7029572
1.6983627
1.6983627
1.693768
1.6891736
1.6799842
1.6662006
1.6524168
1.6432277
1.6386331
1.6340384
1.629444
1.6156602
1.6064711
1.5972819
1.5926872
1.5834981
1.5697145
1.5605252
1.551336
1.5467416
1.5375525
1.5329578
1.5237687
1.5191741
1.5053904
1.4916066
1.487012
1.4824175
1.4778229
1.4640391
1.45485
1.4410661
1.431877
1.4226879
1.4180934
1.4134988
1.4089043
1.4043096
1.3997152
1.3859314
1.3721476
1.3629584
1.3583639
1.3583639
1.3491747
1.3399855
1.3307964
1.3170127
1.3078235
1.303229
1.2986343
1.2940397
1.2940397
1.2894452
1.280256
1.2710669
1.2618778
1.2572832
1.2480941
1.2389048
1.2251211
1.2205266
1.2205266
1.2205266
1.2113374
1.2021482
1.1975536
1.1929591
1.18377
1.1791753
1.1791753
1.1745807
1.1653916
1.1470133
1.1378242
1.1378242
1.1424187
1.1332296
1.1194458
1.1148512
1.1148512
1.1148512
1.1102567
1.1010675
1.0918784
1.0826893
1.0826893
1.0780947
1.0689056
1.0643109
1.0597163
1.0597163
1.0597163
1.0551218
1.0459325
1.0367434
1.0275543
1.0229597
1.0229597
1.0183651
1.0137706
1.009176
1.0045813
1.0045813
0.99998677
0.99079764
0.9862031
0.9816085
0.9816085
0.97701395
0.9678248
0.96323025
0.9586357
0.9586357
0.9540411
0.94944656
0.9448519
0.9402573
0.9402573
0.9402573
0.93566275
0.9264736
0.9172845
0.9126899
0.9172845
0.9172845
0.9172845
0.9126899
0.90809524
0.9035007
0.8989061
0.8989061
0.9035007
0.8989061
0.889717
0.88052773
0.8713386
0.8713386
0.86674404
0.86674404
0.86674404
0.8621495
0.8575549
0.85296035
0.8483658
0.8437712
0.83917665
0.83917665
0.8345821
0.8299874
0.82539284
0.8162037
0.80242
0.7978254
0.7978254
0.7978254
0.79323083
0.78863627
0.78863627
0.7840417
0.77944714
0.7748526
0.7702579
0.7656633
0.76106876
0.7564742
0.74728507
0.73809594
0.7335014
0.7335014
0.7335014
0.72890675
0.72890675
0.7197176
0.71512306
0.71512306
0.71512306
0.71052843
0.70133924
0.6967447
0.68755555
0.682961
0.67377186
0.6691773
0.6691773
0.6691773
0.6599881
0.64620435
0.6416098
0.6416098
0.64620435
0.6416098
0.6324206
0.62782604
0.6232315
0.6186369
0.6094478
0.60025865
0.59566396
0.59106946
0.5864749
0.5818803
0.5772857
0.5680965
0.5589074
0.5589074
0.5543128
0.5543128
0.54512364
0.5405291
0.5405291
0.5359345
0.53133994
0.5175562
0.5129616
0.5129616
0.50836706
0.49917787
0.48998868
0.48539412
0.48079956
0.476205
0.47161043
0.46701586
0.46701586
0.45782667
0.44863755
0.43944842
0.43944842
0.4348538
0.4256646
0.41647547
0.4118809
0.4118809
0.40269172
0.3935026
0.38431346
0.37512434
0.36593515
0.36593515
0.36593515
0.36134058
0.3521514
0.33836764
0.3291785
0.32458395
0.31998938
0.31539476
0.3108002
0.30161107
0.29242188
0.2878273
0.2832327
0.27863812
0.269449
0.26485443
0.25107068
0.24188153
0.23269238
0.22809778
0.21890862
0.21431406
0.2097195
0.20053034
0.19134118
0.18674658
0.18674658
0.18674658
0.17755745
0.16377373
0.14998998
0.14539538
0.14080082
0.13620625
0.13620625
0.1270171
0.11782794
0.10863878
0.094855055
0.0856659
0.08107132
0.07647675
0.07647675
0.07647675
0.06728758
0.053503856
0.039720118
0.030530974
0.02593638
0.021341816
0.016747236
0.0075580776
-0.0016310811
-0.010820225
-0.015414804
-0.020009384
-0.024603963
-0.029198542
-0.0383877
-0.04298228
-0.05217143
-0.06595516
-0.07054974
-0.07514431
-0.0797389
-0.08433347
-0.09811721
-0.11190093
-0.12568466
-0.13487382
-0.14406298
-0.14406298
-0.1394684
-0.14406298
-0.15325214
-0.16703586
-0.17622502
-0.18541418
-0.19000876
-0.19000876
-0.19460332
-0.1991979
-0.21298164
-0.23135996
-0.24514368
-0.24973826
-0.25433284
-0.2589274
-0.2589274
-0.263522
-0.2681166
-0.2819003
-0.29568404
-0.30487317
-0.30946776
-0.31406236
-0.3232515
-0.33244067
-0.34622437
-0.350819
-0.350819
-0.350819
-0.36460268
-0.37838644
-0.3875756
-0.3875756
-0.39217016
-0.40135932
-0.41054845
-0.41514307
-0.41973764
-0.4243322
-0.4335214
-0.44730508
-0.45189965
-0.45189965
-0.45189965
-0.46108884
-0.47027797
-0.47946715
-0.48406172
-0.48865628
-0.48865628
-0.49325085
-0.4978454
-0.50244004
-0.5070346
-0.5162238
-0.52081835
-0.5300075
-0.5391966
-0.5391966
-0.54379123
-0.55298036
-0.5621695
-0.5713587
-0.57595325
-0.57595325
-0.58054787
-0.58514243
-0.59433156
-0.60352075
-0.6127099
-0.6127099
-0.6127099
-0.621899
-0.6310882
-0.6402773
-0.6402773
-0.6448719
-0.6494665
-0.6586557
-0.66325027
-0.66325027
-0.66784483
-0.6724394
-0.6816285
-0.68622315
-0.6908177
-0.6954123
-0.6954123
-0.70000684
-0.7046014
-0.709196
-0.7137906
-0.7137906
-0.71838516
-0.73216885
-0.74135804
-0.7459526
-0.75054723
-0.75054723
-0.7551418
-0.75973636
-0.75973636
-0.75973636
-0.7689255
-0.7781147
-0.78270924
-0.7873038
-0.7873038
-0.7873038
-0.79189837
-0.79649293
-0.8056821
-0.8102767
-0.81487125
-0.81487125
-0.82406044
-0.828655
-0.8378442
-0.84243876
-0.84243876
-0.8470333
-0.8470333
-0.8516279
-0.8516279
-0.85622245
-0.85622245
-0.86541164
-0.8700062
-0.8700062
-0.87460077
-0.87460077
-0.87919533
-0.8837899
-0.8883845
-0.8883845
-0.8929791
-0.9021683
-0.9113574
-0.9113574
-0.90676284
-0.9113574
-0.91595197
-0.9205466
-0.92514116
-0.93433034
-0.9435195
-0.9435195
-0.94811404
-0.9527086
-0.96189773
-0.96649235
-0.96189773
-0.96189773
-0.95730317
-0.96189773
-0.9710869
-0.9756815
-0.98027605
-0.98027605
-0.9848706
-0.9894652
-0.99405986
-0.99405986
-0.99405986
-0.99405986
-0.99405986
-1.003249
-1.0124382
-1.0170327
-1.0170327
-1.0124382
-1.0124382
-1.0170327
-1.0216273
-1.0308164
-1.035411
-1.035411
-1.0308164
-1.0308164
-1.035411
-1.0446001
-1.0491947
-1.0446001
-1.0308164
-1.0308164
-1.035411
-1.0400056
-1.0446001
-1.0446001
-1.0446001
-1.0446001
-1.0491947
-1.0537894
-1.058384
-1.058384
-1.058384
-1.058384
-1.0629785
-1.0721676
-1.0767622
-1.0675731
-1.0629785
-1.0629785
-1.0675731
-1.0767622
-1.0721676
-1.058384
-1.0491947
-1.0491947
-1.058384
-1.0629785
-1.058384
-1.0537894
-1.0491947
-1.0491947
-1.0491947
-1.0537894
-1.0491947
-1.0400056
-1.0308164
-1.0308164
-1.035411
-1.035411
-1.035411
-1.0308164
-1.0262219
-1.0262219
-1.0216273
-1.0170327
-1.0124382
-1.0124382
-1.0078436
-1.003249
-0.99405986
-0.9894652
-0.9894652
-0.9894652
-0.9848706
-0.98027605
-0.98027605
-0.98027605
-0.9710869
-0.96189773
-0.95730317
-0.95730317
-0.9527086
-0.9435195
-0.93433034
-0.93433034
-0.9297357
-0.92514116
-0.9113574
-0.90676284
-0.90676284
-0.9021683
-0.8975737
-0.8929791
-0.8929791
-0.8883845
-0.87919533
-0.8700062
-0.8608171
-0.85622245
-0.84243876
-0.8332496
-0.82406044
-0.8194659
-0.8102767
-0.8010875
-0.79189837
-0.7873038
-0.7873038
-0.7873038
-0.78270924
-0.7643309
-0.75054723
-0.7367634
-0.73216885
-0.7275743
-0.7229797
-0.7137906
-0.709196
-0.70000684
-0.6908177
-0.67703396
-0.66784483
-0.66784483
-0.66325027
-0.6540611
-0.6448719
-0.63568276
-0.62649363
-0.6127099
-0.60352075
-0.5989262
-0.59433156
-0.57595325
-0.5621695
-0.55298036
-0.5483858
-0.54379123
-0.5391966
-0.5300075
-0.5162238
-0.50244004
-0.49325085
-0.48406172
-0.47946715
-0.4748726
-0.47027797
-0.4656834
-0.45649427
-0.44271052
-0.4243322
-0.41514307
-0.40595388
-0.40595388
-0.40135932
-0.39217016
-0.37838644
-0.36000812
-0.35541356
-0.350819
-0.350819
-0.3416298
-0.32784608
-0.31865692
-0.30946776
-0.30487317
-0.29108948
-0.27730572
-0.25433284
-0.24514368
-0.24054912
-0.23595452
-0.22676538
-0.21757622
-0.21298164
-0.20379248
-0.19460332
-0.1808196
-0.17622502
-0.16703586
-0.16244128
-0.14865756
-0.1394684
-0.13027924
-0.12109009
-0.10730636
-0.09811721
-0.08892805
-0.0797389
-0.07054974
-0.05217143
-0.0383877
-0.0383877
-0.0383877
-0.03379312
-0.015414804
-0.0016310811
0.0075580776
0.012152657
0.016747236
0.030530974
0.048909277
0.05809842
0.062693015
0.06728758
0.07188216
0.0856659
0.09944962
0.11323334
0.12242253
0.13620625
0.14998998
0.15458454
0.15917914
0.16377373
0.17296286
0.18674658
0.19593577
0.2051249
0.2097195
0.21431406
0.22350322
0.22809778
0.23269238
0.23728697
0.25107068
0.269449
0.27863812
0.2878273
0.29242188
0.29701644
0.30620563
0.31539476
0.31998938
0.32458395
0.33377308
0.3429622
0.34755683
0.3521514
0.36134058
0.37512434
0.3797189
0.38431346
0.38890803
0.39809716
0.40728635
0.4118809
0.42107004
0.42107004
0.43025923
0.44404298
0.4532321
0.46242124
0.46701586
0.47161043
0.47161043
0.46701586
0.47161043
0.48539412
0.49917787
0.50836706
0.5129616
0.5129616
0.5175562
0.5267454
0.5359345
0.5497182
0.5543128
0.5497182
0.54512364
0.5543128
0.5680965
0.5772857
0.5772857
0.5772857
0.5818803
0.59106946
0.59106946
0.59566396
0.60025865
0.6048532
0.6094478
0.6186369
0.6232315
0.62782604
0.62782604
0.6324206
0.63701516
0.6416098
0.64620435
0.6507989
0.65539354
0.6645827
0.67377186
0.682961
0.68755555
0.68755555
0.682961
0.682961
0.68755555
0.6967447
0.70133924
0.7059338
0.7059338
0.7059338
0.71052843
0.7197176
0.7243122
0.72890675
0.7335014
0.73809594
0.74728507
0.75187963
0.74728507
0.74728507
0.75187963
0.76106876
0.7656633
0.7656633
0.7656633
0.7656633
0.7656633
0.7748526
0.77944714
0.7748526
0.7748526
0.7748526
0.77944714
0.78863627
0.79323083
0.78863627
0.7840417
0.78863627
0.7978254
0.7978254
0.79323083
0.78863627
0.78863627
0.79323083
0.7978254
0.7978254
0.78863627
0.78863627
0.78863627
0.7840417
0.7840417
0.78863627
0.80242
0.8070146
0.80242
0.7978254
0.79323083
0.79323083
0.79323083
0.7978254
0.79323083
0.78863627
0.77944714
0.77944714
0.77944714
0.77944714
0.7748526
0.7748526
0.7702579
0.7656633
0.7656633
0.76106876
0.76106876
0.7656633
0.7656633
0.76106876
0.75187963
0.7426905
0.73809594
0.7426905
0.7426905
0.7426905
0.7335014
0.72890675
0.7243122
0.7243122
0.7243122
0.7197176
0.71512306
0.71052843
0.7059338
0.70133924
0.6921501
0.68755555
0.682961
0.67377186
0.6691773
0.6645827
0.6599881
0.6599881
0.6507989
0.6416098
0.6324206
0.62782604
0.62782604
0.6324206
0.62782604
0.62782604
0.6186369
0.6048532
0.59566396
0.59106946
0.5864749
0.5818803
0.5772857
0.5726911
0.56350195
0.5497182
0.5359345
0.53133994
0.53133994
0.5267454
0.5175562
0.50836706
0.50377244
0.49917787
0.48998868
0.48079956
0.476205
0.47161043
0.46242124
0.4532321
0.4532321
0.4532321
0.43944842
0.4256646
0.40728635
0.40269172
0.39809716
0.3935026
0.38890803
0.3797189
0.3705297
0.36593515
0.35674596
0.34755683
0.33836764
0.3291785
0.32458395
0.31998938
0.31539476
0.3108002
0.30161107
0.2878273
0.27863812
0.269449
0.269449
0.26485443
0.25566524
0.24188153
0.22809778
0.21890862
0.2097195
0.20053034
0.19593577
0.19134118
0.18674658
0.18215202
0.17755745
0.1683683
0.15458454
0.14539538
0.13620625
0.13620625
0.13620625
0.1270171
0.10863878
0.094855055
0.08107132
0.07647675
0.07188216
0.06728758
0.05809842
0.048909277
0.03512554
0.030530974
0.02593638
0.021341816
0.016747236
0.012152657
0.012152657
0.0029634982
-0.010820225
-0.024603963
-0.03379312
-0.0383877
-0.04298228
-0.05217143
-0.061360583
-0.06595516
-0.07514431
-0.0797389
-0.08433347
-0.08892805
-0.09811721
-0.10730636
-0.10730636
-0.10730636
-0.11190093
-0.12568466
-0.1394684
-0.15325214
-0.15325214
-0.15325214
-0.15325214
-0.15784672
-0.17163044
-0.1808196
-0.19000876
-0.19460332
-0.19460332
-0.20379248
-0.21298164
-0.2221708
-0.23135996
-0.24054912
-0.24514368
-0.24514368
-0.24973826
-0.25433284
-0.25433284
-0.2589274
-0.2681166
-0.2819003
-0.29108948
-0.3002786
-0.30946776
-0.31865692
-0.3232515
-0.3232515
-0.31865692
-0.3232515
-0.33244067
-0.33703524
-0.34622437
-0.35541356
-0.36460268
-0.36919728
-0.37838644
-0.3875756
-0.39676476
-0.40595388
-0.40595388
-0.40595388
-0.41514307
-0.4243322
-0.42892677
-0.4335214
-0.4335214
-0.43811595
-0.44271052
-0.44730508
-0.45649427
-0.4656834
-0.4748726
-0.47946715
-0.48406172
-0.48865628
-0.49325085
-0.4978454
-0.4978454
-0.50244004
-0.51162916
-0.52081835
-0.53460205
-0.53460205
-0.53460205
-0.5391966
-0.54379123
-0.55298036
-0.5575749
-0.5621695
-0.5667641
-0.5713587
-0.57595325
-0.58054787
-0.57595325
-0.58054787
-0.589737
-0.5989262
-0.60352075
-0.60352075
-0.60352075
-0.6081153
-0.61730444
-0.6310882
-0.6402773
-0.6494665
-0.6448719
-0.6402773
-0.63568276
-0.6448719
-0.6586557
-0.66325027
-0.66325027
-0.6586557
-0.66325027
-0.66784483
-0.6724394
-0.66784483
-0.66784483
-0.6724394
-0.6816285
-0.6908177
-0.6954123
-0.70000684
-0.70000684
-0.70000684
-0.70000684
-0.7046014
-0.7046014
-0.709196
-0.7137906
-0.709196
-0.709196
-0.7137906
-0.71838516
-0.7229797
-0.73216885
-0.7367634
-0.74135804
-0.7367634
-0.7367634
-0.7367634
-0.74135804
-0.74135804
-0.75054723
-0.7551418
-0.75973636
-0.75973636
-0.7643309
-0.7643309
-0.7689255
-0.7735201
-0.7735201
-0.7735201
-0.7735201
-0.7735201
-0.7781147
-0.7781147
-0.7781147
-0.7781147
-0.78270924
-0.7873038
-0.79189837
-0.79649293
-0.79649293
-0.79189837
-0.7873038
-0.79189837
-0.79649293
-0.8010875
-0.79649293
-0.79649293
-0.79649293
-0.8010875
-0.8010875
-0.79649293
-0.79649293
-0.8010875
-0.8056821
-0.8056821
-0.8056821
-0.8056821
-0.8056821
-0.8056821
-0.8102767
-0.8102767
-0.81487125
-0.8194659
-0.8194659
-0.82406044
-0.828655
-0.828655
-0.8194659
-0.81487125
-0.81487125
-0.8194659
-0.82406044
-0.82406044
-0.8194659
-0.81487125
-0.8194659
-0.82406044
-0.82406044
-0.82406044
-0.828655
-0.828655
-0.828655
-0.82406044
-0.8194659
-0.8194659
-0.8194659
-0.82406044
-0.82406044
-0.82406044
-0.8194659
-0.82406044
-0.82406044
-0.82406044
-0.8194659
-0.81487125
-0.81487125
-0.8194659
-0.8194659
-0.81487125
-0.8194659
-0.82406044
-0.828655
-0.828655
-0.8194659
-0.81487125
-0.8194659
-0.8194659
-0.8194659
-0.8102767
-0.8056821
-0.8056821
-0.8102767
-0.8102767
-0.81487125
-0.8102767
-0.8056821
-0.8010875
-0.8010875
-0.8056821
-0.8056821
-0.8010875
-0.79649293
-0.79189837
-0.79649293
-0.79649293
-0.79649293
-0.79189837
-0.79189837
-0.7873038
-0.7873038
-0.79189837
-0.79189837
-0.7873038
-0.7781147
-0.7735201
-0.78270924
-0.7873038
-0.7873038
-0.78270924
-0.7735201
-0.7689255
-0.7689255
-0.7689255
-0.7689255
-0.7735201
-0.7735201
-0.7689255
-0.7689255
-0.7689255
-0.7689255
-0.75973636
-0.7551418
-0.7459526
-0.7459526
-0.75054723
-0.7551418
-0.75973636
-0.75973636
-0.75054723
-0.75054723
-0.7459526
-0.74135804
-0.7367634
-0.7275743
-0.7229797
-0.7229797
-0.7275743
-0.7275743
-0.7229797
-0.7229797
-0.71838516
-0.71838516
-0.71838516
-0.71838516
-0.71838516
-0.71838516
-0.7137906
-0.7137906
-0.7137906
-0.709196
-0.70000684
-0.6908177
-0.6954123
-0.6954123
-0.70000684
-0.70000684
-0.70000684
-0.70000684
-0.6954123
-0.68622315
-0.6816285
-0.6724394
-0.66784483
-0.6724394
-0.67703396
-0.68622315
-0.6816285
-0.6724394
-0.66325027
-0.66325027
-0.66325027
-0.66784483
-0.66784483
-0.66784483
-0.66325027
-0.66325027
-0.66325027
-0.66325027
-0.6586557
-0.6540611
-0.6494665
-0.6494665
-0.6448719
-0.6448719
-0.63568276
-0.63568276
-0.6310882
-0.62649363
-0.62649363
-0.6310882
-0.63568276
-0.63568276
-0.62649363
-0.61730444
-0.61730444
-0.61730444
-0.621899
-0.621899
-0.61730444
-0.6127099
-0.6127099
-0.6127099
-0.6081153
-0.6081153
-0.6127099
-0.61730444
-0.6127099
-0.6081153
-0.60352075
-0.5989262
-0.5989262
-0.5989262
-0.59433156
-0.589737
-0.59433156
-0.60352075
-0.60352075
-0.60352075
-0.5989262
-0.59433156
-0.59433156
-0.59433156
-0.58514243
-0.58514243
-0.589737
-0.59433156
-0.589737
-0.58514243
-0.58054787
-0.58054787
-0.58514243
-0.589737
-0.589737
-0.589737
-0.58514243
-0.58054787
-0.57595325
-0.57595325
-0.58054787
-0.58054787
-0.58054787
-0.58054787
-0.58054787
-0.58054787
-0.58054787
-0.58514243
-0.589737
-0.589737
-0.58514243
-0.57595325
-0.57595325
-0.57595325
-0.58054787
-0.58514243
-0.58514243
-0.58514243
-0.58514243
-0.589737
-0.59433156
-0.5989262
-0.59433156
-0.58514243
-0.58054787
-0.58054787
-0.589737
-0.5989262
-0.6081153
-0.6081153
-0.60352075
-0.60352075
-0.60352075
-0.6081153
-0.6081153
-0.6127099
-0.61730444
-0.61730444
-0.6127099
-0.6127099
-0.61730444
-0.62649363
-0.63568276
-0.6310882
-0.62649363
-0.621899
-0.62649363
-0.62649363
-0.6310882
-0.6402773
-0.6402773
-0.6402773
-0.6448719
-0.6540611
-0.66325027
-0.66325027
-0.6586557
-0.6540611
-0.6494665
-0.6540611
-0.6586557
-0.66784483
-0.67703396
-0.6816285
-0.6816285
-0.6816285
-0.6816285
-0.68622315
-0.68622315
-0.70000684
-0.709196
-0.709196
-0.709196
-0.7046014
-0.709196
-0.709196
-0.7137906
-0.71838516
-0.71838516
-0.71838516
-0.7275743
-0.73216885
-0.73216885
-0.73216885
-0.7367634
-0.7367634
-0.74135804
-0.7459526
-0.75973636
-0.7643309
-0.7643309
-0.7643309
-0.7689255
-0.7735201
-0.7781147
-0.78270924
-0.7873038
-0.79649293
-0.8010875
-0.8010875
-0.79649293
-0.7873038
-0.7873038
-0.7873038
-0.79649293
-0.8056821
-0.81487125
-0.8194659
-0.82406044
-0.82406044
-0.82406044
-0.828655
-0.8378442
-0.84243876
-0.8378442
-0.8378442
-0.8470333
-0.85622245
-0.8608171
-0.8608171
-0.8608171
-0.8608171
-0.8700062
-0.87919533
-0.87919533
-0.87919533
-0.8837899
-0.8929791
-0.9021683
-0.9021683
-0.8975737
-0.8975737
-0.90676284
-0.9113574
-0.91595197
-0.91595197
-0.9205466
-0.9205466
-0.92514116
-0.9297357
-0.93433034
-0.9389249
-0.9435195
-0.95730317
-0.96189773
-0.96189773
-0.95730317
-0.95730317
-0.96649235
-0.9710869
-0.9710869
-0.9710869
-0.9756815
-0.9756815
-0.9756815
-0.9756815
-0.98027605
-0.9894652
-0.9986544
-0.9986544
-1.003249
-1.003249
-1.003249
-1.003249
-1.0078436
-1.0124382
-1.0216273
-1.0262219
-1.0308164
-1.0308164
-1.0308164
-1.0308164
-1.0308164
-1.0308164
-1.0308164
-1.0400056
-1.0491947
-1.0537894
-1.058384
-1.058384
-1.058384
-1.0629785
-1.058384
-1.0629785
-1.0629785
-1.0675731
-1.0675731
-1.0629785
-1.058384
-1.0629785
-1.0675731
-1.0721676
-1.0721676
-1.0721676
-1.0767622
-1.0767622
-1.0675731
-1.0721676
-1.0813568
-1.0905459
-1.0859513
-1.0767622
-1.0767622
-1.0905459
-1.0997351
-1.0997351
-1.0951405
-1.0905459
-1.0905459
-1.0859513
-1.0859513
-1.0859513
-1.0859513
-1.0905459
-1.0951405
-1.0951405
-1.0951405
-1.0951405
-1.0905459
-1.0905459
-1.0951405
-1.0951405
-1.0997351
-1.0997351
-1.0997351
-1.0997351
-1.0997351
-1.0997351
-1.0951405
-1.0997351
-1.1043297
-1.1089243
-1.1089243
-1.1043297
-1.0951405
-1.0905459
-1.0905459
-1.0951405
-1.0997351
-1.1043297
-1.1043297
-1.1043297
-1.1043297
-1.1043297
-1.1089243
-1.1089243
-1.1043297
-1.0951405
-1.0951405
-1.0997351
-1.1043297
-1.1043297
-1.1043297
-1.0997351
-1.1043297
-1.1043297
-1.0997351
-1.0997351
-1.0997351
-1.1043297
-1.1089243
-1.1089243
-1.1135188
-1.1135188
-1.1089243
-1.1043297
-1.1043297
-1.1043297
-1.1089243
-1.1089243
-1.1089243
-1.1089243
-1.1135188
-1.1135188
-1.1089243
-1.1043297
-1.1043297
-1.1043297
-1.1089243
-1.1135188
-1.1135188
-1.1089243
-1.1043297
-1.1089243
-1.1089243
-1.1089243
-1.1089243
-1.1043297
-1.0997351
-1.0997351
-1.1089243
-1.1135188
-1.1089243
-1.0997351
-1.0905459
-1.0905459
-1.0951405
-1.0951405
-1.0951405
-1.0951405
-1.0997351
-1.0997351
-1.0951405
-1.0859513
-1.0813568
-1.0859513
-1.0905459
-1.0905459
-1.0859513
-1.0859513
-1.0813568
-1.0813568
-1.0767622
-1.0767622
-1.0813568
-1.0813568
-1.0721676
-1.0675731
-1.0629785
-1.0675731
-1.0721676
-1.0675731
-1.0629785
-1.0629785
-1.0675731
-1.0629785
-1.0629785
-1.058384
-1.0629785
-1.0675731
-1.0675731
-1.0629785
-1.0537894
-1.0537894
-1.058384
-1.0629785
-1.058384
-1.0537894
-1.0491947
-1.0491947
-1.0446001
-1.0400056
-1.0400056
-1.0446001
-1.0537894
-1.0629785
-1.058384
-1.0491947
-1.0400056
-1.0400056
-1.0491947
-1.0537894
-1.0446001
-1.0400056
-1.0400056
-1.0491947
-1.058384
-1.0629785
-1.058384
-1.0537894
-1.0491947
-1.0446001
-1.0446001
-1.0446001
-1.0446001
-1.0491947
-1.0491947
-1.0446001
-1.0446001
-1.0400056
-1.0446001
-1.0446001
-1.0400056
-1.035411
-1.035411
-1.0400056
-1.0446001
-1.0400056
-1.0308164
-1.0216273
-1.0170327
-1.0170327
-1.0170327
-1.0170327
-1.0124382
-1.0124382
-1.0124382
-1.0170327
-1.0216273
-1.0170327
-1.0078436
-1.0078436
-1.0124382
-1.0124382
-1.0078436
-0.9986544
-0.9894652
-0.98027605
-0.98027605
-0.9848706
-0.99405986
-0.99405986
-0.9894652
-0.9894652
-0.9848706
-0.98027605
-0.9710869
-0.96189773
-0.96189773
-0.96649235
-0.9756815
-0.9710869
-0.96649235
-0.95730317
-0.95730317
-0.95730317
-0.9527086
-0.9527086
-0.95730317
-0.9527086
-0.9527086
-0.9527086
-0.94811404
-0.9435195
-0.9389249
-0.9435195
-0.94811404
-0.95730317
-0.95730317
-0.94811404
-0.9435195
-0.9435195
-0.9435195
-0.9389249
-0.9389249
-0.93433034
-0.93433034
-0.9297357
-0.9297357
-0.9297357
-0.93433034
-0.9297357
-0.9297357
-0.92514116
-0.92514116
-0.9205466
-0.91595197
-0.9205466
-0.9205466
-0.9113574
-0.90676284
-0.9021683
-0.8975737
-0.9021683
-0.90676284
-0.9021683
-0.8975737
-0.8975737
-0.8975737
-0.8975737
-0.8883845
-0.87919533
-0.8700062
-0.8700062
-0.8700062
-0.87460077
-0.87460077
-0.8700062
-0.8608171
-0.8608171
-0.8608171
-0.86541164
-0.86541164
-0.86541164
-0.8608171
-0.85622245
-0.8516279
-0.8470333
-0.84243876
-0.84243876
-0.84243876
-0.84243876
-0.8378442
-0.8378442
-0.8332496
-0.828655
-0.82406044
-0.8194659
-0.81487125
-0.81487125
-0.8194659
-0.8194659
-0.8194659
-0.81487125
-0.8102767
-0.8056821
-0.8010875
-0.79189837
-0.7873038
-0.7873038
-0.7873038
-0.7873038
-0.78270924
-0.78270924
-0.78270924
-0.78270924
-0.7781147
-0.7735201
-0.7689255
-0.7689255
-0.7689255
-0.7735201
-0.7689255
-0.75973636
-0.75973636
-0.75973636
-0.75973636
-0.7551418
-0.75054723
-0.7459526
-0.7459526
-0.7459526
-0.75054723
-0.7459526
-0.74135804
-0.74135804
-0.74135804
-0.7367634
-0.7275743
-0.7229797
-0.7275743
-0.73216885
-0.73216885
-0.73216885
-0.7275743
-0.7229797
-0.7137906
-0.709196
-0.709196
-0.709196
-0.7046014
-0.70000684
-0.6954123
-0.6908177
-0.6908177
-0.6954123
-0.6954123
-0.6954123
-0.6908177
-0.68622315
-0.68622315
-0.6816285
-0.6816285
-0.67703396
-0.6724394
-0.6724394
-0.67703396
-0.67703396
-0.6724394
-0.66784483
-0.66325027
-0.66325027
-0.66325027
-0.66325027
-0.6586557
-0.6540611
-0.6494665
-0.6448719
-0.6402773
-0.63568276
-0.63568276
-0.63568276
-0.63568276
-0.6402773
-0.6448719
-0.6402773
-0.6310882
-0.62649363
-0.621899
-0.62649363
-0.6310882
-0.6310882
-0.6310882
-0.6310882
-0.6310882
-0.62649363
-0.621899
-0.6081153
-0.60352075
-0.60352075
-0.60352075
-0.6081153
-0.6081153
-0.6081153
-0.60352075
-0.60352075
-0.5989262
-0.59433156
-0.589737
-0.589737
-0.589737
-0.589737
-0.589737
-0.58054787
-0.57595325
-0.58054787
-0.58514243
-0.589737
-0.59433156
-0.59433156
-0.58514243
-0.58054787
-0.58054787
-0.58514243
-0.58514243
-0.58054787
-0.57595325
-0.57595325
-0.57595325
-0.57595325
-0.58054787
-0.58054787
-0.57595325
-0.5713587
-0.5713587
-0.5713587
-0.5621695
-0.5575749
-0.5621695
-0.5667641
-0.5667641
-0.5621695
-0.55298036
-0.5575749
-0.5621695
-0.5667641
-0.5713587
-0.57595325
-0.5713587
-0.5621695
-0.5575749
-0.55298036
-0.5575749
-0.5621695
-0.5621695
-0.5621695
-0.5575749
-0.5575749
-0.5575749
-0.5621695
-0.5621695
-0.5621695
-0.5575749
-0.5575749
-0.5575749
-0.55298036
-0.5483858
-0.5483858
-0.55298036
-0.5621695
-0.5621695
-0.5621695
-0.5575749
-0.5575749
-0.5575749
-0.5575749
-0.5575749
-0.55298036
-0.55298036
-0.55298036
-0.55298036
-0.55298036
-0.55298036
-0.55298036
-0.55298036
-0.5621695
-0.5621695
-0.5575749
-0.5575749
-0.5621695
-0.5667641
-0.5667641
-0.5575749
-0.5483858
-0.55298036
-0.5621695
-0.5667641
-0.5667641
-0.5667641
-0.5713587
-0.5667641
-0.5575749
-0.5575749
-0.5575749
-0.5621695
-0.5575749
-0.5575749
-0.5575749
-0.5621695
-0.5621695
-0.5575749
-0.5575749
-0.5575749
-0.5667641
-0.5713587
-0.5713587
-0.5667641
-0.5575749
-0.5575749
-0.5575749
-0.5621695
-0.5667641
-0.5621695
-0.5621695
-0.5667641
-0.5667641
-0.5621695
-0.5575749
-0.55298036
-0.5575749
-0.5667641
-0.5713587
-0.5621695
-0.55298036
-0.55298036
-0.55298036
-0.55298036
-0.55298036
-0.55298036
-0.55298036
-0.5621695
-0.5667641
-0.5575749
-0.55298036
-0.5483858
-0.5483858
-0.5483858
-0.5483858
-0.5483858
-0.55298036
-0.5483858
-0.54379123
-0.5391966
-0.54379123
-0.54379123
-0.5391966
-0.5300075
-0.5254129
-0.5254129
-0.5300075
-0.5300075
-0.5254129
-0.52081835
-0.5254129
-0.53460205
-0.53460205
-0.5254129
-0.5162238
-0.51162916
-0.51162916
-0.51162916
-0.51162916
-0.5070346
-0.50244004
-0.49325085
-0.48865628
-0.48865628
-0.48406172
-0.48406172
-0.48406172
-0.47946715
-0.47946715
-0.4748726
-0.4748726
-0.4748726
-0.4748726
-0.4748726
-0.47027797
-0.47027797
-0.4656834
-0.46108884
-0.46108884
-0.45649427
-0.45649427
-0.46108884
-0.4656834
-0.4656834
-0.45189965
-0.44271052
-0.44271052
-0.45189965
-0.45649427
-0.45189965
-0.43811595
-0.4335214
-0.42892677
-0.4243322
-0.41973764
-0.41514307
-0.41514307
-0.41973764
-0.41514307
-0.41054845
-0.40135932
-0.39676476
-0.39676476
-0.39676476
-0.39217016
-0.3875756
-0.382981
-0.37838644
-0.37379187
-0.36919728
-0.36919728
-0.36919728
-0.36460268
-0.36000812
-0.34622437
-0.34622437
-0.34622437
-0.350819
-0.350819
-0.34622437
-0.33703524
-0.3232515
-0.30946776
-0.30946776
-0.31406236
-0.31865692
-0.31865692
-0.30487317
-0.29568404
-0.29108948
-0.29108948
-0.29108948
-0.28649488
-0.27730572
-0.27730572
-0.27271116
-0.27271116
-0.2681166
-0.2681166
-0.2681166
-0.25433284
-0.24514368
-0.24514368
-0.24054912
-0.23595452
-0.23135996
-0.23135996
-0.22676538
-0.2221708
-0.21298164
-0.21298164
-0.20379248
-0.1991979
-0.1991979
-0.1991979
-0.1991979
-0.19000876
-0.18541418
-0.18541418
-0.18541418
-0.1808196
-0.17622502
-0.16703586
-0.15784672
-0.15325214
-0.15325214
-0.15325214
-0.15325214
-0.14406298
-0.13027924
-0.12568466
-0.12109009
-0.12109009
-0.11649552
-0.10271178
-0.09352263
-0.09352263
-0.09352263
-0.09811721
-0.09352263
-0.08433347
-0.07054974
-0.06595516
-0.06595516
-0.05676601
-0.04757686
-0.0383877
-0.0383877
-0.04298228
-0.04298228
-0.03379312
-0.020009384
-0.0062256604
-0.0016310811
-0.0062256604
-0.0016310811
0.0075580776
0.012152657
0.016747236
0.016747236
0.016747236
0.021341816
0.03512554
0.044314682
0.048909277
0.048909277
0.044314682
0.044314682
0.048909277
0.05809842
0.07188216
0.07647675
0.08107132
0.0856659
0.09026049
0.094855055
0.094855055
0.09944962
0.104044214
0.11323334
0.12242253
0.12242253
0.1270171
0.13620625
0.14080082
0.14539538
0.14539538
0.14539538
0.14539538
0.15917914
0.17296286
0.18674658
0.18674658
0.18215202
0.18215202
0.18674658
0.20053034
0.2051249
0.2051249
0.2097195
0.21431406
0.21890862
0.22350322
0.22350322
0.22350322
0.22809778
0.23269238
0.24188153
0.2464761
0.2464761
0.2464761
0.25566524
0.26025987
0.26025987
0.26025987
0.26485443
0.27404356
0.2832327
0.2878273
0.2878273
0.29242188
0.30161107
0.30620563
0.30620563
0.3108002
0.3108002
0.31539476
0.31539476
0.31998938
0.32458395
0.3291785
0.33377308
0.3429622
0.34755683
0.3521514
0.35674596
0.35674596
0.36134058
0.36134058
0.36134058
0.3705297
0.3797189
0.38431346
0.38890803
0.38890803
0.38890803
0.38890803
0.3935026
0.40269172
0.40728635
0.40728635
0.40728635
0.4118809
0.41647547
0.4256646
0.43025923
0.4348538
0.4348538
0.4348538
0.4348538
0.43944842
0.44863755
0.4532321
0.45782667
0.46242124
0.46701586
0.46701586
0.46242124
0.46242124
0.47161043
0.48079956
0.48079956
0.48539412
0.48998868
0.48998868
0.48998868
0.4945833
0.49917787
0.49917787
0.50377244
0.5129616
0.52215075
0.52215075
0.5175562
0.5129616
0.5175562
0.5267454
0.5359345
0.5405291
0.5405291
0.5497182
0.56350195
0.56350195
0.56350195
0.56350195
0.5680965
0.5680965
0.5726911
0.5818803
0.5864749
0.5818803
0.5818803
0.5818803
0.5864749
0.59566396
0.6048532
0.61404234
0.6186369
0.6232315
0.6232315
0.62782604
0.63701516
0.6416098
0.6416098
0.64620435
0.6507989
0.6599881
0.6645827
0.6691773
0.67377186
0.6783664
0.682961
0.68755555
0.6967447
0.70133924
0.70133924
0.6967447
0.7059338
0.71052843
0.7197176
0.7243122
0.7335014
0.7426905
0.74728507
0.74728507
0.74728507
0.75187963
0.76106876
0.7656633
0.7748526
0.77944714
0.77944714
0.77944714
0.7840417
0.79323083
0.79323083
0.79323083
0.7978254
0.80242
0.80242
0.8070146
0.8162037
0.8207983
0.8299874
0.8345821
0.83917665
0.85296035
0.8575549
0.8621495
0.8575549
0.8575549
0.8621495
0.86674404
0.8713386
0.8759332
0.8851223
0.889717
0.8989061
0.9035007
0.9126899
0.92187905
0.92187905
0.92187905
0.9264736
0.9310682
0.9310682
0.93566275
0.9448519
0.94944656
0.9540411
0.9586357
0.96323025
0.9678248
0.9724194
0.97701395
0.9816085
0.9862031
0.9953922
0.99998677
1.0045813
1.0137706
1.0137706
1.0183651
1.0229597
1.0275543
1.0321488
1.0459325
1.0551218
1.0597163
1.0597163
1.0597163
1.0643109
1.0735002
1.0826893
1.0918784
1.0918784
1.0872838
1.0918784
1.1010675
1.1102567
1.1148512
1.1102567
1.1102567
1.1148512
1.1240404
1.1332296
1.1332296
1.1332296
1.1378242
1.1424187
1.1470133
1.1424187
1.1470133
1.1562024
1.160797
1.160797
1.1653916
1.1653916
1.1699861
1.1745807
1.1791753
1.1883645
1.1929591
1.1975536
1.2021482
1.2021482
1.2021482
1.2067429
1.215932
1.2205266
1.2205266
1.2113374
1.2067429
1.2113374
1.2251211
1.2343103
1.2343103
1.2389048
1.2389048
1.2434995
1.2526886
1.2526886
1.2526886
1.2526886
1.2526886
1.2572832
1.2572832
1.2572832
1.2572832
1.2618778
1.2664723
1.2664723
1.2710669
1.2756615
1.280256
1.2894452
1.2940397
1.2940397
1.2940397
1.2940397
1.2940397
1.2940397
1.2986343
1.303229
1.303229
1.303229
1.303229
1.3078235
1.3124181
1.3170127
1.3216072
1.3216072
1.3216072
1.3170127
1.3170127
1.3216072
1.3262018
1.3353909
1.3399855
1.3399855
1.3399855
1.3353909
1.3262018
1.3307964
1.3353909
1.3399855
1.3353909
1.3307964
1.3262018
1.3353909
1.3399855
1.3399855
1.3399855
1.3399855
1.3399855
1.3445802
1.3491747
1.3445802
1.3353909
1.3307964
1.3353909
1.3399855
1.3399855
1.3399855
1.3353909
1.3353909
1.3399855
1.3445802
1.3445802
1.3399855
1.3353909
1.3307964
1.3353909
1.3353909
1.3353909
1.3307964
1.3307964
1.3307964
1.3307964
1.3307964
1.3307964
1.3307964
1.3262018
1.3262018
1.3262018
1.3262018
1.3262018
1.3262018
1.3307964
1.3307964
1.3216072
1.3170127
1.3124181
1.3170127
1.3216072
1.3216072
1.3170127
1.3170127
1.3124181
1.3124181
1.3078235
1.3078235
1.3124181
1.3124181
1.3124181
1.3124181
1.3124181
1.3124181
1.3124181
1.3124181
1.3124181
1.3124181
1.3124181
1.3078235
1.3078235
1.3078235
1.3078235
1.3078235
1.3078235
1.3124181
1.3124181
1.3124181
1.3078235
1.3078235
1.3124181
1.3216072
1.3216072
1.3216072
1.3170127
1.3216072
1.3216072
1.3216072
1.3216072
1.3262018
1.3262018
1.3262018
1.3262018
1.3307964
1.3399855
1.3445802
1.3445802
1.3399855
1.3399855
1.3399855
1.3399855
1.3491747
1.3537693
1.3537693
1.3537693
1.3537693
1.3583639
1.3583639
1.3583639
1.3583639
1.3583639
1.3675531
1.3721476
1.3767422
1.3813367
1.3767422
1.3767422
1.3721476
1.3675531
1.3721476
1.3813367
1.390526
1.3951205
1.390526
1.3859314
1.390526
1.3951205
1.4043096
1.4043096
1.4043096
1.4043096
1.4043096
1.4089043
1.4180934
1.4272826
1.4272826
1.4226879
1.4134988
1.4134988
1.4226879
1.431877
1.4410661
1.4410661
1.4410661
1.4364717
1.4364717
1.4410661
1.4410661
1.4502555
1.4640391
1.4732282
1.4778229
1.4686338
1.4640391
1.4686338
1.4686338
1.4732282
1.4778229
1.4824175
1.4916066
1.4916066
1.4916066
1.487012
1.4824175
1.487012
1.4916066
1.4962012
1.4962012
1.4962012
1.5007957
1.509985
1.509985
1.509985
1.509985
1.5145795
1.5145795
1.509985
1.509985
1.5145795
1.5237687
1.5283633
1.5191741
1.5145795
1.5145795
1.5191741
1.5237687
1.5237687
1.5237687
1.5237687
1.5283633
1.5283633
1.5283633
1.5237687
1.5283633
1.5329578
1.5421469
1.5421469
1.5421469
1.5421469
1.5421469
1.5421469
1.5375525
1.5283633
1.5283633
1.5237687
1.5283633
1.5283633
1.5283633
1.5283633
1.5329578
1.5375525
1.5467416
1.551336
1.5559307
1.551336
1.5421469
1.5375525
1.5421469
1.5467416
1.5467416
1.5467416
1.5467416
1.5467416
1.5467416
1.5467416
1.5467416
1.5467416
1.5467416
1.5467416
1.5467416
1.5559307
1.5651199
1.5651199
1.5605252
1.551336
1.551336
1.551336
1.5559307
1.551336
1.551336
1.5467416
1.5467416
1.551336
1.5559307
1.5605252
1.5605252
1.5605252
1.5605252
1.5605252
1.5605252
1.5605252
1.5605252
1.5559307
1.5559307
1.5605252
1.5651199
1.5697145
1.574309
1.574309
1.5697145
1.5651199
1.5651199
1.5651199
1.5651199
1.5651199
1.5651199
1.5697145
1.574309
1.574309
1.5697145
1.5697145
1.574309
1.574309
1.574309
1.5697145
1.5697145
1.574309
1.574309
1.5789037
1.5789037
1.574309
1.574309
1.5789037
1.5834981
1.5834981
1.574309
1.5697145
1.5697145
1.574309
1.5789037
1.5789037
1.5834981
1.5834981
1.5789037
1.5697145
1.5697145
1.574309
1.5789037
1.5834981
1.5880928
1.5834981
1.5789037
1.5789037
1.5834981
1.5880928
1.5880928
1.5834981
1.5789037
1.574309
1.5789037
1.5880928
1.5972819
1.5972819
1.5880928
1.5789037
1.5789037
1.5834981
1.5880928
1.5880928
1.5880928
1.5926872
1.5926872
1.5926872
1.5880928
1.5834981
1.5880928
1.5926872
1.6018764
1.6018764
1.6018764
1.5972819
1.5926872
1.5926872
1.5926872
1.5972819
1.5926872
1.5880928
1.5926872
1.5972819
1.6064711
1.6064711
1.6018764
1.5972819
1.6018764
1.6064711
1.6064711
1.6018764
1.5972819
1.5972819
1.6018764
1.6018764
1.6064711
1.6064711
1.6064711
1.6110655
1.6156602
1.6156602
1.6110655
1.6110655
1.6110655
1.6110655
1.6110655
1.6110655
1.6156602
1.6156602
1.6202548
1.6202548
1.6156602
1.6156602
1.6156602
1.6156602
1.6202548
1.6248493
1.6248493
1.6202548
1.6202548
1.6202548
1.6202548
1.6248493
1.629444
1.6386331
1.6340384
1.629444
1.6248493
1.629444
1.6340384
1.6432277
1.6432277
1.6478223
1.6478223
1.6478223
1.6478223
1.6478223
1.6478223
1.6432277
1.6432277
1.6478223
1.6524168
1.6524168
1.6524168
1.6524168
1.6570115
1.6570115
1.6570115
1.6570115
1.661606
1.6662006
1.6662006
1.6707951
1.6753898
1.6753898
1.6707951
1.6707951
1.6753898
1.6845789
1.6891736
1.6845789
1.6799842
1.6753898
1.6799842
1.6845789
1.6891736
1.6983627
1.6983627
1.693768
1.6891736
1.6891736
1.693768
1.6983627
1.6983627
1.7029572
1.7075518
1.7121463
1.7075518
1.6983627
1.693768
1.7029572
1.716741
1.7259301
1.7213354
1.716741
1.7121463
1.716741
1.7213354
1.7259301
1.7259301
1.7259301
1.7259301
1.7305245
1.7397137
1.7443084
1.7397137
1.7397137
1.7351192
1.7351192
1.7351192
1.7397137
1.7443084
1.748903
1.748903
1.7534975
1.7534975
1.7580922
1.7534975
1.7534975
1.7580922
1.7626866
1.7672813
1.7672813
1.7718759
1.7718759
1.7764704
1.7764704
1.7764704
1.7718759
1.7718759
1.7718759
1.7764704
1.7856596
1.7902541
1.7902541
1.7856596
1.7856596
1.7856596
1.7902541
1.7902541
1.7948488
1.7902541
1.7902541
1.7902541
1.7948488
1.7994432
1.7994432
1.7994432
1.7994432
1.8040379
1.8040379
1.7994432
1.7948488
1.7948488
1.7994432
1.8040379
1.8040379
1.7994432
1.7948488
1.7948488
1.7994432
1.8040379
1.8040379
1.7994432
1.7994432
1.8040379
1.813227
1.8086325
1.8040379
1.8040379
1.8040379
1.8040379
1.7994432
1.7994432
1.7948488
1.7994432
1.8040379
1.8086325
1.7994432
1.7948488
1.7948488
1.7994432
1.7994432
1.7948488
1.7902541
1.7902541
1.7902541
1.7902541
1.7902541
1.7902541
1.7902541
1.781065
1.7764704
1.781065
1.7856596
1.7856596
1.7856596
1.7856596
1.781065
1.7764704
1.7718759
1.7672813
1.7672813
1.7718759
1.7672813
1.7580922
1.7534975
1.748903
1.748903
1.748903
1.748903
1.748903
1.748903
1.7443084
1.7397137
1.7305245
1.7305245
1.7351192
1.7351192
1.7305245
1.7259301
1.7213354
1.716741
1.7213354
1.7259301
1.7213354
1.716741
1.7075518
1.7029572
1.6983627
1.7029572
1.7075518
1.7075518
1.6983627
1.6891736
1.6845789
1.6845789
1.6799842
1.6753898
1.6707951
1.6707951
1.6662006
1.661606
1.6570115
1.6570115
1.661606
1.661606
1.6570115
