# Supplementary material for: Performances of the PIPER scalable child human body model in accident reconstruction
Source: PLoS One. 2017 Nov 14;12(11):e0187916. doi: 10.1371/journal.pone.0187916 (PMC5685610; doi:10.1371/journal.pone.0187916)
Supplement: S3 Data — This zip folder contains input accelerations for reproducibility of the accident reconstruction. Also, the readings from the dummy sensor are reported for reproducibility of the calculations. (ZIP) [file pone.0187916.s011.zip › CHANNEL/RAC03.024]

Test object number          :1
Name of the channel         :
Laboratory channel code     :16NECKUP00Q6MOZP
Customer channel code       :16NECKUP00Q6MOZP
Channel code                :16NECKUP00Q6MOZP
Unit                        :Nm
Direction                   :Z
Dimension                   :MO
Transducer type             :SN0117/Z/MO
Pre-filter type             :4000Hz 6pole Butterworth (device internal)
Cut off frequency           :4000.0
Channel frequency class     :2000
Channel amplitude class     :80.0
Reference channel           :implicit
Reference channel name      :NOVALUE
Data source                 :transducer
Data status                 :ok
Sampling interval           :5.0E-5
Bit resolution              :16
.ValidationRemark           :Seulement la gamme [-0.4096 sec; 40.0 sec] a �t� lue. Gamme demand�e: [-6.0 sec; 40.0 sec].
Time of first sample        :-0.2
Number of samples           :14000
First global maximum value  :12.634995
Time of maximum value       :0.08749999
First global minimum value  :-7.475975
Time of minimum value       :0.19434999
Start offset interval       :-0.1
End offset interval         :-0.05
-0.07605623
-0.07605623
-0.0736132
-0.0736132
-0.071170166
-0.06872715
-0.06872715
-0.0736132
-0.07605623
-0.07849924
-0.07849924
-0.07849924
-0.08094226
-0.08094226
-0.08094226
-0.07849924
-0.07605623
-0.07605623
-0.07605623
-0.07849924
-0.08338529
-0.08582832
-0.08338529
-0.08338529
-0.08338529
-0.08338529
-0.08338529
-0.08094226
-0.08338529
-0.08582832
-0.088271335
-0.088271335
-0.08582832
-0.08582832
-0.09071435
-0.09315738
-0.09315738
-0.088271335
-0.08582832
-0.08582832
-0.09071435
-0.09560041
-0.09315738
-0.09071435
-0.09071435
-0.09315738
-0.09560041
-0.09560041
-0.09560041
-0.09560041
-0.09560041
-0.09804343
-0.09804343
-0.09560041
-0.09560041
-0.09560041
-0.09560041
-0.09560041
-0.09804343
-0.10048646
-0.10292947
-0.10292947
-0.10048646
-0.09804343
-0.10048646
-0.10292947
-0.10292947
-0.10537249
-0.10537249
-0.107815534
-0.10537249
-0.10048646
-0.10048646
-0.10537249
-0.11025855
-0.11270158
-0.107815534
-0.10537249
-0.10537249
-0.107815534
-0.11025855
-0.107815534
-0.107815534
-0.11025855
-0.11025855
-0.107815534
-0.10537249
-0.107815534
-0.11270158
-0.11758761
-0.115144596
-0.11270158
-0.107815534
-0.11025855
-0.11270158
-0.11270158
-0.11270158
-0.11270158
-0.115144596
-0.11758761
-0.12247366
-0.1249167
-0.12003064
-0.11270158
-0.11270158
-0.115144596
-0.11758761
-0.11758761
-0.11758761
-0.11758761
-0.12003064
-0.12247366
-0.12247366
-0.12003064
-0.12003064
-0.11758761
-0.11758761
-0.12003064
-0.1249167
-0.12980275
-0.13224576
-0.12980275
-0.12735972
-0.12735972
-0.12980275
-0.13468878
-0.13468878
-0.13224576
-0.12980275
-0.12735972
-0.12735972
-0.12980275
-0.12980275
-0.13224576
-0.13224576
-0.13468878
-0.13468878
-0.13468878
-0.13468878
-0.13468878
-0.13468878
-0.13713181
-0.13713181
-0.13713181
-0.13713181
-0.13713181
-0.13957483
-0.13957483
-0.14201784
-0.14201784
-0.13957483
-0.13713181
-0.13957483
-0.14201784
-0.14201784
-0.14201784
-0.14201784
-0.14201784
-0.14446089
-0.14446089
-0.14446089
-0.14446089
-0.14446089
-0.14446089
-0.14690392
-0.14690392
-0.14690392
-0.14690392
-0.14690392
-0.14690392
-0.14690392
-0.15178995
-0.15423298
-0.15423298
-0.15178995
-0.14934693
-0.14934693
-0.14934693
-0.15423298
-0.156676
-0.156676
-0.15423298
-0.15423298
-0.15423298
-0.15178995
-0.14934693
-0.15178995
-0.156676
-0.15911902
-0.16156207
-0.16400509
-0.1664481
-0.16400509
-0.16156207
-0.15911902
-0.15911902
-0.15911902
-0.15911902
-0.16156207
-0.16400509
-0.16889112
-0.16889112
-0.16889112
-0.16889112
-0.16889112
-0.16889112
-0.17133413
-0.16889112
-0.16889112
-0.17377715
-0.1762202
-0.17377715
-0.17133413
-0.17133413
-0.17377715
-0.1762202
-0.1762202
-0.1762202
-0.17866321
-0.17866321
-0.1762202
-0.1762202
-0.1762202
-0.1762202
-0.1762202
-0.1762202
-0.17866321
-0.18110625
-0.18110625
-0.18110625
-0.17866321
-0.18110625
-0.18354927
-0.18599229
-0.18354927
-0.18110625
-0.18110625
-0.18110625
-0.18354927
-0.18599229
-0.1884353
-0.1884353
-0.18354927
-0.18354927
-0.18599229
-0.1884353
-0.19087832
-0.19087832
-0.19087832
-0.19087832
-0.19087832
-0.1884353
-0.1884353
-0.1884353
-0.1884353
-0.19087832
-0.19576438
-0.19820742
-0.19820742
-0.19576438
-0.19332136
-0.19332136
-0.19576438
-0.19820742
-0.20065044
-0.19820742
-0.19820742
-0.19820742
-0.20065044
-0.20553647
-0.20309345
-0.19820742
-0.19332136
-0.19820742
-0.20553647
-0.20797949
-0.20553647
-0.20309345
-0.20309345
-0.20309345
-0.20309345
-0.20553647
-0.20797949
-0.21042253
-0.21042253
-0.20797949
-0.21042253
-0.21286555
-0.21286555
-0.21042253
-0.21042253
-0.21042253
-0.21286555
-0.21530856
-0.21530856
-0.2177516
-0.2177516
-0.22019462
-0.22019462
-0.2177516
-0.21530856
-0.21530856
-0.21530856
-0.2177516
-0.2177516
-0.2177516
-0.2177516
-0.22019462
-0.22263764
-0.22019462
-0.2177516
-0.22019462
-0.22019462
-0.22263764
-0.22263764
-0.22508065
-0.22508065
-0.2275237
-0.22508065
-0.22508065
-0.22508065
-0.22508065
-0.22508065
-0.22508065
-0.2275237
-0.22996671
-0.22996671
-0.22996671
-0.22996671
-0.23485278
-0.23729579
-0.23485278
-0.23240973
-0.22996671
-0.22996671
-0.23240973
-0.23485278
-0.23729579
-0.23729579
-0.23729579
-0.23729579
-0.23729579
-0.2397388
-0.2397388
-0.2397388
-0.2397388
-0.24462487
-0.24462487
-0.24218182
-0.2397388
-0.23729579
-0.2397388
-0.24218182
-0.24218182
-0.24218182
-0.24462487
-0.24462487
-0.24462487
-0.24462487
-0.24706788
-0.24706788
-0.24462487
-0.24462487
-0.24462487
-0.24706788
-0.2495109
-0.2495109
-0.2495109
-0.2495109
-0.2495109
-0.2519539
-0.2519539
-0.2495109
-0.2495109
-0.2519539
-0.25684
-0.259283
-0.25439698
-0.2495109
-0.2495109
-0.25439698
-0.259283
-0.259283
-0.25684
-0.25439698
-0.2519539
-0.2519539
-0.25439698
-0.25684
-0.259283
-0.26172602
-0.26172602
-0.259283
-0.25684
-0.25684
-0.259283
-0.259283
-0.26172602
-0.26172602
-0.26416904
-0.26661205
-0.26416904
-0.26416904
-0.26416904
-0.26416904
-0.26416904
-0.26661205
-0.26905507
-0.26905507
-0.26661205
-0.26416904
-0.26416904
-0.26661205
-0.26905507
-0.26905507
-0.27149814
-0.27149814
-0.27149814
-0.26905507
-0.26905507
-0.26661205
-0.26905507
-0.27149814
-0.27394116
-0.27394116
-0.26905507
-0.27149814
-0.27394116
-0.27638417
-0.27149814
-0.26905507
-0.26905507
-0.27149814
-0.27394116
-0.27638417
-0.2788272
-0.27638417
-0.27394116
-0.27394116
-0.27638417
-0.2788272
-0.2812702
-0.2788272
-0.27394116
-0.27149814
-0.27638417
-0.28371322
-0.28371322
-0.2788272
-0.27394116
-0.27149814
-0.27638417
-0.2788272
-0.2812702
-0.2812702
-0.2812702
-0.2812702
-0.28371322
-0.28371322
-0.2812702
-0.2812702
-0.2812702
-0.28371322
-0.2812702
-0.2812702
-0.2812702
-0.28371322
-0.28371322
-0.28371322
-0.28371322
-0.28615624
-0.28615624
-0.28615624
-0.28371322
-0.28371322
-0.28615624
-0.29104233
-0.29104233
-0.28859925
-0.28615624
-0.28615624
-0.28615624
-0.28615624
-0.28371322
-0.28371322
-0.28859925
-0.29104233
-0.29104233
-0.28859925
-0.28615624
-0.28615624
-0.28859925
-0.28859925
-0.28615624
-0.28615624
-0.28859925
-0.29104233
-0.28859925
-0.28859925
-0.28615624
-0.28615624
-0.28859925
-0.29104233
-0.29348534
-0.29348534
-0.29348534
-0.29348534
-0.29104233
-0.28859925
-0.28859925
-0.29348534
-0.29592836
-0.29592836
-0.29348534
-0.29104233
-0.28859925
-0.28859925
-0.29104233
-0.29104233
-0.29104233
-0.29348534
-0.29348534
-0.29104233
-0.29104233
-0.29104233
-0.29348534
-0.29592836
-0.29592836
-0.29592836
-0.29348534
-0.29104233
-0.28859925
-0.28859925
-0.29104233
-0.29104233
-0.28859925
-0.28859925
-0.29348534
-0.29592836
-0.29837137
-0.29592836
-0.29592836
-0.29592836
-0.29348534
-0.28859925
-0.28615624
-0.28859925
-0.29348534
-0.29592836
-0.29348534
-0.29104233
-0.28859925
-0.29104233
-0.29348534
-0.29104233
-0.28859925
-0.28615624
-0.29104233
-0.29348534
-0.29348534
-0.29348534
-0.29348534
-0.29348534
-0.29592836
-0.29348534
-0.29348534
-0.29348534
-0.29592836
-0.29592836
-0.29348534
-0.29104233
-0.29104233
-0.29348534
-0.29592836
-0.29104233
-0.28859925
-0.28859925
-0.29104233
-0.29348534
-0.29104233
-0.28859925
-0.28859925
-0.28859925
-0.29104233
-0.29348534
-0.29592836
-0.29592836
-0.29348534
-0.29104233
-0.29104233
-0.29348534
-0.29348534
-0.29592836
-0.29592836
-0.29592836
-0.29592836
-0.29592836
-0.29348534
-0.29348534
-0.29104233
-0.28859925
-0.28859925
-0.29104233
-0.29592836
-0.29348534
-0.29104233
-0.28859925
-0.29104233
-0.29348534
-0.29348534
-0.29104233
-0.29104233
-0.28615624
-0.28371322
-0.28371322
-0.28615624
-0.28859925
-0.28859925
-0.28615624
-0.28859925
-0.29104233
-0.29104233
-0.29104233
-0.29104233
-0.29104233
-0.29104233
-0.29104233
-0.29104233
-0.28859925
-0.28615624
-0.28371322
-0.2812702
-0.2812702
-0.28615624
-0.29104233
-0.29104233
-0.28859925
-0.28371322
-0.28371322
-0.28615624
-0.28859925
-0.28615624
-0.28615624
-0.28371322
-0.28371322
-0.28371322
-0.28371322
-0.28371322
-0.28615624
-0.28615624
-0.28615624
-0.28371322
-0.2812702
-0.2788272
-0.2812702
-0.28371322
-0.28371322
-0.28371322
-0.2812702
-0.27638417
-0.27638417
-0.2788272
-0.2812702
-0.2812702
-0.2812702
-0.28615624
-0.28615624
-0.2812702
-0.2788272
-0.2788272
-0.2812702
-0.2812702
-0.2812702
-0.2788272
-0.27638417
-0.27638417
-0.27638417
-0.27394116
-0.27394116
-0.27638417
-0.27638417
-0.27638417
-0.27149814
-0.27394116
-0.2788272
-0.2812702
-0.2788272
-0.27394116
-0.27149814
-0.27394116
-0.27638417
-0.27638417
-0.27394116
-0.27394116
-0.27638417
-0.27638417
-0.27638417
-0.27638417
-0.27394116
-0.27394116
-0.27394116
-0.27149814
-0.26905507
-0.26661205
-0.26661205
-0.27149814
-0.27394116
-0.27394116
-0.27394116
-0.27149814
-0.26905507
-0.26905507
-0.26905507
-0.27149814
-0.27149814
-0.26905507
-0.26416904
-0.26172602
-0.26416904
-0.26661205
-0.26905507
-0.26905507
-0.26661205
-0.26661205
-0.26661205
-0.26661205
-0.26661205
-0.26661205
-0.26661205
-0.26416904
-0.26172602
-0.26172602
-0.26172602
-0.26172602
-0.26416904
-0.26416904
-0.26661205
-0.26661205
-0.26661205
-0.26416904
-0.26172602
-0.26172602
-0.26172602
-0.26172602
-0.259283
-0.259283
-0.259283
-0.259283
-0.25684
-0.25684
-0.25684
-0.259283
-0.259283
-0.25684
-0.25439698
-0.25439698
-0.2519539
-0.25439698
-0.25684
-0.25684
-0.259283
-0.25684
-0.25439698
-0.2519539
-0.2519539
-0.2519539
-0.25439698
-0.25439698
-0.25439698
-0.25439698
-0.2519539
-0.2495109
-0.2495109
-0.25439698
-0.25439698
-0.2519539
-0.2495109
-0.2495109
-0.2495109
-0.2495109
-0.2495109
-0.2495109
-0.2495109
-0.2495109
-0.24706788
-0.24462487
-0.24462487
-0.24218182
-0.2397388
-0.24218182
-0.24218182
-0.2397388
-0.24218182
-0.24462487
-0.24462487
-0.24218182
-0.2397388
-0.2397388
-0.2397388
-0.2397388
-0.23729579
-0.23485278
-0.23729579
-0.2397388
-0.24218182
-0.24218182
-0.24218182
-0.24218182
-0.2397388
-0.2397388
-0.2397388
-0.2397388
-0.23729579
-0.23485278
-0.23485278
-0.23485278
-0.23485278
-0.23729579
-0.2397388
-0.2397388
-0.2397388
-0.23729579
-0.23485278
-0.23240973
-0.23240973
-0.23240973
-0.23240973
-0.23240973
-0.22996671
-0.22996671
-0.22996671
-0.23240973
-0.23240973
-0.23240973
-0.22996671
-0.2275237
-0.22508065
-0.22508065
-0.2275237
-0.2275237
-0.2275237
-0.22996671
-0.2275237
-0.2275237
-0.2275237
-0.22508065
-0.22263764
-0.22019462
-0.22263764
-0.22508065
-0.22508065
-0.22508065
-0.22263764
-0.22263764
-0.22263764
-0.22263764
-0.22263764
-0.22263764
-0.22263764
-0.22263764
-0.22263764
-0.22019462
-0.21530856
-0.21530856
-0.2177516
-0.2177516
-0.21286555
-0.21042253
-0.21042253
-0.21530856
-0.2177516
-0.2177516
-0.21530856
-0.21286555
-0.21530856
-0.21530856
-0.21042253
-0.21042253
-0.21042253
-0.21042253
-0.21042253
-0.21042253
-0.21042253
-0.21042253
-0.21042253
-0.21286555
-0.21286555
-0.21286555
-0.21042253
-0.21042253
-0.20797949
-0.20553647
-0.20553647
-0.20797949
-0.21042253
-0.21042253
-0.20797949
-0.20553647
-0.20065044
-0.20065044
-0.20309345
-0.20553647
-0.20553647
-0.20553647
-0.20553647
-0.20309345
-0.20065044
-0.20065044
-0.20065044
-0.20065044
-0.19820742
-0.19820742
-0.19820742
-0.20065044
-0.20065044
-0.19576438
-0.19087832
-0.19087832
-0.19576438
-0.20309345
-0.20553647
-0.20065044
-0.19576438
-0.19576438
-0.20065044
-0.20553647
-0.20309345
-0.19820742
-0.19332136
-0.19332136
-0.19820742
-0.19820742
-0.19576438
-0.19332136
-0.19332136
-0.19576438
-0.19820742
-0.19820742
-0.19820742
-0.19332136
-0.19087832
-0.1884353
-0.19087832
-0.19087832
-0.19332136
-0.19087832
-0.1884353
-0.1884353
-0.19087832
-0.19087832
-0.19332136
-0.19332136
-0.19576438
-0.19332136
-0.1884353
-0.18599229
-0.18354927
-0.18110625
-0.18110625
-0.18599229
-0.1884353
-0.1884353
-0.19087832
-0.1884353
-0.18599229
-0.18354927
-0.18354927
-0.18354927
-0.18354927
-0.18354927
-0.18354927
-0.18599229
-0.18599229
-0.18354927
-0.17866321
-0.17377715
-0.1762202
-0.18354927
-0.18599229
-0.1884353
-0.18599229
-0.18110625
-0.1762202
-0.1762202
-0.17866321
-0.18110625
-0.17866321
-0.1762202
-0.17866321
-0.17866321
-0.18110625
-0.18110625
-0.17866321
-0.1762202
-0.1762202
-0.1762202
-0.1762202
-0.1762202
-0.17377715
-0.17377715
-0.1762202
-0.1762202
-0.1762202
-0.17377715
-0.1762202
-0.1762202
-0.1762202
-0.1762202
-0.17377715
-0.17377715
-0.17377715
-0.17377715
-0.17377715
-0.17377715
-0.16889112
-0.1664481
-0.1664481
-0.16889112
-0.17133413
-0.17133413
-0.17133413
-0.16889112
-0.16889112
-0.16889112
-0.1664481
-0.1664481
-0.1664481
-0.16889112
-0.17133413
-0.17133413
-0.17133413
-0.17133413
-0.16889112
-0.1664481
-0.16156207
-0.15911902
-0.16156207
-0.1664481
-0.16889112
-0.17133413
-0.16889112
-0.1664481
-0.16400509
-0.16400509
-0.16400509
-0.16400509
-0.15911902
-0.15911902
-0.16400509
-0.16889112
-0.16889112
-0.1664481
-0.16400509
-0.16156207
-0.16400509
-0.1664481
-0.1664481
-0.16400509
-0.16400509
-0.16156207
-0.16156207
-0.15911902
-0.16156207
-0.16400509
-0.16156207
-0.15911902
-0.15911902
-0.16156207
-0.1664481
-0.1664481
-0.16156207
-0.15911902
-0.156676
-0.16156207
-0.1664481
-0.16400509
-0.15911902
-0.156676
-0.156676
-0.15911902
-0.15911902
-0.15911902
-0.15911902
-0.15911902
-0.16156207
-0.16156207
-0.15911902
-0.15911902
-0.15911902
-0.15911902
-0.15911902
-0.156676
-0.156676
-0.15911902
-0.16156207
-0.16156207
-0.15911902
-0.15423298
-0.156676
-0.16156207
-0.1664481
-0.16400509
-0.15911902
-0.156676
-0.156676
-0.156676
-0.15911902
-0.15911902
-0.16156207
-0.15911902
-0.15911902
-0.156676
-0.156676
-0.16156207
-0.16156207
-0.16156207
-0.15911902
-0.15911902
-0.16156207
-0.16156207
-0.15911902
-0.15911902
-0.16156207
-0.16156207
-0.15911902
-0.156676
-0.156676
-0.156676
-0.156676
-0.15911902
-0.16156207
-0.16156207
-0.16156207
-0.15911902
-0.15911902
-0.156676
-0.156676
-0.15911902
-0.16156207
-0.16156207
-0.15911902
-0.156676
-0.156676
-0.15911902
-0.16156207
-0.16156207
-0.15911902
-0.15911902
-0.15911902
-0.156676
-0.15911902
-0.16156207
-0.16400509
-0.16156207
-0.15911902
-0.15911902
-0.16156207
-0.16156207
-0.16156207
-0.16400509
-0.16889112
-0.17133413
-0.16889112
-0.16400509
-0.16400509
-0.1664481
-0.1664481
-0.16156207
-0.15911902
-0.16156207
-0.1664481
-0.1664481
-0.1664481
-0.16400509
-0.16156207
-0.16156207
-0.16156207
-0.16156207
-0.16156207
-0.16400509
-0.1664481
-0.1664481
-0.1664481
-0.16889112
-0.1664481
-0.16400509
-0.16400509
-0.1664481
-0.1664481
-0.16889112
-0.16889112
-0.17133413
-0.17133413
-0.17133413
-0.17133413
-0.17133413
-0.17133413
-0.17133413
-0.17133413
-0.16889112
-0.16889112
-0.16889112
-0.17377715
-0.1762202
-0.17866321
-0.1762202
-0.17377715
-0.17377715
-0.17377715
-0.17133413
-0.17133413
-0.17377715
-0.1762202
-0.17866321
-0.17866321
-0.1762202
-0.1762202
-0.1762202
-0.17866321
-0.17866321
-0.17866321
-0.17866321
-0.17866321
-0.17866321
-0.18110625
-0.18110625
-0.18110625
-0.17866321
-0.17866321
-0.18110625
-0.18354927
-0.18354927
-0.18110625
-0.17866321
-0.17866321
-0.18110625
-0.18110625
-0.18110625
-0.18110625
-0.18354927
-0.18354927
-0.18354927
-0.18354927
-0.18110625
-0.18110625
-0.18354927
-0.1884353
-0.19087832
-0.19087832
-0.1884353
-0.1884353
-0.19087832
-0.19087832
-0.19332136
-0.1884353
-0.18599229
-0.18599229
-0.19087832
-0.19332136
-0.19087832
-0.1884353
-0.1884353
-0.1884353
-0.19087832
-0.1884353
-0.18599229
-0.1884353
-0.19576438
-0.19820742
-0.19576438
-0.19332136
-0.19332136
-0.19820742
-0.20065044
-0.20065044
-0.19820742
-0.19576438
-0.19576438
-0.19576438
-0.20065044
-0.20309345
-0.20065044
-0.20065044
-0.19820742
-0.19820742
-0.20065044
-0.20065044
-0.20065044
-0.19820742
-0.20065044
-0.20309345
-0.20309345
-0.20309345
-0.20309345
-0.20309345
-0.20553647
-0.20553647
-0.20797949
-0.21042253
-0.21042253
-0.21042253
-0.20553647
-0.20309345
-0.20553647
-0.21042253
-0.21530856
-0.21530856
-0.21286555
-0.21042253
-0.21042253
-0.21042253
-0.21286555
-0.21286555
-0.21530856
-0.21530856
-0.21286555
-0.21286555
-0.21286555
-0.21286555
-0.21286555
-0.21286555
-0.2177516
-0.22263764
-0.22263764
-0.22019462
-0.2177516
-0.22019462
-0.22263764
-0.22508065
-0.22508065
-0.22263764
-0.22263764
-0.22019462
-0.22019462
-0.22019462
-0.22019462
-0.22019462
-0.2177516
-0.2177516
-0.22263764
-0.22508065
-0.2275237
-0.22996671
-0.2275237
-0.22508065
-0.22263764
-0.22263764
-0.22508065
-0.22263764
-0.22263764
-0.22508065
-0.22508065
-0.2275237
-0.23240973
-0.23485278
-0.23240973
-0.2275237
-0.2275237
-0.23240973
-0.23485278
-0.23729579
-0.23485278
-0.23240973
-0.22996671
-0.22996671
-0.2275237
-0.2275237
-0.22996671
-0.23240973
-0.23729579
-0.2397388
-0.23729579
-0.22996671
-0.2275237
-0.22996671
-0.23729579
-0.2397388
-0.2397388
-0.23729579
-0.2397388
-0.2397388
-0.2397388
-0.23729579
-0.2397388
-0.24462487
-0.24706788
-0.24462487
-0.24218182
-0.24218182
-0.24218182
-0.24462487
-0.24462487
-0.24462487
-0.24706788
-0.24706788
-0.24462487
-0.24218182
-0.24218182
-0.24462487
-0.24462487
-0.24462487
-0.24218182
-0.24218182
-0.24218182
-0.24462487
-0.24706788
-0.24706788
-0.24706788
-0.24706788
-0.24706788
-0.24706788
-0.24706788
-0.2495109
-0.2519539
-0.2519539
-0.24706788
-0.24462487
-0.24462487
-0.2495109
-0.2519539
-0.2519539
-0.2495109
-0.2519539
-0.2519539
-0.2519539
-0.2519539
-0.2495109
-0.2495109
-0.2495109
-0.24706788
-0.24706788
-0.24706788
-0.24706788
-0.24706788
-0.24706788
-0.2519539
-0.25439698
-0.2519539
-0.2519539
-0.2519539
-0.25439698
-0.25684
-0.25684
-0.25439698
-0.2519539
-0.2519539
-0.25439698
-0.259283
-0.259283
-0.25439698
-0.2519539
-0.25439698
-0.259283
-0.26416904
-0.26172602
-0.25684
-0.25684
-0.25684
-0.259283
-0.259283
-0.25684
-0.25684
-0.25684
-0.25684
-0.259283
-0.259283
-0.25684
-0.259283
-0.259283
-0.259283
-0.259283
-0.25684
-0.25684
-0.26172602
-0.26416904
-0.26172602
-0.25684
-0.25439698
-0.25439698
-0.259283
-0.26172602
-0.26172602
-0.26172602
-0.26172602
-0.259283
-0.259283
-0.259283
-0.26172602
-0.26172602
-0.26172602
-0.26172602
-0.259283
-0.259283
-0.259283
-0.25684
-0.25439698
-0.25684
-0.26172602
-0.26661205
-0.26661205
-0.26172602
-0.259283
-0.259283
-0.26172602
-0.26416904
-0.26416904
-0.26172602
-0.259283
-0.26172602
-0.26661205
-0.26905507
-0.26661205
-0.26416904
-0.26416904
-0.26416904
-0.26416904
-0.26416904
-0.26416904
-0.26416904
-0.26172602
-0.26172602
-0.26416904
-0.26416904
-0.26661205
-0.26416904
-0.26416904
-0.26172602
-0.26172602
-0.259283
-0.26172602
-0.26416904
-0.26416904
-0.26416904
-0.26172602
-0.26172602
-0.26172602
-0.26416904
-0.26661205
-0.26905507
-0.26905507
-0.26416904
-0.26172602
-0.259283
-0.26172602
-0.26416904
-0.26172602
-0.259283
-0.25684
-0.25684
-0.259283
-0.26172602
-0.26416904
-0.26416904
-0.26172602
-0.26172602
-0.26172602
-0.26416904
-0.26416904
-0.26172602
-0.26172602
-0.26416904
-0.26172602
-0.259283
-0.259283
-0.259283
-0.259283
-0.25684
-0.259283
-0.26172602
-0.26416904
-0.26416904
-0.26172602
-0.259283
-0.259283
-0.259283
-0.259283
-0.26172602
-0.26172602
-0.26172602
-0.26172602
-0.259283
-0.25684
-0.25684
-0.259283
-0.26172602
-0.259283
-0.26172602
-0.26172602
-0.26172602
-0.259283
-0.25439698
-0.25439698
-0.259283
-0.26172602
-0.259283
-0.25684
-0.25439698
-0.25439698
-0.25684
-0.259283
-0.26172602
-0.25684
-0.25439698
-0.2519539
-0.2519539
-0.2519539
-0.2495109
-0.2519539
-0.2519539
-0.2495109
-0.2495109
-0.2495109
-0.2495109
-0.2495109
-0.25439698
-0.25439698
-0.25439698
-0.2519539
-0.2495109
-0.24706788
-0.24706788
-0.24706788
-0.2495109
-0.2519539
-0.2519539
-0.2519539
-0.2495109
-0.24706788
-0.24462487
-0.24706788
-0.2495109
-0.24706788
-0.24218182
-0.2397388
-0.2397388
-0.24218182
-0.24706788
-0.24706788
-0.24462487
-0.24462487
-0.24218182
-0.24218182
-0.24218182
-0.2397388
-0.23729579
-0.23729579
-0.23729579
-0.23729579
-0.23729579
-0.23729579
-0.23485278
-0.23485278
-0.23485278
-0.23729579
-0.23485278
-0.23485278
-0.23729579
-0.2397388
-0.23485278
-0.22996671
-0.2275237
-0.23240973
-0.23729579
-0.2397388
-0.23485278
-0.22996671
-0.2275237
-0.2275237
-0.22996671
-0.22996671
-0.2275237
-0.2275237
-0.2275237
-0.2275237
-0.2275237
-0.2275237
-0.22508065
-0.22508065
-0.2275237
-0.2275237
-0.2275237
-0.2275237
-0.22508065
-0.22263764
-0.22263764
-0.22508065
-0.22263764
-0.22019462
-0.22019462
-0.22019462
-0.22263764
-0.22508065
-0.22263764
-0.2177516
-0.21530856
-0.2177516
-0.2177516
-0.21530856
-0.21530856
-0.21530856
-0.21530856
-0.21530856
-0.21530856
-0.21286555
-0.21042253
-0.21042253
-0.21042253
-0.21042253
-0.21042253
-0.21042253
-0.21042253
-0.20797949
-0.20797949
-0.20797949
-0.20553647
-0.20309345
-0.20065044
-0.20065044
-0.20065044
-0.20309345
-0.20553647
-0.20797949
-0.20553647
-0.20065044
-0.19820742
-0.19576438
-0.19576438
-0.19576438
-0.19576438
-0.19576438
-0.19576438
-0.19332136
-0.19332136
-0.19087832
-0.19087832
-0.19087832
-0.19332136
-0.19576438
-0.19820742
-0.19820742
-0.19576438
-0.19087832
-0.19087832
-0.18599229
-0.18354927
-0.18110625
-0.18354927
-0.18599229
-0.1884353
-0.19087832
-0.1884353
-0.18599229
-0.18110625
-0.18110625
-0.18110625
-0.17866321
-0.18110625
-0.18110625
-0.18110625
-0.17866321
-0.17866321
-0.17866321
-0.17866321
-0.17866321
-0.17866321
-0.1762202
-0.1762202
-0.1762202
-0.17377715
-0.17377715
-0.17133413
-0.16889112
-0.16889112
-0.16889112
-0.17133413
-0.16889112
-0.1664481
-0.16400509
-0.16156207
-0.16156207
-0.16400509
-0.1664481
-0.1664481
-0.16156207
-0.15911902
-0.15911902
-0.15911902
-0.15911902
-0.15911902
-0.156676
-0.15423298
-0.15423298
-0.15423298
-0.15178995
-0.15178995
-0.15423298
-0.156676
-0.15178995
-0.14690392
-0.14690392
-0.15178995
-0.15178995
-0.14934693
-0.14690392
-0.14690392
-0.15178995
-0.15178995
-0.14934693
-0.14201784
-0.13957483
-0.13957483
-0.14201784
-0.14446089
-0.14201784
-0.14446089
-0.14446089
-0.14446089
-0.13957483
-0.13468878
-0.13468878
-0.13713181
-0.13957483
-0.13713181
-0.13224576
-0.13224576
-0.13468878
-0.13713181
-0.13713181
-0.13468878
-0.13468878
-0.13468878
-0.13468878
-0.13224576
-0.12980275
-0.12980275
-0.12980275
-0.12735972
-0.12735972
-0.12735972
-0.12980275
-0.12735972
-0.12247366
-0.12247366
-0.1249167
-0.12735972
-0.12735972
-0.1249167
-0.12003064
-0.11758761
-0.11758761
-0.115144596
-0.115144596
-0.115144596
-0.115144596
-0.11270158
-0.11025855
-0.11025855
-0.11270158
-0.11270158
-0.11025855
-0.107815534
-0.10537249
-0.10537249
-0.107815534
-0.107815534
-0.107815534
-0.107815534
-0.107815534
-0.107815534
-0.10537249
-0.10292947
-0.10537249
-0.10292947
-0.10292947
-0.10048646
-0.10048646
-0.09804343
-0.09560041
-0.09804343
-0.09804343
-0.09560041
-0.09315738
-0.09315738
-0.09560041
-0.09804343
-0.09315738
-0.09071435
-0.09071435
-0.09071435
-0.09071435
-0.09071435
-0.088271335
-0.09071435
-0.09071435
-0.088271335
-0.088271335
-0.088271335
-0.08582832
-0.08338529
-0.08338529
-0.08338529
-0.08338529
-0.08582832
-0.08582832
-0.08338529
-0.08094226
-0.07849924
-0.08094226
-0.08094226
-0.08094226
-0.08094226
-0.08094226
-0.08094226
-0.07605623
-0.0736132
-0.071170166
-0.071170166
-0.06872715
-0.06872715
-0.071170166
-0.071170166
-0.06872715
-0.06384109
-0.061398074
-0.05895506
-0.06384109
-0.06872715
-0.06872715
-0.06384109
-0.06384109
-0.06628412
-0.06872715
-0.06628412
-0.06384109
-0.061398074
-0.061398074
-0.061398074
-0.061398074
-0.061398074
-0.05895506
-0.056512028
-0.056512028
-0.056512028
-0.054068998
-0.051625982
-0.051625982
-0.051625982
-0.054068998
-0.054068998
-0.051625982
-0.054068998
-0.054068998
-0.054068998
-0.051625982
-0.051625982
-0.051625982
-0.04918295
-0.044296905
-0.044296905
-0.046739936
-0.051625982
-0.051625982
-0.04918295
-0.046739936
-0.046739936
-0.046739936
-0.046739936
-0.046739936
-0.046739936
-0.044296905
-0.04185389
-0.03941086
-0.03941086
-0.04185389
-0.03941086
-0.036967844
-0.036967844
-0.03941086
-0.03941086
-0.036967844
-0.036967844
-0.03941086
-0.036967844
-0.032081798
-0.029638767
-0.032081798
-0.034524813
-0.036967844
-0.034524813
-0.032081798
-0.032081798
-0.034524813
-0.034524813
-0.032081798
-0.029638767
-0.027195737
-0.027195737
-0.029638767
-0.032081798
-0.034524813
-0.034524813
-0.029638767
-0.027195737
-0.027195737
-0.029638767
-0.029638767
-0.027195737
-0.024752714
-0.022309698
-0.019866675
-0.024752714
-0.027195737
-0.024752714
-0.022309698
-0.019866675
-0.017423645
-0.017423645
-0.017423645
-0.017423645
-0.019866675
-0.019866675
-0.019866675
-0.019866675
-0.019866675
-0.019866675
-0.022309698
-0.024752714
-0.024752714
-0.022309698
-0.019866675
-0.019866675
-0.017423645
-0.014980622
-0.012537599
-0.012537599
-0.014980622
-0.014980622
-0.014980622
-0.014980622
-0.017423645
-0.017423645
-0.014980622
-0.012537599
-0.012537599
-0.012537599
-0.012537599
-0.012537599
-0.010094583
-0.010094583
-0.010094583
-0.010094583
-0.010094583
-0.0076515526
-0.010094583
-0.012537599
-0.012537599
-0.010094583
-0.0076515526
-0.0052085295
-0.0052085295
-0.0076515526
-0.0076515526
-0.0076515526
-0.0052085295
-0.0027655065
-0.0052085295
-0.010094583
-0.010094583
-0.010094583
-0.0076515526
-0.0027655065
-0.0027655065
-0.0052085295
-0.0076515526
-0.010094583
-0.0076515526
-0.0052085295
-0.0027655065
-3.2248348E-4
-3.2248348E-4
-0.0027655065
-0.0052085295
-0.0076515526
-0.0076515526
-0.0052085295
-3.2248348E-4
0.0021205395
0.0021205395
0.0021205395
-3.2248348E-4
-3.2248348E-4
-0.0027655065
-0.0027655065
-0.0027655065
-0.0027655065
-0.0027655065
-0.0027655065
-3.2248348E-4
-3.2248348E-4
-0.0027655065
-0.0027655065
-0.0052085295
-0.0027655065
0.0021205395
0.0021205395
-3.2248348E-4
-0.0027655065
-0.0027655065
-0.0027655065
-3.2248348E-4
0.0021205395
0.0045635626
0.0045635626
0.0045635626
0.0045635626
0.0021205395
0.0021205395
-3.2248348E-4
-3.2248348E-4
-3.2248348E-4
-3.2248348E-4
-0.0027655065
-3.2248348E-4
0.0021205395
0.0045635626
0.0045635626
0.0021205395
-3.2248348E-4
-0.0027655065
-3.2248348E-4
0.0021205395
0.0021205395
0.0021205395
-3.2248348E-4
-3.2248348E-4
-3.2248348E-4
0.0021205395
0.0021205395
0.0021205395
0.0045635626
0.0045635626
0.0045635626
0.0021205395
-3.2248348E-4
-0.0027655065
-3.2248348E-4
-3.2248348E-4
0.0021205395
0.0021205395
0.0045635626
0.0045635626
0.0021205395
-3.2248348E-4
0.0021205395
0.0045635626
0.0045635626
0.0021205395
-3.2248348E-4
-0.0027655065
-0.0027655065
-3.2248348E-4
-3.2248348E-4
-3.2248348E-4
0.0021205395
0.0045635626
0.0045635626
-3.2248348E-4
-0.0052085295
-0.0052085295
-0.0027655065
0.0021205395
0.0021205395
-3.2248348E-4
-0.0027655065
-0.0052085295
-0.0052085295
-0.0027655065
-3.2248348E-4
-3.2248348E-4
-0.0027655065
-0.0027655065
-0.0027655065
-3.2248348E-4
-0.0027655065
-0.0052085295
-0.0052085295
-0.0027655065
-3.2248348E-4
-0.0027655065
-0.0052085295
-0.0076515526
-0.0076515526
-0.0052085295
-0.0027655065
-0.0027655065
-0.0027655065
-0.0027655065
-0.0052085295
-0.0052085295
-0.0052085295
-0.0052085295
-0.0076515526
-0.0076515526
-0.0076515526
-0.0076515526
-0.0076515526
-0.0052085295
-0.0052085295
-0.0076515526
-0.010094583
-0.010094583
-0.010094583
-0.010094583
-0.012537599
-0.010094583
-0.0076515526
-0.0052085295
-0.0076515526
-0.010094583
-0.010094583
-0.010094583
-0.0076515526
-0.0076515526
-0.010094583
-0.014980622
-0.014980622
-0.014980622
-0.010094583
-0.010094583
-0.010094583
-0.010094583
-0.010094583
-0.014980622
-0.017423645
-0.019866675
-0.019866675
-0.017423645
-0.014980622
-0.012537599
-0.012537599
-0.014980622
-0.017423645
-0.017423645
-0.012537599
-0.010094583
-0.010094583
-0.014980622
-0.017423645
-0.017423645
-0.017423645
-0.017423645
-0.017423645
-0.017423645
-0.012537599
-0.010094583
-0.010094583
-0.017423645
-0.019866675
-0.019866675
-0.017423645
-0.017423645
-0.019866675
-0.022309698
-0.022309698
-0.022309698
-0.019866675
-0.019866675
-0.022309698
-0.022309698
-0.019866675
-0.019866675
-0.022309698
-0.024752714
-0.027195737
-0.027195737
-0.024752714
-0.024752714
-0.027195737
-0.027195737
-0.024752714
-0.022309698
-0.022309698
-0.024752714
-0.027195737
-0.029638767
-0.029638767
-0.027195737
-0.024752714
-0.024752714
-0.027195737
-0.027195737
-0.027195737
-0.029638767
-0.032081798
-0.032081798
-0.029638767
-0.029638767
-0.032081798
-0.034524813
-0.034524813
-0.029638767
-0.029638767
-0.032081798
-0.034524813
-0.034524813
-0.034524813
-0.034524813
-0.034524813
-0.032081798
-0.029638767
-0.029638767
-0.034524813
-0.034524813
-0.036967844
-0.034524813
-0.034524813
-0.034524813
-0.034524813
-0.034524813
-0.034524813
-0.034524813
-0.034524813
-0.036967844
-0.03941086
-0.04185389
-0.04185389
-0.03941086
-0.03941086
-0.036967844
-0.03941086
-0.03941086
-0.04185389
-0.04185389
-0.04185389
-0.03941086
-0.04185389
-0.04185389
-0.04185389
-0.04185389
-0.03941086
-0.04185389
-0.04185389
-0.03941086
-0.036967844
-0.03941086
-0.04185389
-0.044296905
-0.046739936
-0.046739936
-0.044296905
-0.046739936
-0.046739936
-0.04918295
-0.04918295
-0.04918295
-0.046739936
-0.046739936
-0.046739936
-0.046739936
-0.044296905
-0.044296905
-0.046739936
-0.046739936
-0.04918295
-0.04918295
-0.051625982
-0.051625982
-0.051625982
-0.051625982
-0.04918295
-0.04918295
-0.04918295
-0.051625982
-0.051625982
-0.054068998
-0.056512028
-0.05895506
-0.05895506
-0.056512028
-0.054068998
-0.051625982
-0.051625982
-0.054068998
-0.056512028
-0.056512028
-0.056512028
-0.054068998
-0.051625982
-0.051625982
-0.054068998
-0.056512028
-0.056512028
-0.056512028
-0.056512028
-0.05895506
-0.05895506
-0.05895506
-0.056512028
-0.056512028
-0.05895506
-0.061398074
-0.061398074
-0.05895506
-0.05895506
-0.061398074
-0.061398074
-0.05895506
-0.056512028
-0.056512028
-0.061398074
-0.06628412
-0.06628412
-0.061398074
-0.061398074
-0.061398074
-0.06384109
-0.06384109
-0.061398074
-0.05895506
-0.05895506
-0.05895506
-0.05895506
-0.05895506
-0.061398074
-0.06384109
-0.06628412
-0.06384109
-0.06384109
-0.06384109
-0.06384109
-0.06628412
-0.06628412
-0.06628412
-0.06628412
-0.06384109
-0.06384109
-0.06628412
-0.06628412
-0.06384109
-0.06384109
-0.06628412
-0.06628412
-0.06384109
-0.06384109
-0.06384109
-0.06628412
-0.06628412
-0.06872715
-0.06872715
-0.06872715
-0.06628412
-0.06872715
-0.071170166
-0.0736132
-0.06872715
-0.06628412
-0.06628412
-0.06872715
-0.071170166
-0.06872715
-0.06628412
-0.06628412
-0.06872715
-0.06872715
-0.06872715
-0.06872715
-0.06872715
-0.06872715
-0.06628412
-0.06872715
-0.06872715
-0.06872715
-0.06872715
-0.06872715
-0.06872715
-0.06872715
-0.06872715
-0.06872715
-0.06628412
-0.06628412
-0.06872715
-0.06628412
-0.06872715
-0.06872715
-0.071170166
-0.071170166
-0.071170166
-0.06872715
-0.06872715
-0.06872715
-0.06872715
-0.06628412
-0.06384109
-0.06384109
-0.06628412
-0.06872715
-0.06872715
-0.06628412
-0.06384109
-0.06384109
-0.06628412
-0.06872715
-0.06628412
-0.06628412
-0.06628412
-0.06872715
-0.071170166
-0.06872715
-0.06628412
-0.06384109
-0.06384109
-0.06384109
-0.06384109
-0.06384109
-0.06384109
-0.06628412
-0.06628412
-0.06628412
-0.06384109
-0.061398074
-0.061398074
-0.06384109
-0.06384109
-0.06384109
-0.06384109
-0.06628412
-0.06628412
-0.06872715
-0.06628412
-0.06628412
-0.06628412
-0.06384109
-0.06384109
-0.06384109
-0.06384109
-0.061398074
-0.061398074
-0.061398074
-0.05895506
-0.05895506
-0.05895506
-0.061398074
-0.06384109
-0.06628412
-0.06628412
-0.06628412
-0.06628412
-0.06628412
-0.06384109
-0.061398074
-0.05895506
-0.05895506
-0.061398074
-0.061398074
-0.061398074
-0.05895506
-0.05895506
-0.05895506
-0.056512028
-0.056512028
-0.05895506
-0.06384109
-0.06384109
-0.061398074
-0.056512028
-0.054068998
-0.056512028
-0.05895506
-0.05895506
-0.056512028
-0.056512028
-0.056512028
-0.05895506
-0.05895506
-0.05895506
-0.05895506
-0.056512028
-0.05895506
-0.05895506
-0.05895506
-0.056512028
-0.056512028
-0.056512028
-0.056512028
-0.051625982
-0.04918295
-0.051625982
-0.056512028
-0.061398074
-0.05895506
-0.054068998
-0.051625982
-0.051625982
-0.04918295
-0.04918295
-0.051625982
-0.054068998
-0.056512028
-0.054068998
-0.04918295
-0.044296905
-0.04185389
-0.044296905
-0.046739936
-0.046739936
-0.046739936
-0.044296905
-0.044296905
-0.04918295
-0.04918295
-0.04918295
-0.046739936
-0.044296905
-0.044296905
-0.044296905
-0.044296905
-0.044296905
-0.044296905
-0.04185389
-0.04185389
-0.044296905
-0.044296905
-0.046739936
-0.046739936
-0.044296905
-0.04185389
-0.04185389
-0.03941086
-0.036967844
-0.036967844
-0.03941086
-0.03941086
-0.03941086
-0.036967844
-0.034524813
-0.034524813
-0.036967844
-0.036967844
-0.036967844
-0.036967844
-0.036967844
-0.036967844
-0.036967844
-0.034524813
-0.032081798
-0.032081798
-0.032081798
-0.029638767
-0.027195737
-0.029638767
-0.032081798
-0.032081798
-0.032081798
-0.024752714
-0.022309698
-0.022309698
-0.022309698
-0.027195737
-0.029638767
-0.027195737
-0.024752714
-0.022309698
-0.022309698
-0.024752714
-0.024752714
-0.022309698
-0.019866675
-0.022309698
-0.024752714
-0.024752714
-0.022309698
-0.017423645
-0.017423645
-0.022309698
-0.022309698
-0.019866675
-0.017423645
-0.017423645
-0.019866675
-0.017423645
-0.014980622
-0.012537599
-0.012537599
-0.012537599
-0.012537599
-0.012537599
-0.012537599
-0.010094583
-0.0076515526
-0.0076515526
-0.0076515526
-0.0052085295
-0.0027655065
-0.0052085295
-0.010094583
-0.014980622
-0.012537599
-0.010094583
-0.0076515526
-0.0076515526
-0.0052085295
-0.0027655065
-0.0027655065
-0.0052085295
-0.0027655065
-3.2248348E-4
0.0045635626
0.0045635626
-3.2248348E-4
-0.0027655065
-0.0027655065
0.0021205395
0.0045635626
0.0045635626
0.0045635626
0.0021205395
0.0021205395
0.0045635626
0.0021205395
0.0045635626
0.0070065856
0.011892639
0.011892639
0.011892639
0.009449616
0.0070065856
0.011892639
0.014335662
0.014335662
0.014335662
0.014335662
0.016778685
0.016778685
0.014335662
0.011892639
0.011892639
0.014335662
0.016778685
0.019221708
0.016778685
0.014335662
0.014335662
0.019221708
0.024107754
0.026550777
0.024107754
0.021664731
0.021664731
0.026550777
0.0289938
0.026550777
0.026550777
0.026550777
0.0289938
0.0289938
0.031436827
0.0289938
0.026550777
0.024107754
0.024107754
0.026550777
0.026550777
0.0289938
0.0289938
0.031436827
0.03387985
0.031436827
0.031436827
0.031436827
0.03387985
0.03387985
0.03387985
0.03387985
0.036322877
0.038765896
0.038765896
0.036322877
0.03387985
0.036322877
0.038765896
0.043651942
0.04609497
0.043651942
0.043651942
0.04609497
0.04609497
0.048537992
0.048537992
0.050981015
0.048537992
0.048537992
0.04609497
0.048537992
0.050981015
0.05342404
0.050981015
0.050981015
0.050981015
0.050981015
0.05342404
0.05342404
0.05342404
0.050981015
0.050981015
0.05342404
0.05342404
0.058310088
0.06075311
0.06319614
0.06319614
0.06075311
0.06075311
0.058310088
0.06075311
0.06563915
0.06808218
0.06563915
0.06075311
0.06075311
0.06319614
0.06808218
0.06808218
0.06563915
0.06563915
0.06563915
0.06808218
0.06808218
0.06808218
0.06563915
0.06563915
0.06808218
0.06808218
0.06808218
0.06808218
0.07052521
0.07296823
0.07541125
0.07296823
0.07052521
0.07052521
0.07296823
0.077854276
0.08274032
0.0802973
0.077854276
0.07541125
0.077854276
0.0802973
0.08274032
0.0802973
0.077854276
0.077854276
0.077854276
0.07541125
0.07541125
0.077854276
0.08274032
0.0900694
0.0900694
0.08518335
0.0802973
0.08274032
0.087626375
0.09251242
0.09251242
0.09251242
0.09251242
0.09251242
0.0900694
0.0900694
0.09251242
0.0900694
0.087626375
0.087626375
0.087626375
0.0900694
0.09251242
0.094955444
0.09739847
0.094955444
0.09251242
0.09251242
0.094955444
0.09984149
0.10228451
0.09984149
0.09739847
0.094955444
0.09739847
0.09984149
0.09984149
0.09984149
0.10228451
0.10472754
0.10472754
0.09984149
0.09984149
0.10228451
0.10961358
0.10961358
0.10717056
0.10717056
0.10717056
0.10717056
0.10961358
0.11205661
0.11205661
0.11205661
0.11205661
0.10961358
0.10961358
0.11205661
0.114499636
0.11205661
0.10961358
0.11205661
0.114499636
0.114499636
0.10961358
0.10717056
0.10717056
0.11205661
0.114499636
0.11694266
0.11938568
0.121828705
0.121828705
0.121828705
0.11938568
0.11694266
0.11694266
0.11938568
0.121828705
0.121828705
0.121828705
0.12427173
0.12427173
0.121828705
0.11938568
0.11938568
0.121828705
0.12427173
0.12671475
0.12915778
0.1316008
0.12671475
0.12427173
0.12427173
0.12671475
0.1316008
0.1316008
0.12915778
0.12915778
0.1316008
0.13404383
0.1316008
0.12915778
0.12671475
0.12671475
0.12915778
0.1316008
0.13648684
0.13648684
0.1316008
0.1316008
0.1316008
0.13404383
0.13404383
0.13404383
0.13404383
0.1316008
0.1316008
0.1316008
0.13404383
0.13404383
0.13648684
0.13892987
0.13892987
0.13892987
0.13892987
0.14137289
0.14137289
0.14137289
0.14137289
0.14137289
0.14381592
0.14137289
0.14137289
0.14137289
0.14381592
0.14381592
0.14137289
0.14137289
0.14381592
0.14625895
0.14625895
0.14625895
0.14381592
0.14137289
0.14137289
0.14625895
0.14870197
0.14870197
0.14625895
0.14625895
0.14381592
0.14625895
0.14625895
0.14381592
0.14381592
0.14381592
0.14625895
0.14870197
0.151145
0.151145
0.14870197
0.14870197
0.151145
0.15358801
0.15358801
0.151145
0.151145
0.15358801
0.15358801
0.15358801
0.151145
0.15358801
0.15358801
0.15603104
0.15603104
0.15603104
0.15358801
0.15358801
0.15603104
0.15847406
0.15603104
0.15358801
0.15358801
0.15603104
0.15847406
0.15847406
0.15847406
0.16091709
0.16091709
0.1633601
0.16091709
0.15847406
0.15603104
0.15358801
0.15603104
0.16091709
0.16091709
0.15847406
0.16091709
0.1633601
0.16824615
0.16824615
0.16580313
0.1633601
0.1633601
0.16824615
0.17068918
0.17068918
0.16580313
0.1633601
0.16580313
0.16824615
0.16580313
0.16580313
0.1633601
0.1633601
0.16580313
0.16580313
0.16580313
0.1633601
0.1633601
0.16580313
0.16580313
0.16824615
0.16824615
0.16824615
0.16824615
0.16824615
0.16580313
0.16580313
0.16824615
0.16824615
0.17313221
0.17313221
0.17313221
0.17068918
0.16824615
0.17068918
0.17068918
0.16824615
0.16824615
0.17313221
0.17557523
0.17557523
0.17557523
0.17313221
0.17313221
0.17068918
0.17313221
0.17557523
0.17801824
0.17801824
0.17557523
0.17313221
0.17313221
0.17313221
0.17557523
0.17313221
0.17313221
0.17557523
0.18046127
0.18046127
0.17801824
0.17313221
0.17068918
0.17313221
0.17801824
0.18046127
0.17557523
0.17313221
0.17313221
0.17801824
0.18046127
0.18046127
0.17801824
0.17557523
0.17557523
0.17557523
0.17801824
0.18046127
0.18046127
0.18046127
0.1829043
0.18534732
0.18534732
0.1829043
0.18046127
0.18046127
0.1829043
0.18534732
0.1829043
0.18046127
0.18046127
0.1829043
0.1829043
0.1829043
0.1829043
0.1829043
0.1829043
0.1829043
0.1829043
0.1829043
0.18046127
0.18046127
0.1829043
0.18779035
0.19023336
0.18534732
0.18046127
0.18046127
0.18779035
0.19511941
0.1926764
0.19023336
0.18779035
0.18779035
0.19023336
0.18779035
0.18534732
0.18534732
0.18534732
0.18534732
0.18779035
0.18779035
0.18779035
0.18534732
0.1829043
0.1829043
0.18534732
0.19023336
0.1926764
0.1926764
0.19023336
0.18534732
0.18779035
0.1926764
0.19511941
0.1926764
0.1926764
0.19511941
0.19756244
0.19511941
0.19023336
0.18779035
0.18779035
0.19023336
0.19511941
0.1926764
0.18779035
0.18779035
0.19023336
0.19023336
0.19023336
0.1926764
0.19023336
0.19023336
0.1926764
0.1926764
0.1926764
0.1926764
0.1926764
0.19023336
0.19023336
0.19023336
0.19023336
0.1926764
0.1926764
0.19511941
0.19511941
0.1926764
0.19023336
0.19023336
0.19511941
0.19511941
0.19511941
0.19511941
0.19511941
0.19756244
0.20000547
0.20000547
0.20000547
0.19756244
0.19756244
0.19511941
0.1926764
0.1926764
0.19511941
0.20000547
0.20000547
0.20000547
0.19511941
0.1926764
0.19511941
0.19511941
0.19756244
0.19756244
0.19511941
0.19511941
0.19756244
0.20000547
0.19756244
0.19511941
0.19756244
0.19756244
0.19756244
0.20000547
0.20000547
0.20244849
0.20244849
0.20000547
0.19756244
0.19756244
0.19756244
0.20000547
0.20000547
0.20000547
0.19756244
0.19511941
0.19511941
0.20000547
0.20000547
0.20000547
0.20000547
0.20000547
0.20000547
0.20000547
0.20244849
0.20244849
0.20244849
0.20244849
0.20244849
0.20000547
0.20000547
0.20244849
0.20489152
0.20489152
0.20489152
0.20733453
0.20489152
0.20000547
0.19756244
0.20244849
0.20489152
0.20489152
0.20489152
0.20244849
0.20244849
0.20000547
0.20000547
0.20244849
0.20489152
0.20489152
0.20000547
0.20000547
0.20244849
0.20733453
0.21222058
0.21222058
0.20977756
0.20733453
0.20733453
0.20733453
0.20489152
0.20489152
0.20733453
0.20733453
0.20733453
0.20733453
0.20733453
0.20733453
0.20489152
0.20489152
0.20489152
0.20733453
0.20489152
0.20244849
0.20244849
0.20489152
0.20977756
0.20977756
0.20733453
0.20733453
0.20733453
0.20733453
0.20489152
0.20244849
0.20244849
0.20733453
0.20977756
0.20977756
0.20489152
0.20244849
0.20489152
0.20733453
0.20977756
0.21222058
0.21222058
0.21222058
0.20977756
0.20489152
0.20244849
0.20489152
0.20489152
0.20733453
0.20733453
0.20977756
0.20977756
0.20977756
0.20977756
0.21222058
0.20977756
0.20733453
0.20733453
0.20733453
0.20977756
0.20977756
0.20733453
0.20489152
0.20733453
0.20977756
0.21222058
0.21222058
0.20977756
0.20977756
0.20977756
0.21222058
0.21222058
0.21222058
0.20733453
0.20733453
0.20977756
0.21222058
0.21466361
0.21222058
0.20733453
0.20489152
0.20489152
0.20733453
0.20977756
0.21222058
0.20977756
0.20977756
0.21222058
0.21222058
0.21466361
0.21710664
0.21466361
0.20977756
0.20489152
0.20489152
0.20977756
0.21222058
0.21222058
0.21222058
0.21222058
0.21222058
0.20977756
0.20733453
0.20489152
0.20733453
0.20733453
0.20977756
0.20977756
0.20733453
0.20733453
0.20489152
0.20733453
0.20977756
0.20977756
0.20977756
0.21222058
0.21222058
0.21222058
0.20977756
0.20489152
0.20489152
0.20977756
0.21222058
0.21466361
0.20977756
0.20733453
0.20489152
0.20733453
0.20977756
0.20733453
0.20489152
0.20244849
0.20244849
0.20489152
0.20977756
0.21222058
0.20977756
0.20733453
0.20489152
0.20489152
0.20733453
0.21222058
0.21466361
0.21466361
0.21222058
0.20977756
0.20733453
0.20733453
0.20733453
0.20733453
0.20977756
0.21222058
0.20977756
0.20733453
0.20977756
0.20977756
0.20733453
0.20733453
0.21222058
0.21710664
0.21466361
0.20977756
0.20489152
0.20244849
0.20244849
0.20489152
0.20489152
0.20489152
0.20733453
0.20733453
0.20489152
0.20489152
0.20733453
0.20733453
0.20733453
0.20733453
0.20733453
0.20733453
0.20489152
0.20489152
0.20733453
0.20977756
0.21222058
0.20977756
0.20489152
0.20489152
0.20489152
0.20489152
0.20733453
0.20733453
0.20489152
0.20244849
0.20000547
0.20244849
0.20733453
0.21222058
0.21222058
0.20733453
0.20489152
0.20489152
0.20489152
0.20489152
0.20489152
0.20244849
0.20244849
0.20244849
0.20244849
0.20244849
0.20244849
0.20489152
0.20489152
0.20489152
0.20489152
0.20489152
0.20244849
0.20000547
0.20000547
0.20000547
0.20000547
0.20244849
0.20489152
0.20733453
0.20489152
0.20244849
0.20244849
0.20244849
0.20489152
0.20733453
0.20733453
0.20489152
0.20244849
0.20000547
0.20244849
0.20489152
0.20244849
0.20000547
0.19756244
0.19756244
0.20244849
0.20244849
0.20244849
0.20000547
0.19756244
0.19756244
0.19756244
0.20000547
0.20000547
0.20244849
0.20244849
0.20000547
0.19511941
0.19511941
0.19511941
0.19756244
0.20000547
0.20244849
0.20489152
0.20244849
0.20000547
0.20000547
0.20244849
0.20244849
0.20000547
0.19511941
0.1926764
0.19511941
0.20000547
0.20244849
0.20244849
0.20000547
0.20000547
0.19756244
0.19511941
0.19511941
0.19756244
0.19756244
0.19756244
0.19756244
0.20000547
0.19756244
0.19511941
0.1926764
0.19511941
0.19511941
0.19511941
0.19511941
0.1926764
0.1926764
0.1926764
0.19023336
0.1926764
0.19511941
0.19756244
0.19511941
0.19023336
0.19023336
0.1926764
0.19511941
0.19756244
0.19511941
0.19023336
0.18779035
0.18779035
0.19023336
0.19023336
0.19023336
0.1926764
0.1926764
0.1926764
0.19023336
0.18779035
0.18779035
0.18779035
0.18779035
0.19023336
0.19023336
0.1926764
0.1926764
0.1926764
0.1926764
0.19023336
0.19023336
0.19023336
0.19023336
0.19023336
0.19023336
0.1926764
0.1926764
0.1926764
0.18779035
0.18534732
0.1829043
0.1829043
0.1829043
0.1829043
0.18534732
0.19023336
0.19023336
0.18779035
0.1829043
0.18046127
0.1829043
0.18779035
0.19023336
0.19023336
0.18779035
0.1829043
0.1829043
0.18534732
0.18779035
0.18534732
0.18046127
0.17801824
0.18046127
0.18534732
0.18779035
0.19023336
0.19023336
0.18534732
0.18534732
0.18534732
0.18534732
0.18534732
0.1829043
0.1829043
0.1829043
0.18534732
0.18534732
0.18534732
0.18534732
0.18534732
0.1829043
0.1829043
0.1829043
0.1829043
0.1829043
0.18046127
0.17801824
0.17557523
0.17557523
0.17801824
0.17801824
0.17801824
0.17801824
0.17801824
0.17801824
0.17801824
0.17801824
0.17801824
0.17557523
0.17557523
0.17313221
0.17068918
0.17068918
0.17068918
0.17557523
0.17801824
0.17801824
0.17801824
0.17557523
0.17068918
0.17068918
0.17313221
0.17801824
0.17801824
0.17557523
0.17313221
0.17068918
0.17068918
0.17068918
0.17068918
0.17068918
0.17068918
0.17313221
0.17557523
0.17557523
0.17313221
0.17557523
0.17557523
0.17313221
0.17313221
0.17313221
0.16824615
0.16824615
0.16824615
0.16580313
0.16580313
0.16580313
0.16580313
0.16824615
0.16824615
0.16580313
0.1633601
0.16580313
0.16824615
0.16824615
0.16824615
0.16824615
0.16580313
0.16580313
0.16824615
0.16580313
0.1633601
0.1633601
0.16580313
0.16824615
0.16824615
0.16580313
0.1633601
0.1633601
0.1633601
0.16091709
0.15847406
0.15603104
0.15847406
0.1633601
0.1633601
0.1633601
0.16091709
0.15847406
0.15603104
0.15847406
0.15847406
0.16091709
0.16091709
0.16091709
0.16091709
0.15847406
0.15847406
0.15847406
0.15603104
0.15358801
0.15358801
0.151145
0.14870197
0.14870197
0.151145
0.15358801
0.15358801
0.15603104
0.15358801
0.15358801
0.15358801
0.15603104
0.15603104
0.15603104
0.151145
0.151145
0.15358801
0.15603104
0.15603104
0.15358801
0.151145
0.151145
0.151145
0.151145
0.15358801
0.15358801
0.151145
0.14870197
0.14870197
0.151145
0.14870197
0.14625895
0.14870197
0.151145
0.15358801
0.15358801
0.14870197
0.14625895
0.14625895
0.14625895
0.14625895
0.14381592
0.14625895
0.14870197
0.151145
0.14870197
0.14625895
0.14381592
0.14381592
0.14381592
0.14625895
0.14625895
0.14381592
0.14137289
0.13892987
0.14137289
0.14381592
0.14137289
0.13648684
0.13648684
0.13892987
0.14137289
0.14381592
0.14381592
0.14381592
0.14137289
0.13892987
0.13648684
0.13648684
0.13892987
0.14137289
0.14137289
0.14137289
0.14137289
0.14137289
0.14137289
0.13892987
0.13892987
0.13892987
0.13892987
0.13648684
0.13892987
0.14137289
0.14381592
0.14137289
0.13648684
0.13404383
0.1316008
0.13404383
0.13648684
0.13648684
0.13404383
0.1316008
0.1316008
0.1316008
0.13404383
0.13648684
0.13648684
0.13404383
0.12915778
0.1316008
0.13404383
0.13648684
0.13404383
0.1316008
0.12915778
0.1316008
0.13404383
0.13404383
0.1316008
0.12915778
0.12915778
0.1316008
0.1316008
0.12915778
0.12671475
0.12671475
0.12671475
0.1316008
0.13404383
0.1316008
0.12915778
0.1316008
0.1316008
0.12915778
0.12671475
0.12427173
0.12671475
0.12915778
0.1316008
0.12915778
0.12915778
0.12915778
0.12671475
0.121828705
0.121828705
0.121828705
0.12427173
0.12427173
0.12427173
0.121828705
0.12427173
0.121828705
0.121828705
0.11938568
0.11938568
0.121828705
0.121828705
0.121828705
0.12427173
0.12671475
0.12671475
0.12427173
0.12427173
0.12427173
0.121828705
0.121828705
0.11938568
0.121828705
0.121828705
0.121828705
0.121828705
0.11938568
0.11938568
0.121828705
0.121828705
0.11938568
0.11938568
0.121828705
0.12671475
0.12671475
0.12427173
0.121828705
0.121828705
0.11938568
0.11694266
0.114499636
0.11694266
0.11938568
0.11938568
0.11938568
0.11938568
0.121828705
0.11938568
0.11694266
0.11694266
0.11938568
0.11938568
0.121828705
0.11938568
0.11938568
0.11694266
0.114499636
0.114499636
0.11694266
0.11694266
0.11694266
0.114499636
0.11694266
0.11938568
0.11938568
0.114499636
0.11205661
0.11205661
0.11205661
0.11694266
0.121828705
0.121828705
0.11938568
0.11694266
0.114499636
0.114499636
0.114499636
0.114499636
0.11694266
0.114499636
0.11205661
0.11205661
0.11205661
0.114499636
0.114499636
0.11205661
0.11205661
0.11205661
0.11205661
0.11205661
0.10961358
0.10961358
0.11205661
0.11205661
0.10961358
0.10961358
0.10961358
0.10961358
0.11205661
0.11694266
0.11694266
0.11694266
0.114499636
0.11205661
0.11205661
0.114499636
0.11694266
0.11694266
0.11694266
0.11205661
0.10717056
0.10717056
0.10717056
0.10961358
0.10961358
0.10961358
0.11205661
0.114499636
0.10961358
0.10472754
0.10228451
0.10717056
0.10961358
0.11205661
0.10961358
0.10717056
0.10717056
0.10961358
0.10961358
0.10961358
0.10717056
0.10717056
0.10717056
0.10961358
0.10961358
0.10961358
0.10961358
0.10961358
0.10472754
0.10228451
0.10472754
0.10717056
0.10717056
0.10717056
0.10472754
0.10472754
0.10472754
0.10717056
0.10717056
0.10717056
0.10472754
0.10472754
0.10228451
0.10228451
0.10228451
0.10472754
0.10472754
0.10228451
0.10228451
0.10228451
0.10228451
0.10228451
0.10228451
0.10717056
0.10717056
0.10472754
0.09984149
0.09739847
0.09984149
0.10472754
0.10472754
0.10472754
0.10228451
0.09984149
0.10228451
0.10228451
0.10228451
0.10228451
0.10228451
0.10228451
0.10472754
0.10717056
0.10961358
0.10717056
0.09984149
0.09739847
0.10228451
0.10472754
0.10472754
0.09984149
0.09739847
0.094955444
0.09739847
0.09739847
0.09984149
0.09984149
0.09984149
0.09984149
0.09984149
0.10228451
0.10228451
0.10228451
0.09984149
0.09984149
0.09984149
0.09984149
0.09984149
0.09739847
0.09739847
0.09739847
0.09739847
0.09739847
0.09739847
0.094955444
0.094955444
0.094955444
0.094955444
0.094955444
0.094955444
0.09739847
0.09984149
0.09984149
0.09739847
0.094955444
0.094955444
0.094955444
0.094955444
0.094955444
0.09739847
0.09739847
0.094955444
0.09251242
0.0900694
0.09251242
0.09251242
0.0900694
0.0900694
0.09251242
0.094955444
0.094955444
0.09251242
0.087626375
0.087626375
0.087626375
0.087626375
0.0900694
0.09251242
0.0900694
0.0900694
0.0900694
0.0900694
0.0900694
0.0900694
0.0900694
0.087626375
0.08518335
0.087626375
0.0900694
0.09251242
0.0900694
0.08518335
0.08518335
0.087626375
0.087626375
0.0900694
0.09251242
0.0900694
0.087626375
0.08274032
0.08274032
0.087626375
0.0900694
0.0900694
0.0900694
0.087626375
0.087626375
0.087626375
0.087626375
0.08518335
0.08518335
0.08518335
0.08518335
0.087626375
0.08518335
0.08274032
0.08274032
0.08518335
0.08518335
0.08518335
0.08274032
0.08518335
0.08518335
0.087626375
0.08518335
0.0802973
0.077854276
0.0802973
0.08274032
0.08274032
0.08274032
0.08274032
0.08274032
0.08274032
0.0802973
0.0802973
0.0802973
0.08274032
0.08274032
0.0802973
0.077854276
0.077854276
0.0802973
0.08274032
0.08274032
0.0802973
0.0802973
0.0802973
0.0802973
0.08274032
0.08274032
0.08274032
0.0802973
0.077854276
0.077854276
0.077854276
0.077854276
0.07541125
0.07541125
0.077854276
0.0802973
0.08274032
0.08274032
0.08274032
0.08274032
0.08274032
0.0802973
0.077854276
0.077854276
0.08274032
0.08518335
0.08518335
0.08274032
0.0802973
0.0802973
0.077854276
0.077854276
0.07541125
0.07541125
0.07541125
0.07541125
0.07296823
0.07541125
0.07541125
0.077854276
0.077854276
0.077854276
0.077854276
0.077854276
0.0802973
0.0802973
0.077854276
0.077854276
0.07541125
0.07052521
0.07052521
0.07052521
0.07541125
0.07541125
0.07296823
0.07052521
0.07052521
0.07541125
0.0802973
0.08274032
0.077854276
0.07296823
0.07296823
0.07541125
0.07541125
0.07296823
0.07296823
0.07541125
0.077854276
0.077854276
0.077854276
0.077854276
0.0802973
0.0802973
0.077854276
0.077854276
0.077854276
0.08274032
0.08274032
0.08274032
0.077854276
0.07541125
0.07541125
0.077854276
0.0802973
0.08274032
0.08274032
0.08274032
0.0802973
0.0802973
0.077854276
0.0802973
0.0802973
0.0802973
0.0802973
0.08274032
0.08274032
0.0802973
0.077854276
0.077854276
0.077854276
0.077854276
0.077854276
0.077854276
0.077854276
0.08274032
0.08274032
0.08518335
0.08274032
0.08274032
0.08274032
0.08518335
0.087626375
0.08518335
0.08274032
0.08274032
0.08274032
0.08518335
0.08518335
0.087626375
0.08518335
0.08274032
0.08274032
0.08518335
0.0900694
0.09251242
0.094955444
0.09251242
0.09251242
0.09251242
0.094955444
0.094955444
0.0900694
0.0900694
0.0900694
0.094955444
0.09739847
0.09739847
0.09739847
0.09739847
0.09984149
0.10228451
0.10228451
0.10228451
0.09984149
0.09984149
0.09984149
0.09984149
0.09984149
0.09739847
0.09984149
0.10228451
0.09984149
0.09984149
0.10228451
0.10717056
0.10717056
0.10717056
0.10472754
0.10228451
0.10228451
0.10961358
0.11205661
0.114499636
0.11205661
0.11205661
0.11205661
0.11205661
0.11205661
0.114499636
0.114499636
0.114499636
0.10961358
0.10961358
0.11205661
0.114499636
0.114499636
0.114499636
0.11694266
0.11694266
0.114499636
0.11205661
0.114499636
0.11938568
0.121828705
0.11938568
0.11694266
0.114499636
0.11694266
0.11694266
0.11694266
0.11694266
0.11694266
0.11938568
0.11694266
0.11694266
0.11694266
0.11938568
0.11938568
0.11938568
0.11938568
0.11938568
0.11938568
0.11938568
0.121828705
0.12427173
0.12427173
0.12427173
0.12427173
0.12427173
0.12671475
0.12671475
0.12915778
0.12671475
0.12427173
0.121828705
0.12671475
0.12915778
0.1316008
0.12915778
0.12671475
0.12427173
0.121828705
0.12427173
0.12671475
0.12671475
0.1316008
0.1316008
0.1316008
0.1316008
0.1316008
0.13404383
0.13404383
0.12671475
0.121828705
0.12427173
0.12915778
0.13404383
0.13404383
0.1316008
0.12915778
0.12671475
0.12915778
0.1316008
0.13404383
0.13648684
0.13648684
0.13648684
0.13648684
0.13648684
0.13648684
0.13892987
0.13892987
0.13892987
0.13404383
0.1316008
0.1316008
0.13648684
0.13892987
0.14137289
0.13892987
0.13648684
0.13648684
0.13892987
0.13892987
0.13648684
0.13648684
0.14137289
0.14137289
0.14137289
0.13892987
0.13648684
0.13648684
0.13892987
0.14137289
0.14381592
0.14625895
0.14870197
0.14870197
0.151145
0.14870197
0.14625895
0.14381592
0.14625895
0.14870197
0.151145
0.14870197
0.14870197
0.14870197
0.151145
0.15358801
0.15358801
0.15358801
0.15358801
0.15603104
0.15603104
0.15603104
0.15358801
0.15358801
0.15358801
0.15603104
0.15603104
0.15603104
0.15847406
0.16091709
0.16091709
0.16091709
0.16091709
0.1633601
0.16824615
0.17068918
0.17068918
0.17068918
0.16824615
0.16824615
0.17068918
0.17557523
0.17801824
0.17557523
0.17313221
0.17313221
0.17557523
0.17801824
0.17801824
0.17557523
0.17557523
0.17801824
0.17801824
0.17801824
0.17557523
0.17557523
0.17313221
0.17313221
0.17557523
0.17801824
0.18046127
0.18046127
0.1829043
0.1829043
0.1829043
0.1829043
0.1829043
0.1829043
0.18534732
0.18779035
0.19023336
0.19023336
0.19023336
0.1926764
0.19023336
0.18779035
0.18534732
0.18779035
0.19023336
0.1926764
0.19511941
0.20000547
0.20000547
0.20000547
0.20000547
0.20000547
0.20000547
0.20000547
0.20244849
0.20733453
0.20977756
0.20977756
0.20733453
0.20733453
0.20977756
0.20977756
0.20977756
0.20977756
0.20977756
0.21222058
0.21222058
0.21222058
0.21222058
0.21222058
0.21466361
0.21466361
0.21222058
0.21466361
0.21710664
0.21710664
0.21710664
0.21710664
0.21466361
0.21466361
0.21466361
0.21466361
0.21466361
0.21466361
0.21710664
0.21954966
0.21954966
0.21954966
0.22199269
0.22199269
0.2244357
0.2244357
0.2244357
0.22199269
0.21954966
0.21466361
0.21466361
0.21222058
0.21954966
0.26108104
0.31238455
0.31238455
0.26108104
0.21222058
0.20489152
0.21954966
0.22932175
0.22932175
0.22687872
0.23176478
0.2342078
0.23176478
0.23176478
0.2342078
0.23909384
0.23909384
0.23176478
0.22199269
0.22199269
0.2244357
0.22687872
0.2244357
0.20977756
0.21222058
0.2342078
0.24886595
0.24153687
0.22687872
0.21954966
0.2244357
0.23176478
0.22932175
0.22687872
0.19756244
0.17068918
0.21222058
0.253752
0.22199269
0.17068918
0.17801824
0.22199269
0.24886595
0.24153687
0.22687872
0.2244357
0.23665082
0.24397989
0.23909384
0.2342078
0.2342078
0.23176478
0.25130898
0.27085316
0.24397989
0.19511941
0.18046127
0.20733453
0.23909384
0.24153687
0.23176478
0.22687872
0.22932175
0.23176478
0.24642292
0.2757392
0.28795433
0.2635241
0.22932175
0.21222058
0.21710664
0.22199269
0.21954966
0.21222058
0.21222058
0.21954966
0.22687872
0.22687872
0.2244357
0.22687872
0.2342078
0.23909384
0.23909384
0.23909384
0.23665082
0.23176478
0.22687872
0.22199269
0.22199269
0.2244357
0.22687872
0.22932175
0.22687872
0.22687872
0.22687872
0.22932175
0.22932175
0.22932175
0.22687872
0.22687872
0.22687872
0.22932175
0.23176478
0.22932175
0.2244357
0.22199269
0.22199269
0.22199269
0.19756244
0.16580313
0.16580313
0.20489152
0.23909384
0.24153687
0.22199269
0.21222058
0.21466361
0.22687872
0.2342078
0.22687872
0.21710664
0.21222058
0.21222058
0.21222058
0.21466361
0.21710664
0.21954966
0.21710664
0.21222058
0.20977756
0.21222058
0.21466361
0.21466361
0.20977756
0.20489152
0.20244849
0.20489152
0.21710664
0.22687872
0.20733453
0.18046127
0.17801824
0.20244849
0.24397989
0.253752
0.20977756
0.1926764
0.22199269
0.25130898
0.23909384
0.20977756
0.19023336
0.19023336
0.19756244
0.20489152
0.20977756
0.20977756
0.20977756
0.20489152
0.20244849
0.20244849
0.20244849
0.20733453
0.20977756
0.21466361
0.21222058
0.20977756
0.20977756
0.21222058
0.21222058
0.20977756
0.20489152
0.20000547
0.20000547
0.20000547
0.20000547
0.20244849
0.20244849
0.20489152
0.20733453
0.20489152
0.20489152
0.20733453
0.21466361
0.21954966
0.22199269
0.22199269
0.21954966
0.21954966
0.21710664
0.22199269
0.22687872
0.22932175
0.22687872
0.21954966
0.21466361
0.21954966
0.2244357
0.22932175
0.22687872
0.22687872
0.22687872
0.22932175
0.23176478
0.2342078
0.23665082
0.23909384
0.23909384
0.24153687
0.23909384
0.23665082
0.24153687
0.24642292
0.24886595
0.24886595
0.25130898
0.253752
0.25130898
0.24886595
0.24642292
0.24886595
0.253752
0.253752
0.25130898
0.25130898
0.25130898
0.24886595
0.24886595
0.253752
0.256195
0.25130898
0.24153687
0.23909384
0.24153687
0.24886595
0.256195
0.256195
0.25130898
0.24153687
0.2342078
0.23176478
0.2342078
0.23909384
0.24153687
0.23909384
0.22687872
0.21710664
0.21222058
0.21466361
0.21710664
0.21466361
0.21222058
0.21222058
0.21222058
0.20244849
0.18534732
0.17313221
0.17068918
0.17068918
0.17068918
0.17068918
0.17313221
0.17801824
0.18534732
0.18779035
0.18534732
0.17313221
0.15847406
0.151145
0.14870197
0.14137289
0.1316008
0.12671475
0.12427173
0.12427173
0.12915778
0.13404383
0.13404383
0.1316008
0.12671475
0.121828705
0.121828705
0.121828705
0.121828705
0.11938568
0.11938568
0.11938568
0.11938568
0.11694266
0.11205661
0.11205661
0.11938568
0.12427173
0.12915778
0.12671475
0.11938568
0.10717056
0.094955444
0.08518335
0.087626375
0.09251242
0.09739847
0.09739847
0.09739847
0.09251242
0.0900694
0.087626375
0.09251242
0.094955444
0.09251242
0.087626375
0.077854276
0.06808218
0.06563915
0.06563915
0.06563915
0.06563915
0.06319614
0.055867065
0.048537992
0.043651942
0.041208923
0.041208923
0.036322877
0.031436827
0.026550777
0.026550777
0.03387985
0.03387985
0.026550777
0.014335662
0.0045635626
-3.2248348E-4
-3.2248348E-4
0.0021205395
0.0045635626
-0.0027655065
-0.017423645
-0.029638767
-0.027195737
-0.014980622
-0.0052085295
-0.0052085295
-0.017423645
-0.032081798
-0.044296905
-0.04918295
-0.054068998
-0.05895506
-0.06628412
-0.0736132
-0.07849924
-0.08338529
-0.088271335
-0.09071435
-0.09315738
-0.09560041
-0.10048646
-0.107815534
-0.115144596
-0.115144596
-0.11270158
-0.11270158
-0.11758761
-0.12735972
-0.13957483
-0.15178995
-0.156676
-0.15911902
-0.156676
-0.156676
-0.16400509
-0.16889112
-0.16889112
-0.15911902
-0.15423298
-0.156676
-0.16400509
-0.17133413
-0.1762202
-0.18110625
-0.19087832
-0.20309345
-0.20797949
-0.20797949
-0.20309345
-0.20553647
-0.21042253
-0.21042253
-0.21042253
-0.20797949
-0.21042253
-0.21286555
-0.21530856
-0.21286555
-0.20797949
-0.20553647
-0.20797949
-0.21286555
-0.22263764
-0.23240973
-0.24462487
-0.24706788
-0.24218182
-0.23240973
-0.22263764
-0.2177516
-0.22263764
-0.22996671
-0.23729579
-0.23729579
-0.23485278
-0.23240973
-0.22996671
-0.22996671
-0.23240973
-0.24218182
-0.2495109
-0.2519539
-0.24706788
-0.24462487
-0.2495109
-0.25684
-0.259283
-0.25684
-0.2519539
-0.2519539
-0.25684
-0.26661205
-0.27149814
-0.26905507
-0.26416904
-0.25439698
-0.24706788
-0.24462487
-0.24218182
-0.24218182
-0.24462487
-0.24218182
-0.22996671
-0.21530856
-0.20553647
-0.20309345
-0.19820742
-0.19087832
-0.18110625
-0.1762202
-0.17377715
-0.16889112
-0.1664481
-0.1664481
-0.17133413
-0.16889112
-0.156676
-0.14446089
-0.13713181
-0.13468878
-0.13468878
-0.13224576
-0.12980275
-0.12247366
-0.11025855
-0.10048646
-0.09560041
-0.09560041
-0.09560041
-0.09804343
-0.10048646
-0.09804343
-0.09560041
-0.09071435
-0.088271335
-0.088271335
-0.08582832
-0.08094226
-0.07849924
-0.07605623
-0.07605623
-0.07605623
-0.0736132
-0.071170166
-0.06628412
-0.061398074
-0.056512028
-0.054068998
-0.054068998
-0.051625982
-0.04918295
-0.046739936
-0.04185389
-0.036967844
-0.029638767
-0.024752714
-0.024752714
-0.022309698
-0.019866675
-0.012537599
-0.0052085295
0.0021205395
0.016778685
0.0289938
0.038765896
0.048537992
0.06319614
0.07541125
0.087626375
0.10228451
0.121828705
0.14137289
0.16091709
0.17801824
0.19023336
0.20244849
0.21710664
0.2342078
0.25130898
0.27085316
0.29039735
0.30994153
0.3294857
0.3514729
0.37346017
0.39300436
0.41743457
0.4443078
0.46629506
0.47851014
0.49072528
0.50782645
0.52981365
0.55668694
0.58111715
0.5982183
0.6104334
0.6202055
0.6275346
0.6397497
0.6495218
0.66173697
0.67639506
0.6910532
0.6983823
0.70082533
0.6983823
0.6934962
0.6886102
0.6910532
0.6983823
0.7081544
0.7130404
0.7130404
0.7081544
0.7081544
0.72769856
0.7643439
0.8034323
0.8303056
0.8425207
0.84984976
0.85717887
0.8596219
0.8645079
0.87916607
0.9035963
0.92069745
0.9304696
0.94024163
0.9500137
0.9548997
0.9548997
0.94757074
0.9377987
0.9329125
0.9304696
0.9353556
0.94757074
0.9597858
0.976887
0.9964312
1.0159755
1.0306336
1.0355196
1.0281905
1.0208615
1.0110894
1.0086464
1.0159755
1.0330765
1.0477347
1.0599498
1.072165
1.0819371
1.0819371
1.0697219
1.0575068
1.0575068
1.0648359
1.074608
1.0819371
1.0843801
1.077051
1.0648359
1.0575068
1.0623928
1.072165
1.077051
1.074608
1.079494
1.0965952
1.1234685
1.1307976
1.1234685
1.1136963
1.1161394
1.1234685
1.1283545
1.1381266
1.1454557
1.1527847
1.1527847
1.1454557
1.1405697
1.1405697
1.1454557
1.1552278
1.1674429
1.1845441
1.2040883
1.2260754
1.2382905
1.2407336
1.2456197
1.2553917
1.267607
1.2822651
1.2944801
1.3042523
1.3091383
1.3164673
1.3213534
1.3311255
1.3482267
1.3726568
1.4068593
1.4361755
1.4532766
1.4606057
1.4630488
1.4679348
1.475264
1.4874791
1.5045801
1.5216813
1.5314535
1.5363395
1.5412256
1.5509976
1.5656558
1.5803139
1.6023011
1.6267314
1.6609337
1.7000221
1.7391105
1.7733128
1.7977431
1.8197303
1.8466035
1.8783628
1.9076792
1.9369954
1.9614255
1.9858558
2.017615
2.0493743
2.0835767
2.11045
2.1373234
2.1593103
2.1764116
2.2057278
2.2594745
2.3400943
2.4256
2.4988906
2.5672956
2.6503582
2.7505221
2.843357
2.9044325
2.95085
3.0168118
3.1120896
3.2195826
3.3124175
3.3783793
3.4223537
3.456556
3.4858723
3.5151887
3.5445051
3.573821
3.6006944
3.6177957
3.6300108
3.649555
3.6813142
3.7228456
3.764377
3.7985792
3.8205664
3.8303387
3.8303387
3.8230097
3.8156805
3.8107946
3.8132374
3.8205664
3.8327816
3.844997
3.864541
3.8767562
3.881642
3.8767562
3.859655
3.8254526
3.7839212
3.7570481
3.764377
3.8034656
3.8474398
3.879199
3.8914144
3.8938572
3.8914144
3.874313
3.8474398
3.8254526
3.8083515
3.7985792
3.7985792
3.8205664
3.8694272
3.9280596
3.979363
4.023338
4.0648694
4.0990715
4.116173
4.116173
4.1064005
4.091742
4.072198
4.05754
4.052654
4.0673122
4.1137295
4.1870203
4.2774124
4.37269
4.4581957
4.5217147
4.548588
4.543702
4.524158
4.524158
4.570575
4.651195
4.7220426
4.761131
4.7757893
4.778232
4.780675
4.79289
4.817321
4.846637
4.863738
4.8612947
4.844194
4.8295355
4.836865
4.868624
4.9223704
4.985889
5.0445213
5.1007113
5.1446857
5.178888
5.2106476
5.2448497
5.281495
5.3205833
5.354786
5.381659
5.410975
5.4427347
5.467165
5.469608
5.4354057
5.3792157
5.3279123
5.315697
5.3499
5.4231906
5.5184684
5.6186323
5.706581
5.7652135
5.79453
5.801859
5.806745
5.787201
5.7285686
5.6308475
5.5380125
5.484266
5.4793797
5.5184684
5.5844297
5.660164
5.7310114
5.779872
5.796973
5.7847576
5.7701
5.7652135
5.7578845
5.7432265
5.7285686
5.71391
5.6845937
5.6406193
5.599088
5.579544
5.599088
5.6503916
5.7090244
5.7529984
5.767657
5.7529984
5.7236824
5.6968093
5.6723785
5.6577206
5.660164
5.679708
5.704138
5.7187963
5.7310114
5.7481127
5.7774286
5.814074
5.8482766
5.882479
5.906909
5.9093523
5.887365
5.8580484
5.8458333
5.8556056
5.880036
5.911795
5.9508834
5.999744
6.0608196
6.131667
6.197629
6.244046
6.275806
6.29535
6.314894
6.3344383
6.353982
6.3735266
6.393071
6.4077287
6.4175014
6.437045
6.4736905
6.52988
6.5933986
6.6593604
6.720436
6.7668533
6.7912836
6.803499
6.813271
6.825486
6.8401437
6.8596883
6.8914475
6.92565
6.952523
6.9745107
6.9891686
7.003827
7.0233707
7.047801
7.0771174
7.103991
7.121092
7.118649
7.1015472
7.0673456
7.0306997
7.008713
7.011156
7.0233707
7.028257
7.0160418
6.9867253
6.947637
6.9012194
6.8499165
6.7912836
6.7179933
6.6398168
6.5714116
6.522551
6.490792
6.4736905
6.4565897
6.4272733
6.388185
6.346654
6.3002357
6.2538185
6.2147303
6.185414
6.1487684
6.104794
6.063263
6.046161
6.0534906
6.073035
6.099908
6.131667
6.163427
6.195186
6.219616
6.23916
6.256262
6.2709193
6.2806916
6.283135
6.278249
6.2611475
6.2342744
6.217173
6.2269454
6.2684765
6.336881
6.4175014
6.498121
6.5518675
6.5762973
6.5738544
6.5714116
6.5836263
6.6178293
6.6618032
6.7008915
6.7253222
6.7497525
6.7839546
6.830372
6.8816757
6.937865
7.0013833
7.0771174
7.16018
7.235914
7.2921033
7.331192
7.355622
7.3849382
7.428913
7.497318
7.5901527
7.680544
7.756278
7.8173537
7.873543
7.9346185
7.998138
8.064098
8.134946
8.21068
8.286414
8.357262
8.4232235
8.486742
8.550261
8.611336
8.665082
8.706614
8.738374
8.765246
8.789677
8.81655
8.8483095
8.882511
8.91427
8.94603
8.972903
8.999776
9.02665
9.053523
9.07551
9.095055
9.109713
9.126814
9.143915
9.161016
9.178118
9.192775
9.212319
9.234307
9.26118
9.2880535
9.314926
9.334471
9.339356
9.334471
9.334471
9.344243
9.373559
9.424863
9.488381
9.549458
9.581217
9.569001
9.52747
9.488381
9.483496
9.525026
9.612976
9.705811
9.752228
9.744899
9.703368
9.671608
9.676495
9.732683
9.815746
9.898809
9.952556
9.9721
9.9721
9.967215
9.96477
9.984315
10.030733
10.096695
10.155327
10.194415
10.226174
10.272592
10.331224
10.392301
10.436275
10.460705
10.485135
10.526667
10.582856
10.636603
10.673247
10.697678
10.73188
10.795399
10.873575
10.932208
10.954196
10.951753
10.961525
11.015271
11.112992
11.222929
11.3084345
11.345079
11.3304205
11.296219
11.26446
11.266903
11.325536
11.452572
11.650457
11.8898735
12.075543
12.08043
11.819026
11.340194
10.829601
10.524223
10.531552
10.775855
11.098333
11.384168
11.60404
11.745735
11.728634
11.445243
10.91755
10.375199
10.143112
10.421617
11.137422
11.97538
12.556819
12.634995
12.219682
11.557623
10.993284
10.797842
11.04703
11.586939
12.13662
12.441998
12.378478
12.0095825
11.511205
11.083675
10.8686905
10.89312
11.081233
11.2937765
11.386611
11.291332
11.027486
10.697678
10.433831
10.328782
10.389857
10.55354
10.705007
10.761197
10.695235
10.536439
10.34344
10.184643
10.099137
10.091808
10.128454
10.160213
10.150441
10.094251
10.0185175
9.942784
9.881708
9.84262
9.825519
9.827962
9.835291
9.837734
9.830404
9.810861
9.783987
9.752228
9.732683
9.722912
9.7277975
9.73757
9.744899
9.744899
9.73757
9.73757
9.749785
9.781545
9.830404
9.881708
9.920796
9.942784
9.950113
9.957442
9.974544
10.0038595
10.045391
10.094251
10.130897
10.157769
10.167542
10.169985
10.179757
10.209073
10.25549
10.3092375
10.355655
10.384972
10.392301
10.384972
10.375199
10.377642
10.39963
10.428946
10.4582615
10.480248
10.490022
10.487578
10.470477
10.446047
10.419173
10.39963
10.382528
10.365427
10.34344
10.314123
10.275035
10.228618
10.1822
10.147998
10.130897
10.123568
10.101581
10.055162
9.991644
9.928126
9.886594
9.879265
9.893923
9.908582
9.903696
9.871936
9.815746
9.752228
9.691153
9.647178
9.625191
9.610533
9.590988
9.5519
9.49571
9.439521
9.407762
9.400433
9.397989
9.380889
9.346685
9.310041
9.28561
9.278281
9.278281
9.273396
9.268509
9.263623
9.258738
9.248965
9.23675
9.231864
9.231864
9.222092
9.197661
9.161016
9.119485
9.085282
9.05841
9.033979
8.997334
8.955803
8.936258
8.958245
9.014435
9.073068
9.102384
9.097498
9.063295
9.0193205
8.982676
8.958245
8.943587
8.928928
8.904499
8.860524
8.797006
8.733487
8.684627
8.657753
8.650424
8.645538
8.628437
8.604007
8.57469
8.555146
8.538046
8.511172
8.472083
8.418337
8.357262
8.293743
8.239996
8.198465
8.174034
8.161819
8.1471615
8.1251745
8.090972
8.044555
7.988365
7.929733
7.868657
7.812467
7.763607
7.731848
7.7098603
7.6952024
7.675658
7.646342
7.6072536
7.5657225
7.5266333
7.487545
7.453343
7.421584
7.397154
7.380052
7.3605084
7.340964
7.311648
7.279888
7.245686
7.211484
7.1846104
7.1675096
7.1577377
7.145522
7.121092
7.0820036
7.038029
6.9964976
6.964739
6.9451942
6.9354224
6.930536
6.918321
6.8914475
6.8523593
6.8010554
6.7521954
6.7106643
6.6837907
6.669132
6.6618032
6.647145
6.622715
6.588513
6.542095
6.495678
6.4565897
6.4272733
6.4077287
6.385742
6.356426
6.3222227
6.283135
6.236717
6.185414
6.1365533
6.095022
6.063263
6.031503
5.992415
5.9435544
5.889808
5.8360615
5.7847576
5.733454
5.682151
5.6357336
5.5917587
5.5502276
5.5038104
5.4476204
5.384102
5.3230267
5.26928
5.217976
5.16423
5.1104836
5.0542936
5.0005474
4.944358
4.890611
4.836865
4.7831182
4.7342577
4.6902833
4.6487517
4.60722
4.555917
4.5021706
4.450867
4.4020066
4.355589
4.3116145
4.2700834
4.228552
4.1845775
4.140603
4.0941854
4.0477676
4.0013504
3.957376
3.9158444
3.879199
3.844997
3.8132374
3.7765923
3.7472758
3.7204025
3.6935291
3.66177
3.6202385
3.578707
3.5420618
3.5103025
3.4858723
3.4687712
3.4516702
3.4272397
3.3881514
3.331962
3.268443
3.2122536
3.1731653
3.1609502
3.1658363
3.1707222
3.1633933
3.138963
3.0949886
3.041242
2.9923816
2.953293
2.931306
2.9190907
2.9044325
2.8800025
2.843357
2.8018255
2.7627373
2.730978
2.7065477
2.6870036
2.6747885
2.6650162
2.6479151
2.618599
2.5843964
2.5477512
2.5086627
2.4695745
2.428043
2.3816254
2.332765
2.2912335
2.2570314
2.235044
2.220386
2.208171
2.1910698
2.1641965
2.1324372
2.0957918
2.0518174
2.0054
1.9540966
1.9076792
1.8783628
1.8637047
1.8490465
1.8221732
1.7757558
1.7244524
1.6755918
1.6462755
1.6340605
1.6316174
1.6218454
1.5876429
1.5290104
1.4581627
1.3897581
1.3457837
1.3262395
1.3237964
1.3262395
1.3189104
1.2993661
1.2700499
1.2456197
1.2260754
1.2089744
1.1894301
1.1649998
1.1356837
1.1039243
1.079494
1.0575068
1.0379626
1.0184184
1.0013173
0.98665905
0.97444403
0.9597858
0.94757074
0.9353556
0.9255835
0.92069745
0.9158114
0.9035963
0.8864951
0.8620649
0.8351916
0.8132044
0.7936602
0.7790021
0.7619009
0.7423567
0.72281253
0.70571136
0.6934962
0.6886102
0.6886102
0.6934962
0.6959393
0.6959393
0.6812811
0.65440786
0.6226486
0.5908893
0.568902
0.55668694
0.5542439
0.5542439
0.5518009
0.5469148
0.53225666
0.51759857
0.50782645
0.51026946
0.5200416
0.52737063
0.5200416
0.4956113
0.463852
0.42720664
0.3978904
0.38567525
0.39056128
0.3978904
0.40277642
0.40277642
0.39300436
0.3759032
0.356359
0.33925784
0.33192873
0.33192873
0.33925784
0.34414387
0.34414387
0.33437175
0.31971365
0.30261248
0.29039735
0.28795433
0.29039735
0.29284036
0.28062525
0.256195
0.22932175
0.20733453
0.19756244
0.1926764
0.1926764
0.1926764
0.1926764
0.18779035
0.17801824
0.16824615
0.15603104
0.14625895
0.14870197
0.16824615
0.19756244
0.22687872
0.2342078
0.21466361
0.17801824
0.13892987
0.11205661
0.10717056
0.121828705
0.14137289
0.15358801
0.15847406
0.15358801
0.14137289
0.12671475
0.11694266
0.11694266
0.12427173
0.13648684
0.14625895
0.14625895
0.14137289
0.13404383
0.12671475
0.12427173
0.12915778
0.13648684
0.14381592
0.14870197
0.151145
0.14870197
0.14625895
0.14137289
0.13648684
0.13648684
0.14137289
0.14870197
0.151145
0.151145
0.14870197
0.14381592
0.14137289
0.13892987
0.14137289
0.14137289
0.14137289
0.14381592
0.14381592
0.14137289
0.13648684
0.13404383
0.13648684
0.13892987
0.13892987
0.13648684
0.12915778
0.12427173
0.11694266
0.10961358
0.10472754
0.10717056
0.10961358
0.11205661
0.11205661
0.10717056
0.09739847
0.08274032
0.06563915
0.05342404
0.04609497
0.043651942
0.038765896
0.03387985
0.026550777
0.021664731
0.019221708
0.016778685
0.011892639
-3.2248348E-4
-0.017423645
-0.032081798
-0.03941086
-0.04185389
-0.03941086
-0.029638767
-0.010094583
0.019221708
0.036322877
0.026550777
-0.014980622
-0.071170166
-0.11758761
-0.13224576
-0.11758761
-0.09071435
-0.071170166
-0.06872715
-0.08094226
-0.09560041
-0.107815534
-0.11025855
-0.107815534
-0.10048646
-0.09560041
-0.09315738
-0.09315738
-0.09560041
-0.10292947
-0.107815534
-0.11270158
-0.115144596
-0.115144596
-0.107815534
-0.09804343
-0.08582832
-0.07605623
-0.06872715
-0.06628412
-0.06628412
-0.071170166
-0.07605623
-0.08094226
-0.08338529
-0.08338529
-0.07849924
-0.07605623
-0.0736132
-0.07849924
-0.08338529
-0.08094226
-0.07605623
-0.071170166
-0.06872715
-0.06872715
-0.06872715
-0.071170166
-0.06872715
-0.06384109
-0.056512028
-0.051625982
-0.046739936
-0.036967844
-0.027195737
-0.022309698
-0.032081798
-0.046739936
-0.061398074
-0.06628412
-0.061398074
-0.051625982
-0.044296905
-0.04185389
-0.04185389
-0.04185389
-0.04185389
-0.04185389
-0.04185389
-0.04185389
-0.03941086
-0.029638767
-0.019866675
-0.0052085295
0.0070065856
0.011892639
0.009449616
0.0070065856
0.0045635626
-3.2248348E-4
-0.0027655065
-0.0027655065
0.0021205395
0.009449616
0.016778685
0.021664731
0.021664731
0.021664731
0.024107754
0.0289938
0.036322877
0.04609497
0.05342404
0.06075311
0.07052521
0.07541125
0.077854276
0.07296823
0.06808218
0.06563915
0.07052521
0.07541125
0.08518335
0.09251242
0.09739847
0.10228451
0.10472754
0.10717056
0.11205661
0.11938568
0.1316008
0.14381592
0.15358801
0.16091709
0.16824615
0.17801824
0.1926764
0.20244849
0.20244849
0.19511941
0.19023336
0.19511941
0.20733453
0.21954966
0.22687872
0.2244357
0.21466361
0.20489152
0.20489152
0.21466361
0.22932175
0.23909384
0.24886595
0.256195
0.2659671
0.2757392
0.28795433
0.30016947
0.30994153
0.31727058
0.31971365
0.3270427
0.33437175
0.3490299
0.36124504
0.3710171
0.3783462
0.38811827
0.40766245
0.42720664
0.4516369
0.4711811
0.48828226
0.49805433
0.50538343
0.51026946
0.51759857
0.5249276
0.53714275
0.5518009
0.564016
0.57867414
0.5908893
0.60310435
0.6128765
0.6275346
0.6470788
0.67395204
0.70326835
0.72525555
0.7399137
0.7423567
0.7399137
0.73258466
0.72525555
0.7301416
0.74724275
0.771673
0.7936602
0.8083184
0.8156474
0.8229765
0.8327486
0.84740674
0.8620649
0.876723
0.89138114
0.9035963
0.9158114
0.9255835
0.9377987
0.9500137
0.96467185
0.981773
0.99887425
1.0110894
1.0233045
1.0355196
1.0526208
1.0697219
1.0843801
1.0990382
1.1112534
1.1259116
1.1381266
1.1478987
1.1601138
1.172329
1.1845441
1.1992023
1.2163033
1.2309616
1.2456197
1.2553917
1.2651639
1.277379
1.289594
1.3018092
1.3115813
1.3262395
1.3433406
1.3628848
1.377543
1.387315
1.3970872
1.4068593
1.4190744
1.4337325
1.4483906
1.4581627
1.4703779
1.4825929
1.4996941
1.5167953
1.5314535
1.5436686
1.5558836
1.5680988
1.5827569
1.5998582
1.6120733
1.6242883
1.6340605
1.6438326
1.6560476
1.6731489
1.69025
1.704908
1.7195662
1.7342244
1.7488825
1.7635407
1.7757558
1.790414
1.8050721
1.8221732
1.8392744
1.8563756
1.8710338
1.8856919
1.9003501
1.9125651
1.9223372
1.9369954
1.9540966
1.9711978
1.990742
2.007843
2.0200582
2.0273874
2.0396023
2.0518174
2.0664756
2.0786908
2.0933487
2.108007
2.1226652
2.1397662
2.1544244
2.1666396
2.1764116
2.1861837
2.1935127
2.2057278
2.222829
2.2399302
2.2545884
2.2643604
2.2741327
2.2863476
2.2985628
2.313221
2.327879
2.3400943
2.3523092
2.3645244
2.3767395
2.3938408
2.415828
2.4304862
2.4402583
2.4451442
2.4549162
2.4671314
2.4793465
2.4940047
2.5111058
2.525764
2.5404222
2.5501943
2.5575235
2.5672956
2.5843964
2.6014977
2.6161559
2.625928
2.6357
2.6479151
2.6625733
2.6747885
2.6845605
2.6943326
2.7089908
2.723649
2.733421
2.7431931
2.7529652
2.7651803
2.7749524
2.7871675
2.7993827
2.8115978
2.826256
2.838471
2.8506863
2.858015
2.8653443
2.8775594
2.8922176
2.9044325
2.9142046
2.92642
2.943521
2.9655082
2.9801664
2.9874954
2.9899385
2.9948244
3.0119257
3.0314698
3.048571
3.0632293
3.0778873
3.0901024
3.0998747
3.1072037
3.1120896
3.1218617
3.13652
3.148735
3.158507
3.1658363
3.1780512
3.1902666
3.2000387
3.2098107
3.2195826
3.2293549
3.24157
3.253785
3.266
3.2757723
3.2831013
3.2904305
3.3002024
3.3148606
3.324633
3.3344047
3.341734
3.3515062
3.361278
3.3710504
3.3808222
3.3881514
3.3954804
3.4028096
3.4150245
3.4247968
3.434569
3.4394548
3.4467838
3.454113
3.4638853
3.4761002
3.4834294
3.4932013
3.5029736
3.5127454
3.5200746
3.5274036
3.537176
3.5445051
3.551834
3.561606
3.5689352
3.578707
3.5884793
3.5958085
3.6055803
3.6153526
3.625125
3.6373398
3.644669
3.6519978
3.656884
3.6642132
3.673985
3.6813142
3.6886432
3.6935291
3.6984155
3.7057443
3.7155166
3.7277317
3.7399466
3.744833
3.744833
3.7472758
3.7546048
3.764377
3.7741492
3.7839212
3.7961364
3.8083515
3.8181238
3.8205664
3.8254526
3.8327816
3.8401108
3.8474398
3.8523257
3.857212
3.862098
3.8718698
3.881642
3.8938572
3.9036295
3.9109585
3.9182878
3.9256165
3.9378319
3.950047
3.957376
3.962262
3.9671478
3.9695911
3.9769201
3.9842494
3.9915783
3.998907
4.0062366
4.016009
4.0208945
4.0257807
4.030667
4.035553
4.045325
4.055097
4.062426
4.0648694
4.069755
4.074641
4.08197
4.089299
4.0990715
4.1039577
4.108844
4.116173
4.1210585
4.1259446
4.1332736
4.143046
4.1503754
4.1528177
4.155261
4.1577044
4.165033
4.172362
4.182134
4.1894636
4.1967926
4.2041216
4.2090077
4.2138934
4.221223
4.228552
4.235881
4.240767
4.2456527
4.248096
4.255425
4.265197
4.274969
4.2798553
4.2822986
4.2847414
4.2896276
4.2993994
4.3116145
4.3189435
4.3262725
4.331159
4.336045
4.3384876
4.340931
4.3458166
4.353146
4.3629184
4.3702474
4.375133
4.3775764
4.3775764
4.3824625
4.3824625
4.3849053
4.3922343
4.4020066
4.4093356
4.414222
4.4191074
4.4215508
4.4264364
4.431323
4.433766
4.4386516
4.441095
4.4459805
4.450867
4.455753
4.460639
4.467968
4.4777403
4.4850693
4.4899554
4.4972844
4.5021706
4.507056
4.5143857
4.5217147
4.5290437
4.5314865
4.53393
4.541259
4.546145
4.555917
4.560803
4.565689
4.565689
4.565689
4.570575
4.573018
4.5754614
4.577904
4.5827904
4.592562
4.599891
4.6023345
4.6047773
4.60722
4.6121063
4.6194353
4.6218786
4.6218786
4.6292076
4.636537
4.6414227
4.643866
4.643866
4.646309
4.651195
4.656081
4.660967
4.66341
4.665853
4.670739
4.6756253
4.680511
4.685397
4.6902833
4.692726
4.6976123
4.7024984
4.7073846
4.7098274
4.7073846
4.7073846
4.7122703
4.717157
4.7195992
4.7220426
4.7220426
4.724486
4.7269287
4.7293715
4.7318144
4.7318144
4.7342577
4.7342577
4.739144
4.7415867
4.74403
4.74403
4.746473
4.746473
4.746473
4.746473
4.7489157
4.753802
4.758688
4.766017
4.766017
4.766017
4.7684603
4.770903
4.773346
4.7757893
4.780675
4.7831182
4.785561
4.7880044
4.7880044
4.790447
4.790447
4.790447
4.7953334
4.7977767
4.8026624
4.805105
4.8075485
4.8075485
4.8075485
4.8075485
4.8075485
4.8099914
4.812434
4.8197637
4.8246493
4.8270926
4.8246493
4.8246493
4.8246493
4.8295355
4.8319783
4.8344216
4.836865
4.839308
4.8417506
4.8417506
4.8417506
4.839308
4.8417506
4.8417506
4.8417506
4.8417506
4.8417506
4.8417506
4.846637
4.84908
4.8515224
4.8515224
4.8515224
4.8539658
4.856409
4.8515224
4.846637
4.844194
4.846637
4.846637
4.846637
4.846637
4.846637
4.846637
4.844194
4.839308
4.839308
4.8417506
4.8417506
4.8417506
4.844194
4.844194
4.846637
4.844194
4.839308
4.8344216
4.8319783
4.8319783
4.8295355
4.8270926
4.8270926
4.8270926
4.8270926
4.8246493
4.8246493
4.817321
4.812434
4.812434
4.8148775
4.8197637
4.817321
4.8099914
4.805105
4.8026624
4.805105
4.805105
4.805105
4.8026624
4.7977767
4.7953334
4.7953334
4.7953334
4.7953334
4.790447
4.7880044
4.785561
4.7831182
4.780675
4.778232
4.780675
4.780675
4.780675
4.7757893
4.770903
4.7684603
4.7684603
4.7684603
4.7684603
4.7684603
4.763574
4.758688
4.758688
4.761131
4.761131
4.756245
4.7513585
4.746473
4.746473
4.74403
4.7415867
4.736701
4.7342577
4.7318144
4.7342577
4.7318144
4.7269287
4.724486
4.724486
4.7220426
4.717157
4.7098274
4.7098274
4.7122703
4.7122703
4.7098274
4.7073846
4.7098274
4.7073846
4.7049413
4.7024984
4.6976123
4.692726
4.6902833
4.685397
4.6829543
4.678068
4.670739
4.66341
4.660967
4.6585236
4.656081
4.653638
4.651195
4.6487517
4.646309
4.643866
4.6414227
4.636537
4.6292076
4.624322
4.6218786
4.6169925
4.6121063
4.60722
4.6023345
4.5974483
4.587676
4.580347
4.5754614
4.573018
4.570575
4.573018
4.573018
4.573018
4.573018
4.573018
4.5754614
4.5754614
4.577904
4.5827904
4.585233
4.585233
4.5827904
4.5827904
4.5827904
4.5827904
4.5827904
4.577904
4.573018
4.565689
4.560803
4.553474
4.546145
4.541259
4.5388155
4.53393
4.5266004
4.5168285
4.507056
4.5021706
4.4997272
4.4948416
4.487512
4.4850693
4.4826264
4.4850693
4.487512
4.487512
4.4899554
4.4899554
4.487512
4.4850693
4.487512
4.4923983
4.4899554
4.4850693
4.480183
4.4777403
4.4826264
4.4850693
4.4826264
4.475297
4.467968
4.4581957
4.4459805
4.4288797
4.4191074
4.414222
4.4093356
4.4020066
4.3995633
4.4068923
4.4166646
4.4215508
4.4166646
4.4068923
4.3995633
4.3971205
4.394677
4.3849053
4.37269
4.367804
4.3653607
4.358032
4.3458166
4.3262725
4.3091717
4.2969565
4.2896276
4.2798553
4.2700834
4.260311
4.2505393
4.24321
4.2334375
4.2187796
4.2065644
4.1967926
4.1919065
4.1919065
4.1919065
4.1870203
4.1796913
4.1699195
4.160147
4.1503754
4.140603
4.130831
4.123502
4.1186156
4.1112866
4.0990715
4.08197
4.0673122
4.055097
4.0477676
4.0404387
4.030667
4.023338
4.018451
4.016009
4.0111227
4.0013504
3.9915783
3.981806
3.974477
3.9671478
3.9598188
3.9476037
3.9378319
3.9280596
3.9182878
3.9060724
3.8938572
3.886528
3.8840854
3.8840854
3.8767562
3.8694272
3.862098
3.857212
3.8523257
3.844997
3.837668
3.8278956
3.8181238
3.8059082
3.7936933
3.7839212
3.7765923
3.769263
3.7594907
3.7472758
3.7350607
3.7228456
3.7130735
3.7008584
3.6910865
3.678871
3.673985
3.666656
3.6544409
3.6397827
3.6226816
3.6104667
3.5958085
3.5811503
3.5713782
3.5640492
3.5591629
3.549391
3.537176
3.5225177
3.5103025
3.5005305
3.4883153
3.4736571
3.456556
3.444341
3.434569
3.4247968
3.4125814
3.4003663
3.3881514
3.3734932
3.361278
3.349063
3.3392906
3.324633
3.3099747
3.2953165
3.2831013
3.268443
3.2562282
3.246456
3.2366838
3.224469
3.2098107
3.1975954
3.1878233
3.1756084
3.158507
3.1438491
3.1267478
3.1145327
3.1047606
3.0925455
3.0754442
3.0583432
3.038799
3.0241408
3.0143688
3.0045965
2.9948244
2.9826095
2.9728374
2.9581792
2.943521
2.9288628
2.9117618
2.8971038
2.8848884
2.8702304
2.858015
2.843357
2.826256
2.8091547
2.7944965
2.7822814
2.7676232
2.7529652
2.738307
2.7212057
2.704105
2.6918895
2.6796746
2.6650162
2.6479151
2.6332572
2.618599
2.5990546
2.5819535
2.5648522
2.5477512
2.5306501
2.515992
2.5013337
2.4891186
2.4769037
2.4622452
2.4451442
2.4256
2.4084988
2.3938408
2.3791826
2.3620813
2.3474233
2.330322
2.313221
2.2936769
2.2692466
2.2472594
2.2326012
2.217943
2.203285
2.1861837
2.1666396
2.1470954
2.1299942
2.115336
2.0982347
2.0811338
2.0664756
2.0542605
2.0396023
2.0200582
1.9980708
1.9760838
1.9565396
1.9394383
1.9223372
1.9076792
1.890578
1.8710338
1.8539326
1.8368315
1.8221732
1.802629
1.7830849
1.7635407
1.7464396
1.7268953
1.7073512
1.6878071
1.6731489
1.6584907
1.6389465
1.6169593
1.594972
1.5778708
1.5583267
1.5387826
1.5192382
1.5045801
1.489922
1.4703779
1.4459475
1.4190744
1.3970872
1.3799859
1.3653278
1.3457837
1.3213534
1.2969232
1.274936
1.2578348
1.2382905
1.2163033
1.1943163
1.172329
1.1527847
1.1307976
1.1063672
1.0843801
1.0599498
1.0404056
1.0208615
0.99887425
0.97933006
0.9548997
0.9304696
0.9084823
0.8864951
0.8645079
0.8425207
0.81809044
0.79610324
0.771673
0.74479973
0.7179265
0.6934962
0.669066
0.64463574
0.6177625
0.5908893
0.568902
0.5469148
0.5249276
0.49805433
0.46873808
0.4443078
0.4198776
0.39300436
0.36613107
0.33925784
0.31482756
0.29284036
0.27085316
0.24886595
0.22932175
0.20733453
0.1829043
0.15603104
0.12915778
0.10228451
0.0802973
0.058310088
0.038765896
0.019221708
-0.0052085295
-0.029638767
-0.056512028
-0.08094226
-0.10292947
-0.12247366
-0.14201784
-0.1664481
-0.19576438
-0.22263764
-0.2519539
-0.2812702
-0.3081435
-0.3301307
-0.3545609
-0.3789912
-0.4034214
-0.4302947
-0.45716792
-0.48648423
-0.5084714
-0.5255726
-0.54023075
-0.56466097
-0.5939773
-0.6184075
-0.64039475
-0.6599389
-0.6794831
-0.6990273
-0.7234575
-0.74788773
-0.774761
-0.80163425
-0.82606447
-0.8504948
-0.87981105
-0.91401345
-0.9457727
-0.975089
-1.0019622
-1.0288354
-1.0557088
-1.0801389
-1.1045692
-1.1289995
-1.1534296
-1.180303
-1.2047331
-1.2291633
-1.2535937
-1.2780238
-1.302454
-1.3268844
-1.3513145
-1.3781878
-1.4050611
-1.4319344
-1.4588077
-1.4807948
-1.5003389
-1.5272123
-1.5565284
-1.5858449
-1.6127182
-1.6395912
-1.6640216
-1.6884519
-1.707996
-1.7299832
-1.7495273
-1.7715147
-1.7983879
-1.8252612
-1.8521345
-1.8765646
-1.898552
-1.9229821
-1.9522985
-1.9791716
-2.0060449
-2.0304751
-2.0573485
-2.0866647
-2.115981
-2.1452975
-2.1697276
-2.1941578
-2.218588
-2.2479043
-2.2747777
-2.2992077
-2.3211951
-2.3431823
-2.3651695
-2.3895998
-2.416473
-2.4457893
-2.4702196
-2.4970927
-2.521523
-2.5459533
-2.5728264
-2.6021428
-2.629016
-2.6510034
-2.6754336
-2.7023067
-2.72918
-2.7511673
-2.7755973
-2.8000278
-2.8244581
-2.8513312
-2.8757615
-2.9026346
-2.931951
-2.9588242
-2.9832544
-3.0101278
-3.039444
-3.0687604
-3.0956337
-3.122507
-3.1493802
-3.1786964
-3.203127
-3.222671
-3.244658
-3.2715313
-3.3008478
-3.3277209
-3.3497083
-3.3692524
-3.3912394
-3.41567
-3.4401
-3.46453
-3.4914033
-3.5207198
-3.550036
-3.5793524
-3.6062255
-3.635542
-3.6624153
-3.6917315
-3.7186046
-3.7503638
-3.7796803
-3.8065536
-3.8260977
-3.8456419
-3.8676293
-3.8920593
-3.9189327
-3.9458058
-3.970236
-3.9922235
-4.01421
-4.0361977
-4.0581846
-4.0850577
-4.1119313
-4.1388044
-4.1656775
-4.192551
-4.2145386
-4.2389684
-4.2633986
-4.287829
-4.312259
-4.3366895
-4.3635626
-4.387993
-4.40998
-4.4270816
-4.4441824
-4.4686127
-4.497929
-4.5272455
-4.5541186
-4.578549
-4.600536
-4.624966
-4.6493964
-4.6738267
-4.695814
-4.717801
-4.7397885
-4.7642183
-4.786206
-4.808193
-4.8326235
-4.8546104
-4.8741546
-4.8961415
-4.923015
-4.9474454
-4.9718757
-4.99142
-5.013407
-5.0329514
-5.0524955
-5.074483
-5.09647
-5.118457
-5.138001
-5.1575456
-5.181976
-5.206406
-5.228393
-5.2479377
-5.269924
-5.289469
-5.309013
-5.326114
-5.343215
-5.362759
-5.3847466
-5.406734
-5.428721
-5.4507084
-5.4678097
-5.487354
-5.506898
-5.521556
-5.538657
-5.555758
-5.5777454
-5.5972896
-5.6168337
-5.638821
-5.6583652
-5.6803527
-5.6974535
-5.7169976
-5.7340994
-5.7536435
-5.7707443
-5.7878456
-5.804947
-5.8220477
-5.839149
-5.8611364
-5.8855667
-5.9075537
-5.9222116
-5.931984
-5.9466424
-5.963743
-5.9857306
-6.005275
-6.0223756
-6.039477
-6.059021
-6.0761223
-6.0907803
-6.1054387
-6.1225395
-6.1396413
-6.156742
-6.1714
-6.1885014
-6.205602
-6.225147
-6.2446914
-6.261792
-6.2764506
-6.2911086
-6.30821
-6.3253107
-6.342412
-6.35707
-6.3717284
-6.3863864
-6.4034877
-6.423032
-6.440133
-6.454791
-6.464563
-6.4767785
-6.491436
-6.508538
-6.5280814
-6.54274
-6.5525117
-6.5647273
-6.5793853
-6.596486
-6.6111445
-6.62336
-6.635575
-6.6526756
-6.667334
-6.681992
-6.691764
-6.7015367
-6.7137513
-6.72841
-6.7430677
-6.7552834
-6.767498
-6.7772703
-6.791928
-6.8065863
-6.8212442
-6.83346
-6.8432317
-6.8530035
-6.8627763
-6.8774347
-6.8896494
-6.9018645
-6.9091935
-6.918966
-6.9311805
-6.9458385
-6.958054
-6.967826
-6.9775987
-6.992256
-7.006914
-7.016687
-7.0215726
-7.0313444
-7.0411167
-7.050889
-7.060661
-7.06799
-7.0802054
-7.09242
-7.1046352
-7.114407
-7.1217365
-7.1266227
-7.1363945
-7.1437235
-7.151053
-7.158382
-7.165711
-7.1754827
-7.182812
-7.190141
-7.1950274
-7.2023563
-7.209686
-7.217015
-7.2243433
-7.2316723
-7.2390013
-7.243888
-7.251217
-7.256103
-7.2609887
-7.265875
-7.2732043
-7.282976
-7.2878623
-7.290305
-7.292748
-7.300077
-7.307406
-7.3147354
-7.3196216
-7.3220644
-7.3269506
-7.3342795
-7.3367224
-7.339165
-7.341609
-7.3464947
-7.348938
-7.356267
-7.3611526
-7.366039
-7.3684816
-7.3733683
-7.3782535
-7.3806973
-7.38314
-7.390469
-7.397798
-7.4026847
-7.4051275
-7.4051275
-7.40757
-7.4124565
-7.4197855
-7.4222283
-7.4271145
-7.4295573
-7.434444
-7.4368863
-7.4368863
-7.4368863
-7.439329
-7.444216
-7.4466586
-7.449102
-7.4466586
-7.449102
-7.451545
-7.4539876
-7.4539876
-7.4539876
-7.4539876
-7.4613166
-7.466203
-7.4686456
-7.4710884
-7.4710884
-7.4686456
-7.466203
-7.4686456
-7.4710884
-7.4710884
-7.473532
-7.473532
-7.475975
-7.4710884
-7.466203
-7.4613166
-7.466203
-7.473532
-7.475975
-7.473532
-7.4710884
-7.4686456
-7.466203
-7.4686456
-7.4710884
-7.4710884
-7.4686456
-7.4686456
-7.4686456
-7.4686456
-7.466203
-7.4637604
-7.4613166
-7.4588737
-7.456431
-7.4539876
-7.451545
-7.449102
-7.444216
-7.444216
-7.441773
-7.441773
-7.439329
-7.4368863
-7.434444
-7.4295573
-7.424671
-7.4222283
-7.4197855
-7.4197855
-7.417342
-7.4148993
-7.4124565
-7.4100137
-7.4051275
-7.400241
-7.397798
-7.397798
-7.395355
-7.392912
-7.388026
-7.38314
-7.375811
-7.3709245
-7.366039
-7.3635964
-7.3611526
-7.3611526
-7.35871
-7.356267
-7.3538237
-7.3464947
-7.339165
-7.331836
-7.3269506
-7.3269506
-7.3269506
-7.3220644
-7.3147354
-7.307406
-7.300077
-7.297634
-7.297634
-7.297634
-7.292748
-7.285419
-7.2780895
-7.2732043
-7.2707615
-7.2683177
-7.263432
-7.258546
-7.2536597
-7.251217
-7.2463303
-7.2390013
-7.2316723
-7.2219005
-7.2145715
-7.209686
-7.207242
-7.199913
-7.1950274
-7.190141
-7.182812
-7.1754827
-7.168154
-7.158382
-7.14861
-7.1388373
-7.1339517
-7.1290655
-7.1217365
-7.114407
-7.107078
-7.1021924
-7.0973063
-7.09242
-7.0875344
-7.0777617
-7.072876
-7.065547
-7.060661
-7.0533314
-7.048446
-7.0435596
-7.0386734
-7.0337877
-7.0289016
-7.024016
-7.0191298
-7.0118003
-7.0020285
-6.9971423
-6.9971423
-6.992256
-6.982484
-6.972712
-6.967826
-6.96294
-6.955611
-6.9458385
-6.9360666
-6.9287376
-6.921408
-6.916523
-6.9091935
-6.9043074
-6.8969784
-6.8872066
-6.8774347
-6.867662
-6.860333
-6.8530035
-6.8432317
-6.8359027
-6.8285737
-6.8212442
-6.8114724
-6.8017006
-6.791928
-6.784599
-6.779713
-6.772384
-6.765055
-6.757726
-6.7503967
-6.7381816
-6.72841
-6.7210803
-6.7137513
-6.7039795
-6.6966505
-6.689321
-6.681992
-6.67222
-6.6624484
-6.6551194
-6.6453466
-6.6380177
-6.6282454
-6.6160307
-6.6038156
-6.5940437
-6.5842714
-6.574499
-6.5622845
-6.5525117
-6.54274
-6.530525
-6.5183096
-6.5109806
-6.5036516
-6.491436
-6.4767785
-6.464563
-6.454791
-6.442576
-6.4279175
-6.415703
-6.408374
-6.401045
-6.3912725
-6.3766146
-6.364399
-6.352184
-6.342412
-6.3301973
-6.3204246
-6.30821
-6.2959943
-6.2837796
-6.274007
-6.264235
-6.256906
-6.247134
-6.2373624
-6.230033
-6.2202606
-6.205602
-6.1909447
-6.1811724
-6.173843
-6.164071
-6.151856
-6.1371984
-6.127426
-6.1200967
-6.107882
-6.0956664
-6.0810084
-6.0687933
-6.0541353
-6.0419197
-6.032148
-6.0223756
-6.0126038
-6.0003886
-5.9881735
-5.9759583
-5.9661865
-5.9539714
-5.944199
-5.931984
-5.919769
-5.905111
-5.8928957
-5.8831234
-5.8733516
-5.8611364
-5.846478
-5.8293767
-5.8171616
-5.8073897
-5.7976174
-5.7829595
-5.7683015
-5.756086
-5.743871
-5.7340994
-5.721884
-5.707226
-5.6950107
-5.6827955
-5.6681376
-5.655922
-5.64615
-5.633935
-5.6241627
-5.6095047
-5.592404
-5.5777454
-5.5655303
-5.5582013
-5.543543
-5.528885
-5.514227
-5.5044546
-5.4922395
-5.4775815
-5.455594
-5.433607
-5.4116197
-5.394519
-5.3847466
-5.382303
-5.3847466
-5.379861
-5.3676457
-5.3505445
-5.331
-5.3114557
-5.294355
-5.2821393
-5.2723675
-5.2650385
-5.2552667
-5.243051
-5.2259502
-5.211292
-5.196634
-5.1795325
-5.1648746
-5.1551027
-5.142887
-5.130672
-5.116014
-5.101356
-5.0866976
-5.0720396
-5.0598245
-5.0476093
-5.037837
-5.028065
-5.01585
-5.001192
-4.9865336
-4.9767613
-4.962104
-4.949888
-4.937673
-4.9279013
-4.918129
-4.905914
-4.893699
-4.8790407
-4.8643823
-4.8497243
-4.8350663
-4.8204083
-4.808193
-4.7959776
-4.786206
-4.771548
-4.7544465
-4.737345
-4.72513
-4.712915
-4.7007003
-4.686042
-4.671384
-4.6567254
-4.6420674
-4.6274095
-4.6151943
-4.6029787
-4.588321
-4.5761056
-4.5614476
-4.5467896
-4.532131
-4.517473
-4.505258
-4.4905996
-4.475942
-4.458841
-4.4466257
-4.4344106
-4.4221954
-4.4075375
-4.3904357
-4.373335
-4.3586764
-4.346462
-4.3342466
-4.319588
-4.30493
-4.292715
-4.2780566
-4.2585125
-4.2414117
-4.226753
-4.216981
-4.2023234
-4.187665
-4.168121
-4.1559057
-4.1412477
-4.1290326
-4.114374
-4.099716
-4.0826154
-4.0655136
-4.048413
-4.0361977
-4.0264254
-4.01421
-3.9971092
-3.977565
-3.9604642
-3.9458058
-3.928705
-3.9140465
-3.8993883
-3.8822875
-3.8676293
-3.848085
-3.8334267
-3.8212118
-3.8089967
-3.7992244
-3.7845662
-3.765022
-3.747921
-3.7308197
-3.7186046
-3.7063897
-3.6892886
-3.6697445
-3.652643
-3.6379848
-3.6257699
-3.6111114
-3.5964537
-3.576909
-3.559808
-3.547593
-3.535378
-3.5207198
-3.5036185
-3.4889605
-3.4767451
-3.46453
-3.4474292
-3.4303277
-3.4132266
-3.4010117
-3.3887966
-3.3741384
-3.3594801
-3.342379
-3.3252778
-3.3081768
-3.2935185
-3.2788603
-3.264202
-3.251987
-3.244658
-3.2324429
-3.2153418
-3.1957977
-3.1762536
-3.1615953
-3.1493802
-3.1371648
-3.122507
-3.107849
-3.0980766
-3.0858614
-3.0663173
-3.0418873
-3.022343
-3.0076847
-2.9954696
-2.9808116
-2.9612675
-2.93928
-2.919736
-2.9075208
-2.8953059
-2.8757615
-2.8537743
-2.829344
-2.8122427
-2.8000278
-2.7926986
-2.7829266
-2.7731545
-2.7584965
-2.7413952
-2.721851
-2.707193
-2.6949778
-2.6852057
-2.6705475
-2.6534462
-2.633902
-2.616801
-2.5996997
-2.5850418
-2.5654976
-2.5483963
-2.5337381
-2.51908
-2.504422
-2.4873207
-2.4702196
-2.4580045
-2.4482324
-2.436017
-2.416473
-2.394486
-2.3749416
-2.3602834
-2.3480685
-2.3309672
-2.311423
-2.291879
-2.2772207
-2.2650056
-2.2503474
-2.2356894
-2.2210312
-2.20393
-2.1868289
-2.1721706
-2.1599555
-2.1477404
-2.1306393
-2.113538
-2.096437
-2.0817788
-2.0671206
-2.0500195
-2.0329182
-2.013374
-1.9962727
-1.9816147
-1.9669565
-1.9498552
-1.9303111
-1.910767
-1.8961087
-1.8838937
-1.8716787
-1.8570204
-1.8399192
-1.8252612
-1.810603
-1.7983879
-1.7812867
-1.7641855
-1.7470844
-1.7299832
-1.712882
-1.695781
-1.6835657
-1.6713507
-1.6591356
-1.6469203
-1.6322623
-1.6224903
-1.610275
-1.5931739
-1.5760728
-1.5614146
-1.5491996
-1.5394275
-1.5272123
-1.5125542
-1.495453
-1.4759089
-1.4612507
-1.4465925
-1.4319344
-1.4172761
-1.4050611
-1.392846
-1.3806309
-1.3659726
-1.3439854
-1.3219984
-1.302454
-1.2877959
-1.2731378
-1.2535937
-1.2364924
-1.2242773
-1.2145052
-1.2047331
-1.190075
-1.1705308
-1.1534296
-1.1338855
-1.1167843
-1.0996832
-1.0801389
-1.0605948
-1.0410506
-1.0239494
-1.0092912
-0.99463314
-0.97997504
-0.970203
-0.9579877
-0.94821566
-0.9360005
-0.9188995
-0.8993552
-0.8822541
-0.86759585
-0.8504948
-0.8382796
-0.82606447
-0.8114064
-0.7991913
-0.78697616
-0.774761
-0.76254594
-0.7503308
-0.73811567
-0.7234575
-0.70635635
-0.68436915
-0.6623819
-0.64039475
-0.62573653
-0.61352146
-0.6013063
-0.58176214
-0.56466097
-0.5475598
-0.5329017
-0.5158005
-0.4962563
-0.47915512
-0.462054
-0.44739586
-0.4302947
-0.41563654
-0.4034214
-0.38876325
-0.37166208
-0.3521179
-0.33501673
-0.32035857
-0.30570048
-0.29348534
-0.2788272
-0.26661205
-0.2519539
-0.23729579
-0.22019462
-0.20309345
-0.1884353
-0.17866321
-0.1664481
-0.15423298
-0.13957483
-0.12247366
-0.107815534
-0.09315738
-0.07849924
-0.06872715
-0.056512028
-0.044296905
-0.024752714
-0.0052085295
0.016778685
0.038765896
0.050981015
0.06075311
0.07296823
0.087626375
0.10228451
0.114499636
0.12915778
0.14625895
0.16091709
0.17313221
0.1829043
0.1926764
0.20489152
0.21954966
0.2342078
0.24642292
0.25863802
0.27329618
0.2855113
0.2977264
0.3074985
0.31971365
0.3270427
0.33681482
0.3490299
0.36368805
0.3783462
0.39056128
0.4003334
0.41499156
0.43453574
0.45652294
0.4736241
0.49072528
0.50782645
0.52737063
0.5493579
0.568902
0.5933323
0.6177625
0.6421927
0.65929395
0.67639506
0.6934962
0.7130404
0.73258466
0.74968576
0.7643439
0.7814451
0.79610324
0.8132044
0.82786256
0.8376346
0.8522928
0.86939394
0.8864951
0.9035963
0.92069745
0.9377987
0.94757074
0.9573428
0.9671149
0.981773
0.9964312
1.0135324
1.0306336
1.0452917
1.0575068
1.0648359
1.077051
1.0892662
1.1039243
1.1185825
1.1356837
1.1527847
1.1649998
1.177215
1.1869872
1.1967592
1.2114173
1.2236325
1.2358476
1.2480626
1.2602779
1.2700499
1.277379
1.284708
1.289594
1.2993661
1.3091383
1.3237964
1.3384546
1.3506697
1.3604418
1.3702139
1.377543
1.3897581
1.4044162
1.4166313
1.4288465
1.4337325
1.4386185
1.4483906
1.4606057
1.4728209
1.4825929
1.4948081
1.5070232
1.5192382
1.5265673
1.5363395
1.5461116
1.5583267
1.5680988
1.5778708
1.590086
1.6023011
1.6145163
1.6291744
1.6389465
1.6487185
1.6609337
1.6707058
1.680478
1.69025
1.7000221
1.7097942
1.7146803
1.7220092
1.7268953
1.7342244
1.7439965
1.7562116
1.7659837
1.7733128
1.7781987
1.7830849
1.787971
1.7977431
1.8099582
1.8221732
1.8368315
1.8466035
1.8539326
1.8588185
1.8637047
1.8710338
1.8759198
1.8856919
1.895464
1.905236
1.9101222
1.9174513
1.9247801
1.9321092
1.9443245
1.9516535
1.9589826
1.9663117
1.9736408
1.9785267
1.9834129
1.9858558
1.990742
1.9956279
2.0029569
2.007843
2.015172
2.0225012
2.0298302
2.0347161
2.0396023
2.0493743
2.0567036
2.0591464
2.0640326
2.0713615
2.0786908
2.0860198
2.0957918
2.100678
2.1055639
2.11045
2.120222
2.127551
2.13488
2.1422093
2.1470954
2.1519814
2.1593103
2.1666396
2.1739686
2.1788545
2.1861837
2.1935127
2.200842
2.208171
2.2154999
2.225272
2.2326012
2.235044
2.2399302
2.2472594
2.2570314
2.2668035
2.2741327
2.2814615
2.2839048
2.2839048
2.2887907
2.2985628
2.3083348
2.318107
2.327879
2.3352082
2.3449802
2.3571954
2.3694105
2.3767395
2.3816254
2.3913977
2.4011698
2.413385
2.4207141
2.428043
2.4402583
2.4573593
2.4695745
2.4769037
2.4866757
2.4964478
2.5062199
2.515992
2.523321
2.533093
2.5428653
2.5526373
2.5648522
2.5746243
2.5843964
2.5892825
2.5941687
2.6014977
2.6088269
2.618599
2.628371
2.6357
2.6430292
2.6503582
2.6576872
2.6650162
2.6747885
2.6821175
2.6894467
2.6943326
2.7016616
2.7065477
2.713877
2.723649
2.735864
2.748079
2.7554083
2.7602944
2.7651803
2.7725093
2.7798386
2.7871675
2.7944965
2.8042686
2.8164837
2.8286989
2.836028
2.843357
2.8506863
2.858015
2.8677871
2.8751163
2.8800025
2.8897746
2.8995466
2.9117618
2.9190907
2.92642
2.931306
2.941078
2.953293
2.9655082
2.9752803
2.9801664
2.9850523
2.9923816
3.0070398
3.0192547
3.026584
3.033913
3.0436852
3.0534573
3.060786
3.0656722
3.0754442
3.0852163
3.0974314
3.1047606
3.1120896
3.1194189
3.1243048
3.1316338
3.138963
3.146292
3.156064
3.1658363
3.1756084
3.1853805
3.1902666
3.1975954
3.2024815
3.2122536
3.2220256
3.2293549
3.2391267
3.244013
3.251342
3.2586713
3.266
3.273329
3.2806582
3.2831013
3.2855442
3.2928734
3.3026454
3.3099747
3.3197465
3.3270757
3.331962
3.3392906
3.344177
3.349063
3.3563921
3.3637211
3.3734932
3.3832655
3.3905945
3.3954804
3.3979237
3.4052527
3.4150245
3.4223537
3.4247968
3.4247968
3.4272397
3.434569
3.444341
3.456556
3.4638853
3.4712143
3.4761002
3.4785435
3.480986
3.4883153
3.4980876
3.5078595
3.5151887
3.5200746
3.5274036
3.5347328
3.5396187
3.5445051
3.549391
3.554277
3.561606
3.5689352
3.578707
3.5860362
3.5958085
3.6055803
3.6177957
3.625125
3.6300108
3.6397827
3.6519978
3.6642132
3.6715422
3.6764283
3.6837573
3.6910865
3.6984155
3.7033014
3.7106307
3.7155166
3.7228456
3.7301748
3.737504
3.74239
3.749719
3.7570481
3.764377
3.769263
3.7741492
3.779035
3.7839212
3.7888074
3.7936933
3.7961364
3.7985792
3.8010223
3.8059082
3.8107946
3.8156805
3.8156805
3.8156805
3.8181238
3.8230097
3.8303387
3.8327816
3.837668
3.8401108
3.844997
3.844997
3.844997
3.8474398
3.8498828
3.8498828
3.8523257
3.857212
3.864541
3.864541
3.866984
3.866984
3.8718698
3.874313
3.879199
3.881642
3.881642
3.881642
3.881642
3.879199
3.881642
3.886528
3.8938572
3.8963003
3.8938572
3.8914144
3.8914144
3.8914144
3.8963003
3.8987432
3.8987432
3.8963003
3.8963003
3.8987432
3.9036295
3.9060724
3.9060724
3.9036295
3.9011862
3.9011862
3.9036295
3.9060724
3.9085155
3.9060724
3.9036295
3.9036295
3.9036295
3.9036295
3.9036295
3.9060724
3.9085155
3.9085155
3.9060724
3.9036295
3.9036295
3.9085155
3.9109585
3.9134014
3.9109585
3.9109585
3.9085155
3.9060724
3.9085155
3.9109585
3.9109585
3.9085155
3.9060724
3.9085155
3.9085155
3.9085155
3.9085155
3.9085155
3.9109585
3.9109585
3.9109585
3.9134014
3.9134014
3.9109585
3.9085155
3.9060724
3.9060724
3.9085155
3.9109585
3.9158444
3.9182878
3.9207306
3.9231737
3.9280596
3.9280596
3.9280596
3.9256165
3.9280596
3.9280596
3.9280596
3.9280596
3.9280596
3.9305027
3.9329455
3.9329455
3.9329455
3.9353888
3.9353888
3.9378319
3.9402747
3.9402747
3.9427178
3.9476037
3.9451606
3.9427178
3.9402747
3.9402747
3.9451606
3.950047
3.950047
3.9476037
3.9451606
3.9427178
3.9451606
3.9451606
3.9476037
3.9476037
3.950047
3.950047
3.950047
3.9476037
3.9476037
3.9451606
3.9427178
3.9378319
3.9353888
3.9329455
3.9305027
3.9305027
3.9305027
3.9280596
3.9256165
3.9207306
3.9182878
3.9134014
3.9109585
3.9060724
3.9036295
3.8987432
3.8914144
3.8840854
3.8767562
3.8718698
3.8694272
3.866984
3.859655
3.8523257
3.844997
3.837668
3.8327816
3.8254526
3.8156805
3.8059082
3.8010223
3.7985792
3.7936933
3.786364
3.779035
3.7717063
3.764377
3.7570481
3.749719
3.744833
3.7399466
3.7350607
3.7277317
3.7204025
3.7130735
3.7081873
3.7033014
3.6984155
3.6959724
3.6935291
3.6886432
3.678871
3.6715422
3.6642132
3.656884
3.649555
3.6422257
3.6373398
3.6300108
3.625125
3.6177957
3.6104667
3.6055803
3.6006944
3.5958085
3.5884793
3.5762641
3.5640492
3.55672
3.554277
3.549391
3.537176
3.5225177
3.5127454
3.5078595
3.5005305
3.4932013
3.4834294
3.4736571
3.466328
3.458999
3.4516702
3.444341
3.4321256
3.4150245
3.4052527
3.3979237
3.3905945
3.3783793
3.366164
3.358835
3.349063
3.341734
3.331962
3.3197465
3.3075316
3.2977595
3.2879872
3.2782154
3.266
3.253785
3.244013
3.2342408
3.224469
3.2122536
3.2024815
3.1951525
3.1829374
3.1682792
3.1536212
3.146292
3.138963
3.129191
3.1194189
3.1072037
3.0998747
3.0901024
3.0827734
3.0705583
3.0583432
3.046128
3.038799
3.0314698
3.0216978
3.0119257
3.0045965
2.9997106
2.9948244
2.9874954
2.9801664
2.9728374
2.9655082
2.9557362
2.945964
2.936192
2.92642
2.9215338
2.916648
2.9117618
2.9068758
2.8995466
2.8922176
2.8873315
2.8873315
2.8848884
2.8775594
2.8677871
2.858015
2.8506863
2.8458002
2.843357
2.840914
2.838471
2.833585
2.8286989
2.823813
2.8164837
2.8115978
2.8042686
2.7993827
2.7944965
2.7896106
2.7847245
2.7822814
2.7798386
2.7749524
2.7700665
2.7651803
2.7602944
2.7529652
2.7456362
2.74075
2.735864
2.730978
2.723649
2.7187629
2.713877
2.713877
2.7089908
2.7016616
2.6943326
2.6918895
2.6894467
2.6821175
2.6699023
2.6601303
2.6576872
2.6601303
2.6601303
2.655244
2.6479151
2.6405861
2.6332572
2.628371
2.6210418
2.6161559
2.6088269
2.6039407
2.5966117
2.5917256
2.5843964
2.5770676
2.5770676
2.5746243
2.5697384
2.5599663
2.5526373
2.5477512
2.5428653
2.5404222
2.535536
2.528207
2.520878
2.515992
2.5111058
2.5086627
2.4988906
2.4915617
2.4866757
2.4842327
2.4817896
2.4744604
2.4695745
2.4646883
2.4573593
2.4549162
2.4500303
2.4451442
2.435372
2.428043
2.428043
2.428043
2.423157
2.4109418
2.4011698
2.3913977
2.3865116
2.3840687
2.3816254
2.3791826
2.3742967
2.3669674
2.3571954
2.3498664
2.3449802
2.3400943
2.3352082
2.330322
2.325436
2.318107
2.3083348
2.2985628
2.2936769
2.2887907
2.2887907
2.2863476
2.2814615
2.2716894
2.2619174
2.2545884
2.2521453
2.2472594
2.2423732
2.235044
2.230158
2.225272
2.220386
2.2154999
2.210614
2.203285
2.1959558
2.1910698
2.1861837
2.1837406
2.1764116
2.1666396
2.1593103
2.1544244
2.1519814
2.1470954
2.1422093
2.1324372
2.125108
2.117779
2.11045
2.1055639
2.0982347
2.090906
2.0835767
2.0762477
2.0664756
2.0591464
2.0542605
2.0469315
2.0396023
2.0298302
2.0225012
2.015172
2.010286
2.0029569
1.990742
1.9785267
1.9711978
1.9663117
1.9614255
1.9540966
1.9418814
1.9321092
1.9223372
1.9174513
1.9125651
1.9076792
1.9003501
1.890578
1.8808059
1.8685907
1.8588185
1.8466035
1.8392744
1.8343885
1.8270594
1.8172873
1.8050721
1.7952999
1.7855278
1.7757558
1.7635407
1.7562116
1.7513256
1.7439965
1.7317814
1.7195662
1.7097942
1.702465
1.692693
1.6829209
1.6707058
1.6609337
1.6487185
1.6389465
1.6340605
1.6291744
1.6194023
1.6047442
1.5925289
1.5803139
1.5680988
1.5607698
1.5558836
1.5485547
1.5363395
1.5216813
1.5119092
1.5021372
1.4923651
1.48015
1.4728209
1.4654918
1.4581627
1.4459475
1.4288465
1.4166313
1.4093022
1.3995302
1.387315
1.3750999
1.3628848
1.3531127
1.3433406
1.3286825
1.3140243
1.3018092
1.2920371
1.284708
1.274936
1.2602779
1.2456197
1.2334045
1.2211894
1.2114173
1.2016453
1.1918732
1.179658
1.1649998
1.1478987
1.1356837
1.1259116
1.1185825
1.1063672
1.0941522
1.079494
1.0648359
1.0550637
1.0452917
1.0330765
1.0184184
1.0062033
0.9964312
0.98665905
0.97444403
0.9597858
0.94512767
0.9304696
0.9182544
0.9035963
0.89138114
0.87916607
0.86939394
0.85717887
0.8425207
0.82786256
0.8132044
0.8034323
0.7936602
0.7814451
0.76678693
0.75212884
0.7399137
0.72769856
0.7154834
0.70082533
0.6861672
0.671509
0.65929395
0.6495218
0.6397497
0.6250916
0.6079904
0.5908893
0.57867414
0.5713451
0.55912995
0.5469148
0.52737063
0.50538343
0.48583925
0.46873808
0.45652294
0.4418648
0.42720664
0.41499156
0.40277642
0.38811827
0.37346017
0.35880202
0.34414387
0.33192873
0.31727058
0.2977264
0.28306827
0.27085316
0.26108104
0.24642292
0.22932175
0.20977756
0.19023336
0.17313221
0.16091709
0.151145
0.14381592
0.13404383
0.121828705
0.10961358
0.094955444
0.08274032
0.06808218
0.058310088
0.048537992
0.038765896
0.0289938
0.016778685
0.0045635626
-0.0052085295
-0.014980622
-0.022309698
-0.027195737
-0.03941086
-0.051625982
-0.06384109
-0.0736132
-0.08338529
-0.09804343
-0.115144596
-0.12735972
-0.13713181
-0.14690392
-0.16156207
-0.17377715
-0.18354927
-0.19576438
-0.21042253
-0.22508065
-0.2397388
-0.2519539
-0.26172602
-0.27394116
-0.28859925
-0.30570048
-0.32035857
-0.3325737
-0.34967488
-0.36677605
-0.3814342
-0.3960923
-0.40830743
-0.4229656
-0.44006675
-0.45961094
-0.4767121
-0.48892725
-0.5035854
-0.52068657
-0.53778774
-0.55488884
-0.56954706
-0.58176214
-0.5939773
-0.6086354
-0.6232935
-0.63795173
-0.65505284
-0.67215407
-0.68925524
-0.70391333
-0.7161284
-0.7307866
-0.7454448
-0.76010287
-0.7772041
-0.7918622
-0.80652034
-0.82117844
-0.83583665
-0.8480517
-0.8578238
-0.8700389
-0.8846971
-0.8993552
-0.91401345
-0.92622846
-0.9384436
-0.9531017
-0.96531683
-0.97997504
-0.9921902
-1.0068482
-1.0190634
-1.0312785
-1.0434936
-1.0581517
-1.0728098
-1.0874679
-1.0996832
-1.1118983
-1.1216704
-1.1338855
-1.1485436
-1.1607586
-1.1729739
-1.185189
-1.1949611
-1.2071762
-1.2193912
-1.2291633
-1.2438215
-1.2584797
-1.2706947
-1.2829099
-1.295125
-1.3073401
-1.3195553
-1.3317704
-1.3488716
-1.3635297
-1.3757448
-1.3855169
-1.3952891
-1.4099472
-1.4246053
-1.4368204
-1.4441495
-1.4514786
-1.4612507
-1.4759089
-1.4881239
-1.5027821
-1.5125542
-1.5247693
-1.5394275
-1.5540855
-1.5711867
-1.5809587
-1.5858449
-1.5931739
-1.6053891
-1.6200471
-1.6322623
-1.6444774
-1.6542495
-1.6664646
-1.6811228
-1.6908948
-1.698224
-1.7031099
-1.712882
-1.7250972
-1.7373123
-1.7495273
-1.7592996
-1.7690717
-1.7788438
-1.7861727
-1.7935019
-1.8032739
-1.8154892
-1.8277042
-1.8374763
-1.8448054
-1.8521345
-1.8619065
-1.8667926
-1.8741217
-1.8814508
-1.8912228
-1.905881
-1.91321
-1.9180962
-1.920539
-1.9254252
-1.9327542
-1.9425265
-1.9498552
-1.9571844
-1.9669565
-1.9767286
-1.9840578
-1.9913868
-1.9962727
-2.001159
-2.0084882
-2.013374
-2.0182602
-2.0255892
-2.0304751
-2.0353613
-2.0426903
-2.0500195
-2.0573485
-2.0646777
-2.0720067
-2.0768926
-2.0817788
-2.089108
-2.093994
-2.101323
-2.106209
-2.113538
-2.1257534
-2.1330822
-2.1404114
-2.1477404
-2.1575124
-2.1648417
-2.1721706
-2.1770568
-2.1868289
-2.196601
-2.206373
-2.213702
-2.223474
-2.2308033
-2.2381322
-2.2454615
-2.2527905
-2.2601194
-2.2650056
-2.2747777
-2.2845497
-2.291879
-2.2967649
-2.301651
-2.30898
-2.318752
-2.3285244
-2.335853
-2.3431823
-2.3480685
-2.3505113
-2.3578405
-2.3676126
-2.3798277
-2.3871567
-2.3920429
-2.394486
-2.401815
-2.41403
-2.4238021
-2.4311311
-2.4384604
-2.4433463
-2.4506752
-2.4580045
-2.4628904
-2.4677765
-2.4726624
-2.4799917
-2.4897637
-2.4970927
-2.5019789
-2.504422
-2.5068648
-2.511751
-2.521523
-2.5337381
-2.5435102
-2.5483963
-2.5508394
-2.5532823
-2.5581684
-2.5679405
-2.5752697
-2.5777125
-2.5801556
-2.5850418
-2.5899277
-2.597257
-2.6021428
-2.607029
-2.614358
-2.6192439
-2.6216872
-2.6216872
-2.629016
-2.6412313
-2.6510034
-2.6558893
-2.6607754
-2.6656613
-2.6681044
-2.6705475
-2.6778767
-2.6852057
-2.6949778
-2.6998637
-2.7023067
-2.7023067
-2.707193
-2.714522
-2.721851
-2.7316232
-2.7389522
-2.7462811
-2.7511673
-2.7536104
-2.7560532
-2.7609394
-2.7707114
-2.7804835
-2.7878127
-2.7926986
-2.7951417
-2.8000278
-2.8073568
-2.8122427
-2.817129
-2.8244581
-2.831787
-2.839116
-2.8440022
-2.846445
-2.8537743
-2.8611033
-2.8684325
-2.8708754
-2.8733184
-2.8782046
-2.8855336
-2.8904197
-2.8953059
-2.9026346
-2.9124067
-2.919736
-2.924622
-2.924622
-2.927065
-2.929508
-2.9343941
-2.9441662
-2.9539382
-2.9612675
-2.9661534
-2.9734824
-2.9808116
-2.9856975
-2.9881406
-2.9905837
-2.9905837
-2.9979126
-3.0052419
-3.0125709
-3.0198998
-3.0247858
-3.0247858
-3.0247858
-3.027229
-3.032115
-3.039444
-3.0492163
-3.0541022
-3.0565455
-3.0565455
-3.058988
-3.0614314
-3.0638742
-3.0663173
-3.0712032
-3.0760896
-3.0785325
-3.0834186
-3.0883045
-3.0907474
-3.0931907
-3.0980766
-3.102963
-3.1102915
-3.1127348
-3.1127348
-3.1151779
-3.1176207
-3.1249497
-3.134722
-3.1420512
-3.1469371
-3.1469371
-3.1493802
-3.1493802
-3.1542664
-3.1591523
-3.1615953
-3.1640382
-3.1664813
-3.1689246
-3.1713672
-3.1762536
-3.1835823
-3.1909113
-3.1933546
-3.1933546
-3.1982405
-3.2006836
-3.2055697
-3.2080128
-3.2104557
-3.2128987
-3.2128987
-3.2177846
-3.220228
-3.220228
-3.222671
-3.2251139
-3.227557
-3.23
-3.2348862
-3.2373288
-3.2348862
-3.2373288
-3.239772
-3.239772
-3.2422152
-3.244658
-3.2495444
-3.2495444
-3.247101
-3.2495444
-3.2495444
-3.2495444
-3.247101
-3.247101
-3.251987
-3.2544303
-3.2568731
-3.2544303
-3.2568731
-3.2593162
-3.2617593
-3.2617593
-3.2617593
-3.2568731
-3.2544303
-3.2544303
-3.2593162
-3.2593162
-3.2593162
-3.2568731
-3.2544303
-3.2544303
-3.2568731
-3.2593162
-3.2593162
-3.2568731
-3.2544303
-3.251987
-3.251987
-3.2495444
-3.247101
-3.2495444
-3.2495444
-3.251987
-3.2495444
-3.247101
-3.247101
-3.244658
-3.244658
-3.2422152
-3.239772
-3.239772
-3.2422152
-3.2373288
-3.23
-3.2251139
-3.2251139
-3.227557
-3.23
-3.227557
-3.2251139
-3.222671
-3.222671
-3.222671
-3.220228
-3.2177846
-3.2128987
-3.2104557
-3.2080128
-3.2055697
-3.203127
-3.2006836
-3.1982405
-3.1957977
-3.1957977
-3.1982405
-3.1957977
-3.1957977
-3.1933546
-3.1884687
-3.1835823
-3.1811395
-3.1762536
-3.1713672
-3.1713672
-3.1713672
-3.1689246
-3.1640382
-3.1567094
-3.1542664
-3.151823
-3.1493802
-3.1469371
-3.144494
-3.1420512
-3.139608
-3.134722
-3.132279
-3.127393
-3.1249497
-3.1200638
-3.1151779
-3.1151779
-3.1151779
-3.1102915
-3.102963
-3.0956337
-3.0956337
-3.0956337
-3.0931907
-3.0883045
-3.0785325
-3.0712032
-3.0663173
-3.0638742
-3.0614314
-3.058988
-3.0541022
-3.0541022
-3.0492163
-3.0418873
-3.037001
-3.032115
-3.027229
-3.0198998
-3.0198998
-3.017457
-3.017457
-3.0101278
-3.0027988
-2.9979126
-2.9954696
-2.9930265
-2.9881406
-2.9832544
-2.9759254
-2.9685965
-2.9661534
-2.9637103
-2.9612675
-2.9563813
-2.949052
-2.941723
-2.9368372
-2.9343941
-2.929508
-2.9221787
-2.91485
-2.905078
-2.9001918
-2.8928626
-2.8855336
-2.8782046
-2.8733184
-2.8684325
-2.8611033
-2.8562171
-2.8488882
-2.846445
-2.8415592
-2.8342302
-2.826901
-2.819572
-2.8122427
-2.8049138
-2.7975848
-2.7926986
-2.7853696
-2.7780406
-2.7707114
-2.7658253
-2.7633824
-2.7560532
-2.7487245
-2.7413952
-2.736509
-2.72918
-2.7194078
-2.7096357
-2.7023067
-2.6998637
-2.6925347
-2.6852057
-2.6729906
-2.6656613
-2.6583323
-2.6534462
-2.6461172
-2.6387882
-2.629016
-2.62413
-2.616801
-2.611915
-2.6021428
-2.5948138
-2.5899277
-2.5850418
-2.5777125
-2.5654976
-2.5557253
-2.5483963
-2.5435102
-2.5361812
-2.5312953
-2.523966
-2.516637
-2.5068648
-2.4995358
-2.4922068
-2.4848778
-2.4751058
-2.4653337
-2.4604475
-2.4555614
-2.4531183
-2.4433463
-2.4286883
-2.416473
-2.409144
-2.404258
-2.3969288
-2.3871567
-2.3749416
-2.3700554
-2.3627264
-2.3553975
-2.3431823
-2.3334103
-2.3236382
-2.316309
-2.306537
-2.2992077
-2.2894356
-2.2821069
-2.2723348
-2.2601194
-2.2503474
-2.2430184
-2.2381322
-2.2283602
-2.218588
-2.206373
-2.199044
-2.191715
-2.1843858
-2.1770568
-2.1648417
-2.1550696
-2.1477404
-2.1404114
-2.1306393
-2.12331
-2.1110952
-2.103766
-2.093994
-2.0842218
-2.0720067
-2.0622346
-2.0524626
-2.0451336
-2.0353613
-2.0280323
-2.0182602
-2.010931
-2.003602
-1.9962727
-1.9840578
-1.9693996
-1.9596275
-1.9547414
-1.9474124
-1.9400831
-1.9303111
-1.920539
-1.910767
-1.898552
-1.8912228
-1.8838937
-1.8741217
-1.8643496
-1.8545774
-1.8448054
-1.8350333
-1.8277042
-1.8179321
-1.810603
-1.800831
-1.7910588
-1.7812867
-1.7690717
-1.7568564
-1.7446414
-1.7373123
-1.7299832
-1.7226542
-1.712882
-1.7006669
-1.6908948
-1.6811228
-1.6713507
-1.6615787
-1.6518065
-1.6420344
-1.6298192
-1.6200471
-1.610275
-1.600503
-1.5907309
-1.5785158
-1.5638576
-1.5565284
-1.5516425
-1.5418705
-1.5272123
-1.5174402
-1.5101111
-1.5027821
-1.4905668
-1.4807948
-1.4710227
-1.4588077
-1.4465925
-1.4343773
-1.4246053
-1.4172761
-1.4099472
-1.4001751
-1.38796
-1.3757448
-1.3659726
-1.3562006
-1.3488716
-1.3390994
-1.3244413
-1.3097832
-1.297568
-1.290239
-1.2829099
-1.2731378
-1.2633657
-1.2511506
-1.2389355
-1.2316064
-1.2242773
-1.2145052
-1.2022902
-1.192518
-1.1827459
-1.1729739
-1.1632017
-1.1509866
-1.1412145
-1.1314424
-1.1241133
-1.1167843
-1.1070123
-1.094797
-1.0801389
-1.0679238
-1.0581517
-1.0483797
-1.0361645
-1.0239494
-1.0166203
-1.0092912
-0.99951917
-0.9897471
-0.97753197
-0.9628739
-0.9531017
-0.94332963
-0.9360005
-0.92622846
-0.91401345
-0.90179825
-0.8895831
-0.87981105
-0.872482
-0.8651529
-0.85293776
-0.8382796
-0.82606447
-0.8187355
-0.80896336
-0.7967482
-0.78697616
-0.774761
-0.76254594
-0.75277376
-0.7405587
-0.7307866
-0.72101444
-0.7112424
-0.6990273
-0.68681216
-0.6745971
-0.6648249
-0.6526098
-0.64283776
-0.63306564
-0.6232935
-0.6159645
-0.6037494
-0.5890912
-0.5793191
-0.5719901
-0.56221795
-0.5524458
-0.54023075
-0.5255726
-0.5158005
-0.5060284
-0.4962563
-0.4840412
-0.47182608
-0.45961094
-0.4522819
-0.44250977
-0.4327377
-0.42052257
-0.40830743
-0.4009784
-0.39120626
-0.3789912
-0.36921906
-0.35944694
-0.34723186
-0.33501673
-0.3228016
-0.31302953
-0.30570048
-0.29592836
-0.28371322
-0.27149814
-0.26416904
-0.25684
-0.24706788
-0.23729579
-0.22508065
-0.21286555
-0.20309345
-0.19087832
-0.18110625
-0.17133413
-0.16400509
-0.15178995
-0.13957483
-0.12735972
-0.12003064
-0.11025855
-0.10292947
-0.09315738
-0.08094226
-0.071170166
-0.05895506
-0.051625982
-0.04185389
-0.029638767
-0.017423645
-0.0052085295
0.0070065856
0.016778685
0.0289938
0.038765896
0.04609497
0.05342404
0.06075311
0.07052521
0.0802973
0.094955444
0.10961358
0.121828705
0.12427173
0.12915778
0.13892987
0.15358801
0.16824615
0.17801824
0.18779035
0.19511941
0.20244849
0.21222058
0.2244357
0.23665082
0.24642292
0.25130898
0.25863802
0.27085316
0.28306827
0.29528338
0.30261248
0.3074985
0.30994153
0.31727058
0.33192873
0.34414387
0.35391593
0.36124504
0.36857408
0.3759032
0.38567525
0.3978904
0.40521944
0.41499156
0.4223206
0.43453574
0.4443078
0.45652294
0.463852
0.4711811
0.47606713
0.48339623
0.49072528
0.5004974
0.51026946
0.5200416
0.52981365
0.53714275
0.5420288
0.5493579
0.55912995
0.5713451
0.58111715
0.58844626
0.5933323
0.60066134
0.6104334
0.6177625
0.6250916
0.62997764
0.6373067
0.6470788
0.65440786
0.66418
0.67639506
0.6910532
0.70082533
0.70571136
0.7105974
0.7179265
0.72281253
0.72525555
0.72769856
0.7374707
0.74968576
0.7619009
0.771673
0.7790021
0.7838881
0.7912172
0.79854625
0.8083184
0.8132044
0.81809044
0.8229765
0.8303056
0.8376346
0.84740674
0.85717887
0.8645079
0.87183696
0.876723
0.8840521
0.8889381
0.8962672
0.9011533
0.90603936
0.91336834
0.92314047
0.9304696
0.9353556
0.9377987
0.9426847
0.9500137
0.9548997
0.9622289
0.9695579
0.976887
0.98665905
0.99398816
0.99887425
1.0037603
1.0086464
1.0135324
1.0184184
1.0257475
1.0330765
1.0355196
1.0404056
1.0452917
1.0550637
1.0623928
1.067279
1.0697219
1.074608
1.077051
1.0819371
1.0892662
1.0965952
1.1039243
1.1112534
1.1136963
1.1161394
1.1210254
1.1259116
1.1259116
1.1283545
1.1332406
1.1405697
1.1478987
1.1503417
1.1552278
1.1601138
1.1674429
1.172329
1.177215
1.182101
1.1845441
1.1869872
1.1894301
1.1918732
1.1992023
1.2040883
1.2114173
1.2138604
1.2163033
1.2187464
1.2236325
1.2260754
1.2260754
1.2285185
1.2309616
1.2358476
1.2407336
1.2456197
1.2505057
1.2578348
1.2602779
1.2578348
1.2578348
1.2627208
1.267607
1.267607
1.2700499
1.274936
1.279822
1.2822651
1.284708
1.284708
1.2871511
1.2871511
1.289594
1.289594
1.2944801
1.2969232
1.2993661
1.2993661
1.2993661
1.3018092
1.3042523
1.3091383
1.3140243
1.3140243
1.3164673
1.3164673
1.3164673
1.3189104
1.3213534
1.3213534
1.3213534
1.3262395
1.3286825
1.3335686
1.3335686
1.3335686
1.3335686
1.3360115
1.3384546
1.3384546
1.3408977
1.3408977
1.3384546
1.3384546
1.3384546
1.3408977
1.3408977
1.3408977
1.3408977
1.3433406
1.3433406
1.3433406
1.3433406
1.3408977
1.3408977
1.3408977
1.3433406
1.3457837
1.3433406
1.3408977
1.3408977
1.3408977
1.3433406
1.3457837
1.3433406
1.3408977
1.3384546
1.3360115
1.3360115
1.3360115
1.3384546
1.3408977
1.3384546
1.3335686
1.3311255
1.3286825
1.3262395
1.3262395
1.3262395
1.3286825
1.3262395
1.3213534
1.3164673
1.3164673
1.3213534
1.3213534
1.3189104
1.3115813
1.3042523
1.3018092
1.3042523
1.3091383
1.3115813
1.3066952
1.2993661
1.2944801
1.2944801
1.2944801
1.289594
1.284708
1.2822651
1.2822651
1.2822651
1.277379
1.272493
1.267607
1.267607
1.2651639
1.2651639
1.2627208
1.2602779
1.2578348
1.2553917
1.2505057
1.2456197
1.2407336
1.2358476
1.2334045
1.2309616
1.2309616
1.2260754
1.2211894
1.2138604
1.2089744
1.2089744
1.2065313
1.2016453
1.1943163
1.1894301
1.1869872
1.1869872
1.1869872
1.1845441
1.179658
1.172329
1.1674429
1.1601138
1.1552278
1.1503417
1.1454557
1.1405697
1.1381266
1.1356837
1.1332406
1.1283545
1.1234685
1.1185825
1.1136963
1.1112534
1.1063672
1.1014812
1.0941522
1.0868231
1.0819371
1.079494
1.077051
1.077051
1.072165
1.0648359
1.0575068
1.0501777
1.0452917
1.0404056
1.0379626
1.0330765
1.0257475
1.0159755
1.0110894
1.0062033
1.0037603
0.99887425
0.98665905
0.97933006
0.976887
0.97444403
0.97200096
0.96467185
0.9548997
0.9500137
0.94512767
0.94024163
0.9329125
0.92314047
0.9158114
0.9109254
0.90603936
0.9011533
0.8962672
0.8864951
0.87916607
0.87183696
0.8669509
0.8620649
0.85717887
0.84984976
0.84007764
0.8303056
0.82541955
0.82053345
0.81809044
0.8107614
0.8034323
0.7936602
0.7863311
0.7790021
0.771673
0.7643439
0.7570149
0.74968576
0.74479973
0.7374707
0.73258466
0.72525555
0.7179265
0.7105974
0.70326835
0.6983823
0.6910532
0.6812811
0.67395204
0.66418
0.6568509
0.6568509
0.65440786
0.6495218
0.6397497
0.6275346
0.6153195
0.60310435
0.5982183
0.5933323
0.58844626
0.57867414
0.5713451
0.564016
0.55668694
0.5542439
0.5469148
0.53958577
0.52981365
0.5224846
0.51515555
0.50538343
0.49805433
0.48828226
0.48095316
0.4736241
0.46629506
0.45896596
0.4516369
0.43942177
0.42720664
0.4223206
0.41743457
0.41010553
0.40277642
0.39300436
0.38323224
0.37346017
0.36613107
0.36124504
0.35391593
0.34414387
0.33192873
0.32215667
0.31727058
0.30994153
0.30261248
0.29284036
0.2855113
0.2781822
0.26841015
0.26108104
0.24886595
0.24153687
0.23176478
0.2244357
0.21710664
0.20733453
0.19756244
0.18779035
0.17801824
0.17068918
0.16091709
0.15603104
0.14870197
0.13892987
0.12915778
0.11938568
0.11205661
0.10472754
0.0900694
0.077854276
0.07052521
0.06563915
0.058310088
0.048537992
0.038765896
0.0289938
0.021664731
0.011892639
0.0021205395
-0.0052085295
-0.014980622
-0.027195737
-0.03941086
-0.04918295
-0.056512028
-0.061398074
-0.071170166
-0.08094226
-0.09071435
-0.10048646
-0.11025855
-0.12247366
-0.13224576
-0.14446089
-0.15423298
-0.16400509
-0.17133413
-0.1762202
-0.18110625
-0.18599229
-0.19820742
-0.21286555
-0.2275237
-0.2397388
-0.2495109
-0.259283
-0.26661205
-0.27394116
-0.2812702
-0.29104233
-0.30325747
-0.31302953
-0.3252446
-0.3374598
-0.34967488
-0.35700393
-0.36188996
-0.36921906
-0.3789912
-0.38876325
-0.39853537
-0.4107505
-0.4254086
-0.43762374
-0.4449528
-0.44983888
-0.45961094
-0.4742691
-0.48648423
-0.4962563
-0.5035854
-0.51335746
-0.5231296
-0.5353447
-0.54267377
-0.5524458
-0.56221795
-0.5744331
-0.58420515
-0.5939773
-0.6037494
-0.61107844
-0.6232935
-0.63306564
-0.64039475
-0.6501668
-0.6599389
-0.669711
-0.6794831
-0.68925524
-0.7014703
-0.71368545
-0.7259006
-0.73567265
-0.7430017
-0.75277376
-0.76254594
-0.774761
-0.7845331
-0.79430515
-0.80652034
-0.8187355
-0.82850754
-0.8382796
-0.8480517
-0.86026686
-0.872482
-0.8822541
-0.8895831
-0.8969122
-0.9066843
-0.9164564
-0.92622846
-0.9360005
-0.94332963
-0.9531017
-0.9677599
-0.97997504
-0.9921902
-1.0019622
-1.0141772
-1.0263923
-1.0361645
-1.0410506
-1.0508226
-1.0630378
-1.0776958
-1.089911
-1.1021261
-1.1094552
-1.1192273
-1.1265564
-1.1363285
-1.1461005
-1.1558726
-1.1680877
-1.1827459
-1.1949611
-1.2047331
-1.2145052
-1.2218343
-1.2316064
-1.2413785
-1.2511506
-1.2609227
-1.2731378
-1.285353
-1.297568
-1.3073401
-1.3122262
-1.3171123
-1.3268844
-1.3415425
-1.3562006
-1.3659726
-1.3733017
-1.3830739
-1.392846
-1.402618
-1.4123901
-1.4246053
-1.4368204
-1.4465925
-1.4539216
-1.4661368
-1.4783518
-1.4881239
-1.495453
-1.5052251
-1.5198832
-1.5345414
-1.5443134
-1.5540855
-1.5589716
-1.5663005
-1.5785158
-1.5907309
-1.6029459
-1.610275
-1.6200471
-1.6298192
-1.6420344
-1.6518065
-1.6640216
-1.6713507
-1.6835657
-1.695781
-1.705553
-1.7153251
-1.7226542
-1.7299832
-1.7446414
-1.7568564
-1.7641855
-1.7715147
-1.7812867
-1.7959449
-1.8081601
-1.8203751
-1.8277042
-1.8350333
-1.8448054
-1.8570204
-1.8716787
-1.8814508
-1.8887799
-1.8936658
-1.9034379
-1.9156531
-1.9278682
-1.9400831
-1.9449693
-1.9522985
-1.9620706
-1.9742857
-1.9865006
-1.9962727
-2.003602
-2.010931
-2.020703
-2.0304751
-2.0426903
-2.0549057
-2.0646777
-2.0744498
-2.0817788
-2.089108
-2.09888
-2.108652
-2.1184242
-2.1281962
-2.1428542
-2.1550696
-2.1599555
-2.1672845
-2.1746137
-2.1868289
-2.196601
-2.20393
-2.213702
-2.223474
-2.2356894
-2.2454615
-2.2527905
-2.2601194
-2.2698915
-2.2821069
-2.291879
-2.3040938
-2.311423
-2.316309
-2.326081
-2.335853
-2.3480685
-2.3578405
-2.3651695
-2.3749416
-2.3847136
-2.3969288
-2.404258
-2.41403
-2.4238021
-2.4311311
-2.4409032
-2.4482324
-2.4555614
-2.4653337
-2.4726624
-2.4824345
-2.49465
-2.504422
-2.511751
-2.521523
-2.5288522
-2.5410674
-2.5508394
-2.5606115
-2.5703835
-2.5777125
-2.5850418
-2.5948138
-2.607029
-2.6192439
-2.626573
-2.633902
-2.6387882
-2.6461172
-2.6558893
-2.6656613
-2.6754336
-2.6852057
-2.6949778
-2.7023067
-2.712079
-2.721851
-2.736509
-2.7462811
-2.7536104
-2.7584965
-2.7658253
-2.7755973
-2.7853696
-2.7926986
-2.8000278
-2.8049138
-2.8122427
-2.8244581
-2.839116
-2.8488882
-2.8562171
-2.8635464
-2.8708754
-2.8782046
-2.8855336
-2.8928626
-2.9026346
-2.91485
-2.924622
-2.929508
-2.9343941
-2.9466093
-2.9563813
-2.9637103
-2.9661534
-2.9734824
-2.9856975
-2.9979126
-3.0052419
-3.015014
-3.022343
-3.032115
-3.037001
-3.0418873
-3.051659
-3.0614314
-3.0712032
-3.0809755
-3.0907474
-3.0980766
-3.1054056
-3.1127348
-3.122507
-3.132279
-3.139608
-3.1493802
-3.1591523
-3.1664813
-3.1738105
-3.1786964
-3.1884687
-3.1982405
-3.2080128
-3.2153418
-3.222671
-3.23
-3.239772
-3.251987
-3.2617593
-3.2666452
-3.2690885
-3.2764175
-3.2861896
-3.2959616
-3.3008478
-3.3106196
-3.320392
-3.3301637
-3.33505
-3.342379
-3.3521512
-3.3594801
-3.364366
-3.3716953
-3.3814676
-3.3912394
-3.3985684
-3.4083407
-3.41567
-3.422999
-3.4303277
-3.4376569
-3.442543
-3.4498723
-3.457201
-3.4620874
-3.4694164
-3.4791882
-3.4914033
-3.4987326
-3.5036185
-3.5085046
-3.5133908
-3.5207198
-3.528049
-3.535378
-3.5451498
-3.557365
-3.5671372
-3.5744665
-3.5793524
-3.5866814
-3.5915673
-3.5988965
-3.6037824
-3.6135547
-3.6233265
-3.6330988
-3.6428711
-3.645314
-3.6502
-3.6550863
-3.6624153
-3.672187
-3.6819594
-3.6892886
-3.6917315
-3.6966174
-3.7015035
-3.7112756
-3.7210479
-3.7332628
-3.7381487
-3.743035
-3.747921
-3.7552502
-3.765022
-3.7747943
-3.7796803
-3.7870095
-3.7943385
-3.8016677
-3.8089967
-3.8187685
-3.8260977
-3.8309836
-3.83587
-3.840756
-3.848085
-3.857857
-3.865186
-3.8725152
-3.8749583
-3.8798442
-3.88473
-3.8920593
-3.9018316
-3.9091609
-3.9189327
-3.9262617
-3.9335907
-3.9384768
-3.9433625
-3.948249
-3.955578
-3.962907
-3.970236
-3.9751222
-3.9800084
-3.9897802
-3.9995525
-4.0093246
-4.01421
-4.0190964
-4.0264254
-4.0313115
-4.0361977
-4.041084
-4.0459695
-4.0508556
-4.055742
-4.063071
-4.0703998
-4.080172
-4.0850577
-4.089944
-4.09483
-4.1021595
-4.1119313
-4.116817
-4.1217036
-4.1241465
-4.1290326
-4.136361
-4.1436906
-4.1485767
-4.1510196
-4.1559057
-4.1632347
-4.1705637
-4.17545
-4.180336
-4.187665
-4.194994
-4.2023234
-4.2047663
-4.207209
-4.2120953
-4.216981
-4.2243104
-4.2316394
-4.2389684
-4.2438545
-4.2462974
-4.2511835
-4.2585125
-4.265842
-4.2707276
-4.275614
-4.275614
-4.275614
-4.2780566
-4.285386
-4.292715
-4.2976007
-4.3024874
-4.309816
-4.3147025
-4.3147025
-4.3147025
-4.319588
-4.3293605
-4.3391323
-4.346462
-4.3489046
-4.3513474
-4.3537908
-4.3562336
-4.3586764
-4.3635626
-4.373335
-4.380664
-4.38555
-4.387993
-4.387993
-4.3904357
-4.392879
-4.397765
-4.4026513
-4.4075375
-4.40998
-4.412423
-4.4173093
-4.4221954
-4.429524
-4.4368534
-4.4417396
-4.4441824
-4.4441824
-4.4441824
-4.4466257
-4.4515114
-4.4563975
-4.4612837
-4.46617
-4.4710555
-4.475942
-4.480828
-4.485714
-4.4905996
-4.4954863
-4.500372
-4.502815
-4.505258
-4.510144
-4.5150304
-4.519916
-4.5272455
-4.532131
-4.532131
-4.5345745
-4.5370173
-4.5419035
-4.5467896
-4.5492325
-4.5516753
-4.5565615
-4.5614476
-4.5638905
-4.5638905
-4.568777
-4.5736628
-4.578549
-4.5809917
-4.5834346
-4.585878
-4.590764
-4.59565
-4.600536
-4.600536
-4.6029787
-4.605422
-4.612751
-4.6151943
-4.6200805
-4.624966
-4.6274095
-4.6298523
-4.632295
-4.632295
-4.6371813
-4.6420674
-4.6445103
-4.6445103
-4.6445103
-4.6445103
-4.6469536
-4.6493964
-4.6518393
-4.6567254
-4.6616116
-4.6664977
-4.6664977
-4.6664977
-4.668941
-4.671384
-4.671384
-4.671384
-4.6738267
-4.6762695
-4.678713
-4.6835985
-4.686042
-4.686042
-4.686042
-4.6835985
-4.686042
-4.690928
-4.695814
-4.695814
-4.693371
-4.695814
-4.698257
-4.7007003
-4.7007003
-4.698257
-4.698257
-4.698257
-4.7031426
-4.7031426
-4.7031426
-4.7031426
-4.7007003
-4.698257
-4.7007003
-4.705586
-4.7080293
-4.710472
-4.712915
-4.712915
-4.712915
-4.7153583
-4.717801
-4.717801
-4.717801
-4.7202444
-4.7202444
-4.7202444
-4.7202444
-4.7226872
-4.72513
-4.72513
-4.7226872
-4.72513
-4.7275734
-4.7275734
-4.7275734
-4.7275734
-4.730016
-4.7349024
-4.7349024
-4.7349024
-4.732459
-4.732459
-4.732459
-4.730016
-4.732459
-4.732459
-4.732459
-4.732459
-4.732459
-4.7349024
-4.7349024
-4.732459
-4.730016
-4.7275734
-4.7275734
-4.7275734
-4.730016
-4.730016
-4.730016
-4.730016
-4.7275734
-4.7275734
-4.7275734
-4.730016
-4.730016
-4.730016
-4.730016
-4.7275734
-4.7275734
-4.7275734
-4.7275734
-4.7275734
-4.72513
-4.7226872
-4.7202444
-4.717801
-4.7153583
-4.7153583
-4.7153583
-4.712915
-4.710472
-4.7080293
-4.7080293
-4.7080293
-4.710472
-4.7080293
-4.7031426
-4.695814
-4.693371
-4.693371
-4.695814
-4.695814
-4.693371
-4.690928
-4.690928
-4.688485
-4.686042
-4.6835985
-4.6762695
-4.6738267
-4.671384
-4.668941
-4.6664977
-4.6664977
-4.6640544
-4.6591687
-4.6542826
-4.6493964
-4.6469536
-4.6445103
-4.6420674
-4.6396246
-4.6347384
-4.632295
-4.6298523
-4.6298523
-4.6274095
-4.624966
-4.6151943
-4.6078653
-4.600536
-4.600536
-4.6029787
-4.6029787
-4.598093
-4.59565
-4.590764
-4.585878
-4.5834346
-4.578549
-4.5761056
-4.5736628
-4.568777
-4.5638905
-4.5565615
-4.5541186
-4.5541186
-4.5541186
-4.5541186
-4.5467896
-4.5370173
-4.5296884
-4.524802
-4.519916
-4.517473
-4.517473
-4.5150304
-4.512587
-4.512587
-4.510144
-4.505258
-4.497929
-4.493043
-4.4881573
-4.4832706
-4.4832706
-4.480828
-4.478385
-4.473499
-4.4710555
-4.46617
-4.4612837
-4.4563975
-4.4515114
-4.4490685
-4.4466257
-4.4466257
-4.4441824
-4.4392962
-4.4344106
-4.4270816
-4.4246383
-4.419752
-4.4148664
-4.40998
-4.405094
-4.4026513
-4.400208
-4.392879
-4.387993
-4.38555
-4.380664
-4.375778
-4.3708916
-4.366006
-4.3611197
-4.3586764
-4.3537908
-4.3513474
-4.3489046
-4.3415756
-4.3366895
-4.3293605
-4.3244743
-4.3171453
-4.312259
-4.309816
-4.307373
-4.3024874
-4.2951584
-4.285386
-4.2805
-4.2780566
-4.2780566
-4.273171
-4.265842
-4.2585125
-4.2511835
-4.2487407
-4.2438545
-4.2389684
-4.2316394
-4.2218676
-4.216981
-4.2145386
-4.209652
-4.2023234
-4.194994
-4.187665
-4.185222
-4.185222
-4.1827793
-4.17545
-4.1656775
-4.1583486
-4.1510196
-4.1436906
-4.1388044
-4.133919
-4.1290326
-4.1241465
-4.116817
-4.107045
-4.099716
-4.09483
-4.092387
-4.087501
-4.080172
-4.075286
-4.072843
-4.0655136
-4.055742
-4.0459695
-4.0435266
-4.0386405
-4.0313115
-4.0215397
-4.01421
-4.0093246
-3.9995525
-3.9897802
-3.9824512
-3.977565
-3.977565
-3.9751222
-3.9677932
-3.9604642
-3.950692
-3.9433625
-3.9311478
-3.9238183
-3.9213755
-3.9164894
-3.9091609
-3.9018316
-3.8920593
-3.8871734
-3.8798442
-3.8725152
-3.865186
-3.8554142
-3.8456419
-3.8383129
-3.83587
-3.8309836
-3.8260977
-3.8212118
-3.8114395
-3.8041103
-3.7967813
-3.7870095
-3.7796803
-3.7747943
-3.769908
-3.7625792
-3.7552502
-3.747921
-3.745478
-3.7381487
-3.7283769
-3.7161617
-3.7088327
-3.7015035
-3.6941745
-3.6868453
-3.6819594
-3.6746304
-3.6673012
-3.6599722
-3.6502
-3.645314
-3.6379848
-3.6330988
-3.6257699
-3.6159978
-3.6086688
-3.5988965
-3.5891247
-3.5817955
-3.576909
-3.5720232
-3.559808
-3.550036
-3.547593
-3.5451498
-3.535378
-3.5256057
-3.5133908
-3.5036185
-3.4962897
-3.4889605
-3.4791882
-3.4718592
-3.46453
-3.459644
-3.452315
-3.4449859
-3.4376569
-3.4278848
-3.4205558
-3.4107835
-3.4034545
-3.3936825
-3.3839102
-3.3765814
-3.364366
-3.3545942
-3.344822
-3.339936
-3.337493
-3.3301637
-3.320392
-3.3106196
-3.3008478
-3.2959616
-3.2886326
-3.2813034
-3.2715313
-3.264202
-3.2568731
-3.2495444
-3.2422152
-3.2324429
-3.220228
-3.2104557
-3.203127
-3.1957977
-3.1860254
-3.1762536
-3.1689246
-3.1591523
-3.151823
-3.1420512
-3.1371648
-3.132279
-3.1249497
-3.1151779
-3.102963
-3.0931907
-3.0858614
-3.0760896
-3.0663173
-3.0565455
-3.0492163
-3.0418873
-3.032115
-3.022343
-3.015014
-3.0076847
-3.0027988
-2.9930265
-2.9832544
-2.9685965
-2.9612675
-2.9539382
-2.9466093
-2.9368372
-2.927065
-2.9172928
-2.9075208
-2.9001918
-2.8953059
-2.8879766
-2.8782046
-2.8659894
-2.8537743
-2.8440022
-2.836673
-2.829344
-2.822015
-2.814686
-2.8073568
-2.7975848
-2.7829266
-2.7707114
-2.7658253
-2.7609394
-2.7536104
-2.7438383
-2.7316232
-2.724294
-2.716965
-2.7096357
-2.6998637
-2.6900916
-2.6803195
-2.6681044
-2.6583323
-2.6461172
-2.633902
-2.626573
-2.6216872
-2.614358
-2.607029
-2.597257
-2.5874846
-2.5801556
-2.5703835
-2.5654976
-2.5581684
-2.5483963
-2.5386243
-2.5288522
-2.516637
-2.5068648
-2.4995358
-2.4897637
-2.4799917
-2.4726624
-2.4628904
-2.4531183
-2.4457893
-2.4409032
-2.4311311
-2.416473
-2.4067008
-2.3993719
-2.3920429
-2.3798277
-2.3676126
-2.3602834
-2.3529544
-2.3456254
-2.3334103
-2.3236382
-2.3138661
-2.306537
-2.2992077
-2.2894356
-2.2796636
-2.2698915
-2.2625625
-2.2552335
-2.2454615
-2.2356894
-2.225917
-2.213702
-2.20393
-2.191715
-2.1794996
-2.1746137
-2.1672845
-2.1623986
-2.1501834
-2.1404114
-2.1330822
-2.1257534
-2.115981
-2.106209
-2.09888
-2.089108
-2.0793357
-2.0720067
-2.0646777
-2.0549057
-2.0426903
-2.0353613
-2.0255892
-2.0182602
-2.0060449
-1.9962727
-1.9889439
-1.9840578
-1.9767286
-1.9693996
-1.9596275
-1.9498552
-1.9376403
-1.9254252
-1.91321
-1.9009949
-1.8936658
-1.8912228
-1.8887799
-1.8790078
-1.8667926
-1.8545774
-1.8423624
-1.8301471
-1.8203751
-1.813046
-1.805717
-1.800831
-1.7959449
-1.7861727
-1.7764006
-1.7617426
-1.7470844
-1.7348694
-1.7299832
-1.7275403
-1.7202111
-1.705553
-1.6908948
-1.6811228
-1.6762366
-1.6689078
-1.6591356
-1.6444774
-1.6347053
-1.6273762
-1.6200471
-1.610275
-1.59806
-1.5882878
-1.5809587
-1.5760728
-1.5687437
-1.5589716
-1.5491996
-1.5394275
-1.5296552
-1.5198832
-1.5101111
-1.5003389
-1.4905668
-1.4807948
-1.4734657
-1.4636936
-1.4539216
-1.4465925
-1.4368204
-1.4270483
-1.4172761
-1.4050611
-1.3952891
-1.38796
-1.3830739
-1.3757448
-1.3659726
-1.3562006
-1.3439854
-1.3366565
-1.3293273
-1.3195553
-1.3097832
-1.300011
-1.290239
-1.2780238
-1.2682518
-1.2609227
-1.2560366
-1.2487077
-1.2389355
-1.2267203
-1.2193912
-1.2120622
-1.2022902
-1.190075
-1.1778599
-1.1705308
-1.1607586
-1.1534296
-1.1436576
-1.1363285
-1.1289995
-1.1241133
-1.1167843
-1.1094552
-1.0972401
-1.0825819
-1.0703669
-1.0630378
-1.0557088
-1.0508226
-1.0386076
-1.0263923
-1.0141772
-1.0068482
-0.99951917
-0.9921902
-0.9848611
-0.975089
-0.96531683
-0.9531017
-0.94332963
-0.9360005
-0.92867154
-0.92134243
-0.91157037
-0.90179825
-0.8920262
-0.8822541
-0.87492496
-0.86759585
-0.85538083
-0.8431657
-0.8333936
-0.82606447
-0.82117844
-0.8162924
-0.80652034
-0.7967482
-0.78697616
-0.7772041
-0.767432
-0.7576598
-0.7454448
-0.73567265
-0.72834355
-0.72101444
-0.7161284
-0.7087994
-0.6965842
-0.68436915
-0.6745971
-0.667268
-0.6623819
-0.6526098
-0.64283776
-0.63306564
-0.62573653
-0.6184075
-0.6061924
-0.5964203
-0.58664817
-0.5768761
-0.56954706
-0.56466097
-0.5573319
-0.5500028
-0.54267377
-0.5329017
-0.52068657
-0.51335746
-0.5035854
-0.4962563
-0.48892725
-0.48159814
-0.47182608
-0.462054
-0.4522819
-0.44739586
-0.44006675
-0.4302947
-0.41807956
-0.4107505
-0.4034214
-0.39364928
-0.3814342
-0.37410516
-0.36677605
-0.36188996
-0.3545609
-0.34478885
-0.3374598
-0.3301307
-0.32035857
-0.3105865
-0.30081445
-0.29104233
-0.28371322
-0.27394116
-0.26416904
-0.25439698
-0.24706788
-0.2397388
-0.22996671
-0.22019462
-0.21286555
-0.20309345
-0.19576438
-0.1884353
-0.18110625
-0.17133413
-0.16156207
-0.14934693
-0.13957483
-0.13224576
-0.12735972
-0.12003064
-0.11025855
-0.10048646
-0.09071435
-0.08582832
-0.07605623
-0.06628412
-0.056512028
-0.051625982
-0.04185389
-0.034524813
-0.024752714
-0.017423645
-0.010094583
-0.0052085295
0.0021205395
0.009449616
0.019221708
0.0289938
0.038765896
0.043651942
0.048537992
0.055867065
0.06319614
0.07296823
0.0802973
0.0900694
0.09739847
0.10472754
0.10961358
0.11694266
0.12915778
0.14137289
0.14870197
0.15603104
0.16091709
0.16824615
0.17801824
0.18779035
0.1926764
0.19756244
0.20733453
0.21710664
0.2244357
0.23176478
0.23665082
0.24397989
0.253752
0.2635241
0.27329618
0.2781822
0.2855113
0.29528338
0.30261248
0.30994153
0.31727058
0.3270427
0.33437175
0.33925784
0.34170085
0.3490299
0.35880202
0.36857408
0.3759032
0.38567525
0.39300436
0.4003334
0.40521944
0.41010553
0.41743457
0.42720664
0.43942177
0.4491939
0.45407993
0.45896596
0.46629506
0.4736241
0.47851014
0.48583925
0.49072528
0.5004974
0.50782645
0.51759857
0.5249276
0.52981365
0.53469974
0.53958577
0.5469148
0.55668694
0.564016
0.5713451
0.5762311
0.57867414
0.58356017
0.5908893
0.60066134
0.6079904
0.6177625
0.6226486
0.6275346
0.6348637
0.64463574
0.65440786
0.66418
0.671509
0.67639506
0.6812811
0.6861672
0.6959393
0.70326835
0.7105974
0.7179265
0.72769856
0.7350277
0.7423567
0.74724275
0.74968576
0.7570149
0.76678693
0.77655905
0.7814451
0.7863311
0.7912172
0.79854625
0.8083184
0.8156474
0.81809044
0.82053345
0.82786256
0.8351916
0.8449637
0.84984976
0.8547358
0.8596219
0.8645079
0.87183696
0.87916607
0.8864951
0.8938242
0.9011533
0.9084823
0.91336834
0.9182544
0.9255835
0.9329125
0.94024163
0.94757074
0.9524568
0.9548997
0.9597858
0.9671149
0.97444403
0.97933006
0.98665905
0.99154514
0.99887425
1.0037603
1.0086464
1.0110894
1.0184184
1.0281905
1.0355196
1.0404056
1.0452917
1.0526208
1.0575068
1.0648359
1.072165
1.079494
1.0868231
1.0892662
1.0892662
1.0941522
1.1014812
1.1088103
1.1112534
1.1136963
1.1185825
1.1259116
1.1356837
1.1430126
1.1478987
1.1503417
1.1527847
1.1576709
1.1625569
1.1698859
1.1747719
1.179658
1.182101
1.1869872
1.1918732
1.2016453
1.2065313
1.2114173
1.2138604
1.2163033
1.2211894
1.2260754
1.2285185
1.2309616
1.2358476
1.2431766
1.2505057
1.2529488
1.2553917
1.2602779
1.267607
1.274936
1.279822
1.284708
1.2871511
1.289594
1.2944801
1.2993661
1.3042523
1.3091383
1.3115813
1.3140243
1.3213534
1.3286825
1.3335686
1.3360115
1.3384546
1.3384546
1.3408977
1.3457837
1.3506697
1.3579987
1.3653278
1.3677708
1.3702139
1.3726568
1.3799859
1.384872
1.387315
1.387315
1.3922011
1.3946441
1.3995302
1.4068593
1.4117453
1.4166313
1.4190744
1.4239604
1.4264034
1.4288465
1.4337325
1.4386185
1.4459475
1.4483906
1.4508337
1.4557197
1.4630488
1.4679348
1.4703779
1.4703779
1.475264
1.4825929
1.4874791
1.4923651
1.4972512
1.5021372
1.5021372
1.5021372
1.4996941
1.5045801
1.5094662
1.5167953
1.5216813
1.5241244
1.5290104
1.5338964
1.5363395
1.5412256
1.5461116
1.5509976
1.5534407
1.5509976
1.5534407
1.5558836
1.5607698
1.5607698
1.5632128
1.5680988
1.5729848
1.5778708
1.5803139
1.5852
1.5876429
1.590086
1.5925289
1.594972
1.5998582
1.6047442
1.6071873
1.6096302
1.6120733
1.6145163
1.6169593
1.6194023
1.6242883
1.6267314
1.6291744
1.6291744
1.6291744
1.6316174
1.6365035
1.6389465
1.6389465
1.6413895
1.6462755
1.6511617
1.6536046
1.6560476
1.6584907
1.6609337
1.6609337
1.6658198
1.6731489
1.6755918
1.6731489
1.6731489
1.6755918
1.6829209
1.6878071
1.695136
1.7000221
1.702465
1.7073512
1.7146803
1.7195662
1.7244524
1.7293383
1.7366674
1.7439965
1.7537687
1.7610978
1.7635407
1.7659837
1.7684267
1.7733128
1.7781987
1.7855278
1.7928569
1.7977431
1.800186
1.802629
1.8075151
1.8124012
1.8172873
1.8172873
1.8172873
1.8172873
1.8197303
1.8221732
1.8221732
1.8270594
1.8295023
1.8319453
1.8343885
1.8368315
1.8392744
1.8417174
1.8441606
1.8466035
1.8490465
1.8514894
1.8539326
1.8539326
1.8539326
1.8563756
1.8612617
1.8661476
1.8685907
1.8685907
1.8710338
1.8685907
1.8661476
1.8685907
1.8734767
1.8783628
1.8808059
1.8783628
1.8783628
1.8783628
1.8808059
1.8856919
1.8881348
1.890578
1.890578
1.893021
1.893021
1.895464
1.9003501
1.905236
1.905236
1.905236
1.9076792
1.9101222
1.9125651
1.9150081
1.9150081
1.9174513
1.9247801
1.9296663
1.9345524
1.9345524
1.9321092
1.9296663
1.9296663
1.9296663
1.9345524
1.9443245
1.9516535
1.9516535
1.9516535
1.9540966
1.9565396
1.9589826
1.9589826
1.9614255
1.9638687
1.9663117
1.9687546
1.9687546
1.9711978
1.9736408
1.9736408
1.9711978
1.9711978
1.9736408
1.9760838
1.9809699
1.9809699
1.9809699
1.9809699
1.9809699
1.9834129
1.9834129
1.9809699
1.9785267
1.9809699
1.9834129
1.9882988
1.990742
1.9882988
1.9858558
1.9858558
1.9882988
1.9931849
1.9931849
1.9931849
1.9931849
1.9956279
2.000514
2.000514
1.9980708
1.9980708
1.9980708
1.9980708
1.9980708
1.9980708
1.9980708
2.0029569
2.0054
2.0054
2.0054
2.007843
2.010286
2.012729
2.012729
2.012729
2.012729
2.012729
2.017615
2.017615
2.017615
2.015172
2.017615
2.0200582
2.0225012
2.0200582
2.017615
2.017615
2.0200582
2.0225012
2.0225012
2.0200582
2.0200582
2.024944
2.0273874
2.0273874
2.0298302
2.0298302
2.0322733
2.0322733
2.0322733
2.0322733
2.0298302
2.0298302
2.0322733
2.0322733
2.0322733
2.0298302
2.0298302
2.0273874
2.0298302
2.0322733
2.0347161
2.0298302
2.024944
2.0225012
2.024944
2.0273874
2.0298302
2.0298302
2.0298302
2.0273874
2.0273874
2.024944
2.024944
2.024944
2.024944
2.0273874
2.024944
2.0200582
2.015172
2.015172
2.017615
2.0225012
2.0225012
2.0225012
2.0225012
2.0225012
2.0225012
2.0200582
2.0200582
2.0200582
2.017615
2.015172
2.012729
2.012729
2.015172
2.012729
2.007843
2.0054
2.0054
2.0054
2.0029569
2.0029569
2.007843
2.007843
2.0029569
1.9980708
1.9956279
1.9980708
2.000514
2.000514
1.9956279
1.9956279
1.9980708
1.9980708
1.9931849
1.990742
1.990742
1.9931849
1.9931849
1.990742
1.9858558
1.9834129
1.9834129
1.9834129
1.9834129
1.9809699
1.9785267
1.9760838
1.9736408
1.9711978
1.9736408
1.9736408
1.9736408
1.9711978
1.9687546
1.9663117
1.9638687
1.9638687
1.9614255
1.9614255
1.9589826
1.9565396
1.9540966
1.9540966
1.9540966
1.9492105
1.9467674
1.9443245
1.9394383
1.9394383
1.9394383
1.9394383
1.9369954
1.9345524
1.9345524
1.9345524
1.9321092
1.9296663
1.9272233
1.9247801
1.9272233
1.9272233
1.9223372
1.9174513
1.9125651
1.9125651
1.9101222
1.905236
1.905236
1.905236
1.9003501
1.895464
1.893021
1.890578
1.890578
1.890578
1.8881348
1.8856919
1.8832489
1.8808059
1.8783628
1.8734767
1.8710338
1.8685907
1.8637047
1.8637047
1.8661476
1.8637047
1.8612617
1.8588185
1.8563756
1.8514894
1.8490465
1.8441606
1.8417174
1.8392744
1.8368315
1.8319453
1.8295023
1.8319453
1.8319453
1.8295023
1.8221732
1.8172873
1.8172873
1.8172873
1.8148441
1.8099582
1.8075151
1.8050721
1.802629
1.800186
1.7952999
1.790414
1.7855278
1.7855278
1.7855278
1.7830849
1.7806419
1.7757558
1.7708699
1.7684267
1.7659837
1.7635407
1.7562116
1.7537687
1.7513256
1.7488825
1.7439965
1.7366674
1.7342244
1.7317814
1.7293383
1.7293383
1.7268953
1.7220092
1.7171233
1.7146803
1.7122371
1.7073512
1.702465
1.6975791
1.6975791
1.695136
1.692693
1.69025
1.6853639
1.6829209
1.680478
1.6755918
1.6707058
1.6682627
1.6658198
1.6584907
1.6536046
1.6487185
1.6487185
1.6487185
1.6438326
1.6365035
1.6316174
1.6316174
1.6316174
1.6267314
1.6194023
1.6120733
1.6071873
1.6071873
1.6047442
1.5998582
1.594972
1.5925289
1.5876429
1.5827569
1.5803139
1.5778708
1.5729848
1.5656558
1.5607698
1.5583267
1.5583267
1.5558836
1.5509976
1.5485547
1.5436686
1.5387826
1.5314535
1.5265673
1.5241244
1.5216813
1.5167953
1.5143522
1.5094662
1.5070232
1.5021372
1.4996941
1.4948081
1.489922
1.4825929
1.4777069
1.4728209
1.4703779
1.4654918
1.4606057
1.4532766
1.4483906
1.4483906
1.4459475
1.4435046
1.4361755
1.4312894
1.4239604
1.4190744
1.4166313
1.4166313
1.4141884
1.4093022
1.4019732
1.3970872
1.3922011
1.387315
1.382429
1.3799859
1.3750999
1.3726568
1.3677708
1.3628848
1.3579987
1.3506697
1.3433406
1.3384546
1.3384546
1.3360115
1.3335686
1.3311255
1.3262395
1.3213534
1.3164673
1.3091383
1.3018092
1.2944801
1.2920371
1.289594
1.284708
1.279822
1.272493
1.267607
1.2627208
1.2602779
1.2578348
1.2529488
1.2480626
1.2431766
1.2358476
1.2285185
1.2260754
1.2260754
1.2211894
1.2114173
1.1992023
1.1943163
1.1943163
1.1943163
1.1918732
1.1869872
1.179658
1.172329
1.1674429
1.1601138
1.1576709
1.1527847
1.1503417
1.1454557
1.1381266
1.1307976
1.1259116
1.1210254
1.1136963
1.1063672
1.1014812
1.0990382
1.0965952
1.0941522
1.0868231
1.079494
1.074608
1.0697219
1.067279
1.0623928
1.0550637
1.0477347
1.0404056
1.0379626
1.0379626
1.0330765
1.0257475
1.0184184
1.0135324
1.0110894
1.0062033
0.99887425
0.99398816
0.9891021
0.98665905
0.981773
0.97444403
0.9671149
0.9597858
0.9573428
0.9524568
0.94512767
0.94024163
0.9329125
0.9280265
0.92069745
0.9158114
0.9109254
0.90603936
0.9011533
0.89871025
0.8938242
0.8864951
0.87916607
0.87428004
0.86939394
0.8645079
0.85717887
0.8522928
0.8449637
0.8425207
0.8376346
0.8351916
0.8303056
0.8229765
0.8156474
0.8107614
0.80587536
0.79854625
0.7912172
0.7887742
0.7887742
0.7838881
0.77411604
0.7619009
0.7570149
0.75457186
0.75212884
0.74479973
0.7374707
0.73258466
0.72769856
0.72281253
0.7179265
0.7130404
0.70571136
0.70082533
0.6959393
0.6886102
0.6812811
0.67395204
0.671509
0.671509
0.666623
0.65929395
0.65196484
0.64463574
0.6397497
0.6348637
0.62997764
0.6226486
0.6128765
0.60554737
0.60310435
0.60066134
0.5982183
0.5908893
0.58111715
0.5713451
0.566459
0.56157297
0.55668694
0.5542439
0.5518009
0.5469148
0.53958577
0.52981365
0.5249276
0.5200416
0.51759857
0.51026946
0.5029404
0.4956113
0.49072528
0.48828226
0.48339623
0.47851014
0.46873808
0.45896596
0.45407993
0.4516369
0.44675088
0.43942177
0.43209273
0.42476362
0.4198776
0.41010553
0.40521944
0.40277642
0.4003334
0.3978904
0.39056128
0.38323224
0.3759032
0.3710171
0.36857408
0.36368805
0.356359
0.3514729
0.34658688
0.34170085
0.33681482
0.3294857
0.32215667
0.31971365
0.31482756
0.30994153
0.30016947
0.29284036
0.28795433
0.28306827
0.2781822
0.27085316
0.2659671
0.2635241
0.25863802
0.25130898
0.24642292
0.24397989
0.23909384
0.2342078
0.2244357
0.21222058
0.20489152
0.20244849
0.20244849
0.20000547
0.19511941
0.18779035
0.17801824
0.17068918
0.16580313
0.16580313
0.1633601
0.15603104
0.14625895
0.13648684
0.1316008
0.12915778
0.12427173
0.11938568
0.114499636
0.10961358
0.10472754
0.10228451
0.094955444
0.087626375
0.0802973
0.07541125
0.07052521
0.06808218
0.06319614
0.055867065
0.048537992
0.041208923
0.036322877
0.031436827
0.024107754
0.019221708
0.014335662
0.011892639
0.0045635626
-0.0027655065
-0.0076515526
-0.012537599
-0.017423645
-0.022309698
-0.027195737
-0.034524813
-0.04185389
-0.046739936
-0.051625982
-0.056512028
-0.061398074
-0.06628412
-0.0736132
-0.08094226
-0.08582832
-0.088271335
-0.088271335
-0.09315738
-0.10048646
-0.10537249
-0.11270158
-0.12003064
-0.12735972
-0.13224576
-0.13713181
-0.14446089
-0.14934693
-0.15423298
-0.16156207
-0.16889112
-0.17377715
-0.17866321
-0.18110625
-0.1884353
-0.19332136
-0.19820742
-0.20065044
-0.20553647
-0.21042253
-0.21530856
-0.22263764
-0.22996671
-0.23485278
-0.2397388
-0.24462487
-0.2495109
-0.25439698
-0.259283
-0.26416904
-0.26905507
-0.27394116
-0.27638417
-0.2812702
-0.28859925
-0.29837137
-0.30570048
-0.3081435
-0.3105865
-0.31791556
-0.3252446
-0.32768762
-0.3325737
-0.33501673
-0.34234583
-0.34723186
-0.3521179
-0.35700393
-0.35944694
-0.36433303
-0.37166208
-0.3789912
-0.38387722
-0.38876325
-0.39120626
-0.3960923
-0.4009784
-0.40830743
-0.41563654
-0.41807956
-0.42052257
-0.4254086
-0.43518072
-0.44250977
-0.44739586
-0.44983888
-0.4522819
-0.4547249
-0.45961094
-0.46449703
-0.46938306
-0.4742691
-0.47915512
-0.4840412
-0.49137026
-0.4962563
-0.5035854
-0.5084714
-0.51091444
-0.5158005
-0.52068657
-0.5255726
-0.5304586
-0.5353447
-0.53778774
-0.54267377
-0.5451168
-0.5500028
-0.55488884
-0.55977494
-0.56710404
-0.5719901
-0.5768761
-0.5793191
-0.58176214
-0.58420515
-0.5915342
-0.5964203
-0.6013063
-0.6061924
-0.61107844
-0.6184075
-0.62573653
-0.63306564
-0.63550866
-0.64283776
-0.6501668
-0.65505284
-0.6599389
-0.6623819
-0.669711
-0.6745971
-0.6794831
-0.68436915
-0.68681216
-0.69414127
-0.7014703
-0.70635635
-0.7087994
-0.71368545
-0.7185715
-0.72101444
-0.7259006
-0.7307866
-0.73811567
-0.7454448
-0.74788773
-0.7503308
-0.75277376
-0.76010287
-0.767432
-0.772318
-0.7772041
-0.77964705
-0.7845331
-0.7894191
-0.79430515
-0.7991913
-0.8040773
-0.80896336
-0.8114064
-0.8162924
-0.8187355
-0.82606447
-0.8309505
-0.8382796
-0.8431657
-0.8480517
-0.85293776
-0.8578238
-0.86026686
-0.86026686
-0.8627098
-0.86759585
-0.87492496
-0.87736803
-0.87492496
-0.87492496
-0.8822541
-0.8920262
-0.8993552
-0.9066843
-0.9091274
-0.9066843
-0.9091274
-0.91401345
-0.92134243
-0.92622846
-0.9311145
-0.93355757
-0.93355757
-0.9360005
-0.9384436
-0.94332963
-0.94821566
-0.95065874
-0.9579877
-0.9677599
-0.97264594
-0.975089
-0.97997504
-0.9824181
-0.9824181
-0.9848611
-0.9897471
-0.99463314
-0.99951917
-1.0019622
-1.0068482
-1.0117342
-1.0166203
-1.0215063
-1.0239494
-1.0239494
-1.0239494
-1.0263923
-1.0361645
-1.0434936
-1.0459366
-1.0459366
-1.0483797
-1.0532657
-1.0605948
-1.0679238
-1.0703669
-1.0703669
-1.0728098
-1.0752529
-1.0776958
-1.0801389
-1.0825819
-1.0874679
-1.092354
-1.0972401
-1.0972401
-1.0996832
-1.1045692
-1.1070123
-1.1118983
-1.1118983
-1.1143413
-1.1167843
-1.1216704
-1.1265564
-1.1314424
-1.1338855
-1.1338855
-1.1363285
-1.1387715
-1.1436576
-1.1461005
-1.1509866
-1.1534296
-1.1558726
-1.1583157
-1.1632017
-1.1656448
-1.1680877
-1.1705308
-1.1729739
-1.1754168
-1.1778599
-1.1827459
-1.185189
-1.187632
-1.187632
-1.190075
-1.1949611
-1.197404
-1.1998471
-1.1998471
-1.2022902
-1.2071762
-1.2145052
-1.2169483
-1.2193912
-1.2242773
-1.2267203
-1.2291633
-1.2316064
-1.2340494
-1.2340494
-1.2364924
-1.2364924
-1.2389355
-1.2413785
-1.2413785
-1.2462646
-1.2535937
-1.2560366
-1.2560366
-1.2609227
-1.2633657
-1.2682518
-1.2706947
-1.2731378
-1.2780238
-1.2804669
-1.2804669
-1.2804669
-1.2780238
-1.2804669
-1.2829099
-1.2877959
-1.2926819
-1.297568
-1.297568
-1.300011
-1.302454
-1.302454
-1.302454
-1.302454
-1.302454
-1.3073401
-1.3097832
-1.3146693
-1.3171123
-1.3171123
-1.3195553
-1.3219984
-1.3244413
-1.3244413
-1.3244413
-1.3268844
-1.3293273
-1.3342134
-1.3366565
-1.3342134
-1.3342134
-1.3342134
-1.3415425
-1.3439854
-1.3439854
-1.3439854
-1.3439854
-1.3464285
-1.3488716
-1.3513145
-1.3513145
-1.3537576
-1.3562006
-1.3610866
-1.3635297
-1.3635297
-1.3610866
-1.3635297
-1.3659726
-1.3708587
-1.3733017
-1.3757448
-1.3757448
-1.3757448
-1.3733017
-1.3781878
-1.3806309
-1.3830739
-1.3830739
-1.3830739
-1.3855169
-1.38796
-1.390403
-1.390403
-1.392846
-1.3952891
-1.397732
-1.397732
-1.397732
-1.397732
-1.4001751
-1.4050611
-1.4075041
-1.4075041
-1.4075041
-1.4075041
-1.4075041
-1.4123901
-1.4123901
-1.4123901
-1.4099472
-1.4099472
-1.4148332
-1.4197192
-1.4197192
-1.4197192
-1.4197192
-1.4246053
-1.4294913
-1.4294913
-1.4319344
-1.4319344
-1.4343773
-1.4343773
-1.4343773
-1.4319344
-1.4294913
-1.4294913
-1.4319344
-1.4368204
-1.4368204
-1.4392633
-1.4392633
-1.4417064
-1.4417064
-1.4417064
-1.4417064
-1.4441495
-1.4441495
-1.4441495
-1.4441495
-1.4441495
-1.4465925
-1.4465925
-1.4490355
-1.4514786
-1.4514786
-1.4539216
-1.4563646
-1.4588077
-1.4588077
-1.4539216
-1.4490355
-1.4539216
-1.4588077
-1.4612507
-1.4588077
-1.4563646
-1.4563646
-1.4588077
-1.4612507
-1.4612507
-1.4612507
-1.4612507
-1.4612507
-1.4612507
-1.4636936
-1.4636936
-1.4636936
-1.4636936
-1.4685798
-1.4710227
-1.4710227
-1.4685798
-1.4636936
-1.4661368
-1.4710227
-1.4734657
-1.4710227
-1.4685798
-1.4685798
-1.4661368
-1.4685798
-1.4710227
-1.4759089
-1.4759089
-1.4734657
-1.4685798
-1.4685798
-1.4734657
-1.4783518
-1.4759089
-1.4734657
-1.4734657
-1.4759089
-1.4759089
-1.4759089
-1.4734657
-1.4734657
-1.4759089
-1.4759089
-1.4734657
-1.4710227
-1.4685798
-1.4710227
-1.4734657
-1.4759089
-1.4759089
-1.4759089
-1.4759089
-1.4783518
-1.4807948
-1.4807948
-1.4783518
-1.4783518
-1.4759089
-1.4734657
-1.4734657
-1.4759089
-1.4759089
-1.4734657
-1.4710227
-1.4685798
-1.4710227
-1.4734657
-1.4759089
-1.4759089
-1.4734657
-1.4710227
-1.4685798
-1.4685798
-1.4661368
-1.4685798
-1.4710227
-1.4710227
-1.4710227
-1.4685798
-1.4661368
-1.4661368
-1.4661368
-1.4685798
-1.4661368
-1.4661368
-1.4661368
-1.4685798
-1.4685798
-1.4710227
-1.4734657
-1.4734657
-1.4685798
-1.4636936
-1.4612507
-1.4612507
-1.4636936
-1.4636936
-1.4612507
-1.4612507
-1.4612507
-1.4612507
-1.4636936
-1.4661368
-1.4636936
-1.4636936
-1.4612507
-1.4636936
-1.4661368
-1.4612507
-1.4588077
-1.4539216
-1.4539216
-1.4539216
-1.4563646
-1.4588077
-1.4588077
-1.4563646
-1.4514786
-1.4490355
-1.4514786
-1.4514786
-1.4514786
-1.4514786
-1.4490355
-1.4441495
-1.4441495
-1.4441495
-1.4465925
-1.4465925
-1.4417064
-1.4392633
-1.4392633
-1.4392633
-1.4417064
-1.4392633
-1.4368204
-1.4319344
-1.4294913
-1.4319344
-1.4319344
-1.4343773
-1.4319344
-1.4294913
-1.4246053
-1.4197192
-1.4197192
-1.4172761
-1.4172761
-1.4172761
-1.4172761
-1.4172761
-1.4172761
-1.4148332
-1.4148332
-1.4148332
-1.4099472
-1.4075041
-1.4099472
-1.4123901
-1.4099472
-1.402618
-1.3952891
-1.392846
-1.3952891
-1.397732
-1.4001751
-1.4001751
-1.397732
-1.392846
-1.390403
-1.390403
-1.390403
-1.38796
-1.38796
-1.3855169
-1.3830739
-1.3781878
-1.3781878
-1.3781878
-1.3757448
-1.3708587
-1.3684157
-1.3684157
-1.3684157
-1.3684157
-1.3684157
-1.3659726
-1.3610866
-1.3586437
-1.3562006
-1.3562006
-1.3586437
-1.3562006
-1.3537576
-1.3488716
-1.3464285
-1.3464285
-1.3439854
-1.3390994
-1.3366565
-1.3342134
-1.3366565
-1.3366565
-1.3342134
-1.3268844
-1.3268844
-1.3293273
-1.3317704
-1.3293273
-1.3244413
-1.3219984
-1.3195553
-1.3171123
-1.3122262
-1.3073401
-1.3073401
-1.3073401
-1.3073401
-1.3048971
-1.302454
-1.297568
-1.295125
-1.295125
-1.2926819
-1.290239
-1.2877959
-1.285353
-1.2829099
-1.2829099
-1.2804669
-1.2780238
-1.2755809
-1.2731378
-1.2731378
-1.2706947
-1.2706947
-1.2682518
-1.2682518
-1.2682518
-1.2633657
-1.2560366
-1.2535937
-1.2511506
-1.2511506
-1.2511506
-1.2487077
-1.2462646
-1.2462646
-1.2413785
-1.2364924
-1.2340494
-1.2340494
-1.2364924
-1.2340494
-1.2291633
-1.2242773
-1.2242773
-1.2242773
-1.2242773
-1.2193912
-1.2145052
-1.2120622
-1.2120622
-1.2120622
-1.2047331
-1.1998471
-1.1998471
-1.1998471
-1.197404
-1.1949611
-1.190075
-1.187632
-1.185189
-1.180303
-1.1754168
-1.1754168
-1.1778599
-1.1778599
-1.1754168
-1.1705308
-1.1680877
-1.1656448
-1.1656448
-1.1656448
-1.1632017
-1.1558726
-1.1534296
-1.1485436
-1.1485436
-1.1485436
-1.1509866
-1.1461005
-1.1387715
-1.1338855
-1.1314424
-1.1314424
-1.1314424
-1.1289995
-1.1265564
-1.1241133
-1.1241133
-1.1241133
-1.1192273
-1.1118983
-1.1070123
-1.1045692
-1.1045692
-1.1021261
-1.1021261
-1.0996832
-1.0972401
-1.094797
-1.094797
-1.092354
-1.085025
-1.0801389
-1.0776958
-1.0752529
-1.0752529
-1.0776958
-1.0776958
-1.0728098
-1.0703669
-1.0679238
-1.0679238
-1.0679238
-1.0630378
-1.0557088
-1.0483797
-1.0483797
-1.0483797
-1.0483797
-1.0459366
-1.0410506
-1.0386076
-1.0386076
-1.0386076
-1.0361645
-1.0312785
-1.0263923
-1.0239494
-1.0215063
-1.0190634
-1.0190634
-1.0190634
-1.0190634
-1.0141772
-1.0092912
-1.0068482
-1.0068482
-1.0019622
-0.9970762
-0.9921902
-0.9897471
-0.9897471
-0.9897471
-0.98730415
-0.9824181
-0.97997504
-0.97997504
