# Supplementary material for: Performances of the PIPER scalable child human body model in accident reconstruction
Source: PLoS One. 2017 Nov 14;12(11):e0187916. doi: 10.1371/journal.pone.0187916 (PMC5685610; doi:10.1371/journal.pone.0187916)
Supplement: S3 Data — This zip folder contains input accelerations for reproducibility of the accident reconstruction. Also, the readings from the dummy sensor are reported for reproducibility of the calculations. (ZIP) [file pone.0187916.s011.zip › CHANNEL/RAC03.025]

Test object number          :1
Name of the channel         :
Laboratory channel code     :16NECKLO00Q6FOXP
Customer channel code       :16NECKLO00Q6FOXP
Channel code                :16NECKLO00Q6FOXP
Unit                        :kN
Direction                   :X
Dimension                   :FO
Transducer type             :Q3LN-136/X/FO
Pre-filter type             :4000Hz 6pole Butterworth (device internal)
Cut off frequency           :4000.0
Channel frequency class     :2000
Channel amplitude class     :5.0
Reference channel           :implicit
Reference channel name      :NOVALUE
Data source                 :transducer
Data status                 :ok
Sampling interval           :5.0E-5
Bit resolution              :16
.ValidationRemark           :Seulement la gamme [-0.4096 sec; 40.0 sec] a �t� lue. Gamme demand�e: [-6.0 sec; 40.0 sec].
Time of first sample        :-0.2
Number of samples           :14000
First global maximum value  :1.6631323
Time of maximum value       :0.08035
First global minimum value  :-1.5178598
Time of minimum value       :0.09964998
Start offset interval       :-0.1
End offset interval         :-0.05
-0.0016331649
-0.001938486
-0.001938486
-0.0017858255
-0.0016331649
-0.0017858255
-0.002091147
-0.002091147
-0.001938486
-0.001938486
-0.001938486
-0.0017858255
-0.0016331649
-0.0016331649
-0.0017858255
-0.0017858255
-0.0017858255
-0.0017858255
-0.0017858255
-0.0017858255
-0.001938486
-0.001938486
-0.002091147
-0.002091147
-0.001938486
-0.001938486
-0.0017858255
-0.0016331649
-0.0016331649
-0.0017858255
-0.001938486
-0.001938486
-0.002091147
-0.002091147
-0.002091147
-0.002091147
-0.002091147
-0.001938486
-0.002091147
-0.002091147
-0.0017858255
-0.0016331649
-0.0016331649
-0.001938486
-0.002091147
-0.001938486
-0.0016331649
-0.0016331649
-0.0017858255
-0.0017858255
-0.0014805037
-0.0011751824
-0.0013278432
-0.0014805037
-0.0016331649
-0.0016331649
-0.0014805037
-0.0013278432
-0.0013278432
-0.0013278432
-0.0013278432
-0.0013278432
-0.0013278432
-0.0013278432
-0.0013278432
-0.0013278432
-0.0014805037
-0.0014805037
-0.0014805037
-0.0014805037
-0.0014805037
-0.0014805037
-0.0016331649
-0.0017858255
-0.0017858255
-0.0014805037
-0.0011751824
-0.0011751824
-0.0011751824
-0.0013278432
-0.0013278432
-0.0013278432
-0.0013278432
-0.0014805037
-0.0014805037
-0.0014805037
-0.0014805037
-0.0014805037
-0.0011751824
-0.0010225216
-0.0010225216
-0.0011751824
-0.0013278432
-0.0013278432
-0.0011751824
-0.0011751824
-0.0011751824
-0.0013278432
-0.0014805037
-0.0017858255
-0.001938486
-0.0017858255
-0.0014805037
-0.0011751824
-0.0011751824
-0.0014805037
-0.0016331649
-0.0014805037
-0.0011751824
-8.698609E-4
-0.0011751824
-0.0014805037
-0.0016331649
-0.0017858255
-0.0016331649
-0.0013278432
-0.0011751824
-0.0013278432
-0.0014805037
-0.0014805037
-0.0013278432
-0.0010225216
-0.0010225216
-0.0010225216
-0.0011751824
-0.0011751824
-0.0011751824
-0.0011751824
-0.0013278432
-0.0013278432
-0.0013278432
-0.0013278432
-0.0013278432
-0.0014805037
-0.0013278432
-0.0013278432
-0.0011751824
-0.0011751824
-0.0010225216
-0.0010225216
-0.0011751824
-0.0016331649
-0.001938486
-0.001938486
-0.0017858255
-0.0014805037
-0.0011751824
-0.0010225216
-0.0011751824
-0.0014805037
-0.0013278432
-0.0011751824
-0.0010225216
-0.0010225216
-8.698609E-4
-0.0011751824
-0.0014805037
-0.0016331649
-0.0016331649
-0.0016331649
-0.0016331649
-0.0016331649
-0.0016331649
-0.0014805037
-0.0013278432
-0.0013278432
-0.0014805037
-0.0016331649
-0.0016331649
-0.0013278432
-0.0011751824
-0.0011751824
-0.0011751824
-0.0013278432
-0.0014805037
-0.0014805037
-0.0014805037
-0.0014805037
-0.0014805037
-0.0016331649
-0.0016331649
-0.0016331649
-0.0016331649
-0.0016331649
-0.0014805037
-0.0013278432
-0.0011751824
-0.0011751824
-0.0014805037
-0.0016331649
-0.0016331649
-0.0013278432
-0.0011751824
-0.0011751824
-0.0014805037
-0.0016331649
-0.0017858255
-0.0016331649
-0.0014805037
-0.0014805037
-0.0014805037
-0.0016331649
-0.0016331649
-0.0016331649
-0.0014805037
-0.0014805037
-0.0014805037
-0.0014805037
-0.0016331649
-0.0016331649
-0.0014805037
-0.0013278432
-0.0013278432
-0.0014805037
-0.0017858255
-0.0017858255
-0.001938486
-0.0017858255
-0.0017858255
-0.0016331649
-0.0014805037
-0.0014805037
-0.0014805037
-0.0014805037
-0.0014805037
-0.0014805037
-0.0017858255
-0.001938486
-0.001938486
-0.0017858255
-0.0016331649
-0.0016331649
-0.0014805037
-0.0014805037
-0.0016331649
-0.0017858255
-0.001938486
-0.0017858255
-0.0017858255
-0.0016331649
-0.0016331649
-0.0014805037
-0.0014805037
-0.0014805037
-0.0014805037
-0.0016331649
-0.001938486
-0.002091147
-0.001938486
-0.0017858255
-0.0017858255
-0.001938486
-0.001938486
-0.0017858255
-0.0016331649
-0.0014805037
-0.0016331649
-0.001938486
-0.002091147
-0.001938486
-0.0017858255
-0.0016331649
-0.0016331649
-0.0016331649
-0.0016331649
-0.0017858255
-0.001938486
-0.001938486
-0.001938486
-0.001938486
-0.001938486
-0.0016331649
-0.0011751824
-0.0010225216
-0.0011751824
-0.0014805037
-0.0017858255
-0.0017858255
-0.0017858255
-0.0016331649
-0.0016331649
-0.0016331649
-0.0016331649
-0.0017858255
-0.0017858255
-0.0017858255
-0.0017858255
-0.0016331649
-0.0014805037
-0.0016331649
-0.0016331649
-0.0014805037
-0.0013278432
-0.0014805037
-0.0016331649
-0.0017858255
-0.0016331649
-0.0016331649
-0.0016331649
-0.0017858255
-0.0017858255
-0.0016331649
-0.0016331649
-0.0017858255
-0.0017858255
-0.0016331649
-0.0014805037
-0.0014805037
-0.0016331649
-0.0016331649
-0.0016331649
-0.0014805037
-0.0016331649
-0.0017858255
-0.001938486
-0.001938486
-0.0014805037
-0.0011751824
-0.0011751824
-0.0014805037
-0.0016331649
-0.0014805037
-0.0016331649
-0.0017858255
-0.001938486
-0.001938486
-0.0017858255
-0.001938486
-0.001938486
-0.001938486
-0.0017858255
-0.0016331649
-0.0014805037
-0.0014805037
-0.0016331649
-0.0017858255
-0.0017858255
-0.0017858255
-0.0016331649
-0.0016331649
-0.0014805037
-0.0014805037
-0.0016331649
-0.0016331649
-0.0016331649
-0.0016331649
-0.0014805037
-0.0016331649
-0.0016331649
-0.0014805037
-0.0013278432
-0.0011751824
-0.0013278432
-0.0013278432
-0.0014805037
-0.0016331649
-0.0017858255
-0.0016331649
-0.0014805037
-0.0014805037
-0.0017858255
-0.0017858255
-0.0016331649
-0.0014805037
-0.0016331649
-0.0017858255
-0.0017858255
-0.0016331649
-0.0014805037
-0.0013278432
-0.0013278432
-0.0013278432
-0.0014805037
-0.0014805037
-0.0011751824
-0.0010225216
-0.0011751824
-0.0011751824
-0.0010225216
-8.698609E-4
-8.698609E-4
-0.0011751824
-0.0013278432
-0.0011751824
-8.698609E-4
-8.698609E-4
-0.0010225216
-0.0011751824
-0.0011751824
-8.698609E-4
-8.698609E-4
-0.0011751824
-0.0014805037
-0.0013278432
-0.0011751824
-8.698609E-4
-7.172001E-4
-7.172001E-4
-8.698609E-4
-0.0011751824
-0.0013278432
-0.0013278432
-0.0011751824
-0.0013278432
-0.0013278432
-0.0013278432
-0.0010225216
-8.698609E-4
-0.0010225216
-0.0010225216
-8.698609E-4
-7.172001E-4
-0.0010225216
-0.0013278432
-0.0013278432
-0.0011751824
-0.0010225216
-0.0011751824
-0.0010225216
-8.698609E-4
-8.698609E-4
-8.698609E-4
-0.0011751824
-0.0013278432
-0.0011751824
-0.0011751824
-0.0010225216
-8.698609E-4
-7.172001E-4
-8.698609E-4
-0.0011751824
-0.0014805037
-0.0016331649
-0.0014805037
-0.0010225216
-8.698609E-4
-7.172001E-4
-7.172001E-4
-8.698609E-4
-0.0010225216
-0.0011751824
-0.0013278432
-0.0011751824
-0.0011751824
-0.0010225216
-8.698609E-4
-0.0010225216
-0.0011751824
-0.0013278432
-0.0011751824
-8.698609E-4
-8.698609E-4
-8.698609E-4
-8.698609E-4
-0.0010225216
-0.0010225216
-0.0010225216
-0.0010225216
-0.0010225216
-0.0010225216
-0.0011751824
-0.0014805037
-0.0016331649
-0.0014805037
-0.0011751824
-0.0010225216
-8.698609E-4
-0.0010225216
-0.0010225216
-0.0011751824
-0.0013278432
-0.0014805037
-0.0011751824
-0.0010225216
-0.0010225216
-0.0010225216
-0.0010225216
-8.698609E-4
-7.172001E-4
-7.172001E-4
-0.0010225216
-0.0013278432
-0.0014805037
-0.0014805037
-0.0014805037
-0.0014805037
-0.0016331649
-0.0017858255
-0.0016331649
-0.0013278432
-0.0010225216
-0.0010225216
-0.0013278432
-0.0014805037
-0.0017858255
-0.001938486
-0.002091147
-0.001938486
-0.0016331649
-0.0013278432
-0.0013278432
-0.0014805037
-0.0016331649
-0.0016331649
-0.0017858255
-0.0017858255
-0.0017858255
-0.0017858255
-0.0016331649
-0.0017858255
-0.0016331649
-0.0016331649
-0.0016331649
-0.0017858255
-0.001938486
-0.002091147
-0.001938486
-0.001938486
-0.001938486
-0.002091147
-0.001938486
-0.0017858255
-0.0014805037
-0.0014805037
-0.001938486
-0.0022438075
-0.0022438075
-0.001938486
-0.001938486
-0.001938486
-0.001938486
-0.001938486
-0.0017858255
-0.001938486
-0.002091147
-0.0022438075
-0.002396468
-0.002396468
-0.0022438075
-0.001938486
-0.0017858255
-0.001938486
-0.0022438075
-0.002396468
-0.002396468
-0.0022438075
-0.002396468
-0.0025491295
-0.0025491295
-0.00270179
-0.0025491295
-0.0025491295
-0.0025491295
-0.00270179
-0.0025491295
-0.0022438075
-0.002091147
-0.0022438075
-0.0025491295
-0.0025491295
-0.0025491295
-0.0025491295
-0.00270179
-0.00270179
-0.0025491295
-0.0025491295
-0.0025491295
-0.0025491295
-0.0025491295
-0.00270179
-0.0028544506
-0.0030071116
-0.0028544506
-0.0025491295
-0.00270179
-0.0028544506
-0.0030071116
-0.0030071116
-0.00270179
-0.00270179
-0.0030071116
-0.0033124327
-0.0033124327
-0.0028544506
-0.002396468
-0.002396468
-0.0025491295
-0.0030071116
-0.0033124327
-0.0031597721
-0.0030071116
-0.0028544506
-0.0028544506
-0.0030071116
-0.0030071116
-0.0030071116
-0.0030071116
-0.0028544506
-0.00270179
-0.00270179
-0.0030071116
-0.0031597721
-0.0031597721
-0.0031597721
-0.0031597721
-0.0031597721
-0.0033124327
-0.0034650937
-0.0034650937
-0.0033124327
-0.0030071116
-0.0030071116
-0.0031597721
-0.0034650937
-0.0033124327
-0.0031597721
-0.0031597721
-0.0031597721
-0.0033124327
-0.0033124327
-0.0034650937
-0.0034650937
-0.0034650937
-0.0033124327
-0.0033124327
-0.0034650937
-0.0034650937
-0.0033124327
-0.0031597721
-0.0033124327
-0.0033124327
-0.0031597721
-0.0031597721
-0.0031597721
-0.0031597721
-0.0030071116
-0.0028544506
-0.0030071116
-0.0033124327
-0.0034650937
-0.0034650937
-0.0033124327
-0.0031597721
-0.0031597721
-0.0033124327
-0.0034650937
-0.0036177542
-0.0034650937
-0.0034650937
-0.0034650937
-0.0033124327
-0.0033124327
-0.0033124327
-0.0033124327
-0.0033124327
-0.0033124327
-0.0033124327
-0.0033124327
-0.0033124327
-0.0031597721
-0.0031597721
-0.0033124327
-0.0033124327
-0.0033124327
-0.0031597721
-0.0030071116
-0.0028544506
-0.0030071116
-0.0031597721
-0.0033124327
-0.0034650937
-0.0034650937
-0.0034650937
-0.0031597721
-0.0031597721
-0.0034650937
-0.0036177542
-0.0036177542
-0.0031597721
-0.0030071116
-0.0028544506
-0.0031597721
-0.0033124327
-0.0031597721
-0.0030071116
-0.0028544506
-0.0031597721
-0.0031597721
-0.0030071116
-0.0028544506
-0.00270179
-0.0028544506
-0.0030071116
-0.0030071116
-0.0030071116
-0.0028544506
-0.0028544506
-0.0030071116
-0.0030071116
-0.0031597721
-0.0030071116
-0.0030071116
-0.0030071116
-0.0033124327
-0.0034650937
-0.0036177542
-0.0034650937
-0.0031597721
-0.0031597721
-0.0031597721
-0.0034650937
-0.0036177542
-0.0034650937
-0.0031597721
-0.0030071116
-0.0030071116
-0.0030071116
-0.0028544506
-0.0030071116
-0.0031597721
-0.0033124327
-0.0031597721
-0.00270179
-0.0025491295
-0.0028544506
-0.0031597721
-0.0033124327
-0.0031597721
-0.0031597721
-0.0030071116
-0.0031597721
-0.0031597721
-0.0031597721
-0.0030071116
-0.0028544506
-0.0028544506
-0.0028544506
-0.0028544506
-0.0030071116
-0.0030071116
-0.0030071116
-0.0030071116
-0.0030071116
-0.00270179
-0.00270179
-0.0028544506
-0.0033124327
-0.0033124327
-0.0030071116
-0.0028544506
-0.0028544506
-0.0030071116
-0.0028544506
-0.0028544506
-0.0028544506
-0.0028544506
-0.0030071116
-0.0030071116
-0.0030071116
-0.0030071116
-0.0030071116
-0.0028544506
-0.00270179
-0.00270179
-0.00270179
-0.00270179
-0.0030071116
-0.0031597721
-0.0033124327
-0.0030071116
-0.0028544506
-0.0030071116
-0.0031597721
-0.0033124327
-0.0031597721
-0.0028544506
-0.00270179
-0.0025491295
-0.0028544506
-0.0030071116
-0.0030071116
-0.0028544506
-0.0028544506
-0.0028544506
-0.0031597721
-0.0033124327
-0.0031597721
-0.0030071116
-0.0028544506
-0.00270179
-0.00270179
-0.0028544506
-0.0028544506
-0.0025491295
-0.0025491295
-0.0025491295
-0.0025491295
-0.0025491295
-0.0028544506
-0.0030071116
-0.0031597721
-0.0030071116
-0.00270179
-0.002396468
-0.002396468
-0.002396468
-0.0025491295
-0.0025491295
-0.002396468
-0.002396468
-0.002396468
-0.0025491295
-0.0030071116
-0.0034650937
-0.0034650937
-0.0031597721
-0.0028544506
-0.00270179
-0.0028544506
-0.0028544506
-0.0030071116
-0.0028544506
-0.00270179
-0.00270179
-0.0028544506
-0.0030071116
-0.0030071116
-0.0030071116
-0.0028544506
-0.0025491295
-0.002396468
-0.002396468
-0.0025491295
-0.0028544506
-0.0028544506
-0.0028544506
-0.0028544506
-0.0030071116
-0.0030071116
-0.0028544506
-0.0028544506
-0.0031597721
-0.0031597721
-0.0031597721
-0.0030071116
-0.0030071116
-0.0030071116
-0.0031597721
-0.0031597721
-0.0030071116
-0.0028544506
-0.0028544506
-0.0031597721
-0.0033124327
-0.0033124327
-0.0031597721
-0.0030071116
-0.0030071116
-0.0031597721
-0.0030071116
-0.0028544506
-0.0028544506
-0.0030071116
-0.0031597721
-0.0030071116
-0.0030071116
-0.0031597721
-0.0034650937
-0.0034650937
-0.0031597721
-0.0030071116
-0.0028544506
-0.00270179
-0.00270179
-0.0030071116
-0.0034650937
-0.0034650937
-0.0034650937
-0.0031597721
-0.0030071116
-0.0030071116
-0.0033124327
-0.0034650937
-0.0036177542
-0.0034650937
-0.0031597721
-0.0031597721
-0.0033124327
-0.0034650937
-0.0033124327
-0.0031597721
-0.0034650937
-0.003923076
-0.0040757367
-0.003923076
-0.0034650937
-0.0031597721
-0.0031597721
-0.0034650937
-0.0036177542
-0.0037704152
-0.0037704152
-0.0036177542
-0.0034650937
-0.0033124327
-0.0034650937
-0.0034650937
-0.0036177542
-0.0037704152
-0.0036177542
-0.0034650937
-0.0034650937
-0.0034650937
-0.0036177542
-0.0036177542
-0.0034650937
-0.0034650937
-0.0034650937
-0.0034650937
-0.0034650937
-0.0034650937
-0.0033124327
-0.0033124327
-0.0034650937
-0.0036177542
-0.0037704152
-0.0037704152
-0.0037704152
-0.0036177542
-0.0036177542
-0.0037704152
-0.003923076
-0.0040757367
-0.003923076
-0.0037704152
-0.0036177542
-0.0036177542
-0.0037704152
-0.0037704152
-0.003923076
-0.0037704152
-0.0036177542
-0.0033124327
-0.0033124327
-0.0034650937
-0.0036177542
-0.0036177542
-0.0036177542
-0.0034650937
-0.0036177542
-0.0037704152
-0.0037704152
-0.0037704152
-0.0037704152
-0.0037704152
-0.0036177542
-0.0034650937
-0.0034650937
-0.0036177542
-0.0037704152
-0.003923076
-0.003923076
-0.003923076
-0.003923076
-0.003923076
-0.003923076
-0.003923076
-0.003923076
-0.0040757367
-0.0042283973
-0.0042283973
-0.0040757367
-0.003923076
-0.003923076
-0.003923076
-0.003923076
-0.0040757367
-0.0042283973
-0.0042283973
-0.0040757367
-0.0040757367
-0.0040757367
-0.0040757367
-0.0040757367
-0.003923076
-0.0040757367
-0.0040757367
-0.003923076
-0.0040757367
-0.0040757367
-0.0042283973
-0.0043810583
-0.0043810583
-0.0042283973
-0.0042283973
-0.0040757367
-0.0040757367
-0.0040757367
-0.0040757367
-0.0040757367
-0.0042283973
-0.0042283973
-0.0040757367
-0.0042283973
-0.0042283973
-0.0040757367
-0.0040757367
-0.0042283973
-0.0043810583
-0.0043810583
-0.0042283973
-0.0042283973
-0.0042283973
-0.0043810583
-0.0042283973
-0.0040757367
-0.0040757367
-0.0042283973
-0.004533719
-0.0043810583
-0.0043810583
-0.004533719
-0.0046863793
-0.004533719
-0.0043810583
-0.0042283973
-0.0043810583
-0.004533719
-0.004533719
-0.004533719
-0.004533719
-0.0043810583
-0.0043810583
-0.004533719
-0.0046863793
-0.0046863793
-0.0043810583
-0.0042283973
-0.0043810583
-0.004533719
-0.004533719
-0.004533719
-0.004533719
-0.0043810583
-0.004533719
-0.0046863793
-0.0046863793
-0.0046863793
-0.0048390403
-0.0048390403
-0.0048390403
-0.0046863793
-0.004533719
-0.0043810583
-0.0043810583
-0.004533719
-0.004533719
-0.0043810583
-0.004533719
-0.0046863793
-0.0043810583
-0.0040757367
-0.003923076
-0.0040757367
-0.0043810583
-0.0043810583
-0.0042283973
-0.0043810583
-0.004533719
-0.0046863793
-0.004533719
-0.0042283973
-0.0040757367
-0.0040757367
-0.0042283973
-0.0043810583
-0.0043810583
-0.004533719
-0.004533719
-0.0046863793
-0.0046863793
-0.0046863793
-0.004533719
-0.0043810583
-0.0042283973
-0.0042283973
-0.0043810583
-0.0043810583
-0.0042283973
-0.0043810583
-0.004533719
-0.0046863793
-0.0046863793
-0.004533719
-0.004533719
-0.0046863793
-0.004533719
-0.0043810583
-0.0040757367
-0.0040757367
-0.0043810583
-0.0043810583
-0.0042283973
-0.0042283973
-0.004533719
-0.0043810583
-0.0042283973
-0.0040757367
-0.0042283973
-0.0043810583
-0.0043810583
-0.004533719
-0.0046863793
-0.004533719
-0.0043810583
-0.0040757367
-0.0042283973
-0.0043810583
-0.004533719
-0.004533719
-0.0042283973
-0.0042283973
-0.0042283973
-0.0043810583
-0.004533719
-0.0046863793
-0.0046863793
-0.0046863793
-0.004533719
-0.0043810583
-0.0042283973
-0.0043810583
-0.0043810583
-0.0042283973
-0.0042283973
-0.0042283973
-0.0042283973
-0.0042283973
-0.0042283973
-0.0040757367
-0.0042283973
-0.0043810583
-0.004533719
-0.004533719
-0.0043810583
-0.0042283973
-0.0042283973
-0.0043810583
-0.0043810583
-0.0043810583
-0.0042283973
-0.0042283973
-0.0043810583
-0.004533719
-0.004533719
-0.0042283973
-0.0042283973
-0.0043810583
-0.0046863793
-0.0046863793
-0.004533719
-0.0043810583
-0.0043810583
-0.0043810583
-0.004533719
-0.004533719
-0.0043810583
-0.0042283973
-0.0042283973
-0.0043810583
-0.0043810583
-0.0042283973
-0.0042283973
-0.0043810583
-0.0046863793
-0.0048390403
-0.0046863793
-0.0043810583
-0.0042283973
-0.0042283973
-0.0043810583
-0.004533719
-0.004533719
-0.004533719
-0.0046863793
-0.0046863793
-0.0046863793
-0.0046863793
-0.0048390403
-0.0048390403
-0.004533719
-0.0042283973
-0.0042283973
-0.0042283973
-0.0042283973
-0.0043810583
-0.004533719
-0.004533719
-0.0043810583
-0.0043810583
-0.0043810583
-0.004533719
-0.004533719
-0.0046863793
-0.0046863793
-0.0046863793
-0.004533719
-0.0043810583
-0.004533719
-0.004533719
-0.0046863793
-0.0048390403
-0.0046863793
-0.004533719
-0.0043810583
-0.004533719
-0.0046863793
-0.004533719
-0.0043810583
-0.004533719
-0.0046863793
-0.0048390403
-0.0048390403
-0.0049917013
-0.0049917013
-0.0046863793
-0.0043810583
-0.0042283973
-0.0043810583
-0.0046863793
-0.0048390403
-0.0048390403
-0.0046863793
-0.004533719
-0.004533719
-0.0043810583
-0.0043810583
-0.0042283973
-0.0042283973
-0.0043810583
-0.004533719
-0.0048390403
-0.0049917013
-0.0046863793
-0.004533719
-0.0046863793
-0.0048390403
-0.004533719
-0.0043810583
-0.004533719
-0.004533719
-0.0043810583
-0.0042283973
-0.0043810583
-0.0043810583
-0.0042283973
-0.003923076
-0.003923076
-0.0042283973
-0.004533719
-0.0046863793
-0.004533719
-0.0043810583
-0.0042283973
-0.0042283973
-0.0042283973
-0.0040757367
-0.0040757367
-0.003923076
-0.003923076
-0.0040757367
-0.0042283973
-0.0043810583
-0.0043810583
-0.0043810583
-0.0042283973
-0.0040757367
-0.0040757367
-0.0042283973
-0.0042283973
-0.0042283973
-0.0040757367
-0.0040757367
-0.0040757367
-0.0042283973
-0.0040757367
-0.003923076
-0.003923076
-0.0040757367
-0.0040757367
-0.0040757367
-0.003923076
-0.003923076
-0.0040757367
-0.0042283973
-0.0043810583
-0.0042283973
-0.003923076
-0.0037704152
-0.0037704152
-0.003923076
-0.003923076
-0.0037704152
-0.0037704152
-0.003923076
-0.003923076
-0.0037704152
-0.0034650937
-0.0034650937
-0.0037704152
-0.0042283973
-0.0042283973
-0.003923076
-0.0037704152
-0.0037704152
-0.0037704152
-0.0037704152
-0.0037704152
-0.0036177542
-0.0034650937
-0.0034650937
-0.0036177542
-0.0037704152
-0.0037704152
-0.0036177542
-0.0034650937
-0.0034650937
-0.0034650937
-0.0034650937
-0.0034650937
-0.0034650937
-0.0034650937
-0.0036177542
-0.0036177542
-0.0033124327
-0.0033124327
-0.0034650937
-0.0037704152
-0.0037704152
-0.0034650937
-0.0033124327
-0.0033124327
-0.0034650937
-0.0036177542
-0.0036177542
-0.0036177542
-0.0034650937
-0.0030071116
-0.0028544506
-0.0030071116
-0.0034650937
-0.0036177542
-0.0034650937
-0.0031597721
-0.0031597721
-0.0034650937
-0.0036177542
-0.0036177542
-0.0036177542
-0.0034650937
-0.0033124327
-0.0031597721
-0.0030071116
-0.0030071116
-0.0031597721
-0.0034650937
-0.0036177542
-0.0036177542
-0.0033124327
-0.0033124327
-0.0033124327
-0.0033124327
-0.0031597721
-0.0030071116
-0.0031597721
-0.0033124327
-0.0034650937
-0.0033124327
-0.0034650937
-0.0034650937
-0.0034650937
-0.0033124327
-0.0028544506
-0.00270179
-0.0028544506
-0.0031597721
-0.0036177542
-0.0034650937
-0.0033124327
-0.0031597721
-0.0030071116
-0.0030071116
-0.0028544506
-0.0030071116
-0.0030071116
-0.0030071116
-0.0030071116
-0.0033124327
-0.0036177542
-0.0036177542
-0.0034650937
-0.0033124327
-0.0033124327
-0.0034650937
-0.0033124327
-0.0031597721
-0.0030071116
-0.0030071116
-0.0028544506
-0.0028544506
-0.0030071116
-0.0031597721
-0.0033124327
-0.0033124327
-0.0030071116
-0.0030071116
-0.0031597721
-0.0030071116
-0.0028544506
-0.00270179
-0.0025491295
-0.00270179
-0.00270179
-0.00270179
-0.0028544506
-0.0030071116
-0.0033124327
-0.0033124327
-0.0033124327
-0.0031597721
-0.0033124327
-0.0033124327
-0.0033124327
-0.0033124327
-0.0031597721
-0.0031597721
-0.0031597721
-0.0031597721
-0.0033124327
-0.0031597721
-0.0031597721
-0.0030071116
-0.0028544506
-0.00270179
-0.0028544506
-0.0030071116
-0.0031597721
-0.0034650937
-0.0034650937
-0.0033124327
-0.0030071116
-0.0030071116
-0.0028544506
-0.00270179
-0.0025491295
-0.00270179
-0.0030071116
-0.0033124327
-0.0033124327
-0.0031597721
-0.0028544506
-0.0030071116
-0.0031597721
-0.0031597721
-0.0033124327
-0.0033124327
-0.0031597721
-0.0031597721
-0.0033124327
-0.0034650937
-0.0036177542
-0.0033124327
-0.0030071116
-0.0028544506
-0.0028544506
-0.0030071116
-0.0031597721
-0.0031597721
-0.0031597721
-0.0030071116
-0.0028544506
-0.0030071116
-0.0031597721
-0.0031597721
-0.0031597721
-0.0028544506
-0.00270179
-0.0028544506
-0.0030071116
-0.0033124327
-0.0033124327
-0.0031597721
-0.0030071116
-0.0030071116
-0.0031597721
-0.0033124327
-0.0033124327
-0.0033124327
-0.0034650937
-0.0034650937
-0.0033124327
-0.0033124327
-0.0034650937
-0.0036177542
-0.0034650937
-0.0034650937
-0.0034650937
-0.0034650937
-0.0033124327
-0.0033124327
-0.0033124327
-0.0034650937
-0.0036177542
-0.0036177542
-0.0036177542
-0.0034650937
-0.0031597721
-0.0028544506
-0.00270179
-0.0028544506
-0.0031597721
-0.0036177542
-0.0037704152
-0.0036177542
-0.0034650937
-0.0034650937
-0.0036177542
-0.0036177542
-0.0036177542
-0.0036177542
-0.0036177542
-0.0034650937
-0.0033124327
-0.0034650937
-0.0036177542
-0.0037704152
-0.0036177542
-0.0036177542
-0.0037704152
-0.0037704152
-0.0034650937
-0.0033124327
-0.0031597721
-0.0033124327
-0.0034650937
-0.0034650937
-0.0036177542
-0.003923076
-0.003923076
-0.0037704152
-0.0036177542
-0.0034650937
-0.0034650937
-0.0036177542
-0.0036177542
-0.0037704152
-0.0036177542
-0.0034650937
-0.0034650937
-0.0034650937
-0.0034650937
-0.0034650937
-0.0034650937
-0.0036177542
-0.0036177542
-0.0036177542
-0.0036177542
-0.003923076
-0.0040757367
-0.003923076
-0.0037704152
-0.0036177542
-0.0036177542
-0.0036177542
-0.0037704152
-0.0036177542
-0.0033124327
-0.0031597721
-0.0031597721
-0.0033124327
-0.0034650937
-0.0037704152
-0.003923076
-0.003923076
-0.0037704152
-0.0036177542
-0.0036177542
-0.0036177542
-0.0037704152
-0.003923076
-0.003923076
-0.0037704152
-0.0034650937
-0.0031597721
-0.0031597721
-0.0033124327
-0.0036177542
-0.0036177542
-0.0036177542
-0.0036177542
-0.0037704152
-0.0037704152
-0.0036177542
-0.0036177542
-0.0036177542
-0.0037704152
-0.0037704152
-0.0037704152
-0.0037704152
-0.0037704152
-0.0036177542
-0.0034650937
-0.0034650937
-0.0034650937
-0.0034650937
-0.0034650937
-0.0034650937
-0.0031597721
-0.0031597721
-0.0031597721
-0.0034650937
-0.0036177542
-0.0036177542
-0.0036177542
-0.0034650937
-0.0034650937
-0.0034650937
-0.0036177542
-0.0036177542
-0.0034650937
-0.0033124327
-0.0033124327
-0.0033124327
-0.0033124327
-0.0033124327
-0.0033124327
-0.0033124327
-0.0033124327
-0.0034650937
-0.0034650937
-0.0033124327
-0.0033124327
-0.0033124327
-0.0034650937
-0.0034650937
-0.0033124327
-0.0030071116
-0.0030071116
-0.0033124327
-0.0034650937
-0.0033124327
-0.0033124327
-0.0031597721
-0.0030071116
-0.0030071116
-0.0030071116
-0.0031597721
-0.0033124327
-0.0033124327
-0.0031597721
-0.0028544506
-0.0028544506
-0.0030071116
-0.0031597721
-0.0033124327
-0.0033124327
-0.0033124327
-0.0031597721
-0.0030071116
-0.0030071116
-0.0031597721
-0.0033124327
-0.0033124327
-0.0033124327
-0.0031597721
-0.0030071116
-0.0028544506
-0.0028544506
-0.0028544506
-0.0030071116
-0.0030071116
-0.0028544506
-0.0028544506
-0.0030071116
-0.0031597721
-0.0031597721
-0.0031597721
-0.0030071116
-0.0031597721
-0.0033124327
-0.0033124327
-0.0030071116
-0.0028544506
-0.0028544506
-0.0030071116
-0.0031597721
-0.0030071116
-0.0028544506
-0.00270179
-0.00270179
-0.00270179
-0.00270179
-0.00270179
-0.00270179
-0.00270179
-0.00270179
-0.0025491295
-0.0025491295
-0.00270179
-0.0028544506
-0.00270179
-0.00270179
-0.0028544506
-0.0030071116
-0.0030071116
-0.0028544506
-0.0028544506
-0.00270179
-0.0025491295
-0.002396468
-0.002396468
-0.0025491295
-0.002396468
-0.0022438075
-0.0022438075
-0.002396468
-0.0025491295
-0.0025491295
-0.0025491295
-0.002396468
-0.002396468
-0.002396468
-0.0025491295
-0.00270179
-0.00270179
-0.0025491295
-0.0022438075
-0.002396468
-0.00270179
-0.0028544506
-0.00270179
-0.002091147
-0.0017858255
-0.001938486
-0.002091147
-0.0022438075
-0.0022438075
-0.002091147
-0.0022438075
-0.002396468
-0.002396468
-0.002396468
-0.002396468
-0.002396468
-0.002396468
-0.002396468
-0.002091147
-0.001938486
-0.002091147
-0.002396468
-0.0025491295
-0.0025491295
-0.002396468
-0.0022438075
-0.0017858255
-0.0016331649
-0.0017858255
-0.002091147
-0.002091147
-0.001938486
-0.001938486
-0.002091147
-0.002091147
-0.002091147
-0.0022438075
-0.002091147
-0.002091147
-0.0022438075
-0.002396468
-0.002396468
-0.002396468
-0.002396468
-0.002396468
-0.002396468
-0.002396468
-0.0022438075
-0.001938486
-0.001938486
-0.001938486
-0.002091147
-0.002091147
-0.001938486
-0.001938486
-0.002091147
-0.002091147
-0.0022438075
-0.002091147
-0.002091147
-0.002091147
-0.002091147
-0.002091147
-0.002091147
-0.002091147
-0.002091147
-0.002091147
-0.002091147
-0.002091147
-0.002091147
-0.002091147
-0.002091147
-0.002091147
-0.002091147
-0.001938486
-0.0017858255
-0.0017858255
-0.001938486
-0.002091147
-0.0022438075
-0.002091147
-0.001938486
-0.002091147
-0.0022438075
-0.0022438075
-0.0022438075
-0.0022438075
-0.002091147
-0.0017858255
-0.0017858255
-0.0017858255
-0.0017858255
-0.0017858255
-0.001938486
-0.002091147
-0.002091147
-0.001938486
-0.0017858255
-0.0017858255
-0.0017858255
-0.0017858255
-0.0017858255
-0.001938486
-0.001938486
-0.001938486
-0.001938486
-0.002091147
-0.002091147
-0.002091147
-0.002091147
-0.001938486
-0.0017858255
-0.0017858255
-0.001938486
-0.002091147
-0.002091147
-0.001938486
-0.0017858255
-0.0017858255
-0.001938486
-0.001938486
-0.001938486
-0.001938486
-0.001938486
-0.0017858255
-0.0016331649
-0.0014805037
-0.0013278432
-0.0014805037
-0.0017858255
-0.001938486
-0.001938486
-0.0016331649
-0.0014805037
-0.0014805037
-0.0016331649
-0.001938486
-0.002091147
-0.001938486
-0.0017858255
-0.0017858255
-0.001938486
-0.002091147
-0.001938486
-0.0014805037
-0.0013278432
-0.0011751824
-0.0014805037
-0.0017858255
-0.0017858255
-0.0016331649
-0.0014805037
-0.0014805037
-0.0017858255
-0.0017858255
-0.0017858255
-0.0017858255
-0.0017858255
-0.0016331649
-0.0016331649
-0.0014805037
-0.0013278432
-0.0011751824
-0.0010225216
-0.0011751824
-0.0014805037
-0.0016331649
-0.0016331649
-0.0013278432
-0.0011751824
-0.0011751824
-0.0013278432
-0.0014805037
-0.0011751824
-0.0010225216
-8.698609E-4
-0.0011751824
-0.0013278432
-0.0014805037
-0.0016331649
-0.0016331649
-0.0016331649
-0.0013278432
-0.0010225216
-0.0011751824
-0.0013278432
-0.0013278432
-0.0011751824
-0.0010225216
-0.0011751824
-0.0014805037
-0.0016331649
-0.0016331649
-0.0016331649
-0.0013278432
-0.0010225216
-0.0010225216
-0.0010225216
-0.0010225216
-0.0013278432
-0.0013278432
-0.0010225216
-8.698609E-4
-8.698609E-4
-0.0010225216
-0.0010225216
-8.698609E-4
-7.172001E-4
-8.698609E-4
-0.0011751824
-0.0013278432
-0.0010225216
-7.172001E-4
-7.172001E-4
-0.0010225216
-0.0011751824
-0.0011751824
-8.698609E-4
-8.698609E-4
-8.698609E-4
-8.698609E-4
-8.698609E-4
-0.0010225216
-0.0010225216
-0.0010225216
-8.698609E-4
-7.172001E-4
-7.172001E-4
-7.172001E-4
-8.698609E-4
-0.0010225216
-0.0010225216
-8.698609E-4
-5.6453934E-4
-5.6453934E-4
-7.172001E-4
-7.172001E-4
-7.172001E-4
-5.6453934E-4
-5.6453934E-4
-5.6453934E-4
-7.172001E-4
-7.172001E-4
-7.172001E-4
-7.172001E-4
-7.172001E-4
-7.172001E-4
-7.172001E-4
-7.172001E-4
-8.698609E-4
-0.0010225216
-8.698609E-4
-5.6453934E-4
-2.592178E-4
-4.118788E-4
-8.698609E-4
-0.0010225216
-7.172001E-4
-1.0655704E-4
1.9876426E-4
4.6103494E-5
-5.6453934E-4
-8.698609E-4
-8.698609E-4
-7.172001E-4
-5.6453934E-4
-5.6453934E-4
-5.6453934E-4
-5.6453934E-4
-4.118788E-4
-4.118788E-4
-4.118788E-4
-4.118788E-4
-5.6453934E-4
-5.6453934E-4
-7.172001E-4
-5.6453934E-4
-4.118788E-4
-2.592178E-4
-2.592178E-4
-2.592178E-4
-4.118788E-4
-4.118788E-4
-4.118788E-4
-4.118788E-4
-4.118788E-4
-4.118788E-4
-2.592178E-4
-1.0655704E-4
-1.0655704E-4
-1.0655704E-4
-1.0655704E-4
-2.592178E-4
-4.118788E-4
-4.118788E-4
-7.172001E-4
-7.172001E-4
-5.6453934E-4
-4.118788E-4
-2.592178E-4
-2.592178E-4
-2.592178E-4
-4.118788E-4
-4.118788E-4
-4.118788E-4
-2.592178E-4
-2.592178E-4
-4.118788E-4
-4.118788E-4
-4.118788E-4
-2.592178E-4
-1.0655704E-4
-1.0655704E-4
-1.0655704E-4
-1.0655704E-4
-1.0655704E-4
-1.0655704E-4
-1.0655704E-4
-1.0655704E-4
-1.0655704E-4
-1.0655704E-4
-2.592178E-4
-2.592178E-4
-1.0655704E-4
-2.592178E-4
-2.592178E-4
-2.592178E-4
4.6103494E-5
1.9876426E-4
4.6103494E-5
-2.592178E-4
-2.592178E-4
-1.0655704E-4
-1.0655704E-4
-2.592178E-4
-4.118788E-4
-2.592178E-4
4.6103494E-5
1.9876426E-4
4.6103494E-5
-1.0655704E-4
-1.0655704E-4
-1.0655704E-4
4.6103494E-5
-1.0655704E-4
-2.592178E-4
-2.592178E-4
-1.0655704E-4
1.9876426E-4
5.040858E-4
5.040858E-4
1.9876426E-4
-1.0655704E-4
-1.0655704E-4
4.6103494E-5
1.9876426E-4
3.5142514E-4
3.5142514E-4
1.9876426E-4
4.6103494E-5
4.6103494E-5
1.9876426E-4
3.5142514E-4
3.5142514E-4
1.9876426E-4
1.9876426E-4
3.5142514E-4
3.5142514E-4
1.9876426E-4
1.9876426E-4
4.6103494E-5
4.6103494E-5
4.6103494E-5
1.9876426E-4
3.5142514E-4
3.5142514E-4
1.9876426E-4
4.6103494E-5
1.9876426E-4
3.5142514E-4
5.040858E-4
3.5142514E-4
4.6103494E-5
4.6103494E-5
4.6103494E-5
4.6103494E-5
4.6103494E-5
-1.0655704E-4
-1.0655704E-4
1.9876426E-4
3.5142514E-4
6.5674656E-4
5.040858E-4
3.5142514E-4
1.9876426E-4
5.040858E-4
6.5674656E-4
5.040858E-4
3.5142514E-4
3.5142514E-4
3.5142514E-4
5.040858E-4
5.040858E-4
5.040858E-4
5.040858E-4
5.040858E-4
6.5674656E-4
5.040858E-4
5.040858E-4
6.5674656E-4
8.094073E-4
8.094073E-4
5.040858E-4
5.040858E-4
6.5674656E-4
6.5674656E-4
8.094073E-4
6.5674656E-4
3.5142514E-4
4.6103494E-5
3.5142514E-4
8.094073E-4
9.620681E-4
8.094073E-4
5.040858E-4
3.5142514E-4
3.5142514E-4
5.040858E-4
6.5674656E-4
8.094073E-4
9.620681E-4
9.620681E-4
8.094073E-4
6.5674656E-4
6.5674656E-4
8.094073E-4
8.094073E-4
6.5674656E-4
5.040858E-4
6.5674656E-4
6.5674656E-4
8.094073E-4
9.620681E-4
9.620681E-4
8.094073E-4
6.5674656E-4
6.5674656E-4
6.5674656E-4
5.040858E-4
3.5142514E-4
5.040858E-4
6.5674656E-4
6.5674656E-4
6.5674656E-4
6.5674656E-4
6.5674656E-4
6.5674656E-4
9.620681E-4
0.0012673896
0.0012673896
0.0011147289
0.0011147289
0.0011147289
0.0011147289
0.0011147289
0.0011147289
0.0011147289
9.620681E-4
6.5674656E-4
8.094073E-4
0.0011147289
0.0012673896
0.0011147289
9.620681E-4
9.620681E-4
0.0011147289
0.0011147289
9.620681E-4
9.620681E-4
9.620681E-4
0.0011147289
0.0012673896
0.0012673896
0.0014200504
0.0014200504
0.0014200504
0.0011147289
8.094073E-4
6.5674656E-4
8.094073E-4
0.0011147289
0.0011147289
0.0011147289
0.0011147289
0.0012673896
0.0012673896
0.0012673896
0.0012673896
0.0012673896
0.0012673896
0.0011147289
0.0012673896
0.0012673896
0.0011147289
8.094073E-4
8.094073E-4
9.620681E-4
0.0012673896
0.0014200504
0.0014200504
0.0015727112
0.0017253719
0.0015727112
0.0012673896
0.0012673896
0.0014200504
0.0015727112
0.0012673896
0.0011147289
0.0011147289
0.0012673896
0.0014200504
0.0014200504
0.0014200504
0.0014200504
0.0012673896
0.0015727112
0.0017253719
0.0018780326
0.0018780326
0.0017253719
0.0012673896
0.0011147289
0.0012673896
0.0014200504
0.0014200504
0.0014200504
0.0014200504
0.0015727112
0.0017253719
0.0017253719
0.0015727112
0.0014200504
0.0014200504
0.0015727112
0.0015727112
0.0015727112
0.0017253719
0.0017253719
0.0015727112
0.0015727112
0.0015727112
0.0015727112
0.0015727112
0.0014200504
0.0014200504
0.0017253719
0.0020306935
0.0020306935
0.0020306935
0.0017253719
0.0014200504
0.0014200504
0.0015727112
0.0017253719
0.0020306935
0.0018780326
0.0014200504
0.0011147289
0.0011147289
0.0015727112
0.0018780326
0.0018780326
0.0018780326
0.0018780326
0.0018780326
0.0018780326
0.0017253719
0.0015727112
0.0017253719
0.0017253719
0.0018780326
0.0020306935
0.0020306935
0.0020306935
0.0018780326
0.0018780326
0.0017253719
0.0014200504
0.0014200504
0.0014200504
0.0017253719
0.0018780326
0.0017253719
0.0017253719
0.0017253719
0.0015727112
0.0017253719
0.0018780326
0.0020306935
0.0017253719
0.0015727112
0.0015727112
0.0017253719
0.0018780326
0.0017253719
0.0015727112
0.0017253719
0.0018780326
0.0018780326
0.0018780326
0.0017253719
0.0017253719
0.0017253719
0.0017253719
0.0017253719
0.0014200504
0.0011147289
0.0011147289
0.0014200504
0.0015727112
0.0017253719
0.0018780326
0.0020306935
0.0020306935
0.0018780326
0.0018780326
0.0018780326
0.0018780326
0.0018780326
0.0017253719
0.0015727112
0.0015727112
0.0017253719
0.0018780326
0.0018780326
0.0018780326
0.0017253719
0.0018780326
0.0018780326
0.0018780326
0.0014200504
0.0012673896
0.0011147289
0.0012673896
0.0014200504
0.0014200504
0.0014200504
0.0014200504
0.0014200504
0.0014200504
0.0014200504
0.0012673896
0.0014200504
0.0017253719
0.0017253719
0.0015727112
0.0014200504
0.0014200504
0.0015727112
0.0017253719
0.0015727112
0.0012673896
0.0011147289
9.620681E-4
0.0011147289
0.0012673896
0.0012673896
0.0012673896
0.0012673896
0.0015727112
0.0017253719
0.0015727112
0.0012673896
0.0011147289
0.0011147289
0.0012673896
0.0014200504
0.0014200504
0.0014200504
0.0014200504
0.0014200504
0.0014200504
0.0012673896
0.0011147289
0.0011147289
0.0011147289
0.0012673896
0.0014200504
0.0014200504
0.0012673896
0.0012673896
0.0012673896
0.0014200504
0.0015727112
0.0015727112
0.0015727112
0.0015727112
0.0014200504
0.0012673896
0.0011147289
0.0012673896
0.0015727112
0.0017253719
0.0014200504
0.0011147289
9.620681E-4
9.620681E-4
0.0011147289
0.0011147289
0.0011147289
0.0012673896
0.0012673896
0.0012673896
0.0014200504
0.0014200504
0.0012673896
0.0012673896
0.0014200504
0.0015727112
0.0014200504
0.0011147289
9.620681E-4
9.620681E-4
0.0011147289
0.0012673896
0.0014200504
0.0012673896
0.0011147289
0.0011147289
0.0012673896
0.0012673896
0.0011147289
0.0011147289
0.0012673896
0.0012673896
0.0012673896
0.0011147289
0.0011147289
0.0012673896
0.0014200504
0.0012673896
0.0011147289
0.0011147289
0.0012673896
0.0012673896
0.0012673896
0.0011147289
9.620681E-4
8.094073E-4
9.620681E-4
9.620681E-4
0.0011147289
0.0011147289
0.0011147289
9.620681E-4
8.094073E-4
9.620681E-4
0.0012673896
0.0012673896
0.0012673896
0.0011147289
0.0011147289
0.0011147289
0.0012673896
0.0011147289
9.620681E-4
9.620681E-4
0.0011147289
0.0012673896
0.0012673896
0.0011147289
9.620681E-4
9.620681E-4
0.0011147289
9.620681E-4
9.620681E-4
9.620681E-4
9.620681E-4
9.620681E-4
8.094073E-4
8.094073E-4
8.094073E-4
8.094073E-4
6.5674656E-4
8.094073E-4
9.620681E-4
9.620681E-4
8.094073E-4
6.5674656E-4
6.5674656E-4
8.094073E-4
9.620681E-4
8.094073E-4
6.5674656E-4
5.040858E-4
5.040858E-4
6.5674656E-4
6.5674656E-4
6.5674656E-4
6.5674656E-4
6.5674656E-4
8.094073E-4
8.094073E-4
9.620681E-4
9.620681E-4
9.620681E-4
9.620681E-4
0.0011147289
0.0012673896
0.0012673896
9.620681E-4
8.094073E-4
6.5674656E-4
6.5674656E-4
8.094073E-4
8.094073E-4
9.620681E-4
8.094073E-4
6.5674656E-4
6.5674656E-4
8.094073E-4
9.620681E-4
8.094073E-4
8.094073E-4
6.5674656E-4
5.040858E-4
5.040858E-4
5.040858E-4
6.5674656E-4
8.094073E-4
8.094073E-4
6.5674656E-4
5.040858E-4
5.040858E-4
6.5674656E-4
8.094073E-4
9.620681E-4
9.620681E-4
6.5674656E-4
3.5142514E-4
5.040858E-4
6.5674656E-4
8.094073E-4
6.5674656E-4
5.040858E-4
5.040858E-4
5.040858E-4
6.5674656E-4
5.040858E-4
5.040858E-4
5.040858E-4
6.5674656E-4
8.094073E-4
5.040858E-4
3.5142514E-4
5.040858E-4
6.5674656E-4
6.5674656E-4
3.5142514E-4
1.9876426E-4
3.5142514E-4
5.040858E-4
6.5674656E-4
8.094073E-4
8.094073E-4
5.040858E-4
3.5142514E-4
3.5142514E-4
5.040858E-4
6.5674656E-4
6.5674656E-4
5.040858E-4
3.5142514E-4
1.9876426E-4
1.9876426E-4
3.5142514E-4
5.040858E-4
5.040858E-4
3.5142514E-4
1.9876426E-4
3.5142514E-4
3.5142514E-4
3.5142514E-4
1.9876426E-4
4.6103494E-5
1.9876426E-4
5.040858E-4
6.5674656E-4
5.040858E-4
3.5142514E-4
1.9876426E-4
1.9876426E-4
1.9876426E-4
1.9876426E-4
4.6103494E-5
4.6103494E-5
3.5142514E-4
5.040858E-4
5.040858E-4
3.5142514E-4
3.5142514E-4
3.5142514E-4
5.040858E-4
5.040858E-4
1.9876426E-4
1.9876426E-4
1.9876426E-4
5.040858E-4
5.040858E-4
1.9876426E-4
-2.592178E-4
-2.592178E-4
4.6103494E-5
1.9876426E-4
1.9876426E-4
4.6103494E-5
4.6103494E-5
1.9876426E-4
4.6103494E-5
-2.592178E-4
-1.0655704E-4
4.6103494E-5
1.9876426E-4
4.6103494E-5
-2.592178E-4
-2.592178E-4
-2.592178E-4
-1.0655704E-4
-1.0655704E-4
-1.0655704E-4
-1.0655704E-4
-1.0655704E-4
4.6103494E-5
4.6103494E-5
1.9876426E-4
-1.0655704E-4
-4.118788E-4
-4.118788E-4
-4.118788E-4
-5.6453934E-4
-5.6453934E-4
-4.118788E-4
-2.592178E-4
-1.0655704E-4
-1.0655704E-4
-2.592178E-4
-4.118788E-4
-4.118788E-4
-2.592178E-4
-2.592178E-4
-1.0655704E-4
-1.0655704E-4
-1.0655704E-4
-5.6453934E-4
-7.172001E-4
-5.6453934E-4
-5.6453934E-4
-5.6453934E-4
-4.118788E-4
-2.592178E-4
-1.0655704E-4
4.6103494E-5
-1.0655704E-4
-5.6453934E-4
-8.698609E-4
-8.698609E-4
-8.698609E-4
-7.172001E-4
-7.172001E-4
-7.172001E-4
-7.172001E-4
-8.698609E-4
-8.698609E-4
-0.0010225216
-8.698609E-4
-8.698609E-4
-7.172001E-4
-7.172001E-4
-7.172001E-4
-5.6453934E-4
-4.118788E-4
-4.118788E-4
-7.172001E-4
-8.698609E-4
-7.172001E-4
-5.6453934E-4
-4.118788E-4
-5.6453934E-4
-8.698609E-4
-0.0010225216
-0.0010225216
-0.0011751824
-0.0011751824
-0.0010225216
-0.0010225216
-0.0010225216
-0.0010225216
-0.0011751824
-0.0011751824
-0.0011751824
-0.0011751824
-0.0011751824
-0.0010225216
-0.0010225216
-0.0010225216
-0.0010225216
-0.0010225216
-0.0010225216
-0.0010225216
-0.0010225216
-0.0011751824
-0.0011751824
-0.0011751824
-0.0013278432
-0.0013278432
-0.0011751824
-0.0011751824
-0.0013278432
-0.0013278432
-0.0013278432
-0.0011751824
-8.698609E-4
-8.698609E-4
-0.0013278432
-0.0014805037
-0.0014805037
-0.0011751824
-0.0011751824
-0.0011751824
-0.0013278432
-0.0013278432
-0.0013278432
-0.0011751824
-0.0013278432
-0.0017858255
-0.001938486
-0.001938486
-0.0017858255
-0.0016331649
-0.0016331649
-0.0016331649
-0.0016331649
-0.0014805037
-0.0014805037
-0.0016331649
-0.0014805037
-0.0014805037
-0.0014805037
-0.0016331649
-0.0017858255
-0.001938486
-0.0017858255
-0.0016331649
-0.0017858255
-0.0017858255
-0.0017858255
-0.0016331649
-0.0014805037
-0.0016331649
-0.0016331649
-0.0016331649
-0.0016331649
-0.0017858255
-0.001938486
-0.0017858255
-0.0016331649
-0.0016331649
-0.0016331649
-0.0016331649
-0.0016331649
-0.0016331649
-0.0016331649
-0.0017858255
-0.0017858255
-0.001938486
-0.0017858255
-0.0016331649
-0.0016331649
-0.0016331649
-0.0016331649
-0.0017858255
-0.0017858255
-0.0017858255
-0.0017858255
-0.0017858255
-0.0017858255
-0.0016331649
-0.0016331649
-0.0017858255
-0.0017858255
-0.0017858255
-0.0016331649
-0.0017858255
-0.0017858255
-0.001938486
-0.001938486
-0.0017858255
-0.0017858255
-0.0017858255
-0.001938486
-0.001938486
-0.0017858255
-0.001938486
-0.0022438075
-0.0022438075
-0.002091147
-0.0017858255
-0.0016331649
-0.0017858255
-0.001938486
-0.002091147
-0.001938486
-0.0017858255
-0.001938486
-0.002091147
-0.002091147
-0.002091147
-0.001938486
-0.001938486
-0.0017858255
-0.0017858255
-0.0017858255
-0.0017858255
-0.001938486
-0.0022438075
-0.0022438075
-0.002091147
-0.001938486
-0.001938486
-0.0022438075
-0.002396468
-0.002396468
-0.002091147
-0.0016331649
-0.0016331649
-0.001938486
-0.0022438075
-0.002396468
-0.002396468
-0.0022438075
-0.0022438075
-0.0022438075
-0.002396468
-0.002396468
-0.002396468
-0.002396468
-0.0022438075
-0.0022438075
-0.002396468
-0.0025491295
-0.002396468
-0.0022438075
-0.002091147
-0.0022438075
-0.002396468
-0.002396468
-0.0022438075
-0.002091147
-0.002091147
-0.002091147
-0.002091147
-0.002091147
-0.002396468
-0.002396468
-0.002396468
-0.001938486
-0.0017858255
-0.001938486
-0.0022438075
-0.0022438075
-0.002091147
-0.001938486
-0.001938486
-0.002091147
-0.002091147
-0.002091147
-0.0022438075
-0.0022438075
-0.002091147
-0.001938486
-0.002091147
-0.002396468
-0.0025491295
-0.0025491295
-0.002396468
-0.0022438075
-0.001938486
-0.0017858255
-0.0016331649
-0.001938486
-0.0022438075
-0.002091147
-0.0017858255
-0.0017858255
-0.002091147
-0.002396468
-0.002396468
-0.0022438075
-0.002091147
-0.002396468
-0.0025491295
-0.0025491295
-0.0025491295
-0.0025491295
-0.002396468
-0.0022438075
-0.002091147
-0.002091147
-0.0022438075
-0.0022438075
-0.002396468
-0.0022438075
-0.0022438075
-0.0022438075
-0.002396468
-0.0025491295
-0.0025491295
-0.0025491295
-0.00270179
-0.00270179
-0.0025491295
-0.0025491295
-0.00270179
-0.00270179
-0.0025491295
-0.002396468
-0.002396468
-0.0022438075
-0.002091147
-0.001938486
-0.001938486
-0.001938486
-0.002091147
-0.002396468
-0.0025491295
-0.0025491295
-0.002396468
-0.002396468
-0.0022438075
-0.002091147
-0.002091147
-0.001938486
-0.002091147
-0.0022438075
-0.002396468
-0.002396468
-0.0022438075
-0.0022438075
-0.0022438075
-0.002396468
-0.002396468
-0.002396468
-0.0022438075
-0.0022438075
-0.0025491295
-0.00270179
-0.00270179
-0.0025491295
-0.0022438075
-0.0022438075
-0.0022438075
-0.002396468
-0.002396468
-0.002396468
-0.0022438075
-0.002396468
-0.0025491295
-0.0025491295
-0.0025491295
-0.002396468
-0.002396468
-0.0025491295
-0.0025491295
-0.0025491295
-0.0025491295
-0.00270179
-0.00270179
-0.00270179
-0.00270179
-0.0025491295
-0.002396468
-0.0025491295
-0.0025491295
-0.0025491295
-0.0025491295
-0.00270179
-0.00270179
-0.00270179
-0.00270179
-0.00270179
-0.00270179
-0.00270179
-0.00270179
-0.0025491295
-0.00270179
-0.00270179
-0.00270179
-0.0025491295
-0.00270179
-0.00270179
-0.00270179
-0.00270179
-0.0025491295
-0.00270179
-0.0028544506
-0.0030071116
-0.0031597721
-0.0031597721
-0.0030071116
-0.0028544506
-0.00270179
-0.0025491295
-0.00270179
-0.00270179
-0.0028544506
-0.0028544506
-0.0028544506
-0.0030071116
-0.0030071116
-0.0030071116
-0.0028544506
-0.0028544506
-0.0030071116
-0.0033124327
-0.0033124327
-0.0030071116
-0.0028544506
-0.0028544506
-0.0028544506
-0.00270179
-0.0025491295
-0.0025491295
-0.00270179
-0.0028544506
-0.00270179
-0.00270179
-0.0030071116
-0.0030071116
-0.0030071116
-0.0030071116
-0.0030071116
-0.0031597721
-0.0031597721
-0.0030071116
-0.0031597721
-0.0031597721
-0.0031597721
-0.0031597721
-0.0031597721
-0.0030071116
-0.0030071116
-0.0028544506
-0.0028544506
-0.0030071116
-0.0033124327
-0.0033124327
-0.0031597721
-0.0030071116
-0.0030071116
-0.0030071116
-0.0031597721
-0.0033124327
-0.0031597721
-0.0030071116
-0.0028544506
-0.0028544506
-0.0030071116
-0.0031597721
-0.0031597721
-0.0030071116
-0.0030071116
-0.0028544506
-0.00270179
-0.0028544506
-0.0031597721
-0.0033124327
-0.0031597721
-0.0031597721
-0.0031597721
-0.0031597721
-0.0033124327
-0.0031597721
-0.0030071116
-0.0030071116
-0.0031597721
-0.0031597721
-0.0030071116
-0.0030071116
-0.0033124327
-0.0034650937
-0.0034650937
-0.0033124327
-0.0031597721
-0.0030071116
-0.0030071116
-0.0031597721
-0.0031597721
-0.0031597721
-0.0031597721
-0.0031597721
-0.0031597721
-0.0031597721
-0.0030071116
-0.0030071116
-0.0031597721
-0.0031597721
-0.0030071116
-0.0030071116
-0.0030071116
-0.0030071116
-0.0031597721
-0.0033124327
-0.0033124327
-0.0031597721
-0.0031597721
-0.0030071116
-0.0031597721
-0.0031597721
-0.0031597721
-0.0030071116
-0.0030071116
-0.0030071116
-0.0031597721
-0.0033124327
-0.0034650937
-0.0034650937
-0.0033124327
-0.0031597721
-0.0031597721
-0.0033124327
-0.0036177542
-0.0036177542
-0.0034650937
-0.0033124327
-0.0033124327
-0.0033124327
-0.0034650937
-0.0036177542
-0.0034650937
-0.0033124327
-0.0031597721
-0.0031597721
-0.0031597721
-0.0033124327
-0.0034650937
-0.0036177542
-0.0034650937
-0.0033124327
-0.0031597721
-0.0031597721
-0.0031597721
-0.0031597721
-0.0030071116
-0.0030071116
-0.0030071116
-0.0031597721
-0.0033124327
-0.0034650937
-0.0034650937
-0.0031597721
-0.0031597721
-0.0030071116
-0.0031597721
-0.0031597721
-0.0030071116
-0.0030071116
-0.0031597721
-0.0033124327
-0.0033124327
-0.0033124327
-0.0031597721
-0.0030071116
-0.0030071116
-0.0031597721
-0.0033124327
-0.0034650937
-0.0034650937
-0.0033124327
-0.0033124327
-0.0033124327
-0.0034650937
-0.0036177542
-0.0033124327
-0.0030071116
-0.0028544506
-0.0030071116
-0.0031597721
-0.0034650937
-0.0034650937
-0.0033124327
-0.0031597721
-0.0031597721
-0.0030071116
-0.0030071116
-0.0031597721
-0.0031597721
-0.0030071116
-0.0030071116
-0.0031597721
-0.0033124327
-0.0034650937
-0.0034650937
-0.0033124327
-0.0033124327
-0.0033124327
-0.0034650937
-0.0034650937
-0.0033124327
-0.0031597721
-0.0031597721
-0.0034650937
-0.0037704152
-0.0037704152
-0.0036177542
-0.0036177542
-0.0036177542
-0.0034650937
-0.0033124327
-0.0033124327
-0.0034650937
-0.0034650937
-0.0033124327
-0.0033124327
-0.0034650937
-0.0037704152
-0.0036177542
-0.0033124327
-0.0031597721
-0.0033124327
-0.0037704152
-0.0040757367
-0.003923076
-0.0036177542
-0.0034650937
-0.0034650937
-0.0034650937
-0.0034650937
-0.0034650937
-0.0034650937
-0.0034650937
-0.0036177542
-0.0036177542
-0.0034650937
-0.0034650937
-0.0033124327
-0.0034650937
-0.0036177542
-0.0036177542
-0.0036177542
-0.0036177542
-0.0037704152
-0.0037704152
-0.0034650937
-0.0034650937
-0.0033124327
-0.0033124327
-0.0033124327
-0.0036177542
-0.0037704152
-0.003923076
-0.0037704152
-0.0036177542
-0.0034650937
-0.0036177542
-0.0037704152
-0.0037704152
-0.0036177542
-0.0034650937
-0.0033124327
-0.0031597721
-0.0031597721
-0.0033124327
-0.0034650937
-0.0036177542
-0.0036177542
-0.0037704152
-0.003923076
-0.003923076
-0.0036177542
-0.0034650937
-0.0034650937
-0.0034650937
-0.0036177542
-0.0036177542
-0.0036177542
-0.0037704152
-0.0037704152
-0.0037704152
-0.0037704152
-0.0036177542
-0.0034650937
-0.0036177542
-0.003923076
-0.0040757367
-0.0037704152
-0.0033124327
-0.0031597721
-0.0034650937
-0.0036177542
-0.0036177542
-0.0034650937
-0.0031597721
-0.0033124327
-0.0036177542
-0.003923076
-0.0037704152
-0.0037704152
-0.0037704152
-0.0036177542
-0.0033124327
-0.0033124327
-0.0036177542
-0.003923076
-0.0037704152
-0.0034650937
-0.0031597721
-0.0033124327
-0.0036177542
-0.003923076
-0.0037704152
-0.0036177542
-0.0034650937
-0.0034650937
-0.0036177542
-0.0034650937
-0.0033124327
-0.0033124327
-0.0033124327
-0.0033124327
-0.0034650937
-0.003923076
-0.0042283973
-0.003923076
-0.0033124327
-0.0028544506
-0.0030071116
-0.0034650937
-0.0037704152
-0.0036177542
-0.0034650937
-0.0034650937
-0.0034650937
-0.0036177542
-0.0034650937
-0.0033124327
-0.0033124327
-0.0033124327
-0.0033124327
-0.0033124327
-0.0031597721
-0.0031597721
-0.0033124327
-0.0034650937
-0.0034650937
-0.0034650937
-0.0034650937
-0.0034650937
-0.0033124327
-0.0033124327
-0.0034650937
-0.0034650937
-0.0033124327
-0.0031597721
-0.0031597721
-0.0033124327
-0.0034650937
-0.0034650937
-0.0033124327
-0.0033124327
-0.0033124327
-0.0031597721
-0.0030071116
-0.0030071116
-0.0030071116
-0.0030071116
-0.0028544506
-0.00270179
-0.0028544506
-0.0031597721
-0.0033124327
-0.0033124327
-0.0031597721
-0.0031597721
-0.0033124327
-0.0033124327
-0.0030071116
-0.0028544506
-0.0028544506
-0.0028544506
-0.0028544506
-0.0030071116
-0.0031597721
-0.0031597721
-0.0031597721
-0.0030071116
-0.0028544506
-0.0028544506
-0.0028544506
-0.0033124327
-0.0036177542
-0.0034650937
-0.0030071116
-0.00270179
-0.0025491295
-0.00270179
-0.00270179
-0.0028544506
-0.0028544506
-0.0028544506
-0.0030071116
-0.0030071116
-0.0030071116
-0.0028544506
-0.00270179
-0.00270179
-0.00270179
-0.0030071116
-0.0030071116
-0.0030071116
-0.0028544506
-0.0028544506
-0.0028544506
-0.0028544506
-0.00270179
-0.0025491295
-0.002396468
-0.0025491295
-0.0028544506
-0.0028544506
-0.0028544506
-0.0028544506
-0.0028544506
-0.0030071116
-0.0030071116
-0.0028544506
-0.0025491295
-0.002396468
-0.002396468
-0.0025491295
-0.00270179
-0.00270179
-0.0025491295
-0.0022438075
-0.0022438075
-0.002396468
-0.0025491295
-0.0025491295
-0.0025491295
-0.002396468
-0.00270179
-0.0028544506
-0.00270179
-0.0025491295
-0.002396468
-0.002396468
-0.002396468
-0.002396468
-0.0025491295
-0.00270179
-0.0025491295
-0.0025491295
-0.002396468
-0.0025491295
-0.0025491295
-0.0025491295
-0.00270179
-0.00270179
-0.0025491295
-0.0022438075
-0.002091147
-0.0022438075
-0.0025491295
-0.0025491295
-0.002396468
-0.0022438075
-0.0022438075
-0.0022438075
-0.0022438075
-0.002091147
-0.001938486
-0.002091147
-0.002091147
-0.0022438075
-0.002091147
-0.001938486
-0.0017858255
-0.0017858255
-0.001938486
-0.001938486
-0.001938486
-0.002091147
-0.002091147
-0.001938486
-0.0017858255
-0.0016331649
-0.0017858255
-0.002091147
-0.0022438075
-0.002091147
-0.001938486
-0.0017858255
-0.001938486
-0.002091147
-0.0022438075
-0.002091147
-0.001938486
-0.0017858255
-0.0017858255
-0.001938486
-0.001938486
-0.0016331649
-0.0013278432
-0.0013278432
-0.0016331649
-0.0017858255
-0.0016331649
-0.0014805037
-0.0014805037
-0.0017858255
-0.001938486
-0.0016331649
-0.0013278432
-0.0011751824
-0.0013278432
-0.0014805037
-0.0013278432
-0.0013278432
-0.0013278432
-0.0014805037
-0.0013278432
-0.0011751824
-0.0011751824
-0.0013278432
-0.0014805037
-0.0014805037
-0.0013278432
-0.0013278432
-0.0014805037
-0.0013278432
-0.0011751824
-0.0011751824
-0.0011751824
-0.0010225216
-0.0010225216
-8.698609E-4
-5.6453934E-4
-5.6453934E-4
-7.172001E-4
-0.0011751824
-0.0014805037
-0.0013278432
-0.0010225216
-7.172001E-4
-8.698609E-4
-8.698609E-4
-8.698609E-4
-8.698609E-4
-0.0010225216
-0.0013278432
-0.0014805037
-0.0014805037
-0.0013278432
-0.0011751824
-0.0010225216
-0.0011751824
-0.0013278432
-0.0011751824
-0.0010225216
-7.172001E-4
-7.172001E-4
-7.172001E-4
-7.172001E-4
-8.698609E-4
-0.0010225216
-0.0010225216
-8.698609E-4
-7.172001E-4
-7.172001E-4
-5.6453934E-4
-5.6453934E-4
-5.6453934E-4
-5.6453934E-4
-5.6453934E-4
-4.118788E-4
-4.118788E-4
-2.592178E-4
-2.592178E-4
-2.592178E-4
-2.592178E-4
-4.118788E-4
-4.118788E-4
-5.6453934E-4
-5.6453934E-4
-5.6453934E-4
-5.6453934E-4
-5.6453934E-4
-4.118788E-4
-1.0655704E-4
4.6103494E-5
4.6103494E-5
-1.0655704E-4
-2.592178E-4
-2.592178E-4
-2.592178E-4
-4.118788E-4
-5.6453934E-4
-5.6453934E-4
-2.592178E-4
4.6103494E-5
3.5142514E-4
5.040858E-4
3.5142514E-4
1.9876426E-4
1.9876426E-4
4.6103494E-5
4.6103494E-5
4.6103494E-5
4.6103494E-5
-1.0655704E-4
-2.592178E-4
-2.592178E-4
-2.592178E-4
4.6103494E-5
1.9876426E-4
1.9876426E-4
1.9876426E-4
1.9876426E-4
1.9876426E-4
3.5142514E-4
3.5142514E-4
1.9876426E-4
1.9876426E-4
3.5142514E-4
3.5142514E-4
3.5142514E-4
5.040858E-4
5.040858E-4
5.040858E-4
5.040858E-4
6.5674656E-4
6.5674656E-4
6.5674656E-4
5.040858E-4
5.040858E-4
5.040858E-4
6.5674656E-4
8.094073E-4
9.620681E-4
6.5674656E-4
5.040858E-4
5.040858E-4
5.040858E-4
5.040858E-4
6.5674656E-4
6.5674656E-4
8.094073E-4
8.094073E-4
9.620681E-4
0.0011147289
0.0012673896
0.0011147289
0.0011147289
0.0011147289
0.0011147289
0.0011147289
0.0011147289
0.0011147289
9.620681E-4
9.620681E-4
0.0011147289
0.0012673896
0.0012673896
0.0012673896
0.0012673896
0.0014200504
0.0014200504
0.0012673896
0.0011147289
0.0011147289
0.0011147289
0.0012673896
0.0012673896
0.0012673896
0.0012673896
0.0014200504
0.0015727112
0.0015727112
0.0015727112
0.0015727112
0.0014200504
0.0014200504
0.0014200504
0.0015727112
0.0015727112
0.0015727112
0.0017253719
0.0017253719
0.0015727112
0.0015727112
0.0017253719
0.0015727112
0.0014200504
0.0015727112
0.0018780326
0.0021833542
0.0020306935
0.0018780326
0.0017253719
0.0018780326
0.0018780326
0.0018780326
0.0018780326
0.0020306935
0.0021833542
0.0021833542
0.0020306935
0.0020306935
0.0020306935
0.0020306935
0.0020306935
0.0020306935
0.0018780326
0.0020306935
0.0023360148
0.0024886755
0.0021833542
0.0020306935
0.0018780326
0.0021833542
0.0023360148
0.0024886755
0.0026413363
0.0024886755
0.0024886755
0.0023360148
0.0023360148
0.0023360148
0.0026413363
0.0026413363
0.0024886755
0.0023360148
0.0023360148
0.0023360148
0.0024886755
0.0026413363
0.0026413363
0.0024886755
0.0024886755
0.0024886755
0.0023360148
0.0020306935
0.0020306935
0.0023360148
0.0026413363
0.002793997
0.002793997
0.0026413363
0.0026413363
0.002793997
0.002793997
0.002793997
0.0026413363
0.0026413363
0.0026413363
0.0026413363
0.002793997
0.002793997
0.0029466578
0.0030993186
0.0029466578
0.0026413363
0.0026413363
0.0029466578
0.0029466578
0.002793997
0.0026413363
0.0026413363
0.0029466578
0.0029466578
0.0029466578
0.002793997
0.002793997
0.002793997
0.0029466578
0.0032519794
0.0032519794
0.0030993186
0.0029466578
0.0030993186
0.0030993186
0.0029466578
0.0029466578
0.0029466578
0.0029466578
0.0026413363
0.0024886755
0.0024886755
0.0026413363
0.0029466578
0.0032519794
0.0032519794
0.0032519794
0.0032519794
0.0034046401
0.0034046401
0.0032519794
0.0030993186
0.0030993186
0.0032519794
0.0032519794
0.0032519794
0.0032519794
0.0034046401
0.0034046401
0.0030993186
0.002793997
0.0029466578
0.0032519794
0.0034046401
0.0034046401
0.0030993186
0.002793997
0.002793997
0.0030993186
0.0034046401
0.003557301
0.003557301
0.0034046401
0.0034046401
0.0034046401
0.0032519794
0.0030993186
0.0030993186
0.0032519794
0.0034046401
0.003557301
0.0034046401
0.0032519794
0.0032519794
0.0030993186
0.0029466578
0.0030993186
0.0034046401
0.003557301
0.003557301
0.0032519794
0.0029466578
0.0030993186
0.0030993186
0.0030993186
0.0030993186
0.0030993186
0.0032519794
0.0034046401
0.0034046401
0.0032519794
0.0032519794
0.0034046401
0.003557301
0.0034046401
0.0032519794
0.0032519794
0.003557301
0.003557301
0.0034046401
0.0032519794
0.0032519794
0.0032519794
0.0034046401
0.0034046401
0.0034046401
0.0034046401
0.003557301
0.003557301
0.0034046401
0.0030993186
0.0030993186
0.0030993186
0.0030993186
0.0030993186
0.0030993186
0.0030993186
0.0032519794
0.0034046401
0.0032519794
0.0032519794
0.0030993186
0.0029466578
0.0030993186
0.0032519794
0.0032519794
0.0032519794
0.0032519794
0.0034046401
0.0032519794
0.0032519794
0.0032519794
0.0034046401
0.003557301
0.003557301
0.0034046401
0.0032519794
0.0029466578
0.0029466578
0.0030993186
0.0032519794
0.0034046401
0.0032519794
0.0029466578
0.0030993186
0.0032519794
0.0032519794
0.0032519794
0.0032519794
0.0032519794
0.0034046401
0.003557301
0.0032519794
0.0029466578
0.0029466578
0.0030993186
0.0034046401
0.0034046401
0.0030993186
0.0029466578
0.0029466578
0.0030993186
0.0032519794
0.0034046401
0.0032519794
0.0030993186
0.0029466578
0.0029466578
0.0029466578
0.0029466578
0.0032519794
0.0034046401
0.0034046401
0.0030993186
0.0029466578
0.0029466578
0.0030993186
0.0030993186
0.0029466578
0.002793997
0.002793997
0.0030993186
0.0034046401
0.0034046401
0.0032519794
0.0032519794
0.0032519794
0.0032519794
0.0030993186
0.0030993186
0.0030993186
0.0030993186
0.0030993186
0.0030993186
0.0030993186
0.0030993186
0.0030993186
0.0032519794
0.0032519794
0.0032519794
0.0029466578
0.002793997
0.002793997
0.0029466578
0.0032519794
0.0034046401
0.0034046401
0.0034046401
0.0034046401
0.0034046401
0.0034046401
0.0030993186
0.0029466578
0.0030993186
0.0030993186
0.0030993186
0.0030993186
0.0029466578
0.0029466578
0.0032519794
0.0032519794
0.0030993186
0.0029466578
0.002793997
0.002793997
0.0029466578
0.0030993186
0.0032519794
0.0032519794
0.0032519794
0.0030993186
0.0030993186
0.0032519794
0.0034046401
0.0032519794
0.0032519794
0.0030993186
0.0029466578
0.002793997
0.0029466578
0.0030993186
0.0030993186
0.0030993186
0.0032519794
0.0032519794
0.0030993186
0.0029466578
0.0030993186
0.0030993186
0.0030993186
0.0029466578
0.002793997
0.0026413363
0.0026413363
0.0029466578
0.0032519794
0.0032519794
0.0030993186
0.002793997
0.002793997
0.0029466578
0.0032519794
0.0032519794
0.0030993186
0.0030993186
0.0032519794
0.0034046401
0.003557301
0.0034046401
0.0030993186
0.0029466578
0.002793997
0.002793997
0.0029466578
0.0030993186
0.0030993186
0.0029466578
0.0029466578
0.0030993186
0.0032519794
0.0034046401
0.0032519794
0.0030993186
0.0029466578
0.0029466578
0.002793997
0.0029466578
0.0030993186
0.0030993186
0.0030993186
0.0029466578
0.0029466578
0.0030993186
0.0032519794
0.0032519794
0.0030993186
0.0030993186
0.0034046401
0.003557301
0.0034046401
0.0030993186
0.0026413363
0.0024886755
0.0026413363
0.002793997
0.0029466578
0.0030993186
0.0030993186
0.0029466578
0.002793997
0.002793997
0.0029466578
0.002793997
0.0024886755
0.0024886755
0.0026413363
0.0032519794
0.003557301
0.0034046401
0.0030993186
0.0030993186
0.0029466578
0.0030993186
0.0030993186
0.0034046401
0.0034046401
0.0032519794
0.0029466578
0.0029466578
0.002793997
0.002793997
0.0030993186
0.0032519794
0.0032519794
0.0030993186
0.0030993186
0.0030993186
0.0030993186
0.0030993186
0.0030993186
0.0029466578
0.002793997
0.002793997
0.0030993186
0.0032519794
0.0030993186
0.0029466578
0.0029466578
0.0030993186
0.0029466578
0.002793997
0.002793997
0.0029466578
0.0029466578
0.0029466578
0.0029466578
0.002793997
0.002793997
0.002793997
0.002793997
0.0029466578
0.0030993186
0.0032519794
0.0030993186
0.0030993186
0.0032519794
0.0032519794
0.0032519794
0.002793997
0.0024886755
0.0026413363
0.0030993186
0.0032519794
0.0032519794
0.0030993186
0.0030993186
0.0029466578
0.0029466578
0.0029466578
0.0030993186
0.0032519794
0.0032519794
0.0032519794
0.0030993186
0.002793997
0.002793997
0.0029466578
0.0029466578
0.002793997
0.002793997
0.0029466578
0.0030993186
0.0032519794
0.0030993186
0.0029466578
0.0029466578
0.0030993186
0.0032519794
0.0030993186
0.002793997
0.0026413363
0.002793997
0.0030993186
0.0032519794
0.0034046401
0.0032519794
0.0032519794
0.0032519794
0.0032519794
0.0032519794
0.0032519794
0.0030993186
0.0029466578
0.002793997
0.0029466578
0.0030993186
0.0032519794
0.0032519794
0.0030993186
0.002793997
0.002793997
0.0030993186
0.0032519794
0.0030993186
0.0029466578
0.002793997
0.0030993186
0.0030993186
0.0030993186
0.0030993186
0.0030993186
0.0030993186
0.0029466578
0.002793997
0.0029466578
0.0029466578
0.002793997
0.002793997
0.002793997
0.0029466578
0.0029466578
0.0029466578
0.002793997
0.0026413363
0.0026413363
0.002793997
0.0029466578
0.0030993186
0.0029466578
0.002793997
0.002793997
0.0030993186
0.0034046401
0.003557301
0.003557301
0.0034046401
0.0032519794
0.0030993186
0.002793997
0.0026413363
0.0026413363
0.002793997
0.0029466578
0.0030993186
0.0030993186
0.0029466578
0.0026413363
0.0026413363
0.002793997
0.0029466578
0.0030993186
0.0030993186
0.0032519794
0.0034046401
0.0032519794
0.0030993186
0.0030993186
0.0029466578
0.0029466578
0.0030993186
0.0034046401
0.003557301
0.0032519794
0.0029466578
0.0026413363
0.0024886755
0.0026413363
0.002793997
0.0026413363
0.0024886755
0.0024886755
0.0024886755
0.0026413363
0.0026413363
0.0026413363
0.0026413363
0.002793997
0.0029466578
0.002793997
0.0026413363
0.002793997
0.0029466578
0.0029466578
0.0029466578
0.0029466578
0.0030993186
0.0032519794
0.0030993186
0.0030993186
0.0029466578
0.0029466578
0.0029466578
0.0029466578
0.0030993186
0.0029466578
0.0029466578
0.002793997
0.0024886755
0.0023360148
0.0023360148
0.0026413363
0.0026413363
0.0024886755
0.0026413363
0.002793997
0.002793997
0.0026413363
0.0026413363
0.0026413363
0.0026413363
0.002793997
0.002793997
0.002793997
0.0026413363
0.0026413363
0.0026413363
0.0026413363
0.0024886755
0.0023360148
0.0023360148
0.0024886755
0.0026413363
0.0026413363
0.0024886755
0.0023360148
0.0023360148
0.0021833542
0.0017253719
0.0014200504
0.0014200504
0.0014200504
0.0017253719
0.0021833542
0.002793997
0.0030993186
0.0030993186
0.002793997
0.0026413363
0.002793997
0.0030993186
0.0030993186
0.0030993186
0.002793997
0.002793997
0.002793997
0.0029466578
0.0030993186
0.0030993186
0.0030993186
0.0032519794
0.0030993186
0.0029466578
0.002793997
0.002793997
0.0029466578
0.0030993186
0.0026413363
0.0023360148
0.0021833542
0.0023360148
0.0024886755
0.0023360148
0.0020306935
0.0018780326
0.0020306935
0.0020306935
0.0021833542
0.0021833542
0.0021833542
0.0021833542
0.0021833542
0.0020306935
0.0020306935
0.0018780326
0.0018780326
0.0018780326
0.0018780326
0.0018780326
0.0021833542
0.0023360148
0.0024886755
0.0024886755
0.0026413363
0.0024886755
0.0024886755
0.0024886755
0.0026413363
0.002793997
0.0026413363
0.0026413363
0.0026413363
0.0026413363
0.0026413363
0.0023360148
0.0020306935
0.0021833542
0.0023360148
0.0024886755
0.0023360148
0.0021833542
0.0020306935
0.0021833542
0.0021833542
0.0021833542
0.0020306935
0.0018780326
0.0018780326
0.0021833542
0.0024886755
0.0026413363
0.0024886755
0.0023360148
0.0023360148
0.0023360148
0.0024886755
0.0024886755
0.0024886755
0.0023360148
0.0024886755
0.002793997
0.0029466578
0.002793997
0.0026413363
0.0024886755
0.0024886755
0.0024886755
0.0024886755
0.0024886755
0.0024886755
0.0026413363
0.002793997
0.0029466578
0.0029466578
0.0029466578
0.0029466578
0.0029466578
0.002793997
0.002793997
0.0030993186
0.0034046401
0.0034046401
0.0034046401
0.0032519794
0.0032519794
0.0034046401
0.0034046401
0.0032519794
0.0032519794
0.0032519794
0.0034046401
0.003557301
0.0037099617
0.003557301
0.0034046401
0.0032519794
0.0032519794
0.003557301
0.0038626222
0.0038626222
0.003557301
0.0032519794
0.0034046401
0.0037099617
0.004015283
0.0038626222
0.0038626222
0.004015283
0.0041679437
0.004015283
0.004015283
0.004015283
0.0041679437
0.0041679437
0.0043206047
0.0044732653
0.004625926
0.004625926
0.0044732653
0.0043206047
0.0043206047
0.0044732653
0.0047785873
0.0047785873
0.0047785873
0.0047785873
0.004625926
0.004625926
0.004625926
0.0047785873
0.004931248
0.0050839083
0.0050839083
0.0050839083
0.0050839083
0.004931248
0.0050839083
0.00538923
0.0056945514
0.0056945514
0.005541891
0.005541891
0.00538923
0.005236569
0.005236569
0.005236569
0.005236569
0.00538923
0.00538923
0.00538923
0.00538923
0.0056945514
0.005847212
0.005847212
0.0056945514
0.005541891
0.005541891
0.0056945514
0.005999873
0.0061525335
0.0061525335
0.005999873
0.005999873
0.0061525335
0.0061525335
0.005999873
0.005999873
0.0061525335
0.0064578555
0.0067631765
0.0067631765
0.006610516
0.0064578555
0.0067631765
0.0069158375
0.0069158375
0.006610516
0.0064578555
0.0067631765
0.0069158375
0.0069158375
0.0067631765
0.006610516
0.006610516
0.006610516
0.006610516
0.0067631765
0.0069158375
0.007068498
0.0069158375
0.006610516
0.0061525335
0.005999873
0.0061525335
0.0064578555
0.006610516
0.0064578555
0.0063051945
0.005999873
0.005847212
0.005999873
0.005999873
0.005999873
0.0056945514
0.00538923
0.005236569
0.00538923
0.0056945514
0.0056945514
0.005541891
0.00538923
0.00538923
0.0056945514
0.005999873
0.0061525335
0.005847212
0.00538923
0.005236569
0.005236569
0.005236569
0.005236569
0.0050839083
0.004931248
0.005236569
0.005541891
0.0056945514
0.005541891
0.00538923
0.00538923
0.00538923
0.005541891
0.0056945514
0.005847212
0.005847212
0.0056945514
0.00538923
0.005236569
0.0050839083
0.004931248
0.0047785873
0.004625926
0.0041679437
0.0037099617
0.0032519794
0.002793997
0.0024886755
0.0021833542
0.0020306935
0.0018780326
0.0017253719
0.0017253719
0.0015727112
0.0012673896
9.620681E-4
5.040858E-4
1.9876426E-4
3.5142514E-4
0.0023360148
0.004931248
0.00538923
0.0030993186
8.094073E-4
3.5142514E-4
0.0011147289
0.0017253719
0.0018780326
0.0020306935
0.0024886755
0.0029466578
0.0029466578
0.0024886755
0.0021833542
0.0017253719
0.0011147289
-1.0655704E-4
-0.0014805037
-0.0022438075
-0.002396468
-0.002396468
-0.002396468
-0.0028544506
-0.00270179
-0.0017858255
-8.698609E-4
-7.172001E-4
-0.0010225216
-0.0016331649
-0.002091147
-0.002091147
-0.0014805037
-0.0014805037
-0.0036177542
-0.006518309
-0.005907666
-0.0034650937
-0.0036177542
-0.005602344
-0.006518309
-0.0052970224
-0.0034650937
-0.0025491295
-0.002396468
-0.0025491295
-0.00270179
-0.0031597721
-0.0037704152
-0.0043810583
-0.0049917013
-0.005602344
-0.0052970224
-0.0043810583
-0.0046863793
-0.0060603265
-0.00682363
-0.0060603265
-0.005144362
-0.0049917013
-0.0052970224
-0.005449684
-0.005602344
-0.0057550054
-0.005449684
-0.0043810583
-0.0036177542
-0.004533719
-0.006518309
-0.008044916
-0.008197578
-0.007892255
-0.007892255
-0.008350238
-0.008960881
-0.009266202
-0.009876845
-0.010334827
-0.010487488
-0.010487488
-0.010640149
-0.0107928105
-0.011098132
-0.011403453
-0.011556113
-0.011250792
-0.011250792
-0.011098132
-0.011098132
-0.010945471
-0.011098132
-0.011556113
-0.011861435
-0.012014096
-0.011861435
-0.011403453
-0.010945471
-0.011098132
-0.011708775
-0.012166756
-0.012014096
-0.011403453
-0.0107928105
-0.010640149
-0.010945471
-0.011556113
-0.011861435
-0.012319417
-0.013388041
-0.015067311
-0.015525293
-0.014609329
-0.013540702
-0.013082721
-0.0136933625
-0.014151346
-0.013998685
-0.013388041
-0.013235382
-0.013388041
-0.0136933625
-0.013846025
-0.013846025
-0.013846025
-0.014456669
-0.015219972
-0.015525293
-0.015219972
-0.01476199
-0.01476199
-0.015067311
-0.015677955
-0.015830616
-0.015677955
-0.015677955
-0.015830616
-0.015983276
-0.015830616
-0.015372632
-0.015677955
-0.016593918
-0.0170519
-0.016593918
-0.015219972
-0.014456669
-0.015219972
-0.015830616
-0.015067311
-0.014151346
-0.014151346
-0.015067311
-0.015983276
-0.016135937
-0.015983276
-0.015983276
-0.016135937
-0.016441258
-0.016593918
-0.016593918
-0.016746579
-0.01689924
-0.0170519
-0.016746579
-0.016746579
-0.01689924
-0.01720456
-0.01720456
-0.01689924
-0.0170519
-0.017509883
-0.018120525
-0.018731168
-0.019647134
-0.020257777
-0.020410437
-0.020257777
-0.020105116
-0.019799795
-0.019494474
-0.019341812
-0.019494474
-0.019799795
-0.020563098
-0.020868419
-0.020563098
-0.019952456
-0.019952456
-0.020257777
-0.020410437
-0.020715758
-0.021021081
-0.021326402
-0.021631723
-0.021937044
-0.022242365
-0.022547686
-0.02285301
-0.02285301
-0.02300567
-0.023310991
-0.023616312
-0.023463652
-0.023310991
-0.023616312
-0.024532279
-0.025448242
-0.026364207
-0.02697485
-0.02728017
-0.027432831
-0.027432831
-0.027890813
-0.02895944
-0.029875403
-0.030028066
-0.030028066
-0.030486045
-0.030791366
-0.030333387
-0.029570082
-0.029112102
-0.029570082
-0.030638708
-0.03124935
-0.031096688
-0.03170733
-0.03369192
-0.034149908
-0.032470636
-0.030486045
-0.030180724
-0.031859994
-0.03521853
-0.03735578
-0.036134496
-0.03369192
-0.03308128
-0.034455225
-0.03537119
-0.034302562
-0.032317974
-0.031402007
-0.0326233
-0.03537119
-0.037966423
-0.039798357
-0.04086698
-0.040714316
-0.039035045
-0.037508443
-0.038577065
-0.0419356
-0.044836156
-0.046210103
-0.04712607
-0.048500016
-0.0497213
-0.049873963
-0.04956864
-0.050026618
-0.05078993
-0.05078993
-0.050484605
-0.05078993
-0.05124791
-0.050942585
-0.049873963
-0.04926332
-0.048957996
-0.04865268
-0.04819469
-0.048042037
-0.048347354
-0.048957996
-0.050484605
-0.052163877
-0.052469194
-0.051400572
-0.050331943
-0.050026618
-0.05017928
-0.05017928
-0.05017928
-0.050484605
-0.05078993
-0.050484605
-0.049873963
-0.04865268
-0.0454468
-0.042393588
-0.043156892
-0.047889374
-0.05338516
-0.057659656
-0.060712874
-0.0625448
-0.062239483
-0.05949159
-0.055522412
-0.052469194
-0.05185855
-0.0532325
-0.055064425
-0.056591034
-0.058117643
-0.059796914
-0.060712874
-0.060712874
-0.06010223
-0.059796914
-0.059338935
-0.058575623
-0.058117643
-0.058117643
-0.058117643
-0.05735434
-0.055217087
-0.052011214
-0.05017928
-0.051400572
-0.055217087
-0.059338935
-0.06162884
-0.061323516
-0.059949577
-0.059338935
-0.059644252
-0.060254894
-0.059796914
-0.058270298
-0.056591034
-0.056133054
-0.057201676
-0.058728285
-0.05949159
-0.059796914
-0.06010223
-0.060712874
-0.061170854
-0.06147618
-0.061781496
-0.0625448
-0.065445356
-0.07246775
-0.08361199
-0.091703005
-0.09109236
-0.083459325
-0.06941453
-0.05338516
-0.048957996
-0.059949577
-0.07491033
-0.082543366
-0.083917305
-0.08559658
-0.08803915
-0.08788649
-0.08452795
-0.080864094
-0.07949014
-0.07903216
-0.077200234
-0.073078394
-0.06712463
-0.061781496
-0.059338935
-0.060254894
-0.06437673
-0.069567196
-0.07338372
-0.075673625
-0.07628427
-0.07536831
-0.073078394
-0.06941453
-0.06575067
-0.06498737
-0.06819325
-0.07216243
-0.07414702
-0.07552097
-0.07658959
-0.07643693
-0.07506298
-0.07414702
-0.075215645
-0.07628427
-0.07414702
-0.070025176
-0.068040594
-0.068498574
-0.069567196
-0.071093805
-0.07277307
-0.07185711
-0.06941453
-0.06987252
-0.074299686
-0.07842152
-0.0796428
-0.07872684
-0.0773529
-0.07552097
-0.07292573
-0.06971986
-0.06727729
-0.06620865
-0.066056
-0.065445356
-0.06361343
-0.061781496
-0.061170854
-0.06162884
-0.06147618
-0.060254894
-0.059338935
-0.06056021
-0.06437673
-0.06880389
-0.071551785
-0.07216243
-0.07124646
-0.06865124
-0.06514003
-0.06162884
-0.059949577
-0.060407557
-0.06162884
-0.061781496
-0.060712874
-0.059033602
-0.057507
-0.056743696
-0.056591034
-0.05582773
-0.053079836
-0.049415976
-0.04773671
-0.04819469
-0.048805334
-0.048042037
-0.046362765
-0.04300423
-0.03888239
-0.039187707
-0.048042037
-0.058270298
-0.059033602
-0.05277452
-0.049873963
-0.05277452
-0.05689636
-0.05735434
-0.052469194
-0.04300423
-0.030638708
-0.017509883
-0.008044916
-0.0072816126
-0.01476199
-0.023310991
-0.027585492
-0.030180724
-0.035981834
-0.04514148
-0.052011214
-0.050942585
-0.04300423
-0.03369192
-0.027890813
-0.025448242
-0.0248376
-0.023921633
-0.020868419
-0.016593918
-0.013082721
-0.011861435
-0.011250792
-0.009418863
-0.0063656485
-0.0033124327
-7.172001E-4
9.620681E-4
0.0012673896
9.620681E-4
3.5142514E-4
-7.172001E-4
-0.002091147
-0.0031597721
-0.0033124327
-0.001938486
6.5674656E-4
0.0047785873
0.010732356
0.017144108
0.020502644
0.019281358
0.016075483
0.013785571
0.013174928
0.014243553
0.020349983
0.033631466
0.045386344
0.044470385
0.0354634
0.037142664
0.05851517
0.089352645
0.11103047
0.113167726
0.107824594
0.11377837
0.12507525
0.12064809
0.09835963
0.08049832
0.07942969
0.08263557
0.07805575
0.07149134
0.07469721
0.08904732
0.105382025
0.11866351
0.13240297
0.14751638
0.15850796
0.15972924
0.15255418
0.1440052
0.13912004
0.13805142
0.140036
0.14522648
0.15362282
0.16293512
0.1696522
0.17331606
0.17484266
0.17423202
0.17133147
0.1699575
0.17362137
0.1812544
0.18812414
0.19163534
0.19728379
0.2108706
0.23010586
0.24582991
0.25102037
0.24460863
0.23254843
0.22491539
0.2256787
0.23086914
0.23987615
0.25346297
0.2656758
0.26949233
0.2658285
0.26155397
0.26399654
0.27453014
0.2870483
0.29437605
0.29483405
0.29468137
0.2937654
0.28475842
0.27010298
0.25956938
0.260638
0.27300355
0.28964356
0.30338302
0.312848
0.31956506
0.32689276
0.3354418
0.34093758
0.34368545
0.3442961
0.3407849
0.33651042
0.3349838
0.3368157
0.34734932
0.3676532
0.38612515
0.39284223
0.39085764
0.390247
0.398796
0.41299343
0.41818392
0.40887162
0.39726937
0.39589545
0.40597102
0.4186419
0.42429033
0.42383236
0.42276374
0.42459568
0.43238136
0.44367826
0.44886872
0.44291493
0.43619788
0.43864045
0.44566286
0.44886872
0.45024267
0.45695975
0.46978325
0.48260677
0.4914611
0.49726218
0.50321597
0.5093224
0.5148182
0.5207719
0.52779436
0.5354274
0.54306036
0.5508461
0.5572579
0.5615323
0.5635169
0.56626487
0.57221866
0.5793936
0.5845841
0.5893166
0.59786564
0.6103838
0.6221387
0.6282451
0.63068765
0.63465685
0.64183193
0.64931226
0.65526605
0.6609145
0.66808957
0.6757226
0.68213433
0.6868668
0.69175196
0.6978584
0.70564413
0.717399
0.733581
0.7459465
0.7474731
0.742588
0.7435039
0.75357956
0.7631972
0.76457113
0.7624339
0.7668611
0.77815795
0.7886915
0.7951033
0.80120975
0.8120487
0.82639873
0.8390696
0.847466
0.85525167
0.8651746
0.87494487
0.880746
0.8842572
0.8912796
0.90501904
0.9213537
0.9331086
0.93753576
0.940589
0.9499012
0.9640988
0.9750903
0.97982275
0.982876
0.98928773
0.9969209
1.0005846
0.9998214
0.99860007
1.0002793
1.0025692
1.001806
0.999974
1.001348
1.0082177
1.0169194
1.0221097
1.0225677
1.0225677
1.026995
1.0349332
1.0402764
1.0390551
1.0338646
1.0300481
1.0302008
1.0320327
1.0326434
1.0321854
1.0324907
1.0329486
1.0320327
1.0297428
1.0274528
1.0262316
1.0257736
1.0251629
1.0224152
1.0185986
1.0163087
1.0167667
1.018446
1.0182933
1.0144768
1.0088283
1.0042485
1.0028745
1.0039431
1.0066911
1.0105076
1.0146295
1.018446
1.0207359
1.0211937
1.0201252
1.0185986
1.017988
1.018446
1.0190567
1.0196671
1.0216517
1.0256209
1.0308115
1.0349332
1.0361546
1.0363072
1.0389024
1.0457722
1.0552372
1.0643967
1.0709612
1.075083
1.0788996
1.084548
1.0929444
1.1017987
1.1088212
1.1126376
1.1141642
1.1141642
1.1137062
1.1126376
1.1109583
1.1082104
1.103936
1.0981348
1.0918757
1.0860746
1.0811895
1.0766096
1.0712665
1.064702
1.0578324
1.0524893
1.0501994
1.0501994
1.051726
1.0534053
1.0544739
1.0558479
1.0585957
1.0619543
1.0639389
1.0645494
1.0657707
1.0680608
1.0698926
1.0705032
1.0712665
1.0724878
1.0732511
1.0724878
1.0717245
1.0727931
1.0763043
1.0811895
1.085464
1.0872959
1.0874486
1.0888225
1.0927917
1.0995089
1.1080577
1.1159961
1.1228659
1.1303463
1.1379793
1.1433223
1.1454597
1.1465284
1.1482075
1.1506501
1.1541613
1.1585885
1.1639316
1.1698854
1.1762972
1.1819457
1.1872888
1.1929371
1.1987382
1.2031654
1.2066766
1.2104931
1.2156837
1.2219427
1.2280492
1.2332397
1.2382774
1.2431626
1.247895
1.2532381
1.2590392
1.2646878
1.2689621
1.2724735
1.2764426
1.2814804
1.2868235
1.291556
1.2964411
1.3016317
1.3057535
1.3083487
1.3098754
1.3123178
1.3161343
1.3201035
1.3234621
1.3272786
1.3318584
1.3359803
1.3387282
1.3402548
1.3425447
1.3466666
1.3515517
1.3549103
1.3556734
1.3555208
1.3568949
1.3610168
1.3663598
1.3704816
1.3732295
1.3752141
1.3762827
1.3762827
1.3759774
1.3756721
1.3749088
1.3729242
1.3700236
1.3657491
1.3601006
1.3529257
1.3449873
1.3372016
1.3303318
1.3249887
1.3217828
1.3213248
1.324378
1.3317058
1.3422394
1.3536888
1.3654437
1.3771987
1.3889536
1.4007084
1.412158
1.4219283
1.4291034
1.4356678
1.4439114
1.4547503
1.4660472
1.4756649
1.4832978
1.4890989
1.4935261
1.4970373
1.5002433
1.5028384
1.504823
1.5063497
1.507113
1.5074183
1.5081817
1.5101663
1.5133721
1.5173413
1.5217685
1.5263482
1.5319967
1.5387137
1.5461941
1.5529112
1.5573384
1.5600863
1.5634449
1.5683299
1.5738257
1.5788636
1.5828327
1.5855806
1.5869546
1.5877178
1.5890919
1.5906185
1.5913817
1.5919924
1.5929084
1.5938243
1.5938243
1.592603
1.5918397
1.5922977
1.5942823
1.5971828
1.6013047
1.6060371
1.6093956
1.6116856
1.6159601
1.6251197
1.6370273
1.646187
1.6496981
1.6504614
1.6516827
1.6518354
1.6484768
1.6435918
1.6417598
1.6442024
1.6484768
1.6518354
1.6550412
1.6590104
1.6623689
1.6631323
1.6620636
1.6613003
1.660079
1.6567205
1.6513774
1.6469502
1.644813
1.6435918
1.6414545
1.6396226
1.6385539
1.6377906
1.6356534
1.6316842
1.626799
1.6217612
1.616876
1.6129068
1.6095483
1.6077164
1.6075637
1.608327
1.6087852
1.6084797
1.6068006
1.6037472
1.59932
1.593519
1.5866493
1.5797795
1.5738257
1.5690932
1.5649714
1.5608495
1.5564224
1.5518427
1.5469575
1.5411563
1.5342865
1.5258902
1.5194786
1.5127614
1.4974953
1.475207
1.4614674
1.4660472
1.4779547
1.4865038
1.4890989
1.4767336
1.4503231
1.4240656
1.4039143
1.3863584
1.3733821
1.3706343
1.3732295
1.3727716
1.3704816
1.368039
1.3610168
1.3474299
1.3329271
1.3234621
1.3175083
1.3092647
1.2958305
1.2801064
1.2657564
1.2533908
1.2423992
1.2327816
1.224538
1.2152257
1.2016388
1.1837776
1.1653055
1.1491234
1.1350788
1.1231712
1.1134009
1.10531
1.0978295
1.0895859
1.0788996
1.0656182
1.05081
1.0356966
1.0219572
1.0091337
0.9967682
0.98577654
0.9766169
0.96898395
0.9618088
0.9524965
0.93952036
0.9242543
0.90975153
0.896928
0.88486785
0.8729603
0.8609001
0.84914523
0.83723766
0.82410884
0.8103694
0.79647726
0.7818218
0.76594514
0.75174767
0.74243534
0.7367869
0.7296118
0.71892554
0.7059494
0.69312596
0.68030244
0.666563
0.6516022
0.6369468
0.622902
0.6087045
0.5931331
0.5769511
0.5610744
0.54519767
0.5282523
0.510391
0.49161372
0.47085187
0.44841072
0.42429033
0.3991013
0.37253833
0.3450594
0.3171225
0.28979623
0.2638439
0.24002878
0.21957225
0.20293224
0.19041406
0.18110175
0.17362137
0.16675164
0.16033988
0.15438612
0.14889033
0.1435472
0.13835675
0.1334716
0.12965508
0.1272125
0.1272125
0.13026573
0.13591416
0.14232592
0.14889033
0.15591271
0.16354576
0.17102614
0.17835385
0.18598689
0.19300929
0.19896305
0.20430619
0.20964931
0.21499243
0.21972492
0.22415209
0.22766328
0.22949521
0.22949521
0.22888456
0.22888456
0.22888456
0.22751062
0.22476272
0.22155684
0.217435
0.21178655
0.20430619
0.1952992
0.18537626
0.17453735
0.16247714
0.14904298
0.13408223
0.1179002
0.10141284
0.08507814
0.06782748
0.049202867
0.02996761
0.010274374
-0.011098132
-0.034149908
-0.05689636
-0.07750556
-0.09628283
-0.11444946
-0.1326161
-0.15078273
-0.16940734
-0.18925323
-0.20879382
-0.22650245
-0.24283716
-0.25947717
-0.27718583
-0.29581043
-0.31428236
-0.33275434
-0.35244757
-0.37412536
-0.39687183
-0.41931295
-0.4402275
-0.45946276
-0.47717142
-0.4942694
-0.5110621
-0.5277021
-0.5440368
-0.5602188
-0.5762482
-0.59166694
-0.60647506
-0.6206725
-0.6347173
-0.6486094
-0.6625015
-0.6760884
-0.68936986
-0.7024987
-0.7156275
-0.72890896
-0.74157983
-0.75379264
-0.76570016
-0.7774551
-0.78951526
-0.8015755
-0.81333035
-0.8246272
-0.83592415
-0.8473737
-0.85851794
-0.8687462
-0.8780585
-0.8869128
-0.89668316
-0.9078274
-0.9206509
-0.93423766
-0.9470612
-0.95866334
-0.9695023
-0.9800359
-0.9911801
-1.0032405
-1.0149953
-1.0258342
-1.0362151
-1.0469015
-1.0575876
-1.0681212
-1.0783495
-1.0884252
-1.0986533
-1.1088816
-1.1188046
-1.1278116
-1.1360552
-1.1439936
-1.151932
-1.1603283
-1.1688774
-1.1771209
-1.1846014
-1.1914711
-1.1980356
-1.204142
-1.2100958
-1.2162023
-1.2221559
-1.2281096
-1.2340634
-1.2401699
-1.245971
-1.2514669
-1.25681
-1.2620003
-1.2670382
-1.2719233
-1.2768085
-1.2816936
-1.2864261
-1.2910058
-1.2955858
-1.300013
-1.3041347
-1.3082566
-1.3132944
-1.3206221
-1.3296291
-1.3377202
-1.343216
-1.346269
-1.3476431
-1.348559
-1.3496277
-1.3514596
-1.3543601
-1.3578713
-1.3613826
-1.3647411
-1.3677943
-1.3706949
-1.373748
-1.3766485
-1.3792439
-1.382297
-1.3861135
-1.389472
-1.391762
-1.3932886
-1.3954258
-1.3983264
-1.4016849
-1.4048909
-1.4082494
-1.4116079
-1.4145085
-1.417409
-1.4200042
-1.4219888
-1.4235154
-1.4248893
-1.4265687
-1.4290112
-1.4328277
-1.4378656
-1.443972
-1.4503837
-1.4564902
-1.4612226
-1.4639705
-1.4641231
-1.4627492
-1.4607646
-1.459238
-1.4586273
-1.4595435
-1.4630545
-1.4694663
-1.4769467
-1.4838164
-1.4891596
-1.4931288
-1.4949607
-1.4946554
-1.4931288
-1.4916021
-1.4912969
-1.4926708
-1.495724
-1.4999985
-1.5041203
-1.5076315
-1.5102267
-1.5129747
-1.5157225
-1.5166385
-1.5148066
-1.511906
-1.5103794
-1.5109901
-1.512364
-1.5135852
-1.5146539
-1.5155698
-1.5166385
-1.5174018
-1.5178598
-1.5175544
-1.5169439
-1.5160278
-1.5148066
-1.5135852
-1.5126693
-1.5120586
-1.5117533
-1.511448
-1.5108374
-1.509616
-1.5077841
-1.5051891
-1.502441
-1.4998457
-1.4977086
-1.4960293
-1.4945027
-1.4931288
-1.4920601
-1.4906862
-1.4882436
-1.4844271
-1.4803052
-1.4761834
-1.4726722
-1.4693137
-1.4665657
-1.4641231
-1.4612226
-1.4580169
-1.4551163
-1.4526737
-1.4500785
-1.4470252
-1.4432087
-1.4389342
-1.4351176
-1.4325224
-1.4303852
-1.4273319
-1.4229047
-1.4184777
-1.4149663
-1.4120659
-1.4088601
-1.4055015
-1.4024483
-1.3997004
-1.3971052
-1.3945099
-1.391762
-1.3887088
-1.3851976
-1.3815337
-1.3775645
-1.3731375
-1.3687103
-1.3644357
-1.3607719
-1.3572607
-1.3537495
-1.3505436
-1.3476431
-1.3447425
-1.3419946
-1.3389413
-1.3357356
-1.3319191
-1.3276445
-1.3235227
-1.3198588
-1.3163476
-1.3132944
-1.3106991
-1.3077986
-1.3041347
-1.2994022
-1.2942119
-1.2890214
-1.2839835
-1.2789458
-1.2736026
-1.2681068
-1.262611
-1.2571152
-1.251772
-1.246429
-1.2416966
-1.2377274
-1.2337582
-1.228873
-1.2230719
-1.2172707
-1.2122331
-1.2076532
-1.203226
-1.1986461
-1.193761
-1.1891812
-1.1844487
-1.1794109
-1.1737624
-1.167656
-1.1620076
-1.1571225
-1.1531533
-1.1488788
-1.1441462
-1.1392611
-1.1342233
-1.1291856
-1.1236898
-1.1180413
-1.1123928
-1.106897
-1.1009432
-1.0946841
-1.0885777
-1.0832347
-1.0785022
-1.0742277
-1.0701058
-1.0661366
-1.0620148
-1.0577403
-1.0531604
-1.0484279
-1.0436954
-1.0385051
-1.0330093
-1.0272082
-1.0215597
-1.0162165
-1.0117894
-1.0078202
-1.0041564
-1.0006452
-0.99774456
-0.9949966
-0.9917908
-0.98766893
-0.98308915
-0.978204
-0.9733189
-0.96843374
-0.9637012
-0.959274
-0.9556102
-0.95255697
-0.9501144
-0.94782454
-0.9447713
-0.9412601
-0.93774885
-0.93439037
-0.9305738
-0.92584133
-0.92034554
-0.91515505
-0.9108806
-0.9073694
-0.9040109
-0.9006523
-0.8975991
-0.8948512
-0.89134
-0.8867602
-0.88187504
-0.87760055
-0.87393665
-0.8702728
-0.8658457
-0.86126584
-0.85699135
-0.85348016
-0.85057956
-0.8475264
-0.8435572
-0.83943534
-0.83531356
-0.8318023
-0.8282911
-0.824322
-0.8202001
-0.8163836
-0.81256706
-0.80875057
-0.8052393
-0.8020334
-0.79898024
-0.79592705
-0.7925685
-0.788752
-0.7846301
-0.780661
-0.7769971
-0.77379125
-0.77089065
-0.7684481
-0.76585287
-0.7629523
-0.7592885
-0.7553193
-0.7513501
-0.74799156
-0.7453963
-0.7432591
-0.74081653
-0.73761064
-0.7342521
-0.73135155
-0.7287563
-0.7260084
-0.7229552
-0.72020733
-0.7174594
-0.7147115
-0.71181095
-0.70860505
-0.7057045
-0.7034146
-0.7020407
-0.7005141
-0.6982242
-0.6950183
-0.69165975
-0.6890645
-0.68723255
-0.6855533
-0.6838741
-0.6818895
-0.6794469
-0.676699
-0.67379844
-0.67105055
-0.6684553
-0.6664707
-0.66463876
-0.6626542
-0.6599063
-0.6565477
-0.6530366
-0.64998335
-0.6475408
-0.64540356
-0.6435716
-0.641587
-0.6396025
-0.6374652
-0.63532794
-0.63288534
-0.6299848
-0.62677896
-0.62342036
-0.6205198
-0.6180773
-0.61670333
-0.6160927
-0.6151767
-0.6133448
-0.61090225
-0.60800165
-0.6051011
-0.60250586
-0.600216
-0.5980787
-0.5962468
-0.5947201
-0.5930409
-0.591209
-0.58937705
-0.58769774
-0.58586586
-0.58372855
-0.581286
-0.5788434
-0.5762482
-0.573653
-0.57105774
-0.5686152
-0.56678325
-0.5654093
-0.564188
-0.5626614
-0.5603715
-0.5577763
-0.555181
-0.55289114
-0.5506012
-0.5486166
-0.54647934
-0.54434216
-0.5420522
-0.5396096
-0.5374724
-0.5357931
-0.5344192
-0.53304523
-0.5316713
-0.52983934
-0.52754945
-0.52480155
-0.5222063
-0.51991636
-0.5183898
-0.51732117
-0.5157946
-0.5139626
-0.51197803
-0.5106041
-0.50923014
-0.50724554
-0.50495565
-0.50266576
-0.5008338
-0.49945986
-0.49808592
-0.496254
-0.49442205
-0.49274278
-0.4910635
-0.4895369
-0.4880103
-0.48663634
-0.48541507
-0.48404115
-0.48266718
-0.48129323
-0.4797666
-0.47793472
-0.47625542
-0.47427082
-0.47213358
-0.4703017
-0.46877506
-0.46755376
-0.46617982
-0.4643479
-0.46282127
-0.46175265
-0.46068403
-0.45946276
-0.45778346
-0.4557989
-0.45396698
-0.45228767
-0.45076108
-0.44938713
-0.4478605
-0.44663924
-0.4452653
-0.44419667
-0.44312805
-0.44221207
-0.44114345
-0.4397695
-0.43839556
-0.43717426
-0.43625832
-0.4351897
-0.43412104
-0.43289977
-0.43152583
-0.43015188
-0.4289306
-0.42816728
-0.42755666
-0.426946
-0.42603004
-0.42526674
-0.4246561
-0.42419812
-0.4238928
-0.4234348
-0.42297682
-0.42267153
-0.42267153
-0.42297682
-0.42328215
-0.4234348
-0.42374012
-0.42404544
-0.42435077
-0.42435077
-0.42450345
-0.42480874
-0.42480874
-0.42450345
-0.4238928
-0.42328215
-0.4231295
-0.42374012
-0.42480874
-0.42603004
-0.42679334
-0.42755666
-0.42816728
-0.4289306
-0.42984655
-0.43106785
-0.43183115
-0.4324418
-0.43335778
-0.4347317
-0.436411
-0.43763226
-0.43839556
-0.43931153
-0.44068548
-0.44221207
-0.44358602
-0.44465464
-0.4458759
-0.44740254
-0.4490818
-0.45045575
-0.45198238
-0.45396698
-0.45625687
-0.45869943
-0.46098936
-0.46343192
-0.46602714
-0.4684697
-0.4704543
-0.4716756
-0.47274426
-0.4736602
-0.47503412
-0.4764081
-0.4774767
-0.47808737
-0.478698
-0.479614
-0.48083526
-0.48205656
-0.48343047
-0.4849571
-0.48633102
-0.48724702
-0.4880103
-0.48877358
-0.48999488
-0.49121615
-0.4922848
-0.4935061
-0.49472737
-0.49564332
-0.496254
-0.49686462
-0.49778062
-0.49900192
-0.49945986
-0.49945986
-0.49945986
-0.4996125
-0.49976522
-0.49991786
-0.5003758
-0.5009865
-0.5015971
-0.50190246
-0.50174975
-0.50190246
-0.50266576
-0.5035817
-0.504345
-0.50495565
-0.50526094
-0.50541365
-0.50541365
-0.5051083
-0.5051083
-0.50541365
-0.50587165
-0.5060243
-0.5063296
-0.50663495
-0.5067876
-0.50663495
-0.50663495
-0.50694025
-0.50770354
-0.5083142
-0.50892484
-0.5093828
-0.5101461
-0.51121473
-0.5122834
-0.513352
-0.5141153
-0.5145733
-0.51487863
-0.5150312
-0.5151839
-0.5154892
-0.5156419
-0.5157946
-0.5159472
-0.5167105
-0.5177792
-0.5186951
-0.5190004
-0.51930577
-0.51976377
-0.51991636
-0.51991636
-0.51991636
-0.5202217
-0.5206797
-0.52129036
-0.5215957
-0.5215957
-0.52129036
-0.52129036
-0.52174836
-0.52235895
-0.5229696
-0.52327496
-0.5237329
-0.5241909
-0.5249542
-0.5257175
-0.5261755
-0.52632815
-0.52648085
-0.5269388
-0.52724415
-0.5273968
-0.52785474
-0.52831274
-0.5287707
-0.5292287
-0.52953404
-0.529992
-0.5301447
-0.53029734
-0.53045
-0.5307553
-0.53106064
-0.53151864
-0.5321293
-0.5328926
-0.5336558
-0.53426653
-0.5348771
-0.53548783
-0.5359458
-0.5360984
-0.5359458
-0.5357931
-0.5359458
-0.5360984
-0.5359458
-0.5357931
-0.5356404
-0.5356404
-0.5357931
-0.5359458
-0.5364038
-0.5367091
-0.5370144
-0.5371671
-0.5373197
-0.537625
-0.537625
-0.5377777
-0.538083
-0.5383884
-0.53869367
-0.5388463
-0.53915167
-0.53945696
-0.5397623
-0.53991497
-0.53991497
-0.53991497
-0.53991497
-0.5397623
-0.5396096
-0.5397623
-0.5400676
-0.5402203
-0.5402203
-0.5402203
-0.54067826
-0.5409836
-0.54113626
-0.5412889
-0.54113626
-0.54113626
-0.54113626
-0.5412889
-0.5415942
-0.54189956
-0.5422049
-0.54266286
-0.54266286
-0.5428155
-0.54296815
-0.5428155
-0.54235756
-0.54174685
-0.5412889
-0.5412889
-0.5415942
-0.5420522
-0.54235756
-0.54235756
-0.54235756
-0.54251015
-0.54266286
-0.54266286
-0.5428155
-0.54296815
-0.54296815
-0.5428155
-0.54251015
-0.54235756
-0.5422049
-0.5420522
-0.5420522
-0.54189956
-0.54189956
-0.54189956
-0.54174685
-0.5412889
-0.54113626
-0.5412889
-0.5415942
-0.54189956
-0.5420522
-0.5420522
-0.5420522
-0.5422049
-0.54235756
-0.54235756
-0.5420522
-0.54189956
-0.5415942
-0.5412889
-0.54037297
-0.5397623
-0.5402203
-0.54144156
-0.5422049
-0.54174685
-0.54052556
-0.53945696
-0.538999
-0.538999
-0.5388463
-0.5383884
-0.537625
-0.5370144
-0.5365564
-0.5364038
-0.5362511
-0.5357931
-0.53548783
-0.5350298
-0.5347245
-0.5344192
-0.5344192
-0.5345718
-0.5347245
-0.5344192
-0.5338085
-0.53304523
-0.53258723
-0.5327399
-0.53304523
-0.53304523
-0.53228194
-0.5312133
-0.5306027
-0.53045
-0.53029734
-0.529992
-0.52983934
-0.52953404
-0.52953404
-0.5293814
-0.52907604
-0.5286181
-0.52831274
-0.5280074
-0.52785474
-0.52785474
-0.52785474
-0.5277021
-0.52709144
-0.52632815
-0.52602285
-0.52587014
-0.52556485
-0.52480155
-0.52388555
-0.52327496
-0.5229696
-0.52281696
-0.5226643
-0.5222063
-0.52174836
-0.521443
-0.520985
-0.5202217
-0.5194584
-0.5190004
-0.51884776
-0.5186951
-0.5182371
-0.5177792
-0.5174738
-0.5171685
-0.5167105
-0.5162525
-0.5157946
-0.5153366
-0.5150312
-0.5145733
-0.5141153
-0.5135047
-0.5130466
-0.5125887
-0.51197803
-0.51167274
-0.51121473
-0.51090944
-0.51045144
-0.5101461
-0.5093828
-0.50846684
-0.50770354
-0.50770354
-0.5075509
-0.5070929
-0.50663495
-0.5061769
-0.5055663
-0.50465035
-0.5040397
-0.50342906
-0.50327635
-0.50297105
-0.5023604
-0.50129175
-0.5003758
-0.49991786
-0.49945986
-0.49900192
-0.49869657
-0.49808592
-0.49747527
-0.49655932
-0.49564332
-0.49518535
-0.49488002
-0.4942694
-0.4935061
-0.4922848
-0.49136886
-0.49121615
-0.4915215
-0.4915215
-0.49136886
-0.4910635
-0.49060553
-0.48999488
-0.48938426
-0.48907894
-0.48877358
-0.48846832
-0.48816296
-0.487705
-0.486789
-0.48587304
-0.48480445
-0.48404115
-0.48343047
-0.4829725
-0.4822092
-0.4815986
-0.48114055
-0.4809879
-0.48083526
-0.4802246
-0.47946128
-0.4790033
-0.478698
-0.4783927
-0.47793472
-0.47732404
-0.47671345
-0.47595012
-0.47518682
-0.4744235
-0.47381285
-0.47350755
-0.47335488
-0.47289687
-0.47198093
-0.47075966
-0.47014898
-0.46999633
-0.46984372
-0.46938568
-0.4689277
-0.4684697
-0.46755376
-0.4663325
-0.46541652
-0.46526384
-0.4651112
-0.4646532
-0.46404254
-0.46358457
-0.4631266
-0.46282127
-0.4623633
-0.46159998
-0.46098936
-0.46053138
-0.46022603
-0.45976806
-0.4591574
-0.4585468
-0.45808882
-0.4576308
-0.4570202
-0.45610422
-0.45518824
-0.45457762
-0.45411962
-0.4533563
-0.45259303
-0.45198238
-0.45167705
-0.45137173
-0.45091373
-0.45045575
-0.44999778
-0.44938713
-0.44892916
-0.44847116
-0.4478605
-0.44709724
-0.44618127
-0.4452653
-0.444044
-0.44267008
-0.44190675
-0.4417541
-0.4417541
-0.44129613
-0.44068548
-0.43992218
-0.43915886
-0.4382429
-0.43763226
-0.4370216
-0.436411
-0.43549502
-0.43457904
-0.43366307
-0.43305245
-0.4324418
-0.43152583
-0.43060985
-0.42984655
-0.4289306
-0.42786196
-0.42679334
-0.4258774
-0.42496142
-0.42419812
-0.42358747
-0.42282414
-0.4219082
-0.42083958
-0.42007628
-0.41931295
-0.418397
-0.41748103
-0.4164124
-0.41564912
-0.4148858
-0.4138172
-0.4125959
-0.41137463
-0.41045862
-0.40969533
-0.40893206
-0.4078634
-0.4066421
-0.4055735
-0.40465754
-0.40374157
-0.4025203
-0.401299
-0.40007773
-0.39885643
-0.39763516
-0.39641386
-0.39503992
-0.39381862
-0.39275
-0.39168137
-0.39030743
-0.38908613
-0.38817018
-0.38740686
-0.3861856
-0.3849643
-0.38374302
-0.38282707
-0.38175842
-0.38053712
-0.37916318
-0.37778926
-0.37610996
-0.37427804
-0.37244612
-0.3713775
-0.37076685
-0.36985087
-0.36832428
-0.36649236
-0.36496574
-0.36374447
-0.36252317
-0.36114922
-0.35962263
-0.358096
-0.3565694
-0.35519546
-0.35397416
-0.35260022
-0.3510736
-0.34924167
-0.34832573
-0.34817305
-0.3475624
-0.3448145
-0.341456
-0.33901343
-0.33763948
-0.33611286
-0.3341283
-0.33183834
-0.33031178
-0.3289378
-0.32771653
-0.32603726
-0.324358
-0.32252604
-0.32054144
-0.31840423
-0.31641963
-0.31474036
-0.3133664
-0.3121451
-0.31077117
-0.30924454
-0.30741262
-0.30542806
-0.3035961
-0.3017642
-0.29993224
-0.29810032
-0.29657373
-0.29519978
-0.29382583
-0.29229924
-0.29061994
-0.2889407
-0.28710875
-0.2857348
-0.28436086
-0.28283426
-0.28084967
-0.27871242
-0.27672786
-0.27489588
-0.2729113
-0.2709267
-0.26955277
-0.2683315
-0.26665223
-0.26451495
-0.26268303
-0.26146176
-0.26039314
-0.25917184
-0.25733992
-0.25489736
-0.25245476
-0.25062284
-0.24909626
-0.24741696
-0.24543239
-0.24329513
-0.2411579
-0.23932594
-0.23718871
-0.23474614
-0.23276155
-0.23154026
-0.23123494
-0.23077695
-0.22970833
-0.22787641
-0.22573915
-0.22390722
-0.22222796
-0.22054869
-0.21886942
-0.21688484
-0.21459492
-0.21215235
-0.21016775
-0.20833582
-0.2065039
-0.20467196
-0.20284005
-0.20100811
-0.19917619
-0.19749692
-0.19551232
-0.19306976
-0.1909325
-0.18925323
-0.1878793
-0.18635269
-0.18482608
-0.18329945
-0.18177286
-0.18024625
-0.17871964
-0.17719303
-0.17551376
-0.1738345
-0.17200257
-0.16986533
-0.16772807
-0.16574349
-0.16406421
-0.16269027
-0.16116364
-0.15978971
-0.15811044
-0.15643118
-0.15444659
-0.15246199
-0.15063006
-0.14910345
-0.14788216
-0.14681354
-0.14574492
-0.14452364
-0.14330235
-0.14223371
-0.14131775
-0.14055444
-0.14009647
-0.13979115
-0.13994381
-0.1404018
-0.14131775
-0.14208107
-0.14223371
-0.14162308
-0.14055444
-0.13918051
-0.13750124
-0.13337938
-0.12452506
-0.11246487
-0.10055733
-0.08987108
-0.08040611
-0.07292573
-0.068040594
-0.066056
-0.06712463
-0.07216243
-0.08055878
-0.08895511
-0.093229614
-0.09261897
-0.09109236
-0.09200833
-0.0944509
-0.09460355
-0.09185567
-0.088191815
-0.08620722
-0.08574923
-0.08422263
-0.08055878
-0.07582629
-0.071093805
-0.06636132
-0.061323516
-0.056133054
-0.052011214
-0.050026618
-0.050331943
-0.052163877
-0.054453783
-0.056133054
-0.057049014
-0.057659656
-0.057507
-0.05689636
-0.055217087
-0.052927174
-0.050026618
-0.046668082
-0.043309554
-0.040561654
-0.038271748
-0.03582917
-0.033386603
-0.031096688
-0.029417424
-0.028654115
-0.028196134
-0.028043473
-0.027738152
-0.02728017
-0.026669528
-0.025448242
-0.023310991
-0.021173742
-0.019341812
-0.017662544
-0.015830616
-0.013998685
-0.012777399
-0.011556113
-0.010640149
-0.009571523
-0.008655559
-0.007739594
-0.0063656485
-0.0042283973
-0.002091147
-2.592178E-4
9.620681E-4
0.0020306935
0.0032519794
0.0047785873
0.0064578555
0.007984463
0.00951107
0.011190338
0.012869607
0.014090892
0.015312179
0.018060071
0.022639895
0.026914395
0.028441003
0.026914395
0.023861181
0.021265948
0.020349983
0.020807967
0.022181913
0.024471823
0.02752504
0.030883577
0.03393679
0.036532022
0.03851661
0.039890558
0.04111184
0.041722484
0.04156983
0.041417167
0.041875146
0.043249093
0.045539007
0.047676258
0.049660847
0.051187456
0.052714057
0.054240674
0.055614613
0.056988567
0.05851517
0.059889115
0.06065242
0.061263062
0.06233169
0.0638583
0.06599555
0.06843812
0.070728034
0.07225464
0.07347593
0.074849874
0.07622382
0.07729245
0.07805575
0.0786664
0.079124376
0.07988768
0.08065098
0.08187226
0.08339888
0.08538347
0.08752071
0.0895053
0.09118458
0.09255852
0.09377981
0.09469577
0.095459074
0.09622238
0.097596325
0.099122934
0.10049688
0.1015655
0.10293945
0.10477138
0.10660331
0.107824594
0.1085879
0.109503865
0.110419825
0.111488454
0.11270974
0.11423635
0.11591561
0.11744222
0.11896884
0.12003745
0.12110608
0.12202205
0.12324333
0.124464616
0.1256859
0.12690718
0.1279758
0.12889177
0.12965508
0.13057105
0.13148701
0.13255562
0.13362426
0.13454022
0.13560884
0.13667747
0.13789876
0.13881472
0.13942537
0.1392727
0.13896738
0.13896738
0.13957803
0.14110464
0.1427839
0.14385253
0.1440052
0.14324188
0.1420206
0.14125729
0.14156261
0.14308922
0.14492115
0.14614244
0.14644776
0.14644776
0.1462951
0.14644776
0.14736372
0.14843234
0.1493483
0.14980629
0.15026426
0.15102758
0.15194355
0.15240154
0.15224886
0.15194355
0.15179089
0.15179089
0.15209621
0.15270685
0.1533175
0.15362282
0.15377547
0.15392813
0.15392813
0.15362282
0.15347014
0.15347014
0.1533175
0.15316483
0.15285951
0.15285951
0.15301217
0.15316483
0.1533175
0.15362282
0.15377547
0.15377547
0.15377547
0.15362282
0.15316483
0.15255418
0.15224886
0.15240154
0.15240154
0.15224886
0.15209621
0.15224886
0.15270685
0.15285951
0.15270685
0.15209621
0.15163822
0.1513329
0.15118025
0.15087493
0.15072227
0.15041694
0.15011162
0.14965363
0.14919566
0.14889033
0.14904298
0.1493483
0.14919566
0.14843234
0.14751638
0.1470584
0.14660041
0.14598978
0.14537913
0.14476849
0.14415784
0.1435472
0.1427839
0.14186794
0.14110464
0.14079931
0.14095196
0.14095196
0.14095196
0.14049399
0.13988335
0.13912004
0.13835675
0.13759343
0.13683014
0.13621949
0.1357615
0.13530351
0.1349982
0.13454022
0.13408223
0.13392958
0.13392958
0.13362426
0.13301362
0.13240297
0.13194498
0.13148701
0.13102902
0.13057105
0.13011305
0.12950242
0.12889177
0.12828113
0.12767048
0.12675452
0.12553324
0.124617286
0.12400664
0.123395994
0.12293801
0.122480035
0.12202205
0.12156405
0.12095341
0.12019012
0.119274154
0.11835819
0.11774754
0.117136896
0.116220936
0.11530497
0.11469433
0.11423635
0.114083685
0.11377837
0.113167726
0.11225176
0.11133579
0.110419825
0.109503865
0.10874056
0.10812992
0.107824594
0.10721395
0.10629799
0.104924046
0.103702754
0.102634124
0.102176145
0.10202348
0.10202348
0.101260185
0.10049688
0.10095486
0.10202348
0.10187083
0.100191556
0.09835963
0.09713834
0.096069716
0.09423779
0.09255852
0.091337234
0.09072659
0.09026861
0.08996329
0.0895053
0.08889466
0.08843668
0.08767337
0.086757414
0.085688785
0.08462016
0.08385686
0.083093554
0.08217759
0.08126162
0.08034566
0.07942969
0.078513734
0.07775043
0.07713979
0.07637648
0.07561317
0.07439189
0.0731706
0.071796656
0.070728034
0.069812074
0.06935409
0.06904877
0.06859078
0.06798014
0.06782748
0.06752215
0.06691151
0.06584289
0.064621605
0.063552976
0.06233169
0.061263062
0.060041778
0.05912581
0.05851517
0.05820985
0.05820985
0.057904527
0.057293884
0.056377925
0.055461958
0.054698654
0.053782687
0.052561402
0.051492773
0.050576814
0.04996617
0.04935553
0.048592225
0.047523595
0.04676029
0.04630231
0.045996994
0.04569167
0.045081027
0.044317722
0.043401755
0.042333134
0.041264504
0.040348545
0.039432578
0.038821936
0.03805863
0.037295327
0.036684684
0.03637936
0.036074042
0.035768718
0.0354634
0.034700096
0.03378413
0.033020824
0.032562844
0.032410182
0.032104865
0.03149422
0.030883577
0.03012027
0.029356968
0.028593663
0.0276777
0.026761735
0.025845772
0.025540449
0.02569311
0.025845772
0.025845772
0.02569311
0.025387788
0.025082465
0.024471823
0.023250537
0.021876592
0.020807967
0.020044662
0.019281358
0.018823376
0.018823376
0.019128697
0.019281358
0.019128697
0.018976036
0.018365394
0.017296769
0.016228143
0.015312179
0.014548875
0.013785571
0.013022267
0.012411625
0.011800981
0.01149566
0.01149566
0.011342999
0.011190338
0.010732356
0.010274374
0.00951107
0.008747766
0.007831803
0.0069158375
0.0061525335
0.00538923
0.004931248
0.004931248
0.004931248
0.004931248
0.0043206047
0.0037099617
0.0030993186
0.0024886755
0.0018780326
0.0012673896
5.040858E-4
-2.592178E-4
-7.172001E-4
-0.0010225216
-0.0013278432
-0.001938486
-0.002396468
-0.0028544506
-0.0031597721
-0.0036177542
-0.0042283973
-0.0049917013
-0.0057550054
-0.006518309
-0.0069762906
-0.007434273
-0.007892255
-0.008502899
-0.008960881
-0.009418863
-0.009724184
-0.009724184
-0.009724184
-0.0101821665
-0.0107928105
-0.011098132
-0.011250792
-0.011556113
-0.012166756
-0.013235382
-0.0143040065
-0.015067311
-0.015525293
-0.015525293
-0.015525293
-0.015067311
-0.01476199
-0.014456669
-0.0143040065
-0.014456669
-0.015372632
-0.016441258
-0.017662544
-0.018883828
-0.019799795
-0.020410437
-0.020715758
-0.020868419
-0.020715758
-0.020868419
-0.021326402
-0.021937044
-0.021937044
-0.021937044
-0.022089705
-0.022395026
-0.02285301
-0.023463652
-0.023616312
-0.023310991
-0.02315833
-0.02315833
-0.02315833
-0.023310991
-0.023463652
-0.023616312
-0.024074294
-0.024379617
-0.02468494
-0.02499026
-0.025448242
-0.025753563
-0.026058884
-0.026211545
-0.026058884
-0.026211545
-0.026669528
-0.02728017
-0.028043473
-0.028501455
-0.028654115
-0.028806776
-0.029112102
-0.029570082
-0.030180724
-0.030486045
-0.030791366
-0.031096688
-0.03124935
-0.03155467
-0.03216531
-0.032928623
-0.033386603
-0.03369192
-0.03369192
-0.033997245
-0.034302562
-0.034607887
-0.034913205
-0.03521853
-0.03537119
-0.035523847
-0.03582917
-0.03628716
-0.03674514
-0.03720312
-0.037508443
-0.037966423
-0.038271748
-0.038577065
-0.038729727
-0.03888239
-0.039187707
-0.039798357
-0.040409
-0.04086698
-0.041172296
-0.04132496
-0.0419356
-0.042546242
-0.043156892
-0.043767534
-0.044225514
-0.044683494
-0.04514148
-0.045904778
-0.047431394
-0.048805334
-0.04865268
-0.047889374
-0.04773671
-0.048500016
-0.049415976
-0.050026618
-0.050637268
-0.05170589
-0.052621856
-0.05277452
-0.05277452
-0.052927174
-0.053995803
-0.055675067
-0.057049014
-0.057659656
-0.057507
-0.057659656
-0.059338935
-0.06193416
-0.063766085
-0.06361343
-0.0625448
-0.06147618
-0.061323516
-0.06193416
-0.062850125
-0.06361343
-0.06407141
-0.06559801
-0.06788793
-0.06834591
-0.06575067
-0.06162884
-0.059186272
-0.05888094
-0.059033602
-0.059033602
-0.06056021
-0.06452939
-0.06926188
-0.07277307
-0.074299686
-0.07414702
-0.07262041
-0.06971986
-0.06666665
-0.06575067
-0.06742995
-0.0703305
-0.07292573
-0.074757665
-0.07628427
-0.07750556
-0.07872684
-0.080253445
-0.0816274
-0.08223804
-0.081932716
-0.080864094
-0.0796428
-0.0796428
-0.08116942
-0.08330666
-0.08483327
-0.085443914
-0.085443914
-0.08513859
-0.08483327
-0.084985934
-0.08559658
-0.08635987
-0.08727584
-0.08788649
-0.08849713
-0.08926044
-0.08971842
-0.08971842
-0.08987108
-0.090176396
-0.0909397
-0.09185567
-0.09246631
-0.09292429
-0.09338227
-0.093687594
-0.09414557
-0.09460355
-0.09506155
-0.09551953
-0.095824845
-0.09628283
-0.096893474
-0.09765678
-0.0987254
-0.09964136
-0.100252
-0.10070999
-0.10101531
-0.10132063
-0.101473294
-0.10162595
-0.10193128
-0.10208394
-0.10238926
-0.102694586
-0.103152566
-0.10376321
-0.10467917
-0.10544247
-0.106053114
-0.10620578
-0.10620578
-0.10635844
-0.10696908
-0.10757972
-0.1080377
-0.10834303
-0.108648345
-0.10910633
-0.10956432
-0.11017496
-0.11063294
-0.11093826
-0.111396246
-0.11200689
-0.11246487
-0.11292285
-0.11307551
-0.11307551
-0.11322817
-0.11353349
-0.11399148
-0.11460212
-0.1150601
-0.115365416
-0.11567074
-0.11597606
-0.11628138
-0.11673937
-0.11719735
-0.11765534
-0.11811331
-0.11872395
-0.119029276
-0.11918194
-0.11918194
-0.11948726
-0.120097905
-0.12055589
-0.12055589
-0.12055589
-0.12055589
-0.121013865
-0.12131919
-0.12177718
-0.1220825
-0.12238782
-0.122693144
-0.123151116
-0.1236091
-0.124067076
-0.124677725
-0.12513572
-0.12559369
-0.12589902
-0.126357
-0.12681499
-0.12742564
-0.12818894
-0.12864693
-0.12895223
-0.12895223
-0.12925756
-0.12956288
-0.13002086
-0.1306315
-0.1310895
-0.13124214
-0.13154747
-0.13200545
-0.13231078
-0.1326161
-0.13322674
-0.13383739
-0.13444802
-0.13490601
-0.13551666
-0.13627996
-0.13689059
-0.13704325
-0.13689059
-0.13689059
-0.13734858
-0.13826455
-0.13902783
-0.13948584
-0.13979115
-0.14024912
-0.14116511
-0.14177574
-0.14208107
-0.14223371
-0.14238639
-0.14253904
-0.14299703
-0.143455
-0.143913
-0.14437097
-0.14498161
-0.14559226
-0.14605024
-0.14559226
-0.14467628
-0.14498161
-0.14681354
-0.14849281
-0.14910345
-0.14910345
-0.14956145
-0.15063006
-0.15154603
-0.15185134
-0.15154603
-0.15139337
-0.15154603
-0.15200402
-0.15261465
-0.15337795
-0.1539886
-0.15459923
-0.1552099
-0.15566787
-0.15658383
-0.15719448
-0.15795778
-0.15872107
-0.15978971
-0.16055301
-0.16085833
-0.161011
-0.16131632
-0.16131632
-0.16116364
-0.16131632
-0.16207962
-0.16314824
-0.16391155
-0.16406421
-0.16406421
-0.16406421
-0.16467485
-0.16513284
-0.1652855
-0.1652855
-0.16559081
-0.1660488
-0.16681209
-0.1675754
-0.16803338
-0.1683387
-0.16864403
-0.16925466
-0.17001797
-0.17047596
-0.17047596
-0.17047596
-0.17047596
-0.17078128
-0.17093395
-0.17139193
-0.1718499
-0.1723079
-0.17276587
-0.17322385
-0.17352918
-0.17398715
-0.17429247
-0.1745978
-0.17490311
-0.17536111
-0.17597175
-0.17642973
-0.1768877
-0.17719303
-0.17749836
-0.17765102
-0.17765102
-0.17780368
-0.17810899
-0.17871964
-0.17933027
-0.17994092
-0.18039891
-0.18070424
-0.18100956
-0.1816202
-0.18207817
-0.18253615
-0.1831468
-0.18375744
-0.18421544
-0.18436809
-0.18452075
-0.18497872
-0.18543673
-0.1858947
-0.18620001
-0.18681066
-0.18726864
-0.18757397
-0.18757397
-0.18772662
-0.1881846
-0.18848993
-0.1889479
-0.18910058
-0.18940589
-0.18971121
-0.19016919
-0.19032186
-0.19032186
-0.19047451
-0.1909325
-0.19139048
-0.19154315
-0.19154315
-0.19169581
-0.19200113
-0.19215378
-0.19215378
-0.1924591
-0.19276443
-0.19306976
-0.19337507
-0.19352774
-0.19352774
-0.19352774
-0.19352774
-0.19368039
-0.19398572
-0.19398572
-0.19398572
-0.19398572
-0.19413838
-0.1944437
-0.19459635
-0.19474903
-0.19459635
-0.19474903
-0.19505434
-0.19535966
-0.19551232
-0.19581763
-0.19642828
-0.1971916
-0.19703892
-0.19658095
-0.19612296
-0.19612296
-0.19597031
-0.19581763
-0.19566499
-0.19597031
-0.19642828
-0.19673361
-0.19688627
-0.19703892
-0.19734424
-0.19734424
-0.19703892
-0.19658095
-0.19642828
-0.19673361
-0.19703892
-0.19703892
-0.19673361
-0.19642828
-0.19658095
-0.19688627
-0.19673361
-0.19627562
-0.19612296
-0.19612296
-0.19627562
-0.19642828
-0.19658095
-0.19658095
-0.19673361
-0.19673361
-0.19703892
-0.1971916
-0.19703892
-0.19688627
-0.19658095
-0.19658095
-0.19658095
-0.19658095
-0.19658095
-0.19658095
-0.19688627
-0.1971916
-0.1971916
-0.1971916
-0.1971916
-0.1971916
-0.1971916
-0.1971916
-0.1971916
-0.1971916
-0.1971916
-0.19734424
-0.19749692
-0.19780223
-0.19795491
-0.19795491
-0.19795491
-0.19795491
-0.19810756
-0.19826022
-0.19841288
-0.19826022
-0.19810756
-0.19795491
-0.19780223
-0.19764957
-0.19764957
-0.19795491
-0.19826022
-0.19841288
-0.19826022
-0.19810756
-0.19780223
-0.19780223
-0.19780223
-0.19795491
-0.19780223
-0.19734424
-0.19703892
-0.19688627
-0.19688627
-0.19688627
-0.19688627
-0.19688627
-0.19673361
-0.19688627
-0.19703892
-0.19688627
-0.19642828
-0.19597031
-0.19566499
-0.195207
-0.19474903
-0.1944437
-0.19429104
-0.19413838
-0.19383305
-0.19368039
-0.19368039
-0.19383305
-0.19383305
-0.19337507
-0.1929171
-0.1924591
-0.19215378
-0.19200113
-0.19184846
-0.19184846
-0.19169581
-0.19154315
-0.19123782
-0.19077985
-0.19047451
-0.19016919
-0.19001654
-0.18986388
-0.18971121
-0.18925323
-0.18879525
-0.18879525
-0.18879525
-0.18864259
-0.18803194
-0.18772662
-0.18772662
-0.18757397
-0.18726864
-0.18665801
-0.18604736
-0.18558937
-0.1851314
-0.18482608
-0.18452075
-0.18421544
-0.18406276
-0.18360479
-0.1831468
-0.18299414
-0.18284148
-0.1823835
-0.18192552
-0.18146753
-0.18131487
-0.18116221
-0.18085688
-0.18055156
-0.18009359
-0.17978828
-0.1796356
-0.17933027
-0.17902496
-0.17841431
-0.17765102
-0.1768877
-0.17627707
-0.17597175
-0.17612441
-0.17597175
-0.17566642
-0.17536111
-0.17490311
-0.1745978
-0.17429247
-0.17398715
-0.17352918
-0.17322385
-0.17261322
-0.17200257
-0.17154458
-0.17108661
-0.17093395
-0.17047596
-0.16986533
-0.16940734
-0.16910201
-0.16879669
-0.1683387
-0.16772807
-0.1675754
-0.1675754
-0.16742274
-0.16696477
-0.16635412
-0.16589613
-0.16574349
-0.1652855
-0.16467485
-0.16421688
-0.16375889
-0.16360623
-0.16330092
-0.16299559
-0.16269027
-0.16238494
-0.16207962
-0.1617743
-0.16131632
-0.16085833
-0.16070567
-0.16055301
-0.16040035
-0.15994236
-0.15948439
-0.15887375
-0.15856843
-0.15856843
-0.15841576
-0.15795778
-0.15719448
-0.1567365
-0.1567365
-0.1567365
-0.15643118
-0.15612586
-0.15566787
-0.15536255
-0.15505722
-0.15490456
-0.1547519
-0.15429391
-0.1539886
-0.15368327
-0.15368327
-0.15383594
-0.15368327
-0.15307263
-0.15246199
-0.15200402
-0.1516987
-0.15139337
-0.15093538
-0.15047741
-0.15017208
-0.15001942
-0.14986676
-0.14956145
-0.14925613
-0.14910345
-0.1489508
-0.14864548
-0.14818749
-0.14788216
-0.1477295
-0.14788216
-0.1477295
-0.14711887
-0.14635557
-0.14589757
-0.14559226
-0.14559226
-0.14559226
-0.1454396
-0.1454396
-0.1454396
-0.1454396
-0.1454396
-0.14498161
-0.14467628
-0.14437097
-0.14406565
-0.14376032
-0.14314969
-0.14253904
-0.14238639
-0.14238639
-0.14238639
-0.14223371
-0.14223371
-0.14223371
-0.14223371
-0.14208107
-0.14177574
-0.14162308
-0.14147042
-0.14116511
-0.14085978
-0.14055444
-0.14024912
-0.14009647
-0.13994381
-0.14024912
-0.14055444
-0.14070712
-0.14070712
-0.14085978
-0.14101243
-0.14101243
-0.14070712
-0.14055444
-0.14070712
-0.14085978
-0.14085978
-0.14070712
-0.14055444
-0.14085978
-0.14131775
-0.14162308
-0.14162308
-0.14131775
-0.14162308
-0.1419284
-0.14223371
-0.14223371
-0.14208107
-0.1419284
-0.1419284
-0.14223371
-0.14238639
-0.14253904
-0.1426917
-0.14299703
-0.14330235
-0.143455
-0.143455
-0.14330235
-0.14330235
-0.143455
-0.143455
-0.14299703
-0.14253904
-0.14238639
-0.14284436
-0.14314969
-0.14314969
-0.14253904
-0.14223371
-0.14223371
-0.14238639
-0.14238639
-0.14223371
-0.14223371
-0.14253904
-0.14299703
-0.14299703
-0.1426917
-0.14253904
-0.14284436
-0.14314969
-0.14314969
-0.14284436
-0.1426917
-0.14253904
-0.14284436
-0.14330235
-0.14360768
-0.143913
-0.14406565
-0.14437097
-0.14452364
-0.14452364
-0.14437097
-0.14437097
-0.14452364
-0.14467628
-0.14498161
-0.14528693
-0.14559226
-0.14574492
-0.14589757
-0.14589757
-0.14605024
-0.14620289
-0.14650822
-0.14681354
-0.1469662
-0.14711887
-0.14711887
-0.14681354
-0.14681354
-0.1469662
-0.1469662
-0.1469662
-0.1469662
-0.14757685
-0.14818749
-0.14834017
-0.14834017
-0.14864548
-0.1489508
-0.14910345
-0.14910345
-0.14910345
-0.14925613
-0.14956145
-0.15001942
-0.15047741
-0.15047741
-0.15017208
-0.15017208
-0.15063006
-0.15108804
-0.15154603
-0.15154603
-0.15139337
-0.15139337
-0.1516987
-0.15185134
-0.15215667
-0.15230933
-0.15246199
-0.15291998
-0.1532253
-0.15353061
-0.15353061
-0.15368327
-0.15414126
-0.1547519
-0.1552099
-0.15536255
-0.15551521
-0.15582053
-0.15597318
-0.15582053
-0.15566787
-0.15566787
-0.15582053
-0.15582053
-0.15566787
-0.15551521
-0.15582053
-0.15597318
-0.15597318
-0.15597318
-0.15597318
-0.15612586
-0.1562785
-0.1567365
-0.15749979
-0.15765247
-0.15719448
-0.1562785
-0.15582053
-0.15566787
-0.15551521
-0.15505722
-0.15459923
-0.15414126
-0.15368327
-0.15368327
-0.1539886
-0.15414126
-0.1539886
-0.15353061
-0.15307263
-0.15291998
-0.15276732
-0.15246199
-0.15200402
-0.1516987
-0.15185134
-0.15246199
-0.15307263
-0.15353061
-0.15383594
-0.15383594
-0.15414126
-0.1552099
-0.1567365
-0.1582631
-0.16024768
-0.16284293
-0.16620146
-0.16925466
-0.17123926
-0.1718499
-0.17108661
-0.16910201
-0.16635412
-0.16330092
-0.16055301
-0.15841576
-0.15734714
-0.15658383
-0.15582053
-0.1552099
-0.15490456
-0.1547519
-0.15429391
-0.15368327
-0.1532253
-0.1532253
-0.1539886
-0.15505722
-0.1562785
-0.15734714
-0.15856843
-0.15978971
-0.16070567
-0.16116364
-0.161011
-0.16040035
-0.15948439
-0.15795778
-0.1562785
-0.1547519
-0.15337795
-0.15246199
-0.15200402
-0.1516987
-0.1516987
-0.15200402
-0.15230933
-0.15261465
-0.15276732
-0.15307263
-0.15337795
-0.15337795
-0.15291998
-0.15230933
-0.15185134
-0.15093538
-0.14986676
-0.14910345
-0.14910345
-0.1497141
-0.15001942
-0.15017208
-0.15032473
-0.15063006
-0.15078273
-0.15093538
-0.15063006
-0.15032473
-0.1497141
-0.14925613
-0.14940877
-0.14956145
-0.14940877
-0.1489508
-0.14879814
-0.1489508
-0.14910345
-0.14849281
-0.14757685
-0.14711887
-0.14666088
-0.14620289
-0.14559226
-0.14498161
-0.14467628
-0.14482896
-0.14513429
-0.14513429
-0.14513429
-0.14528693
-0.14528693
-0.14513429
-0.14467628
-0.14406565
-0.14360768
-0.14314969
-0.1426917
-0.14223371
-0.14162308
-0.14116511
-0.14101243
-0.14116511
-0.14116511
-0.14116511
-0.14116511
-0.14116511
-0.14131775
-0.14162308
-0.14162308
-0.14131775
-0.14101243
-0.14101243
-0.14085978
-0.14009647
-0.13933316
-0.13918051
-0.13948584
-0.13948584
-0.13902783
-0.13856986
-0.1384172
-0.13826455
-0.13826455
-0.13811187
-0.13780655
-0.13750124
-0.13750124
-0.1376539
-0.13811187
-0.13872252
-0.13918051
-0.13963848
-0.13948584
-0.13887519
-0.13811187
-0.1376539
-0.13719591
-0.13704325
-0.13689059
-0.13689059
-0.13673794
-0.13627996
-0.13597463
-0.13582197
-0.1356693
-0.1356693
-0.13536398
-0.13505867
-0.13475335
-0.13475335
-0.13490601
-0.13475335
-0.13460068
-0.13429537
-0.1341427
-0.13399005
-0.13368471
-0.13337938
-0.13276875
-0.13231078
-0.1321581
-0.13231078
-0.13231078
-0.13200545
-0.13170013
-0.1313948
-0.13124214
-0.13124214
-0.13124214
-0.13093682
-0.13047884
-0.13002086
-0.13002086
-0.13017352
-0.13017352
-0.13002086
-0.12956288
-0.1291049
-0.12864693
-0.12864693
-0.12864693
-0.12864693
-0.12879957
-0.12895223
-0.1291049
-0.1291049
-0.12895223
-0.12879957
-0.12879957
-0.12879957
-0.12864693
-0.12864693
-0.12864693
-0.12879957
-0.12849425
-0.12818894
-0.12803628
-0.1283416
-0.12864693
-0.12864693
-0.1283416
-0.12818894
-0.12803628
-0.12788361
-0.12788361
-0.12803628
-0.12818894
-0.1283416
-0.12849425
-0.1283416
-0.1283416
-0.1283416
-0.12849425
-0.12849425
-0.1283416
-0.12818894
-0.12818894
-0.1283416
-0.12849425
-0.1283416
-0.1283416
-0.12849425
-0.12879957
-0.1291049
-0.12925756
-0.12956288
-0.12971553
-0.12971553
-0.12956288
-0.12956288
-0.12986821
-0.13032618
-0.1306315
-0.1310895
-0.13154747
-0.13170013
-0.13170013
-0.13185279
-0.1321581
-0.1326161
-0.13276875
-0.1326161
-0.1326161
-0.13307407
-0.13368471
-0.13399005
-0.1341427
-0.13444802
-0.13475335
-0.13505867
-0.13551666
-0.1356693
-0.1361273
-0.13643262
-0.13673794
-0.13719591
-0.1376539
-0.13795923
-0.13826455
-0.13887519
-0.13963848
-0.14024912
-0.14055444
-0.14070712
-0.14085978
-0.14131775
-0.1419284
-0.14253904
-0.14299703
-0.14314969
-0.143455
-0.14406565
-0.14452364
-0.14498161
-0.14528693
-0.14574492
-0.14620289
-0.14650822
-0.1469662
-0.14727153
-0.14757685
-0.14788216
-0.14849281
-0.1489508
-0.14925613
-0.14940877
-0.1497141
-0.15047741
-0.15108804
-0.15185134
-0.15261465
-0.15307263
-0.15337795
-0.15368327
-0.1539886
-0.15429391
-0.15429391
-0.15444659
-0.15490456
-0.15551521
-0.15566787
-0.15551521
-0.15582053
-0.1567365
-0.15765247
-0.15811044
-0.15795778
-0.15780511
-0.15780511
-0.15765247
-0.15734714
-0.15719448
-0.15749979
-0.15780511
-0.1582631
-0.15887375
-0.15963705
-0.16040035
-0.16055301
-0.16040035
-0.16024768
-0.16024768
-0.16024768
-0.16024768
-0.16040035
-0.16085833
-0.16131632
-0.16162163
-0.16192695
-0.1625376
-0.16314824
-0.16375889
-0.16375889
-0.16360623
-0.16360623
-0.16375889
-0.16406421
-0.16421688
-0.16421688
-0.1645222
-0.16498017
-0.16513284
-0.16513284
-0.1652855
-0.16574349
-0.1660488
-0.1660488
-0.1660488
-0.16589613
-0.16589613
-0.16589613
-0.1660488
-0.16635412
-0.16650678
-0.16665944
-0.16665944
-0.16665944
-0.16696477
-0.16742274
-0.16788073
-0.16803338
-0.16803338
-0.16803338
-0.16803338
-0.16788073
-0.16788073
-0.16788073
-0.16772807
-0.16772807
-0.1675754
-0.1675754
-0.1675754
-0.16772807
-0.16772807
-0.16788073
-0.16803338
-0.16803338
-0.16788073
-0.16772807
-0.16788073
-0.16803338
-0.16818605
-0.16803338
-0.16803338
-0.1683387
-0.16864403
-0.16894935
-0.16910201
-0.16940734
-0.16956
-0.16971266
-0.16986533
-0.17001797
-0.17017065
-0.17017065
-0.17017065
-0.1703233
-0.17047596
-0.17047596
-0.17047596
-0.17047596
-0.17062862
-0.17078128
-0.17123926
-0.17139193
-0.17123926
-0.17093395
-0.17093395
-0.17093395
-0.17093395
-0.17078128
-0.17078128
-0.17062862
-0.17062862
-0.17047596
-0.1703233
-0.1703233
-0.17047596
-0.17047596
-0.17047596
-0.1703233
-0.1703233
-0.1703233
-0.17017065
-0.17001797
-0.17001797
-0.17017065
-0.17017065
-0.17017065
-0.17017065
-0.17017065
-0.1703233
-0.17047596
-0.17078128
-0.17078128
-0.17062862
-0.1703233
-0.17017065
-0.17017065
-0.1703233
-0.17062862
-0.17062862
-0.17047596
-0.1703233
-0.1703233
-0.1703233
-0.17017065
-0.17001797
-0.17017065
-0.17017065
-0.17017065
-0.17001797
-0.16986533
-0.16971266
-0.16971266
-0.16971266
-0.16956
-0.16940734
-0.16940734
-0.16940734
-0.16956
-0.16971266
-0.16971266
-0.16971266
-0.16956
-0.16940734
-0.16940734
-0.16956
-0.16956
-0.16940734
-0.16894935
-0.16849138
-0.1683387
-0.16849138
-0.16894935
-0.16879669
-0.16864403
-0.16864403
-0.16879669
-0.16894935
-0.16910201
-0.16910201
-0.16910201
-0.16879669
-0.16849138
-0.16849138
-0.1683387
-0.1683387
-0.16818605
-0.16818605
-0.1683387
-0.16849138
-0.16864403
-0.16849138
-0.16864403
-0.16864403
-0.16879669
-0.16879669
-0.16864403
-0.16849138
-0.1683387
-0.1683387
-0.16864403
-0.16879669
-0.16894935
-0.16894935
-0.16925466
-0.16956
-0.16956
-0.16956
-0.16940734
-0.16956
-0.17017065
-0.17062862
-0.17093395
-0.17093395
-0.17108661
-0.17139193
-0.1718499
-0.17200257
-0.17200257
-0.17215523
-0.17246054
-0.17276587
-0.17291854
-0.17307119
-0.17337652
-0.1738345
-0.17413983
-0.17444514
-0.17475046
-0.17536111
-0.17566642
-0.17597175
-0.17642973
-0.1768877
-0.1773457
-0.17780368
-0.17841431
-0.17917763
-0.17978828
-0.18055156
-0.18100956
-0.18146753
-0.18192552
-0.18253615
-0.18329945
-0.18406276
-0.18452075
-0.1851314
-0.1858947
-0.18650533
-0.18696332
-0.1874213
-0.1878793
-0.18864259
-0.18955855
-0.19032186
-0.19108517
-0.19200113
-0.19276443
-0.19337507
-0.19398572
-0.19474903
-0.19566499
-0.19658095
-0.19734424
-0.19795491
-0.19856554
-0.19932884
-0.2002448
-0.20100811
-0.20177141
-0.20253472
-0.20360334
-0.20467196
-0.20528261
-0.2057406
-0.20619857
-0.20680922
-0.20757252
-0.20864114
-0.2095571
-0.21047308
-0.21123639
-0.21184702
-0.21261033
-0.21337363
-0.21398427
-0.21444227
-0.2150529
-0.2158162
-0.21627419
-0.21673216
-0.21734281
-0.21764813
-0.2178008
-0.21810612
-0.21871676
-0.2193274
-0.21993804
-0.22054869
-0.22100668
-0.22146465
-0.2220753
-0.22268593
-0.22314392
-0.22344925
-0.22375457
-0.22421254
-0.22482318
-0.22543383
-0.22589181
-0.22604446
-0.22589181
-0.22604446
-0.2263498
-0.22665513
-0.22696045
-0.22741842
-0.22818173
-0.22894503
-0.22940302
-0.22955567
-0.22986099
-0.23001365
-0.23016632
-0.23031898
-0.23047163
-0.23077695
-0.23123494
-0.23154026
-0.2313876
-0.2306243
-0.23016632
-0.22970833
-0.22970833
-0.23016632
-0.23077695
-0.23123494
-0.2313876
-0.23123494
-0.23077695
-0.23047163
-0.23016632
-0.22986099
-0.22955567
-0.22955567
-0.22955567
-0.22955567
-0.22925034
-0.22894503
-0.22894503
-0.2286397
-0.22802906
-0.22741842
-0.22680777
-0.22619714
-0.22573915
-0.22528116
-0.2251285
-0.22482318
-0.22467053
-0.22421254
-0.22390722
-0.22375457
-0.22390722
-0.22375457
-0.22344925
-0.22329658
-0.22314392
-0.2228386
-0.22222796
-0.22146465
-0.22070135
-0.22009072
-0.21948007
-0.21917474
-0.21902208
-0.21871676
-0.21841143
-0.21795344
-0.21749547
-0.21734281
-0.21703748
-0.21642685
-0.21566355
-0.21520555
-0.2150529
-0.21459492
-0.21398427
-0.2135263
-0.21322098
-0.21291566
-0.21245767
-0.21184702
-0.21108371
-0.21047308
-0.20986243
-0.20940445
-0.20894647
-0.2084885
-0.20787784
-0.20726721
-0.20665656
-0.20635124
-0.20604593
-0.20543528
-0.20482464
-0.20467196
-0.20467196
-0.20467196
-0.20436665
-0.20390865
-0.20360334
-0.20360334
-0.203756
-0.203756
-0.20345068
-0.20284005
-0.20238206
-0.2022294
-0.20192407
-0.20146608
-0.20085545
-0.20039748
-0.20009215
-0.19993949
-0.19963416
-0.19932884
-0.19902351
-0.19887087
-0.1987182
-0.19856554
-0.19826022
-0.19810756
-0.19795491
-0.19764957
-0.19734424
-0.19703892
-0.19703892
-0.19688627
-0.19642828
-0.19581763
-0.19535966
-0.195207
-0.19490167
-0.19429104
-0.19368039
-0.19322242
-0.1929171
-0.19261177
-0.1924591
-0.1924591
-0.1924591
-0.19230646
-0.19200113
-0.19169581
-0.19139048
-0.19123782
-0.19108517
-0.19108517
-0.1909325
-0.19077985
-0.19062717
-0.19062717
-0.19062717
-0.19047451
-0.19001654
-0.18955855
-0.18940589
-0.18940589
-0.18925323
-0.18910058
-0.1889479
-0.18864259
-0.18848993
-0.18848993
-0.18833727
-0.1881846
-0.18772662
-0.18711598
-0.18681066
-0.18681066
-0.18681066
-0.18650533
-0.18604736
-0.18558937
-0.18543673
-0.1851314
-0.18497872
-0.18452075
-0.18391012
-0.18360479
-0.1831468
-0.1823835
-0.18192552
-0.18177286
-0.18177286
-0.1816202
-0.1816202
-0.18116221
-0.18055156
-0.18024625
-0.18055156
-0.18085688
-0.18085688
-0.18070424
-0.18039891
-0.18009359
-0.17978828
-0.17948295
-0.17933027
-0.17933027
-0.17948295
-0.17948295
-0.17933027
-0.17902496
-0.17871964
-0.17841431
-0.17795634
-0.17765102
-0.1773457
-0.17719303
-0.17704038
-0.1768877
-0.1768877
-0.17673506
-0.17642973
-0.17627707
-0.17627707
-0.17627707
-0.17627707
-0.17627707
-0.17612441
-0.17597175
-0.17566642
-0.17536111
-0.17505579
-0.17475046
-0.17429247
-0.1738345
-0.17352918
-0.17307119
-0.17291854
-0.17261322
-0.17261322
-0.17276587
-0.17261322
-0.1723079
-0.17215523
-0.1723079
-0.17276587
-0.17291854
-0.17261322
-0.17215523
-0.1718499
-0.17215523
-0.17246054
-0.17246054
-0.1723079
-0.1723079
-0.17215523
-0.1718499
-0.17139193
-0.17123926
-0.17108661
-0.17093395
-0.17047596
-0.16986533
-0.16956
-0.16956
-0.16956
-0.16940734
-0.16956
-0.16986533
-0.17001797
-0.17001797
-0.17001797
-0.16986533
-0.16971266
-0.16956
-0.16956
-0.16956
-0.16940734
-0.16910201
-0.16879669
-0.16864403
-0.16864403
-0.1683387
-0.16788073
-0.16772807
-0.16803338
-0.16849138
-0.16864403
-0.16849138
-0.1683387
-0.1683387
-0.16879669
-0.16910201
-0.16925466
-0.16894935
-0.16879669
-0.16879669
-0.16910201
-0.16925466
-0.16925466
-0.16925466
-0.16940734
-0.16956
-0.16971266
-0.16971266
-0.16971266
-0.16971266
-0.16986533
-0.16986533
-0.16986533
-0.16986533
-0.16986533
-0.16971266
-0.16956
-0.16940734
-0.16971266
-0.1703233
-0.17062862
-0.17093395
-0.17123926
-0.17169724
-0.17200257
-0.17246054
-0.17261322
-0.17307119
-0.17352918
-0.1738345
-0.1738345
-0.1738345
-0.17398715
-0.17413983
-0.17429247
-0.1745978
-0.17475046
-0.17475046
-0.1745978
-0.1745978
-0.17475046
-0.17505579
-0.17520843
-0.17566642
-0.17612441
-0.1765824
-0.1768877
-0.17704038
-0.1773457
-0.17795634
-0.17902496
-0.18039891
-0.1816202
-0.1823835
-0.18253615
-0.1823835
-0.18207817
-0.18192552
-0.18192552
-0.1823835
-0.18299414
-0.18345213
-0.18375744
-0.18421544
-0.18467341
-0.18482608
-0.18482608
-0.18452075
-0.18391012
-0.18345213
-0.18360479
-0.18421544
-0.1851314
-0.1858947
-0.18681066
-0.18772662
-0.18833727
-0.18879525
-0.18864259
-0.1881846
-0.1878793
-0.18757397
-0.18757397
-0.1878793
-0.18848993
-0.18879525
-0.18910058
-0.18925323
-0.18971121
-0.19016919
-0.19047451
-0.19077985
-0.19123782
-0.19169581
-0.19200113
-0.19184846
-0.19184846
-0.19184846
-0.19169581
-0.19139048
-0.19108517
-0.1909325
-0.1909325
-0.19108517
-0.19139048
-0.19169581
-0.19230646
-0.1929171
-0.19337507
-0.19368039
-0.19398572
-0.1944437
-0.19505434
-0.19551232
-0.19566499
-0.19551232
-0.19551232
-0.19566499
-0.19566499
-0.19566499
-0.19581763
-0.19627562
-0.1971916
-0.19795491
-0.19826022
-0.19826022
-0.19826022
-0.1987182
-0.1994815
-0.20009215
-0.20039748
-0.20070279
-0.20085545
-0.20085545
-0.20100811
-0.20161876
-0.2022294
-0.20238206
-0.20238206
-0.20253472
-0.20284005
-0.20360334
-0.20436665
-0.2045193
-0.20482464
-0.20512995
-0.2057406
-0.20619857
-0.20665656
-0.20680922
-0.20665656
-0.20665656
-0.20680922
-0.20711453
-0.20741986
-0.20772518
-0.20772518
-0.20787784
-0.20833582
-0.20879382
-0.20894647
-0.20909913
-0.20909913
-0.20925179
-0.20970978
-0.20986243
-0.20986243
-0.2100151
-0.21047308
-0.21077839
-0.21093106
-0.21108371
-0.21108371
-0.21108371
-0.21123639
-0.21123639
-0.21123639
-0.21138903
-0.21123639
-0.21108371
-0.21108371
-0.21108371
-0.21108371
-0.21123639
-0.21108371
-0.21093106
-0.21093106
-0.21123639
-0.21138903
-0.2115417
-0.21138903
-0.21138903
-0.21123639
-0.21108371
-0.21108371
-0.21123639
-0.2115417
-0.21184702
-0.21199968
-0.21215235
-0.21215235
-0.21215235
-0.21199968
-0.21184702
-0.21184702
-0.21169436
-0.2115417
-0.21138903
-0.21108371
-0.21093106
-0.21077839
-0.21062574
-0.21047308
-0.21047308
-0.21047308
-0.21047308
-0.21062574
-0.21093106
-0.21123639
-0.21138903
-0.21138903
-0.21108371
-0.21077839
-0.21077839
-0.21093106
-0.21108371
-0.21093106
-0.21062574
-0.21032041
-0.21016775
-0.21032041
-0.21077839
-0.21093106
-0.21093106
-0.21093106
-0.21108371
-0.21138903
-0.21138903
-0.21093106
-0.21047308
-0.21016775
-0.20986243
-0.2095571
-0.20970978
-0.2100151
-0.21032041
-0.21032041
-0.21016775
-0.20986243
-0.20970978
-0.20940445
-0.20925179
-0.20909913
-0.20894647
-0.2084885
-0.2080305
-0.20772518
-0.20757252
-0.20711453
-0.20665656
-0.20604593
-0.20528261
-0.20482464
-0.20436665
-0.20390865
-0.20345068
-0.20284005
-0.20238206
-0.20192407
-0.20161876
-0.20131344
-0.20100811
-0.20070279
-0.19993949
-0.19932884
-0.19887087
-0.1987182
-0.19856554
-0.19826022
-0.19810756
-0.19780223
-0.19780223
-0.19764957
-0.19734424
-0.19688627
-0.19642828
-0.19597031
-0.19551232
-0.19535966
-0.19505434
-0.19490167
-0.19459635
-0.19413838
-0.19368039
-0.19322242
-0.19261177
-0.19200113
-0.19123782
-0.19032186
-0.18925323
-0.18803194
-0.18696332
-0.18620001
-0.18558937
-0.18497872
-0.18467341
-0.18467341
-0.18482608
-0.18467341
-0.18452075
-0.18436809
-0.18421544
-0.18421544
-0.18421544
-0.18391012
-0.18329945
-0.18284148
-0.18268882
-0.18253615
-0.18207817
-0.1816202
-0.18116221
-0.18070424
-0.18009359
-0.17933027
-0.17856699
-0.17810899
-0.17765102
-0.17719303
-0.1768877
-0.1765824
-0.17642973
-0.17597175
-0.17536111
-0.17490311
-0.17475046
-0.17490311
-0.17475046
-0.17429247
-0.17368183
-0.17322385
-0.17261322
-0.1718499
-0.17123926
-0.17093395
-0.17093395
-0.17078128
-0.17017065
-0.16956
-0.16910201
-0.16910201
-0.16894935
-0.1683387
-0.1675754
-0.16696477
-0.16665944
-0.16665944
-0.16620146
-0.16559081
-0.16498017
-0.1645222
-0.16406421
-0.16360623
-0.16314824
-0.16238494
-0.16192695
-0.16146897
-0.16116364
-0.16085833
-0.16024768
-0.15978971
-0.15948439
-0.1590264
-0.15841576
-0.15780511
-0.15719448
-0.15704182
-0.15688916
-0.15643118
-0.15566787
-0.15505722
-0.1547519
-0.15429391
-0.15368327
-0.15337795
-0.15291998
-0.15246199
-0.15185134
-0.15139337
-0.15093538
-0.15047741
-0.14986676
-0.14925613
-0.1489508
-0.14864548
-0.14834017
-0.14788216
-0.14757685
-0.14727153
-0.14681354
-0.14620289
-0.14589757
-0.14559226
-0.14513429
-0.14467628
-0.14437097
-0.14406565
-0.14376032
-0.14330235
-0.14284436
-0.14223371
-0.14162308
-0.14116511
-0.14131775
-0.14177574
-0.1419284
-0.14131775
-0.14024912
-0.13933316
-0.13872252
-0.1384172
-0.13811187
-0.13780655
-0.13750124
-0.13750124
-0.13750124
-0.1376539
-0.13734858
-0.13658527
-0.13597463
-0.1356693
-0.13551666
-0.13521133
-0.13475335
-0.13444802
-0.1341427
-0.13383739
-0.13353206
-0.13322674
-0.13322674
-0.13322674
-0.13292141
-0.13246343
-0.1321581
-0.13200545
-0.13200545
-0.13200545
-0.13185279
-0.13154747
-0.13124214
-0.13093682
-0.1306315
-0.13047884
-0.13047884
-0.13032618
-0.13002086
-0.12971553
-0.12971553
-0.12986821
-0.12971553
-0.12941022
-0.12895223
-0.12879957
-0.12895223
-0.1291049
-0.1291049
-0.12895223
-0.12895223
-0.12879957
-0.12849425
-0.12818894
-0.12788361
-0.12803628
-0.12818894
-0.12818894
-0.12803628
-0.12803628
-0.12803628
-0.12803628
-0.12788361
-0.12788361
-0.12803628
-0.12803628
-0.12803628
-0.12803628
-0.12788361
-0.12773095
-0.12742564
-0.12742564
-0.12773095
-0.12803628
-0.12803628
-0.12818894
-0.12818894
-0.12803628
-0.12803628
-0.12803628
-0.12803628
-0.12803628
-0.12803628
-0.12788361
-0.12818894
-0.12879957
-0.1291049
-0.1291049
-0.12895223
-0.12879957
-0.12895223
-0.1291049
-0.12941022
-0.12956288
-0.12956288
-0.12956288
-0.12971553
-0.13002086
-0.13017352
-0.13017352
-0.13032618
-0.1306315
-0.1310895
-0.1313948
-0.13154747
-0.1313948
-0.13154747
-0.13170013
-0.1321581
-0.13231078
-0.13246343
-0.13246343
-0.13276875
-0.13292141
-0.13307407
-0.13307407
-0.13322674
-0.13353206
-0.13368471
-0.13383739
-0.13399005
-0.1341427
-0.13429537
-0.13429537
-0.13460068
-0.13490601
-0.13521133
-0.13536398
-0.1356693
-0.13597463
-0.1361273
-0.13643262
-0.13673794
-0.13689059
-0.13719591
-0.13734858
-0.1376539
-0.1376539
-0.13780655
-0.13811187
-0.1384172
-0.13856986
-0.13887519
-0.13918051
-0.13963848
-0.13979115
-0.13979115
-0.14009647
-0.14055444
-0.14085978
-0.14116511
-0.14131775
-0.14177574
-0.14208107
-0.14208107
-0.14223371
-0.14238639
-0.1426917
-0.14284436
-0.14299703
-0.14330235
-0.14376032
-0.14406565
-0.14421831
-0.14421831
-0.14437097
-0.14467628
-0.14482896
-0.14528693
-0.14559226
-0.14574492
-0.14605024
-0.14635557
-0.14666088
-0.1469662
-0.14711887
-0.14711887
-0.14727153
-0.14742418
-0.14788216
-0.14834017
-0.14849281
-0.14849281
-0.14864548
-0.14910345
-0.14956145
-0.1497141
-0.14940877
-0.14910345
-0.14925613
-0.14956145
-0.15001942
-0.15017208
-0.15032473
-0.15032473
-0.15047741
-0.15078273
-0.15108804
-0.15108804
-0.1512407
-0.15154603
-0.15185134
-0.15200402
-0.15200402
-0.15185134
-0.15185134
-0.15200402
-0.15230933
-0.15276732
-0.15291998
-0.15307263
-0.15307263
-0.15307263
-0.15353061
-0.1539886
-0.15414126
-0.15414126
-0.15429391
-0.15459923
-0.15490456
-0.15490456
-0.1547519
-0.15490456
-0.1552099
-0.15551521
-0.15566787
-0.15566787
-0.15566787
-0.15582053
-0.15597318
-0.15612586
-0.1562785
-0.15643118
-0.15658383
-0.15643118
-0.15643118
-0.1562785
-0.1562785
-0.1562785
-0.1562785
-0.15643118
-0.15658383
-0.15688916
-0.15734714
-0.15765247
-0.15780511
-0.15780511
-0.15780511
-0.15780511
-0.15795778
-0.15795778
-0.15795778
-0.15795778
-0.15780511
-0.15765247
-0.15734714
-0.15719448
-0.15704182
-0.15704182
-0.15719448
-0.15719448
-0.15719448
-0.15719448
-0.15719448
-0.15734714
-0.15765247
-0.15811044
-0.1582631
-0.15841576
-0.15887375
-0.16009504
-0.16116364
-0.1617743
-0.16162163
-0.16162163
-0.16207962
-0.1625376
-0.16269027
-0.16223228
-0.161011
-0.15994236
-0.15933172
-0.15948439
-0.15994236
-0.16055301
-0.161011
-0.16116364
-0.16116364
-0.16085833
-0.16040035
-0.16024768
-0.16009504
-0.15978971
-0.15948439
-0.15933172
-0.15948439
-0.15978971
-0.15994236
-0.16009504
-0.16024768
-0.16009504
-0.15994236
-0.15963705
-0.15933172
-0.15948439
-0.15978971
-0.15978971
-0.15948439
-0.15917906
-0.15887375
-0.15887375
-0.15887375
-0.15872107
-0.15872107
-0.15887375
-0.15872107
-0.15841576
-0.1582631
-0.1582631
-0.1582631
-0.15795778
-0.15765247
-0.15734714
-0.15719448
-0.15704182
-0.15688916
-0.15688916
-0.15688916
-0.15688916
-0.15688916
-0.15688916
-0.15704182
-0.15688916
-0.1567365
-0.15658383
-0.15688916
-0.15704182
-0.15688916
-0.15658383
-0.15643118
-0.1567365
-0.15688916
-0.15688916
-0.15658383
-0.1562785
-0.1562785
-0.1562785
-0.15643118
-0.1562785
-0.1562785
-0.15643118
-0.1567365
-0.1567365
-0.1567365
-0.15643118
-0.15643118
-0.15643118
-0.15658383
-0.15658383
-0.15643118
-0.1562785
-0.1562785
-0.1562785
-0.1562785
-0.15643118
-0.15658383
-0.1567365
-0.1567365
-0.15658383
-0.15658383
-0.15658383
-0.15658383
-0.1567365
-0.15704182
-0.15719448
-0.15719448
-0.15704182
-0.15688916
-0.15688916
-0.15688916
-0.15688916
-0.15688916
-0.1567365
-0.1567365
-0.15704182
-0.15749979
-0.15780511
-0.15765247
-0.15734714
-0.15734714
-0.15749979
-0.15765247
-0.15765247
-0.15749979
-0.15734714
-0.15749979
-0.15765247
-0.15780511
-0.15765247
-0.15780511
-0.15811044
-0.15841576
-0.1582631
-0.15795778
-0.15780511
-0.15795778
-0.1582631
-0.15841576
-0.15841576
-0.1582631
-0.1582631
-0.15841576
-0.15856843
-0.15872107
-0.15872107
-0.15856843
-0.15872107
-0.15887375
-0.15887375
-0.15887375
-0.1590264
-0.15917906
-0.15917906
-0.1590264
-0.1590264
-0.15933172
-0.15948439
-0.15948439
-0.15948439
-0.15948439
-0.15963705
-0.15978971
-0.15978971
-0.15978971
-0.15978971
-0.15978971
-0.15978971
-0.15978971
-0.15978971
-0.15994236
-0.15994236
-0.15994236
-0.16009504
-0.16024768
-0.16024768
-0.16009504
-0.16009504
-0.15994236
-0.16009504
-0.16024768
-0.16040035
-0.16055301
-0.16040035
-0.16055301
-0.16070567
-0.16070567
-0.16070567
-0.16055301
-0.16085833
-0.16116364
-0.16116364
-0.16085833
-0.16085833
-0.16116364
-0.1617743
-0.16192695
-0.1617743
-0.16146897
-0.16162163
-0.16192695
-0.16207962
-0.16192695
-0.1617743
-0.1617743
-0.16207962
-0.16223228
-0.16223228
-0.16207962
-0.16207962
-0.16238494
-0.16269027
-0.16299559
-0.16299559
-0.16299559
-0.16284293
-0.16284293
-0.16284293
-0.16284293
-0.16284293
-0.16299559
-0.16299559
-0.16299559
-0.16299559
-0.16330092
-0.16360623
-0.16391155
-0.16391155
-0.16375889
-0.16345356
-0.16345356
-0.16360623
-0.16360623
-0.16360623
-0.16375889
-0.16421688
-0.16436952
-0.16436952
-0.16406421
-0.16391155
-0.16391155
-0.16406421
-0.1645222
-0.16467485
-0.16467485
-0.1645222
-0.16467485
-0.16498017
-0.1652855
-0.1652855
-0.16498017
-0.16498017
-0.1652855
-0.16559081
-0.16574349
-0.16559081
-0.1652855
-0.1652855
-0.1652855
-0.16574349
-0.16589613
-0.16589613
-0.16559081
-0.16559081
-0.16574349
-0.16589613
-0.16620146
-0.16650678
-0.16650678
-0.16635412
-0.16620146
-0.16620146
-0.16635412
-0.16635412
-0.16665944
-0.16681209
-0.16681209
-0.16650678
-0.16665944
-0.16696477
-0.16727008
-0.16742274
-0.16727008
-0.16742274
-0.1675754
-0.1675754
-0.16742274
-0.16742274
-0.1675754
-0.16772807
-0.16772807
-0.16742274
-0.16727008
-0.16727008
-0.1675754
-0.16788073
-0.16803338
-0.16788073
-0.16788073
-0.16803338
-0.16803338
-0.16788073
-0.16772807
-0.16803338
-0.1683387
-0.16864403
-0.16879669
-0.16864403
-0.16818605
-0.16803338
-0.16803338
-0.1683387
-0.16849138
-0.16818605
-0.16818605
-0.16818605
-0.16818605
-0.1683387
-0.1683387
-0.16849138
-0.16849138
-0.1683387
-0.16849138
-0.16849138
-0.16849138
-0.1683387
-0.1683387
-0.16849138
-0.16864403
-0.16849138
-0.1683387
-0.1683387
-0.16818605
-0.16818605
-0.16818605
-0.1683387
-0.16818605
-0.16803338
-0.16788073
-0.16803338
-0.1683387
-0.16849138
-0.16864403
-0.16879669
-0.16879669
-0.16864403
-0.16864403
-0.16879669
-0.16879669
-0.16864403
-0.1683387
-0.1683387
-0.16849138
-0.16879669
-0.16879669
-0.16864403
-0.1683387
-0.1683387
-0.16864403
-0.16894935
-0.16894935
-0.16894935
-0.16910201
-0.16925466
-0.16940734
-0.16940734
-0.16925466
-0.16940734
-0.16971266
-0.16986533
-0.16986533
-0.16986533
-0.16986533
-0.16986533
-0.16986533
-0.17001797
-0.17001797
-0.17017065
-0.1703233
-0.17047596
-0.17047596
-0.17062862
-0.17078128
-0.17093395
-0.17078128
-0.17078128
-0.17078128
-0.17093395
-0.17123926
-0.17123926
-0.17093395
-0.17062862
-0.17062862
-0.17093395
-0.17123926
-0.17108661
-0.17078128
-0.17047596
-0.1703233
-0.17062862
-0.17078128
-0.17078128
-0.1703233
-0.17017065
-0.1703233
-0.17078128
-0.17093395
-0.17093395
-0.17093395
-0.17078128
-0.17078128
-0.17078128
-0.17078128
-0.17078128
-0.17047596
-0.1703233
-0.17047596
-0.17078128
-0.17093395
-0.17108661
-0.17108661
-0.17093395
-0.17062862
-0.17047596
-0.17047596
-0.17062862
-0.17078128
-0.17093395
-0.17093395
-0.17108661
-0.17108661
-0.17078128
-0.17047596
-0.1703233
-0.1703233
-0.17047596
-0.1703233
-0.1703233
-0.1703233
-0.17047596
-0.17062862
-0.17078128
-0.17062862
-0.17047596
-0.17047596
-0.1703233
-0.17017065
-0.17017065
-0.17017065
-0.17017065
-0.1703233
-0.17047596
-0.17047596
-0.17062862
-0.17078128
-0.17078128
-0.17093395
-0.17078128
-0.17062862
-0.17062862
-0.17078128
-0.17078128
-0.17078128
-0.17078128
-0.17093395
-0.17123926
-0.17154458
-0.17139193
-0.17093395
-0.17047596
-0.17047596
-0.17078128
-0.17123926
-0.17123926
-0.17108661
-0.17108661
-0.17108661
-0.17108661
-0.17108661
-0.17123926
-0.17123926
-0.17139193
-0.17139193
-0.17139193
-0.17139193
-0.17154458
-0.17154458
-0.17154458
-0.17154458
-0.17154458
-0.17169724
-0.1718499
-0.17200257
-0.17200257
-0.1718499
-0.17169724
-0.17169724
-0.1718499
-0.17200257
-0.17215523
-0.1723079
-0.17215523
-0.17200257
-0.17200257
-0.17200257
-0.17200257
-0.17200257
-0.1718499
-0.1718499
-0.17215523
-0.1723079
-0.17246054
-0.1723079
-0.17215523
-0.17215523
-0.1723079
-0.1723079
-0.17215523
-0.1718499
-0.17169724
-0.1718499
-0.17215523
-0.1723079
-0.17246054
-0.17246054
-0.17246054
-0.17246054
-0.17246054
-0.17246054
-0.17246054
-0.17276587
-0.17291854
-0.17276587
-0.17246054
-0.17215523
-0.1723079
-0.17246054
-0.17261322
-0.17261322
-0.17246054
-0.17246054
-0.17246054
-0.17261322
-0.17276587
-0.17276587
-0.17276587
-0.17276587
-0.17276587
-0.17276587
-0.17276587
-0.17276587
-0.17291854
-0.17291854
-0.17307119
-0.17322385
-0.17322385
-0.17291854
-0.17276587
-0.17276587
-0.17276587
-0.17291854
-0.17307119
-0.17307119
-0.17322385
-0.17352918
-0.17368183
-0.1738345
-0.1738345
-0.1738345
-0.17368183
-0.1738345
-0.17398715
-0.17398715
-0.17413983
-0.17429247
-0.17444514
-0.17444514
-0.17444514
-0.17444514
-0.1745978
-0.17475046
-0.17490311
-0.17505579
-0.17520843
-0.17536111
-0.17536111
-0.17536111
-0.17536111
-0.17536111
-0.17566642
-0.17597175
-0.17627707
-0.17612441
-0.17597175
-0.17597175
-0.17627707
-0.1765824
-0.1765824
-0.17642973
-0.1765824
-0.17673506
-0.1768877
-0.17704038
-0.17719303
-0.17719303
-0.1773457
-0.1773457
-0.1773457
-0.17749836
-0.17765102
-0.17795634
-0.17810899
-0.17826167
-0.17810899
-0.17810899
-0.17810899
-0.17826167
-0.17841431
-0.17856699
-0.17871964
-0.1788723
-0.1788723
-0.17917763
-0.17948295
-0.17978828
-0.17978828
-0.17994092
-0.18024625
-0.18039891
-0.18039891
-0.18024625
-0.18024625
-0.18039891
-0.18070424
-0.18070424
-0.18070424
-0.18070424
-0.18085688
-0.18116221
-0.18146753
-0.18146753
-0.18146753
-0.18146753
-0.18146753
-0.1816202
-0.18177286
-0.18177286
-0.18207817
-0.18207817
-0.18207817
-0.18192552
-0.18192552
-0.18223085
-0.18253615
-0.18268882
-0.18268882
-0.18268882
-0.18284148
-0.18299414
-0.1831468
-0.1831468
-0.18299414
-0.18284148
-0.18284148
-0.18299414
-0.18329945
-0.18360479
-0.18391012
-0.18391012
-0.18375744
-0.18391012
-0.18406276
-0.18421544
-0.18421544
-0.18452075
-0.18482608
-0.1851314
-0.18543673
-0.18543673
-0.1851314
-0.18497872
-0.1851314
-0.18558937
-0.1858947
-0.18574204
-0.18558937
-0.18574204
-0.18620001
-0.18665801
-0.18696332
-0.18681066
-0.18665801
-0.18665801
-0.18711598
-0.18772662
-0.18803194
-0.1878793
-0.1878793
-0.18803194
-0.1881846
-0.18848993
-0.18848993
-0.18848993
-0.18864259
-0.18879525
-0.18879525
-0.18879525
-0.1889479
-0.18925323
-0.18940589
-0.18955855
-0.18986388
-0.19001654
-0.19016919
-0.19032186
-0.19062717
-0.1909325
-0.19108517
-0.1909325
-0.19062717
-0.19047451
-0.19062717
-0.19077985
-0.19108517
-0.19154315
-0.19169581
-0.19184846
-0.19169581
-0.19169581
-0.19169581
-0.19184846
-0.19200113
-0.19215378
-0.19230646
-0.19261177
-0.19276443
-0.19276443
-0.19276443
-0.19261177
-0.1924591
-0.19276443
-0.19322242
-0.19352774
-0.19368039
-0.19368039
-0.19368039
-0.19383305
-0.19383305
-0.19383305
-0.19383305
-0.19368039
-0.19368039
-0.19398572
-0.19429104
-0.1944437
-0.1944437
-0.1944437
-0.19459635
-0.19459635
-0.19459635
-0.19490167
-0.195207
-0.19535966
-0.19535966
-0.195207
-0.195207
-0.195207
-0.195207
-0.19535966
-0.19551232
-0.19551232
-0.19551232
-0.19551232
-0.19551232
-0.19551232
-0.19551232
-0.19551232
-0.19566499
-0.19581763
-0.19597031
-0.19597031
-0.19597031
-0.19597031
-0.19597031
-0.19627562
-0.19658095
-0.19658095
-0.19642828
-0.19627562
-0.19642828
-0.19673361
-0.19688627
-0.19703892
-0.19703892
-0.19703892
-0.1971916
-0.1971916
-0.1971916
-0.19703892
-0.19688627
-0.19673361
-0.19703892
-0.19749692
-0.19764957
-0.19764957
-0.19749692
-0.19749692
-0.19780223
-0.19810756
-0.19826022
-0.19826022
-0.19810756
-0.19795491
-0.19810756
-0.19826022
-0.19856554
-0.19856554
-0.19856554
-0.19856554
-0.19856554
-0.1987182
-0.19887087
-0.19917619
-0.19932884
-0.1994815
-0.1994815
-0.19917619
-0.19917619
-0.19932884
-0.1994815
-0.19963416
-0.1994815
-0.19917619
-0.19932884
-0.19993949
-0.20055012
-0.20055012
-0.2002448
-0.20009215
-0.2002448
-0.2002448
-0.2002448
-0.2002448
-0.20055012
-0.20070279
-0.20070279
-0.20070279
-0.20070279
-0.20085545
-0.20100811
-0.20131344
-0.20146608
-0.20146608
-0.20131344
-0.20116077
-0.20131344
-0.20146608
-0.20131344
-0.20116077
-0.20131344
-0.20146608
-0.20161876
-0.20161876
-0.20177141
-0.20161876
-0.20161876
-0.20177141
-0.2022294
-0.20253472
-0.20253472
-0.2022294
-0.20207673
-0.20192407
-0.20192407
-0.20207673
-0.20238206
-0.20238206
-0.2022294
-0.2022294
-0.20238206
-0.20268737
-0.20284005
-0.20284005
-0.20268737
-0.20268737
-0.20268737
-0.20268737
-0.20284005
-0.20284005
-0.2029927
-0.2029927
-0.2029927
-0.20314537
-0.20329802
-0.20345068
-0.20345068
-0.20345068
-0.20345068
-0.20360334
-0.20360334
-0.203756
-0.20360334
-0.20345068
-0.20360334
-0.20390865
-0.20390865
-0.20360334
-0.20345068
-0.20360334
-0.203756
-0.20390865
-0.20406133
-0.20421398
-0.20421398
-0.20406133
-0.20406133
-0.20421398
-0.20436665
-0.20467196
-0.20467196
-0.2045193
-0.2045193
-0.20467196
-0.20497729
-0.20497729
-0.20482464
-0.20482464
-0.20497729
-0.20528261
-0.20528261
-0.20512995
-0.20512995
-0.20543528
-0.2057406
-0.2057406
-0.20543528
-0.20528261
-0.20543528
-0.2057406
-0.2057406
-0.20558794
-0.20543528
-0.2057406
-0.20604593
-0.20619857
-0.20635124
-0.20619857
-0.20589325
-0.2057406
-0.2057406
-0.20604593
-0.20619857
-0.20619857
-0.20619857
-0.2065039
-0.2065039
-0.20635124
-0.20619857
-0.2065039
-0.20665656
-0.20665656
-0.20665656
-0.20680922
-0.20696189
-0.20711453
-0.20711453
-0.20726721
-0.20726721
-0.20711453
-0.20711453
-0.20726721
-0.20741986
-0.20741986
-0.20726721
-0.20726721
-0.20741986
-0.20757252
-0.20772518
-0.20787784
-0.20787784
-0.20787784
-0.20772518
-0.20772518
-0.20772518
-0.2080305
-0.20833582
-0.20833582
-0.20818317
-0.20818317
-0.2084885
-0.20879382
-0.20894647
-0.20879382
-0.20879382
-0.20879382
-0.20879382
-0.20879382
-0.20894647
-0.20925179
-0.20940445
-0.2095571
-0.2095571
-0.2095571
-0.20970978
-0.20986243
-0.21016775
-0.21016775
-0.20986243
-0.20986243
-0.21016775
-0.21016775
-0.21016775
-0.21032041
-0.21062574
-0.21093106
-0.21093106
-0.21093106
-0.21077839
-0.21062574
-0.21077839
-0.21108371
-0.21108371
-0.21108371
-0.21077839
-0.21077839
-0.21108371
-0.21123639
-0.21138903
-0.2115417
-0.21169436
-0.21169436
-0.2115417
-0.21138903
-0.21138903
-0.21169436
-0.21215235
-0.21230501
-0.21199968
-0.21184702
-0.21184702
-0.21199968
-0.21215235
-0.21215235
-0.21215235
-0.21199968
-0.21215235
-0.21245767
-0.21261033
-0.21261033
-0.21230501
-0.21245767
-0.21261033
-0.21276298
-0.21291566
-0.2130683
-0.2130683
-0.2130683
-0.21322098
-0.21337363
-0.2135263
-0.21367896
-0.21367896
-0.21367896
-0.21367896
-0.21383162
-0.21383162
-0.21383162
-0.21398427
-0.21413694
-0.21413694
-0.21413694
-0.21428959
-0.21444227
-0.21444227
-0.21428959
-0.21428959
-0.21428959
-0.21444227
-0.21444227
-0.21474758
-0.2150529
-0.21520555
-0.2150529
-0.21490024
-0.21490024
-0.2150529
-0.2150529
-0.21520555
-0.21535823
-0.21566355
-0.21551087
-0.21551087
-0.2158162
-0.21642685
-0.21688484
-0.21688484
-0.21642685
-0.2158162
-0.21551087
-0.2158162
-0.21627419
-0.21673216
-0.21688484
-0.21688484
-0.21673216
-0.21657951
-0.21657951
-0.21657951
-0.21673216
-0.21719015
-0.21764813
-0.21749547
-0.21734281
-0.21719015
-0.21749547
-0.21764813
-0.2178008
-0.2178008
-0.21795344
-0.21810612
-0.21810612
-0.21795344
-0.2178008
-0.21795344
-0.21810612
-0.21825877
-0.21825877
-0.21825877
-0.21841143
-0.2185641
-0.21871676
-0.2185641
-0.21841143
-0.21841143
-0.21871676
-0.21902208
-0.21917474
-0.21886942
-0.21886942
-0.21902208
-0.2193274
-0.21963271
-0.21963271
-0.21948007
-0.2193274
-0.21948007
-0.21948007
-0.21948007
-0.21948007
-0.21948007
-0.21963271
-0.21963271
-0.21963271
-0.21948007
-0.21978539
-0.22009072
-0.22024336
-0.22039603
-0.22039603
-0.22039603
-0.22039603
-0.22070135
-0.22070135
-0.22054869
-0.22039603
-0.22039603
-0.22039603
-0.22054869
-0.22070135
-0.22070135
-0.22054869
-0.22024336
-0.22039603
-0.22054869
-0.22070135
-0.22070135
-0.22070135
-0.220854
-0.220854
-0.220854
-0.220854
-0.220854
-0.220854
-0.22100668
-0.22115932
-0.22100668
-0.220854
-0.22070135
-0.220854
-0.22115932
-0.221312
-0.221312
-0.221312
-0.22115932
-0.22115932
-0.22115932
-0.221312
-0.221312
-0.221312
-0.22115932
-0.22115932
-0.22115932
-0.22146465
-0.22176997
-0.22176997
-0.22192264
-0.22192264
-0.22176997
-0.22176997
-0.22176997
-0.22161731
-0.22146465
-0.22146465
-0.22161731
-0.22176997
-0.22161731
-0.22176997
-0.22192264
-0.22176997
-0.22176997
-0.22176997
-0.22192264
-0.22192264
-0.22192264
-0.22176997
-0.22176997
-0.22192264
-0.22192264
-0.22192264
-0.22192264
-0.2220753
-0.2220753
-0.22222796
-0.22222796
-0.22192264
-0.22192264
-0.2220753
-0.2220753
-0.2220753
-0.2220753
-0.22238061
-0.22253329
-0.22238061
-0.22222796
-0.22192264
-0.22192264
-0.22192264
-0.22192264
-0.22192264
-0.2220753
-0.2220753
-0.2220753
-0.22192264
-0.22176997
-0.22176997
-0.22192264
-0.2220753
-0.2220753
-0.22192264
-0.22192264
-0.2220753
-0.2220753
-0.22192264
-0.22146465
-0.22146465
-0.22146465
-0.22176997
-0.22192264
-0.22192264
-0.22176997
-0.22161731
-0.22161731
-0.22176997
-0.22176997
-0.22176997
-0.22192264
-0.22192264
-0.22192264
-0.22161731
-0.22146465
-0.22176997
-0.22192264
-0.22192264
-0.22161731
-0.221312
-0.221312
-0.22146465
-0.22146465
-0.22146465
-0.22146465
-0.22146465
-0.221312
-0.221312
-0.221312
-0.221312
-0.221312
-0.221312
-0.221312
-0.221312
-0.22100668
-0.22070135
-0.22070135
-0.22100668
-0.22100668
-0.220854
-0.22039603
-0.22024336
-0.22024336
-0.22039603
-0.22039603
-0.22024336
-0.22039603
-0.22039603
-0.22024336
-0.22009072
-0.22009072
-0.22009072
-0.22024336
-0.22024336
-0.22009072
-0.21993804
-0.21963271
-0.21948007
-0.21948007
-0.21978539
-0.21978539
-0.21963271
-0.21917474
-0.21886942
-0.21871676
-0.21886942
-0.21871676
-0.21841143
-0.21825877
-0.21825877
-0.21825877
-0.21841143
-0.21825877
-0.21810612
-0.21795344
-0.2178008
-0.2178008
-0.21749547
-0.21734281
-0.21734281
-0.21734281
-0.21703748
-0.21657951
-0.21627419
-0.21612152
-0.21596886
-0.2158162
-0.21566355
-0.21551087
-0.21566355
-0.2158162
-0.21566355
-0.21535823
-0.2150529
-0.21474758
-0.21444227
-0.21444227
-0.21444227
-0.21444227
-0.21444227
-0.21428959
-0.21398427
-0.21367896
-0.2135263
-0.2135263
-0.2135263
-0.21337363
-0.21291566
-0.21276298
-0.21276298
-0.21276298
-0.21245767
-0.21230501
-0.21230501
-0.21245767
-0.21261033
-0.21261033
-0.21261033
-0.21230501
-0.21199968
-0.21184702
-0.21169436
-0.2115417
-0.21138903
-0.21123639
-0.21123639
-0.21138903
-0.21138903
-0.21108371
-0.21077839
-0.21047308
-0.21047308
-0.21032041
-0.21016775
-0.2100151
-0.20986243
-0.20986243
-0.20986243
-0.20970978
-0.20970978
-0.2095571
-0.2095571
-0.20925179
-0.20925179
-0.20925179
-0.20909913
-0.20894647
-0.20864114
-0.20864114
-0.2084885
-0.20833582
-0.2080305
-0.20787784
-0.2080305
-0.20818317
-0.20818317
-0.2080305
-0.20787784
-0.20787784
-0.20772518
-0.20757252
-0.20726721
-0.20680922
-0.20665656
-0.20665656
-0.20680922
-0.20680922
-0.20665656
-0.2065039
-0.2065039
-0.2065039
-0.2065039
-0.20635124
-0.20604593
-0.2057406
-0.2057406
-0.2057406
-0.2057406
-0.20558794
-0.20528261
-0.20528261
-0.20528261
-0.20497729
-0.20482464
-0.20436665
-0.20421398
-0.20406133
-0.20390865
-0.203756
-0.20360334
-0.203756
-0.20390865
-0.20390865
-0.20360334
-0.20345068
-0.20345068
-0.20345068
-0.20345068
-0.20314537
-0.2029927
-0.2029927
-0.2029927
-0.20268737
-0.20253472
-0.20253472
-0.20253472
-0.20238206
-0.20238206
-0.2022294
-0.20238206
-0.20238206
-0.2022294
-0.20192407
-0.20177141
-0.20177141
-0.20177141
-0.20177141
-0.20161876
-0.20146608
-0.20131344
-0.20116077
-0.20116077
-0.20116077
-0.20085545
-0.20085545
-0.20100811
-0.20116077
-0.20100811
-0.20070279
-0.20055012
-0.20055012
-0.20055012
-0.20039748
-0.20055012
-0.20070279
-0.20070279
-0.2002448
-0.19993949
-0.19993949
-0.2002448
-0.20055012
-0.20039748
-0.20009215
-0.19993949
-0.20009215
-0.20039748
-0.2002448
-0.20009215
-0.20009215
-0.20009215
-0.20009215
-0.2002448
-0.2002448
-0.20009215
-0.19993949
-0.19993949
-0.19993949
-0.20009215
-0.19993949
-0.19978683
-0.1994815
-0.1994815
-0.1994815
-0.1994815
-0.19917619
-0.19902351
-0.19887087
-0.19887087
-0.19887087
-0.19917619
-0.1994815
-0.1994815
-0.19932884
-0.19932884
-0.1994815
-0.1994815
-0.1994815
-0.19963416
-0.19963416
-0.19978683
-0.19963416
-0.1994815
-0.19932884
-0.19917619
-0.19902351
-0.19917619
-0.1994815
-0.19963416
-0.19963416
-0.19963416
-0.19993949
-0.19993949
-0.20009215
-0.19993949
-0.19963416
-0.19978683
-0.19993949
-0.19993949
-0.19978683
-0.19978683
-0.19993949
-0.20009215
-0.19993949
-0.19978683
-0.19978683
-0.20009215
-0.20009215
-0.20009215
-0.19993949
-0.19993949
-0.19993949
-0.2002448
-0.20039748
-0.20039748
-0.2002448
-0.20009215
-0.19993949
-0.19993949
-0.19978683
-0.19963416
-0.19978683
-0.19993949
-0.2002448
-0.20039748
-0.20039748
-0.20039748
-0.20039748
-0.20039748
-0.20039748
-0.20039748
-0.20039748
-0.20039748
-0.20039748
-0.20039748
-0.20039748
-0.20039748
-0.2002448
-0.20039748
-0.20085545
-0.20131344
-0.20131344
-0.20116077
-0.20085545
-0.20070279
-0.20100811
-0.20131344
-0.20161876
-0.20161876
-0.20146608
-0.20146608
-0.20161876
-0.20161876
-0.20177141
-0.20192407
-0.20192407
-0.20177141
-0.20177141
-0.20192407
-0.20207673
-0.20207673
-0.20192407
-0.20207673
-0.2022294
-0.20238206
-0.2022294
-0.2022294
-0.20253472
-0.20268737
-0.20284005
-0.20268737
-0.20284005
-0.2029927
-0.2029927
-0.2029927
-0.2029927
-0.20314537
-0.20345068
-0.203756
-0.20360334
-0.20345068
-0.20329802
-0.20329802
-0.20314537
-0.20329802
-0.20345068
-0.20360334
-0.20360334
-0.20360334
-0.20360334
-0.20390865
-0.20421398
-0.20421398
-0.20421398
-0.20421398
-0.20421398
-0.20436665
-0.20436665
-0.20436665
-0.2045193
-0.20467196
-0.20482464
-0.20497729
-0.20512995
-0.20512995
-0.20528261
-0.20528261
-0.20528261
-0.20528261
-0.20528261
-0.20543528
-0.20558794
-0.2057406
-0.2057406
-0.2057406
-0.2057406
-0.20589325
-0.20604593
-0.20619857
-0.20604593
-0.20589325
-0.20619857
-0.2065039
-0.20665656
-0.20680922
-0.20680922
-0.20711453
-0.20741986
-0.20757252
-0.20757252
-0.20741986
-0.20757252
-0.20787784
-0.20818317
-0.20833582
-0.20833582
-0.20818317
-0.2080305
-0.20787784
-0.2080305
-0.2084885
-0.20894647
-0.20909913
-0.20909913
-0.20909913
-0.20909913
-0.20909913
-0.20909913
-0.20925179
-0.20925179
-0.20940445
-0.2095571
-0.20970978
-0.2100151
-0.21016775
-0.21032041
-0.21016775
-0.21016775
-0.21016775
-0.21032041
-0.21016775
-0.21016775
-0.21032041
-0.21062574
-0.21077839
-0.21093106
-0.21108371
-0.21123639
-0.2115417
-0.21169436
-0.21169436
-0.2115417
-0.2115417
-0.21169436
-0.21169436
-0.2115417
-0.21169436
-0.21169436
-0.21184702
-0.21199968
-0.21199968
-0.21199968
-0.21199968
-0.21199968
-0.21199968
-0.21199968
-0.21230501
-0.21261033
-0.21291566
-0.21276298
-0.21245767
-0.21230501
-0.21245767
-0.21276298
-0.21291566
-0.21261033
-0.21245767
-0.21230501
-0.21245767
-0.21261033
-0.21276298
-0.21291566
-0.2130683
-0.21322098
-0.2130683
-0.21291566
-0.2130683
-0.21322098
-0.21337363
-0.21337363
-0.21337363
-0.2135263
-0.2135263
-0.21367896
-0.21367896
-0.21367896
-0.21367896
-0.21367896
-0.21383162
-0.21383162
-0.21398427
-0.21398427
-0.21398427
-0.21398427
-0.21398427
-0.21413694
-0.21428959
-0.21428959
-0.21428959
-0.21428959
-0.21428959
-0.21444227
-0.21444227
-0.21444227
-0.21444227
-0.21459492
-0.21459492
-0.21459492
-0.21459492
-0.21459492
-0.21459492
-0.21459492
-0.21459492
-0.21474758
-0.21490024
-0.21490024
-0.21474758
-0.21490024
-0.21490024
-0.2150529
-0.2150529
-0.21520555
-0.21520555
-0.21520555
-0.21490024
-0.2150529
-0.21535823
-0.21551087
-0.21535823
-0.21520555
-0.2150529
-0.21520555
-0.21535823
-0.21535823
-0.21520555
-0.21520555
-0.21535823
-0.21551087
-0.21551087
-0.21535823
-0.2150529
-0.2150529
-0.21535823
-0.21551087
-0.21566355
-0.21551087
-0.21551087
-0.21535823
-0.21535823
-0.21520555
-0.21551087
-0.21566355
-0.21566355
-0.21551087
-0.21566355
-0.21566355
-0.21551087
-0.2150529
-0.21490024
-0.21520555
-0.21551087
-0.21551087
-0.21551087
-0.21551087
-0.21535823
-0.21520555
-0.2150529
-0.2150529
-0.2150529
-0.21490024
-0.21490024
-0.21520555
-0.21535823
-0.21551087
-0.21535823
-0.21535823
-0.21520555
-0.2150529
-0.2150529
-0.2150529
-0.2150529
-0.2150529
-0.2150529
-0.2150529
-0.2150529
-0.2150529
-0.2150529
-0.21490024
-0.21490024
-0.21474758
-0.21474758
-0.21490024
-0.21490024
-0.21474758
-0.21459492
-0.21444227
-0.21444227
-0.21459492
-0.21474758
-0.2150529
-0.21490024
-0.21459492
-0.21444227
-0.21459492
-0.21474758
-0.21474758
-0.21459492
-0.21444227
-0.21428959
-0.21428959
-0.21428959
-0.21428959
-0.21428959
-0.21398427
-0.21383162
-0.21383162
-0.21398427
-0.21383162
-0.21383162
-0.21367896
-0.21367896
-0.21367896
-0.21367896
-0.21367896
-0.21383162
-0.21383162
-0.21367896
-0.2135263
-0.2135263
-0.2135263
-0.2135263
-0.2135263
-0.2135263
-0.2135263
-0.21322098
-0.2130683
-0.2130683
-0.2130683
-0.2130683
-0.2130683
-0.2130683
-0.2130683
-0.21322098
-0.21337363
-0.21337363
-0.2130683
-0.21276298
-0.21261033
-0.21261033
-0.21276298
-0.21291566
-0.21291566
-0.21276298
-0.21276298
-0.21261033
-0.21245767
-0.21230501
-0.21230501
-0.21245767
-0.21261033
-0.21276298
-0.21245767
-0.21199968
-0.21184702
-0.21215235
-0.21245767
-0.21230501
-0.21199968
-0.21184702
-0.21169436
-0.21184702
-0.21199968
-0.21199968
-0.21184702
-0.21169436
-0.2115417
-0.2115417
-0.2115417
-0.21169436
-0.21169436
-0.21184702
-0.21169436
-0.2115417
-0.21138903
-0.21123639
-0.21123639
-0.21123639
-0.21108371
-0.21077839
-0.21062574
-0.21077839
-0.21093106
-0.21093106
-0.21077839
-0.21062574
-0.21062574
-0.21077839
-0.21077839
-0.21077839
-0.21077839
-0.21077839
-0.21047308
-0.21032041
-0.21016775
-0.21016775
-0.2100151
-0.2100151
-0.21016775
-0.21032041
-0.21032041
-0.21032041
-0.21032041
-0.21032041
-0.21016775
-0.20970978
-0.20940445
-0.2095571
-0.20986243
-0.20986243
-0.20970978
-0.20940445
-0.20925179
-0.2095571
-0.20986243
-0.20986243
-0.20970978
-0.20940445
-0.20909913
-0.20879382
-0.20909913
-0.20925179
-0.20940445
-0.20909913
-0.20894647
-0.20909913
-0.20909913
-0.20925179
-0.20925179
-0.20925179
-0.20909913
-0.20909913
-0.20894647
-0.20879382
-0.20864114
-0.20864114
-0.20864114
-0.20864114
-0.20864114
-0.20864114
-0.2084885
-0.20833582
-0.20864114
-0.20894647
-0.20894647
-0.20864114
-0.20833582
-0.20833582
-0.2084885
-0.20833582
-0.20833582
-0.20833582
-0.20864114
-0.20879382
-0.20864114
-0.20833582
-0.2080305
-0.20818317
-0.2084885
-0.20879382
-0.2084885
-0.20818317
-0.20818317
-0.20833582
-0.2084885
-0.2084885
-0.2084885
-0.2084885
-0.2084885
-0.20833582
-0.20818317
-0.20818317
-0.20833582
-0.2084885
-0.20864114
-0.20864114
-0.2084885
-0.20833582
-0.20833582
-0.2084885
-0.20864114
-0.2084885
-0.20833582
-0.20818317
-0.20833582
-0.20833582
-0.2084885
-0.2084885
-0.20833582
-0.20833582
-0.2084885
-0.2084885
-0.2084885
-0.2084885
-0.20864114
-0.20879382
-0.20894647
-0.20894647
-0.20894647
-0.20864114
-0.20833582
-0.20818317
-0.20818317
-0.20833582
-0.20833582
-0.20818317
-0.20818317
-0.20833582
-0.20864114
-0.20879382
-0.20879382
-0.20864114
-0.20864114
-0.20864114
-0.20864114
-0.2084885
-0.2084885
-0.20864114
-0.20879382
-0.20879382
-0.20879382
-0.20879382
-0.20879382
-0.20864114
-0.2084885
-0.20864114
-0.20879382
-0.20894647
-0.20879382
-0.20894647
-0.20909913
-0.20925179
-0.20925179
-0.20894647
-0.20864114
-0.2084885
-0.2084885
-0.20879382
-0.20909913
-0.20909913
-0.20879382
-0.20879382
-0.20894647
-0.20909913
-0.20909913
-0.20909913
-0.20894647
-0.20879382
-0.20879382
-0.20894647
-0.20909913
-0.20909913
-0.20894647
-0.20879382
-0.20894647
-0.20909913
-0.20925179
-0.20925179
-0.20909913
-0.20909913
-0.20940445
-0.20940445
-0.20925179
-0.20909913
-0.20894647
-0.20909913
-0.20940445
-0.2095571
-0.20940445
-0.20940445
-0.20940445
-0.2095571
-0.2095571
-0.20940445
-0.2095571
-0.20970978
-0.20970978
-0.20970978
-0.2095571
-0.20970978
-0.20970978
-0.20970978
-0.20970978
-0.20986243
-0.2100151
-0.2100151
-0.20986243
-0.20970978
-0.20970978
-0.2100151
-0.21016775
-0.21032041
-0.21016775
-0.21016775
-0.20986243
-0.20970978
-0.20970978
-0.20986243
-0.21016775
-0.21016775
-0.21016775
-0.2100151
-0.2100151
-0.21016775
-0.21016775
-0.2100151
-0.20986243
-0.20986243
-0.2100151
-0.21016775
-0.21016775
-0.21016775
-0.21032041
-0.21032041
-0.21032041
-0.21016775
-0.21016775
-0.21016775
-0.21032041
-0.21032041
-0.21016775
-0.21016775
-0.21032041
-0.21032041
-0.21016775
-0.20986243
-0.20986243
-0.2100151
-0.2100151
-0.2100151
-0.21016775
-0.21016775
-0.21016775
-0.2100151
-0.2100151
-0.21016775
-0.21032041
-0.2100151
-0.20986243
-0.20970978
-0.20986243
-0.2100151
-0.21016775
-0.21016775
-0.2100151
-0.2100151
-0.21016775
-0.21047308
-0.21062574
-0.21062574
-0.21032041
-0.20986243
-0.20986243
-0.20986243
-0.2100151
-0.2100151
-0.2100151
-0.2100151
-0.2100151
-0.21032041
-0.21047308
-0.21047308
-0.21032041
-0.21016775
-0.21016775
-0.21032041
-0.21032041
-0.21032041
-0.21016775
-0.2100151
-0.2100151
-0.2100151
-0.21016775
-0.21016775
-0.21016775
-0.21016775
-0.2100151
-0.2100151
-0.2100151
-0.21016775
-0.21016775
-0.21016775
-0.21032041
-0.21032041
-0.21032041
-0.21047308
-0.21062574
-0.21047308
-0.21047308
-0.21062574
-0.21077839
-0.21077839
-0.21077839
-0.21062574
-0.21047308
-0.21047308
-0.21047308
-0.21047308
-0.21047308
-0.21047308
-0.21047308
-0.21062574
-0.21093106
-0.21108371
-0.21108371
-0.21093106
-0.21077839
-0.21077839
-0.21093106
-0.21123639
-0.21123639
-0.21108371
-0.21077839
-0.21062574
-0.21062574
-0.21077839
-0.21093106
-0.21093106
-0.21093106
-0.21077839
-0.21047308
-0.21047308
-0.21077839
-0.21093106
-0.21077839
-0.21032041
-0.21032041
-0.21062574
-0.21077839
-0.21077839
-0.21062574
-0.21062574
-0.21062574
-0.21062574
-0.21047308
-0.21032041
-0.21016775
-0.2100151
-0.21016775
-0.21016775
-0.21032041
-0.21016775
-0.2100151
-0.2100151
-0.21016775
-0.21032041
-0.21032041
-0.21032041
-0.21032041
-0.21047308
-0.21032041
-0.21032041
-0.21032041
-0.21032041
-0.21016775
-0.2100151
-0.20986243
-0.20986243
-0.20986243
-0.21016775
-0.21016775
-0.20986243
-0.2095571
-0.2095571
-0.20940445
-0.20940445
-0.20940445
-0.20940445
-0.20970978
-0.20970978
-0.2095571
-0.20925179
-0.20909913
-0.20925179
-0.20940445
-0.20940445
-0.20909913
-0.20909913
-0.20925179
-0.20940445
-0.2095571
-0.20970978
-0.2100151
-0.21047308
-0.21108371
-0.2115417
-0.21215235
-0.21261033
-0.21322098
-0.21383162
-0.21413694
-0.21428959
-0.21413694
-0.21383162
-0.21322098
-0.21230501
-0.21123639
-0.21016775
-0.2095571
-0.20894647
-0.20833582
-0.20787784
-0.20787784
-0.20833582
-0.20879382
-0.20909913
-0.20970978
-0.21062574
-0.21123639
-0.2115417
-0.21184702
-0.21199968
-0.21199968
-0.21169436
-0.21123639
-0.21077839
-0.2100151
-0.20909913
-0.20833582
-0.20787784
-0.20772518
-0.20772518
-0.2080305
-0.2084885
-0.20879382
-0.20925179
-0.20970978
-0.21016775
-0.21047308
-0.21062574
-0.21062574
-0.21032041
-0.2100151
-0.2100151
-0.2100151
-0.2095571
-0.20894647
-0.20833582
-0.20818317
-0.2080305
-0.20818317
-0.2084885
-0.20894647
-0.20925179
-0.20970978
-0.2100151
-0.21016775
-0.2100151
-0.2100151
-0.20986243
-0.20970978
-0.20940445
-0.20940445
-0.2095571
-0.20940445
-0.20925179
-0.20909913
-0.20894647
-0.20894647
-0.20909913
-0.20940445
-0.20940445
-0.20940445
-0.20940445
-0.2095571
-0.20970978
-0.20986243
-0.20986243
-0.20970978
-0.20940445
-0.20925179
-0.20909913
-0.20925179
-0.20925179
-0.20925179
-0.20909913
-0.20894647
-0.20909913
-0.20925179
-0.20925179
-0.20925179
-0.20925179
-0.20925179
-0.20925179
-0.20940445
-0.20940445
-0.20940445
-0.2095571
-0.2095571
-0.2095571
-0.20940445
-0.20925179
-0.20925179
-0.20909913
-0.20909913
-0.20894647
-0.20909913
-0.20894647
-0.20879382
-0.20879382
-0.20894647
-0.20879382
-0.20879382
-0.20879382
-0.20894647
-0.20894647
-0.20909913
-0.20909913
-0.20879382
-0.20864114
-0.20879382
-0.20894647
-0.20894647
-0.20894647
-0.20894647
-0.20879382
-0.20879382
-0.20864114
-0.20864114
-0.2084885
-0.20879382
-0.20909913
-0.20909913
-0.20864114
-0.20833582
-0.2084885
-0.20879382
-0.20879382
-0.20879382
-0.20864114
-0.2084885
-0.20833582
-0.20833582
-0.20833582
-0.2084885
-0.20864114
-0.20864114
-0.20833582
-0.20818317
-0.20833582
-0.2084885
-0.20864114
-0.2084885
-0.2084885
-0.20864114
-0.20879382
-0.20894647
-0.20894647
-0.20879382
-0.2084885
-0.20833582
-0.2084885
-0.20864114
-0.20864114
-0.20864114
-0.20864114
-0.20879382
-0.20909913
-0.20909913
-0.20909913
-0.20894647
-0.20879382
-0.20879382
-0.20879382
-0.20894647
-0.20894647
-0.20894647
-0.20894647
-0.20879382
-0.20879382
-0.20879382
-0.20879382
-0.20879382
-0.20864114
-0.2084885
-0.2084885
-0.20864114
-0.2084885
-0.2084885
-0.20833582
-0.20864114
-0.20894647
-0.20925179
-0.20909913
-0.20879382
-0.2084885
-0.20833582
-0.2084885
-0.2084885
-0.2084885
-0.2084885
-0.20864114
-0.20879382
-0.20894647
-0.20879382
-0.20864114
-0.20864114
-0.2084885
-0.20833582
-0.20833582
-0.20833582
-0.2084885
-0.20879382
-0.20894647
-0.20909913
-0.20909913
-0.20909913
-0.20879382
-0.20864114
-0.2084885
-0.2084885
-0.20864114
-0.20879382
-0.20894647
-0.20879382
-0.20864114
-0.20864114
-0.20879382
-0.20909913
-0.20909913
-0.20879382
-0.20864114
-0.20879382
-0.20909913
-0.20894647
-0.20879382
-0.20864114
-0.20864114
-0.20879382
-0.20894647
-0.20894647
-0.20894647
-0.20894647
-0.20894647
-0.20894647
-0.20879382
-0.20879382
-0.20894647
-0.20879382
-0.20864114
-0.20879382
-0.20879382
-0.20879382
-0.20894647
-0.20894647
-0.20894647
-0.20894647
-0.20894647
-0.20894647
-0.20894647
-0.20894647
-0.20909913
-0.20925179
-0.20925179
-0.20925179
-0.20925179
-0.20940445
-0.20940445
-0.20940445
-0.20940445
-0.20940445
-0.20940445
-0.20940445
-0.2095571
-0.20970978
-0.20970978
-0.20970978
-0.20940445
-0.20925179
-0.20925179
-0.2095571
-0.20986243
-0.21016775
-0.2100151
-0.20970978
-0.20970978
-0.20986243
-0.20986243
-0.20970978
-0.20970978
-0.20970978
-0.2100151
-0.2100151
-0.2100151
-0.2100151
-0.2100151
-0.2100151
-0.2100151
-0.21016775
-0.21032041
-0.21047308
-0.21062574
-0.21047308
-0.21016775
-0.2100151
-0.2100151
-0.21032041
-0.21047308
-0.21062574
-0.21047308
-0.21032041
-0.21047308
-0.21077839
-0.21093106
-0.21093106
-0.21077839
-0.21047308
-0.21062574
-0.21093106
-0.21108371
-0.21108371
-0.21123639
-0.21108371
-0.21108371
-0.21108371
-0.21123639
-0.21138903
-0.21138903
-0.2115417
-0.2115417
-0.21123639
-0.21108371
-0.21123639
-0.2115417
-0.2115417
-0.21138903
-0.2115417
-0.21184702
-0.21184702
-0.2115417
-0.2115417
-0.21169436
-0.21184702
-0.21199968
-0.21199968
-0.21184702
-0.21169436
-0.21184702
-0.21199968
-0.21230501
-0.21245767
-0.21245767
-0.21245767
-0.21230501
-0.21230501
-0.21230501
-0.21261033
-0.21261033
-0.21245767
-0.21245767
-0.21276298
-0.2130683
-0.2130683
-0.2130683
-0.21291566
-0.21276298
-0.21291566
-0.21322098
-0.21337363
-0.21322098
-0.21322098
-0.21322098
-0.21337363
-0.21337363
-0.2135263
-0.2135263
-0.21367896
-0.21383162
-0.21398427
-0.21383162
-0.21367896
-0.21367896
-0.2135263
-0.21322098
-0.21322098
-0.21322098
-0.21337363
-0.2135263
-0.21337363
-0.21322098
-0.2135263
-0.21367896
-0.2135263
-0.2135263
-0.21367896
-0.21383162
-0.21383162
-0.21398427
-0.21398427
-0.21383162
-0.21383162
-0.21398427
-0.21428959
-0.21428959
-0.21413694
-0.21398427
-0.21398427
-0.21428959
-0.21459492
-0.21474758
-0.21474758
-0.21459492
-0.21459492
-0.21474758
-0.21474758
-0.21490024
-0.2150529
-0.21520555
-0.21520555
-0.2150529
-0.2150529
-0.21520555
-0.21535823
-0.21551087
-0.21551087
-0.21566355
-0.2158162
-0.2158162
-0.21566355
-0.21566355
-0.2158162
-0.21596886
-0.21596886
-0.2158162
-0.21596886
-0.21596886
-0.21612152
-0.21612152
-0.21612152
-0.21612152
-0.21596886
-0.21596886
-0.21612152
-0.21627419
-0.21657951
-0.21688484
-0.21688484
-0.21657951
-0.21642685
-0.21642685
-0.21642685
-0.21642685
-0.21642685
-0.21627419
-0.21627419
-0.21627419
-0.21642685
-0.21627419
-0.21627419
-0.21627419
-0.21657951
-0.21688484
-0.21673216
-0.21657951
-0.21657951
-0.21688484
-0.21703748
-0.21703748
-0.21673216
-0.21688484
-0.21719015
-0.21719015
-0.21703748
-0.21673216
-0.21673216
-0.21703748
-0.21734281
-0.21734281
-0.21719015
-0.21703748
-0.21734281
-0.21749547
-0.21734281
-0.21703748
-0.21703748
-0.21719015
-0.21734281
-0.21734281
-0.21703748
-0.21703748
-0.21703748
-0.21734281
-0.21749547
-0.21734281
-0.21734281
-0.21734281
-0.21734281
-0.21719015
-0.21719015
-0.21719015
-0.21719015
-0.21734281
-0.21749547
-0.21749547
-0.21749547
-0.21734281
-0.21734281
-0.21734281
-0.21719015
-0.21719015
-0.21703748
-0.21688484
-0.21703748
-0.21719015
-0.21719015
-0.21719015
-0.21719015
-0.21719015
-0.21734281
-0.21734281
-0.21719015
-0.21703748
-0.21673216
-0.21673216
-0.21703748
-0.21719015
-0.21719015
-0.21703748
-0.21703748
-0.21688484
-0.21688484
-0.21703748
-0.21703748
-0.21703748
-0.21719015
-0.21734281
-0.21734281
-0.21719015
-0.21703748
-0.21703748
-0.21703748
-0.21688484
-0.21673216
-0.21673216
-0.21688484
-0.21703748
-0.21719015
-0.21703748
-0.21703748
-0.21703748
-0.21703748
-0.21688484
-0.21673216
-0.21642685
-0.21642685
-0.21657951
-0.21642685
-0.21642685
-0.21657951
-0.21673216
-0.21673216
-0.21673216
-0.21673216
-0.21673216
-0.21657951
-0.21673216
-0.21688484
-0.21688484
-0.21673216
-0.21657951
-0.21642685
-0.21657951
-0.21673216
-0.21688484
-0.21688484
-0.21688484
-0.21657951
-0.21657951
-0.21673216
-0.21688484
-0.21688484
-0.21673216
-0.21657951
-0.21673216
-0.21657951
-0.21657951
-0.21673216
-0.21703748
-0.21703748
-0.21673216
-0.21673216
-0.21673216
-0.21673216
-0.21657951
-0.21673216
-0.21703748
-0.21719015
-0.21703748
-0.21703748
-0.21703748
-0.21688484
-0.21673216
-0.21657951
-0.21673216
-0.21688484
-0.21673216
-0.21657951
-0.21657951
-0.21673216
-0.21673216
-0.21673216
-0.21688484
-0.21703748
-0.21719015
-0.21688484
-0.21657951
-0.21657951
-0.21688484
-0.21688484
-0.21688484
-0.21673216
-0.21657951
-0.21673216
-0.21688484
-0.21688484
-0.21688484
-0.21688484
-0.21673216
-0.21673216
-0.21688484
-0.21688484
-0.21688484
-0.21673216
-0.21642685
-0.21627419
-0.21627419
-0.21627419
-0.21642685
-0.21673216
-0.21673216
-0.21657951
-0.21657951
-0.21673216
-0.21703748
-0.21719015
-0.21688484
-0.21642685
-0.21627419
-0.21657951
-0.21688484
-0.21703748
-0.21673216
-0.21642685
-0.21627419
-0.21642685
-0.21673216
-0.21703748
-0.21703748
-0.21688484
-0.21657951
-0.21642685
-0.21642685
-0.21673216
-0.21688484
-0.21703748
-0.21688484
-0.21688484
-0.21688484
-0.21673216
-0.21657951
-0.21642685
-0.21657951
-0.21657951
-0.21642685
-0.21627419
-0.21642685
-0.21642685
-0.21642685
-0.21642685
-0.21657951
-0.21673216
-0.21688484
-0.21673216
-0.21642685
-0.21627419
-0.21627419
-0.21642685
-0.21657951
-0.21657951
-0.21642685
-0.21627419
-0.21627419
-0.21627419
-0.21612152
-0.21612152
-0.21627419
-0.21642685
-0.21642685
-0.21612152
-0.21596886
-0.21596886
-0.21612152
-0.21612152
-0.21612152
-0.21596886
-0.21596886
-0.21596886
-0.21596886
-0.21596886
-0.21596886
-0.21612152
-0.21612152
-0.21612152
-0.21612152
-0.21612152
-0.21596886
-0.2158162
-0.21566355
-0.21596886
-0.21642685
-0.21642685
-0.21612152
-0.21596886
-0.21612152
-0.21642685
-0.21642685
-0.21642685
-0.21642685
-0.21657951
-0.21657951
-0.21657951
-0.21642685
-0.21642685
-0.21627419
-0.21596886
-0.2158162
-0.21596886
-0.21627419
-0.21642685
-0.21657951
-0.21673216
-0.21688484
-0.21688484
-0.21657951
-0.21627419
-0.21627419
-0.21642685
-0.21673216
-0.21688484
-0.21673216
-0.21673216
-0.21688484
-0.21703748
-0.21703748
-0.21703748
-0.21688484
-0.21703748
-0.21703748
-0.21688484
-0.21657951
-0.21642685
-0.21642685
-0.21673216
-0.21688484
-0.21657951
-0.21642685
-0.21642685
-0.21657951
-0.21657951
-0.21657951
-0.21642685
-0.21642685
-0.21657951
-0.21642685
-0.21642685
-0.21627419
-0.21627419
-0.21627419
-0.21627419
-0.21627419
-0.21642685
-0.21642685
-0.21642685
-0.21642685
-0.21627419
-0.21612152
-0.21596886
-0.21596886
-0.21596886
-0.21596886
-0.21612152
-0.21612152
-0.21612152
-0.21596886
-0.21596886
-0.2158162
-0.2158162
-0.21596886
-0.21612152
-0.21612152
-0.21612152
-0.2158162
-0.2158162
-0.2158162
-0.2158162
-0.2158162
-0.21566355
-0.21551087
-0.21566355
-0.21596886
-0.21596886
-0.21612152
-0.21612152
-0.21612152
-0.21612152
-0.21612152
-0.21596886
-0.21596886
-0.21596886
-0.21612152
-0.21612152
-0.21627419
-0.21627419
-0.21627419
-0.21612152
-0.21596886
-0.2158162
-0.2158162
-0.2158162
-0.21596886
-0.21612152
-0.21612152
-0.21612152
-0.21596886
-0.21596886
-0.2158162
-0.21596886
-0.21596886
-0.21596886
-0.2158162
-0.21566355
-0.21551087
-0.21566355
-0.2158162
-0.21596886
-0.21596886
-0.2158162
-0.21566355
-0.21551087
-0.21551087
-0.21566355
-0.21596886
-0.21596886
-0.2158162
-0.21551087
-0.21551087
-0.21551087
-0.21551087
-0.21551087
-0.21535823
-0.21535823
-0.21566355
-0.21596886
-0.21596886
-0.2158162
-0.21566355
-0.21566355
-0.2158162
-0.2158162
-0.2158162
-0.21551087
-0.21551087
-0.2158162
-0.21596886
-0.21596886
-0.21596886
-0.21627419
-0.21642685
-0.21642685
-0.21642685
-0.21657951
-0.21657951
-0.21642685
-0.21627419
-0.21642685
-0.21657951
-0.21642685
-0.21627419
-0.21612152
-0.21627419
-0.21657951
-0.21673216
-0.21673216
-0.21657951
-0.21673216
-0.21703748
-0.21734281
-0.21719015
-0.21703748
-0.21703748
-0.21719015
-0.21734281
-0.21734281
-0.21734281
-0.21719015
-0.21703748
-0.21719015
-0.21749547
-0.21764813
-0.21764813
-0.21749547
-0.21764813
-0.2178008
-0.2178008
-0.21795344
-0.21810612
-0.21810612
-0.21795344
-0.21795344
-0.21810612
-0.21825877
-0.21825877
-0.21810612
-0.21795344
-0.21810612
-0.21841143
-0.21841143
-0.21841143
-0.21841143
-0.21841143
-0.2185641
-0.2185641
-0.2185641
-0.21841143
-0.21841143
-0.2185641
-0.21886942
-0.21902208
-0.21902208
-0.21902208
-0.21886942
-0.21871676
-0.21871676
-0.21871676
-0.21871676
-0.21871676
-0.2185641
-0.2185641
-0.21871676
-0.21871676
-0.2185641
-0.21825877
-0.21825877
-0.21841143
-0.21871676
-0.2185641
-0.21841143
-0.21810612
-0.21795344
-0.21795344
-0.21795344
-0.21825877
-0.21825877
-0.21825877
-0.21825877
-0.21825877
-0.21825877
-0.21825877
-0.21825877
-0.21810612
-0.21795344
-0.21764813
-0.21764813
-0.2178008
-0.21795344
-0.21810612
-0.21810612
-0.21795344
-0.21795344
-0.21810612
-0.21810612
-0.21810612
-0.2178008
-0.2178008
-0.2178008
-0.21810612
-0.21841143
-0.21841143
-0.21825877
-0.21795344
-0.21795344
-0.21825877
-0.21825877
-0.21810612
-0.21825877
-0.21825877
-0.21810612
-0.21825877
-0.2185641
-0.21871676
-0.2185641
-0.21841143
-0.21841143
-0.2185641
-0.2185641
-0.21871676
-0.21886942
-0.21902208
-0.21886942
-0.21871676
-0.21841143
-0.2185641
-0.21871676
-0.21902208
-0.21917474
-0.21902208
-0.21886942
-0.21871676
-0.21871676
-0.21871676
-0.21886942
-0.21902208
-0.21902208
-0.21902208
-0.21871676
-0.21871676
-0.21871676
-0.21886942
-0.21917474
-0.21917474
-0.21902208
-0.21886942
-0.21902208
-0.21917474
-0.2193274
-0.2193274
-0.21948007
-0.21948007
-0.21948007
-0.2193274
-0.21948007
-0.21948007
-0.21948007
-0.21963271
-0.21978539
-0.21978539
-0.21963271
-0.21963271
-0.21978539
-0.21993804
-0.21993804
-0.21993804
-0.21993804
-0.21993804
-0.21993804
-0.22009072
-0.22009072
-0.22024336
-0.22024336
-0.22024336
-0.22024336
-0.22054869
-0.22070135
-0.22070135
-0.22054869
-0.22054869
-0.22054869
-0.22070135
-0.220854
-0.22070135
-0.22054869
-0.22070135
-0.220854
-0.22100668
-0.220854
-0.22054869
-0.22054869
-0.22039603
-0.22039603
-0.22039603
-0.22054869
-0.22054869
-0.22054869
-0.22070135
-0.22070135
-0.22070135
-0.220854
-0.220854
-0.22100668
-0.22100668
-0.22100668
-0.22100668
-0.220854
-0.220854
-0.22070135
-0.22054869
-0.22054869
-0.22054869
-0.22054869
-0.22070135
-0.220854
-0.22100668
-0.220854
-0.22070135
-0.22070135
-0.22070135
-0.220854
-0.22100668
-0.22100668
-0.22100668
-0.220854
-0.220854
-0.220854
-0.220854
-0.220854
-0.22100668
-0.22115932
-0.22115932
-0.22100668
-0.220854
-0.22070135
-0.22070135
-0.220854
-0.22100668
-0.22100668
-0.22100668
-0.220854
-0.220854
-0.22100668
-0.22100668
-0.220854
-0.220854
-0.220854
-0.22100668
-0.22100668
-0.22100668
-0.22100668
-0.22115932
-0.22115932
-0.22115932
-0.22100668
-0.220854
-0.22100668
-0.22115932
-0.221312
-0.22115932
-0.22100668
-0.220854
-0.22070135
-0.22070135
-0.220854
-0.22115932
-0.221312
-0.221312
-0.22115932
-0.220854
-0.220854
-0.22100668
-0.22100668
-0.22115932
-0.221312
-0.22146465
-0.22161731
-0.22161731
-0.22161731
-0.22161731
-0.22176997
-0.22192264
-0.22192264
-0.22176997
-0.22161731
-0.22161731
-0.22161731
-0.22176997
-0.2220753
-0.2220753
-0.22192264
-0.22192264
-0.2220753
-0.22222796
-0.22238061
-0.22222796
-0.2220753
-0.22222796
-0.22238061
-0.22268593
-0.2228386
-0.22268593
-0.22253329
-0.22253329
-0.22253329
-0.22253329
-0.22253329
-0.22253329
-0.22268593
-0.2228386
-0.22314392
-0.22314392
-0.22314392
-0.22314392
-0.22329658
-0.22314392
-0.22314392
-0.22329658
-0.22344925
-0.22344925
-0.22329658
-0.22344925
-0.22390722
-0.22405988
-0.22405988
-0.22390722
-0.22405988
-0.22421254
-0.22421254
-0.22390722
-0.22375457
-0.22390722
-0.22405988
-0.22421254
-0.22405988
-0.22390722
-0.22390722
-0.22390722
-0.22405988
-0.2243652
-0.2243652
-0.2243652
-0.22421254
-0.22421254
-0.2243652
-0.22451787
-0.22451787
-0.22451787
-0.22467053
-0.22467053
-0.22482318
-0.22467053
-0.22467053
-0.22451787
-0.22467053
-0.22482318
-0.22482318
-0.22482318
-0.22482318
-0.22467053
-0.22467053
-0.22497585
-0.2251285
-0.22528116
-0.22528116
-0.22528116
-0.2251285
-0.22497585
-0.2251285
-0.22543383
-0.22543383
-0.22543383
-0.22528116
-0.22543383
-0.22543383
-0.22543383
-0.22543383
-0.22543383
-0.22558649
-0.22558649
-0.22543383
-0.22543383
-0.22573915
-0.22589181
-0.22589181
-0.22573915
-0.22573915
-0.22573915
-0.22589181
-0.22604446
-0.22589181
-0.22558649
-0.22558649
-0.22573915
-0.22604446
-0.22619714
-0.2263498
-0.2263498
-0.22619714
-0.22604446
-0.22619714
-0.2263498
-0.2263498
-0.22619714
-0.22619714
-0.2263498
-0.22665513
-0.22665513
-0.22665513
-0.22650245
-0.2263498
-0.2263498
-0.22650245
-0.22665513
-0.22665513
-0.22665513
-0.22665513
-0.22665513
-0.22680777
-0.22680777
-0.22680777
-0.22680777
-0.22665513
-0.22665513
-0.22680777
-0.22696045
-0.2271131
-0.2271131
-0.22696045
-0.22680777
-0.22650245
-0.22650245
-0.22680777
-0.2271131
-0.2271131
-0.22680777
-0.22696045
-0.22696045
-0.2271131
-0.2271131
-0.2271131
-0.2271131
-0.2271131
-0.2271131
-0.22696045
-0.22696045
-0.2271131
-0.22741842
-0.22757109
-0.22757109
-0.22757109
-0.22741842
-0.22741842
-0.22741842
-0.22726576
-0.22726576
-0.22726576
-0.22741842
-0.22757109
-0.22772375
-0.22772375
-0.22741842
-0.22726576
-0.22726576
-0.22741842
-0.22741842
-0.22741842
-0.22741842
-0.22757109
-0.22772375
-0.22757109
-0.22726576
-0.22726576
-0.22741842
-0.22757109
-0.22757109
-0.22741842
-0.22741842
-0.22741842
-0.22757109
-0.22741842
-0.22741842
-0.22757109
-0.22772375
-0.22787641
-0.22787641
-0.22787641
-0.22787641
-0.22787641
-0.22772375
-0.22772375
-0.22772375
-0.22802906
-0.22802906
-0.22787641
-0.22757109
-0.22757109
-0.22772375
-0.22787641
-0.22787641
-0.22802906
-0.22818173
-0.22802906
-0.22787641
-0.22772375
-0.22787641
-0.22787641
-0.22802906
-0.22833438
-0.22848704
-0.22848704
-0.22833438
-0.22818173
-0.22818173
-0.22833438
-0.22833438
-0.22833438
-0.22833438
-0.22848704
-0.2286397
-0.2286397
-0.22848704
-0.22833438
-0.22818173
-0.22818173
-0.22833438
-0.2286397
-0.2286397
-0.22879237
-0.22879237
-0.22879237
-0.2286397
-0.2286397
-0.22894503
-0.2290977
-0.2290977
-0.22925034
-0.22925034
-0.2290977
-0.22894503
-0.22894503
-0.2290977
-0.2290977
-0.2290977
-0.2290977
-0.22925034
-0.22925034
-0.22925034
-0.22940302
-0.22940302
-0.22940302
-0.22940302
-0.22955567
-0.22970833
-0.22986099
-0.23001365
-0.23016632
-0.23016632
-0.22986099
-0.22986099
-0.23016632
-0.2306243
-0.23047163
-0.23016632
-0.22986099
-0.23001365
-0.23016632
-0.23031898
-0.23031898
-0.23016632
-0.23001365
-0.23031898
-0.23077695
-0.23108228
-0.23092961
-0.2306243
-0.23031898
-0.23047163
-0.23092961
-0.23092961
-0.23077695
-0.23077695
-0.23108228
-0.2313876
-0.2313876
-0.23123494
-0.23092961
-0.2306243
-0.23077695
-0.23092961
-0.23123494
-0.2313876
-0.23154026
-0.23154026
-0.23154026
-0.2313876
-0.23123494
-0.23123494
-0.23154026
-0.23169291
-0.23154026
-0.2313876
-0.2313876
-0.23154026
-0.23169291
-0.23184559
-0.23169291
-0.23184559
-0.23199823
-0.2321509
-0.23199823
-0.23184559
-0.23184559
-0.2321509
-0.23230356
-0.23245622
-0.23260888
-0.23260888
-0.23260888
-0.23260888
-0.23276155
-0.2329142
-0.23306687
-0.23321952
-0.23321952
-0.23306687
-0.23306687
-0.23306687
