# Supplementary material for: Performances of the PIPER scalable child human body model in accident reconstruction
Source: PLoS One. 2017 Nov 14;12(11):e0187916. doi: 10.1371/journal.pone.0187916 (PMC5685610; doi:10.1371/journal.pone.0187916)
Supplement: S3 Data — This zip folder contains input accelerations for reproducibility of the accident reconstruction. Also, the readings from the dummy sensor are reported for reproducibility of the calculations. (ZIP) [file pone.0187916.s011.zip › CHANNEL/RAC03.026]

Test object number          :1
Name of the channel         :
Laboratory channel code     :16NECKLO00Q6FOYP
Customer channel code       :16NECKLO00Q6FOYP
Channel code                :16NECKLO00Q6FOYP
Unit                        :kN
Direction                   :Y
Dimension                   :FO
Transducer type             :Q3LN-136/Y/FO
Pre-filter type             :4000Hz 6pole Butterworth (device internal)
Cut off frequency           :4000.0
Channel frequency class     :2000
Channel amplitude class     :5.0
Reference channel           :implicit
Reference channel name      :NOVALUE
Data source                 :transducer
Data status                 :ok
Sampling interval           :5.0E-5
Bit resolution              :16
.ValidationRemark           :Seulement la gamme [-0.4096 sec; 40.0 sec] a �t� lue. Gamme demand�e: [-6.0 sec; 40.0 sec].
Time of first sample        :-0.2
Number of samples           :14000
First global maximum value  :2.1982298
Time of maximum value       :0.08825
First global minimum value  :-0.021047428
Time of minimum value       :0.056749985
Start offset interval       :-0.1
End offset interval         :-0.05
9.7254897E-4
9.7254897E-4
8.1963255E-4
6.667159E-4
5.137995E-4
6.667159E-4
8.1963255E-4
8.1963255E-4
6.667159E-4
3.6088296E-4
3.6088296E-4
8.1963255E-4
0.001278382
0.0011254656
6.667159E-4
5.505001E-5
5.505001E-5
3.6088296E-4
6.667159E-4
6.667159E-4
3.6088296E-4
2.0796654E-4
3.6088296E-4
5.137995E-4
6.667159E-4
6.667159E-4
5.137995E-4
3.6088296E-4
5.137995E-4
6.667159E-4
6.667159E-4
6.667159E-4
5.137995E-4
3.6088296E-4
2.0796654E-4
2.0796654E-4
2.0796654E-4
3.6088296E-4
3.6088296E-4
2.0796654E-4
5.505001E-5
5.505001E-5
5.505001E-5
2.0796654E-4
3.6088296E-4
5.137995E-4
3.6088296E-4
2.0796654E-4
5.505001E-5
2.0796654E-4
5.137995E-4
5.137995E-4
5.137995E-4
2.0796654E-4
5.505001E-5
-9.786652E-5
-9.786652E-5
5.505001E-5
3.6088296E-4
2.0796654E-4
-9.786652E-5
-2.5078305E-4
-9.786652E-5
5.505001E-5
5.505001E-5
5.505001E-5
5.505001E-5
2.0796654E-4
3.6088296E-4
5.137995E-4
3.6088296E-4
2.0796654E-4
2.0796654E-4
3.6088296E-4
2.0796654E-4
5.505001E-5
5.505001E-5
5.505001E-5
2.0796654E-4
2.0796654E-4
2.0796654E-4
2.0796654E-4
2.0796654E-4
2.0796654E-4
2.0796654E-4
3.6088296E-4
5.137995E-4
5.137995E-4
5.137995E-4
2.0796654E-4
2.0796654E-4
3.6088296E-4
6.667159E-4
6.667159E-4
5.137995E-4
2.0796654E-4
5.505001E-5
2.0796654E-4
3.6088296E-4
6.667159E-4
3.6088296E-4
5.505001E-5
-2.5078305E-4
-2.5078305E-4
5.505001E-5
2.0796654E-4
2.0796654E-4
5.505001E-5
-9.786652E-5
5.505001E-5
3.6088296E-4
5.137995E-4
2.0796654E-4
5.505001E-5
-9.786652E-5
5.505001E-5
2.0796654E-4
3.6088296E-4
5.137995E-4
3.6088296E-4
2.0796654E-4
2.0796654E-4
2.0796654E-4
2.0796654E-4
-9.786652E-5
-9.786652E-5
2.0796654E-4
3.6088296E-4
2.0796654E-4
5.505001E-5
5.505001E-5
5.505001E-5
5.505001E-5
5.505001E-5
2.0796654E-4
2.0796654E-4
2.0796654E-4
2.0796654E-4
2.0796654E-4
2.0796654E-4
-9.786652E-5
-4.0369947E-4
-5.5661594E-4
-4.0369947E-4
-9.786652E-5
-9.786652E-5
-4.0369947E-4
-5.5661594E-4
-4.0369947E-4
-2.5078305E-4
-2.5078305E-4
-4.0369947E-4
-4.0369947E-4
-9.786652E-5
2.0796654E-4
2.0796654E-4
5.505001E-5
-9.786652E-5
5.505001E-5
2.0796654E-4
5.505001E-5
5.505001E-5
-9.786652E-5
-9.786652E-5
-9.786652E-5
-2.5078305E-4
-2.5078305E-4
-9.786652E-5
-9.786652E-5
-2.5078305E-4
-4.0369947E-4
-2.5078305E-4
5.505001E-5
2.0796654E-4
5.505001E-5
-2.5078305E-4
-4.0369947E-4
-2.5078305E-4
-9.786652E-5
-2.5078305E-4
-4.0369947E-4
-4.0369947E-4
-4.0369947E-4
-2.5078305E-4
-2.5078305E-4
-4.0369947E-4
-2.5078305E-4
-2.5078305E-4
-9.786652E-5
-9.786652E-5
-4.0369947E-4
-4.0369947E-4
-4.0369947E-4
-9.786652E-5
-9.786652E-5
-4.0369947E-4
-7.0953247E-4
-7.0953247E-4
-5.5661594E-4
-2.5078305E-4
5.505001E-5
-9.786652E-5
-4.0369947E-4
-7.0953247E-4
-8.62449E-4
-7.0953247E-4
-4.0369947E-4
-9.786652E-5
-9.786652E-5
-2.5078305E-4
-5.5661594E-4
-7.0953247E-4
-7.0953247E-4
-5.5661594E-4
-5.5661594E-4
-4.0369947E-4
-4.0369947E-4
-2.5078305E-4
-2.5078305E-4
-4.0369947E-4
-5.5661594E-4
-5.5661594E-4
-4.0369947E-4
-4.0369947E-4
-7.0953247E-4
-8.62449E-4
-0.0010153656
-8.62449E-4
-7.0953247E-4
-7.0953247E-4
-7.0953247E-4
-5.5661594E-4
-5.5661594E-4
-5.5661594E-4
-5.5661594E-4
-4.0369947E-4
-2.5078305E-4
-4.0369947E-4
-5.5661594E-4
-5.5661594E-4
-4.0369947E-4
-4.0369947E-4
-4.0369947E-4
-4.0369947E-4
-4.0369947E-4
-4.0369947E-4
-2.5078305E-4
-2.5078305E-4
-9.786652E-5
-2.5078305E-4
-2.5078305E-4
-4.0369947E-4
-5.5661594E-4
-5.5661594E-4
-4.0369947E-4
-2.5078305E-4
-2.5078305E-4
-4.0369947E-4
-5.5661594E-4
-5.5661594E-4
-5.5661594E-4
-8.62449E-4
-0.0010153656
-8.62449E-4
-7.0953247E-4
-7.0953247E-4
-8.62449E-4
-8.62449E-4
-7.0953247E-4
-7.0953247E-4
-5.5661594E-4
-5.5661594E-4
-5.5661594E-4
-7.0953247E-4
-8.62449E-4
-8.62449E-4
-7.0953247E-4
-7.0953247E-4
-8.62449E-4
-8.62449E-4
-7.0953247E-4
-7.0953247E-4
-8.62449E-4
-7.0953247E-4
-5.5661594E-4
-4.0369947E-4
-4.0369947E-4
-5.5661594E-4
-5.5661594E-4
-4.0369947E-4
-4.0369947E-4
-8.62449E-4
-0.0010153656
-8.62449E-4
-7.0953247E-4
-5.5661594E-4
-5.5661594E-4
-7.0953247E-4
-7.0953247E-4
-7.0953247E-4
-7.0953247E-4
-7.0953247E-4
-8.62449E-4
-0.0010153656
-8.62449E-4
-7.0953247E-4
-7.0953247E-4
-8.62449E-4
-8.62449E-4
-8.62449E-4
-8.62449E-4
-0.0010153656
-0.0010153656
-0.0010153656
-8.62449E-4
-7.0953247E-4
-7.0953247E-4
-7.0953247E-4
-7.0953247E-4
-8.62449E-4
-8.62449E-4
-7.0953247E-4
-7.0953247E-4
-7.0953247E-4
-5.5661594E-4
-4.0369947E-4
-4.0369947E-4
-4.0369947E-4
-4.0369947E-4
-2.5078305E-4
-4.0369947E-4
-5.5661594E-4
-8.62449E-4
-8.62449E-4
-8.62449E-4
-7.0953247E-4
-7.0953247E-4
-8.62449E-4
-0.0010153656
-0.0010153656
-8.62449E-4
-8.62449E-4
-8.62449E-4
-8.62449E-4
-8.62449E-4
-8.62449E-4
-0.0010153656
-8.62449E-4
-5.5661594E-4
-4.0369947E-4
-5.5661594E-4
-8.62449E-4
-0.0010153656
-0.001168282
-0.0010153656
-7.0953247E-4
-7.0953247E-4
-0.0010153656
-0.001168282
-0.001168282
-0.0010153656
-0.0010153656
-0.0010153656
-8.62449E-4
-7.0953247E-4
-7.0953247E-4
-8.62449E-4
-0.0010153656
-0.0010153656
-7.0953247E-4
-7.0953247E-4
-8.62449E-4
-0.0010153656
-0.001168282
-0.001168282
-0.001168282
-0.001168282
-8.62449E-4
-7.0953247E-4
-7.0953247E-4
-7.0953247E-4
-7.0953247E-4
-7.0953247E-4
-7.0953247E-4
-8.62449E-4
-8.62449E-4
-8.62449E-4
-8.62449E-4
-8.62449E-4
-8.62449E-4
-8.62449E-4
-0.0010153656
-0.001168282
-0.0013211985
-0.001168282
-0.001168282
-0.0010153656
-8.62449E-4
-8.62449E-4
-8.62449E-4
-8.62449E-4
-8.62449E-4
-0.0010153656
-0.001168282
-0.001168282
-0.001168282
-0.0010153656
-0.0010153656
-0.0010153656
-8.62449E-4
-8.62449E-4
-8.62449E-4
-7.0953247E-4
-5.5661594E-4
-7.0953247E-4
-0.0010153656
-0.0010153656
-8.62449E-4
-8.62449E-4
-0.001168282
-0.0013211985
-0.0013211985
-0.0013211985
-0.0013211985
-0.0013211985
-0.001168282
-0.001168282
-0.001168282
-0.001168282
-0.001168282
-0.001168282
-0.001168282
-0.001168282
-0.001168282
-0.001168282
-0.001168282
-0.0010153656
-0.0010153656
-0.0010153656
-8.62449E-4
-8.62449E-4
-0.001168282
-0.0013211985
-0.0013211985
-0.001168282
-0.0010153656
-0.001168282
-0.0013211985
-0.0013211985
-0.001168282
-0.001168282
-0.0013211985
-0.0013211985
-0.001168282
-0.001168282
-0.0014741151
-0.0017799481
-0.0016270316
-0.0013211985
-0.001168282
-0.0013211985
-0.0014741151
-0.0016270316
-0.0016270316
-0.0014741151
-0.0013211985
-0.001168282
-0.001168282
-0.0013211985
-0.0013211985
-0.0013211985
-0.0013211985
-0.0014741151
-0.0013211985
-0.001168282
-0.001168282
-0.0013211985
-0.0014741151
-0.0014741151
-0.0014741151
-0.0014741151
-0.0014741151
-0.0014741151
-0.0013211985
-0.001168282
-0.0013211985
-0.0014741151
-0.0016270316
-0.0016270316
-0.0016270316
-0.0014741151
-0.0014741151
-0.0013211985
-0.0013211985
-0.001168282
-0.001168282
-0.0013211985
-0.0013211985
-0.0013211985
-0.001168282
-0.0013211985
-0.0014741151
-0.0014741151
-0.0013211985
-0.0013211985
-0.0013211985
-0.0013211985
-0.0013211985
-0.0013211985
-0.0013211985
-0.0010153656
-8.62449E-4
-0.0010153656
-0.0013211985
-0.0017799481
-0.0017799481
-0.0014741151
-0.0010153656
-8.62449E-4
-0.001168282
-0.0013211985
-0.0013211985
-0.0013211985
-0.0014741151
-0.0014741151
-0.0013211985
-0.0010153656
-0.0010153656
-0.0013211985
-0.0016270316
-0.0017799481
-0.0016270316
-0.0013211985
-0.0014741151
-0.0014741151
-0.0013211985
-8.62449E-4
-8.62449E-4
-0.0013211985
-0.0019328645
-0.0019328645
-0.0016270316
-0.0014741151
-0.0014741151
-0.0016270316
-0.0017799481
-0.0017799481
-0.0014741151
-0.0013211985
-0.0013211985
-0.0013211985
-0.0013211985
-0.001168282
-0.001168282
-0.0014741151
-0.0014741151
-0.0013211985
-0.001168282
-0.0013211985
-0.0014741151
-0.0016270316
-0.0016270316
-0.0016270316
-0.0016270316
-0.0013211985
-0.0013211985
-0.0013211985
-0.001168282
-0.0010153656
-0.0010153656
-0.001168282
-0.0013211985
-0.0014741151
-0.0014741151
-0.0016270316
-0.0014741151
-0.0014741151
-0.0013211985
-0.001168282
-0.001168282
-0.0010153656
-0.001168282
-0.0013211985
-0.0014741151
-0.0013211985
-0.001168282
-0.001168282
-0.0013211985
-0.001168282
-0.001168282
-0.001168282
-0.001168282
-0.0013211985
-0.0013211985
-0.001168282
-0.0010153656
-0.0010153656
-0.0010153656
-0.0013211985
-0.0014741151
-0.0014741151
-0.0013211985
-0.0013211985
-0.0014741151
-0.0016270316
-0.0017799481
-0.0014741151
-0.0013211985
-0.001168282
-0.001168282
-0.001168282
-0.001168282
-0.0010153656
-0.001168282
-0.001168282
-0.0010153656
-7.0953247E-4
-5.5661594E-4
-0.0010153656
-0.0016270316
-0.0016270316
-0.001168282
-7.0953247E-4
-4.0369947E-4
-5.5661594E-4
-8.62449E-4
-0.001168282
-0.0013211985
-0.001168282
-0.0010153656
-8.62449E-4
-5.5661594E-4
-5.5661594E-4
-5.5661594E-4
-8.62449E-4
-8.62449E-4
-0.0010153656
-0.0010153656
-0.001168282
-0.0010153656
-8.62449E-4
-7.0953247E-4
-8.62449E-4
-8.62449E-4
-0.0010153656
-0.001168282
-0.001168282
-0.0010153656
-8.62449E-4
-8.62449E-4
-7.0953247E-4
-5.5661594E-4
-4.0369947E-4
-4.0369947E-4
-4.0369947E-4
-2.5078305E-4
-2.5078305E-4
-4.0369947E-4
-4.0369947E-4
-4.0369947E-4
-4.0369947E-4
-4.0369947E-4
-8.62449E-4
-0.001168282
-0.0013211985
-0.0010153656
-7.0953247E-4
-7.0953247E-4
-8.62449E-4
-7.0953247E-4
-5.5661594E-4
-4.0369947E-4
-4.0369947E-4
-7.0953247E-4
-8.62449E-4
-8.62449E-4
-7.0953247E-4
-5.5661594E-4
-7.0953247E-4
-7.0953247E-4
-7.0953247E-4
-7.0953247E-4
-7.0953247E-4
-8.62449E-4
-8.62449E-4
-8.62449E-4
-7.0953247E-4
-8.62449E-4
-0.0010153656
-0.0010153656
-8.62449E-4
-7.0953247E-4
-7.0953247E-4
-8.62449E-4
-0.001168282
-0.001168282
-8.62449E-4
-4.0369947E-4
-4.0369947E-4
-4.0369947E-4
-5.5661594E-4
-5.5661594E-4
-5.5661594E-4
-4.0369947E-4
-5.5661594E-4
-5.5661594E-4
-5.5661594E-4
-4.0369947E-4
-4.0369947E-4
-4.0369947E-4
-5.5661594E-4
-8.62449E-4
-8.62449E-4
-8.62449E-4
-7.0953247E-4
-5.5661594E-4
-4.0369947E-4
-4.0369947E-4
-4.0369947E-4
-5.5661594E-4
-4.0369947E-4
-2.5078305E-4
-4.0369947E-4
-5.5661594E-4
-5.5661594E-4
-4.0369947E-4
-4.0369947E-4
-2.5078305E-4
-4.0369947E-4
-2.5078305E-4
-4.0369947E-4
-5.5661594E-4
-7.0953247E-4
-7.0953247E-4
-5.5661594E-4
-4.0369947E-4
-4.0369947E-4
-5.5661594E-4
-7.0953247E-4
-7.0953247E-4
-4.0369947E-4
-2.5078305E-4
-4.0369947E-4
-5.5661594E-4
-5.5661594E-4
-4.0369947E-4
-4.0369947E-4
-5.5661594E-4
-7.0953247E-4
-5.5661594E-4
-5.5661594E-4
-5.5661594E-4
-7.0953247E-4
-8.62449E-4
-7.0953247E-4
-7.0953247E-4
-7.0953247E-4
-7.0953247E-4
-7.0953247E-4
-7.0953247E-4
-7.0953247E-4
-5.5661594E-4
-5.5661594E-4
-7.0953247E-4
-7.0953247E-4
-5.5661594E-4
-4.0369947E-4
-4.0369947E-4
-5.5661594E-4
-7.0953247E-4
-0.0010153656
-0.001168282
-0.0010153656
-7.0953247E-4
-5.5661594E-4
-7.0953247E-4
-8.62449E-4
-8.62449E-4
-5.5661594E-4
-4.0369947E-4
-4.0369947E-4
-7.0953247E-4
-0.0010153656
-0.001168282
-0.0010153656
-8.62449E-4
-7.0953247E-4
-7.0953247E-4
-7.0953247E-4
-7.0953247E-4
-5.5661594E-4
-7.0953247E-4
-7.0953247E-4
-8.62449E-4
-8.62449E-4
-8.62449E-4
-8.62449E-4
-8.62449E-4
-7.0953247E-4
-8.62449E-4
-0.0010153656
-0.0010153656
-0.0010153656
-7.0953247E-4
-5.5661594E-4
-5.5661594E-4
-7.0953247E-4
-8.62449E-4
-7.0953247E-4
-7.0953247E-4
-8.62449E-4
-8.62449E-4
-7.0953247E-4
-7.0953247E-4
-0.0010153656
-0.0013211985
-0.001168282
-8.62449E-4
-5.5661594E-4
-7.0953247E-4
-8.62449E-4
-0.0010153656
-0.0010153656
-8.62449E-4
-0.0010153656
-0.001168282
-0.001168282
-0.0010153656
-0.0010153656
-0.0010153656
-0.0010153656
-7.0953247E-4
-5.5661594E-4
-7.0953247E-4
-0.0010153656
-0.0010153656
-8.62449E-4
-7.0953247E-4
-7.0953247E-4
-0.0010153656
-0.001168282
-0.0010153656
-8.62449E-4
-0.0010153656
-0.0010153656
-8.62449E-4
-8.62449E-4
-0.0010153656
-0.001168282
-0.0010153656
-7.0953247E-4
-7.0953247E-4
-7.0953247E-4
-8.62449E-4
-8.62449E-4
-8.62449E-4
-7.0953247E-4
-7.0953247E-4
-8.62449E-4
-0.0010153656
-8.62449E-4
-8.62449E-4
-0.001168282
-0.0013211985
-0.0013211985
-0.0013211985
-0.0013211985
-0.001168282
-0.0010153656
-0.0010153656
-0.0010153656
-8.62449E-4
-8.62449E-4
-7.0953247E-4
-8.62449E-4
-8.62449E-4
-8.62449E-4
-8.62449E-4
-8.62449E-4
-0.0010153656
-0.001168282
-0.001168282
-8.62449E-4
-7.0953247E-4
-7.0953247E-4
-7.0953247E-4
-7.0953247E-4
-7.0953247E-4
-8.62449E-4
-0.0010153656
-0.0010153656
-0.0010153656
-8.62449E-4
-7.0953247E-4
-7.0953247E-4
-8.62449E-4
-0.001168282
-0.0013211985
-0.0013211985
-0.0010153656
-8.62449E-4
-7.0953247E-4
-8.62449E-4
-0.0010153656
-0.001168282
-0.001168282
-8.62449E-4
-5.5661594E-4
-5.5661594E-4
-7.0953247E-4
-7.0953247E-4
-7.0953247E-4
-7.0953247E-4
-8.62449E-4
-0.001168282
-0.0013211985
-0.001168282
-7.0953247E-4
-5.5661594E-4
-7.0953247E-4
-0.0010153656
-0.0010153656
-5.5661594E-4
-2.5078305E-4
-2.5078305E-4
-5.5661594E-4
-8.62449E-4
-0.0010153656
-8.62449E-4
-7.0953247E-4
-7.0953247E-4
-8.62449E-4
-8.62449E-4
-8.62449E-4
-8.62449E-4
-7.0953247E-4
-7.0953247E-4
-7.0953247E-4
-7.0953247E-4
-7.0953247E-4
-5.5661594E-4
-5.5661594E-4
-7.0953247E-4
-7.0953247E-4
-7.0953247E-4
-5.5661594E-4
-5.5661594E-4
-5.5661594E-4
-5.5661594E-4
-4.0369947E-4
-4.0369947E-4
-5.5661594E-4
-8.62449E-4
-8.62449E-4
-5.5661594E-4
-5.5661594E-4
-5.5661594E-4
-5.5661594E-4
-5.5661594E-4
-5.5661594E-4
-5.5661594E-4
-5.5661594E-4
-5.5661594E-4
-4.0369947E-4
-2.5078305E-4
-4.0369947E-4
-5.5661594E-4
-5.5661594E-4
-4.0369947E-4
-4.0369947E-4
-4.0369947E-4
-4.0369947E-4
-5.5661594E-4
-7.0953247E-4
-7.0953247E-4
-7.0953247E-4
-5.5661594E-4
-4.0369947E-4
-9.786652E-5
-2.5078305E-4
-5.5661594E-4
-7.0953247E-4
-7.0953247E-4
-7.0953247E-4
-5.5661594E-4
-4.0369947E-4
-4.0369947E-4
-7.0953247E-4
-8.62449E-4
-7.0953247E-4
-4.0369947E-4
-2.5078305E-4
-2.5078305E-4
-4.0369947E-4
-4.0369947E-4
-2.5078305E-4
-9.786652E-5
-9.786652E-5
-9.786652E-5
-9.786652E-5
-2.5078305E-4
-2.5078305E-4
-2.5078305E-4
-4.0369947E-4
-5.5661594E-4
-4.0369947E-4
-2.5078305E-4
-2.5078305E-4
-2.5078305E-4
-9.786652E-5
-9.786652E-5
-9.786652E-5
-2.5078305E-4
-4.0369947E-4
-4.0369947E-4
-4.0369947E-4
-2.5078305E-4
-9.786652E-5
-4.0369947E-4
-7.0953247E-4
-7.0953247E-4
-4.0369947E-4
-9.786652E-5
5.505001E-5
5.505001E-5
-2.5078305E-4
-5.5661594E-4
-5.5661594E-4
-4.0369947E-4
-2.5078305E-4
-2.5078305E-4
-4.0369947E-4
-5.5661594E-4
-4.0369947E-4
-4.0369947E-4
-4.0369947E-4
-4.0369947E-4
-4.0369947E-4
-9.786652E-5
3.6088296E-4
3.6088296E-4
5.505001E-5
-4.0369947E-4
-4.0369947E-4
-2.5078305E-4
-9.786652E-5
-2.5078305E-4
-2.5078305E-4
-9.786652E-5
2.0796654E-4
2.0796654E-4
-9.786652E-5
-4.0369947E-4
-4.0369947E-4
-9.786652E-5
2.0796654E-4
5.505001E-5
-2.5078305E-4
-4.0369947E-4
-2.5078305E-4
5.505001E-5
5.505001E-5
-2.5078305E-4
-4.0369947E-4
-2.5078305E-4
5.505001E-5
5.505001E-5
-9.786652E-5
-2.5078305E-4
-5.5661594E-4
-5.5661594E-4
-4.0369947E-4
-4.0369947E-4
-4.0369947E-4
-5.5661594E-4
-7.0953247E-4
-7.0953247E-4
-5.5661594E-4
-4.0369947E-4
-4.0369947E-4
-4.0369947E-4
-2.5078305E-4
-9.786652E-5
-9.786652E-5
-9.786652E-5
-2.5078305E-4
-9.786652E-5
5.505001E-5
2.0796654E-4
2.0796654E-4
-9.786652E-5
-4.0369947E-4
-4.0369947E-4
-2.5078305E-4
-2.5078305E-4
-2.5078305E-4
-2.5078305E-4
-4.0369947E-4
-2.5078305E-4
-9.786652E-5
-9.786652E-5
-2.5078305E-4
-4.0369947E-4
-5.5661594E-4
-2.5078305E-4
-9.786652E-5
5.505001E-5
-9.786652E-5
-2.5078305E-4
-4.0369947E-4
-2.5078305E-4
-2.5078305E-4
-4.0369947E-4
-4.0369947E-4
-5.5661594E-4
-7.0953247E-4
-7.0953247E-4
-5.5661594E-4
-4.0369947E-4
-4.0369947E-4
-4.0369947E-4
-2.5078305E-4
-9.786652E-5
-9.786652E-5
-2.5078305E-4
-4.0369947E-4
-4.0369947E-4
-5.5661594E-4
-4.0369947E-4
-4.0369947E-4
-2.5078305E-4
-2.5078305E-4
-4.0369947E-4
-4.0369947E-4
-5.5661594E-4
-5.5661594E-4
-4.0369947E-4
-4.0369947E-4
-4.0369947E-4
-4.0369947E-4
-5.5661594E-4
-5.5661594E-4
-5.5661594E-4
-5.5661594E-4
-5.5661594E-4
-2.5078305E-4
-9.786652E-5
-9.786652E-5
-4.0369947E-4
-7.0953247E-4
-7.0953247E-4
-5.5661594E-4
-5.5661594E-4
-5.5661594E-4
-7.0953247E-4
-7.0953247E-4
-4.0369947E-4
-9.786652E-5
-9.786652E-5
-2.5078305E-4
-5.5661594E-4
-7.0953247E-4
-7.0953247E-4
-7.0953247E-4
-7.0953247E-4
-8.62449E-4
-0.0010153656
-0.001168282
-0.0010153656
-0.0010153656
-0.0010153656
-8.62449E-4
-7.0953247E-4
-7.0953247E-4
-8.62449E-4
-0.0010153656
-0.0010153656
-0.0010153656
-7.0953247E-4
-5.5661594E-4
-5.5661594E-4
-5.5661594E-4
-5.5661594E-4
-2.5078305E-4
-2.5078305E-4
-4.0369947E-4
-4.0369947E-4
-4.0369947E-4
-4.0369947E-4
-5.5661594E-4
-7.0953247E-4
-7.0953247E-4
-7.0953247E-4
-5.5661594E-4
-7.0953247E-4
-0.0010153656
-0.001168282
-8.62449E-4
-4.0369947E-4
-2.5078305E-4
-4.0369947E-4
-7.0953247E-4
-8.62449E-4
-8.62449E-4
-7.0953247E-4
-5.5661594E-4
-5.5661594E-4
-5.5661594E-4
-5.5661594E-4
-7.0953247E-4
-8.62449E-4
-0.0010153656
-0.0010153656
-8.62449E-4
-5.5661594E-4
-4.0369947E-4
-5.5661594E-4
-7.0953247E-4
-8.62449E-4
-8.62449E-4
-8.62449E-4
-8.62449E-4
-8.62449E-4
-5.5661594E-4
-9.786652E-5
-9.786652E-5
-4.0369947E-4
-7.0953247E-4
-8.62449E-4
-5.5661594E-4
-4.0369947E-4
-5.5661594E-4
-5.5661594E-4
-7.0953247E-4
-8.62449E-4
-8.62449E-4
-8.62449E-4
-7.0953247E-4
-7.0953247E-4
-8.62449E-4
-7.0953247E-4
-5.5661594E-4
-4.0369947E-4
-4.0369947E-4
-5.5661594E-4
-4.0369947E-4
-5.5661594E-4
-7.0953247E-4
-7.0953247E-4
-7.0953247E-4
-4.0369947E-4
-4.0369947E-4
-4.0369947E-4
-4.0369947E-4
-5.5661594E-4
-5.5661594E-4
-5.5661594E-4
-4.0369947E-4
-4.0369947E-4
-5.5661594E-4
-7.0953247E-4
-7.0953247E-4
-4.0369947E-4
-2.5078305E-4
-9.786652E-5
-4.0369947E-4
-8.62449E-4
-0.0010153656
-8.62449E-4
-7.0953247E-4
-5.5661594E-4
-5.5661594E-4
-7.0953247E-4
-8.62449E-4
-7.0953247E-4
-5.5661594E-4
-5.5661594E-4
-7.0953247E-4
-8.62449E-4
-8.62449E-4
-7.0953247E-4
-5.5661594E-4
-7.0953247E-4
-8.62449E-4
-7.0953247E-4
-5.5661594E-4
-5.5661594E-4
-7.0953247E-4
-7.0953247E-4
-5.5661594E-4
-4.0369947E-4
-2.5078305E-4
-4.0369947E-4
-7.0953247E-4
-8.62449E-4
-8.62449E-4
-5.5661594E-4
-5.5661594E-4
-5.5661594E-4
-4.0369947E-4
-4.0369947E-4
-2.5078305E-4
-9.786652E-5
-2.5078305E-4
-5.5661594E-4
-7.0953247E-4
-7.0953247E-4
-5.5661594E-4
-4.0369947E-4
-4.0369947E-4
-4.0369947E-4
-4.0369947E-4
-5.5661594E-4
-5.5661594E-4
-5.5661594E-4
-4.0369947E-4
-4.0369947E-4
-2.5078305E-4
-2.5078305E-4
-2.5078305E-4
-2.5078305E-4
-4.0369947E-4
-5.5661594E-4
-4.0369947E-4
-2.5078305E-4
-2.5078305E-4
-4.0369947E-4
-5.5661594E-4
-4.0369947E-4
-2.5078305E-4
-4.0369947E-4
-4.0369947E-4
-5.5661594E-4
-5.5661594E-4
-4.0369947E-4
-2.5078305E-4
-9.786652E-5
-2.5078305E-4
-5.5661594E-4
-5.5661594E-4
-5.5661594E-4
-5.5661594E-4
-4.0369947E-4
-2.5078305E-4
-9.786652E-5
-2.5078305E-4
-4.0369947E-4
-2.5078305E-4
-2.5078305E-4
-2.5078305E-4
-4.0369947E-4
-5.5661594E-4
-7.0953247E-4
-5.5661594E-4
-4.0369947E-4
-2.5078305E-4
-5.5661594E-4
-7.0953247E-4
-8.62449E-4
-7.0953247E-4
-5.5661594E-4
-4.0369947E-4
-4.0369947E-4
-2.5078305E-4
-9.786652E-5
-2.5078305E-4
-2.5078305E-4
-2.5078305E-4
-2.5078305E-4
-2.5078305E-4
-2.5078305E-4
-9.786652E-5
-9.786652E-5
-4.0369947E-4
-5.5661594E-4
-5.5661594E-4
-4.0369947E-4
-4.0369947E-4
-4.0369947E-4
-4.0369947E-4
-4.0369947E-4
-5.5661594E-4
-5.5661594E-4
-4.0369947E-4
-9.786652E-5
-9.786652E-5
-2.5078305E-4
-4.0369947E-4
-4.0369947E-4
-2.5078305E-4
-9.786652E-5
-9.786652E-5
-9.786652E-5
-9.786652E-5
-2.5078305E-4
-2.5078305E-4
-4.0369947E-4
-4.0369947E-4
-4.0369947E-4
-2.5078305E-4
-9.786652E-5
5.505001E-5
-9.786652E-5
-4.0369947E-4
-5.5661594E-4
-4.0369947E-4
-4.0369947E-4
-5.5661594E-4
-7.0953247E-4
-7.0953247E-4
-5.5661594E-4
-4.0369947E-4
-4.0369947E-4
-5.5661594E-4
-5.5661594E-4
-4.0369947E-4
-4.0369947E-4
-2.5078305E-4
-2.5078305E-4
-2.5078305E-4
-4.0369947E-4
-5.5661594E-4
-5.5661594E-4
-4.0369947E-4
-5.5661594E-4
-5.5661594E-4
-4.0369947E-4
-4.0369947E-4
-4.0369947E-4
-2.5078305E-4
-9.786652E-5
-2.5078305E-4
-4.0369947E-4
-4.0369947E-4
-5.5661594E-4
-7.0953247E-4
-8.62449E-4
-8.62449E-4
-5.5661594E-4
-4.0369947E-4
-4.0369947E-4
-5.5661594E-4
-7.0953247E-4
-7.0953247E-4
-7.0953247E-4
-5.5661594E-4
-4.0369947E-4
-2.5078305E-4
-2.5078305E-4
-5.5661594E-4
-7.0953247E-4
-5.5661594E-4
-4.0369947E-4
-4.0369947E-4
-5.5661594E-4
-7.0953247E-4
-5.5661594E-4
-4.0369947E-4
-2.5078305E-4
-4.0369947E-4
-5.5661594E-4
-5.5661594E-4
-4.0369947E-4
-4.0369947E-4
-2.5078305E-4
-2.5078305E-4
-2.5078305E-4
-5.5661594E-4
-7.0953247E-4
-7.0953247E-4
-5.5661594E-4
-5.5661594E-4
-7.0953247E-4
-7.0953247E-4
-7.0953247E-4
-8.62449E-4
-8.62449E-4
-8.62449E-4
-5.5661594E-4
-4.0369947E-4
-4.0369947E-4
-7.0953247E-4
-8.62449E-4
-7.0953247E-4
-7.0953247E-4
-7.0953247E-4
-8.62449E-4
-0.0010153656
-7.0953247E-4
-4.0369947E-4
-4.0369947E-4
-7.0953247E-4
-7.0953247E-4
-5.5661594E-4
-5.5661594E-4
-7.0953247E-4
-7.0953247E-4
-7.0953247E-4
-5.5661594E-4
-5.5661594E-4
-5.5661594E-4
-2.5078305E-4
-9.786652E-5
-2.5078305E-4
-5.5661594E-4
-8.62449E-4
-0.0010153656
-0.0010153656
-8.62449E-4
-7.0953247E-4
-7.0953247E-4
-7.0953247E-4
-7.0953247E-4
-4.0369947E-4
-2.5078305E-4
-4.0369947E-4
-7.0953247E-4
-8.62449E-4
-5.5661594E-4
-4.0369947E-4
-5.5661594E-4
-7.0953247E-4
-7.0953247E-4
-5.5661594E-4
-4.0369947E-4
-5.5661594E-4
-7.0953247E-4
-7.0953247E-4
-7.0953247E-4
-8.62449E-4
-8.62449E-4
-7.0953247E-4
-5.5661594E-4
-4.0369947E-4
-2.5078305E-4
-4.0369947E-4
-4.0369947E-4
-2.5078305E-4
-2.5078305E-4
-4.0369947E-4
-4.0369947E-4
-4.0369947E-4
-4.0369947E-4
-5.5661594E-4
-7.0953247E-4
-5.5661594E-4
-4.0369947E-4
-2.5078305E-4
-2.5078305E-4
-5.5661594E-4
-7.0953247E-4
-7.0953247E-4
-4.0369947E-4
-4.0369947E-4
-5.5661594E-4
-7.0953247E-4
-7.0953247E-4
-7.0953247E-4
-7.0953247E-4
-7.0953247E-4
-7.0953247E-4
-7.0953247E-4
-7.0953247E-4
-5.5661594E-4
-4.0369947E-4
-5.5661594E-4
-7.0953247E-4
-8.62449E-4
-5.5661594E-4
-4.0369947E-4
-2.5078305E-4
-4.0369947E-4
-5.5661594E-4
-7.0953247E-4
-7.0953247E-4
-5.5661594E-4
-4.0369947E-4
-2.5078305E-4
-2.5078305E-4
-4.0369947E-4
-4.0369947E-4
-4.0369947E-4
-4.0369947E-4
-4.0369947E-4
-4.0369947E-4
-4.0369947E-4
-5.5661594E-4
-5.5661594E-4
-4.0369947E-4
-2.5078305E-4
-4.0369947E-4
-5.5661594E-4
-8.62449E-4
-8.62449E-4
-7.0953247E-4
-4.0369947E-4
-2.5078305E-4
-2.5078305E-4
-5.5661594E-4
-5.5661594E-4
-2.5078305E-4
-9.786652E-5
-4.0369947E-4
-5.5661594E-4
-4.0369947E-4
-4.0369947E-4
-5.5661594E-4
-7.0953247E-4
-5.5661594E-4
-4.0369947E-4
-9.786652E-5
-2.5078305E-4
-5.5661594E-4
-5.5661594E-4
-4.0369947E-4
-2.5078305E-4
-9.786652E-5
-9.786652E-5
-2.5078305E-4
-4.0369947E-4
-2.5078305E-4
-2.5078305E-4
-9.786652E-5
5.505001E-5
3.6088296E-4
3.6088296E-4
5.505001E-5
-9.786652E-5
-9.786652E-5
-4.0369947E-4
-7.0953247E-4
-8.62449E-4
-5.5661594E-4
-2.5078305E-4
-9.786652E-5
-9.786652E-5
5.505001E-5
2.0796654E-4
2.0796654E-4
2.0796654E-4
2.0796654E-4
5.505001E-5
-2.5078305E-4
-4.0369947E-4
-4.0369947E-4
-2.5078305E-4
-9.786652E-5
-9.786652E-5
-9.786652E-5
-9.786652E-5
5.505001E-5
5.505001E-5
2.0796654E-4
5.505001E-5
-9.786652E-5
-2.5078305E-4
-2.5078305E-4
-4.0369947E-4
-5.5661594E-4
-4.0369947E-4
-9.786652E-5
5.505001E-5
-9.786652E-5
-2.5078305E-4
-2.5078305E-4
-4.0369947E-4
-4.0369947E-4
-4.0369947E-4
-4.0369947E-4
-4.0369947E-4
-4.0369947E-4
-4.0369947E-4
-2.5078305E-4
5.505001E-5
2.0796654E-4
2.0796654E-4
5.505001E-5
-9.786652E-5
-9.786652E-5
-9.786652E-5
-2.5078305E-4
-2.5078305E-4
-2.5078305E-4
5.505001E-5
5.505001E-5
-9.786652E-5
-4.0369947E-4
-4.0369947E-4
-9.786652E-5
5.505001E-5
-9.786652E-5
-2.5078305E-4
-4.0369947E-4
-2.5078305E-4
-9.786652E-5
5.505001E-5
5.505001E-5
-9.786652E-5
5.505001E-5
2.0796654E-4
5.137995E-4
5.137995E-4
3.6088296E-4
5.505001E-5
-9.786652E-5
-9.786652E-5
-9.786652E-5
-2.5078305E-4
-2.5078305E-4
-2.5078305E-4
-2.5078305E-4
-2.5078305E-4
-2.5078305E-4
-2.5078305E-4
-2.5078305E-4
-2.5078305E-4
-9.786652E-5
-9.786652E-5
-9.786652E-5
-9.786652E-5
-9.786652E-5
-9.786652E-5
-2.5078305E-4
-4.0369947E-4
-4.0369947E-4
-2.5078305E-4
-9.786652E-5
-2.5078305E-4
-5.5661594E-4
-7.0953247E-4
-5.5661594E-4
-2.5078305E-4
-2.5078305E-4
-9.786652E-5
5.505001E-5
2.0796654E-4
5.505001E-5
-2.5078305E-4
-4.0369947E-4
-4.0369947E-4
-4.0369947E-4
-2.5078305E-4
-2.5078305E-4
-4.0369947E-4
-5.5661594E-4
-5.5661594E-4
-4.0369947E-4
-4.0369947E-4
-4.0369947E-4
-4.0369947E-4
-9.786652E-5
-9.786652E-5
-4.0369947E-4
-7.0953247E-4
-7.0953247E-4
-5.5661594E-4
-4.0369947E-4
-2.5078305E-4
-4.0369947E-4
-4.0369947E-4
-4.0369947E-4
-4.0369947E-4
-4.0369947E-4
-5.5661594E-4
-7.0953247E-4
-7.0953247E-4
-5.5661594E-4
-4.0369947E-4
-9.786652E-5
-9.786652E-5
-2.5078305E-4
-5.5661594E-4
-7.0953247E-4
-7.0953247E-4
-5.5661594E-4
-4.0369947E-4
-2.5078305E-4
5.505001E-5
-9.786652E-5
-2.5078305E-4
-5.5661594E-4
-4.0369947E-4
-2.5078305E-4
-2.5078305E-4
-2.5078305E-4
-2.5078305E-4
-2.5078305E-4
-4.0369947E-4
-5.5661594E-4
-5.5661594E-4
-5.5661594E-4
-4.0369947E-4
-4.0369947E-4
-4.0369947E-4
-4.0369947E-4
-4.0369947E-4
-4.0369947E-4
-4.0369947E-4
-2.5078305E-4
-9.786652E-5
5.505001E-5
-9.786652E-5
-2.5078305E-4
-4.0369947E-4
-4.0369947E-4
-4.0369947E-4
-4.0369947E-4
-4.0369947E-4
-4.0369947E-4
-4.0369947E-4
-4.0369947E-4
-4.0369947E-4
-4.0369947E-4
-4.0369947E-4
-2.5078305E-4
-9.786652E-5
-4.0369947E-4
-7.0953247E-4
-7.0953247E-4
-5.5661594E-4
-4.0369947E-4
-4.0369947E-4
-5.5661594E-4
-7.0953247E-4
-8.62449E-4
-8.62449E-4
-8.62449E-4
-7.0953247E-4
-4.0369947E-4
-9.786652E-5
5.505001E-5
5.505001E-5
-2.5078305E-4
-4.0369947E-4
-5.5661594E-4
-4.0369947E-4
-2.5078305E-4
-2.5078305E-4
-2.5078305E-4
-2.5078305E-4
-2.5078305E-4
-2.5078305E-4
-2.5078305E-4
-2.5078305E-4
-4.0369947E-4
-7.0953247E-4
-7.0953247E-4
-5.5661594E-4
-2.5078305E-4
5.505001E-5
5.505001E-5
-2.5078305E-4
-5.5661594E-4
-7.0953247E-4
-5.5661594E-4
-4.0369947E-4
-9.786652E-5
5.505001E-5
5.505001E-5
5.505001E-5
-2.5078305E-4
-2.5078305E-4
-2.5078305E-4
-9.786652E-5
5.505001E-5
5.505001E-5
-9.786652E-5
-9.786652E-5
-2.5078305E-4
-9.786652E-5
5.505001E-5
5.505001E-5
-9.786652E-5
-9.786652E-5
-9.786652E-5
5.505001E-5
5.505001E-5
5.505001E-5
5.505001E-5
2.0796654E-4
2.0796654E-4
5.505001E-5
-9.786652E-5
-2.5078305E-4
-2.5078305E-4
-9.786652E-5
-9.786652E-5
5.505001E-5
3.6088296E-4
6.667159E-4
5.137995E-4
2.0796654E-4
-9.786652E-5
-2.5078305E-4
-2.5078305E-4
-9.786652E-5
5.505001E-5
2.0796654E-4
2.0796654E-4
3.6088296E-4
3.6088296E-4
3.6088296E-4
3.6088296E-4
2.0796654E-4
2.0796654E-4
2.0796654E-4
-9.786652E-5
-2.5078305E-4
-9.786652E-5
5.505001E-5
2.0796654E-4
2.0796654E-4
3.6088296E-4
5.137995E-4
5.137995E-4
3.6088296E-4
3.6088296E-4
3.6088296E-4
3.6088296E-4
2.0796654E-4
2.0796654E-4
2.0796654E-4
3.6088296E-4
3.6088296E-4
3.6088296E-4
2.0796654E-4
5.505001E-5
5.505001E-5
5.137995E-4
8.1963255E-4
8.1963255E-4
6.667159E-4
5.137995E-4
5.137995E-4
6.667159E-4
6.667159E-4
5.137995E-4
5.137995E-4
5.137995E-4
6.667159E-4
6.667159E-4
6.667159E-4
5.137995E-4
3.6088296E-4
3.6088296E-4
3.6088296E-4
5.137995E-4
3.6088296E-4
2.0796654E-4
5.505001E-5
5.505001E-5
3.6088296E-4
5.137995E-4
3.6088296E-4
2.0796654E-4
2.0796654E-4
3.6088296E-4
3.6088296E-4
3.6088296E-4
5.137995E-4
8.1963255E-4
0.0011254656
0.001278382
9.7254897E-4
6.667159E-4
3.6088296E-4
5.137995E-4
6.667159E-4
6.667159E-4
5.137995E-4
3.6088296E-4
5.137995E-4
6.667159E-4
8.1963255E-4
5.137995E-4
3.6088296E-4
5.137995E-4
6.667159E-4
6.667159E-4
6.667159E-4
5.137995E-4
5.137995E-4
6.667159E-4
5.137995E-4
3.6088296E-4
5.137995E-4
6.667159E-4
8.1963255E-4
6.667159E-4
5.137995E-4
5.137995E-4
6.667159E-4
6.667159E-4
6.667159E-4
6.667159E-4
5.137995E-4
5.137995E-4
5.137995E-4
5.137995E-4
5.137995E-4
6.667159E-4
6.667159E-4
6.667159E-4
3.6088296E-4
3.6088296E-4
3.6088296E-4
5.137995E-4
3.6088296E-4
3.6088296E-4
3.6088296E-4
2.0796654E-4
5.505001E-5
5.505001E-5
2.0796654E-4
3.6088296E-4
5.137995E-4
5.137995E-4
5.137995E-4
5.137995E-4
5.137995E-4
3.6088296E-4
5.505001E-5
-9.786652E-5
5.505001E-5
2.0796654E-4
2.0796654E-4
2.0796654E-4
3.6088296E-4
3.6088296E-4
3.6088296E-4
3.6088296E-4
3.6088296E-4
3.6088296E-4
3.6088296E-4
3.6088296E-4
3.6088296E-4
2.0796654E-4
5.505001E-5
-9.786652E-5
-2.5078305E-4
-9.786652E-5
5.505001E-5
5.505001E-5
2.0796654E-4
2.0796654E-4
5.505001E-5
5.505001E-5
-9.786652E-5
-2.5078305E-4
-2.5078305E-4
-2.5078305E-4
-9.786652E-5
-9.786652E-5
-9.786652E-5
5.505001E-5
5.505001E-5
-9.786652E-5
-9.786652E-5
5.505001E-5
5.505001E-5
2.0796654E-4
2.0796654E-4
5.505001E-5
5.505001E-5
-9.786652E-5
-9.786652E-5
5.505001E-5
5.505001E-5
5.505001E-5
2.0796654E-4
2.0796654E-4
2.0796654E-4
5.505001E-5
5.505001E-5
-9.786652E-5
-9.786652E-5
-2.5078305E-4
-9.786652E-5
-9.786652E-5
-9.786652E-5
-2.5078305E-4
-4.0369947E-4
-9.786652E-5
5.505001E-5
5.505001E-5
-9.786652E-5
-2.5078305E-4
-2.5078305E-4
-2.5078305E-4
-4.0369947E-4
-4.0369947E-4
-2.5078305E-4
-2.5078305E-4
-4.0369947E-4
-7.0953247E-4
-7.0953247E-4
-2.5078305E-4
5.505001E-5
5.505001E-5
-2.5078305E-4
-4.0369947E-4
-4.0369947E-4
-2.5078305E-4
-2.5078305E-4
-2.5078305E-4
-2.5078305E-4
-2.5078305E-4
-2.5078305E-4
-5.5661594E-4
-7.0953247E-4
-7.0953247E-4
-4.0369947E-4
-2.5078305E-4
-2.5078305E-4
-4.0369947E-4
-5.5661594E-4
-2.5078305E-4
-9.786652E-5
-9.786652E-5
-4.0369947E-4
-5.5661594E-4
-5.5661594E-4
-5.5661594E-4
-5.5661594E-4
-5.5661594E-4
-5.5661594E-4
-5.5661594E-4
-5.5661594E-4
-5.5661594E-4
-7.0953247E-4
-5.5661594E-4
-5.5661594E-4
-7.0953247E-4
-7.0953247E-4
-7.0953247E-4
-4.0369947E-4
-4.0369947E-4
-4.0369947E-4
-4.0369947E-4
-2.5078305E-4
-2.5078305E-4
-2.5078305E-4
-4.0369947E-4
-7.0953247E-4
-8.62449E-4
-8.62449E-4
-7.0953247E-4
-7.0953247E-4
-5.5661594E-4
-4.0369947E-4
-2.5078305E-4
-4.0369947E-4
-7.0953247E-4
-8.62449E-4
-7.0953247E-4
-5.5661594E-4
-4.0369947E-4
-4.0369947E-4
-4.0369947E-4
-7.0953247E-4
-8.62449E-4
-8.62449E-4
-5.5661594E-4
-4.0369947E-4
-5.5661594E-4
-8.62449E-4
-8.62449E-4
-7.0953247E-4
-7.0953247E-4
-0.001168282
-0.0013211985
-0.001168282
-8.62449E-4
-5.5661594E-4
-4.0369947E-4
-5.5661594E-4
-7.0953247E-4
-5.5661594E-4
-4.0369947E-4
-2.5078305E-4
-2.5078305E-4
-4.0369947E-4
-7.0953247E-4
-8.62449E-4
-0.0010153656
-8.62449E-4
-8.62449E-4
-8.62449E-4
-0.0010153656
-8.62449E-4
-5.5661594E-4
-2.5078305E-4
-2.5078305E-4
-5.5661594E-4
-5.5661594E-4
-7.0953247E-4
-7.0953247E-4
-7.0953247E-4
-7.0953247E-4
-7.0953247E-4
-5.5661594E-4
-7.0953247E-4
-7.0953247E-4
-5.5661594E-4
-5.5661594E-4
-5.5661594E-4
-5.5661594E-4
-5.5661594E-4
-4.0369947E-4
-4.0369947E-4
-4.0369947E-4
-4.0369947E-4
-4.0369947E-4
-5.5661594E-4
-5.5661594E-4
-4.0369947E-4
-2.5078305E-4
-2.5078305E-4
-4.0369947E-4
-4.0369947E-4
-2.5078305E-4
-9.786652E-5
-2.5078305E-4
-4.0369947E-4
-5.5661594E-4
-4.0369947E-4
-2.5078305E-4
-4.0369947E-4
-4.0369947E-4
-4.0369947E-4
-2.5078305E-4
-2.5078305E-4
-2.5078305E-4
-2.5078305E-4
-2.5078305E-4
-2.5078305E-4
-2.5078305E-4
-2.5078305E-4
-2.5078305E-4
-2.5078305E-4
-9.786652E-5
-9.786652E-5
-2.5078305E-4
-4.0369947E-4
-4.0369947E-4
-9.786652E-5
5.505001E-5
-2.5078305E-4
-5.5661594E-4
-5.5661594E-4
-2.5078305E-4
5.505001E-5
2.0796654E-4
5.505001E-5
-9.786652E-5
-9.786652E-5
-9.786652E-5
-2.5078305E-4
-4.0369947E-4
-4.0369947E-4
-4.0369947E-4
-2.5078305E-4
-2.5078305E-4
-2.5078305E-4
-9.786652E-5
-2.5078305E-4
-4.0369947E-4
-5.5661594E-4
-4.0369947E-4
-2.5078305E-4
-2.5078305E-4
-2.5078305E-4
-9.786652E-5
-9.786652E-5
-9.786652E-5
-2.5078305E-4
-4.0369947E-4
-5.5661594E-4
-5.5661594E-4
-4.0369947E-4
-2.5078305E-4
-2.5078305E-4
-2.5078305E-4
-5.5661594E-4
-5.5661594E-4
-2.5078305E-4
-9.786652E-5
5.505001E-5
5.505001E-5
-9.786652E-5
-2.5078305E-4
-5.5661594E-4
-5.5661594E-4
-9.786652E-5
2.0796654E-4
2.0796654E-4
-9.786652E-5
-2.5078305E-4
-2.5078305E-4
5.505001E-5
2.0796654E-4
-9.786652E-5
-4.0369947E-4
-2.5078305E-4
-2.5078305E-4
-2.5078305E-4
-2.5078305E-4
-2.5078305E-4
-9.786652E-5
2.0796654E-4
2.0796654E-4
5.505001E-5
-2.5078305E-4
-2.5078305E-4
-2.5078305E-4
5.505001E-5
5.505001E-5
5.505001E-5
-9.786652E-5
-9.786652E-5
5.505001E-5
-9.786652E-5
-9.786652E-5
-9.786652E-5
5.505001E-5
2.0796654E-4
5.505001E-5
-2.5078305E-4
-2.5078305E-4
-9.786652E-5
5.505001E-5
2.0796654E-4
5.505001E-5
5.505001E-5
5.505001E-5
2.0796654E-4
2.0796654E-4
5.505001E-5
5.505001E-5
-9.786652E-5
-9.786652E-5
-9.786652E-5
-9.786652E-5
5.505001E-5
5.505001E-5
-9.786652E-5
-9.786652E-5
-9.786652E-5
5.505001E-5
2.0796654E-4
2.0796654E-4
5.505001E-5
-9.786652E-5
-9.786652E-5
5.505001E-5
5.505001E-5
-9.786652E-5
-4.0369947E-4
-5.5661594E-4
-2.5078305E-4
5.505001E-5
2.0796654E-4
5.505001E-5
-9.786652E-5
-2.5078305E-4
-4.0369947E-4
-4.0369947E-4
-9.786652E-5
-9.786652E-5
-9.786652E-5
-2.5078305E-4
-4.0369947E-4
-4.0369947E-4
-4.0369947E-4
-4.0369947E-4
-2.5078305E-4
-9.786652E-5
-2.5078305E-4
-2.5078305E-4
-2.5078305E-4
-9.786652E-5
-9.786652E-5
-9.786652E-5
-9.786652E-5
5.505001E-5
2.0796654E-4
2.0796654E-4
-9.786652E-5
-4.0369947E-4
-4.0369947E-4
-2.5078305E-4
-9.786652E-5
-9.786652E-5
-9.786652E-5
-9.786652E-5
-9.786652E-5
-2.5078305E-4
-2.5078305E-4
-9.786652E-5
5.505001E-5
5.505001E-5
-9.786652E-5
-9.786652E-5
-2.5078305E-4
-2.5078305E-4
-2.5078305E-4
-2.5078305E-4
-2.5078305E-4
-5.5661594E-4
-5.5661594E-4
-4.0369947E-4
-2.5078305E-4
-2.5078305E-4
-2.5078305E-4
-2.5078305E-4
-9.786652E-5
-9.786652E-5
-2.5078305E-4
-2.5078305E-4
-9.786652E-5
-9.786652E-5
-2.5078305E-4
-2.5078305E-4
-2.5078305E-4
-2.5078305E-4
-4.0369947E-4
-5.5661594E-4
-5.5661594E-4
-7.0953247E-4
-5.5661594E-4
-2.5078305E-4
5.505001E-5
5.505001E-5
-2.5078305E-4
-5.5661594E-4
-5.5661594E-4
-9.786652E-5
2.0796654E-4
5.505001E-5
-2.5078305E-4
-4.0369947E-4
-5.5661594E-4
-4.0369947E-4
-9.786652E-5
5.505001E-5
5.505001E-5
5.505001E-5
-9.786652E-5
-2.5078305E-4
-2.5078305E-4
-4.0369947E-4
-4.0369947E-4
-2.5078305E-4
-4.0369947E-4
-4.0369947E-4
-4.0369947E-4
-2.5078305E-4
5.505001E-5
3.6088296E-4
3.6088296E-4
5.505001E-5
-2.5078305E-4
-2.5078305E-4
-4.0369947E-4
-4.0369947E-4
-4.0369947E-4
-9.786652E-5
2.0796654E-4
2.0796654E-4
-9.786652E-5
-9.786652E-5
2.0796654E-4
2.0796654E-4
-9.786652E-5
-4.0369947E-4
-5.5661594E-4
-4.0369947E-4
-9.786652E-5
2.0796654E-4
5.505001E-5
-2.5078305E-4
-5.5661594E-4
-5.5661594E-4
-2.5078305E-4
-9.786652E-5
-9.786652E-5
-9.786652E-5
-2.5078305E-4
-2.5078305E-4
-2.5078305E-4
-2.5078305E-4
-9.786652E-5
5.505001E-5
-9.786652E-5
-9.786652E-5
-2.5078305E-4
-9.786652E-5
-2.5078305E-4
-2.5078305E-4
-2.5078305E-4
-9.786652E-5
-9.786652E-5
-4.0369947E-4
-4.0369947E-4
-9.786652E-5
2.0796654E-4
3.6088296E-4
2.0796654E-4
5.505001E-5
-9.786652E-5
-2.5078305E-4
-9.786652E-5
5.505001E-5
5.505001E-5
2.0796654E-4
2.0796654E-4
2.0796654E-4
-9.786652E-5
-4.0369947E-4
-5.5661594E-4
-4.0369947E-4
-9.786652E-5
5.505001E-5
-9.786652E-5
-4.0369947E-4
-2.5078305E-4
5.505001E-5
2.0796654E-4
-9.786652E-5
-2.5078305E-4
-2.5078305E-4
5.505001E-5
2.0796654E-4
5.505001E-5
5.505001E-5
5.505001E-5
5.505001E-5
5.505001E-5
5.505001E-5
5.505001E-5
-9.786652E-5
-2.5078305E-4
-2.5078305E-4
-9.786652E-5
5.505001E-5
5.505001E-5
5.505001E-5
5.505001E-5
5.505001E-5
5.505001E-5
-9.786652E-5
-2.5078305E-4
-4.0369947E-4
-2.5078305E-4
-9.786652E-5
2.0796654E-4
2.0796654E-4
5.505001E-5
-9.786652E-5
-9.786652E-5
-9.786652E-5
-9.786652E-5
5.505001E-5
5.505001E-5
5.505001E-5
5.505001E-5
5.505001E-5
-9.786652E-5
-4.0369947E-4
-4.0369947E-4
-2.5078305E-4
5.505001E-5
5.505001E-5
5.505001E-5
5.505001E-5
5.505001E-5
-9.786652E-5
-2.5078305E-4
-4.0369947E-4
-4.0369947E-4
-2.5078305E-4
-2.5078305E-4
-2.5078305E-4
-2.5078305E-4
-9.786652E-5
5.505001E-5
5.505001E-5
-9.786652E-5
-9.786652E-5
-9.786652E-5
-9.786652E-5
-2.5078305E-4
-2.5078305E-4
-2.5078305E-4
-2.5078305E-4
-9.786652E-5
-9.786652E-5
-9.786652E-5
-9.786652E-5
-9.786652E-5
-9.786652E-5
-2.5078305E-4
-2.5078305E-4
-9.786652E-5
5.505001E-5
2.0796654E-4
2.0796654E-4
5.505001E-5
-9.786652E-5
-9.786652E-5
-9.786652E-5
5.505001E-5
-9.786652E-5
-4.0369947E-4
-4.0369947E-4
-2.5078305E-4
5.505001E-5
5.505001E-5
-9.786652E-5
-2.5078305E-4
-2.5078305E-4
-9.786652E-5
-9.786652E-5
-9.786652E-5
-2.5078305E-4
-2.5078305E-4
-2.5078305E-4
-2.5078305E-4
-9.786652E-5
-9.786652E-5
-9.786652E-5
-2.5078305E-4
-4.0369947E-4
-2.5078305E-4
-2.5078305E-4
-2.5078305E-4
-9.786652E-5
5.505001E-5
3.6088296E-4
3.6088296E-4
2.0796654E-4
5.505001E-5
-9.786652E-5
-9.786652E-5
-9.786652E-5
-9.786652E-5
-9.786652E-5
-9.786652E-5
-9.786652E-5
-2.5078305E-4
-4.0369947E-4
-4.0369947E-4
-4.0369947E-4
-2.5078305E-4
-9.786652E-5
5.505001E-5
2.0796654E-4
2.0796654E-4
5.505001E-5
-2.5078305E-4
-5.5661594E-4
-4.0369947E-4
-9.786652E-5
5.505001E-5
2.0796654E-4
2.0796654E-4
5.505001E-5
-9.786652E-5
-9.786652E-5
-9.786652E-5
5.505001E-5
5.505001E-5
-9.786652E-5
-4.0369947E-4
-7.0953247E-4
-7.0953247E-4
-4.0369947E-4
-9.786652E-5
-9.786652E-5
-2.5078305E-4
-4.0369947E-4
-5.5661594E-4
-5.5661594E-4
-4.0369947E-4
-9.786652E-5
-9.786652E-5
-9.786652E-5
-2.5078305E-4
-2.5078305E-4
-9.786652E-5
2.0796654E-4
5.137995E-4
5.137995E-4
5.505001E-5
-2.5078305E-4
-9.786652E-5
2.0796654E-4
2.0796654E-4
-9.786652E-5
-4.0369947E-4
-4.0369947E-4
-9.786652E-5
5.505001E-5
5.505001E-5
-9.786652E-5
-9.786652E-5
-2.5078305E-4
-2.5078305E-4
-2.5078305E-4
-4.0369947E-4
-2.5078305E-4
-9.786652E-5
-9.786652E-5
-2.5078305E-4
-4.0369947E-4
-4.0369947E-4
-2.5078305E-4
-9.786652E-5
-2.5078305E-4
-2.5078305E-4
-2.5078305E-4
-2.5078305E-4
-2.5078305E-4
-9.786652E-5
5.505001E-5
5.505001E-5
-9.786652E-5
-2.5078305E-4
-9.786652E-5
5.505001E-5
5.505001E-5
5.505001E-5
5.505001E-5
5.505001E-5
-9.786652E-5
-9.786652E-5
-9.786652E-5
-9.786652E-5
5.505001E-5
5.505001E-5
-9.786652E-5
-2.5078305E-4
-4.0369947E-4
-2.5078305E-4
-2.5078305E-4
-2.5078305E-4
5.505001E-5
2.0796654E-4
5.505001E-5
-9.786652E-5
-2.5078305E-4
-5.5661594E-4
-5.5661594E-4
-2.5078305E-4
5.505001E-5
5.505001E-5
-2.5078305E-4
-2.5078305E-4
5.505001E-5
2.0796654E-4
5.505001E-5
-2.5078305E-4
-4.0369947E-4
-2.5078305E-4
5.505001E-5
2.0796654E-4
5.505001E-5
-9.786652E-5
-9.786652E-5
2.0796654E-4
3.6088296E-4
3.6088296E-4
5.505001E-5
-9.786652E-5
-2.5078305E-4
-9.786652E-5
5.505001E-5
-9.786652E-5
-2.5078305E-4
-9.786652E-5
2.0796654E-4
3.6088296E-4
3.6088296E-4
2.0796654E-4
5.505001E-5
5.505001E-5
2.0796654E-4
2.0796654E-4
2.0796654E-4
3.6088296E-4
2.0796654E-4
-9.786652E-5
-2.5078305E-4
-2.5078305E-4
-9.786652E-5
2.0796654E-4
3.6088296E-4
3.6088296E-4
5.137995E-4
5.137995E-4
5.137995E-4
3.6088296E-4
3.6088296E-4
3.6088296E-4
3.6088296E-4
2.0796654E-4
2.0796654E-4
3.6088296E-4
3.6088296E-4
3.6088296E-4
3.6088296E-4
2.0796654E-4
3.6088296E-4
5.137995E-4
3.6088296E-4
2.0796654E-4
2.0796654E-4
3.6088296E-4
6.667159E-4
5.137995E-4
3.6088296E-4
2.0796654E-4
2.0796654E-4
3.6088296E-4
3.6088296E-4
3.6088296E-4
3.6088296E-4
3.6088296E-4
2.0796654E-4
-9.786652E-5
5.505001E-5
5.505001E-5
2.0796654E-4
2.0796654E-4
2.0796654E-4
3.6088296E-4
5.137995E-4
5.137995E-4
3.6088296E-4
2.0796654E-4
2.0796654E-4
3.6088296E-4
3.6088296E-4
3.6088296E-4
6.667159E-4
8.1963255E-4
8.1963255E-4
6.667159E-4
5.137995E-4
3.6088296E-4
3.6088296E-4
6.667159E-4
8.1963255E-4
6.667159E-4
5.137995E-4
3.6088296E-4
2.0796654E-4
2.0796654E-4
3.6088296E-4
5.137995E-4
8.1963255E-4
8.1963255E-4
5.137995E-4
3.6088296E-4
3.6088296E-4
5.137995E-4
5.137995E-4
5.137995E-4
6.667159E-4
6.667159E-4
6.667159E-4
5.137995E-4
5.137995E-4
6.667159E-4
6.667159E-4
5.137995E-4
3.6088296E-4
6.667159E-4
8.1963255E-4
6.667159E-4
2.0796654E-4
5.505001E-5
2.0796654E-4
5.137995E-4
8.1963255E-4
9.7254897E-4
8.1963255E-4
5.137995E-4
3.6088296E-4
2.0796654E-4
5.137995E-4
6.667159E-4
6.667159E-4
5.137995E-4
3.6088296E-4
5.137995E-4
8.1963255E-4
8.1963255E-4
6.667159E-4
6.667159E-4
6.667159E-4
9.7254897E-4
0.0011254656
9.7254897E-4
5.137995E-4
5.505001E-5
2.0796654E-4
6.667159E-4
0.0011254656
0.0011254656
8.1963255E-4
6.667159E-4
3.6088296E-4
3.6088296E-4
5.137995E-4
8.1963255E-4
9.7254897E-4
8.1963255E-4
8.1963255E-4
9.7254897E-4
9.7254897E-4
8.1963255E-4
6.667159E-4
6.667159E-4
9.7254897E-4
0.001278382
0.001278382
9.7254897E-4
6.667159E-4
6.667159E-4
8.1963255E-4
9.7254897E-4
9.7254897E-4
9.7254897E-4
8.1963255E-4
8.1963255E-4
8.1963255E-4
8.1963255E-4
9.7254897E-4
9.7254897E-4
0.0011254656
9.7254897E-4
8.1963255E-4
6.667159E-4
5.137995E-4
5.137995E-4
6.667159E-4
8.1963255E-4
0.0011254656
0.0011254656
8.1963255E-4
6.667159E-4
6.667159E-4
9.7254897E-4
0.0011254656
0.001278382
0.0011254656
0.0011254656
9.7254897E-4
8.1963255E-4
6.667159E-4
6.667159E-4
6.667159E-4
9.7254897E-4
0.0011254656
0.0014312987
0.001278382
8.1963255E-4
6.667159E-4
6.667159E-4
8.1963255E-4
6.667159E-4
6.667159E-4
8.1963255E-4
9.7254897E-4
9.7254897E-4
8.1963255E-4
8.1963255E-4
9.7254897E-4
0.0011254656
0.001278382
0.001278382
0.0011254656
8.1963255E-4
6.667159E-4
8.1963255E-4
9.7254897E-4
9.7254897E-4
0.0011254656
0.001278382
0.0014312987
0.0014312987
0.001278382
9.7254897E-4
6.667159E-4
6.667159E-4
6.667159E-4
8.1963255E-4
9.7254897E-4
0.0011254656
0.0011254656
9.7254897E-4
9.7254897E-4
9.7254897E-4
0.0011254656
0.0011254656
9.7254897E-4
8.1963255E-4
8.1963255E-4
9.7254897E-4
9.7254897E-4
8.1963255E-4
9.7254897E-4
9.7254897E-4
0.0011254656
0.0011254656
0.0014312987
0.0017371317
0.0015842151
0.0011254656
8.1963255E-4
8.1963255E-4
9.7254897E-4
9.7254897E-4
8.1963255E-4
8.1963255E-4
8.1963255E-4
8.1963255E-4
8.1963255E-4
9.7254897E-4
9.7254897E-4
8.1963255E-4
8.1963255E-4
8.1963255E-4
8.1963255E-4
6.667159E-4
6.667159E-4
9.7254897E-4
0.001278382
0.001278382
0.0011254656
8.1963255E-4
6.667159E-4
8.1963255E-4
9.7254897E-4
0.001278382
0.0011254656
8.1963255E-4
8.1963255E-4
8.1963255E-4
8.1963255E-4
9.7254897E-4
0.0011254656
0.0011254656
9.7254897E-4
8.1963255E-4
9.7254897E-4
0.0011254656
9.7254897E-4
8.1963255E-4
6.667159E-4
8.1963255E-4
8.1963255E-4
8.1963255E-4
0.0011254656
0.001278382
9.7254897E-4
8.1963255E-4
8.1963255E-4
8.1963255E-4
8.1963255E-4
9.7254897E-4
0.0011254656
0.0011254656
9.7254897E-4
8.1963255E-4
8.1963255E-4
9.7254897E-4
0.0011254656
9.7254897E-4
6.667159E-4
6.667159E-4
0.0011254656
0.0014312987
0.001278382
0.0011254656
9.7254897E-4
9.7254897E-4
9.7254897E-4
0.0011254656
9.7254897E-4
6.667159E-4
6.667159E-4
8.1963255E-4
9.7254897E-4
0.0011254656
9.7254897E-4
8.1963255E-4
6.667159E-4
8.1963255E-4
9.7254897E-4
0.0011254656
0.0011254656
9.7254897E-4
9.7254897E-4
8.1963255E-4
6.667159E-4
5.137995E-4
5.137995E-4
8.1963255E-4
9.7254897E-4
9.7254897E-4
8.1963255E-4
8.1963255E-4
0.0011254656
0.001278382
0.0011254656
9.7254897E-4
9.7254897E-4
0.0011254656
0.0011254656
0.0011254656
9.7254897E-4
8.1963255E-4
6.667159E-4
6.667159E-4
9.7254897E-4
9.7254897E-4
9.7254897E-4
9.7254897E-4
8.1963255E-4
8.1963255E-4
9.7254897E-4
9.7254897E-4
9.7254897E-4
9.7254897E-4
9.7254897E-4
9.7254897E-4
9.7254897E-4
9.7254897E-4
9.7254897E-4
8.1963255E-4
8.1963255E-4
6.667159E-4
6.667159E-4
6.667159E-4
6.667159E-4
8.1963255E-4
9.7254897E-4
0.0011254656
0.0011254656
9.7254897E-4
8.1963255E-4
5.137995E-4
3.6088296E-4
5.137995E-4
6.667159E-4
8.1963255E-4
9.7254897E-4
0.0011254656
0.0011254656
8.1963255E-4
6.667159E-4
6.667159E-4
8.1963255E-4
8.1963255E-4
8.1963255E-4
6.667159E-4
8.1963255E-4
9.7254897E-4
9.7254897E-4
8.1963255E-4
8.1963255E-4
9.7254897E-4
9.7254897E-4
8.1963255E-4
6.667159E-4
6.667159E-4
8.1963255E-4
0.0011254656
0.0011254656
0.0011254656
0.0011254656
9.7254897E-4
6.667159E-4
5.137995E-4
5.137995E-4
3.6088296E-4
3.6088296E-4
3.6088296E-4
5.137995E-4
6.667159E-4
6.667159E-4
5.137995E-4
5.137995E-4
5.137995E-4
2.0796654E-4
2.0796654E-4
3.6088296E-4
6.667159E-4
8.1963255E-4
6.667159E-4
3.6088296E-4
2.0796654E-4
3.6088296E-4
5.137995E-4
3.6088296E-4
2.0796654E-4
2.0796654E-4
5.137995E-4
5.137995E-4
6.667159E-4
6.667159E-4
6.667159E-4
5.137995E-4
2.0796654E-4
3.6088296E-4
5.137995E-4
5.137995E-4
5.137995E-4
5.137995E-4
5.137995E-4
6.667159E-4
6.667159E-4
6.667159E-4
5.137995E-4
3.6088296E-4
3.6088296E-4
3.6088296E-4
5.137995E-4
6.667159E-4
6.667159E-4
6.667159E-4
6.667159E-4
5.137995E-4
3.6088296E-4
2.0796654E-4
5.505001E-5
5.505001E-5
3.6088296E-4
5.137995E-4
5.137995E-4
3.6088296E-4
2.0796654E-4
5.505001E-5
5.505001E-5
2.0796654E-4
5.137995E-4
6.667159E-4
6.667159E-4
3.6088296E-4
5.505001E-5
5.505001E-5
2.0796654E-4
3.6088296E-4
3.6088296E-4
5.137995E-4
5.137995E-4
5.137995E-4
3.6088296E-4
3.6088296E-4
2.0796654E-4
5.505001E-5
5.505001E-5
2.0796654E-4
3.6088296E-4
5.137995E-4
3.6088296E-4
3.6088296E-4
5.137995E-4
5.137995E-4
3.6088296E-4
5.137995E-4
5.137995E-4
5.137995E-4
6.667159E-4
5.137995E-4
3.6088296E-4
3.6088296E-4
2.0796654E-4
5.505001E-5
5.505001E-5
2.0796654E-4
3.6088296E-4
2.0796654E-4
-9.786652E-5
-9.786652E-5
-9.786652E-5
2.0796654E-4
2.0796654E-4
2.0796654E-4
2.0796654E-4
5.505001E-5
5.505001E-5
5.505001E-5
2.0796654E-4
2.0796654E-4
2.0796654E-4
2.0796654E-4
5.505001E-5
2.0796654E-4
3.6088296E-4
5.137995E-4
5.137995E-4
3.6088296E-4
2.0796654E-4
3.6088296E-4
5.137995E-4
6.667159E-4
5.137995E-4
3.6088296E-4
2.0796654E-4
3.6088296E-4
5.137995E-4
6.667159E-4
3.6088296E-4
2.0796654E-4
2.0796654E-4
3.6088296E-4
5.137995E-4
5.137995E-4
3.6088296E-4
3.6088296E-4
5.137995E-4
8.1963255E-4
8.1963255E-4
8.1963255E-4
6.667159E-4
5.137995E-4
5.137995E-4
3.6088296E-4
3.6088296E-4
3.6088296E-4
3.6088296E-4
2.0796654E-4
3.6088296E-4
6.667159E-4
8.1963255E-4
5.137995E-4
2.0796654E-4
5.505001E-5
3.6088296E-4
5.137995E-4
6.667159E-4
6.667159E-4
5.137995E-4
6.667159E-4
6.667159E-4
6.667159E-4
3.6088296E-4
2.0796654E-4
5.505001E-5
2.0796654E-4
2.0796654E-4
3.6088296E-4
3.6088296E-4
5.137995E-4
5.137995E-4
6.667159E-4
6.667159E-4
8.1963255E-4
9.7254897E-4
8.1963255E-4
5.137995E-4
3.6088296E-4
5.137995E-4
5.137995E-4
6.667159E-4
9.7254897E-4
9.7254897E-4
8.1963255E-4
5.137995E-4
2.0796654E-4
2.0796654E-4
3.6088296E-4
6.667159E-4
6.667159E-4
3.6088296E-4
3.6088296E-4
3.6088296E-4
5.137995E-4
5.137995E-4
5.137995E-4
3.6088296E-4
5.137995E-4
6.667159E-4
6.667159E-4
5.137995E-4
5.137995E-4
5.137995E-4
3.6088296E-4
2.0796654E-4
5.505001E-5
5.505001E-5
5.505001E-5
3.6088296E-4
5.137995E-4
5.137995E-4
3.6088296E-4
5.137995E-4
5.137995E-4
5.137995E-4
3.6088296E-4
3.6088296E-4
6.667159E-4
8.1963255E-4
8.1963255E-4
8.1963255E-4
6.667159E-4
5.137995E-4
3.6088296E-4
2.0796654E-4
2.0796654E-4
2.0796654E-4
3.6088296E-4
5.137995E-4
5.137995E-4
5.137995E-4
2.0796654E-4
3.6088296E-4
5.137995E-4
5.137995E-4
5.137995E-4
5.137995E-4
3.6088296E-4
3.6088296E-4
3.6088296E-4
5.137995E-4
6.667159E-4
6.667159E-4
6.667159E-4
8.1963255E-4
8.1963255E-4
8.1963255E-4
6.667159E-4
5.137995E-4
6.667159E-4
5.137995E-4
3.6088296E-4
3.6088296E-4
6.667159E-4
8.1963255E-4
8.1963255E-4
5.137995E-4
3.6088296E-4
5.137995E-4
6.667159E-4
6.667159E-4
5.137995E-4
3.6088296E-4
3.6088296E-4
3.6088296E-4
2.0796654E-4
5.505001E-5
5.505001E-5
2.0796654E-4
5.137995E-4
6.667159E-4
5.137995E-4
3.6088296E-4
3.6088296E-4
5.137995E-4
3.6088296E-4
3.6088296E-4
3.6088296E-4
6.667159E-4
8.1963255E-4
6.667159E-4
3.6088296E-4
2.0796654E-4
3.6088296E-4
6.667159E-4
6.667159E-4
3.6088296E-4
3.6088296E-4
5.137995E-4
6.667159E-4
8.1963255E-4
6.667159E-4
5.137995E-4
5.137995E-4
6.667159E-4
5.137995E-4
5.137995E-4
5.137995E-4
5.137995E-4
5.137995E-4
5.137995E-4
5.137995E-4
3.6088296E-4
2.0796654E-4
3.6088296E-4
5.137995E-4
6.667159E-4
8.1963255E-4
8.1963255E-4
6.667159E-4
6.667159E-4
5.137995E-4
5.137995E-4
3.6088296E-4
3.6088296E-4
5.137995E-4
6.667159E-4
8.1963255E-4
6.667159E-4
5.137995E-4
5.137995E-4
5.137995E-4
3.6088296E-4
2.0796654E-4
3.6088296E-4
5.137995E-4
8.1963255E-4
6.667159E-4
3.6088296E-4
5.505001E-5
2.0796654E-4
5.137995E-4
6.667159E-4
5.137995E-4
3.6088296E-4
2.0796654E-4
3.6088296E-4
5.137995E-4
5.137995E-4
5.137995E-4
3.6088296E-4
3.6088296E-4
3.6088296E-4
2.0796654E-4
5.505001E-5
5.505001E-5
2.0796654E-4
5.137995E-4
6.667159E-4
5.137995E-4
3.6088296E-4
5.137995E-4
6.667159E-4
5.137995E-4
3.6088296E-4
3.6088296E-4
6.667159E-4
6.667159E-4
5.137995E-4
5.137995E-4
5.137995E-4
3.6088296E-4
2.0796654E-4
2.0796654E-4
3.6088296E-4
5.137995E-4
5.137995E-4
5.137995E-4
5.137995E-4
3.6088296E-4
2.0796654E-4
3.6088296E-4
3.6088296E-4
3.6088296E-4
3.6088296E-4
5.137995E-4
5.137995E-4
5.137995E-4
5.137995E-4
5.137995E-4
3.6088296E-4
2.0796654E-4
2.0796654E-4
3.6088296E-4
3.6088296E-4
3.6088296E-4
3.6088296E-4
3.6088296E-4
2.0796654E-4
2.0796654E-4
3.6088296E-4
3.6088296E-4
5.137995E-4
6.667159E-4
6.667159E-4
5.137995E-4
5.137995E-4
3.6088296E-4
2.0796654E-4
5.505001E-5
5.505001E-5
3.6088296E-4
3.6088296E-4
3.6088296E-4
5.137995E-4
5.137995E-4
5.137995E-4
3.6088296E-4
3.6088296E-4
5.137995E-4
3.6088296E-4
2.0796654E-4
5.505001E-5
5.505001E-5
3.6088296E-4
6.667159E-4
6.667159E-4
3.6088296E-4
2.0796654E-4
5.505001E-5
5.505001E-5
2.0796654E-4
3.6088296E-4
5.137995E-4
3.6088296E-4
2.0796654E-4
2.0796654E-4
5.137995E-4
5.137995E-4
5.137995E-4
5.137995E-4
5.137995E-4
5.137995E-4
3.6088296E-4
2.0796654E-4
2.0796654E-4
5.137995E-4
6.667159E-4
8.1963255E-4
8.1963255E-4
6.667159E-4
6.667159E-4
5.137995E-4
3.6088296E-4
2.0796654E-4
2.0796654E-4
2.0796654E-4
3.6088296E-4
6.667159E-4
8.1963255E-4
8.1963255E-4
6.667159E-4
3.6088296E-4
3.6088296E-4
3.6088296E-4
3.6088296E-4
3.6088296E-4
2.0796654E-4
3.6088296E-4
3.6088296E-4
3.6088296E-4
2.0796654E-4
2.0796654E-4
5.137995E-4
8.1963255E-4
8.1963255E-4
6.667159E-4
5.137995E-4
5.137995E-4
5.137995E-4
3.6088296E-4
5.137995E-4
8.1963255E-4
9.7254897E-4
8.1963255E-4
3.6088296E-4
2.0796654E-4
2.0796654E-4
3.6088296E-4
5.137995E-4
5.137995E-4
6.667159E-4
6.667159E-4
6.667159E-4
6.667159E-4
5.137995E-4
5.137995E-4
6.667159E-4
8.1963255E-4
8.1963255E-4
5.137995E-4
5.137995E-4
6.667159E-4
8.1963255E-4
8.1963255E-4
6.667159E-4
3.6088296E-4
2.0796654E-4
2.0796654E-4
3.6088296E-4
5.137995E-4
5.137995E-4
3.6088296E-4
3.6088296E-4
5.137995E-4
5.137995E-4
5.137995E-4
5.137995E-4
6.667159E-4
6.667159E-4
5.137995E-4
6.667159E-4
8.1963255E-4
9.7254897E-4
6.667159E-4
5.137995E-4
3.6088296E-4
5.137995E-4
6.667159E-4
8.1963255E-4
8.1963255E-4
6.667159E-4
5.137995E-4
3.6088296E-4
3.6088296E-4
5.137995E-4
5.137995E-4
3.6088296E-4
3.6088296E-4
3.6088296E-4
3.6088296E-4
6.667159E-4
8.1963255E-4
8.1963255E-4
8.1963255E-4
8.1963255E-4
8.1963255E-4
8.1963255E-4
9.7254897E-4
8.1963255E-4
6.667159E-4
8.1963255E-4
9.7254897E-4
9.7254897E-4
8.1963255E-4
8.1963255E-4
8.1963255E-4
8.1963255E-4
6.667159E-4
5.137995E-4
5.137995E-4
6.667159E-4
6.667159E-4
5.137995E-4
5.137995E-4
6.667159E-4
8.1963255E-4
8.1963255E-4
8.1963255E-4
8.1963255E-4
9.7254897E-4
6.667159E-4
3.6088296E-4
3.6088296E-4
5.137995E-4
5.137995E-4
5.137995E-4
3.6088296E-4
5.137995E-4
6.667159E-4
6.667159E-4
5.137995E-4
3.6088296E-4
2.0796654E-4
3.6088296E-4
5.137995E-4
5.137995E-4
5.137995E-4
5.137995E-4
6.667159E-4
6.667159E-4
3.6088296E-4
2.0796654E-4
5.137995E-4
6.667159E-4
5.137995E-4
3.6088296E-4
5.137995E-4
6.667159E-4
6.667159E-4
6.667159E-4
8.1963255E-4
8.1963255E-4
6.667159E-4
6.667159E-4
5.137995E-4
5.137995E-4
5.137995E-4
3.6088296E-4
2.0796654E-4
2.0796654E-4
5.137995E-4
5.137995E-4
5.137995E-4
3.6088296E-4
5.137995E-4
5.137995E-4
3.6088296E-4
2.0796654E-4
2.0796654E-4
3.6088296E-4
6.667159E-4
8.1963255E-4
8.1963255E-4
6.667159E-4
5.137995E-4
5.137995E-4
6.667159E-4
5.137995E-4
3.6088296E-4
2.0796654E-4
3.6088296E-4
5.137995E-4
6.667159E-4
8.1963255E-4
9.7254897E-4
9.7254897E-4
6.667159E-4
3.6088296E-4
3.6088296E-4
5.137995E-4
6.667159E-4
6.667159E-4
8.1963255E-4
8.1963255E-4
9.7254897E-4
8.1963255E-4
8.1963255E-4
6.667159E-4
6.667159E-4
6.667159E-4
6.667159E-4
6.667159E-4
6.667159E-4
8.1963255E-4
9.7254897E-4
9.7254897E-4
8.1963255E-4
5.137995E-4
6.667159E-4
8.1963255E-4
8.1963255E-4
8.1963255E-4
6.667159E-4
8.1963255E-4
9.7254897E-4
9.7254897E-4
8.1963255E-4
8.1963255E-4
9.7254897E-4
0.001278382
0.0011254656
8.1963255E-4
6.667159E-4
6.667159E-4
6.667159E-4
8.1963255E-4
8.1963255E-4
8.1963255E-4
8.1963255E-4
8.1963255E-4
8.1963255E-4
8.1963255E-4
6.667159E-4
6.667159E-4
6.667159E-4
6.667159E-4
6.667159E-4
6.667159E-4
8.1963255E-4
9.7254897E-4
6.667159E-4
6.667159E-4
6.667159E-4
9.7254897E-4
0.0011254656
8.1963255E-4
6.667159E-4
6.667159E-4
9.7254897E-4
0.001278382
0.0011254656
0.0011254656
9.7254897E-4
8.1963255E-4
6.667159E-4
6.667159E-4
8.1963255E-4
9.7254897E-4
9.7254897E-4
8.1963255E-4
8.1963255E-4
6.667159E-4
6.667159E-4
8.1963255E-4
0.0011254656
0.001278382
0.0011254656
9.7254897E-4
9.7254897E-4
9.7254897E-4
9.7254897E-4
8.1963255E-4
8.1963255E-4
9.7254897E-4
0.001278382
0.0014312987
0.001278382
9.7254897E-4
6.667159E-4
6.667159E-4
8.1963255E-4
9.7254897E-4
0.001278382
0.0014312987
0.0014312987
0.0014312987
0.0011254656
9.7254897E-4
9.7254897E-4
0.0011254656
0.0011254656
0.0011254656
9.7254897E-4
9.7254897E-4
9.7254897E-4
0.0011254656
0.0011254656
0.001278382
0.001278382
0.0011254656
0.0011254656
0.001278382
0.001278382
0.001278382
0.0014312987
0.0014312987
0.0015842151
0.001278382
0.0011254656
9.7254897E-4
0.0011254656
0.0014312987
0.0015842151
0.0014312987
0.0014312987
0.001278382
0.0014312987
0.0014312987
0.001278382
0.0011254656
0.0011254656
0.001278382
0.0014312987
0.0014312987
0.001278382
9.7254897E-4
9.7254897E-4
0.0011254656
0.0014312987
0.0015842151
0.0015842151
0.0014312987
0.0014312987
0.0017371317
0.0017371317
0.0015842151
0.0014312987
0.0014312987
0.001278382
0.0011254656
0.0011254656
0.0014312987
0.0015842151
0.0014312987
0.0014312987
0.0014312987
0.0014312987
0.001278382
0.001278382
0.001278382
0.001278382
0.001278382
0.0014312987
0.0014312987
0.001278382
0.001278382
0.0014312987
0.0017371317
0.0017371317
0.0017371317
0.0015842151
0.0015842151
0.0015842151
0.0015842151
0.0015842151
0.0014312987
0.001278382
0.001278382
0.001278382
0.0014312987
0.0015842151
0.0015842151
0.0015842151
0.001278382
0.001278382
0.0014312987
0.0015842151
0.0015842151
0.0015842151
0.0014312987
0.0014312987
0.0014312987
0.0014312987
0.0014312987
0.0014312987
0.0015842151
0.0015842151
0.0014312987
0.0011254656
0.0011254656
0.0014312987
0.0015842151
0.0015842151
0.0015842151
0.0015842151
0.0015842151
0.0015842151
0.0014312987
0.0014312987
0.0015842151
0.0017371317
0.0018900482
0.0018900482
0.0017371317
0.0015842151
0.0017371317
0.0018900482
0.0017371317
0.0014312987
0.001278382
0.001278382
0.0014312987
0.0017371317
0.0017371317
0.0017371317
0.0017371317
0.0018900482
0.0018900482
0.0015842151
0.001278382
0.0014312987
0.0018900482
0.0018900482
0.0018900482
0.0017371317
0.0015842151
0.0014312987
0.001278382
0.001278382
0.001278382
0.0014312987
0.0014312987
0.001278382
0.0011254656
0.0011254656
0.001278382
0.0014312987
0.001278382
0.0011254656
0.0014312987
0.0015842151
0.0015842151
0.0015842151
0.0014312987
0.0011254656
0.0011254656
0.001278382
0.0011254656
0.0011254656
0.0011254656
0.001278382
0.0015842151
0.0017371317
0.0017371317
0.0014312987
0.001278382
0.0011254656
0.0011254656
0.0011254656
0.001278382
0.001278382
0.0014312987
0.0015842151
0.0015842151
0.0014312987
0.001278382
0.001278382
0.001278382
0.0011254656
0.0011254656
0.0014312987
0.0015842151
0.0015842151
0.001278382
9.7254897E-4
8.1963255E-4
9.7254897E-4
0.001278382
0.0014312987
0.0014312987
0.001278382
0.001278382
0.001278382
0.0014312987
0.0015842151
0.0017371317
0.0015842151
0.0014312987
0.0014312987
0.0014312987
0.001278382
0.0011254656
0.0011254656
0.001278382
0.001278382
0.0011254656
0.0011254656
0.0011254656
0.001278382
0.001278382
0.001278382
0.001278382
0.001278382
0.0011254656
0.0011254656
0.0014312987
0.0014312987
9.7254897E-4
6.667159E-4
6.667159E-4
0.0011254656
0.0014312987
0.001278382
9.7254897E-4
9.7254897E-4
9.7254897E-4
0.0011254656
0.001278382
0.001278382
0.001278382
0.0011254656
0.0011254656
0.0011254656
0.0011254656
0.0011254656
9.7254897E-4
8.1963255E-4
9.7254897E-4
9.7254897E-4
0.0011254656
0.0011254656
9.7254897E-4
9.7254897E-4
0.0011254656
0.001278382
0.0014312987
0.0014312987
0.0014312987
0.0014312987
0.0014312987
0.001278382
0.0014312987
0.0014312987
0.0014312987
0.001278382
0.0011254656
0.0011254656
0.001278382
0.0014312987
0.0014312987
0.0014312987
0.001278382
0.0011254656
0.0011254656
0.0011254656
8.1963255E-4
6.667159E-4
6.667159E-4
8.1963255E-4
9.7254897E-4
9.7254897E-4
9.7254897E-4
9.7254897E-4
9.7254897E-4
9.7254897E-4
9.7254897E-4
9.7254897E-4
9.7254897E-4
9.7254897E-4
0.0011254656
0.001278382
0.0014312987
0.0014312987
0.0011254656
9.7254897E-4
8.1963255E-4
9.7254897E-4
0.001278382
0.0011254656
9.7254897E-4
8.1963255E-4
9.7254897E-4
0.001278382
0.001278382
0.001278382
0.0011254656
8.1963255E-4
5.137995E-4
5.137995E-4
6.667159E-4
8.1963255E-4
9.7254897E-4
9.7254897E-4
0.0011254656
9.7254897E-4
8.1963255E-4
9.7254897E-4
0.001278382
0.0014312987
0.0014312987
0.001278382
0.0011254656
0.0011254656
0.0011254656
0.0011254656
0.0011254656
0.0011254656
9.7254897E-4
0.0011254656
0.001278382
0.0015842151
0.0015842151
0.0015842151
0.0015842151
0.0017371317
0.0015842151
0.001278382
0.001278382
0.0014312987
0.0014312987
0.001278382
0.0011254656
0.001278382
0.0014312987
0.0014312987
0.0011254656
8.1963255E-4
8.1963255E-4
0.0011254656
0.001278382
0.0014312987
0.0014312987
0.0014312987
0.0011254656
8.1963255E-4
6.667159E-4
8.1963255E-4
0.001278382
0.0015842151
0.0015842151
0.001278382
0.0011254656
0.0011254656
0.0011254656
0.0011254656
0.001278382
0.001278382
0.001278382
0.001278382
0.0011254656
0.001278382
0.001278382
0.0014312987
0.0015842151
0.0017371317
0.0015842151
0.001278382
9.7254897E-4
8.1963255E-4
9.7254897E-4
8.1963255E-4
8.1963255E-4
0.0011254656
0.0014312987
0.0015842151
0.0014312987
0.0014312987
0.0014312987
0.001278382
0.001278382
0.001278382
0.001278382
0.001278382
0.0014312987
0.0014312987
0.0014312987
0.0014312987
0.0015842151
0.0015842151
0.0014312987
0.0015842151
0.0017371317
0.0017371317
0.001278382
0.0011254656
0.001278382
0.0014312987
0.0015842151
0.0017371317
0.0017371317
0.0017371317
0.0015842151
0.0014312987
0.0014312987
0.0014312987
0.001278382
0.001278382
0.001278382
0.0011254656
0.0011254656
9.7254897E-4
9.7254897E-4
8.1963255E-4
9.7254897E-4
0.0011254656
0.001278382
0.001278382
0.001278382
0.0014312987
0.0020429648
0.002654631
0.0031133804
0.003266297
0.0031133804
0.0029604638
0.0029604638
0.002654631
0.0025017143
0.0025017143
0.0025017143
0.0025017143
0.0020429648
0.0015842151
0.001278382
9.7254897E-4
5.137995E-4
-9.786652E-5
-4.0369947E-4
-2.5078305E-4
-9.786652E-5
2.0796654E-4
5.137995E-4
8.1963255E-4
0.001278382
0.0020429648
0.002654631
0.0031133804
0.0031133804
0.0031133804
0.0029604638
0.0031133804
0.003266297
0.0029604638
0.0025017143
0.0023487979
0.0025017143
0.002654631
0.0023487979
0.0018900482
0.0015842151
0.0014312987
0.0015842151
0.0017371317
0.0017371317
0.0015842151
0.001278382
0.001278382
0.0015842151
0.0017371317
0.0017371317
0.001278382
0.001278382
0.0014312987
0.0015842151
0.0015842151
0.0015842151
0.0017371317
0.0018900482
0.0021958812
0.0023487979
0.0025017143
0.0021958812
0.0017371317
0.0014312987
0.0015842151
0.0017371317
0.0017371317
0.0015842151
0.0014312987
0.001278382
0.0014312987
0.0014312987
0.001278382
0.0011254656
0.001278382
0.0014312987
0.0014312987
0.0014312987
0.001278382
0.0014312987
0.0015842151
0.0017371317
0.0017371317
0.0014312987
0.0014312987
0.0015842151
0.0020429648
0.0020429648
0.0018900482
0.0015842151
0.0017371317
0.0021958812
0.0025017143
0.0025017143
0.0023487979
0.0020429648
0.0018900482
0.0018900482
0.0018900482
0.0018900482
0.0015842151
0.001278382
9.7254897E-4
6.667159E-4
8.1963255E-4
0.001278382
0.0015842151
0.0017371317
0.0017371317
0.0015842151
0.0018900482
0.0021958812
0.0023487979
0.0023487979
0.0023487979
0.0021958812
0.0020429648
0.0018900482
0.0018900482
0.0018900482
0.0017371317
0.0018900482
0.0021958812
0.0020429648
0.0018900482
0.0015842151
0.0014312987
0.0014312987
0.0014312987
0.0014312987
0.0017371317
0.0020429648
0.0021958812
0.0021958812
0.0021958812
0.0021958812
0.0021958812
0.0021958812
0.0020429648
0.0018900482
0.0017371317
0.0015842151
0.0014312987
0.0011254656
9.7254897E-4
8.1963255E-4
8.1963255E-4
8.1963255E-4
8.1963255E-4
0.0011254656
0.0015842151
0.0020429648
0.0020429648
0.0017371317
0.0014312987
0.0014312987
0.001278382
0.0011254656
6.667159E-4
2.0796654E-4
2.0796654E-4
5.137995E-4
8.1963255E-4
9.7254897E-4
8.1963255E-4
8.1963255E-4
0.0011254656
0.0014312987
0.0017371317
0.0017371317
0.0018900482
0.0020429648
0.0023487979
0.0023487979
0.0021958812
0.0021958812
0.0021958812
0.0018900482
0.0015842151
0.0011254656
9.7254897E-4
0.001278382
0.0015842151
0.0015842151
0.0017371317
0.0018900482
0.0020429648
0.0021958812
0.0021958812
0.0023487979
0.0023487979
0.0023487979
0.0020429648
0.0017371317
0.0017371317
0.0018900482
0.0018900482
0.0017371317
0.0017371317
0.0020429648
0.0023487979
0.0023487979
0.0023487979
0.0021958812
0.0021958812
0.0023487979
0.0025017143
0.0023487979
0.0020429648
0.0020429648
0.0020429648
0.0020429648
0.0021958812
0.0020429648
0.0015842151
0.0014312987
0.0014312987
0.0015842151
0.001278382
9.7254897E-4
8.1963255E-4
9.7254897E-4
0.0011254656
9.7254897E-4
5.137995E-4
5.137995E-4
8.1963255E-4
0.001278382
0.0017371317
0.0020429648
0.0018900482
0.0015842151
0.001278382
0.0011254656
0.0011254656
9.7254897E-4
6.667159E-4
3.6088296E-4
3.6088296E-4
5.137995E-4
5.137995E-4
3.6088296E-4
5.505001E-5
-2.5078305E-4
-4.0369947E-4
-5.5661594E-4
-5.5661594E-4
-5.5661594E-4
-4.0369947E-4
-2.5078305E-4
-9.786652E-5
5.505001E-5
5.505001E-5
5.505001E-5
-9.786652E-5
-2.5078305E-4
-9.786652E-5
5.505001E-5
3.6088296E-4
5.137995E-4
8.1963255E-4
9.7254897E-4
8.1963255E-4
5.137995E-4
5.137995E-4
6.667159E-4
6.667159E-4
6.667159E-4
6.667159E-4
6.667159E-4
8.1963255E-4
6.667159E-4
5.137995E-4
3.6088296E-4
2.0796654E-4
2.0796654E-4
5.137995E-4
9.7254897E-4
0.001278382
0.001278382
0.001278382
0.0015842151
0.0018900482
0.0018900482
0.0017371317
0.0015842151
0.001278382
0.001278382
0.0014312987
0.0015842151
0.001278382
9.7254897E-4
8.1963255E-4
6.667159E-4
8.1963255E-4
9.7254897E-4
0.0011254656
0.0011254656
9.7254897E-4
9.7254897E-4
0.0011254656
8.1963255E-4
-2.5078305E-4
-0.0014741151
-0.0013211985
-4.0369947E-4
5.137995E-4
9.7254897E-4
9.7254897E-4
9.7254897E-4
9.7254897E-4
9.7254897E-4
8.1963255E-4
6.667159E-4
5.137995E-4
6.667159E-4
0.0011254656
0.001278382
9.7254897E-4
3.6088296E-4
5.505001E-5
5.505001E-5
2.0796654E-4
2.0796654E-4
5.505001E-5
2.0796654E-4
5.137995E-4
8.1963255E-4
0.0017371317
0.0021958812
0.0020429648
0.0014312987
9.7254897E-4
6.667159E-4
8.1963255E-4
0.0011254656
0.0018900482
0.0018900482
3.6088296E-4
-5.5661594E-4
5.137995E-4
0.0018900482
0.0020429648
0.0015842151
0.001278382
0.0014312987
0.0018900482
0.0020429648
0.0021958812
0.0023487979
0.0023487979
0.002654631
0.0029604638
0.003266297
0.0025017143
0.0014312987
0.0017371317
0.0029604638
0.003266297
0.0023487979
0.001278382
8.1963255E-4
8.1963255E-4
9.7254897E-4
0.001278382
0.0018900482
0.0020429648
0.0014312987
0.0011254656
0.0018900482
0.0031133804
0.0038779627
0.0040308796
0.0038779627
0.0038779627
0.0044896286
0.0049483785
0.005101295
0.004795462
0.0046425452
0.0044896286
0.0044896286
0.0044896286
0.004795462
0.0049483785
0.004795462
0.004336712
0.0038779627
0.0034192132
0.003725046
0.0044896286
0.0054071276
0.0063246265
0.0067833764
0.006936293
0.006936293
0.00663046
0.006018794
0.004795462
0.0040308796
0.0038779627
0.004336712
0.0049483785
0.005101295
0.004795462
0.004336712
0.0044896286
0.0049483785
0.0054071276
0.0058658775
0.00663046
0.007395042
0.0077008754
0.007395042
0.006936293
0.0067833764
0.0072421255
0.008159625
0.008159625
0.0067833764
0.005101295
0.0041837953
0.004795462
0.00617171
0.0075479588
0.008159625
0.008159625
0.007853791
0.0077008754
0.0075479588
0.0072421255
0.006936293
0.0070892097
0.007853791
0.008312542
0.008312542
0.008006709
0.0077008754
0.0077008754
0.0075479588
0.0075479588
0.008006709
0.008465458
0.008159625
0.006936293
0.005712961
0.005560044
0.00663046
0.007395042
0.0075479588
0.007853791
0.008465458
0.008924207
0.008771291
0.008159625
0.008006709
0.008159625
0.008312542
0.007853791
0.006936293
0.00663046
0.0070892097
0.008006709
0.008465458
0.008465458
0.008312542
0.008618374
0.009077123
0.00968879
0.009994623
0.009994623
0.00968879
0.00968879
0.009841707
0.010453372
0.011065039
0.011217955
0.011065039
0.010912122
0.010912122
0.011065039
0.011217955
0.011523788
0.011829621
0.012288371
0.012594203
0.012594203
0.012594203
0.012594203
0.01274712
0.012900037
0.0130529525
0.0130529525
0.0130529525
0.0130529525
0.013358786
0.013970452
0.014582118
0.015040869
0.015193785
0.015499618
0.015499618
0.015193785
0.015040869
0.015040869
0.015193785
0.015040869
0.014735034
0.014582118
0.015193785
0.015652534
0.015652534
0.015346702
0.015193785
0.015346702
0.01580545
0.016417118
0.016570034
0.015958367
0.015040869
0.014582118
0.014582118
0.014735034
0.015193785
0.015652534
0.01580545
0.01580545
0.015958367
0.01580545
0.015346702
0.014887951
0.0144292
0.0144292
0.014735034
0.014735034
0.014735034
0.015040869
0.015499618
0.015958367
0.015652534
0.015040869
0.014735034
0.014735034
0.014887951
0.0144292
0.013817536
0.013970452
0.014276287
0.0144292
0.013817536
0.0130529525
0.01274712
0.012594203
0.01274712
0.01320587
0.014123369
0.015193785
0.0162642
0.017028783
0.017334616
0.017334616
0.016875865
0.016570034
0.01672295
0.017181698
0.017181698
0.016111283
0.014887951
0.014276287
0.014123369
0.014123369
0.014123369
0.014276287
0.0144292
0.014735034
0.015193785
0.01580545
0.016417118
0.016417118
0.015958367
0.015346702
0.014735034
0.0144292
0.015040869
0.016111283
0.01672295
0.017028783
0.016875865
0.016875865
0.017487532
0.01978128
0.021616278
0.01932253
0.014887951
0.013664619
0.01672295
0.019934196
0.01978128
0.017334616
0.014887951
0.013817536
0.013970452
0.014276287
0.014276287
0.0130529525
0.011829621
0.011982538
0.013664619
0.015652534
0.01672295
0.016875865
0.01672295
0.016875865
0.017181698
0.016875865
0.01580545
0.014582118
0.013970452
0.013511702
0.012900037
0.012135454
0.011370871
0.01060629
0.010759206
0.011982538
0.013970452
0.015193785
0.015499618
0.015040869
0.014582118
0.014123369
0.013511702
0.013358786
0.013664619
0.0144292
0.014735034
0.014582118
0.014276287
0.013970452
0.013817536
0.014582118
0.016570034
0.018405031
0.01886378
0.01794628
0.01672295
0.015958367
0.015346702
0.0144292
0.0130529525
0.012288371
0.012594203
0.013664619
0.014887951
0.015958367
0.016570034
0.016111283
0.014276287
0.012441287
0.011982538
0.01274712
0.01274712
0.011982538
0.011217955
0.011982538
0.013511702
0.013358786
0.012135454
0.011829621
0.012594203
0.013358786
0.013664619
0.0144292
0.015958367
0.01672295
0.0162642
0.015958367
0.016417118
0.016570034
0.016111283
0.015499618
0.0162642
0.019628363
0.021310443
0.01886378
0.014582118
0.010300456
0.008312542
0.010453372
0.01580545
0.02115753
0.025592107
0.027274188
0.025133356
0.022686692
0.022533776
0.02283961
0.02115753
0.018710865
0.019016696
0.022992527
0.026968356
0.025439192
0.018405031
0.01060629
0.0054071276
0.0031133804
0.0021958812
0.0015842151
9.7254897E-4
2.0796654E-4
-2.5078305E-4
-8.62449E-4
-0.0019328645
-0.0030032801
-0.0031561968
-0.0026974473
-0.0020857812
-0.0010153656
0.001278382
0.003266297
0.002654631
-8.62449E-4
-0.0037678627
-0.0048382785
-0.0049911947
-0.0066732764
-0.008661191
-0.008661191
-0.0062145265
-0.0040736957
-0.0040736957
-0.005449944
-0.006826193
-0.0074378587
-0.0075907754
-0.0075907754
-0.0069791097
-0.005908694
-0.005602861
-0.006367443
-0.0074378587
-0.008202442
-0.008814108
-0.008814108
-0.008661191
-0.008661191
-0.00911994
-0.009425774
-0.009425774
-0.008814108
-0.008355358
-0.009425774
-0.012331188
-0.015236601
-0.016459933
-0.0161541
-0.0155424345
-0.015389518
-0.015083685
-0.014624936
-0.014166186
-0.01401327
-0.01401327
-0.014472019
-0.014930768
-0.015236601
-0.01569535
-0.01661285
-0.01753035
-0.017989097
-0.018142015
-0.018600766
-0.018753681
-0.018600766
-0.018600766
-0.019518264
-0.02058868
-0.02012993
-0.017683266
-0.014624936
-0.012025354
-0.01049619
-0.011413689
-0.014166186
-0.0170716
-0.018600766
-0.018447848
-0.01753035
-0.016918682
-0.017224517
-0.018447848
-0.019518264
-0.019824097
-0.019824097
-0.020435762
-0.021047428
-0.021047428
-0.02058868
-0.020435762
-0.020435762
-0.02012993
-0.01921243
-0.017683266
-0.014472019
-0.008355358
-0.0030032801
-0.0036149463
-0.007896609
-0.0071320254
0.0018900482
0.017487532
0.037825428
0.050976247
0.04363626
0.02681544
0.024062943
0.03874293
0.047612086
0.031097103
-0.0013211985
-0.01753035
-0.004532445
0.012900037
0.008312542
-0.011413689
-0.020435762
-0.008814108
0.012441287
0.02895627
0.036296263
0.04027209
0.048376665
0.059845403
0.065503314
0.059845403
0.050976247
0.049905833
0.05479916
0.054493327
0.04485959
0.032626264
0.02895627
0.03553168
0.042718757
0.04378917
0.04485959
0.054646246
0.07223164
0.08859371
0.0968512
0.09730995
0.096086614
0.097615786
0.10113286
0.1032737
0.10143869
0.09715703
0.09455746
0.09547496
0.0986862
0.10143869
0.10113286
0.098992035
0.09883912
0.10266203
0.10755536
0.10847286
0.10342661
0.097004116
0.09455746
0.09715703
0.10097995
0.102356195
0.10128578
0.100368276
0.10067411
0.10097995
0.10143869
0.10266203
0.10602619
0.110766605
0.11397785
0.1135191
0.11061369
0.10831994
0.10801411
0.109084524
0.10939035
0.10724952
0.10342661
0.10357953
0.11000202
0.115812846
0.11688326
0.1171891
0.11963577
0.12208242
0.121929504
0.120094515
0.11764785
0.112448685
0.104802854
0.09822745
0.09730995
0.10312078
0.11122535
0.116424516
0.118412435
0.12055327
0.12330575
0.1254466
0.12590535
0.12498783
0.1254466
0.1291166
0.13400991
0.1364566
0.13492742
0.13217492
0.13141033
0.13339825
0.13706826
0.14089116
0.14318492
0.14333783
0.14318492
0.14440824
0.14654908
0.14654908
0.14333783
0.13920909
0.13798575
0.1404324
0.14410241
0.14700782
0.14853698
0.15021907
0.15251282
0.1551124
0.15725324
0.1587824
0.16015863
0.16214655
0.16459322
0.16612239
0.16673405
0.16780446
0.17009822
0.17392114
0.17881446
0.18355487
0.18707195
0.18951862
0.19334154
0.2005286
0.21062109
0.219949
0.22407775
0.22300732
0.22224274
0.22606567
0.2329469
0.2384519
0.24135733
0.24472149
0.25099105
0.25924855
0.2672002
0.27408144
0.2808098
0.28876144
0.29808936
0.30909932
0.32148555
0.33448347
0.34656388
0.35650343
0.36491385
0.37317136
0.38234633
0.39182717
0.40084922
0.40895382
0.4162938
0.42241046
0.4274567
0.43204418
0.43800795
0.44550085
0.45329958
0.45926335
0.4615571
0.46048668
0.45895752
0.4597221
0.46293333
0.46706206
0.47042623
0.47073206
0.4681325
0.46476835
0.46201584
0.46002793
0.45911044
0.45911044
0.45926335
0.45895752
0.45941627
0.4606396
0.46109834
0.4606396
0.46033376
0.46216875
0.46706206
0.47424915
0.48250666
0.4899996
0.49565744
0.49993908
0.50223285
0.50207996
0.49932742
0.49565744
0.492905
0.4921404
0.49397537
0.49764535
0.5025387
0.5085024
0.5155366
0.5237941
0.53251034
0.53985035
0.5436732
0.5448966
0.5462728
0.5494841
0.553307
0.55560076
0.556977
0.55927074
0.5629408
0.56768113
0.5739507
0.5814436
0.58863074
0.5939828
0.5976528
0.6013228
0.6054515
0.60973316
0.6138619
0.61814356
0.622884
0.6271657
0.6314473
0.6371053
0.64368063
0.65010315
0.65576106
0.66233647
0.6699823
0.67686355
0.68083936
0.6829802
0.68573266
0.6903202
0.69658977
0.70270646
0.7079056
0.7121873
0.71692765
0.7230443
0.7299256
0.73665386
0.7429235
0.74842846
0.75301594
0.7576034
0.76249677
0.76769596
0.7727422
0.77794135
0.78359926
0.789563
0.7961384
0.8034784
0.8114301
0.8184642
0.82351047
0.8291684
0.8369671
0.84568334
0.8531763
0.85776377
0.8605163
0.8641862
0.87060875
0.8791721
0.88727665
0.89155835
0.89171124
0.8918642
0.8969104
0.9073087
0.91617787
0.9169425
0.9115904
0.90975535
0.9146487
0.91893035
0.9151074
0.9051679
0.8969104
0.89339334
0.89155835
0.88941747
0.8877354
0.8878883
0.88987625
0.89155835
0.8904879
0.886665
0.88284206
0.88192457
0.88375956
0.88452417
0.88284206
0.88146585
0.8820775
0.8831479
0.8831479
0.8826892
0.882995
0.8840654
0.8857475
0.8875825
0.88911164
0.88987625
0.89064085
0.8932404
0.89645165
0.89813375
0.8979808
0.897675
0.89828664
0.8987454
0.89736915
0.89507544
0.8952283
0.89966285
0.9059324
0.9111316
0.91403705
0.9143429
0.9129666
0.9117433
0.9115904
0.9126608
0.91541326
0.9203066
0.92581165
0.9299404
0.93253994
0.9355983
0.94049156
0.947067
0.9539483
0.9594532
0.96419364
0.9687812
0.97260404
0.9742862
0.97474486
0.97657984
0.9805557
0.985602
0.98866034
0.9888132
0.98728406
0.98606074
0.9846845
0.9825437
0.9805557
0.9804028
0.98177904
0.9833082
0.9833082
0.9820849
0.98086154
0.9810145
0.983614
0.9885074
0.9944711
1.0005877
1.0065515
1.0134327
1.0210786
1.0268894
1.0287244
1.0270424
1.0250545
1.0256661
1.0301006
1.0365231
1.0418752
1.0447806
1.0461569
1.0476861
1.0499798
1.0528853
1.0559436
1.0582373
1.0599195
1.0622132
1.0652715
1.0680239
1.069859
1.0713881
1.0727643
1.0742935
1.0755168
1.0767401
1.0785751
1.0811749
1.0837743
1.086221
1.088056
1.0897381
1.0921848
1.0952431
1.0984544
1.1021243
1.106406
1.1109935
1.1148164
1.1180277
1.1218506
1.1259793
1.1293435
1.1311785
1.1322489
1.1345427
1.1386714
1.1443293
1.1507517
1.1557981
1.1585506
1.159774
1.1605384
1.1623734
1.1672667
1.175983
1.1857697
1.1928039
1.196168
1.1986146
1.2022847
1.207331
1.21253
1.2169646
1.2204816
1.2233871
1.2270572
1.2324092
1.2386788
1.2434192
1.2460189
1.2490772
1.2553467
1.2637571
1.27125
1.2767551
1.2821071
1.2888354
1.2957166
1.3012216
1.3056563
1.3110083
1.3177366
1.3250766
1.331652
1.3374628
1.3432736
1.350002
1.3576478
1.3651407
1.3721749
1.3796679
1.3879254
1.395877
1.4036757
1.4123919
1.4226373
1.43273
1.4414461
1.448939
1.4556673
1.4622427
1.4686652
1.4752406
1.481969
1.4885443
1.4951198
1.502001
1.509341
1.5169868
1.5249386
1.5324314
1.5396185
1.5466526
1.553228
1.5590389
1.5642381
1.5688256
1.5732601
1.5787652
1.5857993
1.5934451
1.6012439
1.6093484
1.6182175
1.6269338
1.6350384
1.6419196
1.6474247
1.652318
1.6582817
1.6653159
1.6726558
1.679843
1.6862655
1.6920762
1.6984987
1.7056857
1.7125671
1.718225
1.7232713
1.7301525
1.740245
1.7517136
1.7616533
1.7689933
1.7749571
1.7810737
1.787802
1.794989
1.8020232
1.8089044
1.8156327
1.822514
1.829854
1.8378057
1.8457572
1.8532503
1.8602844
1.8671657
1.8746586
1.882916
1.8914794
1.8988193
1.9047831
1.9102882
1.9165577
1.9243565
1.9329199
1.9410244
1.9477527
1.9531046
1.9584568
1.965185
1.9731368
1.9809356
1.9875108
1.9928629
1.998368
2.0049434
2.01106
2.0158005
2.019776
2.0242107
2.0289512
2.0336916
2.0387378
2.0443957
2.051124
2.05877
2.06611
2.0720737
2.0763552
2.0801783
2.084307
2.0881298
2.091494
2.0943997
2.0969992
2.1000574
2.1040332
2.108162
2.1119847
2.1155019
2.1187131
2.1222303
2.1269708
2.1327815
2.1388981
2.1453207
2.152355
2.1604593
2.16887
2.175904
2.1803384
2.1818678
2.1818678
2.1818678
2.1817148
2.181409
2.181256
2.1801856
2.1778917
2.17621
2.1788094
2.1858435
2.1936424
2.1980767
2.1982298
2.1970065
2.196395
2.194254
2.1879845
2.1786566
2.1705518
2.1656587
2.1618357
2.156025
2.1479204
2.139357
2.1330874
2.1291115
2.125136
2.1187131
2.1092324
2.0982225
2.0873654
2.076508
2.0639691
2.0503595
2.0387378
2.0313978
2.0263517
2.0199292
2.0113657
2.0021908
1.9940863
1.987358
1.9806297
1.972984
1.9645734
1.9569277
1.9500463
1.9425534
1.9338372
1.9257327
1.9209923
1.9193101
1.9174751
1.9133465
1.9072298
1.9014189
1.8971373
1.893926
1.8905618
1.8864331
1.8819985
1.877564
1.8719062
1.8633428
1.8526386
1.8423932
1.8345944
1.829854
1.8290894
1.8323008
1.8378057
1.8431578
1.8469806
1.8494273
1.8504977
1.8503448
1.8492744
1.8469806
1.8428519
1.8371941
1.8304657
1.8226669
1.8144094
1.8067635
1.8003412
1.795142
1.7908603
1.7871903
1.7832146
1.7790858
1.7746512
1.7703695
1.7660879
1.7615004
1.7564541
1.7501845
1.7429975
1.7355045
1.7283175
1.7214363
1.7153196
1.7095088
1.7041566
1.6995691
1.6955932
1.6920762
1.6891708
1.6873358
1.6868771
1.6870301
1.6862655
1.6841246
1.6801487
1.6751026
1.6689858
1.6624104
1.6555293
1.6492597
1.6443664
1.641155
1.6391672
1.6377909
1.6368734
1.6365675
1.6368734
1.6379439
1.6390142
1.6402376
1.6410022
1.6408492
1.6396259
1.637638
1.6353441
1.6332034
1.6313684
1.6292275
1.6270866
1.6252517
1.6241813
1.6234167
1.622805
1.6220405
1.6217346
1.6220405
1.6221933
1.62097
1.619288
1.6183705
1.6183705
1.6177589
1.6159239
1.6133243
1.6107247
1.608431
1.6062901
1.6039963
1.6015496
1.5986443
1.595586
1.5923747
1.5885518
1.5839642
1.5795298
1.5757067
1.5718839
1.5677551
1.5646968
1.5636264
1.5637792
1.5633205
1.5602622
1.5542984
1.5469584
1.5411477
1.5374777
1.5341135
1.5301377
1.5257031
1.5217272
1.5185161
1.5153047
1.5120935
1.509188
1.5065886
1.5036832
1.5000131
1.4954257
1.4908382
1.4864035
1.4824277
1.4784518
1.4746289
1.470959
1.4671361
1.4634662
1.4597961
1.4562789
1.4529148
1.4495506
1.4454219
1.4406815
1.4356352
1.4307419
1.426766
1.4237077
1.421567
1.419579
1.4166735
1.4122391
1.4062753
1.3996999
1.3931245
1.3867021
1.3804324
1.3747745
1.370187
1.3668228
1.3643762
1.3620824
1.3599415
1.3581066
1.3558128
1.3524487
1.3480141
1.342662
1.3370042
1.3314991
1.3266058
1.3218654
1.317125
1.3125374
1.3087146
1.3050445
1.3013746
1.2975516
1.29327
1.2888354
1.284095
1.2795075
1.2750729
1.2704854
1.2662038
1.2620751
1.2577934
1.2535117
1.2493829
1.2454072
1.2414314
1.2374555
1.2334796
1.2293508
1.225375
1.221705
1.218035
1.2142122
1.2100835
1.2061076
1.2022847
1.1984618
1.1947918
1.1914276
1.1882163
1.1850051
1.181641
1.1784296
1.1752185
1.1718543
1.1683372
1.1646672
1.1608443
1.1568685
1.1531985
1.1498343
1.146623
1.1435647
1.1403534
1.1372952
1.1345427
1.1316372
1.1288847
1.1259793
1.122921
1.1200155
1.1168044
1.1134402
1.1100761
1.1068647
1.1039593
1.101054
1.0979956
1.0949373
1.0920318
1.0888207
1.0853035
1.0819393
1.0787282
1.0758227
1.0730702
1.0704707
1.067871
1.0652715
1.062519
1.0597664
1.0568612
1.0542614
1.0518148
1.0495211
1.0467685
1.0437102
1.0406519
1.0382053
1.0359114
1.0334648
1.0305594
1.0273483
1.0247486
1.0223019
1.0193965
1.0161853
1.013127
1.0103744
1.0080807
1.0056341
1.0030344
0.99997604
0.9967649
0.9943182
0.9926361
0.99141276
0.9897307
0.98728406
0.9845315
0.98177904
0.9791795
0.976427
0.97382736
0.9712278
0.9687812
0.9663345
0.96373487
0.9609824
0.9585357
0.9571595
0.956242
0.9551715
0.9534895
0.95088995
0.9476787
0.9443145
0.94095033
0.9372803
0.9337633
0.93070495
0.9282583
0.92627037
0.9244354
0.9229062
0.92137706
0.9203066
0.919542
0.9186245
0.9172483
0.9148016
0.9118962
0.90883785
0.90577954
0.90272117
0.8998158
0.89721626
0.8947696
0.8926287
0.89079374
0.88895875
0.8875825
0.8865121
0.88544166
0.8839125
0.88161874
0.8787133
0.87550205
0.8725967
0.8704558
0.8684679
0.8666329
0.8647979
0.86326873
0.8618925
0.8605163
0.8592929
0.8579167
0.85638756
0.85470545
0.8527175
0.85027087
0.8476713
0.84553045
0.84384835
0.8423192
0.84109586
0.8395667
0.8383434
0.8375788
0.8366613
0.83559084
0.8342146
0.8323796
0.83069754
0.8291684
0.827945
0.82672167
0.8253455
0.82396924
0.82228714
0.820758
0.81968755
0.818923
0.8184642
0.81739384
0.81571174
0.81402963
0.8125005
0.81127715
0.81051254
0.809748
0.80821884
0.8063838
0.8045488
0.8033255
0.802408
0.8014905
0.8001142
0.7982792
0.7961384
0.7943034
0.79338586
0.7923155
0.79017466
0.7874222
0.7846697
0.78268176
0.7809997
0.7793176
0.7774826
0.7759534
0.7747301
0.7741184
0.77350676
0.77258927
0.7716718
0.77044845
0.7689193
0.76739013
0.76616675
0.76524925
0.76433176
0.76295555
0.7614263
0.7600501
0.7591326
0.75821507
0.75683886
0.7548509
0.7531688
0.7522513
0.7519455
0.751181
0.7499576
0.74812263
0.7467464
0.7459818
0.745676
0.7447585
0.7430764
0.74093556
0.7394064
0.73879474
0.73879474
0.73833597
0.7372656
0.7358893
0.7351247
0.7348189
0.73451304
0.7337485
0.73252517
0.7313018
0.73053724
0.73007846
0.7293139
0.72824347
0.727326
0.7268672
0.72656137
0.7264085
0.72656137
0.7267143
0.7267143
0.72610265
0.7248793
0.72350305
0.72273844
0.7222797
0.7215151
0.7202918
0.7192214
0.7184568
0.71784514
0.71692765
0.7158572
0.71463394
0.7134106
0.71295184
0.7123402
0.71065813
0.7079056
0.70545894
0.70454144
0.7043885
0.70408267
0.7030123
0.7014831
0.6999539
0.6987306
0.6973544
0.6956723
0.6938373
0.69230807
0.69093186
0.6898614
0.68879104
0.6877206
0.6864973
0.68527395
0.6838977
0.68267435
0.68099225
0.67915726
0.6770165
0.6748756
0.6730406
0.6716644
0.670594
0.6692177
0.6673827
0.6653948
0.66371274
0.6626423
0.6617248
0.6605015
0.6588194
0.6569844
0.65545523
0.65407896
0.65285563
0.65147936
0.65010315
0.6490327
0.6478094
0.6464331
0.6450569
0.6435277
0.6421515
0.64077526
0.639399
0.63771695
0.63618773
0.6349644
0.633894
0.6326707
0.63083565
0.62900066
0.62731856
0.6257894
0.62426025
0.6227311
0.62120193
0.6195198
0.6179907
0.61600274
0.6140148
0.611874
0.610039
0.6086627
0.6074394
0.6060632
0.60438114
0.602852
0.6014757
0.6002524
0.59872323
0.59704113
0.595512
0.593677
0.59184194
0.59000695
0.5883249
0.5867957
0.5854195
0.5840432
0.58251405
0.58083194
0.57899696
0.57716197
0.57547987
0.5736449
0.5718099
0.5701278
0.5684457
0.56661075
0.56446993
0.5623291
0.5603412
0.5586591
0.5568241
0.555142
0.5537658
0.55269533
0.55131906
0.54917824
0.5470374
0.5450495
0.5432145
0.5415324
0.5396974
0.53816825
0.536792
0.5357216
0.5343453
0.5323574
0.53052247
0.5291462
0.5280758
0.5263937
0.5242529
0.522112
0.52042997
0.51920664
0.5181362
0.51660705
0.5144662
0.5124783
0.51094913
0.50957286
0.50789076
0.5063616
0.5049854
0.50406784
0.50299746
0.5016212
0.500092
0.49871576
0.49764535
0.49657494
0.4951987
0.49366957
0.49275208
0.4921404
0.49137583
0.49030542
0.48923498
0.48862332
0.4884704
0.4883175
0.48770583
0.48709416
0.48694125
0.48678833
0.48587084
0.48434165
0.4829654
0.48265958
0.48265958
0.48235375
0.48143625
0.47990707
0.47853082
0.47776625
0.4773075
0.47654292
0.4757783
0.47547248
0.47593123
0.47669584
0.47715458
0.47715458
0.4773075
0.47776625
0.478225
0.47791916
0.47669584
0.4756254
0.47501373
0.47440207
0.47348458
0.47226125
0.47164956
0.47180247
0.47210833
0.47180247
0.47088498
0.46996748
0.46935582
0.46950874
0.46981457
0.46996748
0.46966165
0.46935582
0.46889707
0.4681325
0.46706206
0.4664504
0.4661446
0.46568584
0.46476835
0.46400377
0.46369794
0.4633921
0.46278042
0.46186292
0.46109834
0.4607925
0.46048668
0.46018085
0.4597221
0.4595692
0.45911044
0.45834583
0.45758125
0.4569696
0.45635793
0.45528752
0.45421708
0.45375833
0.45375833
0.4534525
0.45222917
0.45100585
0.45024127
0.4497825
0.44932374
0.44855917
0.4476417
0.4467242
0.44626546
0.44611254
0.44534793
0.4441246
0.4430542
0.44259545
0.44244254
0.44183087
0.44091335
0.43984294
0.43907836
0.4386196
0.43877253
0.4386196
0.43770212
0.43647876
0.4358671
0.43602002
0.43602002
0.43525544
0.43464378
0.43464378
0.43525544
0.4357142
0.43556127
0.43525544
0.4347967
0.43464378
0.4349496
0.4347967
0.43433794
0.43372628
0.43342045
0.43342045
0.43342045
0.43342045
0.43372628
0.4340321
0.43464378
0.4349496
0.4347967
0.43433794
0.4340321
0.43433794
0.4347967
0.4349496
0.4347967
0.4347967
0.43510252
0.43556127
0.43602002
0.43602002
0.4358671
0.4358671
0.4357142
0.43525544
0.4349496
0.4347967
0.4347967
0.43464378
0.43464378
0.4347967
0.4349496
0.43510252
0.43510252
0.4349496
0.4347967
0.4347967
0.4347967
0.43464378
0.43449086
0.43449086
0.43449086
0.43449086
0.43449086
0.43464378
0.4347967
0.4347967
0.43464378
0.43449086
0.4340321
0.43372628
0.43357337
0.43342045
0.43311462
0.4329617
0.43326753
0.43342045
0.43342045
0.4329617
0.43265587
0.43265587
0.4328088
0.4329617
0.4328088
0.43250293
0.43235
0.43204418
0.43173835
0.43158543
0.4312796
0.43097377
0.43082085
0.43097377
0.43097377
0.43066794
0.4302092
0.42975044
0.42944464
0.42929173
0.4291388
0.4289859
0.42883298
0.4291388
0.4289859
0.42868006
0.4283742
0.4282213
0.42791545
0.42776254
0.4273038
0.42684504
0.4265392
0.4265392
0.42684504
0.42715088
0.42715088
0.42684504
0.4265392
0.4263863
0.4265392
0.4263863
0.42623338
0.42592755
0.42577463
0.42577463
0.42562172
0.42562172
0.42562172
0.4254688
0.4254688
0.4253159
0.42501006
0.4245513
0.4243984
0.4245513
0.4245513
0.4243984
0.4243984
0.4243984
0.4245513
0.42470422
0.4245513
0.4243984
0.42409256
0.42393962
0.42393962
0.42424548
0.42409256
0.42393962
0.4237867
0.42393962
0.4243984
0.4243984
0.42409256
0.42363378
0.42363378
0.42363378
0.42363378
0.42332795
0.42302212
0.4227163
0.42256337
0.42241046
0.42210463
0.42149296
0.42118713
0.42134005
0.42164588
0.4217988
0.42164588
0.42118713
0.4208813
0.4207284
0.4208813
0.42118713
0.42134005
0.42118713
0.4207284
0.42042255
0.42026964
0.42026964
0.4199638
0.4198109
0.4198109
0.4198109
0.41950503
0.41904628
0.41889337
0.41904628
0.4191992
0.41889337
0.41858754
0.41843462
0.41874045
0.4193521
0.4198109
0.4199638
0.41950503
0.4191992
0.4191992
0.4191992
0.4193521
0.41904628
0.41858754
0.41782296
0.41690546
0.41598797
0.41552922
0.41568214
0.4162938
0.41659963
0.4162938
0.41583505
0.41568214
0.41568214
0.41568214
0.41568214
0.41552922
0.41568214
0.41614088
0.4162938
0.41614088
0.41568214
0.4152234
0.41491753
0.41491753
0.41507044
0.41507044
0.41507044
0.4147646
0.41430587
0.41415295
0.41583505
0.41782296
0.41705838
0.41400003
0.41155338
0.41140047
0.41247088
0.41338837
0.41338837
0.41231796
0.41140047
0.41094175
0.41124755
0.41155338
0.41140047
0.41109464
0.4107888
0.41094175
0.41124755
0.41140047
0.41124755
0.41124755
0.41124755
0.41124755
0.41124755
0.41124755
0.41109464
0.4107888
0.41033006
0.41033006
0.41048297
0.4106359
0.4107888
0.4106359
0.41048297
0.41033006
0.41002423
0.40956548
0.40910673
0.4088009
0.40864798
0.40834215
0.40803632
0.4077305
0.40742466
0.40742466
0.40757757
0.4077305
0.40757757
0.40757757
0.4077305
0.40757757
0.40742466
0.40711883
0.4069659
0.406813
0.40635422
0.40574256
0.40543672
0.40543672
0.40543672
0.4052838
0.40497798
0.40451923
0.40451923
0.40451923
0.40451923
0.40406048
0.40375465
0.40344882
0.40344882
0.40299007
0.4022255
0.4014609
0.4016138
0.4023784
0.40268424
0.40253133
0.4022255
0.40191963
0.40191963
0.40176672
0.4014609
0.40100214
0.40100214
0.40115505
0.40130797
0.40115505
0.40084922
0.4006963
0.40084922
0.40084922
0.40023756
0.3996259
0.39916715
0.39916715
0.39901423
0.39886132
0.3985555
0.39824966
0.3985555
0.39886132
0.39886132
0.3985555
0.3985555
0.39947298
0.4005434
0.40039048
0.39901423
0.3977909
0.39748505
0.3977909
0.397638
0.39748505
0.39733213
0.39733213
0.3970263
0.39717922
0.397638
0.397638
0.39687338
0.3961088
0.39565006
0.39534423
0.3951913
0.39488548
0.39442673
0.3941209
0.393968
0.39381507
0.39381507
0.39350924
0.39335632
0.39335632
0.39335632
0.39366215
0.393968
0.393968
0.39366215
0.3932034
0.39274463
0.39243883
0.39243883
0.392133
0.39182717
0.39136842
0.39090967
0.39045092
0.38968635
0.38907468
0.38876882
0.3886159
0.38831007
0.38815716
0.38785133
0.3876984
0.38739258
0.38739258
0.38708675
0.38678092
0.3864751
0.38632217
0.38601634
0.38586342
0.3857105
0.38540468
0.38509884
0.384793
0.38433424
0.38418132
0.3838755
0.38326383
0.382958
0.38265216
0.3820405
0.38127592
0.38066426
0.38051134
0.38035843
0.37989965
0.3794409
0.37913507
0.37882924
0.37867633
0.3783705
0.377453
0.37668842
0.3763826
0.37622967
0.37592384
0.37546507
0.37500632
0.3747005
0.37424174
0.3736301
0.37317136
0.3727126
0.37225387
0.3716422
0.3710305
0.37041885
0.36980718
0.36934844
0.3688897
0.36843094
0.3679722
0.36766636
0.36736053
0.36705467
0.366443
0.3662901
0.36613718
0.36598426
0.36583135
0.36567843
0.36506677
0.36414927
0.36323178
0.36246717
0.36246717
0.3626201
0.36231425
0.36154968
0.3607851
0.36002052
0.3597147
0.35925594
0.35864428
0.35787967
0.357268
0.35680926
0.35650343
0.35604468
0.35558596
0.35543305
0.35528013
0.3549743
0.35436264
0.3534451
0.35268053
0.35191596
0.3513043
0.3505397
0.34992805
0.34962222
0.34931636
0.34901053
0.3487047
0.34824595
0.34794012
0.34748137
0.34717554
0.3467168
0.3457993
0.34488177
0.3441172
0.34381136
0.34365845
0.34350553
0.34304678
0.34243512
0.34197637
0.34167054
0.34105888
0.3404472
0.3396826
0.33907095
0.33845928
0.3376947
0.33693016
0.33601263
0.33540097
0.3347893
0.3337189
0.33249557
0.3311193
0.3300489
0.32943723
0.32943723
0.32959014
0.32959014
0.3291314
0.32897848
0.32897848
0.32882556
0.32836682
0.32775515
0.32699054
0.32592013
0.3246968
0.32347348
0.32225013
0.32117972
0.32026222
0.31965056
0.3190389
0.31858015
0.3181214
0.31735682
0.31643933
0.31582767
0.31536892
0.3150631
0.3146043
0.31414557
0.31368682
0.31322807
0.31276932
0.31231058
0.3116989
0.31124017
0.31078142
0.3104756
0.31016973
0.3098639
0.30925223
0.30864057
0.307876
0.30680558
0.3052764
0.30359432
0.302371
0.30160642
0.30130056
0.30160642
0.30206516
0.30221808
0.30221808
0.30221808
0.30206516
0.30206516
0.3034414
0.3069585
0.31124017
0.3135339
0.3106285
0.3006889
0.28555018
0.27117604
0.2615423
0.2569548
0.25588438
0.2586369
0.26521227
0.2736227
0.28157437
0.28753808
0.29166684
0.295031
0.2976306
0.29793644
0.29472518
0.28860852
0.28233892
0.2782102
0.27591646
0.27346978
0.2701056
0.26643562
0.26414186
0.2633773
0.2632244
0.2632244
0.2632244
0.2636831
0.26505935
0.26689437
0.2690352
0.27071726
0.27148187
0.2716348
0.27102312
0.26964685
0.26750603
0.2644477
0.26093063
0.2578723
0.25557855
0.25374356
0.25190854
0.24992064
0.24869728
0.24869728
0.2505323
0.25297895
0.25496688
0.25573146
0.25542563
0.25450814
0.25282604
0.25114396
0.24930897
0.2477798
0.24640355
0.24456857
0.24258065
0.24105148
0.23998107
0.23967524
0.23998107
0.24013399
0.23967524
0.23906356
0.23891065
0.23891065
0.23875773
0.23829898
0.23768732
0.23692274
0.2356994
0.23432314
0.23309982
0.2320294
0.23126483
0.23065317
0.23050025
0.23065317
0.22958274
0.22790065
0.22652441
0.2256069
0.22514816
0.22438358
0.22316024
0.22193693
0.2208665
0.219949
0.21933733
0.21933733
0.21964318
0.219949
0.21949026
0.21826692
0.21643192
0.21474983
0.2135265
0.21306776
0.21322067
0.21337359
0.21337359
0.21337359
0.21260901
0.21138568
0.2097036
0.20832734
0.20771568
0.20756276
0.2069511
0.20603359
0.20526901
0.20496318
0.20526901
0.20496318
0.20389275
0.2022107
0.20083444
0.20037569
0.20022278
0.19976403
0.19915235
0.19854069
0.19823486
0.1976232
0.19655277
0.19563527
0.19517651
0.19517651
0.19517651
0.19471776
0.1939532
0.19288278
0.1921182
0.19150653
0.19074194
0.18967153
0.1886011
0.18783653
0.18737778
0.18722486
0.18691903
0.18630736
0.18538986
0.18493113
0.18447238
0.1838607
0.1827903
0.1820257
0.18171987
0.18126112
0.18049654
0.1792732
0.17789696
0.1765207
0.17529738
0.17437989
0.1736153
0.17315654
0.17330946
0.17346238
0.1736153
0.17330946
0.1726978
0.17208613
0.1717803
0.17147447
0.17116863
0.17070988
0.17025113
0.17009822
0.17040405
0.17025113
0.16872196
0.16673405
0.16596948
0.16642822
0.16673405
0.16627531
0.16551073
0.1652049
0.1652049
0.1652049
0.16489907
0.16413447
0.16321698
0.16245238
0.16199364
0.16199364
0.16184072
0.16153489
0.16077031
0.15939406
0.15832365
0.15786488
0.1580178
0.15893531
0.16031155
0.16138197
0.16199364
0.16229947
0.16229947
0.16199364
0.16138197
0.1606174
0.16015863
0.1598528
0.15924114
0.15847656
0.1580178
0.15817073
0.15847656
0.15862948
0.15862948
0.15832365
0.1580178
0.1580178
0.15786488
0.15771198
0.15771198
0.15817073
0.1587824
0.15893531
0.1587824
0.15832365
0.15817073
0.15847656
0.15893531
0.15954697
0.1598528
0.16000572
0.16015863
0.16031155
0.16046448
0.16046448
0.16015863
0.15969989
0.15924114
0.15908822
0.15939406
0.16015863
0.16092323
0.16153489
0.16199364
0.16245238
0.16291115
0.16352281
0.16382864
0.16398156
0.16428739
0.1644403
0.1644403
0.1644403
0.16459322
0.16505198
0.1652049
0.1652049
0.1652049
0.16535781
0.16566364
0.16596948
0.16596948
0.16581656
0.16566364
0.16551073
0.16566364
0.16612239
0.16688697
0.16749863
0.16765155
0.16765155
0.16765155
0.16795738
0.16856904
0.16933364
0.17009822
0.17055696
0.1708628
0.17116863
0.17147447
0.1717803
0.17223905
0.17285071
0.17346238
0.17376822
0.17422697
0.17483863
0.1754503
0.17575614
0.17606197
0.17636779
0.17682654
0.17728528
0.17804988
0.17896737
0.17973195
0.1800378
0.18034363
0.18080238
0.18141404
0.1820257
0.1827903
0.18370779
0.18447238
0.18508404
0.18538986
0.18584861
0.18676612
0.18783653
0.18890695
0.18982445
0.19043611
0.19089486
0.1912007
0.19165945
0.19257694
0.19364737
0.19471776
0.19548236
0.19609402
0.19655277
0.19701152
0.1976232
0.19792902
0.19823486
0.19884652
0.19991694
0.20129319
0.20266944
0.20389275
0.20465735
0.20496318
0.20496318
0.20496318
0.20496318
0.20465735
0.20450443
0.20481026
0.20557484
0.20679818
0.20817442
0.20924485
0.2097036
0.21016234
0.21077402
0.21138568
0.2115386
0.21123277
0.21092694
0.21107985
0.2115386
0.21199735
0.21276192
0.2135265
0.214444
0.21551442
0.21643192
0.2171965
0.21780817
0.21826692
0.21826692
0.21826692
0.21796109
0.21796109
0.21841983
0.21964318
0.22056067
0.22101942
0.22132525
0.22193693
0.22270149
0.22346607
0.22392483
0.22377191
0.22377191
0.22361898
0.22331315
0.22300732
0.2228544
0.22331315
0.22392483
0.2245365
0.22545399
0.2263715
0.22698316
0.22713608
0.22698316
0.22683024
0.22652441
0.22652441
0.22667733
0.22728899
0.2282065
0.22881816
0.229124
0.22958274
0.2301944
0.23080608
0.23141773
0.23172356
0.23187648
0.23187648
0.2320294
0.23264107
0.23309982
0.23340565
0.2338644
0.23447606
0.23508774
0.2356994
0.23615815
0.2366169
0.23722857
0.23784024
0.23829898
0.2384519
0.23829898
0.23814607
0.23814607
0.23814607
0.23829898
0.23891065
0.23982815
0.24059273
0.24105148
0.2412044
0.2412044
0.24105148
0.24074565
0.24074565
0.24105148
0.2421219
0.24319232
0.24426274
0.24472149
0.24456857
0.24395691
0.24349815
0.24334523
0.24349815
0.243804
0.24410982
0.24472149
0.24563897
0.24655646
0.24732104
0.2477798
0.24839146
0.24869728
0.24869728
0.24869728
0.24869728
0.24869728
0.24839146
0.24808563
0.24808563
0.24854437
0.24915606
0.24946189
0.24930897
0.24900314
0.24854437
0.24808563
0.24747396
0.24686229
0.24655646
0.24686229
0.24716812
0.24732104
0.24747396
0.2477798
0.24808563
0.24854437
0.24900314
0.2488502
0.2477798
0.24655646
0.2459448
0.24609771
0.24625063
0.24625063
0.24625063
0.24655646
0.24716812
0.24793272
0.24854437
0.2488502
0.24869728
0.24854437
0.24854437
0.2488502
0.24915606
0.24946189
0.2496148
0.24976772
0.25022647
0.25083813
0.2514498
0.2514498
0.2514498
0.25129688
0.2516027
0.25175563
0.2514498
0.25114396
0.25083813
0.25083813
0.25099105
0.2514498
0.25190854
0.2523673
0.25297895
0.25389647
0.25481397
0.25527272
0.25481397
0.25389647
0.25297895
0.2523673
0.2523673
0.25267312
0.25297895
0.25328478
0.25343773
0.25389647
0.2542023
0.25435522
0.2542023
0.25389647
0.25389647
0.2542023
0.25481397
0.25527272
0.25542563
0.25557855
0.2560373
0.25634313
0.25649604
0.25649604
0.25634313
0.2560373
0.25573146
0.25557855
0.25542563
0.25542563
0.25557855
0.2560373
0.25649604
0.2571077
0.2578723
0.25833106
0.25833106
0.25848398
0.25848398
0.25833106
0.25817814
0.25802523
0.25817814
0.25833106
0.2587898
0.25940147
0.26001313
0.26031896
0.2606248
0.2607777
0.26093063
0.26093063
0.26093063
0.26108354
0.26138937
0.2615423
0.2616952
0.2615423
0.2616952
0.26215398
0.26261273
0.26276565
0.26276565
0.26276565
0.26261273
0.26261273
0.26261273
0.26261273
0.26291856
0.2632244
0.2636831
0.26383603
0.26414186
0.26414186
0.26414186
0.26414186
0.26398894
0.26398894
0.26398894
0.26414186
0.26414186
0.26414186
0.26429477
0.26429477
0.2646006
0.26490644
0.26505935
0.26521227
0.26521227
0.26521227
0.26536518
0.2655181
0.2655181
0.2655181
0.26536518
0.26505935
0.26490644
0.26490644
0.26505935
0.26521227
0.26490644
0.2644477
0.26414186
0.2644477
0.26521227
0.26536518
0.26490644
0.2646006
0.26490644
0.26490644
0.2644477
0.26383603
0.2633773
0.2633773
0.2633773
0.26353022
0.26353022
0.2633773
0.26307148
0.26276565
0.26261273
0.26276565
0.26291856
0.26261273
0.2623069
0.2623069
0.2616952
0.25909564
0.25573146
0.25496688
0.25848398
0.26215398
0.2616952
0.25771937
0.25573146
0.25817814
0.26215398
0.2636831
0.26307148
0.26353022
0.26582393
0.2681177
0.2690352
0.26934102
0.26888227
0.26674145
0.2632244
0.26016605
0.25848398
0.25756645
0.25664896
0.25588438
0.25664896
0.25924855
0.2623069
0.26383603
0.2632244
0.26093063
0.25817814
0.2561902
0.25542563
0.25573146
0.2561902
0.25680187
0.25741354
0.25802523
0.25802523
0.2578723
0.25771937
0.25756645
0.25756645
0.2578723
0.25817814
0.25802523
0.25771937
0.25756645
0.25741354
0.25756645
0.25756645
0.25756645
0.25771937
0.25802523
0.25802523
0.25726062
0.25649604
0.2560373
0.2560373
0.2561902
0.25634313
0.25634313
0.2560373
0.25557855
0.25542563
0.25573146
0.2561902
0.25649604
0.25634313
0.2561902
0.25588438
0.25527272
0.25466105
0.2540494
0.25389647
0.25359064
0.25328478
0.25282604
0.2525202
0.2523673
0.25221437
0.25206146
0.25175563
0.25129688
0.25083813
0.2505323
0.25037938
0.25007355
0.24976772
0.24946189
0.24930897
0.24946189
0.2496148
0.24946189
0.24930897
0.24900314
0.24869728
0.24823855
0.24793272
0.2477798
0.2477798
0.2477798
0.2477798
0.24747396
0.24716812
0.24701521
0.24701521
0.24655646
0.2459448
0.24533312
0.2448744
0.24472149
0.24472149
0.24441566
0.24395691
0.24349815
0.24288648
0.24242774
0.24227482
0.24196899
0.24181607
0.24196899
0.24196899
0.24196899
0.24166316
0.24105148
0.24059273
0.23998107
0.23952232
0.23906356
0.2384519
0.23784024
0.23738149
0.23707566
0.23692274
0.23676981
0.23646398
0.23615815
0.2356994
0.2356994
0.23600523
0.23600523
0.23508774
0.23309982
0.23080608
0.22973566
0.2301944
0.23248814
0.23554648
0.23692274
0.23371148
0.22790065
0.22407775
0.22438358
0.22713608
0.22942983
0.22958274
0.22835942
0.22728899
0.22652441
0.22575982
0.22499524
0.22438358
0.22438358
0.22484232
0.22514816
0.22468941
0.22361898
0.22224274
0.22117233
0.22056067
0.219949
0.21933733
0.21872567
0.21872567
0.21949026
0.22071359
0.22132525
0.2208665
0.219949
0.21964318
0.21964318
0.21872567
0.21734942
0.21612608
0.21582025
0.21643192
0.21689066
0.21689066
0.21643192
0.21582025
0.2153615
0.21520859
0.21520859
0.21505567
0.214444
0.2135265
0.21322067
0.2135265
0.21367942
0.21337359
0.21260901
0.21230318
0.21199735
0.21169151
0.21138568
0.21123277
0.21169151
0.21230318
0.21245609
0.21230318
0.21215026
0.21169151
0.21077402
0.2097036
0.2087861
0.20817442
0.20771568
0.20740984
0.20740984
0.20756276
0.20756276
0.20771568
0.2080215
0.20848027
0.20893902
0.20863318
0.20817442
0.20740984
0.2069511
0.20649235
0.20588067
0.20542192
0.20496318
0.20465735
0.20435151
0.20404567
0.2041986
0.2041986
0.20389275
0.20343402
0.20282236
0.20205778
0.20175193
0.20159902
0.20159902
0.2014461
0.20114027
0.20098735
0.20114027
0.20098735
0.2005286
0.20022278
0.20006986
0.19991694
0.19945818
0.19899943
0.1986936
0.1986936
0.1986936
0.1986936
0.1986936
0.1986936
0.1986936
0.19838777
0.19808194
0.19792902
0.19808194
0.19808194
0.19792902
0.1976232
0.19716443
0.19701152
0.1968586
0.19670568
0.19639985
0.1959411
0.19563527
0.19532944
0.1950236
0.19487068
0.19471776
0.19456486
0.19425903
0.1939532
0.19380029
0.19380029
0.19364737
0.19334154
0.19272986
0.19242403
0.1921182
0.19181237
0.19150653
0.1912007
0.19074194
0.1902832
0.19013028
0.19013028
0.19043611
0.19089486
0.19104779
0.19058903
0.18997736
0.18967153
0.18982445
0.18967153
0.1893657
0.18905987
0.18875402
0.18875402
0.18905987
0.18951862
0.18951862
0.1893657
0.18890695
0.18814236
0.1875307
0.18722486
0.18737778
0.18768361
0.18798944
0.18829527
0.18875402
0.18921278
0.18997736
0.19058903
0.19089486
0.19074194
0.19043611
0.19013028
0.18982445
0.18982445
0.19043611
0.19104779
0.19150653
0.19165945
0.19181237
0.19181237
0.19165945
0.19165945
0.1921182
0.19257694
0.19288278
0.19288278
0.19257694
0.19242403
0.19227111
0.1921182
0.1921182
0.19242403
0.19272986
0.19303569
0.19318861
0.19318861
0.19334154
0.19318861
0.19303569
0.19303569
0.19334154
0.19334154
0.19318861
0.19318861
0.19318861
0.19349445
0.19364737
0.19380029
0.19380029
0.19364737
0.19380029
0.19410612
0.19425903
0.1939532
0.19380029
0.1939532
0.19410612
0.19410612
0.1939532
0.19364737
0.19380029
0.19410612
0.19441195
0.19425903
0.1939532
0.19380029
0.1939532
0.19410612
0.19410612
0.19380029
0.19349445
0.19334154
0.19349445
0.19380029
0.1939532
0.19380029
0.19364737
0.19364737
0.19380029
0.19410612
0.19425903
0.19410612
0.19410612
0.19425903
0.19456486
0.19487068
0.19548236
0.1959411
0.19578819
0.19563527
0.19563527
0.19563527
0.19563527
0.19578819
0.1959411
0.19578819
0.19578819
0.1959411
0.19639985
0.19655277
0.19655277
0.19655277
0.19670568
0.19670568
0.19655277
0.19639985
0.19639985
0.19655277
0.1968586
0.19701152
0.19716443
0.19731735
0.1976232
0.19777611
0.19777611
0.19777611
0.19808194
0.19838777
0.19854069
0.1986936
0.1986936
0.19899943
0.19930527
0.19930527
0.19930527
0.19930527
0.19976403
0.20022278
0.2005286
0.2005286
0.20037569
0.20037569
0.2005286
0.20083444
0.20114027
0.2014461
0.2014461
0.20129319
0.2014461
0.20175193
0.2022107
0.20251653
0.20251653
0.20236361
0.2022107
0.2022107
0.20236361
0.20282236
0.20312819
0.20312819
0.20297527
0.20297527
0.20297527
0.20297527
0.20266944
0.20266944
0.20282236
0.20312819
0.2032811
0.20312819
0.20282236
0.20266944
0.20282236
0.20297527
0.20282236
0.20266944
0.20266944
0.20297527
0.20312819
0.2032811
0.20312819
0.20312819
0.2032811
0.20343402
0.20343402
0.2032811
0.20312819
0.20282236
0.20282236
0.20282236
0.20282236
0.20266944
0.20266944
0.20266944
0.20282236
0.20282236
0.20251653
0.20205778
0.20190485
0.20175193
0.20159902
0.20129319
0.20129319
0.20159902
0.20175193
0.2014461
0.20114027
0.20083444
0.20068152
0.20068152
0.20068152
0.20068152
0.2005286
0.20037569
0.20037569
0.2005286
0.20037569
0.20006986
0.1996111
0.19945818
0.1996111
0.19976403
0.19976403
0.19945818
0.19899943
0.1986936
0.19854069
0.19854069
0.19838777
0.19823486
0.19823486
0.19838777
0.19823486
0.19792902
0.19777611
0.19792902
0.19792902
0.19792902
0.1976232
0.19747026
0.19731735
0.19716443
0.19731735
0.19731735
0.19701152
0.1968586
0.19701152
0.19701152
0.19701152
0.1968586
0.19655277
0.19639985
0.19639985
0.19655277
0.19655277
0.19639985
0.19624694
0.19624694
0.19639985
0.19670568
0.19639985
0.19578819
0.19548236
0.19563527
0.1959411
0.1959411
0.19578819
0.19548236
0.19548236
0.19548236
0.19548236
0.19548236
0.19548236
0.19532944
0.19532944
0.19548236
0.19548236
0.19532944
0.19532944
0.19548236
0.19563527
0.19563527
0.19548236
0.19532944
0.19517651
0.19532944
0.19532944
0.19532944
0.19517651
0.19517651
0.1950236
0.19517651
0.19532944
0.19532944
0.19517651
0.1950236
0.1950236
0.19517651
0.19548236
0.19578819
0.19548236
0.19487068
0.19425903
0.19410612
0.19425903
0.19441195
0.19425903
0.19425903
0.19441195
0.19441195
0.1939532
0.19349445
0.19318861
0.19318861
0.19318861
0.19288278
0.19257694
0.19242403
0.19227111
0.1921182
0.19196528
0.19165945
0.19150653
0.19150653
0.19150653
0.1912007
0.19089486
0.19058903
0.1902832
0.1902832
0.19043611
0.19013028
0.18967153
0.18921278
0.1893657
0.18967153
0.18982445
0.18967153
0.18951862
0.1893657
0.18905987
0.1886011
0.18829527
0.18814236
0.18814236
0.18814236
0.18814236
0.18814236
0.18814236
0.18783653
0.1875307
0.1875307
0.18737778
0.18707195
0.18676612
0.18646027
0.18676612
0.18707195
0.18722486
0.18707195
0.18676612
0.1866132
0.18630736
0.18600152
0.18600152
0.18600152
0.18584861
0.18554278
0.18538986
0.18523696
0.18508404
0.18508404
0.18523696
0.1856957
0.1856957
0.1856957
0.18538986
0.18508404
0.18477821
0.18477821
0.18508404
0.18523696
0.18523696
0.18508404
0.18477821
0.18477821
0.1846253
0.18447238
0.18447238
0.18493113
0.18523696
0.18523696
0.18477821
0.18447238
0.18493113
0.18554278
0.18584861
0.18584861
0.18554278
0.18538986
0.18523696
0.18554278
0.18600152
0.18630736
0.18646027
0.18676612
0.18691903
0.18691903
0.18676612
0.1866132
0.18676612
0.18691903
0.18691903
0.18707195
0.18737778
0.1875307
0.18783653
0.18814236
0.18844819
0.18890695
0.18951862
0.18997736
0.18997736
0.18997736
0.1902832
0.19074194
0.19135362
0.19181237
0.19227111
0.19272986
0.19303569
0.19334154
0.19349445
0.19364737
0.19380029
0.19410612
0.19441195
0.19456486
0.1950236
0.19532944
0.19563527
0.19578819
0.19639985
0.19701152
0.19731735
0.19747026
0.1976232
0.19792902
0.19838777
0.1986936
0.19899943
0.19930527
0.19991694
0.2005286
0.20114027
0.2014461
0.20159902
0.20159902
0.20175193
0.2022107
0.20297527
0.20373985
0.2041986
0.20450443
0.20496318
0.20572776
0.20633943
0.2069511
0.20725693
0.20756276
0.20771568
0.2080215
0.20863318
0.20924485
0.20939776
0.20924485
0.20909193
0.20924485
0.20939776
0.20985651
0.21123277
0.21306776
0.21505567
0.21673775
0.21826692
0.21979609
0.2208665
0.2208665
0.21964318
0.21750234
0.21505567
0.21291485
0.2115386
0.21046817
0.20955068
0.20909193
0.20939776
0.21107985
0.2135265
0.21582025
0.21857275
0.22147816
0.22392483
0.22530107
0.2256069
0.22530107
0.22484232
0.22423066
0.22331315
0.22224274
0.22147816
0.22101942
0.2208665
0.22101942
0.22163108
0.22224274
0.22300732
0.22407775
0.22514816
0.22591273
0.22591273
0.22545399
0.22499524
0.22514816
0.22545399
0.2256069
0.22575982
0.22606567
0.2263715
0.22698316
0.2274419
0.22774774
0.22774774
0.22759482
0.22728899
0.22698316
0.22667733
0.22652441
0.22698316
0.22790065
0.22866525
0.22942983
0.2301944
0.23111191
0.23187648
0.23248814
0.23279399
0.23309982
0.23309982
0.2329469
0.23279399
0.2329469
0.23309982
0.23340565
0.2338644
0.23432314
0.2347819
0.23539357
0.23615815
0.23676981
0.23722857
0.23722857
0.2375344
0.23814607
0.23860481
0.23875773
0.23875773
0.23875773
0.23921649
0.23982815
0.2402869
0.24043982
0.24043982
0.24043982
0.24074565
0.24135733
0.24166316
0.24135733
0.24105148
0.24089856
0.24135733
0.2421219
0.2430394
0.24365108
0.24395691
0.24441566
0.24502732
0.24563897
0.2459448
0.2459448
0.2459448
0.2459448
0.24609771
0.24609771
0.24579188
0.24579188
0.24625063
0.24701521
0.24808563
0.24900314
0.24930897
0.24946189
0.2496148
0.24992064
0.24976772
0.24930897
0.24900314
0.24915606
0.2496148
0.24992064
0.24976772
0.2496148
0.2496148
0.24992064
0.2505323
0.25114396
0.2514498
0.2516027
0.25175563
0.25206146
0.25267312
0.25313187
0.25343773
0.25374356
0.25389647
0.25389647
0.25389647
0.25389647
0.2542023
0.25435522
0.25435522
0.25435522
0.25450814
0.25481397
0.25527272
0.25542563
0.25557855
0.25557855
0.25557855
0.2560373
0.25664896
0.2569548
0.25726062
0.25741354
0.25756645
0.25802523
0.25833106
0.25833106
0.25802523
0.25756645
0.25771937
0.25802523
0.25833106
0.25833106
0.25817814
0.25802523
0.25817814
0.25848398
0.2586369
0.2586369
0.25848398
0.2586369
0.25894272
0.25940147
0.2597073
0.2597073
0.2597073
0.25986022
0.26001313
0.26016605
0.26031896
0.26031896
0.26031896
0.26031896
0.26047188
0.2607777
0.26108354
0.26108354
0.26108354
0.26123646
0.2616952
0.26200104
0.26200104
0.26184812
0.2615423
0.2615423
0.2616952
0.26184812
0.26215398
0.2624598
0.26261273
0.26291856
0.26307148
0.26307148
0.2632244
0.2632244
0.2632244
0.2632244
0.26307148
0.26307148
0.26307148
0.2632244
0.26307148
0.2632244
0.2636831
0.26398894
0.26398894
0.26398894
0.26383603
0.26398894
0.26414186
0.26429477
0.2644477
0.2644477
0.26429477
0.2644477
0.26475352
0.26490644
0.26490644
0.26475352
0.26490644
0.26490644
0.26505935
0.26521227
0.26521227
0.26521227
0.26536518
0.2655181
0.265671
0.26597685
0.26612976
0.26628268
0.26643562
0.26658854
0.26643562
0.26643562
0.26643562
0.26658854
0.26658854
0.26658854
0.26674145
0.26689437
0.2670473
0.2670473
0.2672002
0.2672002
0.26750603
0.26781186
0.2681177
0.26842353
0.26842353
0.2682706
0.2682706
0.2681177
0.2681177
0.2682706
0.2682706
0.2682706
0.2682706
0.26857644
0.26872936
0.26888227
0.2691881
0.26949394
0.26949394
0.26934102
0.2690352
0.26888227
0.26888227
0.26888227
0.2690352
0.2691881
0.26979977
0.27071726
0.27117604
0.2708702
0.26979977
0.2690352
0.26872936
0.26857644
0.26842353
0.26842353
0.26888227
0.26995268
0.27056435
0.2708702
0.2708702
0.27056435
0.2701056
0.26934102
0.26842353
0.26765895
0.26750603
0.26735312
0.2672002
0.26674145
0.26658854
0.26674145
0.26674145
0.26658854
0.26612976
0.26597685
0.26612976
0.26612976
0.26582393
0.2655181
0.26521227
0.26490644
0.26475352
0.26429477
0.26398894
0.26414186
0.26429477
0.26414186
0.26383603
0.26353022
0.2636831
0.2636831
0.26307148
0.2624598
0.26215398
0.26215398
0.26215398
0.26184812
0.2615423
0.2615423
0.26200104
0.2623069
0.2623069
0.26184812
0.26138937
0.26093063
0.2606248
0.26047188
0.26031896
0.26016605
0.26001313
0.25986022
0.25940147
0.25909564
0.25909564
0.25909564
0.2587898
0.25817814
0.25771937
0.25771937
0.25771937
0.25726062
0.25649604
0.2560373
0.25588438
0.2560373
0.25588438
0.25527272
0.25466105
0.2540494
0.2540494
0.2540494
0.25374356
0.25328478
0.25297895
0.2525202
0.25206146
0.2514498
0.25068521
0.25007355
0.24976772
0.2496148
0.24930897
0.24900314
0.24839146
0.24793272
0.2477798
0.24732104
0.24686229
0.24640355
0.24579188
0.24533312
0.24502732
0.24472149
0.24410982
0.24334523
0.24258065
0.2421219
0.24166316
0.24105148
0.24043982
0.23967524
0.23921649
0.23875773
0.2384519
0.23784024
0.23707566
0.23631106
0.23585232
0.23539357
0.2347819
0.23417023
0.2338644
0.23355857
0.23309982
0.23248814
0.23187648
0.23157065
0.23111191
0.23065317
0.22988857
0.229124
0.22835942
0.22790065
0.22759482
0.22698316
0.2263715
0.22575982
0.22545399
0.22484232
0.22407775
0.22331315
0.22270149
0.22208984
0.22147816
0.22071359
0.219949
0.21918441
0.21857275
0.218114
0.21750234
0.21689066
0.216279
0.21582025
0.21551442
0.21505567
0.214444
0.21383233
0.21337359
0.21306776
0.21260901
0.21184443
0.21123277
0.21107985
0.21077402
0.21016234
0.20909193
0.2080215
0.20740984
0.20725693
0.20679818
0.2061865
0.20526901
0.20481026
0.20465735
0.20435151
0.20404567
0.20358694
0.2032811
0.20297527
0.20266944
0.20236361
0.20205778
0.20190485
0.20190485
0.20190485
0.20159902
0.20114027
0.20068152
0.20037569
0.20037569
0.20037569
0.20006986
0.19976403
0.19930527
0.19899943
0.19884652
0.1986936
0.19884652
0.19884652
0.19899943
0.19884652
0.19854069
0.19854069
0.1986936
0.1986936
0.19854069
0.19854069
0.19854069
0.19884652
0.19930527
0.19930527
0.19930527
0.19930527
0.19945818
0.19991694
0.20022278
0.20022278
0.20037569
0.20068152
0.20098735
0.20159902
0.2022107
0.20282236
0.20312819
0.20343402
0.20373985
0.2041986
0.20496318
0.20572776
0.20649235
0.20725693
0.2080215
0.20863318
0.20924485
0.2097036
0.21031526
0.21107985
0.21184443
0.21276192
0.21367942
0.214444
0.21490274
0.2153615
0.21597317
0.21673775
0.21765526
0.21857275
0.21918441
0.21964318
0.22010192
0.22071359
0.22163108
0.22239566
0.2228544
0.22331315
0.22392483
0.2245365
0.22514816
0.2256069
0.22591273
0.2263715
0.22713608
0.22805357
0.22897108
0.22988857
0.23080608
0.23141773
0.2320294
0.23264107
0.23340565
0.23401731
0.23447606
0.23524065
0.23600523
0.23676981
0.2375344
0.23814607
0.23875773
0.2393694
0.23982815
0.2402869
0.24089856
0.24135733
0.24181607
0.24227482
0.24288648
0.24365108
0.24441566
0.24502732
0.24548604
0.24609771
0.24686229
0.24793272
0.2488502
0.24976772
0.25068521
0.2514498
0.25206146
0.25282604
0.25343773
0.2542023
0.2551198
0.2560373
0.25680187
0.25756645
0.25833106
0.25909564
0.26001313
0.26093063
0.26200104
0.26307148
0.26414186
0.26505935
0.265671
0.26643562
0.26735312
0.26796478
0.2681177
0.26888227
0.27056435
0.27224645
0.27301103
0.2728581
0.2728581
0.27301103
0.2736227
0.27438727
0.27515185
0.27561063
0.2763752
0.27698687
0.2774456
0.27805728
0.27866894
0.27897477
0.2791277
0.2792806
0.2800452
0.2809627
0.2818802
0.28233892
0.28295058
0.28371516
0.28432685
0.28447977
0.2847856
0.28524435
0.28555018
0.28555018
0.28539726
0.28509143
0.28463268
0.28432685
0.28417394
0.28417394
0.28417394
0.28432685
0.28447977
0.2849385
0.28539726
0.28555018
0.2857031
0.2857031
0.28600892
0.28631476
0.2866206
0.2866206
0.28631476
0.285856
0.285856
0.28600892
0.28616184
0.285856
0.28555018
0.28524435
0.28509143
0.28463268
0.28417394
0.28371516
0.28356224
0.28340933
0.2831035
0.28295058
0.28279766
0.28264475
0.28249183
0.28249183
0.28233892
0.282186
0.28203312
0.28203312
0.28203312
0.28203312
0.28172728
0.28142145
0.28126854
0.28142145
0.28157437
0.28142145
0.28126854
0.2809627
0.2809627
0.2809627
0.2809627
0.2809627
0.28065687
0.28050396
0.28065687
0.2809627
0.28126854
0.28142145
0.28142145
0.28157437
0.28172728
0.282186
0.28249183
0.28279766
0.2831035
0.28340933
0.28356224
0.28356224
0.28402102
0.28447977
0.28509143
0.28524435
0.28539726
0.2857031
0.28631476
0.2867735
0.28707933
0.28738517
0.28799683
0.28876144
0.2893731
0.28998476
0.29059643
0.29105517
0.29181975
0.29258433
0.29350185
0.29426643
0.29518393
0.29610142
0.296866
0.2974777
0.29808936
0.29900685
0.29992434
0.30099472
0.30191225
0.30282974
0.30390015
0.30481765
0.30573514
0.30634683
0.30726433
0.30833474
0.30955806
0.3106285
0.31124017
0.311546
0.31185183
0.31276932
0.31414557
0.3150631
0.31552184
0.3161335
0.317051
0.3179685
0.31888598
0.31965056
0.3201093
0.32041514
0.3208739
0.32117972
0.32133263
0.32133263
0.32148555
0.32179138
0.3219443
0.32179138
0.32148555
0.3210268
0.32072097
0.32056805
0.32026222
0.31980348
0.31965056
0.31934473
0.31888598
0.31827432
0.3179685
0.31766266
0.31750974
0.3172039
0.31674516
0.3161335
0.31536892
0.31475726
0.3146043
0.31475726
0.31491017
0.3146043
0.31322807
0.3116989
0.31078142
0.3104756
0.31016973
0.30955806
0.30864057
0.30772308
0.3069585
0.30634683
0.3054293
0.3043589
0.3034414
0.30267683
0.30206516
0.30130056
0.3003831
0.2994656
0.29870102
0.29793644
0.29717186
0.29625434
0.29518393
0.29426643
0.29350185
0.29258433
0.29197267
0.2912081
0.2904435
0.28983185
0.2893731
0.2884556
0.28723225
0.28616184
0.2857031
0.28524435
0.28463268
0.28356224
0.282186
0.28111562
0.28035104
0.2798923
0.2792806
0.2782102
0.27713978
0.2762223
0.27591646
0.2754577
0.27515185
0.2745402
0.27392852
0.27346978
0.27301103
0.27239937
0.2716348
0.27117604
0.27071726
0.2701056
0.26964685
0.2691881
0.26872936
0.26857644
0.26842353
0.2682706
0.2681177
0.26765895
0.2670473
0.26643562
0.26612976
0.26582393
0.2655181
0.26521227
0.26521227
0.26521227
0.26505935
0.26475352
0.2646006
0.2646006
0.2644477
0.26429477
0.26414186
0.26398894
0.26383603
0.26398894
0.26414186
0.26429477
0.26398894
0.2633773
0.26291856
0.26261273
0.2624598
0.2624598
0.2623069
0.26215398
0.26200104
0.2616952
0.26138937
0.26138937
0.26138937
0.2615423
0.26138937
0.26123646
0.26108354
0.26093063
0.2607777
0.2607777
0.2606248
0.26031896
0.26016605
0.26016605
0.26001313
0.25986022
0.2595544
0.25924855
0.25940147
0.2597073
0.25986022
0.2595544
0.25940147
0.25909564
0.25894272
0.25894272
0.2587898
0.25848398
0.25833106
0.25833106
0.25833106
0.25833106
0.25802523
0.2578723
0.25771937
0.2578723
0.25802523
0.2578723
0.25771937
0.25756645
0.25756645
0.25756645
0.25756645
0.25741354
0.2571077
0.25664896
0.25664896
0.25649604
0.25634313
0.2561902
0.2560373
0.25634313
0.25741354
0.25909564
0.2606248
0.2616952
0.26200104
0.2616952
0.26093063
0.26047188
0.26016605
0.25986022
0.25940147
0.25894272
0.25909564
0.25986022
0.26047188
0.26016605
0.25924855
0.2586369
0.2586369
0.25940147
0.26047188
0.2615423
0.2624598
0.26276565
0.26261273
0.26200104
0.26138937
0.2607777
0.26031896
0.26001313
0.25986022
0.2597073
0.25940147
0.25909564
0.2586369
0.25802523
0.25756645
0.25726062
0.2569548
0.25634313
0.25557855
0.25481397
0.25450814
0.2542023
0.25389647
0.25359064
0.25359064
0.25374356
0.2540494
0.25450814
0.25466105
0.25450814
0.2540494
0.25374356
0.25343773
0.25313187
0.2523673
0.2514498
0.2505323
0.24946189
0.24854437
0.2477798
0.24716812
0.24655646
0.24640355
0.24640355
0.24640355
0.24670938
0.24686229
0.24716812
0.24747396
0.2477798
0.2477798
0.2477798
0.2477798
0.24762687
0.24762687
0.24762687
0.24732104
0.24686229
0.24670938
0.24655646
0.24670938
0.24670938
0.24670938
0.24655646
0.24670938
0.24670938
0.24670938
0.24670938
0.24701521
0.24716812
0.24716812
0.24732104
0.24762687
0.24793272
0.24823855
0.24823855
0.24839146
0.24900314
0.24976772
0.25022647
0.2505323
0.25068521
0.25099105
0.25129688
0.25175563
0.25206146
0.2523673
0.25282604
0.25343773
0.2542023
0.25481397
0.2551198
0.25527272
0.25557855
0.2561902
0.2569548
0.25756645
0.2578723
0.25802523
0.25848398
0.25894272
0.25894272
0.25909564
0.25924855
0.2595544
0.25986022
0.26016605
0.2606248
0.26093063
0.26123646
0.2615423
0.26184812
0.26215398
0.26215398
0.26215398
0.2623069
0.2624598
0.2623069
0.26215398
0.26215398
0.2624598
0.26276565
0.26291856
0.26261273
0.2624598
0.26276565
0.2633773
0.26353022
0.2632244
0.26261273
0.2624598
0.26261273
0.2624598
0.26200104
0.2616952
0.2615423
0.2616952
0.26184812
0.26184812
0.26184812
0.26184812
0.2616952
0.26138937
0.26108354
0.26093063
0.26093063
0.2607777
0.26047188
0.26001313
0.2597073
0.2597073
0.2595544
0.25924855
0.25894272
0.2587898
0.25894272
0.25924855
0.25940147
0.25909564
0.2586369
0.25833106
0.25833106
0.25833106
0.25802523
0.25771937
0.25756645
0.2578723
0.25817814
0.25848398
0.2586369
0.2586369
0.2587898
0.25894272
0.25909564
0.25909564
0.25924855
0.25940147
0.2597073
0.2597073
0.25986022
0.25986022
0.25986022
0.26001313
0.26031896
0.2606248
0.2606248
0.2606248
0.2606248
0.2606248
0.2607777
0.26093063
0.26093063
0.26093063
0.26093063
0.26093063
0.2607777
0.2606248
0.26047188
0.26031896
0.26047188
0.26047188
0.26031896
0.26016605
0.26031896
0.2607777
0.26093063
0.26093063
0.26093063
0.26108354
0.26123646
0.26123646
0.26108354
0.26123646
0.2615423
0.2616952
0.2615423
0.2615423
0.2616952
0.26184812
0.26200104
0.2623069
0.26276565
0.26307148
0.2632244
0.2633773
0.26353022
0.2636831
0.2636831
0.26383603
0.26398894
0.26398894
0.26383603
0.26353022
0.26307148
0.26261273
0.2624598
0.2624598
0.26276565
0.2633773
0.26398894
0.26475352
0.2655181
0.26597685
0.26643562
0.26689437
0.2670473
0.26689437
0.26674145
0.26658854
0.26643562
0.26597685
0.265671
0.26536518
0.26521227
0.26505935
0.26505935
0.26536518
0.265671
0.265671
0.265671
0.26612976
0.26643562
0.26643562
0.26658854
0.26658854
0.26674145
0.2670473
0.2672002
0.2670473
0.26689437
0.26689437
0.2670473
0.26689437
0.26658854
0.26612976
0.265671
0.26536518
0.26521227
0.26490644
0.26475352
0.26490644
0.26505935
0.26536518
0.2655181
0.265671
0.265671
0.26582393
0.26582393
0.265671
0.26521227
0.26475352
0.2644477
0.26429477
0.26414186
0.26414186
0.26414186
0.26383603
0.26353022
0.2633773
0.2633773
0.26353022
0.2636831
0.26353022
0.2632244
0.26307148
0.26307148
0.26291856
0.26276565
0.26276565
0.26261273
0.26261273
0.2624598
0.2623069
0.26200104
0.2615423
0.26138937
0.26123646
0.26108354
0.26093063
0.26093063
0.2606248
0.26047188
0.2606248
0.2607777
0.2607777
0.2606248
0.26031896
0.26031896
0.26031896
0.26031896
0.26016605
0.26001313
0.25986022
0.2597073
0.2597073
0.25986022
0.26001313
0.2597073
0.25940147
0.25924855
0.25909564
0.2587898
0.25817814
0.25817814
0.25894272
0.26001313
0.26047188
0.26016605
0.2597073
0.2595544
0.25940147
0.25940147
0.25924855
0.25909564
0.25894272
0.25894272
0.25894272
0.25894272
0.2587898
0.2586369
0.2586369
0.2587898
0.2587898
0.25848398
0.25833106
0.25833106
0.25833106
0.25848398
0.2586369
0.25848398
0.25833106
0.25802523
0.25802523
0.25802523
0.2578723
0.25771937
0.25756645
0.25756645
0.25771937
0.25771937
0.25771937
0.25756645
0.25741354
0.25726062
0.2571077
0.25680187
0.25649604
0.25634313
0.2560373
0.2560373
0.2560373
0.25573146
0.25542563
0.25527272
0.25542563
0.25542563
0.25527272
0.2551198
0.25481397
0.25481397
0.25481397
0.25496688
0.25481397
0.25466105
0.2542023
0.25389647
0.25359064
0.25328478
0.25282604
0.2525202
0.25267312
0.25297895
0.25282604
0.2523673
0.25206146
0.25175563
0.25175563
0.2516027
0.2516027
0.2516027
0.2516027
0.2514498
0.25129688
0.25099105
0.25083813
0.25068521
0.25022647
0.24992064
0.24976772
0.24992064
0.24976772
0.2496148
0.24946189
0.2496148
0.2496148
0.24976772
0.2496148
0.24930897
0.24900314
0.2488502
0.2488502
0.2488502
0.2488502
0.24869728
0.24854437
0.24854437
0.24854437
0.24854437
0.24869728
0.24869728
0.24854437
0.24823855
0.24793272
0.24762687
0.24762687
0.24762687
0.24747396
0.24732104
0.24716812
0.24701521
0.24701521
0.24716812
0.24716812
0.24716812
0.24701521
0.24701521
0.24701521
0.24686229
0.24670938
0.24655646
0.24655646
0.24670938
0.24670938
0.24670938
0.24655646
0.24655646
0.24655646
0.24670938
0.24670938
0.24640355
0.24625063
0.24640355
0.24655646
0.24670938
0.24655646
0.24640355
0.24625063
0.24640355
0.24640355
0.24625063
0.24625063
0.24655646
0.24670938
0.24670938
0.24670938
0.24670938
0.24655646
0.24609771
0.24609771
0.24609771
0.24625063
0.24609771
0.24609771
0.24609771
0.24625063
0.24640355
0.24640355
0.24655646
0.24640355
0.24640355
0.24655646
0.24640355
0.24625063
0.24640355
0.24670938
0.24686229
0.24686229
0.24670938
0.24655646
0.24655646
0.24686229
0.24716812
0.24732104
0.24747396
0.24762687
0.24762687
0.24747396
0.24732104
0.24716812
0.24701521
0.24716812
0.24732104
0.24747396
0.24747396
0.24732104
0.24716812
0.24732104
0.2477798
0.24793272
0.24793272
0.2477798
0.2477798
0.2477798
0.2477798
0.24808563
0.24823855
0.24823855
0.24823855
0.24823855
0.24839146
0.24839146
0.24854437
0.24839146
0.24854437
0.24869728
0.2488502
0.2488502
0.24869728
0.24869728
0.24869728
0.24869728
0.24839146
0.24823855
0.24839146
0.24869728
0.24854437
0.24839146
0.24839146
0.24839146
0.24854437
0.24854437
0.24854437
0.24854437
0.24854437
0.24854437
0.24854437
0.24854437
0.24839146
0.24808563
0.2477798
0.2477798
0.24808563
0.24839146
0.24854437
0.24854437
0.24869728
0.24900314
0.24946189
0.24976772
0.24992064
0.25022647
0.2505323
0.25099105
0.25129688
0.25175563
0.25190854
0.25206146
0.25206146
0.25206146
0.25206146
0.25221437
0.2523673
0.2523673
0.2523673
0.2525202
0.25297895
0.25328478
0.25359064
0.25343773
0.25328478
0.25328478
0.25343773
0.25359064
0.25374356
0.25374356
0.25359064
0.25374356
0.2540494
0.25481397
0.25557855
0.25588438
0.25557855
0.25481397
0.2540494
0.25343773
0.25313187
0.25267312
0.25221437
0.25175563
0.25175563
0.2523673
0.25313187
0.2540494
0.25466105
0.25481397
0.25527272
0.25573146
0.25588438
0.25542563
0.25466105
0.25466105
0.25527272
0.25557855
0.25557855
0.25527272
0.25496688
0.25466105
0.25450814
0.25450814
0.25450814
0.25450814
0.25466105
0.25466105
0.25435522
0.2540494
0.25435522
0.25481397
0.2551198
0.25496688
0.25481397
0.25496688
0.25542563
0.25588438
0.2560373
0.25588438
0.25557855
0.25557855
0.25557855
0.25542563
0.25527272
0.25542563
0.25557855
0.25557855
0.25527272
0.25496688
0.25527272
0.25557855
0.25573146
0.25573146
0.25542563
0.25527272
0.2551198
0.25527272
0.25527272
0.25527272
0.25527272
0.25527272
0.2551198
0.2551198
0.25542563
0.25557855
0.25527272
0.25481397
0.25466105
0.25496688
0.2551198
0.2551198
0.25496688
0.25481397
0.25481397
0.25481397
0.25466105
0.25466105
0.25450814
0.25450814
0.25450814
0.25450814
0.25435522
0.2542023
0.25389647
0.2540494
0.2542023
0.25450814
0.2542023
0.25374356
0.25328478
0.25313187
0.25328478
0.25343773
0.25359064
0.25359064
0.25343773
0.25359064
0.25359064
0.25343773
0.25313187
0.25282604
0.2525202
0.25267312
0.25267312
0.2525202
0.2523673
0.2523673
0.2525202
0.2525202
0.25221437
0.25206146
0.25206146
0.25206146
0.25190854
0.2514498
0.25129688
0.25114396
0.25114396
0.25114396
0.25114396
0.25099105
0.25083813
0.2505323
0.25037938
0.2505323
0.2505323
0.25022647
0.24976772
0.24946189
0.24930897
0.24930897
0.24900314
0.24900314
0.24900314
0.24900314
0.24915606
0.24900314
0.2488502
0.24869728
0.24869728
0.2488502
0.24854437
0.24808563
0.2477798
0.2477798
0.24793272
0.24793272
0.2477798
0.24762687
0.24762687
0.24762687
0.24762687
0.24747396
0.24732104
0.24732104
0.24732104
0.24747396
0.24747396
0.24732104
0.24732104
0.24747396
0.24747396
0.24716812
0.24701521
0.24701521
0.24686229
0.24686229
0.24686229
0.24670938
0.24655646
0.24640355
0.24655646
0.24670938
0.24686229
0.24686229
0.24670938
0.24670938
0.24686229
0.24701521
0.24716812
0.24701521
0.24716812
0.24716812
0.24701521
0.24701521
0.24701521
0.24716812
0.24747396
0.2477798
0.2477798
0.24762687
0.24732104
0.24732104
0.24762687
0.2477798
0.2477798
0.24762687
0.24747396
0.24732104
0.24716812
0.24686229
0.24670938
0.24686229
0.24701521
0.24716812
0.24701521
0.24701521
0.24701521
0.24716812
0.24747396
0.2477798
0.2477798
0.24747396
0.24732104
0.24716812
0.24701521
0.24701521
0.24686229
0.24701521
0.24732104
0.24762687
0.2477798
0.2477798
0.24762687
0.24747396
0.24747396
0.24762687
0.24762687
0.24762687
0.24762687
0.24762687
0.24762687
0.24732104
0.24701521
0.24716812
0.24732104
0.24762687
0.2477798
0.2477798
0.24808563
0.24808563
0.24808563
0.24793272
0.24793272
0.24823855
0.24823855
0.24808563
0.24808563
0.24823855
0.24854437
0.24869728
0.24854437
0.24854437
0.24854437
0.24869728
0.2488502
0.24900314
0.24900314
0.2488502
0.2488502
0.2488502
0.24900314
0.24915606
0.24915606
0.24930897
0.2496148
0.2496148
0.2496148
0.24976772
0.24976772
0.2496148
0.24946189
0.2496148
0.25007355
0.25037938
0.25037938
0.25007355
0.25007355
0.25037938
0.25068521
0.25068521
0.25068521
0.25083813
0.25083813
0.25083813
0.25083813
0.25099105
0.25129688
0.2514498
0.2516027
0.2516027
0.25175563
0.25190854
0.25206146
0.25221437
0.25221437
0.25221437
0.25221437
0.2523673
0.2525202
0.2525202
0.2523673
0.2523673
0.2523673
0.25267312
0.25267312
0.2525202
0.2525202
0.25267312
0.25282604
0.25297895
0.25297895
0.25282604
0.25282604
0.25297895
0.25297895
0.25328478
0.25343773
0.25343773
0.25313187
0.25313187
0.25343773
0.25374356
0.25359064
0.25328478
0.25343773
0.25389647
0.25389647
0.25374356
0.25359064
0.25343773
0.25343773
0.25343773
0.25328478
0.25328478
0.25328478
0.25328478
0.25328478
0.25328478
0.25328478
0.25328478
0.25343773
0.25343773
0.25359064
0.25359064
0.25359064
0.25374356
0.25389647
0.25389647
0.25374356
0.25343773
0.25328478
0.25328478
0.25328478
0.25343773
0.25374356
0.25389647
0.25374356
0.25374356
0.25389647
0.2540494
0.2540494
0.2540494
0.25435522
0.25466105
0.25466105
0.25466105
0.25466105
0.25466105
0.25481397
0.25496688
0.2551198
0.2551198
0.25496688
0.25496688
0.25542563
0.25573146
0.25588438
0.25573146
0.25573146
0.25588438
0.2560373
0.2561902
0.25634313
0.25649604
0.25680187
0.25680187
0.25680187
0.25680187
0.2569548
0.2571077
0.25726062
0.25726062
0.2571077
0.2571077
0.25741354
0.25771937
0.25802523
0.25817814
0.25833106
0.25848398
0.2586369
0.25848398
0.25833106
0.25833106
0.2587898
0.25940147
0.2595544
0.2595544
0.25940147
0.25940147
0.25924855
0.25924855
0.25909564
0.25924855
0.25940147
0.2595544
0.2597073
0.25986022
0.26016605
0.26031896
0.26016605
0.25986022
0.2595544
0.2597073
0.26001313
0.26047188
0.2606248
0.2606248
0.2606248
0.2606248
0.26047188
0.26047188
0.2606248
0.26093063
0.26108354
0.26108354
0.26093063
0.2607777
0.26093063
0.26093063
0.2607777
0.26047188
0.26047188
0.2606248
0.2606248
0.2606248
0.2607777
0.26093063
0.26123646
0.26123646
0.26138937
0.2615423
0.2615423
0.26138937
0.26093063
0.26093063
0.26108354
0.26138937
0.2616952
0.2615423
0.26138937
0.26108354
0.26108354
0.26123646
0.26123646
0.26123646
0.26138937
0.2615423
0.2615423
0.2616952
0.26184812
0.2616952
0.2615423
0.2615423
0.2616952
0.26184812
0.26184812
0.26200104
0.26215398
0.26215398
0.26200104
0.26200104
0.26200104
0.26200104
0.26200104
0.26200104
0.26184812
0.26184812
0.26200104
0.2623069
0.2624598
0.2623069
0.26215398
0.26215398
0.2623069
0.2624598
0.2624598
0.2623069
0.26215398
0.26200104
0.26200104
0.26215398
0.2623069
0.26215398
0.26215398
0.2623069
0.2624598
0.2624598
0.26261273
0.26261273
0.26276565
0.26261273
0.2624598
0.2623069
0.26215398
0.26215398
0.26215398
0.26200104
0.26184812
0.26184812
0.26200104
0.26200104
0.26200104
0.26184812
0.26184812
0.26184812
0.26184812
0.2616952
0.2615423
0.26138937
0.2615423
0.2616952
0.26184812
0.26184812
0.26184812
0.2615423
0.26123646
0.26123646
0.2615423
0.2615423
0.2615423
0.26138937
0.26138937
0.26123646
0.26108354
0.26093063
0.2606248
0.2606248
0.2607777
0.26093063
0.26093063
0.2606248
0.26047188
0.26016605
0.26001313
0.26016605
0.26016605
0.26016605
0.26001313
0.2597073
0.25940147
0.25940147
0.2595544
0.2595544
0.25924855
0.25909564
0.25909564
0.25924855
0.25924855
0.25909564
0.25894272
0.25894272
0.25894272
0.2587898
0.25833106
0.2578723
0.25771937
0.2578723
0.25817814
0.25817814
0.25802523
0.2578723
0.25771937
0.25756645
0.25741354
0.25741354
0.25741354
0.25756645
0.25741354
0.25726062
0.25726062
0.2571077
0.25680187
0.25664896
0.25664896
0.25664896
0.25664896
0.25664896
0.25664896
0.25664896
0.25664896
0.25649604
0.25634313
0.2561902
0.2561902
0.2560373
0.25588438
0.25588438
0.25573146
0.25557855
0.25527272
0.2551198
0.2551198
0.25527272
0.25542563
0.25542563
0.25527272
0.2551198
0.25496688
0.25466105
0.25435522
0.2540494
0.2540494
0.2542023
0.25435522
0.25435522
0.2542023
0.25389647
0.25359064
0.25359064
0.25374356
0.25374356
0.25343773
0.25297895
0.25297895
0.25297895
0.25282604
0.25267312
0.2525202
0.2525202
0.2525202
0.2525202
0.2525202
0.2523673
0.25206146
0.25190854
0.2516027
0.25129688
0.25114396
0.25099105
0.25099105
0.25099105
0.25099105
0.25114396
0.25129688
0.25129688
0.25129688
0.25114396
0.25083813
0.2505323
0.25037938
0.25037938
0.25037938
0.25022647
0.25007355
0.25022647
0.25022647
0.25022647
0.24992064
0.24976772
0.2496148
0.2496148
0.2496148
0.24946189
0.2496148
0.24976772
0.24992064
0.2496148
0.24915606
0.24900314
0.24915606
0.24930897
0.24915606
0.2488502
0.24839146
0.24839146
0.24854437
0.24869728
0.24854437
0.24854437
0.24839146
0.24839146
0.24854437
0.24869728
0.24869728
0.24839146
0.24808563
0.24793272
0.24793272
0.24808563
0.24823855
0.24823855
0.24808563
0.24793272
0.24793272
0.24823855
0.24869728
0.24900314
0.24900314
0.24915606
0.24915606
0.24900314
0.2488502
0.2488502
0.24915606
0.24915606
0.2488502
0.24854437
0.24854437
0.24869728
0.2488502
0.24900314
0.24915606
0.24915606
0.24915606
0.24900314
0.2488502
0.2488502
0.2488502
0.24900314
0.24900314
0.24854437
0.24823855
0.24823855
0.24839146
0.24839146
0.24823855
0.24823855
0.24839146
0.24869728
0.24869728
0.24839146
0.24808563
0.24808563
0.24823855
0.24823855
0.24839146
0.24854437
0.24869728
0.24854437
0.24854437
0.24869728
0.24900314
0.24915606
0.24930897
0.24930897
0.24915606
0.24900314
0.24854437
0.24839146
0.24839146
0.24869728
0.24869728
0.24869728
0.24869728
0.24869728
0.24869728
0.24869728
0.24869728
0.2488502
0.24915606
0.24915606
0.24900314
0.2488502
0.24869728
0.24869728
0.24869728
0.2488502
0.24900314
0.2488502
0.24869728
0.2488502
0.24900314
0.24915606
0.24930897
0.24930897
0.24930897
0.24915606
0.24915606
0.24915606
0.24930897
0.24946189
0.24946189
0.24946189
0.24930897
0.24930897
0.24930897
0.24930897
0.24946189
0.24946189
0.24946189
0.24930897
0.24915606
0.24930897
0.24946189
0.2496148
0.2496148
0.2496148
0.24946189
0.24930897
0.24946189
0.24992064
0.25007355
0.24992064
0.24976772
0.24976772
0.25007355
0.25007355
0.24992064
0.2496148
0.24946189
0.24946189
0.2496148
0.2496148
0.24976772
0.24976772
0.2496148
0.2496148
0.24976772
0.24992064
0.24992064
0.24992064
0.24976772
0.2496148
0.2496148
0.24976772
0.24976772
0.24992064
0.24992064
0.24992064
0.24992064
0.24992064
0.24992064
0.24992064
0.25007355
0.25007355
0.24976772
0.24976772
0.24992064
0.25007355
0.25022647
0.25007355
0.24992064
0.24976772
0.24976772
0.2496148
0.2496148
0.24976772
0.24992064
0.25007355
0.24992064
0.2496148
0.2496148
0.24976772
0.24992064
0.2496148
0.24946189
0.2496148
0.24976772
0.24992064
0.24992064
0.24976772
0.24976772
0.24976772
0.24992064
0.24976772
0.2496148
0.24946189
0.24946189
0.2496148
0.2496148
0.24930897
0.24900314
0.2488502
0.24915606
0.24930897
0.24946189
0.24930897
0.24915606
0.24915606
0.24930897
0.24946189
0.24946189
0.24930897
0.24915606
0.24900314
0.24915606
0.24946189
0.24946189
0.24915606
0.24900314
0.24915606
0.24946189
0.24946189
0.24930897
0.24915606
0.24915606
0.24900314
0.24900314
0.2488502
0.2488502
0.24869728
0.2488502
0.2488502
0.24869728
0.24869728
0.24869728
0.2488502
0.24869728
0.24839146
0.24839146
0.24839146
0.24823855
0.24808563
0.24793272
0.24793272
0.24793272
0.24808563
0.24808563
0.24793272
0.2477798
0.24747396
0.24716812
0.24701521
0.24701521
0.24716812
0.24701521
0.24701521
0.24701521
0.24701521
0.24686229
0.24686229
0.24686229
0.24670938
0.24655646
0.24655646
0.24670938
0.24655646
0.24640355
0.24625063
0.24609771
0.2459448
0.2459448
0.2459448
0.24609771
0.24625063
0.24609771
0.24609771
0.24609771
0.2459448
0.2459448
0.24579188
0.24563897
0.24563897
0.24533312
0.24518023
0.24518023
0.24518023
0.24533312
0.24533312
0.24502732
0.2448744
0.2448744
0.2448744
0.24456857
0.24441566
0.24426274
0.24426274
0.24426274
0.24441566
0.24441566
0.24441566
0.24426274
0.24395691
0.243804
0.24365108
0.24365108
0.24365108
0.24365108
0.24365108
0.24349815
0.24319232
0.24319232
0.24334523
0.24319232
0.24319232
0.24319232
0.24349815
0.24349815
0.24334523
0.24319232
0.24288648
0.24258065
0.24258065
0.24258065
0.24258065
0.24258065
0.24258065
0.24273357
0.24273357
0.24258065
0.24242774
0.24227482
0.24227482
0.24242774
0.24258065
0.24242774
0.24227482
0.2421219
0.2421219
0.2421219
0.2421219
0.24196899
0.24181607
0.24181607
0.24196899
0.24196899
0.24166316
0.24135733
0.24135733
0.24181607
0.24181607
0.2412044
0.24059273
0.24059273
0.24059273
0.24074565
0.24089856
0.24089856
0.24089856
0.24074565
0.24059273
0.24043982
0.2402869
0.23998107
0.23998107
0.23998107
0.23998107
0.23998107
0.23982815
0.23982815
0.23982815
0.23967524
0.23952232
0.23952232
0.2393694
0.2393694
0.2393694
0.2393694
0.23952232
0.23952232
0.2393694
0.23906356
0.23891065
0.23891065
0.23891065
0.23875773
0.23860481
0.2384519
0.23860481
0.2384519
0.23829898
0.23814607
0.23829898
0.23814607
0.23799315
0.23784024
0.23768732
0.2375344
0.2375344
0.23768732
0.23768732
0.23768732
0.23768732
0.2375344
0.23738149
0.23738149
0.23738149
0.23738149
0.23722857
0.23707566
0.23707566
0.23707566
0.23722857
0.23707566
0.23676981
0.23676981
0.23692274
0.23676981
0.2366169
0.2366169
0.23646398
0.2366169
0.2366169
0.23646398
0.23646398
0.2366169
0.23676981
0.2366169
0.23646398
0.23631106
0.23631106
0.23646398
0.23631106
0.23600523
0.23600523
0.23631106
0.23631106
0.23615815
0.23585232
0.23585232
0.2356994
0.2356994
0.23554648
0.23554648
0.23554648
0.23554648
0.23539357
0.23508774
0.23493482
0.23524065
0.2356994
0.23585232
0.23554648
0.23508774
0.23493482
0.23493482
0.23524065
0.23524065
0.23524065
0.23508774
0.23493482
0.23493482
0.23493482
0.23508774
0.23508774
0.23493482
0.23493482
0.23508774
0.23524065
0.23524065
0.23539357
0.23539357
0.23508774
0.23493482
0.23493482
0.23493482
0.2347819
0.23462898
0.23462898
0.2347819
0.2347819
0.23462898
0.23462898
0.2347819
0.2347819
0.23462898
0.23462898
0.23462898
0.2347819
0.2347819
0.23493482
0.2347819
0.23462898
0.23447606
0.23447606
0.23462898
0.23493482
0.2347819
0.23447606
0.23417023
0.23401731
0.23432314
0.23462898
0.2347819
0.23493482
0.23462898
0.23462898
0.23462898
0.2347819
0.23462898
0.23447606
0.23447606
0.23493482
0.23508774
0.23508774
0.2347819
0.23462898
0.23462898
0.23493482
0.23508774
0.23493482
0.2347819
0.23493482
0.23508774
0.23508774
0.23508774
0.23524065
0.23524065
0.23524065
0.23508774
0.23493482
0.23493482
0.23493482
0.2347819
0.23462898
0.2347819
0.23508774
0.23539357
0.23554648
0.23539357
0.23524065
0.23524065
0.23539357
0.23524065
0.23493482
0.23508774
0.23524065
0.23539357
0.23539357
0.23539357
0.23539357
0.23539357
0.23554648
0.2356994
0.23539357
0.23539357
0.23539357
0.23554648
0.2356994
0.23585232
0.23585232
0.23554648
0.23554648
0.23585232
0.23615815
0.23615815
0.23600523
0.23600523
0.23631106
0.2366169
0.2366169
0.23646398
0.23615815
0.23615815
0.23615815
0.23631106
0.23646398
0.2366169
0.23646398
0.2366169
0.23676981
0.23707566
0.23722857
0.23707566
0.23692274
0.23707566
0.23738149
0.23722857
0.23707566
0.23707566
0.23722857
0.23722857
0.23722857
0.23707566
0.23707566
0.23738149
0.2375344
0.2375344
0.2375344
0.23738149
0.23722857
0.23722857
0.23722857
0.23722857
0.23722857
0.23722857
0.23722857
0.23738149
0.2375344
0.23738149
0.23707566
0.23707566
0.23722857
0.23738149
0.23707566
0.23692274
0.23676981
0.23676981
0.23692274
0.23722857
0.23722857
0.23707566
0.23692274
0.23707566
0.23738149
0.23738149
0.23738149
0.23722857
0.23707566
0.23722857
0.23722857
0.23722857
0.23722857
0.23738149
0.23768732
0.23784024
0.23768732
0.2375344
0.2375344
0.23768732
0.23768732
0.2375344
0.2375344
0.23784024
0.23814607
0.23829898
0.23814607
0.23829898
0.2384519
0.2384519
0.23829898
0.23829898
0.2384519
0.23860481
0.23875773
0.23860481
0.23860481
0.23875773
0.23891065
0.23891065
0.23860481
0.23875773
0.23906356
0.23921649
0.23906356
0.23875773
0.23860481
0.23875773
0.23906356
0.23921649
0.2393694
0.2393694
0.23952232
0.23967524
0.23982815
0.23982815
0.23998107
0.23982815
0.23967524
0.23967524
0.23982815
0.23998107
0.23998107
0.23998107
0.24013399
0.2402869
0.2402869
0.23998107
0.23967524
0.23967524
0.24013399
0.24059273
0.24074565
0.24059273
0.24043982
0.24043982
0.24059273
0.24059273
0.24059273
0.24043982
0.24043982
0.24074565
0.24105148
0.24105148
0.24089856
0.24105148
0.2412044
0.24089856
0.24074565
0.24059273
0.24074565
0.24074565
0.24059273
0.24043982
0.24059273
0.24074565
0.24089856
0.24074565
0.24059273
0.24043982
0.24043982
0.24043982
0.24043982
0.24043982
0.2402869
0.24013399
0.24013399
0.24013399
0.23998107
0.23998107
0.23998107
0.23998107
0.23982815
0.23967524
0.23952232
0.23982815
0.24013399
0.24013399
0.23982815
0.23982815
0.23998107
0.24013399
0.2402869
0.2402869
0.2402869
0.24013399
0.24013399
0.23998107
0.23998107
0.2402869
0.2402869
0.2402869
0.24013399
0.24043982
0.24074565
0.24089856
0.24089856
0.24089856
0.24074565
0.24074565
0.24059273
0.24059273
0.24059273
0.24043982
0.24043982
0.24043982
0.24043982
0.24043982
0.2402869
0.2402869
0.24059273
0.24074565
0.24074565
0.24074565
0.24059273
0.24059273
0.24043982
0.24059273
0.24074565
0.24105148
0.2412044
0.24135733
0.24135733
0.24135733
0.2412044
0.2412044
0.24135733
0.24151024
0.24151024
0.24135733
0.24135733
0.24151024
0.24151024
0.2412044
0.24105148
0.2412044
0.24135733
0.24135733
0.24135733
0.2412044
0.24135733
0.24151024
0.24135733
0.24089856
0.2402869
0.24013399
0.24043982
0.24089856
0.24105148
0.24089856
0.24059273
0.2402869
0.24043982
0.24059273
0.24059273
0.24074565
0.24074565
0.24074565
0.2402869
0.24013399
0.2402869
0.24059273
0.24089856
0.24089856
0.24074565
0.24059273
0.24059273
0.24059273
0.24043982
0.24013399
0.24013399
0.2402869
0.2402869
0.23998107
0.23982815
0.23967524
0.23967524
0.24013399
0.24043982
0.2402869
0.23998107
0.23982815
0.23998107
0.2402869
0.24043982
0.24043982
0.2402869
0.2402869
0.2402869
0.2402869
0.2402869
0.24013399
0.24013399
0.23982815
0.23982815
0.24013399
0.24043982
0.24074565
0.24059273
0.24043982
0.2402869
0.24013399
0.24013399
0.24043982
0.24074565
0.24089856
0.24074565
0.24074565
0.24059273
0.24059273
0.24059273
0.24043982
0.24043982
0.24043982
0.2402869
0.24043982
0.24059273
0.24043982
0.2402869
0.2402869
0.2402869
0.24043982
0.24059273
0.24074565
0.24059273
0.24043982
0.24043982
0.2402869
0.24013399
0.24013399
0.24013399
0.2402869
0.24043982
0.24043982
0.24059273
0.24074565
0.24074565
0.24059273
0.24059273
0.24059273
0.24074565
0.24105148
0.24105148
0.24074565
0.2402869
0.24013399
0.24043982
0.24059273
0.24059273
0.24043982
0.24059273
0.24089856
0.24089856
0.24074565
0.24059273
0.24074565
0.24089856
0.24089856
0.24074565
0.24059273
0.24059273
0.24059273
0.24059273
0.24043982
0.2402869
0.2402869
0.24043982
0.24043982
0.24013399
0.23998107
0.23998107
0.23998107
0.24013399
0.2402869
0.24043982
0.2402869
0.2402869
0.24043982
0.24074565
0.24059273
0.2402869
0.23982815
0.23982815
0.2402869
0.24089856
0.24089856
0.24043982
0.23998107
0.23998107
0.24013399
0.24043982
0.2402869
0.24013399
0.24013399
0.2402869
0.24059273
0.24059273
0.24043982
0.24043982
0.2402869
0.24013399
0.2402869
0.24043982
0.24043982
0.2402869
0.23998107
0.23982815
0.23982815
0.23998107
0.23998107
0.23998107
0.23998107
0.23998107
0.23998107
0.23982815
0.23982815
0.23967524
0.23982815
0.23982815
0.23982815
0.23967524
0.23982815
0.24013399
0.23998107
0.23967524
0.2393694
0.2393694
0.23952232
0.23967524
0.23967524
0.23952232
0.2393694
0.2393694
0.2393694
0.2393694
0.23921649
0.23906356
0.23921649
0.2393694
0.23952232
0.2393694
0.23921649
0.23906356
0.23906356
0.23921649
0.23921649
0.23921649
0.23906356
0.23906356
0.23906356
0.23906356
0.23906356
0.23891065
0.23906356
0.23921649
0.23921649
0.23891065
0.23860481
0.2384519
0.23875773
0.23891065
0.23891065
0.23875773
0.23860481
0.23860481
0.23860481
0.23875773
0.23891065
0.23891065
0.23875773
0.23891065
0.23906356
0.23891065
0.23860481
0.2384519
0.2384519
0.23875773
0.23875773
0.23875773
0.23875773
0.23891065
0.23875773
0.23875773
0.23860481
0.23860481
0.23875773
0.23860481
0.23860481
0.23875773
0.23875773
0.2384519
0.23829898
0.23829898
0.2384519
0.23860481
0.23860481
0.23860481
0.23860481
0.23860481
0.23875773
0.23875773
0.23860481
0.2384519
0.2384519
0.23829898
0.23829898
0.23829898
0.2384519
0.2384519
0.2384519
0.2384519
0.2384519
0.23829898
0.23814607
0.23829898
0.2384519
0.2384519
0.2384519
0.2384519
0.2384519
0.2384519
0.23829898
0.23814607
0.23814607
0.23814607
0.23829898
0.23829898
0.23814607
0.23799315
0.23768732
0.23768732
0.23768732
0.23784024
0.23784024
0.23768732
0.2375344
0.23768732
0.23768732
0.23768732
0.2375344
0.23738149
0.23738149
0.23738149
0.23738149
0.2375344
0.23768732
0.23768732
0.23768732
0.2375344
0.23768732
0.23768732
0.2375344
0.23722857
0.23707566
0.23722857
0.23738149
0.23738149
0.2375344
0.23768732
0.2375344
0.23738149
0.23738149
0.23722857
0.23707566
0.23692274
0.23707566
0.23707566
0.23707566
0.23692274
0.23692274
0.23707566
0.23707566
0.23722857
0.23722857
0.23722857
0.23707566
0.23692274
0.23676981
0.23676981
0.23676981
0.23676981
0.23676981
0.23707566
0.23738149
0.2375344
0.23738149
0.23722857
0.23692274
0.23676981
0.23692274
0.23707566
0.23707566
0.23707566
0.23692274
0.23707566
0.23722857
0.23707566
0.2366169
0.23646398
0.23676981
0.23707566
0.23722857
0.23707566
0.23707566
0.23707566
0.23707566
0.23722857
0.23707566
0.23707566
0.23707566
0.23707566
0.23707566
0.23707566
0.23722857
0.23738149
0.23722857
0.23738149
0.23738149
0.2375344
0.23738149
0.23707566
0.23676981
0.23676981
0.23707566
0.23738149
0.2375344
0.23768732
0.23738149
0.23722857
0.23692274
0.23692274
0.23722857
0.2375344
0.2375344
0.23738149
0.23707566
0.23707566
0.23707566
0.23722857
0.23738149
0.2375344
0.23722857
0.23707566
0.23722857
0.23738149
0.23738149
0.23738149
0.2375344
0.23768732
0.23784024
0.23768732
0.2375344
0.2375344
0.2375344
0.23738149
0.2375344
0.23768732
0.23799315
0.23799315
0.23799315
0.23768732
0.23768732
0.23768732
0.23768732
0.2375344
0.23768732
0.23784024
0.23799315
0.23799315
0.23814607
0.23829898
0.2384519
0.23860481
0.2384519
0.23829898
0.23814607
0.23829898
0.2384519
0.23829898
0.23814607
0.23829898
0.2384519
0.2384519
0.23829898
0.2384519
0.23860481
0.23860481
0.2384519
0.2384519
0.23860481
0.23875773
0.23875773
0.23860481
0.2384519
0.23829898
0.23814607
0.2384519
0.23860481
0.23875773
0.23860481
0.23860481
0.23875773
0.23875773
0.23860481
0.23860481
0.23891065
0.23921649
0.23906356
0.23891065
0.23906356
0.23921649
0.23906356
0.23891065
0.23906356
0.2393694
0.23967524
0.23952232
0.23921649
0.23891065
0.23891065
0.23906356
0.23906356
0.23906356
0.23921649
0.23952232
0.23952232
0.23952232
0.23967524
0.23967524
0.23967524
0.23967524
0.23967524
0.23967524
0.23967524
0.23982815
0.23982815
0.23998107
0.24013399
0.2402869
0.24013399
0.23982815
0.23982815
0.24013399
0.2402869
0.2402869
0.24013399
0.23998107
0.23998107
0.23998107
0.2402869
0.24043982
0.24059273
0.24043982
0.24013399
0.23998107
0.24013399
0.24013399
0.23998107
0.23998107
0.24013399
0.24043982
0.24043982
0.24043982
0.24043982
0.24043982
0.24013399
0.24013399
0.2402869
0.24059273
0.24074565
0.24074565
0.24059273
0.24043982
0.24013399
0.23982815
0.23967524
0.23998107
0.2402869
0.24059273
0.24074565
0.24059273
0.2402869
0.2402869
0.24043982
0.24059273
0.24043982
0.24013399
0.23998107
0.2402869
0.24059273
0.24074565
0.24074565
0.24059273
0.24043982
0.24059273
0.24089856
0.24089856
0.24074565
0.24059273
0.24074565
0.24089856
0.24089856
0.24074565
0.24059273
0.24059273
0.24089856
0.24105148
0.2412044
0.24105148
0.24089856
0.24089856
0.24074565
0.24074565
0.24089856
0.24089856
0.24105148
0.24105148
0.24105148
0.2412044
0.24135733
0.2412044
0.24135733
0.24135733
0.2412044
0.24089856
0.24059273
0.24059273
0.24074565
0.2412044
0.24135733
0.2412044
0.24105148
0.24105148
0.24135733
0.24135733
0.2412044
0.2412044
0.2412044
0.2412044
0.2412044
0.24135733
0.24151024
0.24135733
0.2412044
0.2412044
0.2412044
0.24105148
0.24089856
0.24074565
0.24105148
0.2412044
0.24135733
0.2412044
0.24105148
0.24105148
0.24135733
0.24151024
0.24135733
0.24105148
0.24089856
0.24089856
0.24105148
0.24135733
0.24151024
0.24135733
0.2412044
0.24074565
0.24074565
0.24105148
0.24135733
0.24135733
0.2412044
0.2412044
0.24135733
0.24135733
0.2412044
0.24105148
0.24089856
0.24105148
0.24105148
0.24105148
0.24089856
0.24105148
0.24105148
0.24105148
0.24105148
0.2412044
0.24135733
0.2412044
0.24105148
0.24089856
0.24074565
0.24089856
0.2412044
0.24166316
0.24196899
0.24181607
0.24151024
0.2412044
0.24105148
0.24105148
0.2412044
0.2412044
0.24105148
0.24089856
0.24105148
0.24135733
0.24135733
0.24105148
0.24105148
0.24135733
0.24151024
0.24135733
0.24105148
0.24089856
0.24105148
0.24151024
0.24151024
0.2412044
0.24089856
0.24089856
0.24105148
0.2412044
0.2412044
0.2412044
0.24135733
0.24135733
0.2412044
0.2412044
0.24135733
0.24135733
0.24135733
0.24135733
0.24135733
0.24135733
0.24135733
0.24135733
0.24135733
0.24135733
0.24135733
0.24135733
0.24151024
0.24181607
0.24196899
0.24196899
0.24166316
0.24151024
0.24151024
0.24151024
0.24166316
0.24181607
0.24181607
0.24196899
0.2421219
0.24196899
0.24196899
0.24181607
0.24196899
0.24196899
0.2421219
0.24196899
0.24166316
0.24151024
0.24135733
0.24151024
0.24166316
0.24181607
0.24181607
0.24166316
0.24166316
0.24181607
0.24196899
0.24227482
0.24227482
0.24196899
0.24181607
0.24181607
0.24181607
0.24196899
0.24196899
0.2421219
0.2421219
0.2421219
0.24181607
0.24181607
0.24196899
0.2421219
0.24227482
0.24227482
0.24227482
0.24227482
0.24227482
0.24242774
0.24242774
0.24227482
0.24227482
0.24227482
0.2421219
0.24227482
0.24242774
0.24258065
0.24242774
0.24227482
0.24227482
0.24258065
0.24273357
0.24258065
0.24242774
0.24227482
0.24227482
0.2421219
0.2421219
0.24242774
0.24273357
0.24273357
0.24273357
0.24273357
0.24273357
0.24258065
0.24258065
0.24242774
0.24227482
0.24227482
0.24242774
0.24273357
0.24273357
0.24273357
0.24258065
0.24273357
0.24288648
0.24288648
0.24273357
0.24258065
0.24242774
0.24242774
0.24258065
0.24258065
0.24258065
0.24273357
0.24273357
0.24273357
0.24273357
0.24288648
0.24273357
0.24258065
0.24227482
0.24196899
0.24196899
0.2421219
0.2421219
0.2421219
0.24227482
0.24242774
0.24258065
0.24258065
0.24227482
0.2421219
0.2421219
0.24227482
0.24242774
0.24227482
0.24196899
0.2421219
0.24242774
0.24258065
0.24273357
0.24258065
0.24242774
0.24242774
0.24273357
0.24288648
0.2430394
0.2430394
0.24288648
0.24258065
0.24242774
0.24242774
0.24258065
0.24288648
0.2430394
0.24258065
0.24242774
0.24258065
0.24288648
0.24319232
0.24319232
0.2430394
0.24288648
0.24288648
0.24288648
0.24288648
0.2430394
0.2430394
0.2430394
0.2430394
0.24319232
0.24334523
0.24319232
0.2430394
0.2430394
0.2430394
0.2430394
0.24288648
0.24288648
0.2430394
0.24319232
0.24349815
0.24334523
0.24319232
0.2430394
0.24288648
0.2430394
0.24319232
0.24334523
0.24349815
0.24349815
0.24349815
0.24334523
0.24319232
0.24334523
0.24349815
0.24365108
0.24334523
0.24334523
0.24334523
0.24349815
0.24349815
0.24334523
0.24334523
0.24319232
0.24288648
0.24242774
0.24196899
0.24151024
0.24105148
0.24059273
0.23998107
0.2393694
0.23906356
0.23860481
0.23829898
0.23799315
0.23799315
0.23799315
0.23829898
0.23891065
0.23967524
0.24059273
0.2412044
0.24166316
0.24227482
0.24288648
0.24319232
0.24319232
0.2430394
0.24288648
0.24273357
0.24258065
0.24227482
0.24181607
0.2412044
0.24089856
0.24105148
0.2412044
0.24135733
0.24151024
0.24166316
0.2421219
0.24258065
0.24258065
0.24242774
0.24227482
0.24227482
0.24227482
0.24242774
0.24227482
0.2421219
0.2421219
0.2421219
0.24196899
0.2421219
0.24227482
0.24242774
0.24258065
0.24242774
0.24242774
0.24242774
0.24273357
0.2430394
0.24334523
0.2430394
0.24288648
0.24288648
0.2430394
0.24319232
0.24319232
0.2430394
0.24273357
0.24288648
0.24334523
0.24334523
0.24334523
0.24334523
0.24349815
0.24349815
0.24334523
0.24334523
0.24319232
0.24334523
0.24349815
0.24334523
0.24319232
0.2430394
0.2430394
0.2430394
0.24319232
0.2430394
0.2430394
0.24288648
0.24288648
0.24288648
0.24288648
0.24273357
0.24273357
0.24288648
0.24319232
0.24319232
0.2430394
0.24288648
0.24273357
0.24273357
0.24288648
0.2430394
0.24288648
0.24258065
0.24242774
0.24258065
0.24288648
0.24319232
0.24319232
0.24273357
0.24242774
0.24258065
0.2430394
0.24319232
0.2430394
0.24273357
0.24258065
0.24242774
0.24242774
0.24258065
0.24273357
0.2430394
0.24319232
0.24319232
0.2430394
0.24288648
0.24288648
0.2430394
0.24319232
0.24334523
0.24334523
0.2430394
0.24288648
0.24288648
0.2430394
0.24334523
0.24349815
0.24334523
0.24319232
0.2430394
0.24319232
0.24334523
0.24349815
0.24349815
0.24349815
0.24349815
0.24365108
0.24365108
0.24365108
0.24349815
0.24334523
0.24334523
0.24349815
0.24349815
0.24334523
0.24334523
0.24319232
0.24319232
0.24349815
0.24365108
0.24365108
0.24349815
0.24349815
0.24365108
0.243804
0.243804
0.24395691
0.24395691
0.24395691
0.24395691
0.24395691
0.24395691
0.243804
0.243804
0.24365108
0.24349815
0.24365108
0.24410982
0.24441566
0.24441566
0.24441566
0.24441566
0.24456857
0.24456857
0.24441566
0.24395691
0.243804
0.24395691
0.24426274
0.24426274
0.24426274
0.24456857
0.24472149
0.24456857
0.24426274
0.24426274
0.24472149
0.2448744
0.24456857
0.24426274
0.24426274
0.24472149
0.2448744
0.24502732
0.24518023
0.24518023
0.24502732
0.2448744
0.2448744
0.24502732
0.24518023
0.24518023
0.24502732
0.24518023
0.24533312
0.24533312
0.24518023
0.24502732
0.24518023
0.24548604
0.24563897
0.24548604
0.24533312
0.24518023
0.24518023
0.24518023
0.24533312
0.24563897
0.2459448
0.24579188
0.24563897
0.24548604
0.24563897
0.2459448
0.24609771
0.24609771
0.2459448
0.2459448
0.24609771
0.24609771
0.24609771
0.24579188
0.24563897
0.2459448
0.24625063
0.24640355
0.24640355
0.24640355
0.24625063
0.24625063
0.24625063
0.24625063
0.24640355
0.24640355
0.24625063
0.24609771
0.24609771
0.24640355
0.24655646
0.24655646
0.24655646
0.24655646
0.24655646
0.24655646
0.24655646
0.24640355
0.24655646
0.24655646
0.24670938
0.24686229
0.24701521
0.24701521
0.24686229
0.24670938
0.24670938
0.24670938
0.24686229
0.24686229
0.24686229
0.24686229
0.24701521
0.24701521
0.24701521
0.24701521
0.24686229
0.24670938
0.24655646
0.24670938
0.24686229
0.24716812
0.24732104
0.24732104
0.24716812
0.24701521
0.24701521
0.24716812
0.24716812
0.24716812
0.24701521
0.24701521
0.24716812
0.24716812
0.24716812
0.24732104
0.24747396
0.24732104
0.24716812
0.24701521
0.24716812
0.24716812
0.24716812
0.24716812
0.24732104
0.24762687
0.24762687
0.24762687
0.24762687
0.24747396
0.24732104
0.24732104
0.24762687
0.2477798
0.24762687
0.24762687
0.2477798
0.24793272
0.2477798
0.24762687
0.24762687
0.24793272
0.24793272
0.24762687
0.24732104
0.24732104
0.24732104
0.24747396
0.24762687
0.24762687
0.24762687
0.24762687
0.24762687
0.24762687
0.24762687
0.2477798
0.24793272
0.2477798
0.24762687
0.2477798
0.24808563
0.24823855
0.24793272
0.24793272
0.24793272
0.24808563
0.24793272
0.24808563
0.24808563
0.24808563
0.24793272
0.24793272
0.24823855
0.24823855
0.24808563
0.24793272
0.24793272
0.24793272
0.24793272
0.24808563
0.24823855
0.24839146
0.24823855
0.24808563
0.24808563
0.24823855
0.24839146
0.24839146
0.24839146
0.24839146
0.24839146
0.24839146
0.24839146
0.24839146
0.24808563
0.24823855
0.24823855
0.24839146
0.24839146
0.24854437
0.24854437
0.24854437
0.24839146
0.24839146
0.24839146
0.24854437
0.24854437
0.24839146
0.24823855
0.24808563
0.24823855
0.24823855
0.24839146
0.24839146
0.24839146
0.24839146
0.24823855
0.24823855
0.24808563
0.24808563
0.24823855
0.24808563
0.24808563
0.24808563
0.24808563
0.24839146
0.2488502
0.2488502
0.24869728
0.24869728
0.24900314
0.24915606
0.24900314
0.24854437
0.24808563
0.24808563
0.24839146
0.24869728
0.2488502
0.2488502
0.2488502
0.24869728
0.24854437
0.24839146
0.24839146
0.24854437
0.24869728
0.24854437
0.24854437
0.24839146
0.24808563
0.24793272
0.2477798
0.2477798
0.24793272
0.24808563
0.24808563
0.24808563
0.24793272
0.2477798
0.24808563
0.24839146
0.24854437
0.24839146
0.24793272
0.2477798
0.24793272
0.24808563
0.24808563
0.24808563
0.24808563
0.24823855
0.24839146
0.24869728
0.24854437
0.24839146
0.24808563
0.24808563
0.24793272
0.24808563
0.24808563
0.24793272
0.2477798
0.2477798
0.24793272
0.24808563
0.24808563
0.24793272
0.24808563
0.24808563
0.24793272
0.24793272
0.24808563
0.24839146
0.24854437
0.24854437
0.24823855
0.24808563
0.24793272
0.24808563
0.24823855
0.24823855
0.24808563
0.24762687
0.24747396
0.24762687
0.24808563
0.24854437
0.24854437
0.24854437
0.24854437
0.24839146
0.24823855
0.24808563
0.24808563
0.24808563
0.24793272
0.24808563
0.24823855
0.24839146
0.24839146
0.24854437
0.24839146
0.24808563
0.24808563
0.24823855
0.24839146
0.24839146
0.24839146
0.24823855
0.24823855
0.24808563
0.24808563
0.24808563
0.24793272
0.2477798
0.24793272
0.24808563
0.24823855
0.24839146
0.24823855
0.24823855
0.24823855
0.24823855
0.24839146
0.24839146
0.24808563
0.24793272
0.24793272
0.24808563
0.24808563
0.24808563
0.24808563
0.24808563
0.24793272
0.2477798
0.24762687
0.24762687
0.2477798
0.24793272
0.2477798
0.24747396
0.24716812
0.24716812
0.24732104
0.24747396
0.24732104
0.24716812
0.24701521
0.24701521
0.24701521
0.24701521
0.24732104
0.24762687
0.24762687
0.24747396
0.24732104
0.24732104
0.24747396
0.24747396
0.24732104
0.24747396
0.24762687
0.24747396
0.24747396
0.24747396
0.24747396
0.24732104
0.24716812
0.24716812
0.24732104
0.24747396
0.24747396
0.24732104
0.24716812
0.24732104
0.24747396
0.24747396
0.24762687
0.24762687
0.24747396
0.24732104
0.24732104
0.24732104
0.24747396
0.24762687
0.24747396
0.24732104
0.24716812
0.24716812
0.24732104
0.24762687
0.2477798
0.24762687
0.24732104
0.24701521
0.24701521
0.24716812
0.24716812
0.24716812
0.24716812
0.24686229
0.24670938
0.24686229
0.24716812
0.24732104
0.24716812
0.24701521
0.24686229
0.24716812
0.24732104
0.24732104
0.24732104
0.24732104
0.24732104
0.24732104
0.24701521
0.24670938
0.24655646
0.24655646
0.24655646
0.24701521
0.24747396
0.24762687
0.24747396
0.24701521
0.24686229
0.24686229
0.24686229
0.24686229
0.24701521
0.24701521
0.24716812
0.24701521
0.24701521
0.24701521
0.24701521
0.24701521
0.24701521
0.24701521
0.24686229
0.24670938
0.24655646
0.24655646
0.24670938
0.24701521
0.24701521
0.24686229
0.24701521
0.24701521
0.24701521
0.24686229
0.24686229
0.24686229
0.24686229
0.24686229
0.24686229
0.24670938
0.24670938
0.24701521
0.24716812
0.24716812
0.24701521
0.24686229
0.24686229
0.24701521
0.24716812
0.24716812
0.24701521
0.24701521
0.24701521
0.24701521
0.24716812
0.24732104
0.24732104
0.24716812
0.24701521
0.24701521
0.24716812
0.24716812
0.24701521
0.24686229
0.24701521
0.24701521
0.24701521
0.24701521
0.24701521
0.24701521
0.24686229
0.24701521
0.24701521
0.24716812
0.24732104
0.24732104
0.24732104
0.24716812
0.24686229
0.24670938
0.24670938
0.24670938
0.24686229
0.24686229
0.24686229
0.24670938
0.24655646
0.24655646
0.24670938
0.24670938
0.24670938
0.24670938
0.24670938
0.24686229
0.24686229
0.24670938
0.24655646
0.24640355
0.24655646
0.24655646
0.24640355
0.24640355
0.24670938
0.24686229
0.24670938
0.24640355
0.24625063
0.24640355
0.24640355
0.24640355
0.24625063
0.24609771
0.24640355
0.24655646
0.24640355
0.24625063
0.24625063
0.24655646
0.24701521
0.24716812
0.24686229
0.24670938
0.24670938
0.24686229
0.24686229
0.24686229
0.24655646
0.24640355
0.24609771
0.2459448
0.24579188
0.24579188
0.24579188
0.24579188
0.24579188
0.24563897
0.24579188
0.24579188
0.24563897
0.24533312
0.24518023
0.24518023
0.24518023
0.2448744
0.24472149
0.24456857
0.24456857
0.2448744
0.24518023
0.24502732
0.2448744
0.24472149
0.24472149
0.2448744
0.24472149
0.24472149
0.24472149
0.24472149
0.2448744
0.2448744
0.24472149
0.24456857
0.24456857
0.24472149
0.24502732
0.24502732
0.24472149
0.24456857
0.24456857
0.24472149
0.24502732
0.24533312
0.24533312
0.2448744
0.24456857
0.24472149
0.24518023
0.24533312
0.24502732
0.2448744
0.24502732
0.24518023
0.24518023
0.24518023
0.24533312
0.24533312
0.24533312
0.24533312
0.24548604
0.24563897
0.24563897
0.24563897
0.24563897
0.24548604
0.24533312
0.24533312
0.24548604
0.24548604
0.24548604
0.24563897
0.24579188
0.24579188
0.24579188
0.24579188
0.2459448
0.2459448
0.24579188
0.24563897
0.24563897
0.24563897
0.2459448
0.24609771
0.24640355
0.24640355
0.24640355
0.24640355
0.24625063
0.24625063
0.24625063
0.24640355
0.24655646
0.24655646
0.24640355
0.24625063
0.24640355
0.24640355
0.24640355
0.24625063
0.24625063
0.24640355
0.24670938
0.24686229
0.24655646
0.24640355
0.24640355
0.24655646
0.24670938
0.24686229
0.24701521
0.24701521
0.24686229
0.24686229
0.24701521
0.24732104
0.24747396
0.24732104
0.24701521
0.24701521
0.24732104
0.24747396
0.24747396
0.24747396
0.24762687
0.24793272
0.24793272
0.2477798
0.24793272
0.24823855
0.24854437
0.24839146
0.24808563
0.24793272
0.24808563
0.24839146
0.24869728
0.24869728
0.24854437
0.24839146
0.24839146
0.24854437
0.2488502
0.24900314
0.24900314
0.24900314
0.24915606
0.24915606
0.24915606
0.24900314
0.2488502
0.24900314
0.24930897
0.24930897
0.24900314
0.2488502
0.24900314
0.24915606
0.24915606
0.24900314
0.24915606
0.24946189
0.2496148
0.2496148
0.2496148
0.2496148
0.2496148
0.2496148
0.24976772
0.2496148
0.2496148
0.2496148
0.24976772
0.24976772
0.2496148
0.2496148
0.24976772
0.25007355
0.25007355
0.24976772
0.24946189
0.24930897
0.24930897
0.24946189
0.2496148
0.24946189
0.24930897
0.24930897
0.24930897
0.24946189
0.2496148
0.24992064
0.24976772
0.24946189
0.24915606
0.24900314
0.2488502
0.24900314
0.24900314
0.24915606
0.24930897
0.24946189
0.2496148
0.24930897
0.24900314
0.2488502
0.2488502
0.24915606
0.24946189
0.24930897
0.24900314
0.2488502
0.24900314
0.24915606
0.24930897
0.24915606
0.24900314
0.2488502
0.2488502
0.24900314
0.24930897
0.24930897
0.24915606
0.24915606
0.24930897
0.24930897
0.24930897
0.24915606
0.24915606
0.24930897
0.24930897
0.24946189
0.2496148
0.2496148
0.2496148
0.2496148
0.24946189
0.24946189
0.24946189
0.2496148
0.2496148
0.2496148
0.2496148
0.24976772
0.24992064
0.25007355
0.25007355
0.24992064
0.25007355
0.25007355
0.24992064
0.24976772
0.24976772
0.24976772
0.24992064
0.25007355
0.25007355
0.25007355
0.25022647
0.25022647
0.25037938
0.25022647
0.25007355
0.25007355
0.25022647
0.25037938
0.2505323
0.25037938
0.2505323
0.25068521
0.25083813
0.25099105
0.25083813
0.25068521
0.2505323
0.25068521
0.25099105
0.25114396
0.25129688
0.25114396
0.25099105
0.25099105
0.25114396
0.25114396
0.25114396
0.25114396
0.25099105
0.25114396
0.25129688
0.2516027
0.25175563
0.2516027
0.2514498
0.25129688
0.25129688
0.25129688
0.25129688
0.25129688
0.2514498
0.2514498
0.2514498
0.2516027
0.2516027
0.2514498
0.2514498
0.25175563
0.25175563
0.25175563
0.25175563
0.25175563
0.25206146
0.25190854
0.25175563
0.2516027
0.25175563
0.25206146
0.25221437
0.25221437
0.25175563
0.2516027
0.25175563
0.25175563
0.2516027
0.2514498
0.2514498
0.25175563
0.25190854
0.25190854
0.25175563
0.25175563
0.25175563
0.25175563
0.2516027
0.25129688
0.25114396
0.25114396
0.25129688
0.25129688
0.25129688
0.2514498
0.2514498
0.25129688
0.25083813
0.25083813
0.25114396
0.25129688
0.25114396
0.25099105
0.25099105
0.25099105
0.25114396
0.25114396
0.25114396
0.25099105
0.25099105
0.25083813
0.25099105
0.25099105
0.25083813
0.2505323
0.25022647
0.25022647
0.25022647
0.25037938
0.2505323
0.2505323
0.2505323
0.2505323
0.25068521
0.25068521
0.2505323
0.25037938
0.25022647
0.25022647
0.25022647
0.25022647
0.25022647
0.25007355
0.25007355
0.25007355
0.25007355
0.25022647
0.25022647
0.25022647
0.25022647
0.25022647
0.25037938
0.2505323
0.2505323
0.2505323
0.2505323
0.25022647
0.25007355
0.25022647
0.25037938
0.25037938
0.25022647
0.25022647
0.25022647
0.25037938
0.2505323
0.2505323
0.25037938
0.25022647
0.25022647
0.25037938
0.25083813
0.25114396
0.25099105
0.25068521
0.2505323
0.25037938
0.25037938
0.2505323
0.2505323
0.25037938
0.25037938
0.2505323
0.2505323
0.25037938
0.25037938
0.2505323
0.2505323
0.25068521
0.25083813
0.25083813
0.25068521
0.2505323
0.25068521
0.25083813
0.25099105
0.25083813
0.25068521
0.2505323
0.25037938
0.25022647
0.25022647
0.25037938
0.25068521
0.25068521
0.25037938
0.25022647
0.25037938
0.2505323
0.25068521
0.25037938
0.25022647
0.25037938
0.2505323
0.25068521
0.2505323
0.25068521
0.25099105
0.25083813
0.25037938
0.25037938
0.2505323
0.25068521
0.25083813
0.2505323
0.25007355
0.24992064
0.25022647
0.25037938
0.25037938
0.25022647
0.25007355
0.25007355
0.25007355
0.25007355
0.25007355
0.25007355
0.25007355
0.25022647
0.25022647
0.25007355
0.24992064
0.24992064
0.24992064
0.25007355
0.25022647
0.25022647
0.25022647
0.25007355
0.24992064
0.24992064
0.24992064
0.24976772
0.2496148
0.2496148
0.24992064
0.25007355
0.24992064
0.24976772
0.24992064
0.25007355
0.25007355
0.24992064
0.24976772
0.2496148
0.24946189
0.24946189
0.24946189
0.2496148
0.2496148
0.24946189
0.24930897
0.24930897
0.24946189
0.24946189
0.24946189
0.24930897
0.24930897
0.24946189
0.2496148
0.24930897
0.24915606
0.24915606
0.24930897
0.24930897
0.24946189
0.24930897
0.24915606
0.24900314
0.24900314
0.24900314
0.24900314
0.24900314
0.24915606
0.24915606
0.24915606
0.24900314
0.2488502
0.24869728
0.24869728
0.24869728
0.24869728
0.2488502
0.24900314
0.24900314
0.2488502
0.2488502
0.24900314
0.24915606
0.24915606
0.24900314
0.24869728
0.24869728
0.24900314
0.24946189
0.24946189
0.24930897
0.24915606
0.24915606
0.24900314
0.2488502
0.2488502
0.24915606
0.24946189
0.24930897
0.24900314
0.2488502
0.24900314
0.24915606
0.24915606
0.2488502
0.24869728
0.2488502
0.24915606
0.24915606
0.24900314
0.2488502
0.2488502
0.24915606
0.2496148
0.24976772
0.2496148
0.24930897
0.24930897
0.24930897
0.24915606
0.24900314
0.24915606
0.24915606
0.24915606
0.24915606
0.24930897
0.2496148
0.24976772
0.24976772
0.2496148
0.24930897
0.24946189
0.24976772
0.24976772
0.24976772
0.2496148
0.24946189
0.24946189
0.2496148
0.24976772
0.24992064
0.2496148
0.24946189
0.2496148
0.24976772
0.24992064
0.24976772
0.2496148
0.2496148
0.24976772
0.24992064
0.24976772
0.24946189
0.24930897
0.24946189
0.24976772
0.25022647
0.25022647
0.24976772
0.24915606
0.24930897
0.24976772
0.25007355
0.24992064
0.24992064
0.25007355
0.25022647
0.25037938
0.25037938
0.25022647
0.25007355
0.25007355
0.25022647
0.25037938
0.25037938
0.25037938
0.25022647
0.25037938
0.25068521
0.25083813
0.2505323
0.25037938
0.25037938
0.2505323
0.2505323
0.25068521
0.2505323
0.25037938
0.25037938
0.2505323
0.25068521
0.25068521
0.25068521
0.25068521
0.25083813
0.25114396
0.25129688
0.25129688
0.25099105
0.25083813
0.25083813
0.25114396
0.25129688
0.2514498
0.25129688
0.25129688
0.2514498
0.2516027
0.2516027
0.2516027
0.25175563
0.25175563
0.25175563
0.2516027
0.2516027
0.25175563
0.25206146
0.2523673
0.25221437
0.25206146
0.25190854
0.25206146
0.25221437
0.2523673
0.2525202
0.2525202
0.2523673
0.2523673
0.2523673
0.2525202
0.25267312
0.25297895
0.25297895
0.25297895
0.25282604
0.25282604
0.25282604
0.25267312
0.25267312
0.25282604
0.25313187
0.25328478
0.25328478
0.25313187
0.25297895
0.25313187
0.25313187
0.25328478
0.25359064
0.25374356
0.25374356
0.25389647
0.25389647
0.25389647
0.25389647
0.2540494
0.2542023
0.2542023
0.2540494
0.25374356
0.25374356
0.25389647
0.2542023
0.25435522
0.25450814
0.25450814
0.25450814
0.25435522
0.2542023
0.2542023
0.25435522
0.25450814
0.25450814
0.25466105
0.25481397
0.25481397
0.25481397
0.25496688
0.25496688
0.25496688
0.25481397
0.25496688
0.25527272
0.25557855
0.25557855
0.25542563
0.2551198
0.25496688
0.25496688
0.25527272
0.25573146
0.2560373
0.25588438
0.25573146
0.25557855
0.25557855
0.25557855
0.25557855
0.25557855
0.25573146
0.25588438
0.2560373
0.2560373
0.2560373
0.25588438
0.25573146
0.25573146
0.25588438
