# Supplementary material for: Performances of the PIPER scalable child human body model in accident reconstruction
Source: PLoS One. 2017 Nov 14;12(11):e0187916. doi: 10.1371/journal.pone.0187916 (PMC5685610; doi:10.1371/journal.pone.0187916)
Supplement: S3 Data — This zip folder contains input accelerations for reproducibility of the accident reconstruction. Also, the readings from the dummy sensor are reported for reproducibility of the calculations. (ZIP) [file pone.0187916.s011.zip › CHANNEL/RAC03.027]

Test object number          :1
Name of the channel         :
Laboratory channel code     :16NECKLO00Q6FOZP
Customer channel code       :16NECKLO00Q6FOZP
Channel code                :16NECKLO00Q6FOZP
Unit                        :kN
Direction                   :Z
Dimension                   :FO
Transducer type             :Q3LN-136/Z/FO
Pre-filter type             :4000Hz 6pole Butterworth (device internal)
Cut off frequency           :4000.0
Channel frequency class     :2000
Channel amplitude class     :6.0
Reference channel           :implicit
Reference channel name      :NOVALUE
Data source                 :transducer
Data status                 :ok
Sampling interval           :5.0E-5
Bit resolution              :16
.ValidationRemark           :Seulement la gamme [-0.4096 sec; 40.0 sec] a �t� lue. Gamme demand�e: [-6.0 sec; 40.0 sec].
Time of first sample        :-0.2
Number of samples           :14000
First global maximum value  :1.5444868
Time of maximum value       :0.06635
First global minimum value  :-0.26091105
Time of minimum value       :0.18749999
Start offset interval       :-0.1
End offset interval         :-0.05
5.0983485E-4
3.266381E-4
1.4344137E-4
3.266381E-4
6.9303066E-4
8.7622646E-4
8.7622646E-4
8.7622646E-4
6.9303066E-4
6.9303066E-4
6.9303066E-4
6.9303066E-4
8.7622646E-4
8.7622646E-4
6.9303066E-4
5.0983485E-4
6.9303066E-4
8.7622646E-4
8.7622646E-4
6.9303066E-4
6.9303066E-4
5.0983485E-4
1.4344137E-4
-3.9753504E-5
-3.9753504E-5
1.4344137E-4
1.4344137E-4
1.4344137E-4
1.4344137E-4
1.4344137E-4
3.266381E-4
8.7622646E-4
0.001242619
0.0014258148
8.7622646E-4
3.266381E-4
3.266381E-4
6.9303066E-4
0.0014258148
0.001975404
0.0017922074
0.0014258148
0.001242619
0.0017922074
0.0025249915
0.0025249915
0.0017922074
8.7622646E-4
8.7622646E-4
0.0014258148
0.001975404
0.001975404
0.0014258148
8.7622646E-4
0.0010594232
0.0014258148
0.001242619
6.9303066E-4
5.0983485E-4
8.7622646E-4
0.0010594232
0.001242619
0.0010594232
8.7622646E-4
8.7622646E-4
0.001242619
0.0016090106
0.001975404
0.001975404
0.0016090106
0.001242619
0.001242619
0.0016090106
0.001975404
0.0016090106
8.7622646E-4
3.266381E-4
5.0983485E-4
0.001242619
0.0016090106
0.0014258148
0.0010594232
8.7622646E-4
0.0014258148
0.0021586
0.0025249915
0.0021586
0.0017922074
0.0021586
0.0025249915
0.0023417948
0.001975404
0.001975404
0.0025249915
0.0032577766
0.0036241682
0.003807364
0.0034409733
0.0025249915
0.001975404
0.001975404
0.0023417948
0.0027081883
0.0027081883
0.0023417948
0.001975404
0.0017922074
0.0016090106
0.0016090106
0.0021586
0.0025249915
0.0023417948
0.0017922074
0.0014258148
0.0017922074
0.002891384
0.0030745799
0.0027081883
0.0021586
0.001975404
0.001975404
0.0016090106
0.001242619
0.001242619
0.0016090106
0.0021586
0.0017922074
0.0016090106
0.0016090106
0.0017922074
0.0017922074
0.0016090106
0.001242619
6.9303066E-4
3.266381E-4
5.0983485E-4
0.0010594232
0.0016090106
0.0017922074
0.001975404
0.0023417948
0.0027081883
0.0025249915
0.0021586
0.0016090106
0.0014258148
0.0017922074
0.0021586
0.0021586
0.001975404
0.0014258148
0.0014258148
0.0017922074
0.001975404
0.0017922074
0.0016090106
0.0017922074
0.001975404
0.001975404
0.0016090106
0.001242619
0.0016090106
0.001975404
0.0023417948
0.0025249915
0.0025249915
0.0023417948
0.0021586
0.0017922074
0.0016090106
0.0017922074
0.0023417948
0.0023417948
0.0023417948
0.0023417948
0.0025249915
0.0025249915
0.0021586
0.001975404
0.0023417948
0.0025249915
0.0021586
0.0017922074
0.0017922074
0.0017922074
0.001975404
0.0021586
0.0025249915
0.0025249915
0.0023417948
0.0021586
0.0017922074
0.0016090106
0.0016090106
0.001975404
0.0025249915
0.0027081883
0.0025249915
0.001975404
0.001975404
0.0021586
0.0025249915
0.0021586
0.001975404
0.0017922074
0.0021586
0.0025249915
0.0027081883
0.0025249915
0.0021586
0.0017922074
0.001975404
0.0021586
0.0021586
0.0025249915
0.0030745799
0.0034409733
0.0030745799
0.002891384
0.0030745799
0.0030745799
0.002891384
0.0030745799
0.0032577766
0.0030745799
0.002891384
0.002891384
0.002891384
0.0027081883
0.0025249915
0.0027081883
0.0030745799
0.002891384
0.0027081883
0.0027081883
0.0027081883
0.0021586
0.0016090106
0.0016090106
0.0021586
0.0027081883
0.002891384
0.0023417948
0.0016090106
0.0014258148
0.0016090106
0.001975404
0.0025249915
0.002891384
0.0032577766
0.0034409733
0.0032577766
0.0030745799
0.0027081883
0.0027081883
0.002891384
0.0030745799
0.0025249915
0.0021586
0.0021586
0.0025249915
0.0027081883
0.0027081883
0.0025249915
0.0025249915
0.0025249915
0.0021586
0.0014258148
0.001242619
0.0016090106
0.0021586
0.0025249915
0.0027081883
0.002891384
0.0034409733
0.0034409733
0.0032577766
0.0030745799
0.002891384
0.0025249915
0.0023417948
0.0025249915
0.0027081883
0.0021586
0.0014258148
0.0010594232
0.0016090106
0.0021586
0.0025249915
0.0025249915
0.0023417948
0.0017922074
0.0016090106
0.0016090106
0.001975404
0.0021586
0.001975404
0.0016090106
0.001242619
0.0010594232
8.7622646E-4
8.7622646E-4
0.001242619
0.0017922074
0.001975404
0.0021586
0.0025249915
0.0027081883
0.0027081883
0.0025249915
0.0021586
0.001975404
0.0017922074
0.0017922074
0.0021586
0.0025249915
0.0025249915
0.0021586
0.0016090106
0.0016090106
0.001975404
0.0023417948
0.0023417948
0.001975404
0.0017922074
0.0017922074
0.001975404
0.001975404
0.001975404
0.0017922074
0.0016090106
0.0014258148
0.0016090106
0.0017922074
0.0017922074
0.0016090106
0.0014258148
0.0014258148
0.0016090106
0.0016090106
0.0016090106
0.0016090106
0.0016090106
0.0014258148
0.001242619
0.0016090106
0.0017922074
0.001975404
0.0017922074
0.0016090106
0.001975404
0.0021586
0.0023417948
0.0025249915
0.0023417948
0.001975404
0.0017922074
0.0017922074
0.0016090106
0.0016090106
0.0017922074
0.0017922074
0.0017922074
0.0017922074
0.0017922074
0.0017922074
0.0017922074
0.001975404
0.001975404
0.0017922074
0.0014258148
0.0016090106
0.0021586
0.0027081883
0.0030745799
0.0027081883
0.0021586
0.0017922074
0.0021586
0.0023417948
0.0023417948
0.0021586
0.0023417948
0.0027081883
0.002891384
0.0030745799
0.0030745799
0.0030745799
0.002891384
0.0025249915
0.0025249915
0.0030745799
0.0034409733
0.0030745799
0.0027081883
0.0030745799
0.0036241682
0.0032577766
0.0027081883
0.0025249915
0.002891384
0.0030745799
0.0027081883
0.0027081883
0.0032577766
0.0036241682
0.0036241682
0.0036241682
0.0036241682
0.0036241682
0.0032577766
0.002891384
0.0030745799
0.0036241682
0.003807364
0.0036241682
0.0030745799
0.002891384
0.0032577766
0.0034409733
0.0034409733
0.0030745799
0.0030745799
0.0034409733
0.003990561
0.0043569533
0.004540149
0.004540149
0.004540149
0.004540149
0.0043569533
0.0041737566
0.003990561
0.003990561
0.003807364
0.003807364
0.0036241682
0.0036241682
0.0034409733
0.0030745799
0.0032577766
0.003990561
0.0043569533
0.0041737566
0.003990561
0.0043569533
0.004540149
0.004540149
0.0043569533
0.0043569533
0.0047233454
0.0047233454
0.0043569533
0.0041737566
0.0043569533
0.0049065417
0.0049065417
0.004540149
0.003990561
0.0034409733
0.0032577766
0.0036241682
0.0043569533
0.0047233454
0.0041737566
0.003807364
0.003990561
0.0047233454
0.0052729337
0.0050897375
0.0047233454
0.004540149
0.0043569533
0.0043569533
0.0043569533
0.004540149
0.0047233454
0.004540149
0.004540149
0.0049065417
0.00545613
0.0052729337
0.0049065417
0.004540149
0.004540149
0.004540149
0.0047233454
0.0050897375
0.0052729337
0.0052729337
0.0050897375
0.0050897375
0.0050897375
0.0049065417
0.0049065417
0.0047233454
0.0043569533
0.0043569533
0.004540149
0.0050897375
0.00545613
0.005639326
0.0052729337
0.0049065417
0.0047233454
0.0047233454
0.0049065417
0.0047233454
0.004540149
0.004540149
0.0047233454
0.0050897375
0.0050897375
0.0049065417
0.0043569533
0.0041737566
0.004540149
0.0049065417
0.0049065417
0.004540149
0.003990561
0.003990561
0.004540149
0.0049065417
0.0049065417
0.004540149
0.004540149
0.0047233454
0.0052729337
0.0052729337
0.0050897375
0.0047233454
0.0043569533
0.0043569533
0.0043569533
0.004540149
0.0049065417
0.0050897375
0.0049065417
0.004540149
0.0043569533
0.004540149
0.0049065417
0.0049065417
0.0047233454
0.004540149
0.004540149
0.0049065417
0.00545613
0.005639326
0.0052729337
0.0041737566
0.0034409733
0.0036241682
0.0041737566
0.004540149
0.0047233454
0.0047233454
0.0047233454
0.0047233454
0.0049065417
0.0052729337
0.00545613
0.0052729337
0.0047233454
0.0043569533
0.0043569533
0.004540149
0.0047233454
0.0047233454
0.0047233454
0.0047233454
0.0049065417
0.0050897375
0.0052729337
0.00545613
0.005639326
0.005639326
0.0052729337
0.0047233454
0.0043569533
0.0043569533
0.0043569533
0.0041737566
0.003990561
0.0041737566
0.004540149
0.0049065417
0.0047233454
0.004540149
0.004540149
0.0043569533
0.0043569533
0.004540149
0.0049065417
0.0049065417
0.0052729337
0.00545613
0.005639326
0.005639326
0.0052729337
0.0047233454
0.0043569533
0.004540149
0.0043569533
0.0041737566
0.0041737566
0.004540149
0.0049065417
0.0050897375
0.0050897375
0.0047233454
0.0043569533
0.004540149
0.0049065417
0.0052729337
0.00545613
0.00545613
0.0050897375
0.0049065417
0.0047233454
0.0049065417
0.0047233454
0.0047233454
0.0049065417
0.0052729337
0.0050897375
0.004540149
0.0041737566
0.0043569533
0.0047233454
0.0050897375
0.0050897375
0.0052729337
0.0052729337
0.0052729337
0.0050897375
0.0049065417
0.0049065417
0.0050897375
0.0050897375
0.0047233454
0.0043569533
0.0043569533
0.0049065417
0.0050897375
0.0049065417
0.004540149
0.004540149
0.0050897375
0.0050897375
0.0047233454
0.0047233454
0.0050897375
0.00545613
0.00545613
0.00545613
0.00545613
0.005639326
0.00545613
0.0050897375
0.0047233454
0.0047233454
0.0050897375
0.0052729337
0.0050897375
0.0050897375
0.0050897375
0.0052729337
0.00545613
0.005639326
0.005639326
0.005639326
0.0052729337
0.0047233454
0.0043569533
0.004540149
0.0047233454
0.0049065417
0.0049065417
0.0047233454
0.0049065417
0.0052729337
0.00545613
0.00545613
0.005639326
0.0060057184
0.006188914
0.005822522
0.00545613
0.0052729337
0.0050897375
0.0052729337
0.0049065417
0.0047233454
0.004540149
0.004540149
0.004540149
0.0043569533
0.0041737566
0.003990561
0.003990561
0.0043569533
0.0047233454
0.0043569533
0.003990561
0.0041737566
0.0049065417
0.005639326
0.00545613
0.0049065417
0.0047233454
0.0047233454
0.004540149
0.0041737566
0.0041737566
0.0041737566
0.004540149
0.0047233454
0.0043569533
0.003990561
0.0041737566
0.0047233454
0.0047233454
0.0041737566
0.003807364
0.003990561
0.0043569533
0.004540149
0.004540149
0.0043569533
0.0041737566
0.0043569533
0.004540149
0.0043569533
0.0036241682
0.0034409733
0.003990561
0.0047233454
0.0049065417
0.0049065417
0.004540149
0.0041737566
0.0041737566
0.0043569533
0.0041737566
0.003990561
0.0041737566
0.0043569533
0.0043569533
0.003807364
0.0032577766
0.0034409733
0.003807364
0.003807364
0.0032577766
0.0030745799
0.003807364
0.0043569533
0.004540149
0.0041737566
0.0036241682
0.0032577766
0.0032577766
0.0032577766
0.0034409733
0.0036241682
0.003990561
0.003990561
0.0036241682
0.0032577766
0.0030745799
0.0032577766
0.0032577766
0.0032577766
0.0034409733
0.003990561
0.003990561
0.0036241682
0.002891384
0.0025249915
0.0023417948
0.0025249915
0.002891384
0.002891384
0.0027081883
0.0027081883
0.002891384
0.0030745799
0.002891384
0.0027081883
0.0025249915
0.0023417948
0.0021586
0.0021586
0.0025249915
0.0030745799
0.0032577766
0.0032577766
0.0032577766
0.0032577766
0.002891384
0.0027081883
0.0025249915
0.0027081883
0.002891384
0.002891384
0.002891384
0.0027081883
0.0025249915
0.0021586
0.001975404
0.0023417948
0.0027081883
0.0027081883
0.0027081883
0.0027081883
0.0027081883
0.0030745799
0.0032577766
0.0032577766
0.002891384
0.0027081883
0.002891384
0.0030745799
0.002891384
0.0027081883
0.0023417948
0.0023417948
0.0023417948
0.0025249915
0.0025249915
0.0025249915
0.0021586
0.0017922074
0.0017922074
0.001975404
0.001975404
0.001975404
0.001975404
0.001975404
0.001975404
0.0021586
0.0023417948
0.0023417948
0.0023417948
0.0021586
0.0023417948
0.0027081883
0.002891384
0.0025249915
0.0021586
0.0021586
0.0023417948
0.0023417948
0.001975404
0.0017922074
0.001975404
0.0027081883
0.0030745799
0.0027081883
0.0021586
0.001975404
0.0023417948
0.0027081883
0.002891384
0.0023417948
0.0017922074
0.0017922074
0.0023417948
0.002891384
0.0030745799
0.002891384
0.0025249915
0.0025249915
0.0023417948
0.0021586
0.0023417948
0.0027081883
0.0034409733
0.003990561
0.003990561
0.0034409733
0.002891384
0.002891384
0.0030745799
0.0030745799
0.0027081883
0.0030745799
0.003807364
0.0041737566
0.003807364
0.0032577766
0.0030745799
0.0032577766
0.0034409733
0.0034409733
0.0032577766
0.0030745799
0.002891384
0.002891384
0.002891384
0.0030745799
0.0030745799
0.002891384
0.002891384
0.0030745799
0.0032577766
0.0034409733
0.0032577766
0.0030745799
0.002891384
0.0027081883
0.0027081883
0.0030745799
0.0030745799
0.0025249915
0.001975404
0.0016090106
0.0017922074
0.0021586
0.0023417948
0.0027081883
0.0030745799
0.0032577766
0.0032577766
0.0036241682
0.0041737566
0.0041737566
0.003807364
0.003807364
0.0041737566
0.0041737566
0.003807364
0.0036241682
0.0036241682
0.003990561
0.0043569533
0.0047233454
0.0047233454
0.004540149
0.004540149
0.0047233454
0.0049065417
0.004540149
0.003990561
0.0036241682
0.003807364
0.0041737566
0.0047233454
0.0047233454
0.0043569533
0.0041737566
0.0041737566
0.0043569533
0.004540149
0.0047233454
0.0050897375
0.0052729337
0.0052729337
0.0050897375
0.0049065417
0.004540149
0.0043569533
0.004540149
0.0049065417
0.0052729337
0.0052729337
0.0047233454
0.0041737566
0.003990561
0.0041737566
0.0043569533
0.003990561
0.0034409733
0.0034409733
0.0036241682
0.003807364
0.0036241682
0.0034409733
0.0030745799
0.0032577766
0.0036241682
0.003990561
0.0041737566
0.0041737566
0.0043569533
0.0052729337
0.005822522
0.006188914
0.0060057184
0.005639326
0.0049065417
0.004540149
0.0049065417
0.0052729337
0.00545613
0.0050897375
0.0047233454
0.0050897375
0.005639326
0.0060057184
0.005639326
0.0050897375
0.0049065417
0.0052729337
0.005822522
0.0063721105
0.0063721105
0.0063721105
0.006188914
0.006188914
0.0060057184
0.005822522
0.005822522
0.006188914
0.0063721105
0.006188914
0.00545613
0.0052729337
0.00545613
0.0060057184
0.006188914
0.005822522
0.0050897375
0.0049065417
0.0049065417
0.004540149
0.0041737566
0.0043569533
0.0049065417
0.0050897375
0.0050897375
0.0050897375
0.0049065417
0.0047233454
0.0049065417
0.00545613
0.0063721105
0.0067385025
0.0063721105
0.005822522
0.0052729337
0.0050897375
0.0050897375
0.0050897375
0.0052729337
0.005822522
0.006188914
0.0060057184
0.005822522
0.005639326
0.005639326
0.00545613
0.0052729337
0.005822522
0.0063721105
0.006188914
0.005639326
0.0050897375
0.0050897375
0.005639326
0.0063721105
0.006921699
0.006921699
0.0067385025
0.0063721105
0.0063721105
0.006921699
0.007288091
0.006921699
0.0065553067
0.0067385025
0.007288091
0.007471287
0.007471287
0.007104895
0.0063721105
0.005822522
0.005822522
0.006188914
0.0063721105
0.0063721105
0.006188914
0.005822522
0.005639326
0.0060057184
0.0063721105
0.0067385025
0.0067385025
0.006921699
0.0067385025
0.0065553067
0.0063721105
0.0067385025
0.007104895
0.007104895
0.006921699
0.006921699
0.006921699
0.007104895
0.006921699
0.0067385025
0.0065553067
0.0065553067
0.0063721105
0.0063721105
0.005639326
0.0047233454
0.0041737566
0.004540149
0.0049065417
0.0050897375
0.0050897375
0.0052729337
0.005822522
0.006188914
0.006188914
0.0060057184
0.0060057184
0.005822522
0.00545613
0.0052729337
0.0052729337
0.005639326
0.0060057184
0.0060057184
0.006188914
0.006188914
0.005639326
0.005639326
0.0060057184
0.0060057184
0.00545613
0.0047233454
0.004540149
0.0050897375
0.005639326
0.005822522
0.00545613
0.0050897375
0.0047233454
0.0041737566
0.003807364
0.003807364
0.0043569533
0.0049065417
0.0052729337
0.005639326
0.005639326
0.0052729337
0.0047233454
0.003990561
0.0041737566
0.0047233454
0.0052729337
0.00545613
0.0049065417
0.0041737566
0.003990561
0.003990561
0.003990561
0.0041737566
0.0041737566
0.003990561
0.0036241682
0.0032577766
0.0030745799
0.0032577766
0.0036241682
0.003807364
0.003807364
0.003990561
0.003990561
0.003807364
0.0036241682
0.0034409733
0.0036241682
0.003807364
0.0041737566
0.004540149
0.004540149
0.0043569533
0.0047233454
0.0052729337
0.0049065417
0.0041737566
0.003807364
0.0041737566
0.0049065417
0.0052729337
0.0047233454
0.003807364
0.0030745799
0.002891384
0.0034409733
0.003990561
0.0041737566
0.003807364
0.0032577766
0.0036241682
0.003990561
0.003990561
0.0032577766
0.002891384
0.0036241682
0.0043569533
0.0047233454
0.0043569533
0.003990561
0.003990561
0.0041737566
0.0041737566
0.003990561
0.0036241682
0.0036241682
0.0041737566
0.0047233454
0.0047233454
0.0043569533
0.003807364
0.0034409733
0.0034409733
0.0043569533
0.0049065417
0.0047233454
0.003990561
0.0036241682
0.0041737566
0.004540149
0.0041737566
0.0034409733
0.0034409733
0.0034409733
0.0036241682
0.003990561
0.0041737566
0.003990561
0.0043569533
0.0049065417
0.0050897375
0.0050897375
0.0050897375
0.0049065417
0.0043569533
0.003990561
0.004540149
0.0052729337
0.00545613
0.0050897375
0.0049065417
0.0052729337
0.00545613
0.0050897375
0.0049065417
0.00545613
0.0063721105
0.006921699
0.0065553067
0.0060057184
0.005639326
0.005639326
0.0060057184
0.0065553067
0.0065553067
0.0063721105
0.0060057184
0.005822522
0.0060057184
0.006188914
0.0063721105
0.0063721105
0.0065553067
0.0067385025
0.007104895
0.006921699
0.0067385025
0.0067385025
0.0067385025
0.0067385025
0.0063721105
0.006188914
0.0063721105
0.006921699
0.006921699
0.0067385025
0.0067385025
0.006921699
0.007104895
0.007104895
0.007288091
0.0076544834
0.007837679
0.007837679
0.008020876
0.008387268
0.008387268
0.008204072
0.0076544834
0.007288091
0.007104895
0.007288091
0.007837679
0.00875366
0.0093032485
0.009120053
0.008570464
0.008204072
0.007837679
0.007837679
0.008020876
0.008387268
0.008387268
0.008020876
0.007471287
0.007288091
0.007837679
0.008936856
0.009486444
0.0093032485
0.008570464
0.008204072
0.008387268
0.009120053
0.009120053
0.008936856
0.00875366
0.008936856
0.008936856
0.008387268
0.008020876
0.008387268
0.0093032485
0.009486444
0.008936856
0.008570464
0.00875366
0.009120053
0.0093032485
0.009669641
0.009852837
0.009486444
0.008936856
0.00875366
0.0093032485
0.009852837
0.010036033
0.009669641
0.0093032485
0.0093032485
0.009486444
0.009852837
0.009852837
0.009486444
0.009120053
0.0093032485
0.009486444
0.009669641
0.009852837
0.010402425
0.010402425
0.009852837
0.009120053
0.00875366
0.008936856
0.009486444
0.010219229
0.010036033
0.0093032485
0.00875366
0.008936856
0.009120053
0.00875366
0.008570464
0.0093032485
0.010219229
0.010402425
0.009852837
0.009486444
0.009669641
0.009669641
0.009486444
0.0093032485
0.009120053
0.009486444
0.009852837
0.009852837
0.009486444
0.009120053
0.008936856
0.008936856
0.009120053
0.009120053
0.009120053
0.009486444
0.009852837
0.010219229
0.010036033
0.010036033
0.009669641
0.009669641
0.0093032485
0.009120053
0.0093032485
0.009852837
0.010402425
0.010219229
0.009852837
0.009486444
0.009486444
0.009486444
0.009486444
0.0093032485
0.0093032485
0.009669641
0.010219229
0.010585621
0.010585621
0.010219229
0.010036033
0.010036033
0.010219229
0.010219229
0.010219229
0.010585621
0.010768818
0.010585621
0.010585621
0.010952014
0.010952014
0.010585621
0.010585621
0.010952014
0.011135209
0.010952014
0.010585621
0.010402425
0.010402425
0.010219229
0.009852837
0.010036033
0.010585621
0.010768818
0.010402425
0.010219229
0.010585621
0.011135209
0.011867994
0.011867994
0.011135209
0.010402425
0.010402425
0.010768818
0.011135209
0.011135209
0.011318406
0.011501602
0.011867994
0.011867994
0.011318406
0.010952014
0.010585621
0.010585621
0.010585621
0.010768818
0.011318406
0.011867994
0.011867994
0.011501602
0.011318406
0.011135209
0.011318406
0.011501602
0.011684798
0.011501602
0.011318406
0.011135209
0.011135209
0.011135209
0.011135209
0.011318406
0.011501602
0.011867994
0.01205119
0.011684798
0.011501602
0.011501602
0.011684798
0.011684798
0.011684798
0.011867994
0.011867994
0.011867994
0.01205119
0.01205119
0.011867994
0.011135209
0.010768818
0.010952014
0.011867994
0.012600779
0.012783974
0.012783974
0.012783974
0.012417583
0.011867994
0.011501602
0.011684798
0.01205119
0.012417583
0.012600779
0.012600779
0.012417583
0.01205119
0.011867994
0.011684798
0.011867994
0.012234386
0.012600779
0.012783974
0.012600779
0.012234386
0.011684798
0.011501602
0.011684798
0.011867994
0.011867994
0.011867994
0.011867994
0.011867994
0.011867994
0.011501602
0.011501602
0.011684798
0.011684798
0.011867994
0.012234386
0.012234386
0.01205119
0.011684798
0.011318406
0.011501602
0.01205119
0.012417583
0.012417583
0.012234386
0.012234386
0.011684798
0.011135209
0.011135209
0.011501602
0.011684798
0.011501602
0.011135209
0.011135209
0.011684798
0.01205119
0.01205119
0.011501602
0.011135209
0.011135209
0.011318406
0.011501602
0.01205119
0.012417583
0.012234386
0.011867994
0.011684798
0.011501602
0.011684798
0.01205119
0.01205119
0.011684798
0.011501602
0.011867994
0.012234386
0.01205119
0.011501602
0.011135209
0.011318406
0.012417583
0.013150367
0.013150367
0.012783974
0.012234386
0.01205119
0.011867994
0.011684798
0.011501602
0.012234386
0.012600779
0.012234386
0.011318406
0.011135209
0.011867994
0.012600779
0.012600779
0.01205119
0.011501602
0.011501602
0.011867994
0.01205119
0.01205119
0.01205119
0.01205119
0.011867994
0.011318406
0.011135209
0.011318406
0.011501602
0.011501602
0.011501602
0.011867994
0.012783974
0.013150367
0.012600779
0.01205119
0.011867994
0.011867994
0.011684798
0.01205119
0.012783974
0.013150367
0.012600779
0.011867994
0.011684798
0.012234386
0.012967171
0.013150367
0.012967171
0.012417583
0.012234386
0.012234386
0.012417583
0.012234386
0.011867994
0.011684798
0.012234386
0.013150367
0.0135167595
0.013150367
0.012600779
0.012234386
0.01205119
0.012600779
0.013333563
0.013699955
0.013699955
0.0135167595
0.013333563
0.013150367
0.012783974
0.012417583
0.012417583
0.012783974
0.012783974
0.012783974
0.012783974
0.012967171
0.013150367
0.013150367
0.013150367
0.0135167595
0.013883151
0.013699955
0.013333563
0.0135167595
0.0135167595
0.013699955
0.013883151
0.013883151
0.013699955
0.0135167595
0.0135167595
0.0135167595
0.013699955
0.014066348
0.0144327395
0.0144327395
0.0144327395
0.0144327395
0.014799132
0.014799132
0.014249544
0.013883151
0.013699955
0.014066348
0.014799132
0.015165525
0.014982328
0.014249544
0.013883151
0.013883151
0.014066348
0.0144327395
0.014799132
0.014615936
0.014615936
0.014615936
0.014982328
0.015165525
0.014799132
0.0144327395
0.014799132
0.01534872
0.01589831
0.01589831
0.015531916
0.015165525
0.01534872
0.015531916
0.015531916
0.01534872
0.014982328
0.014799132
0.014799132
0.014799132
0.014982328
0.015531916
0.016081505
0.016081505
0.015715113
0.014982328
0.014982328
0.015531916
0.01589831
0.015715113
0.015165525
0.014982328
0.014982328
0.014982328
0.015531916
0.01589831
0.01589831
0.015715113
0.015531916
0.01534872
0.01534872
0.015531916
0.015715113
0.015715113
0.01589831
0.01589831
0.015715113
0.015531916
0.015715113
0.015531916
0.01534872
0.01534872
0.015531916
0.015715113
0.01589831
0.016081505
0.016081505
0.015715113
0.015531916
0.01534872
0.014982328
0.015165525
0.015531916
0.016081505
0.016447898
0.016447898
0.016264701
0.01589831
0.015715113
0.015715113
0.016081505
0.016081505
0.016081505
0.016081505
0.01589831
0.01589831
0.016081505
0.016447898
0.016264701
0.01589831
0.016081505
0.016447898
0.016447898
0.01589831
0.015531916
0.01589831
0.016264701
0.016081505
0.01534872
0.014615936
0.014615936
0.01534872
0.016081505
0.016264701
0.01589831
0.015531916
0.015165525
0.015165525
0.015165525
0.01534872
0.015715113
0.01589831
0.01589831
0.015715113
0.015531916
0.015165525
0.015165525
0.015531916
0.01589831
0.016081505
0.01589831
0.01534872
0.015165525
0.01534872
0.015531916
0.01534872
0.014982328
0.014799132
0.015165525
0.01589831
0.01589831
0.015715113
0.015531916
0.015165525
0.014799132
0.0144327395
0.0144327395
0.0144327395
0.014799132
0.01534872
0.015531916
0.015531916
0.015165525
0.015165525
0.015165525
0.01534872
0.015165525
0.014799132
0.0144327395
0.0144327395
0.014982328
0.01534872
0.015531916
0.01534872
0.015165525
0.014799132
0.0144327395
0.014799132
0.015531916
0.01589831
0.015715113
0.015165525
0.014615936
0.0144327395
0.014615936
0.014615936
0.014615936
0.014799132
0.014982328
0.014982328
0.014982328
0.014799132
0.014615936
0.0144327395
0.014249544
0.014615936
0.015165525
0.015715113
0.01534872
0.014799132
0.014249544
0.014066348
0.013883151
0.014066348
0.0144327395
0.014982328
0.014982328
0.014799132
0.0144327395
0.0144327395
0.014615936
0.014799132
0.014615936
0.014249544
0.014249544
0.014615936
0.014799132
0.014982328
0.015165525
0.015531916
0.015531916
0.01534872
0.015165525
0.0144327395
0.013883151
0.014249544
0.015165525
0.01589831
0.016081505
0.016081505
0.015715113
0.01534872
0.01534872
0.015531916
0.01589831
0.016081505
0.01589831
0.015165525
0.0144327395
0.014615936
0.015165525
0.015715113
0.01589831
0.01534872
0.014982328
0.014982328
0.014799132
0.014615936
0.0144327395
0.014615936
0.014982328
0.014982328
0.014982328
0.015165525
0.015531916
0.015715113
0.015715113
0.015715113
0.016081505
0.016081505
0.015715113
0.01534872
0.015165525
0.01534872
0.01534872
0.01534872
0.01534872
0.015531916
0.015715113
0.015715113
0.015531916
0.015531916
0.015715113
0.01589831
0.016081505
0.016264701
0.016264701
0.016081505
0.01589831
0.015715113
0.015715113
0.015531916
0.015531916
0.015531916
0.016081505
0.016631093
0.016997486
0.01681429
0.016447898
0.016447898
0.01681429
0.017180681
0.01681429
0.016081505
0.01534872
0.015531916
0.015715113
0.01589831
0.015531916
0.01534872
0.015531916
0.01589831
0.01589831
0.01589831
0.01589831
0.016081505
0.016264701
0.016447898
0.016081505
0.015531916
0.01534872
0.01589831
0.016264701
0.016631093
0.016997486
0.016997486
0.016997486
0.016631093
0.016264701
0.016081505
0.016447898
0.016997486
0.017180681
0.017180681
0.016631093
0.016081505
0.01589831
0.01589831
0.016447898
0.017180681
0.017180681
0.01681429
0.016447898
0.016264701
0.01589831
0.015531916
0.015531916
0.01589831
0.016264701
0.016081505
0.01589831
0.015531916
0.01534872
0.015531916
0.015715113
0.01589831
0.01589831
0.015531916
0.015531916
0.015715113
0.015715113
0.015715113
0.015715113
0.01589831
0.01589831
0.01589831
0.01589831
0.01589831
0.01589831
0.015715113
0.015715113
0.015531916
0.015165525
0.014615936
0.0144327395
0.014982328
0.015715113
0.016264701
0.016081505
0.015715113
0.01534872
0.015165525
0.01534872
0.015531916
0.015715113
0.015715113
0.015531916
0.01534872
0.015165525
0.015165525
0.015531916
0.01534872
0.0144327395
0.014066348
0.014615936
0.014982328
0.014799132
0.014799132
0.014982328
0.014799132
0.0144327395
0.014249544
0.014615936
0.014799132
0.014615936
0.0144327395
0.014249544
0.013699955
0.013333563
0.013333563
0.013699955
0.013699955
0.0135167595
0.013333563
0.0135167595
0.014066348
0.014066348
0.013699955
0.013333563
0.013150367
0.0135167595
0.014066348
0.014249544
0.013883151
0.012967171
0.012600779
0.012967171
0.013333563
0.0135167595
0.0135167595
0.013333563
0.012967171
0.012967171
0.012967171
0.013150367
0.012967171
0.012600779
0.012234386
0.012417583
0.013150367
0.013333563
0.013150367
0.012783974
0.012783974
0.012417583
0.011867994
0.011684798
0.01205119
0.012234386
0.01205119
0.011318406
0.011135209
0.011867994
0.012417583
0.012600779
0.01205119
0.011501602
0.011135209
0.011318406
0.011867994
0.011867994
0.011867994
0.011684798
0.011501602
0.010952014
0.010585621
0.010585621
0.010952014
0.010952014
0.010402425
0.009669641
0.009669641
0.010219229
0.010402425
0.010219229
0.010585621
0.010768818
0.010768818
0.010402425
0.009669641
0.009120053
0.008936856
0.0093032485
0.009669641
0.010036033
0.009669641
0.009120053
0.009120053
0.009120053
0.0093032485
0.009486444
0.009120053
0.008570464
0.008570464
0.00875366
0.009120053
0.0093032485
0.0093032485
0.009120053
0.00875366
0.008387268
0.008204072
0.008387268
0.008570464
0.008570464
0.00875366
0.00875366
0.00875366
0.008387268
0.008204072
0.008204072
0.008387268
0.00875366
0.008936856
0.00875366
0.008570464
0.008204072
0.007471287
0.006921699
0.006921699
0.007288091
0.0076544834
0.0076544834
0.007288091
0.0067385025
0.0065553067
0.006921699
0.0076544834
0.008020876
0.007837679
0.0076544834
0.007837679
0.008020876
0.008020876
0.0076544834
0.007288091
0.007104895
0.006921699
0.0067385025
0.0065553067
0.0065553067
0.0063721105
0.0063721105
0.0063721105
0.0063721105
0.006188914
0.0060057184
0.00545613
0.0052729337
0.005822522
0.0063721105
0.0063721105
0.005822522
0.0052729337
0.00545613
0.0060057184
0.0067385025
0.0063721105
0.00545613
0.004540149
0.0047233454
0.005639326
0.0063721105
0.0060057184
0.0052729337
0.0049065417
0.0050897375
0.005639326
0.005822522
0.00545613
0.0050897375
0.0047233454
0.004540149
0.004540149
0.0047233454
0.0049065417
0.0052729337
0.0050897375
0.0047233454
0.004540149
0.0047233454
0.0050897375
0.005639326
0.005822522
0.00545613
0.004540149
0.0041737566
0.004540149
0.0050897375
0.0050897375
0.004540149
0.003990561
0.0036241682
0.0036241682
0.0036241682
0.003807364
0.003990561
0.003807364
0.0036241682
0.0034409733
0.0036241682
0.003807364
0.003990561
0.003990561
0.0041737566
0.0041737566
0.0034409733
0.002891384
0.002891384
0.0030745799
0.002891384
0.0027081883
0.002891384
0.0032577766
0.0036241682
0.0032577766
0.0027081883
0.002891384
0.0032577766
0.0034409733
0.002891384
0.0023417948
0.0023417948
0.0030745799
0.0036241682
0.0036241682
0.0032577766
0.0032577766
0.0030745799
0.002891384
0.0027081883
0.0023417948
0.0021586
0.0023417948
0.0027081883
0.0030745799
0.0032577766
0.0030745799
0.002891384
0.0027081883
0.0023417948
0.001975404
0.001975404
0.0021586
0.0021586
0.0017922074
0.0014258148
0.0014258148
0.001975404
0.0023417948
0.0023417948
0.0021586
0.001975404
0.001975404
0.0017922074
0.0016090106
0.0016090106
0.001975404
0.0023417948
0.0023417948
0.001975404
0.0016090106
0.0016090106
0.0021586
0.002891384
0.0030745799
0.0021586
0.0014258148
0.001242619
0.0016090106
0.0021586
0.0023417948
0.001975404
0.0016090106
0.0017922074
0.0021586
0.0023417948
0.0021586
0.0021586
0.001975404
0.0016090106
0.0010594232
6.9303066E-4
0.0010594232
0.0014258148
0.0017922074
0.0023417948
0.0025249915
0.0021586
0.0016090106
0.0014258148
0.0014258148
0.0014258148
0.001242619
0.001242619
0.0014258148
0.0016090106
0.0014258148
0.001242619
0.0010594232
0.001242619
0.0016090106
0.0017922074
0.0017922074
0.0014258148
0.0014258148
0.0014258148
0.0016090106
0.0017922074
0.0016090106
0.0014258148
0.0014258148
0.0014258148
0.001242619
0.001242619
0.0016090106
0.0014258148
0.001242619
0.001242619
0.0014258148
0.0017922074
0.0021586
0.0021586
0.0017922074
0.001242619
0.0010594232
0.001242619
0.0017922074
0.0021586
0.0021586
0.001975404
0.0017922074
0.0017922074
0.001975404
0.001975404
0.0016090106
0.0016090106
0.001975404
0.0021586
0.0021586
0.0021586
0.0023417948
0.0025249915
0.0023417948
0.001975404
0.0016090106
0.001975404
0.0023417948
0.0025249915
0.0021586
0.0016090106
0.001242619
0.001242619
0.0017922074
0.001975404
0.0016090106
0.0014258148
0.001242619
0.0014258148
0.001242619
0.001242619
0.0016090106
0.0017922074
0.0017922074
0.0014258148
0.0010594232
8.7622646E-4
0.001242619
0.0014258148
0.0014258148
0.001242619
0.001242619
0.0017922074
0.0021586
0.001975404
0.0017922074
0.0021586
0.0025249915
0.0025249915
0.001975404
0.0010594232
6.9303066E-4
0.0010594232
0.0017922074
0.0021586
0.0021586
0.001975404
0.001975404
0.0017922074
0.0016090106
0.0016090106
0.0016090106
0.0016090106
0.0016090106
0.0016090106
0.001242619
0.0010594232
0.001242619
0.0014258148
0.0016090106
0.0016090106
0.0016090106
0.0017922074
0.001975404
0.0017922074
0.0014258148
0.001242619
0.0010594232
0.001242619
0.0014258148
0.0014258148
0.0010594232
5.0983485E-4
3.266381E-4
3.266381E-4
3.266381E-4
3.266381E-4
1.4344137E-4
3.266381E-4
3.266381E-4
5.0983485E-4
6.9303066E-4
8.7622646E-4
0.0010594232
0.0010594232
8.7622646E-4
6.9303066E-4
6.9303066E-4
6.9303066E-4
6.9303066E-4
3.266381E-4
1.4344137E-4
-3.9753504E-5
3.266381E-4
8.7622646E-4
6.9303066E-4
-4.0614605E-4
-9.557344E-4
-2.2294931E-4
8.7622646E-4
0.0014258148
0.001242619
6.9303066E-4
3.266381E-4
1.4344137E-4
3.266381E-4
5.0983485E-4
5.0983485E-4
3.266381E-4
1.4344137E-4
-3.9753504E-5
-3.9753504E-5
-3.9753504E-5
-3.9753504E-5
1.4344137E-4
3.266381E-4
1.4344137E-4
-3.9753504E-5
-2.2294931E-4
-3.9753504E-5
-2.2294931E-4
-7.725386E-4
-0.001322127
-9.557344E-4
-3.9753504E-5
5.0983485E-4
5.0983485E-4
3.266381E-4
-2.2294931E-4
-5.893428E-4
-0.0011389311
-0.0011389311
-7.725386E-4
-4.0614605E-4
-2.2294931E-4
-2.2294931E-4
-3.9753504E-5
3.266381E-4
3.266381E-4
1.4344137E-4
-2.2294931E-4
-7.725386E-4
-0.0011389311
-0.0015053228
-0.001322127
-0.001322127
-0.0015053228
-0.0016885186
-0.0015053228
-0.001322127
-0.0011389311
-0.001322127
-0.0016885186
-0.0016885186
-0.0016885186
-0.0015053228
-9.557344E-4
-7.725386E-4
-9.557344E-4
-0.001322127
-0.0011389311
-9.557344E-4
-7.725386E-4
-0.0011389311
-0.0018717153
-0.0022381078
-0.0016885186
-0.0015053228
-0.002054912
-0.0027876962
-0.0026044995
-0.002054912
-0.002054912
-0.0026044995
-0.002970892
-0.0026044995
-0.0022381078
-0.0022381078
-0.0024213027
-0.0022381078
-0.0016885186
-0.001322127
-0.0011389311
-0.0011389311
-0.001322127
-0.0016885186
-0.0022381078
-0.0026044995
-0.0026044995
-0.0024213027
-0.0022381078
-0.0022381078
-0.0024213027
-0.0027876962
-0.0031540878
-0.0031540878
-0.0027876962
-0.0026044995
-0.0026044995
-0.0027876962
-0.0024213027
-0.0022381078
-0.0024213027
-0.0026044995
-0.0027876962
-0.002970892
-0.0027876962
-0.0027876962
-0.0027876962
-0.0026044995
-0.0026044995
-0.0026044995
-0.0024213027
-0.0024213027
-0.0026044995
-0.0026044995
-0.0026044995
-0.0026044995
-0.0027876962
-0.002970892
-0.0031540878
-0.0031540878
-0.0031540878
-0.002970892
-0.002970892
-0.0031540878
-0.002970892
-0.0027876962
-0.0026044995
-0.0026044995
-0.0026044995
-0.0026044995
-0.0026044995
-0.002970892
-0.002970892
-0.0031540878
-0.0035204813
-0.0033372846
-0.0031540878
-0.0031540878
-0.0035204813
-0.0037036762
-0.0035204813
-0.0031540878
-0.0035204813
-0.004070068
-0.0042532645
-0.004070068
-0.004070068
-0.004070068
-0.004070068
-0.004070068
-0.0042532645
-0.004619656
-0.004802853
-0.004802853
-0.004619656
-0.0044364613
-0.0044364613
-0.0042532645
-0.0042532645
-0.0042532645
-0.004619656
-0.004802853
-0.004802853
-0.004619656
-0.004619656
-0.004802853
-0.004619656
-0.0042532645
-0.0042532645
-0.004619656
-0.0049860496
-0.0051692445
-0.0051692445
-0.0051692445
-0.0049860496
-0.004802853
-0.004619656
-0.004619656
-0.004802853
-0.004802853
-0.0051692445
-0.0051692445
-0.0049860496
-0.004802853
-0.004802853
-0.0049860496
-0.005352441
-0.005352441
-0.0049860496
-0.004619656
-0.0049860496
-0.005352441
-0.005352441
-0.005352441
-0.005352441
-0.005352441
-0.0051692445
-0.0049860496
-0.004802853
-0.0051692445
-0.005535638
-0.0057188347
-0.0057188347
-0.0057188347
-0.0059020314
-0.0059020314
-0.0057188347
-0.005352441
-0.005352441
-0.005535638
-0.0057188347
-0.0059020314
-0.0059020314
-0.005535638
-0.0049860496
-0.004619656
-0.0051692445
-0.0060852263
-0.0068180095
-0.0070012063
-0.006451618
-0.0059020314
-0.0059020314
-0.0059020314
-0.0059020314
-0.0060852263
-0.0060852263
-0.006268423
-0.006451618
-0.006634813
-0.0068180095
-0.006634813
-0.006451618
-0.0068180095
-0.007184403
-0.0073675998
-0.0070012063
-0.0068180095
-0.0068180095
-0.0070012063
-0.0068180095
-0.006634813
-0.006634813
-0.0068180095
-0.0070012063
-0.006634813
-0.006451618
-0.006634813
-0.0070012063
-0.0073675998
-0.0070012063
-0.006451618
-0.0060852263
-0.006268423
-0.006451618
-0.006451618
-0.006451618
-0.0068180095
-0.0070012063
-0.0073675998
-0.0073675998
-0.0073675998
-0.007184403
-0.007184403
-0.007184403
-0.0075507946
-0.0077339914
-0.007917188
-0.007917188
-0.007917188
-0.0077339914
-0.007917188
-0.008100383
-0.008100383
-0.0077339914
-0.007184403
-0.0068180095
-0.006634813
-0.0068180095
-0.0070012063
-0.0075507946
-0.007917188
-0.0077339914
-0.0070012063
-0.0070012063
-0.0075507946
-0.008100383
-0.008100383
-0.007917188
-0.007917188
-0.008100383
-0.00828358
-0.007917188
-0.0073675998
-0.0070012063
-0.0073675998
-0.007917188
-0.008100383
-0.0075507946
-0.007184403
-0.0075507946
-0.00828358
-0.008466776
-0.00828358
-0.008100383
-0.00828358
-0.008833168
-0.009016363
-0.008833168
-0.008100383
-0.0075507946
-0.0077339914
-0.00828358
-0.008649973
-0.008466776
-0.008100383
-0.007917188
-0.0077339914
-0.0075507946
-0.0075507946
-0.007917188
-0.00828358
-0.008466776
-0.008649973
-0.008649973
-0.008466776
-0.008100383
-0.008100383
-0.008649973
-0.00919956
-0.009016363
-0.008833168
-0.009016363
-0.009382756
-0.009382756
-0.00919956
-0.00919956
-0.009016363
-0.009016363
-0.00919956
-0.009565951
-0.009932345
-0.0101155415
-0.009932345
-0.009749148
-0.009749148
-0.009932345
-0.009749148
-0.009565951
-0.009565951
-0.009932345
-0.009932345
-0.00919956
-0.00828358
-0.008100383
-0.008649973
-0.009382756
-0.009382756
-0.008649973
-0.008466776
-0.008833168
-0.009382756
-0.009382756
-0.009016363
-0.008833168
-0.009016363
-0.009016363
-0.008833168
-0.008833168
-0.009016363
-0.009016363
-0.008649973
-0.008100383
-0.008100383
-0.008649973
-0.009565951
-0.009932345
-0.009932345
-0.009382756
-0.009016363
-0.009016363
-0.009382756
-0.009565951
-0.009932345
-0.009932345
-0.009932345
-0.009932345
-0.010298738
-0.010481933
-0.010298738
-0.0101155415
-0.0101155415
-0.0101155415
-0.009565951
-0.00919956
-0.00919956
-0.009749148
-0.009932345
-0.009565951
-0.009016363
-0.00919956
-0.009749148
-0.009932345
-0.009932345
-0.009749148
-0.009382756
-0.009016363
-0.008833168
-0.009016363
-0.00919956
-0.009382756
-0.009382756
-0.009749148
-0.009932345
-0.009749148
-0.009565951
-0.009749148
-0.009932345
-0.009932345
-0.009749148
-0.009749148
-0.009382756
-0.00919956
-0.009749148
-0.010481933
-0.010848327
-0.010481933
-0.009932345
-0.009749148
-0.009749148
-0.009932345
-0.0101155415
-0.009749148
-0.009382756
-0.009749148
-0.010298738
-0.01066513
-0.01066513
-0.010298738
-0.010298738
-0.01066513
-0.010848327
-0.01066513
-0.010298738
-0.009932345
-0.009565951
-0.009382756
-0.009382756
-0.009749148
-0.0101155415
-0.009932345
-0.009382756
-0.009016363
-0.00919956
-0.009565951
-0.009932345
-0.010298738
-0.010298738
-0.010481933
-0.010481933
-0.010298738
-0.0101155415
-0.010481933
-0.01103152
-0.011214716
-0.010848327
-0.01066513
-0.010481933
-0.010298738
-0.0101155415
-0.010298738
-0.01066513
-0.011214716
-0.011214716
-0.01066513
-0.0101155415
-0.009749148
-0.009932345
-0.010481933
-0.010848327
-0.01066513
-0.010298738
-0.010298738
-0.010848327
-0.011397913
-0.011214716
-0.01066513
-0.010481933
-0.010481933
-0.01066513
-0.011214716
-0.011397913
-0.011214716
-0.010481933
-0.009749148
-0.009565951
-0.009565951
-0.009932345
-0.010298738
-0.010298738
-0.010298738
-0.010481933
-0.01103152
-0.01103152
-0.01066513
-0.010481933
-0.010481933
-0.010848327
-0.011397913
-0.011947501
-0.012130698
-0.011764307
-0.01103152
-0.01066513
-0.01066513
-0.01103152
-0.01158111
-0.01158111
-0.01103152
-0.010848327
-0.01066513
-0.010481933
-0.01066513
-0.011214716
-0.01158111
-0.01158111
-0.011214716
-0.01066513
-0.01066513
-0.010848327
-0.010848327
-0.01103152
-0.01103152
-0.01103152
-0.01103152
-0.011214716
-0.011214716
-0.011214716
-0.011397913
-0.011397913
-0.011214716
-0.010848327
-0.01103152
-0.011214716
-0.011214716
-0.01103152
-0.01103152
-0.011214716
-0.011214716
-0.010848327
-0.010848327
-0.011214716
-0.011397913
-0.011214716
-0.01103152
-0.01103152
-0.01158111
-0.011947501
-0.01158111
-0.010848327
-0.010481933
-0.01066513
-0.01066513
-0.010481933
-0.010481933
-0.01066513
-0.01103152
-0.011214716
-0.011214716
-0.01103152
-0.011214716
-0.011397913
-0.011397913
-0.01103152
-0.01066513
-0.010481933
-0.010481933
-0.01066513
-0.01066513
-0.01103152
-0.011397913
-0.011764307
-0.01158111
-0.01103152
-0.010298738
-0.0101155415
-0.010298738
-0.010848327
-0.011214716
-0.01103152
-0.01066513
-0.0101155415
-0.009932345
-0.0101155415
-0.01066513
-0.01066513
-0.010298738
-0.009749148
-0.009382756
-0.009382756
-0.009749148
-0.010481933
-0.010848327
-0.010848327
-0.010848327
-0.010481933
-0.009932345
-0.00919956
-0.00919956
-0.009932345
-0.010481933
-0.01066513
-0.010481933
-0.0101155415
-0.009749148
-0.009749148
-0.0101155415
-0.010298738
-0.0101155415
-0.009749148
-0.009565951
-0.009565951
-0.009382756
-0.00919956
-0.009016363
-0.008833168
-0.008466776
-0.008649973
-0.009382756
-0.009932345
-0.009932345
-0.00919956
-0.008466776
-0.008649973
-0.009565951
-0.010298738
-0.010298738
-0.009932345
-0.009749148
-0.009565951
-0.009565951
-0.009382756
-0.00919956
-0.008833168
-0.00828358
-0.007917188
-0.007917188
-0.008466776
-0.009016363
-0.008833168
-0.00828358
-0.008466776
-0.00919956
-0.009565951
-0.00919956
-0.008466776
-0.007917188
-0.007917188
-0.0077339914
-0.0077339914
-0.00828358
-0.008649973
-0.008649973
-0.00828358
-0.0077339914
-0.0075507946
-0.0077339914
-0.0075507946
-0.0075507946
-0.008100383
-0.00828358
-0.008100383
-0.007917188
-0.008100383
-0.00828358
-0.00828358
-0.007917188
-0.0075507946
-0.007184403
-0.0073675998
-0.008100383
-0.008649973
-0.00828358
-0.0073675998
-0.006634813
-0.0068180095
-0.0073675998
-0.0077339914
-0.0073675998
-0.0068180095
-0.006634813
-0.0068180095
-0.0068180095
-0.006451618
-0.0060852263
-0.006451618
-0.007184403
-0.0073675998
-0.0068180095
-0.006451618
-0.0068180095
-0.007184403
-0.0075507946
-0.007184403
-0.006451618
-0.0059020314
-0.0057188347
-0.006268423
-0.007184403
-0.0073675998
-0.0068180095
-0.0060852263
-0.0057188347
-0.006268423
-0.006634813
-0.006268423
-0.005535638
-0.0049860496
-0.0049860496
-0.005352441
-0.0059020314
-0.0059020314
-0.005352441
-0.004802853
-0.004619656
-0.004619656
-0.004802853
-0.0051692445
-0.005352441
-0.0051692445
-0.004619656
-0.0044364613
-0.0049860496
-0.005535638
-0.0057188347
-0.005535638
-0.005352441
-0.0051692445
-0.0051692445
-0.004802853
-0.004802853
-0.0051692445
-0.005535638
-0.005352441
-0.0044364613
-0.0033372846
-0.0031540878
-0.0033372846
-0.0037036762
-0.004070068
-0.0042532645
-0.0042532645
-0.0042532645
-0.003886873
-0.0035204813
-0.0033372846
-0.0037036762
-0.0042532645
-0.0044364613
-0.004070068
-0.0031540878
-0.0026044995
-0.002970892
-0.0035204813
-0.004070068
-0.004070068
-0.0035204813
-0.002970892
-0.0027876962
-0.0027876962
-0.0031540878
-0.0033372846
-0.0031540878
-0.002970892
-0.0027876962
-0.0024213027
-0.0022381078
-0.0022381078
-0.0024213027
-0.0022381078
-0.0018717153
-0.0016885186
-0.002054912
-0.0024213027
-0.0024213027
-0.002054912
-0.0016885186
-0.0015053228
-0.0016885186
-0.0024213027
-0.0026044995
-0.0022381078
-0.0015053228
-0.0016885186
-0.002054912
-0.002054912
-0.0015053228
-0.0011389311
-0.001322127
-0.0016885186
-0.002054912
-0.0018717153
-0.001322127
-7.725386E-4
-7.725386E-4
-9.557344E-4
-9.557344E-4
-7.725386E-4
-4.0614605E-4
-2.2294931E-4
3.266381E-4
6.9303066E-4
3.266381E-4
-2.2294931E-4
-7.725386E-4
-0.0011389311
-9.557344E-4
-9.557344E-4
-9.557344E-4
-9.557344E-4
-2.2294931E-4
5.0983485E-4
5.0983485E-4
1.4344137E-4
-3.9753504E-5
3.266381E-4
6.9303066E-4
6.9303066E-4
5.0983485E-4
5.0983485E-4
8.7622646E-4
8.7622646E-4
6.9303066E-4
8.7622646E-4
8.7622646E-4
8.7622646E-4
0.0010594232
0.0017922074
0.0021586
0.001975404
0.0010594232
6.9303066E-4
0.0010594232
0.0016090106
0.0017922074
0.0017922074
0.0014258148
0.0010594232
0.0010594232
0.0014258148
0.001975404
0.0023417948
0.0025249915
0.0021586
0.001975404
0.0021586
0.0021586
0.0021586
0.0021586
0.0025249915
0.0023417948
0.001975404
0.001975404
0.0021586
0.0023417948
0.0025249915
0.0023417948
0.0023417948
0.0025249915
0.0030745799
0.0034409733
0.0036241682
0.0032577766
0.0027081883
0.0023417948
0.0023417948
0.002891384
0.0032577766
0.0032577766
0.0030745799
0.0030745799
0.0032577766
0.0034409733
0.0034409733
0.0036241682
0.0041737566
0.0043569533
0.0043569533
0.003807364
0.0036241682
0.003807364
0.0041737566
0.004540149
0.004540149
0.0041737566
0.003990561
0.003990561
0.003990561
0.003990561
0.0041737566
0.0047233454
0.0052729337
0.005639326
0.0052729337
0.0047233454
0.0043569533
0.0047233454
0.0050897375
0.0049065417
0.0047233454
0.0047233454
0.0049065417
0.0052729337
0.00545613
0.0052729337
0.0050897375
0.0050897375
0.0052729337
0.005639326
0.0063721105
0.0065553067
0.0063721105
0.006188914
0.0065553067
0.006921699
0.0067385025
0.0060057184
0.0050897375
0.0050897375
0.005639326
0.0067385025
0.007104895
0.0067385025
0.006188914
0.006188914
0.0063721105
0.0067385025
0.0067385025
0.0065553067
0.0065553067
0.006921699
0.007288091
0.007288091
0.0065553067
0.0060057184
0.0063721105
0.007288091
0.0076544834
0.007471287
0.007288091
0.007104895
0.0067385025
0.0067385025
0.007104895
0.007471287
0.007837679
0.007837679
0.007471287
0.007288091
0.007288091
0.007837679
0.008570464
0.00875366
0.008204072
0.007471287
0.007104895
0.007104895
0.007288091
0.007288091
0.008020876
0.00875366
0.00875366
0.008020876
0.007104895
0.007104895
0.0076544834
0.008204072
0.008387268
0.008387268
0.008387268
0.008387268
0.008570464
0.008570464
0.008570464
0.00875366
0.00875366
0.008204072
0.007837679
0.008020876
0.00875366
0.0093032485
0.009120053
0.00875366
0.008387268
0.008204072
0.008020876
0.008020876
0.00875366
0.0093032485
0.0093032485
0.009120053
0.009120053
0.009669641
0.010219229
0.009669641
0.009120053
0.0093032485
0.009669641
0.009669641
0.009120053
0.00875366
0.009120053
0.010036033
0.010219229
0.009852837
0.009120053
0.008570464
0.00875366
0.0093032485
0.009852837
0.009852837
0.009669641
0.009669641
0.009852837
0.009852837
0.009669641
0.009669641
0.010036033
0.010036033
0.009852837
0.009852837
0.010036033
0.010402425
0.010952014
0.011318406
0.011135209
0.010768818
0.010402425
0.010219229
0.010402425
0.010768818
0.010768818
0.010402425
0.009852837
0.009486444
0.009486444
0.009852837
0.010585621
0.011135209
0.010768818
0.010585621
0.010768818
0.010952014
0.010952014
0.010952014
0.011318406
0.011684798
0.011684798
0.011135209
0.010768818
0.010768818
0.011135209
0.011501602
0.011501602
0.011318406
0.011318406
0.011135209
0.010952014
0.010952014
0.011135209
0.011318406
0.011318406
0.011135209
0.010585621
0.010585621
0.011318406
0.011867994
0.011867994
0.011501602
0.011318406
0.011684798
0.01205119
0.012417583
0.012234386
0.011867994
0.011501602
0.011318406
0.011501602
0.011684798
0.011867994
0.01205119
0.01205119
0.012234386
0.012600779
0.012600779
0.012417583
0.01205119
0.01205119
0.012600779
0.012967171
0.012967171
0.012967171
0.013150367
0.013150367
0.012967171
0.012967171
0.013333563
0.013699955
0.013333563
0.012600779
0.012417583
0.012783974
0.0135167595
0.0135167595
0.013150367
0.012967171
0.013150367
0.013333563
0.013333563
0.013883151
0.0144327395
0.0144327395
0.013883151
0.013333563
0.013150367
0.0135167595
0.014249544
0.014615936
0.0144327395
0.014249544
0.014249544
0.0144327395
0.014249544
0.013883151
0.014066348
0.014615936
0.014982328
0.014982328
0.0144327395
0.014066348
0.014066348
0.014249544
0.014066348
0.014066348
0.0144327395
0.015165525
0.015531916
0.01534872
0.015165525
0.015165525
0.014982328
0.014615936
0.014799132
0.015165525
0.01534872
0.014982328
0.014615936
0.014982328
0.015531916
0.016081505
0.01589831
0.015531916
0.015165525
0.015165525
0.015165525
0.015165525
0.01534872
0.015715113
0.01589831
0.015715113
0.015531916
0.01534872
0.01534872
0.015531916
0.01589831
0.016264701
0.016447898
0.016081505
0.015531916
0.01534872
0.01589831
0.016631093
0.01681429
0.016447898
0.01589831
0.01589831
0.01589831
0.01589831
0.016081505
0.016264701
0.016447898
0.016447898
0.016447898
0.016447898
0.016447898
0.016447898
0.016447898
0.016631093
0.017180681
0.017547075
0.017547075
0.017363878
0.017363878
0.01773027
0.01773027
0.017180681
0.016447898
0.016081505
0.016447898
0.016997486
0.017180681
0.017363878
0.017547075
0.017180681
0.016631093
0.016631093
0.017180681
0.017547075
0.016997486
0.016447898
0.016447898
0.016997486
0.017180681
0.016997486
0.016997486
0.017547075
0.017913466
0.017547075
0.016997486
0.016997486
0.017547075
0.018096663
0.01773027
0.017363878
0.017180681
0.017363878
0.017180681
0.016997486
0.016997486
0.017180681
0.017547075
0.017913466
0.017913466
0.017547075
0.017547075
0.017913466
0.018096663
0.017913466
0.01773027
0.017547075
0.017363878
0.017363878
0.017363878
0.017363878
0.01773027
0.018279858
0.018463055
0.018279858
0.017913466
0.017913466
0.018096663
0.017913466
0.017913466
0.017913466
0.017913466
0.018096663
0.017913466
0.01773027
0.018096663
0.018279858
0.018096663
0.01773027
0.01773027
0.018279858
0.018829446
0.019012643
0.018829446
0.018646251
0.018829446
0.018829446
0.019012643
0.019012643
0.019012643
0.019012643
0.018829446
0.018463055
0.018279858
0.018463055
0.018279858
0.018096663
0.018279858
0.018279858
0.018279858
0.018463055
0.018646251
0.018646251
0.018279858
0.018096663
0.018463055
0.019012643
0.019012643
0.018829446
0.018279858
0.018096663
0.018279858
0.018646251
0.018646251
0.018646251
0.018463055
0.018463055
0.018646251
0.018646251
0.018463055
0.018463055
0.018463055
0.018463055
0.018646251
0.018829446
0.018646251
0.018463055
0.018463055
0.018646251
0.018463055
0.018279858
0.018096663
0.018096663
0.017913466
0.017913466
0.018279858
0.018829446
0.01919584
0.01919584
0.018829446
0.018646251
0.018646251
0.019012643
0.01919584
0.01919584
0.019012643
0.019012643
0.019012643
0.01919584
0.01919584
0.01919584
0.018829446
0.018463055
0.018463055
0.018646251
0.018829446
0.018829446
0.018829446
0.019012643
0.019012643
0.019012643
0.019562231
0.019928623
0.019928623
0.01919584
0.018279858
0.017913466
0.018096663
0.018829446
0.019012643
0.018463055
0.018096663
0.018646251
0.019562231
0.02011182
0.019562231
0.018646251
0.018096663
0.018463055
0.019012643
0.01919584
0.01919584
0.019012643
0.018646251
0.018279858
0.018646251
0.019012643
0.019012643
0.018829446
0.018646251
0.018829446
0.01919584
0.019745428
0.019928623
0.019745428
0.019012643
0.018646251
0.019012643
0.01919584
0.019012643
0.018646251
0.018829446
0.019012643
0.018829446
0.018829446
0.019012643
0.01919584
0.019379035
0.019562231
0.019745428
0.019928623
0.019928623
0.019562231
0.01919584
0.019012643
0.019012643
0.019012643
0.018829446
0.018829446
0.018829446
0.019012643
0.01919584
0.01919584
0.01919584
0.019379035
0.019562231
0.019562231
0.019379035
0.018829446
0.018646251
0.01919584
0.019745428
0.019928623
0.019379035
0.018646251
0.018096663
0.018279858
0.018829446
0.019562231
0.019562231
0.019379035
0.01919584
0.018829446
0.018829446
0.018829446
0.018829446
0.019012643
0.019379035
0.019379035
0.019379035
0.01919584
0.01919584
0.019012643
0.018829446
0.018829446
0.018829446
0.018463055
0.018096663
0.018463055
0.019012643
0.019012643
0.018829446
0.018463055
0.018646251
0.019012643
0.019012643
0.018829446
0.018646251
0.019012643
0.019379035
0.019745428
0.019928623
0.02011182
0.019562231
0.019012643
0.018829446
0.01919584
0.019562231
0.019745428
0.019562231
0.019562231
0.01919584
0.019012643
0.019012643
0.01919584
0.019379035
0.019379035
0.01919584
0.019012643
0.019012643
0.019379035
0.019928623
0.019928623
0.019379035
0.018646251
0.018463055
0.019012643
0.019562231
0.019928623
0.019562231
0.01919584
0.018829446
0.018829446
0.01919584
0.01919584
0.019012643
0.019012643
0.019012643
0.019012643
0.018829446
0.018463055
0.018096663
0.01773027
0.01773027
0.018096663
0.019012643
0.019745428
0.019562231
0.018829446
0.018463055
0.018646251
0.018829446
0.019012643
0.019012643
0.018829446
0.018829446
0.019012643
0.019012643
0.019012643
0.018646251
0.018463055
0.018829446
0.019379035
0.019562231
0.01919584
0.018829446
0.019012643
0.01919584
0.01919584
0.018646251
0.018279858
0.018463055
0.018829446
0.018829446
0.018463055
0.018096663
0.01773027
0.017547075
0.017547075
0.01773027
0.018096663
0.018096663
0.01773027
0.017547075
0.017363878
0.017913466
0.018646251
0.019012643
0.018829446
0.018463055
0.018463055
0.019012643
0.01919584
0.019012643
0.018646251
0.018646251
0.019012643
0.019379035
0.019012643
0.018463055
0.017913466
0.01773027
0.018096663
0.018463055
0.018646251
0.018646251
0.018096663
0.01773027
0.018096663
0.018463055
0.018463055
0.018096663
0.01773027
0.017913466
0.018279858
0.018279858
0.018096663
0.017913466
0.018096663
0.018096663
0.017913466
0.017547075
0.017363878
0.01773027
0.018279858
0.018279858
0.017913466
0.017547075
0.017363878
0.017180681
0.017363878
0.01773027
0.01773027
0.017363878
0.017180681
0.017363878
0.018096663
0.018463055
0.017913466
0.017363878
0.017363878
0.01773027
0.01773027
0.017363878
0.01681429
0.016631093
0.01681429
0.017363878
0.017547075
0.01773027
0.017913466
0.018096663
0.01773027
0.016997486
0.016631093
0.01681429
0.017363878
0.017547075
0.017363878
0.017180681
0.017180681
0.017363878
0.01773027
0.017547075
0.017180681
0.01681429
0.016997486
0.017180681
0.017363878
0.017180681
0.016997486
0.01681429
0.01681429
0.01681429
0.016997486
0.017363878
0.017363878
0.017363878
0.017180681
0.016997486
0.016997486
0.017180681
0.017180681
0.01681429
0.016264701
0.015715113
0.01589831
0.016264701
0.016447898
0.016631093
0.016447898
0.016264701
0.016264701
0.016081505
0.015715113
0.015165525
0.014799132
0.015165525
0.015715113
0.016081505
0.01589831
0.015715113
0.015531916
0.015531916
0.015531916
0.01534872
0.015165525
0.015165525
0.01534872
0.01534872
0.015165525
0.014982328
0.014982328
0.014982328
0.014982328
0.014799132
0.014799132
0.014799132
0.014799132
0.014799132
0.014799132
0.014799132
0.014799132
0.014799132
0.014615936
0.014249544
0.013883151
0.014066348
0.014799132
0.015715113
0.016447898
0.016081505
0.01534872
0.014982328
0.014982328
0.015165525
0.014982328
0.015165525
0.015531916
0.01589831
0.016081505
0.015531916
0.014982328
0.014982328
0.015531916
0.01589831
0.015715113
0.015165525
0.014982328
0.01589831
0.016631093
0.016264701
0.01534872
0.014799132
0.014799132
0.015165525
0.014982328
0.0144327395
0.014249544
0.014982328
0.01589831
0.015531916
0.014066348
0.012600779
0.012600779
0.013699955
0.014799132
0.014799132
0.014249544
0.014066348
0.014066348
0.014066348
0.013883151
0.013883151
0.013333563
0.012417583
0.011867994
0.011501602
0.011684798
0.012234386
0.012600779
0.012600779
0.012234386
0.011867994
0.012234386
0.012783974
0.012967171
0.012783974
0.01205119
0.011318406
0.011135209
0.011318406
0.011318406
0.011135209
0.010768818
0.010768818
0.011318406
0.011684798
0.011501602
0.011135209
0.010952014
0.011684798
0.0135167595
0.01534872
0.016081505
0.015165525
0.0135167595
0.011867994
0.010585621
0.010402425
0.011135209
0.012234386
0.013333563
0.014249544
0.014249544
0.013699955
0.012783974
0.011501602
0.010585621
0.010585621
0.011318406
0.01205119
0.012417583
0.012783974
0.013333563
0.0135167595
0.0135167595
0.013333563
0.012967171
0.012234386
0.011501602
0.011135209
0.011501602
0.011867994
0.011684798
0.010402425
0.0093032485
0.009120053
0.009852837
0.010768818
0.010952014
0.010402425
0.009852837
0.009669641
0.009852837
0.009852837
0.009669641
0.009669641
0.010036033
0.010402425
0.010402425
0.009852837
0.0093032485
0.0093032485
0.009669641
0.009852837
0.009852837
0.009669641
0.009852837
0.010219229
0.010219229
0.009852837
0.009486444
0.009852837
0.010219229
0.010036033
0.009669641
0.009669641
0.010402425
0.011318406
0.011684798
0.011135209
0.010402425
0.010036033
0.009852837
0.009120053
0.008020876
0.0063721105
0.0043569533
0.001975404
-7.725386E-4
-0.0027876962
-0.0037036762
-0.0042532645
-0.004802853
-0.004802853
-0.0031540878
1.4344137E-4
0.0043569533
0.008570464
0.01205119
0.014066348
0.015715113
0.018279858
0.0210278
0.023042958
0.024142135
0.024508527
0.023592547
0.021210996
0.018096663
0.014982328
0.012234386
0.010036033
0.007837679
0.005822522
0.0043569533
0.003807364
0.0043569533
0.0043569533
0.0034409733
0.001975404
0.0014258148
0.0025249915
0.0041737566
0.005639326
0.0067385025
0.0076544834
0.008387268
0.009120053
0.0093032485
0.009120053
0.00875366
0.0076544834
0.0060057184
0.004540149
0.0032577766
0.0023417948
0.0017922074
0.001975404
0.0021586
0.0025249915
0.002891384
0.0032577766
0.0034409733
0.0032577766
0.0036241682
0.0041737566
0.004540149
0.0049065417
0.0049065417
0.0050897375
0.00545613
0.00545613
0.0047233454
0.003990561
0.003807364
0.003807364
0.0034409733
0.002891384
0.0025249915
0.002891384
0.0030745799
0.002891384
0.0021586
0.0014258148
0.0016090106
0.001975404
0.001975404
0.001975404
0.0021586
0.0021586
0.0017922074
0.001242619
0.001242619
0.0016090106
0.0014258148
0.0010594232
6.9303066E-4
0.0010594232
0.001975404
0.0032577766
0.0043569533
0.0050897375
0.0052729337
0.0050897375
0.004540149
0.0036241682
0.0021586
8.7622646E-4
1.4344137E-4
3.266381E-4
5.0983485E-4
1.4344137E-4
-0.001322127
-0.0026044995
-0.0027876962
-0.0024213027
-0.0024213027
-0.0027876962
-0.0018717153
1.4344137E-4
0.0021586
0.0032577766
0.003807364
0.003807364
0.0036241682
0.0030745799
0.0025249915
0.0023417948
0.0025249915
0.002891384
0.0032577766
0.0032577766
0.002891384
0.0025249915
0.0025249915
0.0030745799
0.0034409733
0.0034409733
0.0034409733
0.0034409733
0.003807364
0.003990561
0.0032577766
0.0016090106
-3.9753504E-5
-2.2294931E-4
1.4344137E-4
-3.9753504E-5
-9.557344E-4
-0.001322127
1.4344137E-4
0.0036241682
0.0067385025
0.008570464
0.009120053
0.009486444
0.009486444
0.008387268
0.005639326
0.0017922074
-0.0015053228
-0.0026044995
-0.0018717153
-0.0011389311
-0.0011389311
-5.893428E-4
6.9303066E-4
0.0021586
0.003807364
0.0060057184
0.0076544834
0.008387268
0.008204072
0.007288091
0.006188914
0.0049065417
0.003807364
0.0034409733
0.0030745799
0.0025249915
0.0023417948
0.0032577766
0.0041737566
0.003990561
0.0032577766
0.0021586
0.0010594232
-2.2294931E-4
-0.0022381078
-0.004802853
-0.0073675998
-0.009932345
-0.012680287
-0.015245033
-0.016527405
-0.016161013
-0.01487864
-0.013779463
-0.012863483
-0.011764307
-0.009932345
-0.00828358
-0.0075507946
-0.007917188
-0.008649973
-0.009382756
-0.0101155415
-0.01066513
-0.010481933
-0.009749148
-0.008833168
-0.008100383
-0.0077339914
-0.007917188
-0.007917188
-0.008100383
-0.008466776
-0.008833168
-0.008833168
-0.008100383
-0.006268423
-0.0037036762
-5.893428E-4
0.0023417948
0.0047233454
0.0060057184
0.0063721105
0.005822522
0.00545613
0.0052729337
0.0049065417
0.0041737566
0.003990561
0.0047233454
0.0063721105
0.008020876
0.009486444
0.010219229
0.009669641
0.007471287
0.004540149
0.0021586
5.0983485E-4
-7.725386E-4
-0.0022381078
-0.0037036762
-0.004802853
-0.005535638
-0.005535638
-0.004619656
-0.0037036762
-0.0031540878
-0.0037036762
-0.0049860496
-0.006451618
-0.0073675998
-0.007917188
-0.00919956
-0.01158111
-0.014145855
-0.015245033
-0.015428228
-0.015061837
-0.015245033
-0.01579462
-0.016344208
-0.015428228
-0.013962658
-0.012863483
-0.01304668
-0.013962658
-0.015061837
-0.01579462
-0.01579462
-0.015611423
-0.016161013
-0.017443387
-0.018542562
-0.018542562
-0.018359365
-0.018908957
-0.020191329
-0.021656895
-0.022389682
-0.022572877
-0.0214737
-0.019824935
-0.018542562
-0.018359365
-0.018542562
-0.018725758
-0.018908957
-0.02000813
-0.022206487
-0.024404837
-0.025320822
-0.024954429
-0.023855248
-0.02293927
-0.022756072
-0.022572877
-0.021107307
-0.019092152
-0.017626584
-0.016710602
-0.015611423
-0.013229877
-0.009932345
-0.007917188
-0.008649973
-0.01066513
-0.012313895
-0.012863483
-0.013779463
-0.015611423
-0.017992973
-0.018908957
-0.017992973
-0.017443387
-0.019824935
-0.023305664
-0.024221642
-0.0214737
-0.01726019
-0.014329052
-0.01341307
-0.01304668
-0.012130698
-0.01066513
-0.009932345
-0.010848327
-0.012863483
-0.016893797
-0.023122465
-0.028618349
-0.030083919
-0.027519172
-0.023305664
-0.019824935
-0.016893797
-0.013779463
-0.010298738
-0.006634813
-0.0044364613
-0.0049860496
-0.0070012063
-0.00828358
-0.008100383
-0.008100383
-0.010298738
-0.014512248
-0.018908957
-0.021290505
-0.022023289
-0.021840094
-0.020191329
-0.018359365
-0.017626584
-0.01817617
-0.018359365
-0.017992973
-0.01817617
-0.019824935
-0.022023289
-0.023855248
-0.024588035
-0.024588035
-0.024038443
-0.024038443
-0.024221642
-0.023855248
-0.022023289
-0.018542562
-0.016527405
-0.01726019
-0.018725758
-0.019824935
-0.020924112
-0.023122465
-0.025870407
-0.027152779
-0.026603194
-0.025320822
-0.024954429
-0.025320822
-0.0262368
-0.02770237
-0.029717525
-0.03191588
-0.033747844
-0.0355798
-0.03759496
-0.039793313
-0.04180847
-0.042907648
-0.042907648
-0.042358056
-0.0405261
-0.037045375
-0.032831863
-0.029717525
-0.028068764
-0.027519172
-0.026603194
-0.023672057
-0.017626584
-0.008833168
5.0983485E-4
0.009486444
0.017363878
0.021943782
0.020295016
0.012234386
0.0014258148
-0.007917188
-0.015428228
-0.022206487
-0.027335977
-0.029167937
-0.029167937
-0.030816702
-0.034480624
-0.037778154
-0.039610118
-0.039243728
-0.038694136
-0.039610118
-0.040342897
-0.03686218
-0.02953433
-0.023672057
-0.021840094
-0.020557722
-0.016344208
-0.009382756
-0.002970892
3.266381E-4
3.266381E-4
-0.0018717153
-0.005352441
-0.008833168
-0.01103152
-0.01158111
-0.011397913
-0.01066513
-0.009382756
-0.008100383
-0.007917188
-0.009382756
-0.011947501
-0.011947501
-0.009382756
-0.007917188
-0.007917188
-0.0073675998
-0.006268423
-0.0057188347
-0.006268423
-0.008100383
-0.011214716
-0.01304668
-0.012313895
-0.009749148
-0.00828358
-0.009382756
-0.01066513
-0.009932345
-0.008833168
-0.009749148
-0.011214716
-0.01103152
-0.009016363
-0.0068180095
-0.005352441
-0.004802853
-0.0044364613
-0.0049860496
-0.007184403
-0.009565951
-0.01066513
-0.011397913
-0.012863483
-0.013962658
-0.01341307
-0.011214716
-0.00919956
-0.007917188
-0.006634813
-0.004802853
-0.0022381078
5.0983485E-4
0.002891384
0.004540149
0.00545613
0.0067385025
0.008204072
0.009669641
0.010585621
0.010402425
0.009486444
0.008936856
0.010219229
0.012234386
0.013150367
0.012600779
0.011684798
0.010036033
0.0063721105
0.0010594232
-0.0042532645
-0.0077339914
-0.0073675998
-0.003886873
-0.0022381078
-0.005352441
-0.0075507946
-7.725386E-4
0.012783974
0.024874918
0.03238596
0.03806504
0.040446587
0.03623308
0.026157293
0.0144327395
0.0021586
-0.011947501
-0.025504014
-0.033381447
-0.032099076
-0.023122465
-0.011947501
-0.004070068
-7.725386E-4
-4.0614605E-4
-0.0011389311
-0.0037036762
-0.008466776
-0.01249709
-0.012130698
-0.0068180095
-3.9753504E-5
0.0043569533
0.005639326
0.0050897375
0.0049065417
0.0067385025
0.010768818
0.01589831
0.02249337
0.03092039
0.040263392
0.047408044
0.051071964
0.05253753
0.054003105
0.054919086
0.055651866
0.056934237
0.059682183
0.06316291
0.06609405
0.06701003
0.06609405
0.06499487
0.06243013
0.056201458
0.047041647
0.039347414
0.035500295
0.03476751
0.03568349
0.036782667
0.036782667
0.03476751
0.03092039
0.025607703
0.023042958
0.026890077
0.034034725
0.036782667
0.03201957
0.022676565
0.0135167595
0.00875366
0.010036033
0.01589831
0.02249337
0.027439665
0.029454822
0.028722037
0.025241312
0.017180681
-0.0011389311
-0.024588035
-0.03228227
-0.01487864
0.018646251
0.0541863
0.08331448
0.105481215
0.12416722
0.13314383
0.11720577
0.0776354
0.036416277
0.012967171
0.010768818
0.022126976
0.04136257
0.06444528
0.08441366
0.09485584
0.09503903
0.08789439
0.07726901
0.06865879
0.06737642
0.073421896
0.08313128
0.09119192
0.09247429
0.08661201
0.07946736
0.07690262
0.0776354
0.07598663
0.06975797
0.063895695
0.06444528
0.07323869
0.08679521
0.099252544
0.1060308
0.106213994
0.1012677
0.095588624
0.09339027
0.09485584
0.096870996
0.097603776
0.0966878
0.09522223
0.09485584
0.09522223
0.094306245
0.0919247
0.08771119
0.08166572
0.074521065
0.06792601
0.06444528
0.06536126
0.06902518
0.07158993
0.07122354
0.06957477
0.06975797
0.07177313
0.073421896
0.07323869
0.07030756
0.06407889
0.054003105
0.040446587
0.030554
0.033301942
0.05125516
0.07268911
0.08258169
0.08093293
0.07507066
0.067193225
0.056567848
0.050705574
0.056384653
0.070490755
0.082032114
0.0823985
0.07104035
0.0541863
0.038431432
0.028905233
0.02670688
0.028355647
0.02908843
0.028538842
0.02908843
0.032935552
0.038797826
0.047041647
0.056201458
0.060964555
0.059498988
0.05455269
0.04887361
0.043377727
0.038797826
0.035133902
0.030737193
0.024874918
0.018279858
0.011135209
0.004540149
-3.9753504E-5
-7.725386E-4
0.0049065417
0.017547075
0.032752354
0.041728966
0.040812984
0.036782667
0.037881844
0.043011338
0.044843294
0.040812984
0.033118743
0.02340935
0.014615936
0.010036033
0.010768818
0.013699955
0.01589831
0.016081505
0.0144327395
0.014615936
0.02011182
0.030187607
0.03953061
0.043744117
0.04264494
0.038431432
0.032569155
0.026340488
0.020844605
0.01681429
0.0144327395
0.014066348
0.016447898
0.019562231
0.020661408
0.020478211
0.021394193
0.023775741
0.025607703
0.025424508
0.02249337
0.01773027
0.012234386
0.0063721105
5.0983485E-4
-0.0037036762
-0.0060852263
-0.00828358
-0.0101155415
-0.0101155415
-0.0073675998
-0.001322127
0.010036033
0.027622862
0.04832402
0.06572765
0.07616983
0.077818595
0.07232272
0.063895695
0.057667024
0.055651866
0.055285476
0.053636715
0.052720726
0.0591326
0.07525385
0.09650461
0.11738896
0.1346094
0.14871551
0.15622655
0.14724994
0.12178567
0.094672635
0.07616983
0.06169734
0.045026496
0.03201957
0.036599472
0.06041497
0.0871616
0.10364925
0.11006112
0.112809055
0.11482421
0.11482421
0.112442665
0.11152669
0.11665618
0.12709835
0.13772374
0.14724994
0.1584249
0.16959986
0.17821008
0.1816908
0.17930925
0.17637813
0.18022525
0.19213298
0.2055063
0.21265095
0.21393333
0.21649806
0.2241923
0.2335353
0.23848161
0.2382984
0.24067995
0.2525877
0.26559463
0.2621139
0.24214552
0.2293218
0.24379429
0.27841836
0.303333
0.30186746
0.28831095
0.28757817
0.30260023
0.31029448
0.29215807
0.26797616
0.27218968
0.30443218
0.3370411
0.35059762
0.3463841
0.33630833
0.33429316
0.34363616
0.36305496
0.3936487
0.42955515
0.43468463
0.3850385
0.28739497
0.16923347
0.10474843
0.15054747
0.27328885
0.38888562
0.4469588
0.46308005
0.46692717
0.46692717
0.46692717
0.47352222
0.48506358
0.49147543
0.4848804
0.46729356
0.44842434
0.44402766
0.48103327
0.560174
0.6394979
0.67393875
0.6596495
0.61916316
0.5739137
0.5599908
0.5988284
0.67100763
0.739523
0.7748799
0.7690176
0.7536291
0.75729305
0.7644377
0.7466676
0.70398295
0.66166466
0.63876516
0.6409635
0.6655117
0.7008686
0.73237836
0.7552779
0.7721319
0.77891016
0.76132333
0.71314275
0.6609319
0.644261
0.67577076
0.73109597
0.7772614
0.79429865
0.7886196
0.79484826
0.82635796
0.85090625
0.8461431
0.8287395
0.804008
0.76462084
0.7312792
0.7354927
0.7831237
0.85255504
0.918872
0.97529644
1.0174315
1.0428958
1.0608491
1.0681769
1.0469261
1.0097374
0.9884865
0.98720413
0.9883033
0.9864714
0.99324965
1.017798
1.056086
1.0976714
1.1304635
1.1445696
1.1465847
1.1577597
1.1892695
1.229939
1.2548537
1.2526554
1.2387325
1.2352517
1.2522889
1.27757
1.2902105
1.2837987
1.2707918
1.2696927
1.2816002
1.2854475
1.2698759
1.2526554
1.253205
1.2645632
1.2693262
1.2805012
1.3189723
1.3742976
1.4177151
1.4292564
1.4116696
1.3834573
1.3554285
1.3292313
1.3156748
1.3257506
1.3517644
1.3770455
1.3918843
1.4014106
1.414051
1.4226613
1.4188143
1.412036
1.420463
1.439149
1.4510567
1.4547207
1.4571023
1.4585677
1.453255
1.4369507
1.4158832
1.4028761
1.4012274
1.3993955
1.3889532
1.3733816
1.3627563
1.3645881
1.3750303
1.3876709
1.4023266
1.4178983
1.42889
1.4367675
1.4543543
1.4893447
1.5278159
1.5444868
1.530747
1.5043669
1.4865968
1.4774369
1.4679108
1.4600334
1.4600334
1.466262
1.4688268
1.4622318
1.4558198
1.4600334
1.4684604
1.4702923
1.4712083
1.4768875
1.4739563
1.4514232
1.4158832
1.3845565
1.3677025
1.3618402
1.3596419
1.3565276
1.3587259
1.3770455
1.4091048
1.4375002
1.4396986
1.4091048
1.3636723
1.3235523
1.2936913
1.2693262
1.2475259
1.229939
1.2198633
1.216016
1.214917
1.2125354
1.2057571
1.195315
1.1841401
1.1689347
1.1454856
1.1187389
1.0996865
1.0930916
1.0925419
1.0857636
1.0679936
1.0458269
1.0286065
1.0231106
1.0304384
1.0441781
1.0551699
1.058101
1.048758
1.0278738
1.0102869
1.0106533
1.0357511
1.0736728
1.1004194
1.1031673
1.0852141
1.0577346
1.0317209
1.0113862
1.0013103
1.0040582
1.0080886
0.99233365
0.9533129
0.9243679
0.93609244
0.97731155
1.0128516
1.017798
0.9925168
0.95367926
0.919788
0.90733063
0.9205207
0.94580185
0.96741897
0.9747468
0.9630223
0.94451946
0.93829083
0.9489162
0.9633886
0.9672358
0.9608239
0.9531297
0.94854975
0.9470842
0.95019853
0.95807594
0.96155673
0.9567936
0.9538624
0.96357185
0.98134184
0.9934329
0.99489844
0.99233365
0.99270004
0.9970968
1.0024095
1.0086381
1.017798
1.0306216
1.0465597
1.064513
1.0874125
1.1108615
1.1103119
1.0797182
1.048758
1.0485749
1.0881451
1.1420048
1.1705835
1.162706
1.139257
1.1233189
1.1235021
1.1335778
1.1363258
1.117823
1.0824662
1.0454606
1.0150499
0.9959976
0.99489844
1.0095541
1.0192635
1.0082717
0.9888529
0.9811587
0.9895857
1.0049742
1.025309
1.0546203
1.0826492
1.0914427
1.0760543
1.05059
1.0297056
1.014134
0.9983791
0.98555535
0.9780444
0.96741897
0.9476338
0.9221695
0.89743805
0.8798512
0.8714242
0.8664779
0.8589669
0.84742546
0.8327698
0.8135342
0.7977793
0.7917339
0.7913675
0.7913675
0.78806996
0.7772614
0.7583922
0.7365919
0.7175395
0.7037998
0.69445676
0.6873121
0.67980105
0.6704581
0.6590999
0.64700896
0.63693315
0.6314373
0.63271964
0.6400475
0.6504897
0.6631302
0.67980105
0.69427353
0.6907928
0.66148144
0.61879677
0.5847223
0.5682346
0.5585252
0.54258716
0.52390116
0.51254296
0.5070471
0.49770412
0.48249882
0.4689423
0.45959932
0.4506227
0.44054693
0.43065432
0.42002895
0.40592286
0.38815284
0.3760619
0.38229054
0.407938
0.4412797
0.47004148
0.4885443
0.49971926
0.5053984
0.4988033
0.4707743
0.43065432
0.40262532
0.39566386
0.39621344
0.39236635
0.389252
0.3951143
0.40537328
0.40976995
0.3991446
0.37789387
0.36232215
0.35994062
0.3610398
0.3604902
0.36580288
0.37368035
0.36928362
0.35023123
0.32953006
0.3185383
0.31652316
0.32018706
0.3280645
0.3359419
0.3366747
0.3282477
0.31597355
0.30498177
0.29453963
0.28391424
0.27402166
0.2657778
0.25808358
0.25222132
0.24855739
0.24452707
0.2386648
0.23280253
0.23170334
0.23774883
0.248191
0.25680122
0.25680122
0.25112215
0.248191
0.2480078
0.24544305
0.23774883
0.22785622
0.22144437
0.220162
0.22309312
0.23042098
0.23573367
0.2342681
0.229505
0.22675706
0.22767304
0.23335211
0.24214552
0.24929017
0.25203812
0.25350368
0.25863317
0.26889214
0.28244865
0.29692116
0.30608097
0.30241704
0.2853798
0.26815936
0.2665106
0.2804335
0.29399002
0.2956388
0.28739497
0.2773192
0.27017453
0.2661442
0.2666938
0.2712737
0.27805194
0.28666216
0.29728755
0.3080961
0.31688952
0.32275182
0.32549977
0.3265989
0.32733172
0.32751492
0.32916367
0.3337436
0.34143782
0.350964
0.3604902
0.36818445
0.37386355
0.37917623
0.38577127
0.39456472
0.4040909
0.41306752
0.42112812
0.43047112
0.4414629
0.45446983
0.4691255
0.4830484
0.49312422
0.49898648
0.5079631
0.52591634
0.548083
0.56457067
0.5728145
0.5748297
0.5731809
0.5733641
0.5792264
0.5728145
0.5345265
0.50631434
0.54167116
0.5990116
0.5889358
0.5085127
0.45263785
0.48066688
0.54918224
0.59992754
0.6206287
0.6111025
0.5773944
0.5638379
0.62282705
0.7261497
0.7800093
0.7463013
0.6733892
0.6242926
0.6261246
0.6677101
0.7193714
0.7589418
0.77927655
0.77689505
0.7481332
0.69903666
0.65598553
0.6471922
0.67393875
0.7234017
0.77561265
0.80254245
0.7944819
0.7719487
0.75802577
0.75198036
0.74172133
0.7250505
0.71094435
0.70819646
0.7188219
0.7402558
0.7659033
0.7866044
0.79429865
0.78642124
0.76975036
0.75564426
0.750698
0.75307953
0.7571098
0.76022416
0.7637049
0.768468
0.77341425
0.7765286
0.77469665
0.7664528
0.75674343
0.75436187
0.7622393
0.77268153
0.7779942
0.7774446
0.777811
0.7840396
0.79393226
0.8054736
0.8195797
0.83680016
0.853471
0.86336356
0.8631804
0.8543869
0.84302884
0.8344186
0.8305715
0.83093786
0.833869
0.83789927
0.84302884
0.84302884
0.83093786
0.81041986
0.7933827
0.7886196
0.7935658
0.80199283
0.8113359
0.81701493
0.8098703
0.7895355
0.7681016
0.7561939
0.7494156
0.73585904
0.71149397
0.6832818
0.6603823
0.645177
0.6351012
0.6266742
0.61861354
0.6125681
0.60835457
0.6024923
0.5927829
0.5812415
0.5711658
0.5634715
0.5572429
0.55174696
0.5455183
0.53764087
0.5299466
0.52335155
0.5165733
0.5079631
0.49715453
0.4878115
0.48194924
0.47810212
0.47773573
0.4828652
0.49055946
0.49660495
0.5002689
0.5037496
0.50924546
0.5169397
0.52481717
0.5317786
0.5359921
0.5378241
0.53874004
0.5411216
0.54698384
0.5559605
0.5653035
0.57263136
0.57794404
0.5836231
0.59040135
0.59461486
0.5938821
0.5907678
0.59168375
0.6004771
0.6151328
0.62923896
0.6378491
0.64187944
0.6453602
0.65250486
0.663863
0.6772363
0.6891441
0.69885343
0.70691407
0.71479154
0.7224858
0.7288976
0.73402715
0.7391566
0.7452021
0.75143075
0.7561939
0.76022416
0.7644377
0.7690176
0.77469665
0.7814749
0.78935236
0.7975962
0.804924
0.8109695
0.8153662
0.8184805
0.82122844
0.8239764
0.8269075
0.8289227
0.8305715
0.8324034
0.83533454
0.83918166
0.84376156
0.8488911
0.8536542
0.85750127
0.8613484
0.8657451
0.8694091
0.8716074
0.8727066
0.8739889
0.8752713
0.87655365
0.8769201
0.8769201
0.8763705
0.8754545
0.8739889
0.87288976
0.873073
0.8739889
0.87453854
0.87453854
0.8754545
0.87783605
0.88076717
0.88186634
0.8822328
0.8831488
0.88406473
0.8847975
0.8855303
0.88607985
0.8855303
0.88406473
0.8831488
0.88296556
0.88296556
0.88296556
0.8831488
0.88333195
0.8827824
0.8815
0.87875205
0.8760041
0.8750881
0.8761873
0.87820244
0.87948483
0.8802176
0.8809504
0.8815
0.88186634
0.8827824
0.8846143
0.8857135
0.8831488
0.87783605
0.8732562
0.87252337
0.8754545
0.8813168
0.88791186
0.891759
0.8912094
0.88754547
0.8825992
0.8789353
0.8780193
0.87783605
0.87582093
0.8716074
0.8664779
0.86281395
0.86079884
0.8602492
0.86043245
0.8620812
0.8651956
0.8697754
0.8732562
0.87472177
0.8760041
0.8798512
0.88589674
0.8910262
0.89340776
0.8930413
0.8904766
0.8851639
0.8763705
0.86629474
0.85878366
0.85493654
0.85457015
0.85548615
0.8538374
0.8494407
0.8457768
0.8459599
0.85090625
0.8580509
0.8639131
0.8672107
0.86830986
0.8690427
0.8706914
0.87380576
0.87783605
0.88369834
0.8912094
0.89835405
0.90384996
0.9082466
0.911361
0.9130097
0.9122769
0.9082466
0.9023844
0.89743805
0.8952397
0.89615566
0.89908683
0.9022012
0.9042163
0.9047659
0.9042163
0.90275073
0.90036917
0.8981709
0.89670527
0.89615566
0.8952397
0.89377415
0.89285815
0.89285815
0.89340776
0.8943237
0.8950565
0.8948733
0.8935909
0.89212537
0.889927
0.8880951
0.88736224
0.88754547
0.8871791
0.88607985
0.8846143
0.88296556
0.8811336
0.87820244
0.8743554
0.87014186
0.8661115
0.8624476
0.8593333
0.8571349
0.8543869
0.85127264
0.8488911
0.8476087
0.8459599
0.8426624
0.8386321
0.8346018
0.8303883
0.8259916
0.82141167
0.81683177
0.81206864
0.8078551
0.804008
0.80089366
0.79722977
0.7931995
0.7897187
0.7869708
0.78440607
0.78110856
0.7772614
0.77396387
0.7719487
0.76975036
0.7660864
0.76114017
0.75564426
0.750698
0.7463013
0.7426373
0.739523
0.7367751
0.7338439
0.73017997
0.7252337
0.71900505
0.7118604
0.7054485
0.700319
0.6961055
0.6917088
0.6871289
0.6832818
0.68035066
0.6768699
0.6717404
0.6651454
0.6589167
0.65561914
0.65452
0.65360403
0.6521385
0.65122247
0.65122247
0.651772
0.6508561
0.64829135
0.645177
0.6422458
0.6398643
0.637666
0.63528436
0.6319869
0.62740695
0.6226438
0.61916316
0.6164152
0.6140337
0.6116521
0.60908735
0.605973
0.6023091
0.5990116
0.5968132
0.5960804
0.59589726
0.59534764
0.5931493
0.5905846
0.58985174
0.59113413
0.5925997
0.59241647
0.5905846
0.58820295
0.5860046
0.58417267
0.58215755
0.5797759
0.57666165
0.5729977
0.5698834
0.56841785
0.5675018
0.5660362
0.5634715
0.56072354
0.5585252
0.5572429
0.5526629
0.54515195
0.5420376
0.54515195
0.5486326
0.54826623
0.5447855
0.54167116
0.54130477
0.5449687
0.5515638
0.5579756
0.559258
0.5532125
0.5418544
0.52848107
0.51474136
0.5044824
0.5028336
0.51107746
0.5226188
0.52866423
0.5253667
0.5156573
0.504116
0.4934906
0.4887275
0.49477297
0.50723034
0.51382536
0.5074135
0.49458975
0.48634595
0.4878115
0.49477297
0.49990246
0.50008565
0.49715453
0.4942234
0.49312422
0.4927578
0.49202502
0.49000987
0.48671234
0.48341483
0.48121646
0.4803005
0.48066688
0.48139966
0.48103327
0.47956768
0.4788349
0.47920132
0.4797509
0.4788349
0.475171
0.47004148
0.4661944
0.46491203
0.46564478
0.4660112
0.4650952
0.46399602
0.46399602
0.46692717
0.47004148
0.46802634
0.46234724
0.45776737
0.4557522
0.45428663
0.45190507
0.44897395
0.4467756
0.4456764
0.4460428
0.44842434
0.45190507
0.45483622
0.45630178
0.45630178
0.45630178
0.45630178
0.45630178
0.45593542
0.45446983
0.45227146
0.4506227
0.44970673
0.44860753
0.44714198
0.4460428
0.4460428
0.44549322
0.44347808
0.44219568
0.44237888
0.44311166
0.44347808
0.44439402
0.4458596
0.4467756
0.44732517
0.44824117
0.44860753
0.44714198
0.44476044
0.44329485
0.44292846
0.44292846
0.44256207
0.44237888
0.44292846
0.44366124
0.44292846
0.4409133
0.43926457
0.43926457
0.4403637
0.4401805
0.4379822
0.43505105
0.4324863
0.4312039
0.4308375
0.4313871
0.4321199
0.4321199
0.43047112
0.42845595
0.4269904
0.4264408
0.42607445
0.42460886
0.4224105
0.42076176
0.42112812
0.4227769
0.42405927
0.42387608
0.4225937
0.4214945
0.42131135
0.4227769
0.42515844
0.42680722
0.42570803
0.42039534
0.40995315
0.398595
0.39657986
0.40683883
0.4176474
0.4185634
0.4128843
0.41068596
0.41141874
0.4046405
0.38668725
0.36452052
0.35059762
0.35004804
0.35829186
0.3700164
0.38247374
0.39126715
0.39456472
0.39456472
0.3943815
0.3941983
0.39346552
0.39126715
0.3885192
0.38632086
0.38338974
0.37697786
0.36891726
0.3647037
0.3659861
0.36855084
0.36726847
0.3608566
0.35426155
0.3513304
0.3507808
0.3476665
0.34125462
0.33484274
0.33209482
0.3337436
0.3375907
0.34070504
0.34033865
0.33685791
0.3328276
0.32989645
0.3286141
0.32751492
0.32641572
0.32549977
0.322935
0.31798872
0.312676
0.30901212
0.30608097
0.30278346
0.29838672
0.2943564
0.29160848
0.2901429
0.28886053
0.28721175
0.2851966
0.28373104
0.28354782
0.28464702
0.28446382
0.28153268
0.2773192
0.27383843
0.2712737
0.26889214
0.2670602
0.26541144
0.26321307
0.25991553
0.25570205
0.25222132
0.25020614
0.24947338
0.2483742
0.24562626
0.24232872
0.24013038
0.23958078
0.23939759
0.23793201
0.23500088
0.23152016
0.22877222
0.22639067
0.22400913
0.22089478
0.21796364
0.2157653
0.21429972
0.21283415
0.21026939
0.2060559
0.201476
0.19762887
0.19451453
0.1919498
0.18938504
0.1868203
0.18480514
0.18333958
0.18150762
0.17875968
0.17582853
0.1728974
0.16978306
0.16648552
0.16428718
0.1630048
0.16080645
0.1578753
0.15476097
0.15182984
0.14889869
0.14596756
0.14248684
0.13863972
0.1347926
0.13057908
0.12691516
0.12435041
0.12178567
0.11885453
0.1151906
0.11189307
0.109145135
0.106213994
0.10181729
0.09613821
0.09082553
0.087344795
0.08551283
0.08386407
0.08166572
0.07873458
0.07562025
0.07213952
0.06792601
0.06297971
0.05803342
0.053270318
0.04887361
0.043744117
0.03806504
0.032569155
0.02817245
0.0257909
0.025424508
0.025241312
0.022676565
0.018646251
0.015531916
0.013699955
0.012783974
0.011135209
0.007837679
0.0036241682
1.4344137E-4
-0.0016885186
-0.0027876962
-0.0033372846
-0.004070068
-0.005535638
-0.007917188
-0.009932345
-0.0101155415
-0.009382756
-0.009382756
-0.010298738
-0.01158111
-0.012313895
-0.012130698
-0.011947501
-0.01249709
-0.013779463
-0.015977817
-0.018542562
-0.020191329
-0.020374523
-0.01964174
-0.020374523
-0.023672057
-0.02843515
-0.033198252
-0.03722857
-0.041075684
-0.043640435
-0.04382363
-0.041442074
-0.037411764
-0.03228227
-0.027519172
-0.023488859
-0.019824935
-0.016344208
-0.013779463
-0.014695445
-0.018908957
-0.022572877
-0.021840094
-0.017443387
-0.01341307
-0.012863483
-0.015245033
-0.017992973
-0.019092152
-0.018908957
-0.017626584
-0.014695445
-0.01103152
-0.0077339914
-0.0059020314
-0.0057188347
-0.0057188347
-0.0037036762
-3.9753504E-5
0.0030745799
0.0041737566
0.003807364
0.0034409733
0.0036241682
0.0036241682
0.002891384
0.001975404
0.001242619
0.0010594232
0.0010594232
5.0983485E-4
-2.2294931E-4
-7.725386E-4
-3.9753504E-5
0.0010594232
0.0023417948
0.0032577766
0.0043569533
0.0063721105
0.008936856
0.010768818
0.011684798
0.012783974
0.014249544
0.01589831
0.016631093
0.016631093
0.016264701
0.016631093
0.018096663
0.02011182
0.021394193
0.021760587
0.022676565
0.024691723
0.027806059
0.030370804
0.03146998
0.031653173
0.031836372
0.032202765
0.032202765
0.031653173
0.031653173
0.032752354
0.03476751
0.036965862
0.03861463
0.039897002
0.041545767
0.043560922
0.04520969
0.046492063
0.04795763
0.050155982
0.052354343
0.054369494
0.055651866
0.056384653
0.05711744
0.05839981
0.06041497
0.06243013
0.0637125
0.06517807
0.067559615
0.06994117
0.07104035
0.07158993
0.07232272
0.07323869
0.07397148
0.07470427
0.07598663
0.07690262
0.07671942
0.07653622
0.077452205
0.07891778
0.080383345
0.08166572
0.08313128
0.08423046
0.08496325
0.08551283
0.08624562
0.08771119
0.089726344
0.09082553
0.09100872
0.090642326
0.09082553
0.09210789
0.09742058
0.10493162
0.106580384
0.1012677
0.095588624
0.09503903
0.09778697
0.099985324
0.099985324
0.09980214
0.100534916
0.102183685
0.10346606
0.104198836
0.10291647
0.1012677
0.100901306
0.102550074
0.10493162
0.10676359
0.10767957
0.10804596
0.108778745
0.11006112
0.11152669
0.11225947
0.11262586
0.112809055
0.11299225
0.11317545
0.11335865
0.11335865
0.11354184
0.11372504
0.11445782
0.1151906
0.115557
0.11592339
0.11683937
0.11830494
0.11958732
0.11995371
0.11977051
0.11958732
0.11958732
0.11958732
0.11958732
0.11958732
0.11995371
0.12013691
0.12013691
0.12013691
0.12068649
0.12105288
0.12141927
0.12178567
0.121968865
0.12215206
0.12215206
0.12251845
0.12306804
0.12398402
0.12453361
0.1247168
0.1252664
0.12599918
0.12728155
0.12801434
0.12764795
0.12728155
0.12764795
0.12856393
0.1292967
0.1294799
0.1292967
0.12893033
0.12874712
0.12874712
0.12874712
0.12856393
0.12838073
0.12801434
0.12764795
0.12783115
0.12838073
0.12856393
0.12819754
0.12801434
0.12874712
0.1300295
0.13204466
0.13534218
0.13772374
0.13717414
0.1344262
0.13241105
0.13277744
0.13515899
0.13662456
0.13662456
0.13589177
0.13644136
0.13772374
0.13809013
0.13863972
0.1399221
0.14157085
0.14267004
0.14285323
0.14248684
0.14193724
0.14157085
0.14193724
0.14248684
0.14303643
0.14358601
0.1441356
0.14523478
0.14596756
0.14596756
0.14596756
0.14596756
0.14615075
0.14615075
0.14615075
0.14633396
0.14688355
0.14724994
0.14779954
0.1485323
0.14944829
0.15054747
0.15146345
0.15237942
0.153845
0.15549375
0.15659294
0.15677615
0.15604335
0.15494418
0.153845
0.1531122
0.15439458
0.15750891
0.16025685
0.16135603
0.16153924
0.16172242
0.16227202
0.163188
0.16428718
0.16520315
0.16575275
0.16611913
0.16685192
0.16776791
0.16850069
0.16905028
0.16959986
0.17051585
0.17143182
0.1721646
0.17308058
0.17491256
0.1776605
0.18004204
0.18040843
0.17985885
0.18004204
0.18132441
0.1826068
0.18333958
0.18407235
0.18517153
0.1866371
0.18736988
0.18773629
0.18828587
0.18956824
0.19158341
0.19341536
0.19488093
0.1963465
0.19762887
0.19909444
0.2007432
0.20275836
0.2051399
0.20733827
0.20843744
0.20898703
0.20935342
0.20971982
0.21008621
0.21100219
0.21265095
0.21484931
0.21686447
0.21851324
0.219246
0.2196124
0.22034518
0.22181076
0.22327633
0.22437552
0.22529149
0.22675706
0.22877222
0.23225294
0.23994717
0.24690862
0.24709183
0.2430615
0.24104635
0.24287832
0.24599265
0.248191
0.24947338
0.25038934
0.2513053
0.2525877
0.25405326
0.25551882
0.2571676
0.25936595
0.2615643
0.26504505
0.26925853
0.2712737
0.27072412
0.27054092
0.27255607
0.2756704
0.27786878
0.27933434
0.2811663
0.28299823
0.2848302
0.28666216
0.28867733
0.29069248
0.29270765
0.29453963
0.29655477
0.2987531
0.30131787
0.30406582
0.30626416
0.30772972
0.30882892
0.31011128
0.31176007
0.31395838
0.31597355
0.3174391
0.3189047
0.32055345
0.322935
0.32604936
0.32916367
0.3319116
0.33520916
0.33887306
0.34107143
0.33997226
0.33850667
0.33997226
0.34381935
0.3467505
0.34784967
0.34894887
0.3511472
0.35444474
0.35755906
0.35902464
0.35939103
0.360307
0.36305496
0.36708525
0.3711156
0.37441313
0.37734425
0.3797258
0.38229054
0.3848553
0.38742006
0.3899848
0.39273274
0.39548066
0.398595
0.40115976
0.40262532
0.4048237
0.407938
0.41160193
0.41434988
0.41599864
0.41728103
0.41947934
0.4225937
0.4264408
0.42992154
0.4326695
0.43505105
0.4372494
0.43944773
0.44219568
0.4449436
0.44769156
0.4506227
0.45337063
0.45593542
0.45831695
0.46069852
0.46362963
0.46692717
0.47004148
0.47297263
0.47572058
0.47791895
0.4799341
0.48231563
0.48524678
0.4889107
0.4925746
0.49550575
0.4978873
0.5002689
0.5033832
0.50631434
0.5088791
0.51107746
0.5127262
0.514375
0.5169397
0.5207868
0.5257331
0.5308626
0.5348929
0.53745764
0.5381904
0.53837365
0.5389232
0.540572
0.54386955
0.54826623
0.55302936
0.5572429
0.560174
0.5623723
0.56420434
0.56621945
0.568601
0.5709826
0.5739137
0.5772112
0.58050877
0.5834399
0.5860046
0.5878366
0.5883862
0.5876534
0.58618784
0.587287
0.5929661
0.6006603
0.6061562
0.60908735
0.6111025
0.61311764
0.61549926
0.61788076
0.6202623
0.62319344
0.6263078
0.6296053
0.63271964
0.6356508
0.6380323
0.6402307
0.6426123
0.645177
0.6475585
0.6493905
0.65195525
0.6552528
0.65818393
0.6603823
0.6625806
0.66532856
0.6682597
0.6704581
0.67210686
0.6733892
0.67577076
0.67906827
0.682549
0.68529695
0.68767846
0.6900601
0.69280803
0.6959223
0.69848704
0.69885343
0.6979375
0.6983039
0.701235
0.7050821
0.7083796
0.7100284
0.71076125
0.7116772
0.7135092
0.7162571
0.7188219
0.72047055
0.7212034
0.72193617
0.72266895
0.72395134
0.7252337
0.72688246
0.7294472
0.73274475
0.73640865
0.74007255
0.7428205
0.7444693
0.74556845
0.74776685
0.75088114
0.7541787
0.75564426
0.75381225
0.7490492
0.7431869
0.73824066
0.7354927
0.7356759
0.7378742
0.7420878
0.7475836
0.7527131
0.7558275
0.7569266
0.75765944
0.75930816
0.7620561
0.7644377
0.7662696
0.7681016
0.7708495
0.77506304
0.7803757
0.78477246
0.7875204
0.78898597
0.7902683
0.7913675
0.7921003
0.7915507
0.7897187
0.7875204
0.7860548
0.78458923
0.7816581
0.77707815
0.77341425
0.7724983
0.77433026
0.7765286
0.77762777
0.77872694
0.78110856
0.78458923
0.7895355
0.79631376
0.80345845
0.80803835
0.8100535
0.8113359
0.81261826
0.8128015
0.8107863
0.8078551
0.80584
0.8056568
0.80584
0.8010769
0.7866044
0.76920074
0.7622393
0.7724983
0.79264987
0.8078551
0.8087711
0.7977793
0.7855052
0.7807421
0.78349006
0.7877036
0.7882531
0.78678757
0.7875204
0.7919171
0.79832894
0.80437446
0.8091375
0.8118855
0.81170225
0.80858797
0.8036416
0.79832894
0.7933827
0.78806996
0.78440607
0.7855052
0.7913675
0.7975962
0.8003441
0.7994281
0.7977793
0.7968634
0.79594743
0.79466504
0.79374903
0.7933827
0.79393226
0.7957642
0.7997945
0.80382484
0.804924
0.80217606
0.7968634
0.79246664
0.79008514
0.78880274
0.7877036
0.78642124
0.78715396
0.7917339
0.7975962
0.8012601
0.80089366
0.796497
0.78880274
0.7800093
0.7721319
0.76755196
0.76681924
0.7690176
0.77341425
0.78055894
0.7891692
0.79722977
0.80382484
0.80767196
0.8082216
0.8052904
0.79961133
0.79264987
0.7860548
0.78055894
0.77689505
0.77469665
0.7732311
0.7723151
0.7724983
0.7737807
0.7761622
0.7785438
0.7765286
0.7673688
0.75198036
0.732012
0.71277636
0.7076469
0.72395134
0.7539955
0.78422284
0.80803835
0.82342684
0.8269075
0.8177478
0.7999777
0.77872694
0.75765944
0.740439
0.7307296
0.7307296
0.7398894
0.7541787
0.7679184
0.7761622
0.7774446
0.77396387
0.76920074
0.7640713
0.75802577
0.75143075
0.74593484
0.7426373
0.7409886
0.7408054
0.74190456
0.7441029
0.74611807
0.7474004
0.748866
0.7499652
0.7494156
0.7474004
0.7428205
0.73402715
0.72395134
0.71827227
0.7191882
0.7243177
0.73017997
0.73585904
0.74153817
0.74648446
0.748866
0.74721724
0.74172133
0.73402715
0.72651607
0.7206538
0.71735626
0.7162571
0.71735626
0.719921
0.7228522
0.7254169
0.7266993
0.7270657
0.72633284
0.7250505
0.72266895
0.7195546
0.7157075
0.7129596
0.71241
0.71222675
0.71076125
0.7087461
0.7074637
0.70673084
0.7056317
0.70398295
0.70270056
0.7023342
0.7019678
0.70105183
0.69867027
0.6950063
0.69060963
0.6860297
0.6829154
0.6818162
0.6823658
0.6838314
0.6838314
0.68035066
0.6748548
0.66972524
0.66624457
0.6651454
0.6664278
0.6693589
0.6717404
0.67210686
0.66972524
0.6658782
0.66184783
0.6589167
0.6569016
0.6552528
0.65360403
0.6510393
0.6473753
0.6431619
0.6389483
0.6334525
0.626491
0.6204455
0.6182472
0.61952955
0.62081194
0.6202623
0.6169648
0.6116521
0.605973
0.6010267
0.59772915
0.59534764
0.5931493
0.59040135
0.5883862
0.58801985
0.58875257
0.58948535
0.5889358
0.58637106
0.5819743
0.57611203
0.57006663
0.5653035
0.5614564
0.55760926
0.5532125
0.5484494
0.5440527
0.5409384
0.5391064
0.53764087
0.5348929
0.5306794
0.5260995
0.5226188
0.52060366
0.5189549
0.51639014
0.51217663
0.50723034
0.5037496
0.50100166
0.49568895
0.4879947
0.48066688
0.47590378
0.47278944
0.47004148
0.46820953
0.46729356
0.46674398
0.4661944
0.46564478
0.4643624
0.46216404
0.45813373
0.4524547
0.44549322
0.43834856
0.43175352
0.42552486
0.42002895
0.41563225
0.4123347
0.40995315
0.4075716
0.40500686
0.4022589
0.40061018
0.39969417
0.3987782
0.39657986
0.39346552
0.3898016
0.38595447
0.38100818
0.3751459
0.3698332
0.3656197
0.3619558
0.35792547
0.35371196
0.34968165
0.34601772
0.34363616
0.341621
0.33850667
0.33410996
0.3289805
0.32458377
0.32091984
0.31707275
0.31304243
0.30901212
0.30498177
0.30168426
0.2987531
0.29545557
0.29197484
0.28831095
0.28464702
0.2813495
0.27841836
0.2747544
0.2709073
0.2672434
0.26376265
0.25973234
0.25533566
0.25112215
0.24782462
0.24507666
0.24269511
0.24013038
0.23628326
0.23115377
0.22602427
0.22162755
0.21814685
0.2150325
0.21246776
0.21008621
0.20715506
0.20385754
0.20037681
0.1967129
0.19286577
0.18883546
0.18480514
0.18132441
0.1774773
0.17308058
0.16795109
0.16190563
0.15586016
0.15036426
0.14486839
0.13863972
0.13277744
0.12838073
0.12581599
0.1254496
0.12709835
0.1302127
0.13259424
0.13112867
0.1252664
0.11665618
0.10932833
0.10676359
0.108412355
0.10969472
0.107129976
0.1014509
0.0966878
0.09448944
0.093573466
0.0919247
0.08862717
0.084047265
0.07946736
0.07653622
0.07488746
0.07232272
0.06792601
0.06279652
0.058949396
0.056751043
0.054369494
0.051438354
0.049240008
0.04722485
0.0446601
0.040263392
0.03568349
0.03201957
0.028538842
0.0257909
0.025058115
0.025607703
0.025607703
0.023226153
0.019379035
0.015165525
0.011318406
0.007837679
0.003807364
-2.2294931E-4
-0.0026044995
-0.0027876962
-0.002054912
-0.0024213027
-0.004619656
-0.0077339914
-0.01066513
-0.01304668
-0.015428228
-0.018359365
-0.0214737
-0.023672057
-0.024221642
-0.024221642
-0.024404837
-0.025320822
-0.02770237
-0.030083919
-0.03136629
-0.03191588
-0.033381447
-0.037411764
-0.042724453
-0.04712116
-0.04876993
-0.04913632
-0.049869098
-0.051151477
-0.05243385
-0.05371622
-0.055548176
-0.058112934
-0.060494483
-0.062143244
-0.06287603
-0.06360881
-0.065440774
-0.06800552
-0.07057026
-0.072585426
-0.07405099
-0.07551656
-0.07716532
-0.07881409
-0.07954687
-0.08046286
-0.08174523
-0.08339399
-0.08467636
-0.08504275
-0.08485956
-0.08485956
-0.08614194
-0.08834029
-0.09108823
-0.09401937
-0.09603453
-0.0971337
-0.0971337
-0.0969505
-0.09750009
-0.09933206
-0.101347215
-0.10208
-0.10098082
-0.10043123
-0.10189681
-0.104278356
-0.10611031
-0.10739268
-0.10904145
-0.11105661
-0.11252218
-0.11362136
-0.11417093
-0.11472053
-0.11545331
-0.116186105
-0.11673569
-0.11673569
-0.116918884
-0.11783486
-0.11966682
-0.12204837
-0.12388035
-0.1251627
-0.12681146
-0.12846023
-0.13010901
-0.13102499
-0.13157456
-0.13194096
-0.13267374
-0.13377292
-0.1346889
-0.13487211
-0.13505529
-0.13597126
-0.13762005
-0.1392688
-0.14036798
-0.14110076
-0.14183356
-0.14293273
-0.1442151
-0.14549747
-0.14677984
-0.14732943
-0.14714624
-0.14677984
-0.14696305
-0.14787902
-0.148795
-0.1489782
-0.148795
-0.14916138
-0.14989418
-0.15081015
-0.15154293
-0.15209253
-0.15227573
-0.15227573
-0.15227573
-0.15245894
-0.1535581
-0.15502366
-0.15630606
-0.15703882
-0.15703882
-0.15722203
-0.15740521
-0.158138
-0.15868759
-0.1585044
-0.15795481
-0.15703882
-0.15648924
-0.15703882
-0.15868759
-0.15978676
-0.15960358
-0.15960358
-0.16015315
-0.16088594
-0.16125233
-0.16125233
-0.16143554
-0.16198513
-0.1629011
-0.16363388
-0.1638171
-0.1638171
-0.16400027
-0.16400027
-0.1638171
-0.1638171
-0.16400027
-0.16418348
-0.1638171
-0.1638171
-0.16418348
-0.16509946
-0.16583224
-0.16619864
-0.16619864
-0.16656503
-0.1678474
-0.16949616
-0.17041215
-0.17077854
-0.17077854
-0.17132813
-0.1720609
-0.17242731
-0.1722441
-0.17187771
-0.17187771
-0.1720609
-0.1722441
-0.1720609
-0.1722441
-0.17261049
-0.17297688
-0.1727937
-0.17242731
-0.1720609
-0.1720609
-0.1720609
-0.1720609
-0.17132813
-0.17114492
-0.17187771
-0.17334329
-0.17499204
-0.17609122
-0.17645761
-0.17664082
-0.17645761
-0.17627443
-0.17609122
-0.17627443
-0.17664082
-0.17719041
-0.17792319
-0.17865598
-0.17902237
-0.17920555
-0.17902237
-0.17920555
-0.17975515
-0.18030474
-0.18048793
-0.18048793
-0.18085432
-0.18140392
-0.18177031
-0.1819535
-0.1821367
-0.1823199
-0.1821367
-0.1819535
-0.18140392
-0.18085432
-0.18122071
-0.18268628
-0.18396865
-0.18470144
-0.18488464
-0.18543422
-0.18580063
-0.1863502
-0.1867166
-0.18726619
-0.18744938
-0.18726619
-0.18708299
-0.18708299
-0.18763259
-0.18836537
-0.18854856
-0.18836537
-0.18818216
-0.18836537
-0.18909815
-0.19001414
-0.19074692
-0.19093011
-0.19093011
-0.19093011
-0.1912965
-0.1916629
-0.19239569
-0.19312847
-0.19367805
-0.19404444
-0.19386126
-0.19331166
-0.19331166
-0.19386126
-0.19386126
-0.19367805
-0.19569321
-0.20265466
-0.21346323
-0.22335583
-0.22280625
-0.20851694
-0.18818216
-0.17645761
-0.1815871
-0.19404444
-0.20302105
-0.20924972
-0.21584478
-0.22170706
-0.22134067
-0.21144809
-0.19770835
-0.19111331
-0.19642599
-0.20668498
-0.20668498
-0.1868998
-0.15209253
-0.11307176
-0.0735014
-0.03722857
-0.028801544
-0.06470799
-0.123513944
-0.17077854
-0.19899075
-0.22024149
-0.24002667
-0.25449917
-0.26091105
-0.25981188
-0.25156805
-0.23746192
-0.22262304
-0.21584478
-0.21950871
-0.22647016
-0.22976768
-0.2288517
-0.22537097
-0.21932551
-0.21273045
-0.20906654
-0.20870014
-0.20924972
-0.20760097
-0.20320426
-0.19715878
-0.1912965
-0.1868998
-0.18360226
-0.18140392
-0.18048793
-0.1815871
-0.18470144
-0.18726619
-0.18781577
-0.18726619
-0.1867166
-0.1863502
-0.1859838
-0.18580063
-0.1865334
-0.18946454
-0.19331166
-0.19569321
-0.19441083
-0.19074692
-0.1868998
-0.18506783
-0.18616702
-0.19001414
-0.19496042
-0.19807476
-0.19807476
-0.1960596
-0.19386126
-0.19294526
-0.19349486
-0.19624281
-0.20045632
-0.20375384
-0.20338745
-0.19990672
-0.19569321
-0.19331166
-0.19349486
-0.1953268
-0.19752517
-0.19844115
-0.19789156
-0.19624281
-0.19404444
-0.19202928
-0.19019732
-0.18854856
-0.18744938
-0.1868998
-0.18616702
-0.18543422
-0.18488464
-0.18470144
-0.18506783
-0.18561743
-0.18561743
-0.18451825
-0.1819535
-0.17902237
-0.17737359
-0.176824
-0.17609122
-0.17462565
-0.17297688
-0.17151132
-0.17059533
-0.17022894
-0.17022894
-0.17022894
-0.17022894
-0.17022894
-0.16986255
-0.16839698
-0.16619864
-0.1638171
-0.16161872
-0.15942037
-0.15795481
-0.15758842
-0.15758842
-0.15758842
-0.15722203
-0.15667243
-0.15612285
-0.15520687
-0.15410769
-0.15410769
-0.15557326
-0.15740521
-0.159054
-0.16015315
-0.16088594
-0.16106914
-0.16106914
-0.16051956
-0.15942037
-0.15795481
-0.15685563
-0.15648924
-0.15703882
-0.158138
-0.16015315
-0.16161872
-0.16015315
-0.15612285
-0.15172614
-0.14824541
-0.14549747
-0.14348231
-0.14219993
-0.14165035
-0.14183356
-0.14238314
-0.14238314
-0.14165035
-0.14036798
-0.1396352
-0.13981839
-0.14018477
-0.14055118
-0.14110076
-0.14238314
-0.14348231
-0.1440319
-0.1442151
-0.14586386
-0.1489782
-0.15154293
-0.1530085
-0.15612285
-0.16088594
-0.16271791
-0.15960358
-0.15465727
-0.14916138
-0.14091757
-0.13047539
-0.12168198
-0.11875085
-0.12204837
-0.12662828
-0.12644507
-0.121865176
-0.11783486
-0.116918884
-0.11600291
-0.111972585
-0.10629351
-0.10208
-0.09988164
-0.09859927
-0.098416075
-0.10024803
-0.10409515
-0.10849186
-0.11178939
-0.11435414
-0.116918884
-0.11875085
-0.11966682
-0.1209492
-0.12333075
-0.1255291
-0.1255291
-0.122597955
-0.11783486
-0.11307176
-0.10959104
-0.107575886
-0.10720949
-0.10849186
-0.1112398
-0.11380456
-0.11472053
-0.11435414
-0.11343817
-0.111972585
-0.10959104
-0.10611031
-0.10317917
-0.10208
-0.10262958
-0.10391196
-0.10501114
-0.10611031
-0.107026294
-0.107942276
-0.10904145
-0.10977423
-0.10940784
-0.10739268
-0.105377525
-0.104278356
-0.10391196
-0.10281278
-0.10153041
-0.10153041
-0.10262958
-0.103728764
-0.10354557
-0.102446385
-0.101347215
-0.10098082
-0.10079762
-0.09988164
-0.098049685
-0.09658411
-0.09585133
-0.095118545
-0.09401937
-0.09365297
-0.09365297
-0.09365297
-0.093103394
-0.092737
-0.09237061
-0.09145462
-0.08962266
-0.08815709
-0.08760751
-0.08760751
-0.08705792
-0.08632513
-0.08595874
-0.08632513
-0.08705792
-0.08797389
-0.08815709
-0.0877907
-0.08687472
-0.085592344
-0.08430997
-0.083210796
-0.08192842
-0.08064605
-0.07881409
-0.07679893
-0.074966975
-0.07386779
-0.073684596
-0.0735014
-0.073684596
-0.07386779
-0.0735014
-0.072585426
-0.07148624
-0.07057026
-0.069287896
-0.06782232
-0.06653995
-0.06562397
-0.065440774
-0.06599036
-0.06653995
-0.066723146
-0.066723146
-0.066723146
-0.066723146
-0.066723146
-0.06653995
-0.06599036
-0.06525758
-0.0641584
-0.06196004
-0.059761696
-0.05994489
-0.06232644
-0.0641584
-0.0641584
-0.06250963
-0.061044067
-0.060860872
-0.061227255
-0.061227255
-0.060128085
-0.058845706
-0.057746537
-0.057563342
-0.057196945
-0.055548176
-0.052250654
-0.04913632
-0.04785394
-0.048953116
-0.05041869
-0.05078508
-0.050235495
-0.049502708
-0.048953116
-0.048220336
-0.04748755
-0.04785394
-0.04876993
-0.049319513
-0.048586726
-0.04712116
-0.046571568
-0.04803714
-0.051517867
-0.0549986
-0.056280963
-0.05536498
-0.053899415
-0.052800238
-0.05041869
-0.046571568
-0.041991666
-0.03851094
-0.036129393
-0.033198252
-0.028618349
-0.023488859
-0.019092152
-0.01579462
-0.014329052
-0.013779463
-0.01304668
-0.01158111
-0.009932345
-0.009016363
-0.009565951
-0.012313895
-0.016527405
-0.020924112
-0.023855248
-0.024954429
-0.024954429
-0.024404837
-0.023855248
-0.023122465
-0.021656895
-0.018725758
-0.015245033
-0.011764307
-0.009749148
-0.009016363
-0.00919956
-0.009565951
-0.009382756
-0.009016363
-0.008833168
-0.00828358
-0.006634813
-0.0044364613
-0.0027876962
-0.0016885186
-4.0614605E-4
0.0010594232
0.0023417948
0.002891384
0.0032577766
0.0041737566
0.006188914
0.008020876
0.008936856
0.008936856
0.008936856
0.009669641
0.011318406
0.012783974
0.0135167595
0.0135167595
0.014066348
0.01534872
0.017180681
0.019012643
0.020478211
0.021760587
0.022310173
0.022859761
0.023592547
0.024142135
0.025241312
0.027439665
0.030554
0.032202765
0.03146998
0.030187607
0.030554
0.03238596
0.03440112
0.03440112
0.032569155
0.031286784
0.032569155
0.035317097
0.03806504
0.039347414
0.040080197
0.041545767
0.043560922
0.04520969
0.046125673
0.046492063
0.04722485
0.04850722
0.049606398
0.050339185
0.051071964
0.051987946
0.053453512
0.055285476
0.057300635
0.059315793
0.06078136
0.061514147
0.06206373
0.06279652
0.06407889
0.064262085
0.063895695
0.064628474
0.06646044
0.06810921
0.06902518
0.06957477
0.07030756
0.07104035
0.07195632
0.07250591
0.07360509
0.07562025
0.077452205
0.07873458
0.08020014
0.0823985
0.08441366
0.086062424
0.087528
0.08917676
0.09082553
0.09210789
0.09339027
0.09485584
0.09650461
0.09797017
0.09851976
0.09851976
0.09815337
0.09851976
0.09980214
0.10200049
0.10456523
0.10694678
0.109145135
0.11152669
0.11445782
0.11757215
0.11977051
0.12086968
0.12141927
0.12160247
0.12178567
0.121968865
0.122335255
0.12325124
0.12435041
0.12508321
0.1254496
0.12618238
0.12709835
0.12801434
0.1294799
0.13112867
0.13332702
0.13589177
0.13827333
0.14065488
0.14321962
0.14596756
0.14871551
0.15091386
0.1531122
0.15531057
0.15732573
0.1591577
0.16080645
0.16208883
0.16227202
0.16208883
0.16190563
0.16245522
0.163188
0.16428718
0.16593595
0.16795109
0.16959986
0.17069905
0.17179821
0.17326379
0.17509574
0.17674452
0.17821008
0.17930925
0.18114123
0.18333958
0.18535474
0.1870035
0.18828587
0.18993463
0.1919498
0.19414814
0.19652969
0.19817846
0.19927762
0.20001042
0.2011096
0.20257518
0.20404074
0.2055063
0.20697187
0.20898703
0.2106358
0.21136858
0.21228456
0.21393333
0.21613167
0.21814685
0.219246
0.2199788
0.22107798
0.22217715
0.22345953
0.22437552
0.22510828
0.22620746
0.22767304
0.2296882
0.23170334
0.2342681
0.23610006
0.23756562
0.2386648
0.23994717
0.24104635
0.24251193
0.24416068
0.24599265
0.24709183
0.24782462
0.24855739
0.24965657
0.25112215
0.2524045
0.2533205
0.25387007
0.25423646
0.25460285
0.25606844
0.25863317
0.26119792
0.2624803
0.26357946
0.26467866
0.26596102
0.2670602
0.26779297
0.26834255
0.26925853
0.27054092
0.2712737
0.2718233
0.27218968
0.27292246
0.27420485
0.2758536
0.2773192
0.27860156
0.27933434
0.28006712
0.2813495
0.28263187
0.28336465
0.28391424
0.2842806
0.2848302
0.2853798
0.28592938
0.28647897
0.2868454
0.28757817
0.28831095
0.2890437
0.2899597
0.2910589
0.29179168
0.29179168
0.29179168
0.29270765
0.29362363
0.2941732
0.2943564
0.2943564
0.2947228
0.29508922
0.29527238
0.29527238
0.29545557
0.29545557
0.2956388
0.29655477
0.29838672
0.3007683
0.30241704
0.30260023
0.30113468
0.2996691
0.2996691
0.3007683
0.30113468
0.30095145
0.30186746
0.30516496
0.30827934
0.3095617
0.3086457
0.30718014
0.30516496
0.30314982
0.30241704
0.30406582
0.30718014
0.3093785
0.30992806
0.3095617
0.3093785
0.3095617
0.30919528
0.3086457
0.30827934
0.3084625
0.30901212
0.30992806
0.31029448
0.30992806
0.30974486
0.31011128
0.31066087
0.31102726
0.31066087
0.30974486
0.30919528
0.30901212
0.30919528
0.30901212
0.30791292
0.30663055
0.30571455
0.3053482
0.30516496
0.3047986
0.3047986
0.3046154
0.30406582
0.30406582
0.3046154
0.3053482
0.30571455
0.30553138
0.30571455
0.30681375
0.3084625
0.30992806
0.31084406
0.31157684
0.31212643
0.31249282
0.312676
0.312676
0.312676
0.31249282
0.31176007
0.31121045
0.31029448
0.30901212
0.30754656
0.30644736
0.30553138
0.304249
0.30223384
0.3004019
0.29930273
0.29856992
0.29747075
0.295822
0.2941732
0.29289085
0.29234126
0.29179168
0.29069248
0.28886053
0.28721175
0.28721175
0.28831095
0.28922692
0.2890437
0.28776133
0.2868454
0.28702855
0.28757817
0.28702855
0.2857462
0.28446382
0.28354782
0.28281507
0.28171587
0.2802503
0.27915114
0.27915114
0.27933434
0.2795175
0.27988392
0.2807999
0.2820823
0.28299823
0.28299823
0.28189906
0.2813495
0.2820823
0.28318146
0.28226545
0.27896795
0.27457124
0.2714569
0.27072412
0.2716401
0.27328885
0.27438805
0.27328885
0.2699913
0.2652282
0.26028192
0.25570205
0.25112215
0.24727502
0.24452707
0.24269511
0.24141274
0.24141274
0.24232872
0.2430615
0.24122955
0.23793201
0.23610006
0.23628326
0.23701604
0.23646644
0.23518407
0.2337185
0.23206975
0.2289554
0.2241923
0.21887961
0.21393333
0.21100219
0.2106358
0.21173497
0.2104526
0.20733827
0.2055063
0.20733827
0.21081899
0.21320054
0.21301734
0.21228456
0.21228456
0.21228456
0.2104526
0.20660548
0.20275836
0.19982722
0.19799526
0.19707929
0.19744568
0.19872805
0.20056002
0.20202558
0.20275836
0.20239197
0.20092641
0.19891123
0.19726248
0.1961633
0.19561371
0.19488093
0.19249938
0.18883546
0.18608752
0.18535474
0.18608752
0.1864539
0.18535474
0.1822404
0.1769277
0.17033264
0.163188
0.15567696
0.1490819
0.14395241
0.14065488
0.13863972
0.13790694
0.13809013
0.13882291
0.13900611
0.13809013
0.13680775
0.13570857
0.1346094
0.13351022
0.13204466
0.1300295
0.12801434
0.12599918
0.12416722
0.122335255
0.120320104
0.11793855
0.11482421
0.11152669
0.108412355
0.1060308
0.10401564
0.102183685
0.10016852
0.09797017
0.09577182
0.09412305
0.09284068
0.09155831
0.089726344
0.087344795
0.08441366
0.08184891
0.07983375
0.07946736
0.08020014
0.08093293
0.08020014
0.0776354
0.07323869
0.0682924
0.063895695
0.061147757
0.059865378
0.058583006
0.056201458
0.053819902
0.052354343
0.050705574
0.04850722
0.04832402
0.049789593
0.050705574
0.050339185
0.049606398
0.049056806
0.046125673
0.03953061
0.03146998
0.0257909
0.023592547
0.023592547
0.02395894
0.023592547
0.022676565
0.021210996
0.01919584
0.01681429
0.014249544
0.011867994
0.009486444
0.007837679
0.006921699
0.006188914
0.0049065417
0.0027081883
8.7622646E-4
0.0010594232
0.003990561
0.0076544834
0.010219229
0.011867994
0.013333563
0.014066348
0.012417583
0.008387268
0.0036241682
-5.893428E-4
-0.004802853
-0.009016363
-0.01249709
-0.014512248
-0.016161013
-0.017443387
-0.018725758
-0.019824935
-0.020191329
-0.02000813
-0.01964174
-0.019458542
-0.019092152
-0.01817617
-0.017626584
-0.017626584
-0.017992973
-0.02000813
-0.024404837
-0.02990072
-0.034114234
-0.035762995
-0.036129393
-0.037045375
-0.03887733
-0.041075684
-0.04217486
-0.04217486
-0.041442074
-0.041258886
-0.04180847
-0.042541258
-0.042907648
-0.043457232
-0.044373214
-0.044739604
-0.044922806
-0.045655593
-0.048220336
-0.05133467
-0.05334983
-0.05408261
-0.0549986
-0.05609777
-0.05664736
-0.05536498
-0.05371622
-0.05243385
-0.05133467
-0.050968282
-0.05133467
-0.05170106
-0.051517867
-0.051151477
-0.05133467
-0.05243385
-0.05371622
-0.054449007
-0.05408261
-0.05334983
-0.05170106
-0.048953116
-0.04547239
-0.04180847
-0.039426923
-0.039060526
-0.039426923
-0.039426923
-0.039793313
-0.04180847
-0.046021983
-0.05078508
-0.0546322
-0.057380147
-0.059578493
-0.061227255
-0.06196004
-0.06196004
-0.06196004
-0.061776847
-0.060494483
-0.057929732
-0.055548176
-0.05371622
-0.05298344
-0.052800238
-0.05334983
-0.053533025
-0.053899415
-0.05408261
-0.053533025
-0.05243385
-0.05206745
-0.052617043
-0.05371622
-0.05536498
-0.056830555
-0.058112934
-0.0593953
-0.060860872
-0.06232644
-0.06287603
-0.06287603
-0.06269283
-0.06269283
-0.06287603
-0.06269283
-0.06250963
-0.061776847
-0.060677677
-0.05994489
-0.060494483
-0.06159365
-0.06232644
-0.06232644
-0.06232644
-0.06324242
-0.06452479
-0.065440774
-0.06580716
-0.066356756
-0.06727273
-0.06782232
-0.06782232
-0.06727273
-0.06690635
-0.067089535
-0.06763912
-0.06763912
-0.067089535
-0.06653995
-0.06690635
-0.06763912
-0.06800552
-0.06800552
-0.06837191
-0.06855511
-0.067455925
-0.06580716
-0.06599036
-0.06763912
-0.068738304
-0.068738304
-0.068738304
-0.069287896
-0.07020387
-0.07057026
-0.07020387
-0.06983748
-0.07002068
-0.070387065
-0.070753455
-0.07111985
-0.07148624
-0.072035834
-0.07240223
-0.07276862
-0.07276862
-0.072585426
-0.072035834
-0.07185264
-0.072035834
-0.07240223
-0.07276862
-0.07295181
-0.07240223
-0.07221903
-0.072585426
-0.07295181
-0.0735014
-0.07386779
-0.07405099
-0.07460058
-0.07551656
-0.07624934
-0.07643254
-0.07624934
-0.07643254
-0.07679893
-0.07753172
-0.078264505
-0.0784477
-0.0784477
-0.078630894
-0.07881409
-0.078630894
-0.07771491
-0.07716532
-0.076982126
-0.07679893
-0.07643254
-0.076066144
-0.076615736
-0.07771491
-0.07881409
-0.079913266
-0.08082925
-0.08137884
-0.08101244
-0.08046286
-0.08009646
-0.08009646
-0.08009646
-0.08009646
-0.079913266
-0.079913266
-0.079913266
-0.08009646
-0.08009646
-0.08064605
-0.08174523
-0.0830276
-0.08376039
-0.08394358
-0.08430997
-0.08467636
-0.08504275
-0.08504275
-0.08485956
-0.08485956
-0.08540915
-0.08595874
-0.08632513
-0.086508326
-0.08705792
-0.08797389
-0.08907307
-0.08980586
-0.09017225
-0.09035545
-0.09108823
-0.091821015
-0.09237061
-0.09292019
-0.093103394
-0.09346978
-0.09420256
-0.09548494
-0.09676731
-0.0973169
-0.0973169
-0.0971337
-0.0973169
-0.098049685
-0.098416075
-0.09859927
-0.09878247
-0.09933206
-0.10006484
-0.10079762
-0.101713605
-0.10262958
-0.10299598
-0.10317917
-0.10336237
-0.10391196
-0.10501114
-0.10611031
-0.107026294
-0.10739268
-0.107575886
-0.10812546
-0.10940784
-0.11050702
-0.111423
-0.111972585
-0.11288857
-0.11362136
-0.11435414
-0.11472053
-0.11508692
-0.115819715
-0.1163693
-0.116552494
-0.116186105
-0.11600291
-0.116552494
-0.11746847
-0.11801805
-0.11820126
-0.11856765
-0.11930043
-0.12021641
-0.12076601
-0.12131559
-0.12204837
-0.123147555
-0.12406353
-0.12479632
-0.1255291
-0.12626189
-0.12681146
-0.12699467
-0.12662828
-0.12644507
-0.12644507
-0.12626189
-0.12644507
-0.12717786
-0.12882662
-0.13065858
-0.13212416
-0.13304013
-0.13377292
-0.13432251
-0.1346889
-0.1352385
-0.13560489
-0.13578808
-0.13633765
-0.13707045
-0.13835283
-0.139452
-0.14018477
-0.14036798
-0.14018477
-0.14018477
-0.14055118
-0.14146717
-0.14274953
-0.14384872
-0.14439829
-0.14476469
-0.14531428
-0.14586386
-0.14623027
-0.14659666
-0.14714624
-0.14769582
-0.14769582
-0.14751263
-0.14769582
-0.14769582
-0.14769582
-0.14732943
-0.14714624
-0.14677984
-0.14696305
-0.14751263
-0.1484286
-0.1493446
-0.15026057
-0.15081015
-0.15081015
-0.15062696
-0.15062696
-0.15081015
-0.15062696
-0.15044378
-0.15062696
-0.15099336
-0.15117654
-0.15081015
-0.14989418
-0.14861181
-0.14787902
-0.14787902
-0.14806221
-0.14824541
-0.14824541
-0.14806221
-0.14806221
-0.14806221
-0.14751263
-0.14641345
-0.14531428
-0.14494787
-0.14549747
-0.14604706
-0.14568067
-0.14494787
-0.1445815
-0.1442151
-0.1436655
-0.14256632
-0.14146717
-0.14036798
-0.13981839
-0.139452
-0.139452
-0.1392688
-0.13871922
-0.13798644
-0.13670406
-0.1352385
-0.13413931
-0.13340653
-0.13285695
-0.13194096
-0.13084178
-0.12955941
-0.12846023
-0.12809384
-0.12772743
-0.12681146
-0.12571229
-0.1249795
-0.124246724
-0.123147555
-0.12168198
-0.121132396
-0.121132396
-0.12076601
-0.12021641
-0.12003321
-0.11930043
-0.117285274
-0.114537336
-0.11178939
-0.11069022
-0.11050702
-0.11050702
-0.109957434
-0.10959104
-0.10940784
-0.10922465
-0.108675055
-0.107942276
-0.106659904
-0.104644746
-0.102446385
-0.10098082
-0.10024803
-0.09969845
-0.09896567
-0.09859927
-0.09859927
-0.09823288
-0.09750009
-0.09640092
-0.095118545
-0.093836166
-0.0925538
-0.09145462
-0.09017225
-0.088523485
-0.08687472
-0.085592344
-0.084493175
-0.083210796
-0.08192842
-0.080279656
-0.07881409
-0.07808131
-0.07771491
-0.076982126
-0.07588296
-0.074966975
-0.07405099
-0.073135
-0.07221903
-0.07111985
-0.06947109
-0.06782232
-0.066723146
-0.06580716
-0.06489118
-0.06360881
-0.06250963
-0.060860872
-0.058845706
-0.05701375
-0.05573138
-0.0549986
-0.0546322
-0.053899415
-0.052800238
-0.051884256
-0.051151477
-0.049502708
-0.04748755
-0.045106
-0.043457232
-0.043274038
-0.044373214
-0.04547239
-0.046021983
-0.045106
-0.042724453
-0.039610118
-0.03759496
-0.036678977
-0.036312588
-0.03594619
-0.0355798
-0.03521341
-0.035030216
-0.03484702
-0.033747844
-0.031549484
-0.028984742
-0.027152779
-0.026603194
-0.027335977
-0.027519172
-0.027152779
-0.026603194
-0.026419995
-0.026419995
-0.026053606
-0.025137624
-0.024038443
-0.023305664
-0.023305664
-0.023672057
-0.023855248
-0.023305664
-0.022389682
-0.0214737
-0.020740917
-0.020374523
-0.019824935
-0.019092152
-0.018542562
-0.01817617
-0.017809778
-0.01726019
-0.017076993
-0.01726019
-0.017626584
-0.01817617
-0.01817617
-0.017992973
-0.018359365
-0.019092152
-0.01964174
-0.019458542
-0.018908957
-0.018542562
-0.01817617
-0.01817617
-0.018359365
-0.018542562
-0.018908957
-0.01964174
-0.020191329
-0.02000813
-0.019275347
-0.018908957
-0.019275347
-0.01964174
-0.019824935
-0.019458542
-0.019092152
-0.019092152
-0.019824935
-0.020924112
-0.0214737
-0.021840094
-0.021840094
-0.022023289
-0.022023289
-0.022023289
-0.022206487
-0.022572877
-0.02293927
-0.023855248
-0.02477123
-0.025320822
-0.025320822
-0.02477123
-0.024404837
-0.024954429
-0.025870407
-0.026603194
-0.026786385
-0.026969584
-0.027152779
-0.027152779
-0.027885566
-0.028801544
-0.02990072
-0.030633507
-0.031183096
-0.031549484
-0.031732686
-0.03191588
-0.032465473
-0.033198252
-0.033564642
-0.033564642
-0.033747844
-0.034114234
-0.034114234
-0.034114234
-0.034114234
-0.034480624
-0.035030216
-0.035396606
-0.0355798
-0.035396606
-0.035396606
-0.035762995
-0.036495782
-0.03722857
-0.037411764
-0.037411764
-0.03722857
-0.037411764
-0.03759496
-0.037778154
-0.03814455
-0.03887733
-0.039243728
-0.03887733
-0.03851094
-0.038694136
-0.039060526
-0.039060526
-0.039243728
-0.039610118
-0.040342897
-0.041258886
-0.041991666
-0.04217486
-0.042358056
-0.04217486
-0.04180847
-0.042358056
-0.043457232
-0.04419002
-0.04382363
-0.043090843
-0.042907648
-0.043457232
-0.044006824
-0.044739604
-0.045289196
-0.045655593
-0.04547239
-0.045106
-0.044922806
-0.044739604
-0.04455641
-0.04455641
-0.04455641
-0.044373214
-0.044373214
-0.044373214
-0.044373214
-0.044373214
-0.04419002
-0.043640435
-0.043457232
-0.043457232
-0.043457232
-0.043090843
-0.04217486
-0.041625276
-0.041625276
-0.04180847
-0.041258886
-0.04089249
-0.04089249
-0.04089249
-0.040342897
-0.039060526
-0.038327746
-0.03814455
-0.03796135
-0.03759496
-0.03686218
-0.03594619
-0.035030216
-0.03466382
-0.03466382
-0.034480624
-0.034114234
-0.033381447
-0.032831863
-0.03264866
-0.032831863
-0.032465473
-0.03136629
-0.030083919
-0.02990072
-0.030267114
-0.030267114
-0.02990072
-0.028801544
-0.027519172
-0.0262368
-0.025320822
-0.025137624
-0.025320822
-0.025137624
-0.024038443
-0.02293927
-0.022756072
-0.023305664
-0.023672057
-0.023305664
-0.021656895
-0.019458542
-0.016344208
-0.012680287
-0.011214716
-0.013229877
-0.016893797
-0.018908957
-0.018725758
-0.017626584
-0.016893797
-0.016527405
-0.015611423
-0.013962658
-0.011947501
-0.010481933
-0.010848327
-0.01249709
-0.013229877
-0.013229877
-0.01304668
-0.014145855
-0.015245033
-0.015061837
-0.013229877
-0.010848327
-0.008100383
-0.005352441
-0.0027876962
-5.893428E-4
0.0016090106
0.0032577766
0.004540149
0.0052729337
0.005822522
0.005639326
0.0049065417
0.003990561
0.0034409733
0.003807364
0.004540149
0.0052729337
0.0063721105
0.0076544834
0.008936856
0.009486444
0.009852837
0.010768818
0.011867994
0.013333563
0.014615936
0.01534872
0.015715113
0.016081505
0.01681429
0.01773027
0.018463055
0.01919584
0.020478211
0.022126976
0.023042958
0.02340935
0.023592547
0.024691723
0.026523683
0.027989253
0.028722037
0.028722037
0.028355647
0.028722037
0.029821215
0.030004412
0.029454822
0.028905233
0.02908843
0.030004412
0.03092039
0.03146998
0.031653173
0.032202765
0.033118743
0.034034725
0.035133902
0.03568349
0.03604988
0.036416277
0.03714906
0.037881844
0.03861463
0.039347414
0.039713807
0.040263392
0.040812984
0.04136257
0.042095356
0.043194532
0.044476904
0.045392886
0.045759276
0.045759276
0.04594247
0.046308868
0.046492063
0.047041647
0.04832402
0.049972787
0.05180475
0.053270318
0.0541863
0.054919086
0.05510228
0.055651866
0.05748383
0.06078136
0.06499487
0.06884199
0.07140673
0.07213952
0.07122354
0.06920838
0.067559615
0.06701003
0.06792601
0.06975797
0.07213952
0.074154675
0.07562025
0.07653622
0.07653622
0.07616983
0.07653622
0.0776354
0.079100974
0.08020014
0.081116125
0.08221531
0.084047265
0.08569603
0.08679521
0.087528
0.08789439
0.08807758
0.08789439
0.08771119
0.08807758
0.08881036
0.09009274
0.09155831
0.092657484
0.09375666
0.09522223
0.095955014
0.095955014
0.095955014
0.09705419
0.09943574
0.10200049
0.10364925
0.10456523
0.105114825
0.10566441
0.1060308
0.106580384
0.10694678
0.10749637
0.108412355
0.10932833
0.110427506
0.11134349
0.11225947
0.11299225
0.11354184
0.11409143
0.11427463
0.11445782
0.11500741
0.115740195
0.11665618
0.11738896
0.11757215
0.11738896
0.11738896
0.117755346
0.11830494
0.11885453
0.11958732
0.12013691
0.1205033
0.12068649
0.12123608
0.12160247
0.121968865
0.12215206
0.12215206
0.12215206
0.12251845
0.12288485
0.12270165
0.12215206
0.12160247
0.12160247
0.121968865
0.12251845
0.12325124
0.12416722
0.1249
0.12581599
0.12691516
0.12819754
0.12893033
0.12911353
0.12874712
0.12856393
0.12838073
0.12764795
0.12673196
0.12618238
0.12618238
0.12654877
0.12691516
0.12709835
0.12728155
0.12801434
0.12856393
0.12911353
0.1292967
0.12893033
0.12838073
0.12801434
0.12783115
0.12709835
0.12636557
0.1254496
0.1249
0.1247168
0.12508321
0.1252664
0.1252664
0.12508321
0.12508321
0.12508321
0.1249
0.12435041
0.12361763
0.12270165
0.12251845
0.12288485
0.12306804
0.12288485
0.122335255
0.12160247
0.12105288
0.12068649
0.120320104
0.11940412
0.11830494
0.11738896
0.117022574
0.11720577
0.11738896
0.117022574
0.11647298
0.115557
0.11500741
0.11445782
0.11390824
0.11299225
0.112442665
0.11225947
0.11262586
0.112442665
0.11152669
0.11024431
0.10932833
0.108412355
0.10749637
0.106580384
0.1058476
0.105114825
0.10474843
0.10474843
0.10474843
0.10438204
0.10364925
0.10236688
0.1014509
0.100901306
0.100534916
0.099985324
0.09851976
0.096870996
0.095955014
0.095955014
0.09577182
0.09503903
0.09375666
0.093207076
0.093207076
0.093023874
0.092657484
0.0919247
0.09082553
0.08954315
0.08862717
0.08771119
0.087344795
0.0871616
0.08661201
0.086062424
0.08551283
0.08496325
0.084047265
0.0823985
0.080749735
0.07965056
0.07891778
0.0776354
0.07653622
0.07543705
0.07470427
0.07397148
0.0728723
0.07158993
0.070490755
0.06939158
0.06810921
0.06701003
0.065544456
0.06407889
0.06297971
0.06243013
0.06206373
0.061330944
0.06041497
0.059498988
0.0587662
0.05803342
0.057300635
0.056384653
0.056201458
0.056018263
0.055285476
0.0541863
0.053270318
0.05253753
0.051987946
0.051621556
0.05125516
0.050705574
0.050339185
0.049789593
0.049056806
0.048140824
0.046858452
0.04557608
0.043927312
0.042461745
0.04136257
0.041179374
0.04099618
0.040263392
0.039164215
0.03806504
0.03769865
0.037515454
0.03733226
0.03714906
0.037515454
0.037881844
0.038248233
0.037881844
0.037515454
0.03714906
0.036965862
0.036599472
0.036416277
0.036416277
0.036599472
0.036599472
0.036416277
0.03604988
0.035317097
0.03476751
0.03476751
0.03476751
0.034217924
0.033301942
0.032935552
0.032752354
0.03238596
0.031653173
0.03092039
0.030554
0.030737193
0.031286784
0.031653173
0.03201957
0.032202765
0.03238596
0.032569155
0.032752354
0.032569155
0.03238596
0.03238596
0.032569155
0.032569155
0.03238596
0.032202765
0.03201957
0.03238596
0.032752354
0.033118743
0.033301942
0.033118743
0.033118743
0.033118743
0.033485137
0.03366833
0.033851527
0.033851527
0.034034725
0.03476751
0.035500295
0.035500295
0.034950707
0.034217924
0.033851527
0.034584314
0.03568349
0.036599472
0.036782667
0.03714906
0.03769865
0.037881844
0.03769865
0.03714906
0.036782667
0.03714906
0.03806504
0.03898102
0.039347414
0.039713807
0.040446587
0.04136257
0.042461745
0.04282814
0.04282814
0.04264494
0.043011338
0.043744117
0.0446601
0.044843294
0.044476904
0.0446601
0.04557608
0.046492063
0.046492063
0.045759276
0.04520969
0.045759276
0.046858452
0.047774434
0.047774434
0.04759124
0.04795763
0.049056806
0.049972787
0.050705574
0.052903928
0.056567848
0.058949396
0.05711744
0.052720726
0.049606398
0.049240008
0.049972787
0.050155982
0.049789593
0.049789593
0.050705574
0.052903928
0.055651866
0.05803342
0.059498988
0.060231768
0.060598165
0.06041497
0.059315793
0.05748383
0.055285476
0.053819902
0.054369494
0.056934237
0.060048573
0.062246926
0.063529305
0.06407889
0.06407889
0.06316291
0.060964555
0.058949396
0.05803342
0.058583006
0.059682183
0.060964555
0.061880536
0.062246926
0.06316291
0.06517807
0.06774281
0.06884199
0.067559615
0.06481168
0.06169734
0.059682183
0.059498988
0.06041497
0.06169734
0.06243013
0.06279652
0.0633461
0.06444528
0.06609405
0.067193225
0.067193225
0.066826835
0.06609405
0.06536126
0.064628474
0.064262085
0.06407889
0.064262085
0.06517807
0.06627724
0.06664364
0.06664364
0.06609405
0.06591085
0.06591085
0.06609405
0.065544456
0.06517807
0.06517807
0.06572765
0.06646044
0.06701003
0.067193225
0.06664364
0.06536126
0.064262085
0.063529305
0.06297971
0.06243013
0.06206373
0.061880536
0.06243013
0.06316291
0.0637125
0.063895695
0.063895695
0.06316291
0.061880536
0.060598165
0.059865378
0.059682183
0.059865378
0.059682183
0.059315793
0.058949396
0.058949396
0.0587662
0.05839981
0.058216617
0.05785022
0.057667024
0.057667024
0.057667024
0.057300635
0.05711744
0.057300635
0.05711744
0.056384653
0.055285476
0.05510228
0.05510228
0.054919086
0.054003105
0.052903928
0.051987946
0.051987946
0.05217114
0.05253753
0.052354343
0.051987946
0.05125516
0.050705574
0.050155982
0.049606398
0.048690416
0.04795763
0.047774434
0.047774434
0.047408044
0.047041647
0.046492063
0.046125673
0.04594247
0.04594247
0.045759276
0.045026496
0.04429371
0.044110514
0.04429371
0.044476904
0.043927312
0.04282814
0.041545767
0.040629786
0.040629786
0.041179374
0.041545767
0.04136257
0.040812984
0.039897002
0.03898102
0.038248233
0.03769865
0.03769865
0.03733226
0.036416277
0.03568349
0.035317097
0.035133902
0.034950707
0.034217924
0.033485137
0.033301942
0.03366833
0.03366833
0.033118743
0.03238596
0.03201957
0.031836372
0.031653173
0.031653173
0.031286784
0.03092039
0.030370804
0.030737193
0.031103587
0.031103587
0.030370804
0.029821215
0.029454822
0.029454822
0.029454822
0.028905233
0.027989253
0.027439665
0.027622862
0.027806059
0.027622862
0.027256468
0.027073272
0.027256468
0.027622862
0.027806059
0.027806059
0.027806059
0.027622862
0.027256468
0.027439665
0.027989253
0.028355647
0.02817245
0.02817245
0.02817245
0.028538842
0.028905233
0.028722037
0.028538842
0.028538842
0.028722037
0.029271625
0.029821215
0.030370804
0.03092039
0.031286784
0.031103587
0.030737193
0.030737193
0.03092039
0.031286784
0.031836372
0.032202765
0.032569155
0.033118743
0.033485137
0.033851527
0.034217924
0.034584314
0.035500295
0.036416277
0.036965862
0.036782667
0.036782667
0.036965862
0.03733226
0.03733226
0.037515454
0.038431432
0.039713807
0.040080197
0.039897002
0.040629786
0.042095356
0.043744117
0.0446601
0.045026496
0.04557608
0.046492063
0.047408044
0.04795763
0.048690416
0.049789593
0.050705574
0.05125516
0.05180475
0.052903928
0.054003105
0.054919086
0.05546867
0.055651866
0.056018263
0.056934237
0.05785022
0.05839981
0.058949396
0.059865378
0.060964555
0.062246926
0.063529305
0.06517807
0.06664364
0.06774281
0.06810921
0.0682924
0.06884199
0.06939158
0.06939158
0.06939158
0.070857145
0.07360509
0.07653622
0.07873458
0.07983375
0.08056654
0.08148252
0.08258169
0.08386407
0.08441366
0.08441366
0.083680876
0.0823985
0.080383345
0.07836819
0.07726901
0.07818499
0.080383345
0.08349767
0.08679521
0.09009274
0.09229109
0.09375666
0.09448944
0.09503903
0.09485584
0.09393986
0.093207076
0.093023874
0.09339027
0.09412305
0.09503903
0.09613821
0.0966878
0.09705419
0.09742058
0.09851976
0.09980214
0.100901306
0.10181729
0.10309966
0.104198836
0.10493162
0.105114825
0.10474843
0.10401564
0.10364925
0.103832446
0.10401564
0.103832446
0.10346606
0.10364925
0.10456523
0.105481215
0.106213994
0.106580384
0.10694678
0.10749637
0.10786276
0.10822916
0.10822916
0.10786276
0.10731317
0.10786276
0.10932833
0.1107939
0.11152669
0.11207627
0.11225947
0.11207627
0.11207627
0.11262586
0.11317545
0.11354184
0.11354184
0.11335865
0.112809055
0.112809055
0.11299225
0.11354184
0.11372504
0.11372504
0.11354184
0.11372504
0.11409143
0.11390824
0.11372504
0.11409143
0.11445782
0.114641026
0.11427463
0.11372504
0.11372504
0.11427463
0.11482421
0.11500741
0.114641026
0.11427463
0.11409143
0.11427463
0.11427463
0.11427463
0.11427463
0.11427463
0.11409143
0.11372504
0.11335865
0.11335865
0.11354184
0.11354184
0.11335865
0.112809055
0.112809055
0.11317545
0.11335865
0.112809055
0.11207627
0.11152669
0.1107939
0.11024431
0.10987792
0.11024431
0.1109771
0.11134349
0.11152669
0.11134349
0.1107939
0.10987792
0.10932833
0.109511524
0.110427506
0.11152669
0.11189307
0.11152669
0.11061071
0.109511524
0.10896193
0.108778745
0.108778745
0.10896193
0.10932833
0.109511524
0.10932833
0.10896193
0.10896193
0.10932833
0.109511524
0.10896193
0.108412355
0.10804596
0.10822916
0.10859555
0.10859555
0.10859555
0.108778745
0.10859555
0.10804596
0.10749637
0.10676359
0.1060308
0.10529802
0.10493162
0.105114825
0.10529802
0.105114825
0.10474843
0.104198836
0.104198836
0.10438204
0.104198836
0.10401564
0.10346606
0.10291647
0.102550074
0.102550074
0.10291647
0.10291647
0.102550074
0.10236688
0.102183685
0.10181729
0.1012677
0.10108451
0.1012677
0.10163409
0.1012677
0.100534916
0.10016852
0.10016852
0.099985324
0.09943574
0.09870296
0.09851976
0.09870296
0.09906935
0.098886155
0.09851976
0.09797017
0.097603776
0.09778697
0.09797017
0.09797017
0.09778697
0.09778697
0.09778697
0.09797017
0.09778697
0.09778697
0.09778697
0.09742058
0.09705419
0.0966878
0.0966878
0.09742058
0.09833656
0.098886155
0.09851976
0.09778697
0.09705419
0.09650461
0.0966878
0.0966878
0.09632141
0.09613821
0.09613821
0.09577182
0.09503903
0.09448944
0.094306245
0.094306245
0.09448944
0.09485584
0.09485584
0.09485584
0.09485584
0.09485584
0.094672635
0.094672635
0.09503903
0.09540542
0.09577182
0.09577182
0.095588624
0.09540542
0.09522223
0.09485584
0.094672635
0.09448944
0.09412305
0.093573466
0.093573466
0.09393986
0.094306245
0.094672635
0.09503903
0.09522223
0.09485584
0.09412305
0.09339027
0.09339027
0.093573466
0.09339027
0.09284068
0.09229109
0.0919247
0.0919247
0.09210789
0.09229109
0.09247429
0.09210789
0.09119192
0.090642326
0.090642326
0.091375105
0.091375105
0.09045913
0.08917676
0.08881036
0.08954315
0.09009274
0.09009274
0.08954315
0.08899356
0.08862717
0.08807758
0.08771119
0.087528
0.087344795
0.0871616
0.0871616
0.0871616
0.08661201
0.086062424
0.08569603
0.08569603
0.085329644
0.08496325
0.08459686
0.08459686
0.08459686
0.08441366
0.084047265
0.084047265
0.08423046
0.084047265
0.08386407
0.08349767
0.08313128
0.08258169
0.08258169
0.08258169
0.0823985
0.08258169
0.08258169
0.08221531
0.08184891
0.08148252
0.08129933
0.081116125
0.08093293
0.080383345
0.07983375
0.07946736
0.079100974
0.07891778
0.07891778
0.079100974
0.07928417
0.07891778
0.07818499
0.0780018
0.0780018
0.07818499
0.07836819
0.07836819
0.0776354
0.07690262
0.07671942
0.07690262
0.07726901
0.077452205
0.077452205
0.07690262
0.07598663
0.07562025
0.07598663
0.07653622
0.07653622
0.07635303
0.07616983
0.07635303
0.07653622
0.07653622
0.07616983
0.07543705
0.07488746
0.07470427
0.074521065
0.074154675
0.07433787
0.074521065
0.074521065
0.07433787
0.074154675
0.074154675
0.07433787
0.07488746
0.07488746
0.074521065
0.074521065
0.07470427
0.07507066
0.07525385
0.07525385
0.07525385
0.07562025
0.07616983
0.07635303
0.07598663
0.07562025
0.07562025
0.075803444
0.07616983
0.07616983
0.075803444
0.07507066
0.07488746
0.07525385
0.075803444
0.07598663
0.07616983
0.07653622
0.07671942
0.07635303
0.07562025
0.07507066
0.07525385
0.07543705
0.075803444
0.07671942
0.077452205
0.07726901
0.07635303
0.07562025
0.07562025
0.075803444
0.07653622
0.0780018
0.07928417
0.07873458
0.077452205
0.07653622
0.07671942
0.07690262
0.07671942
0.07671942
0.07726901
0.0780018
0.07818499
0.0776354
0.07690262
0.07671942
0.077085815
0.07726901
0.07726901
0.077085815
0.07671942
0.07635303
0.07635303
0.07690262
0.07818499
0.07928417
0.07965056
0.07965056
0.07965056
0.07946736
0.079100974
0.07891778
0.07891778
0.079100974
0.07928417
0.07965056
0.07983375
0.07946736
0.07983375
0.08056654
0.081116125
0.081116125
0.081116125
0.08129933
0.08093293
0.07983375
0.079100974
0.07891778
0.07928417
0.07946736
0.079100974
0.07855138
0.07836819
0.07891778
0.07946736
0.07965056
0.079100974
0.07873458
0.07836819
0.0780018
0.0780018
0.077818595
0.07818499
0.07836819
0.07855138
0.07818499
0.077818595
0.0776354
0.07726901
0.07671942
0.07653622
0.07635303
0.07616983
0.07616983
0.07653622
0.07690262
0.077085815
0.07690262
0.07671942
0.07653622
0.07671942
0.07671942
0.07671942
0.07653622
0.07653622
0.07671942
0.07671942
0.07616983
0.07507066
0.074154675
0.073421896
0.0728723
0.07268911
0.07268911
0.0728723
0.07323869
0.073788285
0.07397148
0.07360509
0.0728723
0.07268911
0.0728723
0.07268911
0.07232272
0.07232272
0.07250591
0.07268911
0.07250591
0.07195632
0.07140673
0.07140673
0.07122354
0.07067395
0.06975797
0.06884199
0.06810921
0.067559615
0.06701003
0.066826835
0.06664364
0.066826835
0.06701003
0.06737642
0.067193225
0.06664364
0.06627724
0.06627724
0.06646044
0.06609405
0.06536126
0.06444528
0.0637125
0.0633461
0.063529305
0.063895695
0.06407889
0.0637125
0.06316291
0.06243013
0.062246926
0.062246926
0.06206373
0.061880536
0.061880536
0.061514147
0.061147757
0.060598165
0.060048573
0.059498988
0.058949396
0.05839981
0.05785022
0.057300635
0.056934237
0.056751043
0.056384653
0.05583506
0.055285476
0.05510228
0.05510228
0.055285476
0.054919086
0.054003105
0.053087123
0.05253753
0.05253753
0.05253753
0.052354343
0.051621556
0.05052238
0.049789593
0.050155982
0.05052238
0.050339185
0.049240008
0.04832402
0.047774434
0.047408044
0.046858452
0.046308868
0.046125673
0.04594247
0.045392886
0.0446601
0.043927312
0.043377727
0.043194532
0.043011338
0.04282814
0.04227855
0.042095356
0.04191216
0.04136257
0.040446587
0.03953061
0.039164215
0.03953061
0.039713807
0.039347414
0.03861463
0.03806504
0.03769865
0.036965862
0.03623308
0.035866685
0.035866685
0.03568349
0.035317097
0.034217924
0.033118743
0.03238596
0.03201957
0.03201957
0.03201957
0.031653173
0.031286784
0.031103587
0.031103587
0.030737193
0.029821215
0.02908843
0.028538842
0.02817245
0.027622862
0.027073272
0.026890077
0.026523683
0.025607703
0.025241312
0.025607703
0.025974095
0.025424508
0.024142135
0.023042958
0.022859761
0.023226153
0.023226153
0.022859761
0.022310173
0.022126976
0.022310173
0.022310173
0.021943782
0.021394193
0.020478211
0.019745428
0.019745428
0.02011182
0.020661408
0.020844605
0.020478211
0.019745428
0.019012643
0.018463055
0.018096663
0.017547075
0.016997486
0.016631093
0.01681429
0.016997486
0.017180681
0.01681429
0.01589831
0.015165525
0.015165525
0.015715113
0.01589831
0.01589831
0.01534872
0.015165525
0.01534872
0.015715113
0.015715113
0.014799132
0.013883151
0.0135167595
0.013699955
0.014066348
0.014249544
0.014066348
0.013883151
0.013699955
0.013699955
0.0135167595
0.013150367
0.012783974
0.012417583
0.01205119
0.01205119
0.011867994
0.011867994
0.01205119
0.012417583
0.012600779
0.012600779
0.012417583
0.012234386
0.011867994
0.011684798
0.011684798
0.011501602
0.011501602
0.011318406
0.010585621
0.010219229
0.010768818
0.011867994
0.012234386
0.011684798
0.010952014
0.010585621
0.010768818
0.010585621
0.010402425
0.010585621
0.010952014
0.011135209
0.010952014
0.010768818
0.010768818
0.010768818
0.010768818
0.010952014
0.011318406
0.011684798
0.011501602
0.010952014
0.010768818
0.011135209
0.011867994
0.012234386
0.01205119
0.011501602
0.011135209
0.010952014
0.010768818
0.010952014
0.011318406
0.011684798
0.011684798
0.011501602
0.011501602
0.011501602
0.011318406
0.011135209
0.011501602
0.01205119
0.01205119
0.011684798
0.011135209
0.010768818
0.010402425
0.010768818
0.011318406
0.01205119
0.01205119
0.011501602
0.010585621
0.010219229
0.010219229
0.010585621
0.010768818
0.011135209
0.011318406
0.011135209
0.011135209
0.011501602
0.011867994
0.011867994
0.011684798
0.011501602
0.011867994
0.011684798
0.010952014
0.010402425
0.010768818
0.011501602
0.011867994
0.011501602
0.010952014
0.010768818
0.011135209
0.011135209
0.010952014
0.010585621
0.010402425
0.010402425
0.010585621
0.010585621
0.010219229
0.010219229
0.009852837
0.009486444
0.0093032485
0.009120053
0.009120053
0.009486444
0.009852837
0.010036033
0.010036033
0.010036033
0.009852837
0.009669641
0.009486444
0.009486444
0.0093032485
0.009120053
0.009486444
0.010036033
0.010219229
0.010036033
0.009486444
0.00875366
0.008020876
0.008020876
0.008204072
0.00875366
0.00875366
0.008387268
0.007837679
0.0076544834
0.0076544834
0.007471287
0.0067385025
0.006188914
0.0063721105
0.007288091
0.0076544834
0.007471287
0.007104895
0.0065553067
0.0060057184
0.00545613
0.0052729337
0.00545613
0.0052729337
0.0050897375
0.0050897375
0.0052729337
0.0052729337
0.0052729337
0.005639326
0.005822522
0.0052729337
0.004540149
0.0043569533
0.0047233454
0.00545613
0.005639326
0.0049065417
0.0027081883
0.0010594232
0.001975404
0.003990561
0.0050897375
0.0047233454
0.003990561
0.0036241682
0.0036241682
0.0034409733
0.0027081883
0.0021586
0.0017922074
0.001975404
0.001975404
0.001975404
0.0021586
0.0025249915
0.0025249915
0.0021586
0.0016090106
0.0014258148
0.0017922074
0.0016090106
0.0010594232
6.9303066E-4
6.9303066E-4
0.0010594232
0.0010594232
6.9303066E-4
1.4344137E-4
-3.9753504E-5
-3.9753504E-5
-3.9753504E-5
-3.9753504E-5
-3.9753504E-5
1.4344137E-4
1.4344137E-4
-2.2294931E-4
-4.0614605E-4
-5.893428E-4
-7.725386E-4
-0.0011389311
-0.001322127
-0.0011389311
-0.0011389311
-9.557344E-4
-9.557344E-4
-0.0011389311
-0.0011389311
-9.557344E-4
-9.557344E-4
-0.0015053228
-0.002054912
-0.0024213027
-0.0022381078
-0.0018717153
-0.0016885186
-0.0016885186
-0.002054912
-0.0022381078
-0.0024213027
-0.0024213027
-0.0024213027
-0.0026044995
-0.0031540878
-0.0033372846
-0.002970892
-0.0024213027
-0.0024213027
-0.0031540878
-0.003886873
-0.004070068
-0.0037036762
-0.0031540878
-0.0033372846
-0.0042532645
-0.004619656
-0.0042532645
-0.0037036762
-0.0037036762
-0.004619656
-0.0051692445
-0.0051692445
-0.004802853
-0.004619656
-0.0049860496
-0.005352441
-0.0057188347
-0.005535638
-0.0057188347
-0.006268423
-0.006268423
-0.0059020314
-0.005535638
-0.0057188347
-0.0059020314
-0.0059020314
-0.0057188347
-0.0060852263
-0.006451618
-0.0070012063
-0.007184403
-0.007184403
-0.0070012063
-0.0070012063
-0.0070012063
-0.0070012063
-0.0073675998
-0.0075507946
-0.007184403
-0.0068180095
-0.006451618
-0.006451618
-0.0068180095
-0.0075507946
-0.007917188
-0.008100383
-0.008100383
-0.008100383
-0.00828358
-0.008649973
-0.009016363
-0.009016363
-0.008466776
-0.00828358
-0.009016363
-0.009749148
-0.009932345
-0.009932345
-0.009932345
-0.009749148
-0.009382756
-0.00919956
-0.00919956
-0.009932345
-0.010848327
-0.011214716
-0.01103152
-0.01066513
-0.010848327
-0.011397913
-0.012130698
-0.012313895
-0.011947501
-0.011947501
-0.012313895
-0.012863483
-0.01304668
-0.012863483
-0.01304668
-0.013962658
-0.01487864
-0.01487864
-0.014512248
-0.014145855
-0.013779463
-0.013962658
-0.014512248
-0.015061837
-0.015061837
-0.014695445
-0.014695445
-0.015428228
-0.016161013
-0.016344208
-0.016161013
-0.016344208
-0.016710602
-0.017443387
-0.017626584
-0.01726019
-0.016527405
-0.016527405
-0.016893797
-0.017443387
-0.017809778
-0.017992973
-0.01817617
-0.018359365
-0.018542562
-0.018725758
-0.018725758
-0.018542562
-0.018908957
-0.01964174
-0.020191329
-0.020191329
-0.02000813
-0.02000813
-0.020191329
-0.020374523
-0.020374523
-0.020374523
-0.020557722
-0.020924112
-0.0214737
-0.021656895
-0.0214737
-0.021290505
-0.021290505
-0.021656895
-0.022389682
-0.02293927
-0.02293927
-0.02293927
-0.022756072
-0.02293927
-0.023488859
-0.024038443
-0.024221642
-0.023855248
-0.023672057
-0.023672057
-0.024038443
-0.024404837
-0.024221642
-0.024038443
-0.024038443
-0.024221642
-0.02477123
-0.025137624
-0.025320822
-0.025870407
-0.026603194
-0.026786385
-0.026419995
-0.026419995
-0.026603194
-0.026786385
-0.0262368
-0.025504014
-0.025137624
-0.025870407
-0.026969584
-0.02770237
-0.02770237
-0.027335977
-0.026786385
-0.026786385
-0.027519172
-0.028251959
-0.02843515
-0.028618349
-0.028251959
-0.02770237
-0.027152779
-0.027335977
-0.027519172
-0.02770237
-0.02770237
-0.027885566
-0.028068764
-0.028068764
-0.027885566
-0.027519172
-0.027335977
-0.02770237
-0.02843515
-0.029351136
-0.02953433
-0.028801544
-0.028251959
-0.028068764
-0.028068764
-0.028068764
-0.028068764
-0.02843515
-0.028984742
-0.029351136
-0.029351136
-0.029167937
-0.029351136
-0.029167937
-0.028984742
-0.029167937
-0.029351136
-0.029351136
-0.028984742
-0.028618349
-0.028618349
-0.02843515
-0.02843515
-0.028618349
-0.028801544
-0.028984742
-0.029167937
-0.029167937
-0.028618349
-0.027885566
-0.02770237
-0.028251959
-0.028801544
-0.028984742
-0.028984742
-0.028984742
-0.028984742
-0.028984742
-0.028618349
-0.02843515
-0.028618349
-0.02843515
-0.028068764
-0.027885566
-0.028251959
-0.028801544
-0.028801544
-0.02843515
-0.028068764
-0.028068764
-0.028251959
-0.02843515
-0.02843515
-0.028251959
-0.028068764
-0.02770237
-0.027885566
-0.028068764
-0.027885566
-0.027519172
-0.026969584
-0.027152779
-0.027519172
-0.028251959
-0.028251959
-0.02770237
-0.026969584
-0.026419995
-0.026053606
-0.0262368
-0.026419995
-0.026419995
-0.026419995
-0.026419995
-0.026603194
-0.026969584
-0.027519172
-0.02770237
-0.02770237
-0.027335977
-0.027335977
-0.027335977
-0.027335977
-0.026969584
-0.026603194
-0.026419995
-0.026419995
-0.026603194
-0.026603194
-0.026786385
-0.026786385
-0.026786385
-0.026419995
-0.026053606
-0.025687212
-0.025504014
-0.026053606
-0.026969584
-0.027519172
-0.027152779
-0.026419995
-0.026053606
-0.025870407
-0.0262368
-0.0262368
-0.0262368
-0.025870407
-0.025870407
-0.0262368
-0.026419995
-0.026419995
-0.0262368
-0.026419995
-0.026603194
-0.026603194
-0.026603194
-0.026786385
-0.026603194
-0.0262368
-0.0262368
-0.026603194
-0.027152779
-0.027335977
-0.027335977
-0.026969584
-0.026969584
-0.027152779
-0.027152779
-0.026603194
-0.0262368
-0.026419995
-0.026969584
-0.026969584
-0.026419995
-0.0262368
-0.026786385
-0.027152779
-0.026969584
-0.026603194
-0.0262368
-0.025687212
-0.025320822
-0.025504014
-0.025870407
-0.026419995
-0.026419995
-0.0262368
-0.025870407
-0.025687212
-0.025320822
-0.024588035
-0.024221642
-0.02477123
-0.025504014
-0.025870407
-0.025687212
-0.025320822
-0.025137624
-0.025504014
-0.026053606
-0.025870407
-0.025504014
-0.025687212
-0.0262368
-0.0262368
-0.025687212
-0.025504014
-0.025320822
-0.025137624
-0.024954429
-0.02477123
-0.024588035
-0.02477123
-0.024954429
-0.024588035
-0.024038443
-0.023672057
-0.023488859
-0.023305664
-0.023122465
-0.023488859
-0.024038443
-0.024038443
-0.023672057
-0.023855248
-0.024404837
-0.024954429
-0.025137624
-0.02477123
-0.024404837
-0.023855248
-0.023855248
-0.024221642
-0.024038443
-0.023305664
-0.02293927
-0.023122465
-0.023672057
-0.023855248
-0.023672057
-0.023305664
-0.023305664
-0.023488859
-0.023672057
-0.023305664
-0.023122465
-0.023672057
-0.024404837
-0.024588035
-0.024221642
-0.023488859
-0.023488859
-0.024221642
-0.02477123
-0.024404837
-0.023488859
-0.022756072
-0.022389682
-0.022756072
-0.023122465
-0.023305664
-0.023488859
-0.023488859
-0.023305664
-0.023488859
-0.024038443
-0.024588035
-0.024221642
-0.023672057
-0.023122465
-0.023122465
-0.023488859
-0.023672057
-0.023672057
-0.023305664
-0.022756072
-0.022756072
-0.023305664
-0.023672057
-0.023488859
-0.023488859
-0.023855248
-0.024038443
-0.024038443
-0.023855248
-0.024038443
-0.024588035
-0.02477123
-0.024221642
-0.023855248
-0.024038443
-0.024404837
-0.024404837
-0.024404837
-0.024588035
-0.024954429
-0.025137624
-0.02477123
-0.024221642
-0.024221642
-0.024588035
-0.02477123
-0.024588035
-0.024404837
-0.024404837
-0.024588035
-0.024588035
-0.024954429
-0.025137624
-0.02477123
-0.024221642
-0.024221642
-0.02477123
-0.025504014
-0.025687212
-0.025320822
-0.025137624
-0.025137624
-0.025320822
-0.025137624
-0.024954429
-0.02477123
-0.02477123
-0.02477123
-0.024954429
-0.024954429
-0.024954429
-0.025320822
-0.025687212
-0.025870407
-0.025687212
-0.025320822
-0.024954429
-0.024954429
-0.025137624
-0.025504014
-0.025870407
-0.025870407
-0.025687212
-0.025504014
-0.025504014
-0.025870407
-0.0262368
-0.0262368
-0.025870407
-0.025504014
-0.025504014
-0.025504014
-0.025687212
-0.025687212
-0.025870407
-0.026053606
-0.0262368
-0.026419995
-0.026053606
-0.025320822
-0.024588035
-0.024404837
-0.025137624
-0.025687212
-0.025687212
-0.025137624
-0.02477123
-0.025137624
-0.025870407
-0.026786385
-0.027519172
-0.028251959
-0.028801544
-0.028984742
-0.028618349
-0.02770237
-0.025870407
-0.023305664
-0.021107307
-0.02000813
-0.01964174
-0.019458542
-0.018908957
-0.019092152
-0.020924112
-0.024404837
-0.02770237
-0.02953433
-0.029717525
-0.028984742
-0.02770237
-0.025870407
-0.024038443
-0.022756072
-0.021840094
-0.021290505
-0.020557722
-0.020374523
-0.020557722
-0.021107307
-0.021290505
-0.0214737
-0.022023289
-0.023122465
-0.023855248
-0.023855248
-0.023488859
-0.023488859
-0.024588035
-0.025870407
-0.0262368
-0.025504014
-0.024221642
-0.023488859
-0.023488859
-0.023305664
-0.022572877
-0.021840094
-0.021656895
-0.022206487
-0.023122465
-0.024038443
-0.024588035
-0.025137624
-0.026053606
-0.026603194
-0.026419995
-0.026419995
-0.026969584
-0.027335977
-0.026969584
-0.026053606
-0.025320822
-0.02477123
-0.024404837
-0.024038443
-0.023855248
-0.023855248
-0.024404837
-0.025137624
-0.025504014
-0.025504014
-0.025504014
-0.025687212
-0.025870407
-0.0262368
-0.0262368
-0.0262368
-0.026603194
-0.027335977
-0.028068764
-0.028068764
-0.027335977
-0.026603194
-0.026053606
-0.0262368
-0.026969584
-0.02770237
-0.02770237
-0.027335977
-0.027519172
-0.028068764
-0.028618349
-0.028801544
-0.028801544
-0.028984742
-0.028984742
-0.02843515
-0.027885566
-0.028251959
-0.028801544
-0.029167937
-0.028801544
-0.028251959
-0.02770237
-0.027335977
-0.027519172
-0.027885566
-0.027885566
-0.027885566
-0.02770237
-0.028068764
-0.028618349
-0.029167937
-0.029167937
-0.028801544
-0.028251959
-0.028068764
-0.027885566
-0.028251959
-0.028618349
-0.028984742
-0.028801544
-0.028251959
-0.027885566
-0.027885566
-0.028251959
-0.028618349
-0.028618349
-0.02843515
-0.02843515
-0.02843515
-0.02843515
-0.028251959
-0.028251959
-0.028618349
-0.029167937
-0.029351136
-0.028984742
-0.028984742
-0.029167937
-0.029351136
-0.029351136
-0.029351136
-0.028984742
-0.02843515
-0.028251959
-0.028618349
-0.028984742
-0.028618349
-0.028068764
-0.028068764
-0.028618349
-0.029351136
-0.029717525
-0.029351136
-0.028984742
-0.028801544
-0.028984742
-0.029167937
-0.02953433
-0.02990072
-0.030267114
-0.030267114
-0.030083919
-0.02990072
-0.029717525
-0.029351136
-0.029167937
-0.02953433
-0.02990072
-0.030083919
-0.030083919
-0.030083919
-0.030267114
-0.030267114
-0.030267114
-0.030083919
-0.029717525
-0.02953433
-0.02990072
-0.030450312
-0.030633507
-0.030083919
-0.02953433
-0.029351136
-0.02990072
-0.030267114
-0.030083919
-0.030083919
-0.030450312
-0.030816702
-0.030816702
-0.030267114
-0.02990072
-0.030083919
-0.030450312
-0.030267114
-0.02990072
-0.029717525
-0.02990072
-0.030450312
-0.030816702
-0.030633507
-0.030267114
-0.030083919
-0.02990072
-0.029717525
-0.029717525
-0.029717525
-0.029717525
-0.02990072
-0.030633507
-0.031183096
-0.031183096
-0.030633507
-0.02990072
-0.02990072
-0.030450312
-0.030450312
-0.02990072
-0.029351136
-0.02953433
-0.030267114
-0.030633507
-0.030450312
-0.02990072
-0.029351136
-0.029167937
-0.029351136
-0.029717525
-0.029717525
-0.029351136
-0.029351136
-0.02990072
-0.030083919
-0.029351136
-0.028618349
-0.028618349
-0.029351136
-0.029717525
-0.029717525
-0.029351136
-0.028984742
-0.028801544
-0.028801544
-0.028801544
-0.02843515
-0.028068764
-0.028068764
-0.02843515
-0.028801544
-0.028984742
-0.028984742
-0.02843515
-0.027885566
-0.02770237
-0.027885566
-0.02843515
-0.028801544
-0.028618349
-0.02770237
-0.027152779
-0.027519172
-0.02843515
-0.028618349
-0.02770237
-0.027152779
-0.027335977
-0.028068764
-0.02843515
-0.028068764
-0.027519172
-0.027335977
-0.027885566
-0.028068764
-0.027519172
-0.026969584
-0.026786385
-0.027152779
-0.027519172
-0.02770237
-0.027519172
-0.027335977
-0.027152779
-0.026786385
-0.026419995
-0.026419995
-0.026603194
-0.026786385
-0.026969584
-0.027335977
-0.027152779
-0.026603194
-0.026053606
-0.025687212
-0.025870407
-0.026053606
-0.0262368
-0.026419995
-0.026603194
-0.026603194
-0.026419995
-0.026053606
-0.025687212
-0.025320822
-0.025137624
-0.025137624
-0.025320822
-0.025504014
-0.025687212
-0.025687212
-0.025320822
-0.02477123
-0.024404837
-0.024588035
-0.024954429
-0.025320822
-0.025320822
-0.025320822
-0.025137624
-0.024954429
-0.024588035
-0.024221642
-0.024221642
-0.024588035
-0.024588035
-0.024588035
-0.024588035
-0.024954429
-0.025137624
-0.025137624
-0.02477123
-0.024404837
-0.024404837
-0.024588035
-0.025137624
-0.025137624
-0.02477123
-0.024404837
-0.024588035
-0.024954429
-0.024954429
-0.02477123
-0.02477123
-0.024954429
-0.024954429
-0.02477123
-0.024404837
-0.024221642
-0.024221642
-0.024404837
-0.024404837
-0.024038443
-0.023672057
-0.025687212
-0.029167937
-0.02990072
-0.026786385
-0.023305664
-0.022572877
-0.023855248
-0.025137624
-0.025504014
-0.025137624
-0.02477123
-0.02477123
-0.024954429
-0.024954429
-0.024588035
-0.024404837
-0.024954429
-0.025504014
-0.025687212
-0.025320822
-0.025137624
-0.025320822
-0.025504014
-0.025504014
-0.025504014
-0.025504014
-0.025320822
-0.025504014
-0.025687212
-0.025687212
-0.025504014
-0.025320822
-0.025320822
-0.025320822
-0.025504014
-0.025870407
-0.0262368
-0.026053606
-0.025870407
-0.025870407
-0.0262368
-0.026419995
-0.0262368
-0.025687212
-0.025320822
-0.025320822
-0.025687212
-0.025870407
-0.0262368
-0.026419995
-0.0262368
-0.025687212
-0.025137624
-0.025320822
-0.025870407
-0.026419995
-0.0262368
-0.026053606
-0.0262368
-0.026603194
-0.026603194
-0.026786385
-0.027152779
-0.027519172
-0.02770237
-0.027152779
-0.026603194
-0.026419995
-0.0262368
-0.025870407
-0.025504014
-0.026053606
-0.026969584
-0.027519172
-0.027152779
-0.026603194
-0.026419995
-0.026786385
-0.027152779
-0.02770237
-0.028251959
-0.028068764
-0.027335977
-0.026786385
-0.026603194
-0.026419995
-0.026419995
-0.026786385
-0.026969584
-0.026786385
-0.026603194
-0.026786385
-0.026786385
-0.026969584
-0.027335977
-0.027519172
-0.027335977
-0.027152779
-0.027335977
-0.027519172
-0.027519172
-0.027152779
-0.026969584
-0.027152779
-0.027519172
-0.028068764
-0.02843515
-0.028251959
-0.027519172
-0.026969584
-0.026969584
-0.027152779
-0.027519172
-0.02770237
-0.027885566
-0.02770237
-0.027335977
-0.027152779
-0.027152779
-0.027519172
-0.02770237
-0.027519172
-0.027335977
-0.027152779
-0.026969584
-0.026603194
-0.026603194
-0.026786385
-0.027152779
-0.026969584
-0.026603194
-0.026603194
-0.026786385
-0.026786385
-0.026969584
-0.026969584
-0.026786385
-0.026786385
-0.027152779
-0.027335977
-0.027335977
-0.027152779
-0.026786385
-0.026969584
-0.026786385
-0.026603194
-0.026419995
-0.026603194
-0.026969584
-0.027152779
-0.027152779
-0.027152779
-0.026786385
-0.0262368
-0.025687212
-0.025870407
-0.0262368
-0.026419995
-0.0262368
-0.0262368
-0.026419995
-0.026603194
-0.0262368
-0.025870407
-0.025870407
-0.025870407
-0.025687212
-0.025687212
-0.025870407
-0.025687212
-0.025137624
-0.025320822
-0.025504014
-0.025687212
-0.025320822
-0.025137624
-0.025137624
-0.024954429
-0.025137624
-0.025320822
-0.025687212
-0.025870407
-0.025687212
-0.024954429
-0.024404837
-0.024404837
-0.024954429
-0.025687212
-0.026053606
-0.026053606
-0.026053606
-0.025870407
-0.025687212
-0.025687212
-0.026053606
-0.026419995
-0.026053606
-0.025504014
-0.025137624
-0.025137624
-0.025320822
-0.025320822
-0.025137624
-0.024588035
-0.024404837
-0.02477123
-0.025320822
-0.025504014
-0.025137624
-0.024954429
-0.024954429
-0.025137624
-0.025504014
-0.025870407
-0.026053606
-0.025870407
-0.025320822
-0.024954429
-0.024954429
-0.025137624
-0.024954429
-0.02477123
-0.024588035
-0.024588035
-0.024954429
-0.025504014
-0.025687212
-0.025504014
-0.025504014
-0.025870407
-0.025870407
-0.025870407
-0.025687212
-0.025504014
-0.025320822
-0.025687212
-0.026053606
-0.026419995
-0.026053606
-0.025504014
-0.025687212
-0.0262368
-0.026969584
-0.026969584
-0.026419995
-0.025687212
-0.025687212
-0.0262368
-0.026969584
-0.027152779
-0.027152779
-0.026786385
-0.0262368
-0.025687212
-0.025687212
-0.025687212
-0.025870407
-0.0262368
-0.026419995
-0.026419995
-0.026603194
-0.026969584
-0.026969584
-0.026786385
-0.026603194
-0.026603194
-0.026786385
-0.026969584
-0.027519172
-0.028068764
-0.028068764
-0.02770237
-0.027335977
-0.027335977
-0.027519172
-0.027519172
-0.027335977
-0.027519172
-0.027335977
-0.027152779
-0.027335977
-0.027519172
-0.027335977
-0.027335977
-0.027335977
-0.027519172
-0.027519172
-0.02770237
-0.02770237
-0.027519172
-0.027519172
-0.027519172
-0.027885566
-0.02770237
-0.027152779
-0.026786385
-0.026786385
-0.026603194
-0.026786385
-0.027519172
-0.028068764
-0.028068764
-0.027885566
-0.027519172
-0.027335977
-0.027152779
-0.027335977
-0.02770237
-0.028068764
-0.028618349
-0.028618349
-0.02843515
-0.028068764
-0.02770237
-0.027335977
-0.027519172
-0.027885566
-0.028068764
-0.027885566
-0.02770237
-0.02770237
-0.027885566
-0.027885566
-0.027885566
-0.027885566
-0.028068764
-0.02843515
-0.028251959
-0.02770237
-0.027335977
-0.027335977
-0.02843515
-0.029717525
-0.030083919
-0.029167937
-0.028251959
-0.028068764
-0.028251959
-0.02843515
-0.028251959
-0.028068764
-0.028251959
-0.028068764
-0.027885566
-0.028068764
-0.028251959
-0.028068764
-0.02770237
-0.02770237
-0.028068764
-0.028801544
-0.029351136
-0.028801544
-0.028068764
-0.02770237
-0.028068764
-0.028618349
-0.028984742
-0.028618349
-0.028068764
-0.028068764
-0.028068764
-0.027885566
-0.027519172
-0.02770237
-0.02770237
-0.02770237
-0.027335977
-0.02770237
-0.028251959
-0.02843515
-0.027885566
-0.027519172
-0.027885566
-0.02843515
-0.02843515
-0.027885566
-0.027335977
-0.027519172
-0.028068764
-0.028068764
-0.027885566
-0.027885566
-0.028068764
-0.028068764
-0.027885566
-0.02770237
-0.02770237
-0.027519172
-0.027152779
-0.026603194
-0.026786385
-0.027335977
-0.027519172
-0.027152779
-0.026969584
-0.027335977
-0.02770237
-0.02770237
-0.027335977
-0.027152779
-0.026969584
-0.026969584
-0.026969584
-0.026969584
-0.026603194
-0.0262368
-0.025870407
-0.026053606
-0.025870407
-0.026053606
-0.026419995
-0.026786385
-0.026603194
-0.0262368
-0.0262368
-0.0262368
-0.0262368
-0.025870407
-0.025870407
-0.025870407
-0.026053606
-0.0262368
-0.026419995
-0.026419995
-0.026053606
-0.025687212
-0.025137624
-0.02477123
-0.02477123
-0.025137624
-0.025320822
-0.025137624
-0.024954429
-0.024954429
-0.025504014
-0.025870407
-0.025870407
-0.025504014
-0.02477123
-0.024221642
-0.024038443
-0.024221642
-0.024954429
-0.025320822
-0.02477123
-0.023855248
-0.023305664
-0.023488859
-0.024038443
-0.024221642
-0.024221642
-0.023855248
-0.023488859
-0.023672057
-0.024038443
-0.024038443
-0.023855248
-0.023488859
-0.023488859
-0.023672057
-0.023855248
-0.023855248
-0.023855248
-0.023488859
-0.023122465
-0.022756072
-0.022756072
-0.023305664
-0.024038443
-0.024221642
-0.023672057
-0.02293927
-0.022572877
-0.022572877
-0.022572877
-0.022389682
-0.022389682
-0.022389682
-0.022206487
-0.022206487
-0.022389682
-0.022572877
-0.022389682
-0.022206487
-0.022023289
-0.022023289
-0.022023289
-0.022206487
-0.022206487
-0.022023289
-0.022023289
-0.022206487
-0.022023289
-0.021840094
-0.022023289
-0.022206487
-0.022206487
-0.021656895
-0.021107307
-0.020924112
-0.021290505
-0.022023289
-0.022389682
-0.022206487
-0.021656895
-0.0214737
-0.021656895
-0.021840094
-0.0214737
-0.020924112
-0.021107307
-0.021656895
-0.021840094
-0.021656895
-0.021290505
-0.021290505
-0.0214737
-0.0214737
-0.0214737
-0.022023289
-0.022389682
-0.022206487
-0.021840094
-0.022023289
-0.022206487
-0.022206487
-0.021840094
-0.0214737
-0.021656895
-0.0214737
-0.021107307
-0.020924112
-0.021107307
-0.0214737
-0.021656895
-0.021840094
-0.022206487
-0.022389682
-0.022389682
-0.021840094
-0.0214737
-0.0214737
-0.021840094
-0.021840094
-0.021656895
-0.021656895
-0.0214737
-0.021290505
-0.021107307
-0.021290505
-0.021840094
-0.022023289
-0.022206487
-0.022389682
-0.022389682
-0.022572877
-0.022206487
-0.022023289
-0.021840094
-0.022023289
-0.022206487
-0.022206487
-0.022023289
-0.022023289
-0.022206487
-0.022206487
-0.022206487
-0.022206487
-0.022206487
-0.022206487
-0.022389682
-0.022756072
-0.023488859
-0.023672057
-0.023122465
-0.022206487
-0.021840094
-0.021840094
-0.022023289
-0.021840094
-0.0214737
-0.0214737
-0.021840094
-0.022389682
-0.022756072
-0.02293927
-0.022756072
-0.022389682
-0.022572877
-0.023122465
-0.023488859
-0.023672057
-0.023672057
-0.023855248
-0.024038443
-0.024404837
-0.024221642
-0.024038443
-0.023855248
-0.023855248
-0.023672057
-0.023122465
-0.022572877
-0.022572877
-0.022572877
-0.022389682
-0.022023289
-0.022023289
-0.022206487
-0.022756072
-0.023122465
-0.02293927
-0.022756072
-0.02293927
-0.023122465
-0.023122465
-0.02293927
-0.023305664
-0.023855248
-0.024038443
-0.023855248
-0.023305664
-0.023122465
-0.023488859
-0.024038443
-0.024221642
-0.023855248
-0.023122465
-0.023122465
-0.023672057
-0.024221642
-0.024404837
-0.023855248
-0.023488859
-0.023672057
-0.024221642
-0.024404837
-0.024038443
-0.023488859
-0.023488859
-0.023855248
-0.024038443
-0.023855248
-0.023855248
-0.024038443
-0.024221642
-0.024038443
-0.023672057
-0.023672057
-0.024221642
-0.02477123
-0.024954429
-0.02477123
-0.024404837
-0.024221642
-0.023855248
-0.023672057
-0.023488859
-0.023672057
-0.024404837
-0.025504014
-0.0262368
-0.025870407
-0.02477123
-0.024038443
-0.023855248
-0.023672057
-0.023672057
-0.023672057
-0.023855248
-0.024221642
-0.024038443
-0.023672057
-0.023855248
-0.024221642
-0.024588035
-0.024588035
-0.024404837
-0.024588035
-0.024954429
-0.025137624
-0.024954429
-0.02477123
-0.024404837
-0.024221642
-0.024221642
-0.024221642
-0.024588035
-0.024954429
-0.024954429
-0.02477123
-0.025137624
-0.026053606
-0.026603194
-0.026603194
-0.026053606
-0.026053606
-0.0262368
-0.026419995
-0.026603194
-0.026969584
-0.026969584
-0.026603194
-0.026053606
-0.025870407
-0.026419995
-0.026969584
-0.026419995
-0.025320822
-0.024588035
-0.02477123
-0.026053606
-0.026969584
-0.027152779
-0.026419995
-0.025687212
-0.025504014
-0.025687212
-0.026419995
-0.026786385
-0.027152779
-0.027152779
-0.026969584
-0.027152779
-0.027519172
-0.02770237
-0.02770237
-0.027519172
-0.027152779
-0.027335977
-0.02770237
-0.027885566
-0.028068764
-0.028251959
-0.02843515
-0.02843515
-0.028068764
-0.027519172
-0.027152779
-0.026969584
-0.026969584
-0.027152779
-0.027885566
-0.02843515
-0.028618349
-0.028251959
-0.028251959
-0.02843515
-0.02843515
-0.028251959
-0.028068764
-0.028251959
-0.028984742
-0.02953433
-0.029717525
-0.02953433
-0.029351136
-0.029167937
-0.028801544
-0.028618349
-0.028984742
-0.02953433
-0.029351136
-0.028801544
-0.028251959
-0.02843515
-0.028984742
-0.029351136
-0.029351136
-0.029717525
-0.030083919
-0.030083919
-0.02953433
-0.028801544
-0.028801544
-0.029167937
-0.02953433
-0.02953433
-0.029167937
-0.028618349
-0.028801544
-0.029351136
-0.029717525
-0.029717525
-0.028984742
-0.028068764
-0.027885566
-0.028618349
-0.029717525
-0.030450312
-0.030267114
-0.02953433
-0.028984742
-0.028984742
-0.028984742
-0.028801544
-0.028618349
-0.028801544
-0.02953433
-0.029717525
-0.029717525
-0.02953433
-0.029351136
-0.029351136
-0.029351136
-0.02953433
-0.02953433
-0.02953433
-0.02953433
-0.029717525
-0.02990072
-0.029717525
-0.029351136
-0.029167937
-0.02953433
-0.030083919
-0.02990072
-0.029351136
-0.028801544
-0.028618349
-0.028618349
-0.028801544
-0.028984742
-0.028984742
-0.028801544
-0.028801544
-0.028801544
-0.028984742
-0.028984742
-0.028618349
-0.02843515
-0.02843515
-0.028801544
-0.028984742
-0.028801544
-0.028251959
-0.02770237
-0.027519172
-0.02770237
-0.028068764
-0.028068764
-0.027885566
-0.02770237
-0.02770237
-0.02770237
-0.027885566
-0.028251959
-0.028251959
-0.028251959
-0.028068764
-0.028068764
-0.027885566
-0.027519172
-0.027519172
-0.027885566
-0.028251959
-0.02843515
-0.028251959
-0.028068764
-0.02770237
-0.027519172
-0.028068764
-0.02843515
-0.028251959
-0.027885566
-0.028251959
-0.028801544
-0.029167937
-0.028984742
-0.028984742
-0.028801544
-0.028618349
-0.028068764
-0.028068764
-0.028251959
-0.028618349
-0.028801544
-0.02843515
-0.028068764
-0.028068764
-0.028068764
-0.028251959
-0.028618349
-0.028984742
-0.029167937
-0.028801544
-0.028068764
-0.027519172
-0.027335977
-0.027885566
-0.028801544
-0.029167937
-0.028801544
-0.028618349
-0.028618349
-0.028618349
-0.028251959
-0.028251959
-0.02843515
-0.028068764
-0.027885566
-0.028251959
-0.028801544
-0.028984742
-0.028618349
-0.02843515
-0.028618349
-0.028801544
-0.028984742
-0.028801544
-0.028251959
-0.028251959
-0.028801544
-0.029351136
-0.029717525
-0.02953433
-0.029351136
-0.028984742
-0.028801544
-0.028618349
-0.028618349
-0.02843515
-0.028251959
-0.028251959
-0.02843515
-0.028801544
-0.029167937
-0.029351136
-0.029167937
-0.028801544
-0.02843515
-0.028618349
-0.029167937
-0.02953433
-0.02953433
-0.029351136
-0.02953433
-0.02990072
-0.030083919
-0.02990072
-0.02990072
-0.030083919
-0.030083919
-0.02990072
-0.02990072
-0.030267114
-0.030267114
-0.030083919
-0.029717525
-0.02990072
-0.030633507
-0.03136629
-0.03191588
-0.03228227
-0.032099076
-0.031549484
-0.031183096
-0.031549484
-0.03228227
-0.033015057
-0.033015057
-0.032465473
-0.03228227
-0.032465473
-0.032831863
-0.032831863
-0.03264866
-0.032831863
-0.033015057
-0.032831863
-0.033015057
-0.033381447
-0.033747844
-0.033564642
-0.033381447
-0.033564642
-0.033381447
-0.033015057
-0.033198252
-0.033564642
-0.03429743
-0.03484702
-0.03484702
-0.03466382
-0.03429743
-0.034480624
-0.035030216
-0.035396606
-0.03521341
-0.034480624
-0.034114234
-0.03466382
-0.035396606
-0.035762995
-0.0355798
-0.03521341
-0.03521341
-0.035762995
-0.036312588
-0.037045375
-0.037045375
-0.036312588
-0.0355798
-0.035396606
-0.035762995
-0.036129393
-0.036678977
-0.03722857
-0.037411764
-0.037045375
-0.036495782
-0.036678977
-0.037045375
-0.03722857
-0.037045375
-0.037045375
-0.03722857
-0.037045375
-0.036678977
-0.036495782
-0.036495782
-0.03686218
-0.03759496
-0.03796135
-0.037778154
-0.03722857
-0.037045375
-0.037411764
-0.037778154
-0.03759496
-0.037045375
-0.036678977
-0.036678977
-0.037045375
-0.03722857
-0.037411764
-0.03759496
-0.037411764
-0.03722857
-0.03759496
-0.03814455
-0.03814455
-0.037778154
-0.037045375
-0.036495782
-0.036495782
-0.036495782
-0.036495782
-0.036495782
-0.036312588
-0.036129393
-0.036495782
-0.036678977
-0.036495782
-0.036129393
-0.03594619
-0.03594619
-0.036129393
-0.036495782
-0.036312588
-0.036129393
-0.03594619
-0.03594619
-0.036129393
-0.036312588
-0.036495782
-0.036678977
-0.03686218
-0.03686218
-0.036312588
-0.0355798
-0.035762995
-0.036312588
-0.036312588
-0.035762995
-0.03521341
-0.035030216
-0.035030216
-0.03466382
-0.03484702
-0.035762995
-0.036495782
-0.03594619
-0.035030216
-0.034480624
-0.03429743
-0.034114234
-0.034114234
-0.03429743
-0.03484702
-0.035030216
-0.03466382
-0.034114234
-0.033747844
-0.033747844
-0.03393104
-0.03393104
-0.033747844
-0.033381447
-0.033747844
-0.03393104
-0.033747844
-0.033564642
-0.033747844
-0.033564642
-0.033198252
-0.032465473
-0.03191588
-0.03228227
-0.033015057
-0.033381447
-0.033015057
-0.03264866
-0.03264866
-0.033015057
-0.033198252
-0.033015057
-0.032831863
-0.03264866
-0.032831863
-0.032831863
-0.03264866
-0.032099076
-0.031549484
-0.0309999
-0.030816702
-0.031183096
-0.031549484
-0.031732686
-0.031732686
-0.031732686
-0.03191588
-0.03191588
-0.03191588
-0.03191588
-0.03191588
-0.03191588
-0.031732686
-0.031183096
-0.0309999
-0.0309999
-0.031549484
-0.03191588
-0.031549484
-0.031183096
-0.031183096
-0.031549484
-0.03191588
-0.03191588
-0.031549484
-0.031732686
-0.03191588
-0.031549484
-0.0309999
-0.030633507
-0.031183096
-0.03191588
-0.03191588
-0.031732686
-0.031549484
-0.031549484
-0.03191588
-0.03191588
-0.031732686
-0.03136629
-0.031183096
-0.031183096
-0.03136629
-0.03136629
-0.031549484
-0.031732686
-0.03191588
-0.032099076
-0.03191588
-0.031732686
-0.031549484
-0.031549484
-0.03136629
-0.03136629
-0.031549484
-0.031732686
-0.031732686
-0.03136629
-0.0309999
-0.031183096
-0.031549484
-0.03191588
-0.031732686
-0.031183096
-0.03136629
-0.032099076
-0.032465473
-0.032099076
-0.031549484
-0.031549484
-0.03191588
-0.032465473
-0.032831863
-0.03264866
-0.03228227
-0.03228227
-0.03264866
-0.033198252
-0.033564642
-0.033564642
-0.033198252
-0.03264866
-0.032465473
-0.032831863
-0.033198252
-0.033747844
-0.034114234
-0.034114234
-0.033747844
-0.033564642
-0.033564642
-0.033198252
-0.033015057
-0.033198252
-0.033381447
-0.033564642
-0.033564642
-0.033381447
-0.033564642
-0.033747844
-0.034114234
-0.03429743
-0.03429743
-0.03429743
-0.03466382
-0.03466382
-0.03484702
-0.03484702
-0.03484702
-0.035030216
-0.035030216
-0.035030216
-0.03466382
-0.034480624
-0.03466382
-0.035030216
-0.035030216
-0.035030216
-0.03521341
-0.035396606
-0.03521341
-0.03484702
-0.03466382
-0.03466382
-0.03484702
-0.03521341
-0.03594619
-0.03594619
-0.035762995
-0.035762995
-0.035762995
-0.03594619
-0.03594619
-0.03594619
-0.036312588
-0.036495782
-0.036495782
-0.03686218
-0.03686218
-0.03686218
-0.03686218
-0.03722857
-0.03759496
-0.037411764
-0.036495782
-0.0355798
-0.035396606
-0.035762995
-0.036312588
-0.036678977
-0.03686218
-0.037045375
-0.03722857
-0.03759496
-0.037778154
-0.03759496
-0.03722857
-0.037045375
-0.037045375
-0.037411764
-0.037411764
-0.03722857
-0.037045375
-0.03722857
-0.037411764
-0.037411764
-0.037411764
-0.03796135
-0.038327746
-0.038327746
-0.03796135
-0.037778154
-0.03851094
-0.039243728
-0.039426923
-0.03887733
-0.03851094
-0.038327746
-0.03851094
-0.03851094
-0.03851094
-0.038694136
-0.039060526
-0.039060526
-0.03851094
-0.03796135
-0.03851094
-0.039243728
-0.039426923
-0.03887733
-0.03814455
-0.03851094
-0.039243728
-0.039976515
-0.039793313
-0.039243728
-0.038694136
-0.039060526
-0.039610118
-0.039793313
-0.039426923
-0.039243728
-0.039610118
-0.040159702
-0.040342897
-0.040342897
-0.0405261
-0.0405261
-0.0405261
-0.040709294
-0.041442074
-0.041991666
-0.041625276
-0.041075684
-0.041075684
-0.041625276
-0.04217486
-0.042358056
-0.042541258
-0.042724453
-0.042541258
-0.04217486
-0.04180847
-0.041991666
-0.04217486
-0.042541258
-0.042724453
-0.043274038
-0.043640435
-0.043640435
-0.043457232
-0.043457232
-0.043640435
-0.04419002
-0.044373214
-0.04419002
-0.044373214
-0.044373214
-0.04419002
-0.04419002
-0.04455641
-0.044922806
-0.045106
-0.044922806
-0.044922806
-0.045289196
-0.04583879
-0.046205178
-0.046388373
-0.046205178
-0.04583879
-0.04583879
-0.046021983
-0.046205178
-0.046388373
-0.046937965
-0.047670744
-0.04803714
-0.04803714
-0.04785394
-0.04785394
-0.048220336
-0.04876993
-0.04913632
-0.048953116
-0.04840353
-0.04803714
-0.04840353
-0.048953116
-0.049319513
-0.049502708
-0.049685903
-0.049502708
-0.049319513
-0.048953116
-0.048953116
-0.048953116
-0.04913632
-0.049502708
-0.049869098
-0.0500523
-0.049869098
-0.049869098
-0.050235495
-0.050235495
-0.050235495
-0.050235495
-0.05041869
-0.050601885
-0.05078508
-0.05078508
-0.050601885
-0.050235495
-0.0500523
-0.050235495
-0.050601885
-0.050968282
-0.050968282
-0.050601885
-0.050235495
-0.050235495
-0.05041869
-0.05078508
-0.050968282
-0.050968282
-0.05078508
-0.050601885
-0.05041869
-0.05041869
-0.050601885
-0.050601885
-0.05041869
-0.050235495
-0.0500523
-0.0500523
-0.05041869
-0.050968282
-0.051151477
-0.050601885
-0.0500523
-0.0500523
-0.05041869
-0.050601885
-0.05078508
-0.050601885
-0.050235495
-0.0500523
-0.049869098
-0.049869098
-0.049869098
-0.049685903
-0.049685903
-0.049869098
-0.049869098
-0.049685903
-0.049502708
-0.048953116
-0.048953116
-0.048953116
-0.04913632
-0.04913632
-0.048953116
-0.04876993
-0.04876993
-0.04876993
-0.048586726
-0.048220336
-0.048220336
-0.04876993
-0.049319513
-0.049319513
-0.048586726
-0.048220336
-0.048220336
-0.04840353
-0.04840353
-0.048220336
-0.048220336
-0.048220336
-0.048220336
-0.048220336
-0.048586726
-0.048953116
-0.048953116
-0.048586726
-0.048220336
-0.048220336
-0.048220336
-0.04785394
-0.047670744
-0.04785394
-0.048220336
-0.04785394
-0.047304355
-0.04748755
-0.04803714
-0.04840353
-0.04876993
-0.048953116
-0.049319513
-0.049319513
-0.04913632
-0.04913632
-0.049319513
-0.048953116
-0.04840353
-0.048220336
-0.04876993
-0.049502708
-0.0500523
-0.0500523
-0.0500523
-0.0500523
-0.049869098
-0.0500523
-0.050601885
-0.05133467
-0.05170106
-0.05133467
-0.050601885
-0.050601885
-0.051151477
-0.05170106
-0.051884256
-0.051884256
-0.05206745
-0.05206745
-0.051884256
-0.051884256
-0.05206745
-0.051884256
-0.051884256
-0.051884256
-0.051884256
-0.051884256
-0.052250654
-0.05298344
-0.05334983
-0.053166628
-0.052617043
-0.05243385
-0.052800238
-0.053899415
-0.054449007
-0.054265812
-0.053533025
-0.053533025
-0.054265812
-0.0546322
-0.054265812
-0.05408261
-0.054449007
-0.054815397
-0.055181794
-0.05536498
-0.05536498
-0.05536498
-0.055181794
-0.055181794
-0.055548176
-0.05609777
-0.056830555
-0.057196945
-0.057196945
-0.056830555
-0.05701375
-0.057929732
-0.05866251
-0.058845706
-0.058845706
-0.058479317
-0.058479317
-0.058479317
-0.058479317
-0.05866251
-0.058845706
-0.05866251
-0.05866251
-0.059212103
-0.05994489
-0.060677677
-0.060677677
-0.060128085
-0.060128085
-0.060494483
-0.060677677
-0.060494483
-0.060128085
-0.060128085
-0.060494483
-0.061227255
-0.061410457
-0.061227255
-0.061227255
-0.06159365
-0.06232644
-0.06250963
-0.06232644
-0.06196004
-0.06196004
-0.062143244
-0.06232644
-0.062143244
-0.06232644
-0.06269283
-0.06287603
-0.06250963
-0.06232644
-0.062143244
-0.062143244
-0.062143244
-0.06250963
-0.06287603
-0.06324242
-0.063425615
-0.06379201
-0.06379201
-0.06379201
-0.06360881
-0.063425615
-0.063425615
-0.06360881
-0.06379201
-0.06324242
-0.06287603
-0.06269283
-0.06287603
-0.06287603
-0.06269283
-0.06287603
-0.06324242
-0.06324242
-0.063059226
-0.063059226
-0.063059226
-0.063059226
-0.063059226
-0.06287603
-0.06287603
-0.06250963
-0.062143244
-0.062143244
-0.06250963
-0.06269283
-0.06250963
-0.06159365
-0.061044067
-0.061227255
-0.061776847
-0.06232644
-0.06232644
-0.061776847
-0.061410457
-0.061776847
-0.062143244
-0.062143244
-0.061776847
-0.061410457
-0.06159365
-0.06196004
-0.061776847
-0.061044067
-0.06031128
-0.060128085
-0.060128085
-0.06031128
-0.060494483
-0.060494483
-0.06031128
-0.06031128
-0.06031128
-0.06031128
-0.05994489
-0.059578493
-0.0593953
-0.0593953
-0.05902891
-0.058479317
-0.05829613
-0.05866251
-0.058845706
-0.05866251
-0.05829613
-0.057929732
-0.057563342
-0.057380147
-0.057563342
-0.057746537
-0.057929732
-0.058112934
-0.05829613
-0.05829613
-0.057746537
-0.05701375
-0.05701375
-0.057746537
-0.058112934
-0.057746537
-0.05701375
-0.056280963
-0.055914573
-0.055914573
-0.056280963
-0.056464158
-0.05573138
-0.0549986
-0.0546322
-0.054815397
-0.0549986
-0.054815397
-0.054265812
-0.05408261
-0.0546322
-0.05536498
-0.055914573
-0.05573138
-0.055548176
-0.0549986
-0.054265812
-0.053899415
-0.053899415
-0.05408261
-0.05408261
-0.05408261
-0.05408261
-0.053899415
-0.053899415
-0.053899415
-0.053166628
-0.05243385
-0.05243385
-0.05298344
-0.053533025
-0.05334983
-0.052800238
-0.051884256
-0.051517867
-0.051884256
-0.05243385
-0.052800238
-0.052800238
-0.052800238
-0.052800238
-0.052800238
-0.05243385
-0.051884256
-0.05170106
-0.05170106
-0.05206745
-0.052250654
-0.05243385
-0.052800238
-0.053166628
-0.05334983
-0.05298344
-0.052800238
-0.05298344
-0.05334983
-0.053166628
-0.052617043
-0.052250654
-0.05243385
-0.052617043
-0.05243385
-0.05243385
-0.05298344
-0.05371622
-0.053533025
-0.052800238
-0.05243385
-0.052800238
-0.053166628
-0.053166628
-0.052617043
-0.05206745
-0.052250654
-0.053166628
-0.05371622
-0.053533025
-0.05334983
-0.05334983
-0.053166628
-0.05334983
-0.053533025
-0.05371622
-0.05334983
-0.052800238
-0.05298344
-0.05371622
-0.054265812
-0.054265812
-0.05371622
-0.053533025
-0.05408261
-0.054815397
-0.0549986
-0.054449007
-0.05371622
-0.05334983
-0.053533025
-0.05408261
-0.054449007
-0.054265812
-0.05408261
-0.054265812
-0.054815397
-0.0549986
-0.055181794
-0.05536498
-0.055181794
-0.0549986
-0.0549986
-0.05536498
-0.05573138
-0.05609777
-0.05609777
-0.05573138
-0.055548176
-0.055914573
-0.056464158
-0.056830555
-0.05664736
-0.056464158
-0.056464158
-0.05664736
-0.05701375
-0.057563342
-0.057380147
-0.05701375
-0.056830555
-0.057196945
-0.057380147
-0.057196945
-0.057196945
-0.057563342
-0.058112934
-0.058112934
-0.058112934
-0.05829613
-0.05866251
-0.058845706
-0.05866251
-0.05866251
-0.05866251
-0.058479317
-0.058112934
-0.057746537
-0.058112934
-0.05866251
-0.058845706
-0.058479317
-0.05829613
-0.058479317
-0.058479317
-0.05866251
-0.059212103
-0.059761696
-0.05994489
-0.05994489
-0.05994489
-0.060128085
-0.060128085
-0.05994489
-0.060128085
-0.060494483
-0.060677677
-0.060677677
-0.060677677
-0.060494483
-0.06031128
-0.060128085
-0.060128085
-0.06031128
-0.060677677
-0.061044067
-0.061227255
-0.061227255
-0.061227255
-0.061044067
-0.061044067
-0.060677677
-0.060494483
-0.060677677
-0.061044067
-0.061227255
-0.061227255
-0.061410457
-0.061776847
-0.061776847
-0.061776847
-0.062143244
-0.06232644
-0.06232644
-0.06250963
-0.06269283
-0.06269283
-0.06269283
-0.06250963
-0.06250963
-0.06232644
-0.062143244
-0.06196004
-0.06196004
-0.06196004
-0.06196004
-0.062143244
-0.06250963
-0.06269283
-0.06250963
-0.06232644
-0.06269283
-0.063425615
-0.063425615
-0.06287603
-0.062143244
-0.062143244
-0.06232644
-0.06269283
-0.06269283
-0.06232644
-0.06232644
-0.06232644
-0.06250963
-0.063059226
-0.063425615
-0.06360881
-0.06360881
-0.063425615
-0.06287603
-0.06232644
-0.062143244
-0.06250963
-0.06269283
-0.06287603
-0.063059226
-0.063425615
-0.06360881
-0.063425615
-0.063059226
-0.06287603
-0.06287603
-0.06269283
-0.063059226
-0.06360881
-0.06397521
-0.06397521
-0.06379201
-0.063425615
-0.06287603
-0.06250963
-0.06250963
-0.06287603
-0.06287603
-0.06287603
-0.063425615
-0.06397521
-0.06379201
-0.06324242
-0.063059226
-0.063059226
-0.06324242
-0.063059226
-0.063059226
-0.063059226
-0.06324242
-0.06324242
-0.063059226
-0.063059226
-0.06287603
-0.06269283
-0.063059226
-0.06324242
-0.06324242
-0.06287603
-0.06269283
-0.06269283
-0.06287603
-0.06324242
-0.06324242
-0.06324242
-0.063059226
-0.06287603
-0.06287603
-0.063059226
-0.06324242
-0.06324242
-0.063425615
-0.063425615
-0.063059226
-0.06269283
-0.06269283
-0.06269283
-0.06287603
-0.063059226
-0.063059226
-0.06269283
-0.06232644
-0.06250963
-0.06287603
-0.063059226
-0.06287603
-0.06269283
-0.06232644
-0.06250963
-0.06287603
-0.063059226
-0.06269283
-0.06250963
-0.06250963
-0.06250963
-0.06269283
-0.06250963
-0.062143244
-0.062143244
-0.062143244
-0.06232644
-0.06232644
-0.06232644
-0.06232644
-0.06250963
-0.06250963
-0.06232644
-0.062143244
-0.06196004
-0.061776847
-0.06159365
-0.06159365
-0.06196004
-0.06232644
-0.06250963
-0.06250963
-0.06232644
-0.06159365
-0.061044067
-0.061044067
-0.06159365
-0.06159365
-0.061227255
-0.061227255
-0.06196004
-0.06232644
-0.06196004
-0.061410457
-0.061044067
-0.061044067
-0.061044067
-0.060860872
-0.06031128
-0.05994489
-0.060128085
-0.060677677
-0.060860872
-0.060677677
-0.060494483
-0.060677677
-0.060860872
-0.061044067
-0.060860872
-0.060677677
-0.060128085
-0.059578493
-0.059578493
-0.05994489
-0.06031128
-0.06031128
-0.05994489
-0.0593953
-0.059212103
-0.059761696
-0.060128085
-0.06031128
-0.05994489
-0.059212103
-0.058845706
-0.05902891
-0.05902891
-0.0593953
-0.059761696
-0.05994489
-0.05994489
-0.0593953
-0.05866251
-0.058112934
-0.058112934
-0.05829613
-0.05866251
-0.05902891
-0.0593953
-0.059578493
-0.059212103
-0.05866251
-0.058112934
-0.058112934
-0.05866251
-0.05902891
-0.0593953
