# Supplementary material for: Performances of the PIPER scalable child human body model in accident reconstruction
Source: PLoS One. 2017 Nov 14;12(11):e0187916. doi: 10.1371/journal.pone.0187916 (PMC5685610; doi:10.1371/journal.pone.0187916)
Supplement: S3 Data — This zip folder contains input accelerations for reproducibility of the accident reconstruction. Also, the readings from the dummy sensor are reported for reproducibility of the calculations. (ZIP) [file pone.0187916.s011.zip › CHANNEL/RAC03.028]

Test object number          :1
Name of the channel         :
Laboratory channel code     :16NECKLO00Q6MOXP
Customer channel code       :16NECKLO00Q6MOXP
Channel code                :16NECKLO00Q6MOXP
Unit                        :Nm
Direction                   :X
Dimension                   :MO
Transducer type             :Q3LN-136/X/MO
Pre-filter type             :4000Hz 6pole Butterworth (device internal)
Cut off frequency           :4000.0
Channel frequency class     :2000
Channel amplitude class     :150.0
Reference channel           :implicit
Reference channel name      :NOVALUE
Data source                 :transducer
Data status                 :ok
Sampling interval           :5.0E-5
Bit resolution              :16
.ValidationRemark           :Seulement la gamme [-0.4096 sec; 40.0 sec] a �t� lue. Gamme demand�e: [-6.0 sec; 40.0 sec].
Time of first sample        :-0.2
Number of samples           :14000
First global maximum value  :19.544931
Time of maximum value       :0.104949996
First global minimum value  :-32.186943
Time of minimum value       :0.08145
Start offset interval       :-0.1
End offset interval         :-0.05
-0.27782136
-0.28241
-0.28241
-0.28699857
-0.29158717
-0.29617578
-0.29617578
-0.30076438
-0.30076438
-0.29617578
-0.30076438
-0.3099416
-0.3145302
-0.3099416
-0.30076438
-0.29617578
-0.29158717
-0.29158717
-0.29617578
-0.305353
-0.3099416
-0.3099416
-0.305353
-0.305353
-0.3099416
-0.3145302
-0.3145302
-0.3145302
-0.3145302
-0.3099416
-0.3145302
-0.3191188
-0.3237074
-0.3237074
-0.3237074
-0.3237074
-0.3191188
-0.3145302
-0.3145302
-0.3145302
-0.3145302
-0.3145302
-0.3191188
-0.328296
-0.3374732
-0.3328846
-0.3191188
-0.3099416
-0.3099416
-0.3145302
-0.3191188
-0.3191188
-0.3145302
-0.3145302
-0.3145302
-0.3191188
-0.3237074
-0.3237074
-0.3237074
-0.328296
-0.3374732
-0.3374732
-0.3328846
-0.3237074
-0.328296
-0.3374732
-0.34206182
-0.3328846
-0.3237074
-0.3191188
-0.3237074
-0.328296
-0.3328846
-0.3374732
-0.3374732
-0.3328846
-0.3191188
-0.3191188
-0.3237074
-0.328296
-0.328296
-0.3237074
-0.328296
-0.3328846
-0.3374732
-0.34206182
-0.3374732
-0.3237074
-0.3237074
-0.3328846
-0.3374732
-0.328296
-0.3145302
-0.3191188
-0.328296
-0.3374732
-0.3374732
-0.3374732
-0.3328846
-0.3328846
-0.3328846
-0.3328846
-0.3328846
-0.3328846
-0.3374732
-0.34665036
-0.34665036
-0.34665036
-0.34206182
-0.3374732
-0.34665036
-0.34665036
-0.34665036
-0.3374732
-0.3328846
-0.3374732
-0.34206182
-0.35123897
-0.35123897
-0.34665036
-0.34206182
-0.34206182
-0.34665036
-0.34206182
-0.3374732
-0.3328846
-0.328296
-0.3328846
-0.34206182
-0.34665036
-0.35123897
-0.35123897
-0.34665036
-0.3374732
-0.3374732
-0.34206182
-0.34665036
-0.34665036
-0.34206182
-0.34206182
-0.34206182
-0.34206182
-0.34665036
-0.35123897
-0.34665036
-0.34665036
-0.34206182
-0.34206182
-0.34206182
-0.34206182
-0.3374732
-0.3374732
-0.34206182
-0.35123897
-0.35582757
-0.35123897
-0.34665036
-0.34206182
-0.34665036
-0.35123897
-0.35123897
-0.34665036
-0.3374732
-0.3374732
-0.3374732
-0.35123897
-0.35582757
-0.35582757
-0.35123897
-0.35123897
-0.35123897
-0.34665036
-0.34665036
-0.34665036
-0.34665036
-0.35123897
-0.35582757
-0.35582757
-0.35123897
-0.35123897
-0.35123897
-0.35582757
-0.36041617
-0.36041617
-0.36041617
-0.36041617
-0.35123897
-0.34665036
-0.34665036
-0.34665036
-0.34665036
-0.34665036
-0.35582757
-0.36500478
-0.36500478
-0.35582757
-0.34665036
-0.35123897
-0.36041617
-0.36500478
-0.36041617
-0.35123897
-0.35123897
-0.35582757
-0.36041617
-0.36041617
-0.35123897
-0.35123897
-0.36041617
-0.36959338
-0.374182
-0.36500478
-0.36500478
-0.36041617
-0.36041617
-0.36041617
-0.36041617
-0.36500478
-0.36500478
-0.36500478
-0.36041617
-0.36041617
-0.36500478
-0.36500478
-0.36041617
-0.36500478
-0.36959338
-0.36959338
-0.36041617
-0.35582757
-0.36041617
-0.36959338
-0.374182
-0.36959338
-0.36041617
-0.36041617
-0.36500478
-0.36500478
-0.36041617
-0.35582757
-0.35582757
-0.35582757
-0.36041617
-0.36041617
-0.35582757
-0.35582757
-0.35582757
-0.36500478
-0.36959338
-0.36959338
-0.36500478
-0.36500478
-0.36959338
-0.36500478
-0.35582757
-0.35582757
-0.36500478
-0.36959338
-0.36959338
-0.36959338
-0.36959338
-0.36959338
-0.36500478
-0.36041617
-0.36041617
-0.36500478
-0.36959338
-0.36500478
-0.36041617
-0.35582757
-0.36500478
-0.374182
-0.374182
-0.36500478
-0.35582757
-0.35123897
-0.35582757
-0.36041617
-0.36041617
-0.35123897
-0.35123897
-0.34665036
-0.35123897
-0.35582757
-0.35582757
-0.36041617
-0.36959338
-0.36959338
-0.36500478
-0.36500478
-0.36500478
-0.36041617
-0.35582757
-0.35582757
-0.35582757
-0.36041617
-0.36041617
-0.36041617
-0.35582757
-0.35582757
-0.36041617
-0.36041617
-0.36041617
-0.36500478
-0.36500478
-0.36041617
-0.35582757
-0.35123897
-0.35582757
-0.36041617
-0.35582757
-0.34665036
-0.35123897
-0.35582757
-0.36500478
-0.35582757
-0.34206182
-0.3374732
-0.3374732
-0.34665036
-0.35123897
-0.34665036
-0.34665036
-0.35123897
-0.36041617
-0.36041617
-0.35582757
-0.35123897
-0.34665036
-0.34665036
-0.35123897
-0.36041617
-0.35582757
-0.35123897
-0.34665036
-0.34665036
-0.35123897
-0.35123897
-0.34206182
-0.3374732
-0.3374732
-0.34206182
-0.34665036
-0.35123897
-0.35123897
-0.34665036
-0.3374732
-0.3374732
-0.34665036
-0.35123897
-0.34206182
-0.3328846
-0.328296
-0.3374732
-0.34665036
-0.35123897
-0.34665036
-0.34206182
-0.3374732
-0.34206182
-0.34206182
-0.3374732
-0.3328846
-0.3374732
-0.34206182
-0.34665036
-0.34665036
-0.3374732
-0.3328846
-0.328296
-0.3374732
-0.34206182
-0.34665036
-0.34206182
-0.3328846
-0.3374732
-0.34206182
-0.34665036
-0.34206182
-0.3374732
-0.3328846
-0.328296
-0.3328846
-0.3328846
-0.3328846
-0.328296
-0.328296
-0.3328846
-0.3328846
-0.328296
-0.328296
-0.3328846
-0.3374732
-0.34206182
-0.34206182
-0.3374732
-0.3328846
-0.3328846
-0.328296
-0.328296
-0.3328846
-0.3328846
-0.3328846
-0.328296
-0.328296
-0.328296
-0.3237074
-0.3237074
-0.3237074
-0.328296
-0.3328846
-0.3374732
-0.3374732
-0.3328846
-0.3237074
-0.3191188
-0.3237074
-0.328296
-0.328296
-0.3328846
-0.3328846
-0.3374732
-0.3374732
-0.3374732
-0.3328846
-0.328296
-0.328296
-0.3328846
-0.3328846
-0.3328846
-0.3328846
-0.3328846
-0.3374732
-0.3374732
-0.3328846
-0.3237074
-0.3191188
-0.328296
-0.3374732
-0.3328846
-0.3237074
-0.3237074
-0.328296
-0.3328846
-0.3374732
-0.3328846
-0.328296
-0.328296
-0.3328846
-0.3328846
-0.3237074
-0.3191188
-0.3237074
-0.3328846
-0.3328846
-0.328296
-0.3237074
-0.3237074
-0.3237074
-0.328296
-0.328296
-0.3237074
-0.3191188
-0.3237074
-0.3328846
-0.3374732
-0.3328846
-0.3328846
-0.3374732
-0.3374732
-0.328296
-0.3145302
-0.3145302
-0.328296
-0.3374732
-0.3328846
-0.3237074
-0.3191188
-0.3145302
-0.3099416
-0.3099416
-0.3191188
-0.328296
-0.3328846
-0.3328846
-0.328296
-0.3328846
-0.3328846
-0.3328846
-0.3328846
-0.3328846
-0.328296
-0.3191188
-0.3145302
-0.3191188
-0.3237074
-0.3237074
-0.3191188
-0.3191188
-0.3191188
-0.3191188
-0.328296
-0.3328846
-0.3374732
-0.3328846
-0.328296
-0.328296
-0.328296
-0.328296
-0.3328846
-0.34206182
-0.34206182
-0.3328846
-0.3237074
-0.3237074
-0.328296
-0.328296
-0.3237074
-0.3191188
-0.3191188
-0.3237074
-0.3237074
-0.328296
-0.3328846
-0.3328846
-0.3328846
-0.328296
-0.3237074
-0.3191188
-0.3191188
-0.3191188
-0.3191188
-0.3191188
-0.3191188
-0.3237074
-0.328296
-0.3237074
-0.3145302
-0.3099416
-0.3099416
-0.3237074
-0.3374732
-0.3374732
-0.328296
-0.3191188
-0.3145302
-0.3237074
-0.3328846
-0.3328846
-0.3237074
-0.3191188
-0.3191188
-0.3191188
-0.3145302
-0.3145302
-0.3191188
-0.3237074
-0.3237074
-0.3191188
-0.3191188
-0.3145302
-0.3099416
-0.3191188
-0.328296
-0.3328846
-0.3237074
-0.3099416
-0.3099416
-0.3145302
-0.3145302
-0.3099416
-0.305353
-0.3099416
-0.3099416
-0.3099416
-0.3099416
-0.305353
-0.30076438
-0.30076438
-0.30076438
-0.305353
-0.305353
-0.30076438
-0.305353
-0.305353
-0.305353
-0.29617578
-0.29617578
-0.30076438
-0.305353
-0.30076438
-0.29617578
-0.29158717
-0.30076438
-0.305353
-0.305353
-0.30076438
-0.29617578
-0.29158717
-0.29158717
-0.29158717
-0.29158717
-0.29158717
-0.28699857
-0.28699857
-0.29158717
-0.29617578
-0.29158717
-0.29158717
-0.29158717
-0.29158717
-0.29617578
-0.28699857
-0.28241
-0.27782136
-0.27782136
-0.28699857
-0.28699857
-0.28241
-0.27323276
-0.27323276
-0.27323276
-0.27323276
-0.26864418
-0.26405558
-0.259467
-0.259467
-0.26405558
-0.27323276
-0.27323276
-0.26405558
-0.2548784
-0.2548784
-0.26405558
-0.27323276
-0.27323276
-0.26405558
-0.2548784
-0.2548784
-0.2548784
-0.2548784
-0.24570118
-0.23652399
-0.24570118
-0.2548784
-0.259467
-0.2548784
-0.2502898
-0.24570118
-0.24570118
-0.2502898
-0.2548784
-0.2502898
-0.2502898
-0.24570118
-0.24570118
-0.24570118
-0.24111257
-0.24111257
-0.24111257
-0.24111257
-0.24111257
-0.23652399
-0.23193538
-0.23193538
-0.23652399
-0.24111257
-0.23652399
-0.23652399
-0.23193538
-0.23193538
-0.22734678
-0.22734678
-0.23193538
-0.22734678
-0.22275819
-0.21816957
-0.22275819
-0.23193538
-0.24111257
-0.23193538
-0.22275819
-0.21816957
-0.21816957
-0.22275819
-0.22734678
-0.22734678
-0.21816957
-0.20899239
-0.19981518
-0.20440377
-0.20899239
-0.21816957
-0.21816957
-0.21816957
-0.21358098
-0.20899239
-0.19981518
-0.19522658
-0.19063798
-0.19522658
-0.20440377
-0.20440377
-0.19981518
-0.19522658
-0.19981518
-0.20899239
-0.21816957
-0.21816957
-0.20899239
-0.20440377
-0.19981518
-0.19981518
-0.19981518
-0.19981518
-0.19981518
-0.19981518
-0.20440377
-0.20440377
-0.20440377
-0.19522658
-0.19063798
-0.19522658
-0.19981518
-0.19522658
-0.19063798
-0.19522658
-0.19981518
-0.20440377
-0.20440377
-0.19522658
-0.19063798
-0.19063798
-0.19522658
-0.19063798
-0.19063798
-0.19063798
-0.19063798
-0.19063798
-0.19063798
-0.19063798
-0.18604939
-0.18146078
-0.17687218
-0.18146078
-0.18146078
-0.18604939
-0.18146078
-0.18146078
-0.18146078
-0.18146078
-0.17687218
-0.17228359
-0.17228359
-0.17228359
-0.17687218
-0.17687218
-0.18146078
-0.18146078
-0.18146078
-0.18146078
-0.17687218
-0.17687218
-0.17687218
-0.17687218
-0.18146078
-0.18146078
-0.17687218
-0.17687218
-0.17687218
-0.17687218
-0.18146078
-0.18146078
-0.17687218
-0.18146078
-0.18604939
-0.18604939
-0.18146078
-0.18146078
-0.18604939
-0.19063798
-0.19063798
-0.18146078
-0.17687218
-0.17687218
-0.18146078
-0.19063798
-0.19063798
-0.18604939
-0.18604939
-0.18604939
-0.19063798
-0.18604939
-0.17687218
-0.17228359
-0.17687218
-0.18146078
-0.18604939
-0.19063798
-0.18604939
-0.17687218
-0.16769499
-0.16310638
-0.16769499
-0.17228359
-0.17228359
-0.17228359
-0.17687218
-0.18146078
-0.18146078
-0.18146078
-0.17687218
-0.18146078
-0.19063798
-0.19522658
-0.18604939
-0.17228359
-0.17228359
-0.17687218
-0.18146078
-0.18146078
-0.18146078
-0.18146078
-0.18146078
-0.18146078
-0.18146078
-0.18604939
-0.19063798
-0.19063798
-0.19063798
-0.18604939
-0.18604939
-0.18146078
-0.18146078
-0.18146078
-0.18146078
-0.18146078
-0.18604939
-0.18604939
-0.18146078
-0.18146078
-0.17687218
-0.18146078
-0.19063798
-0.19063798
-0.18604939
-0.18146078
-0.18604939
-0.19063798
-0.18604939
-0.18146078
-0.18146078
-0.18146078
-0.18604939
-0.18604939
-0.18604939
-0.18146078
-0.18146078
-0.18146078
-0.18146078
-0.18604939
-0.18146078
-0.17687218
-0.17687218
-0.18604939
-0.19522658
-0.19063798
-0.18604939
-0.18604939
-0.19063798
-0.19063798
-0.18604939
-0.18146078
-0.17687218
-0.17687218
-0.17687218
-0.18146078
-0.18604939
-0.18146078
-0.17687218
-0.17687218
-0.18604939
-0.19522658
-0.19063798
-0.18146078
-0.17228359
-0.17228359
-0.18146078
-0.18604939
-0.18146078
-0.17687218
-0.17687218
-0.18146078
-0.18604939
-0.18604939
-0.18146078
-0.17228359
-0.16769499
-0.17687218
-0.18604939
-0.19063798
-0.18146078
-0.17228359
-0.17228359
-0.18146078
-0.18604939
-0.18604939
-0.18146078
-0.18146078
-0.18146078
-0.18146078
-0.17687218
-0.17687218
-0.17228359
-0.16769499
-0.17228359
-0.17687218
-0.18604939
-0.19063798
-0.19063798
-0.18604939
-0.17687218
-0.17687218
-0.17687218
-0.16769499
-0.16310638
-0.16769499
-0.17687218
-0.17687218
-0.17228359
-0.17228359
-0.17687218
-0.17687218
-0.16769499
-0.16310638
-0.15851778
-0.16310638
-0.16769499
-0.16769499
-0.16769499
-0.16310638
-0.16769499
-0.16769499
-0.16769499
-0.16769499
-0.16769499
-0.17228359
-0.17228359
-0.16310638
-0.15851778
-0.15851778
-0.16769499
-0.17228359
-0.17228359
-0.16769499
-0.15851778
-0.15392917
-0.15851778
-0.16310638
-0.16310638
-0.16769499
-0.16310638
-0.16310638
-0.15851778
-0.15851778
-0.16310638
-0.16310638
-0.16310638
-0.16310638
-0.15851778
-0.14475198
-0.14475198
-0.14934058
-0.15392917
-0.15392917
-0.15392917
-0.15392917
-0.15851778
-0.16310638
-0.15392917
-0.14934058
-0.14934058
-0.14934058
-0.15392917
-0.15392917
-0.15392917
-0.15392917
-0.15392917
-0.14934058
-0.14016338
-0.14016338
-0.14016338
-0.14475198
-0.14934058
-0.14475198
-0.14475198
-0.14475198
-0.14475198
-0.14934058
-0.14934058
-0.14934058
-0.14475198
-0.14016338
-0.14016338
-0.14475198
-0.15392917
-0.15392917
-0.14934058
-0.14934058
-0.14016338
-0.13557479
-0.14016338
-0.14475198
-0.14934058
-0.14934058
-0.14475198
-0.14016338
-0.14016338
-0.14016338
-0.14016338
-0.14475198
-0.15392917
-0.15851778
-0.15851778
-0.15392917
-0.14934058
-0.14475198
-0.14475198
-0.14934058
-0.15392917
-0.14934058
-0.14475198
-0.14016338
-0.14475198
-0.14934058
-0.14934058
-0.14475198
-0.13557479
-0.14016338
-0.14934058
-0.15851778
-0.15392917
-0.14934058
-0.14475198
-0.14934058
-0.15392917
-0.14934058
-0.14934058
-0.14475198
-0.14934058
-0.14475198
-0.14475198
-0.14475198
-0.14475198
-0.14475198
-0.14475198
-0.14475198
-0.14016338
-0.13557479
-0.14016338
-0.14934058
-0.15392917
-0.15392917
-0.15392917
-0.14934058
-0.14934058
-0.14934058
-0.15392917
-0.15392917
-0.15392917
-0.14934058
-0.14934058
-0.14934058
-0.15392917
-0.15851778
-0.15851778
-0.15392917
-0.14934058
-0.14934058
-0.15392917
-0.15851778
-0.15851778
-0.15851778
-0.15851778
-0.15851778
-0.16310638
-0.16769499
-0.16769499
-0.16310638
-0.15392917
-0.14934058
-0.15392917
-0.15851778
-0.16769499
-0.17228359
-0.16769499
-0.15851778
-0.14934058
-0.14475198
-0.15392917
-0.16769499
-0.16769499
-0.15851778
-0.15851778
-0.16769499
-0.17228359
-0.17228359
-0.16769499
-0.17228359
-0.17228359
-0.16769499
-0.15851778
-0.15851778
-0.16310638
-0.17228359
-0.18146078
-0.19063798
-0.19063798
-0.18604939
-0.18146078
-0.18146078
-0.17687218
-0.17228359
-0.17228359
-0.17687218
-0.18146078
-0.18604939
-0.18604939
-0.18146078
-0.18146078
-0.17687218
-0.17228359
-0.17228359
-0.17228359
-0.18146078
-0.19063798
-0.19522658
-0.19063798
-0.18146078
-0.18146078
-0.18604939
-0.18604939
-0.19063798
-0.19063798
-0.19522658
-0.19522658
-0.19522658
-0.19063798
-0.19063798
-0.19063798
-0.19063798
-0.19063798
-0.19522658
-0.19981518
-0.20440377
-0.20440377
-0.20899239
-0.20899239
-0.20440377
-0.20440377
-0.20440377
-0.21358098
-0.21816957
-0.21816957
-0.21358098
-0.20899239
-0.20440377
-0.20440377
-0.19981518
-0.19981518
-0.19522658
-0.19522658
-0.20440377
-0.21358098
-0.22275819
-0.22275819
-0.21816957
-0.21358098
-0.21816957
-0.21816957
-0.21816957
-0.22275819
-0.22734678
-0.22734678
-0.22275819
-0.22275819
-0.22275819
-0.22734678
-0.22734678
-0.22734678
-0.22734678
-0.21816957
-0.21816957
-0.22275819
-0.22734678
-0.23652399
-0.24111257
-0.24111257
-0.23652399
-0.23193538
-0.23193538
-0.23652399
-0.23652399
-0.23193538
-0.22734678
-0.23193538
-0.23193538
-0.23193538
-0.23193538
-0.23193538
-0.23193538
-0.23193538
-0.23193538
-0.22734678
-0.23193538
-0.24111257
-0.2502898
-0.24570118
-0.23652399
-0.23193538
-0.23652399
-0.24570118
-0.2502898
-0.24570118
-0.24111257
-0.24111257
-0.24111257
-0.24111257
-0.24570118
-0.2502898
-0.2502898
-0.2502898
-0.2502898
-0.2548784
-0.2548784
-0.2548784
-0.2548784
-0.259467
-0.259467
-0.259467
-0.259467
-0.2548784
-0.2548784
-0.2548784
-0.2548784
-0.2548784
-0.2548784
-0.259467
-0.26405558
-0.259467
-0.2548784
-0.2548784
-0.2548784
-0.2548784
-0.259467
-0.26405558
-0.26405558
-0.259467
-0.2502898
-0.2548784
-0.26864418
-0.27323276
-0.26864418
-0.26405558
-0.259467
-0.26405558
-0.26864418
-0.27323276
-0.27323276
-0.26864418
-0.26864418
-0.26864418
-0.27323276
-0.27323276
-0.27323276
-0.27323276
-0.27323276
-0.27323276
-0.27323276
-0.26405558
-0.259467
-0.259467
-0.26405558
-0.26864418
-0.27323276
-0.27323276
-0.26864418
-0.27323276
-0.27782136
-0.27782136
-0.27782136
-0.27782136
-0.29158717
-0.29617578
-0.29158717
-0.28241
-0.27782136
-0.27323276
-0.26864418
-0.26405558
-0.26864418
-0.27323276
-0.27782136
-0.27782136
-0.27323276
-0.26864418
-0.27323276
-0.27323276
-0.27323276
-0.27782136
-0.28241
-0.28241
-0.27782136
-0.26405558
-0.259467
-0.26864418
-0.27323276
-0.27323276
-0.26864418
-0.27323276
-0.28241
-0.28699857
-0.28241
-0.27782136
-0.27782136
-0.27323276
-0.27782136
-0.28241
-0.28241
-0.27782136
-0.26864418
-0.259467
-0.259467
-0.26864418
-0.28241
-0.29158717
-0.28699857
-0.28241
-0.27782136
-0.27782136
-0.27782136
-0.27782136
-0.27782136
-0.27782136
-0.27782136
-0.27782136
-0.28241
-0.28241
-0.28699857
-0.28699857
-0.29158717
-0.28699857
-0.28241
-0.28699857
-0.29158717
-0.29617578
-0.29158717
-0.28699857
-0.28241
-0.28699857
-0.30076438
-0.30076438
-0.29617578
-0.28699857
-0.28241
-0.28699857
-0.29617578
-0.29617578
-0.29158717
-0.28699857
-0.28699857
-0.29158717
-0.30076438
-0.29617578
-0.28699857
-0.28699857
-0.29617578
-0.30076438
-0.30076438
-0.29158717
-0.29158717
-0.29158717
-0.29617578
-0.305353
-0.3099416
-0.3145302
-0.3145302
-0.305353
-0.30076438
-0.29617578
-0.29617578
-0.29158717
-0.29158717
-0.29617578
-0.29617578
-0.30076438
-0.30076438
-0.30076438
-0.30076438
-0.30076438
-0.305353
-0.3099416
-0.3099416
-0.3099416
-0.3099416
-0.3099416
-0.3145302
-0.3145302
-0.3145302
-0.3099416
-0.3099416
-0.305353
-0.305353
-0.305353
-0.3099416
-0.3145302
-0.3145302
-0.3145302
-0.3145302
-0.3191188
-0.3191188
-0.3145302
-0.305353
-0.30076438
-0.3099416
-0.3145302
-0.3145302
-0.3145302
-0.3099416
-0.3145302
-0.3237074
-0.328296
-0.328296
-0.3328846
-0.3328846
-0.3328846
-0.328296
-0.328296
-0.3328846
-0.3374732
-0.3374732
-0.34206182
-0.3374732
-0.3374732
-0.3328846
-0.3328846
-0.3374732
-0.34206182
-0.34206182
-0.3374732
-0.3328846
-0.328296
-0.328296
-0.328296
-0.3328846
-0.3374732
-0.34206182
-0.34206182
-0.3374732
-0.3374732
-0.34206182
-0.34665036
-0.34665036
-0.34665036
-0.34206182
-0.34665036
-0.34665036
-0.34665036
-0.35123897
-0.35582757
-0.34665036
-0.3374732
-0.3328846
-0.3374732
-0.35123897
-0.36041617
-0.36041617
-0.35582757
-0.35123897
-0.35123897
-0.35123897
-0.35582757
-0.35582757
-0.35123897
-0.34665036
-0.34206182
-0.34665036
-0.35582757
-0.36500478
-0.36041617
-0.35582757
-0.35582757
-0.35582757
-0.36041617
-0.36041617
-0.36500478
-0.36041617
-0.36041617
-0.35582757
-0.35582757
-0.35123897
-0.35582757
-0.36500478
-0.36959338
-0.36959338
-0.36500478
-0.35582757
-0.35123897
-0.35582757
-0.36500478
-0.36959338
-0.36959338
-0.36500478
-0.36041617
-0.35582757
-0.36041617
-0.36041617
-0.36500478
-0.36500478
-0.36500478
-0.36959338
-0.36959338
-0.374182
-0.36959338
-0.36500478
-0.36041617
-0.36041617
-0.36500478
-0.36959338
-0.374182
-0.36959338
-0.36959338
-0.374182
-0.3787706
-0.374182
-0.36959338
-0.36500478
-0.36500478
-0.36500478
-0.36500478
-0.36959338
-0.374182
-0.36959338
-0.36500478
-0.36500478
-0.36959338
-0.374182
-0.374182
-0.36500478
-0.35582757
-0.35123897
-0.35582757
-0.36041617
-0.36041617
-0.36041617
-0.35582757
-0.35582757
-0.35582757
-0.35582757
-0.35582757
-0.35123897
-0.35582757
-0.36041617
-0.36959338
-0.36500478
-0.36041617
-0.35582757
-0.35123897
-0.35123897
-0.35123897
-0.35123897
-0.35582757
-0.35582757
-0.35123897
-0.35123897
-0.35582757
-0.35582757
-0.35582757
-0.35582757
-0.35123897
-0.34206182
-0.3374732
-0.34206182
-0.34206182
-0.34206182
-0.34665036
-0.34206182
-0.34206182
-0.3374732
-0.3374732
-0.34206182
-0.34665036
-0.35123897
-0.35582757
-0.35582757
-0.34665036
-0.34206182
-0.3374732
-0.3374732
-0.34206182
-0.3374732
-0.328296
-0.3237074
-0.3328846
-0.34206182
-0.34206182
-0.3374732
-0.3374732
-0.3374732
-0.34206182
-0.34206182
-0.3374732
-0.3237074
-0.3191188
-0.3237074
-0.328296
-0.328296
-0.3237074
-0.3145302
-0.3145302
-0.3237074
-0.328296
-0.328296
-0.3237074
-0.3191188
-0.3191188
-0.3191188
-0.3237074
-0.3237074
-0.3237074
-0.3191188
-0.3145302
-0.3145302
-0.3191188
-0.3145302
-0.3099416
-0.305353
-0.30076438
-0.305353
-0.305353
-0.30076438
-0.30076438
-0.305353
-0.3099416
-0.3099416
-0.305353
-0.29617578
-0.29617578
-0.30076438
-0.30076438
-0.30076438
-0.305353
-0.305353
-0.30076438
-0.29617578
-0.29158717
-0.29617578
-0.305353
-0.3099416
-0.305353
-0.29617578
-0.28699857
-0.28241
-0.28241
-0.28699857
-0.29158717
-0.29158717
-0.29158717
-0.28699857
-0.28241
-0.28241
-0.28699857
-0.28699857
-0.27782136
-0.26864418
-0.27323276
-0.27782136
-0.28699857
-0.28241
-0.27782136
-0.27782136
-0.28241
-0.28699857
-0.28241
-0.27323276
-0.27323276
-0.27782136
-0.27782136
-0.27323276
-0.27323276
-0.27323276
-0.27782136
-0.27782136
-0.27782136
-0.27782136
-0.27323276
-0.26864418
-0.26405558
-0.259467
-0.26405558
-0.26864418
-0.26864418
-0.26864418
-0.26864418
-0.26864418
-0.26864418
-0.27782136
-0.27782136
-0.27782136
-0.27323276
-0.26864418
-0.27323276
-0.27323276
-0.27782136
-0.27323276
-0.26864418
-0.26864418
-0.26864418
-0.26864418
-0.27323276
-0.27323276
-0.27323276
-0.26864418
-0.26405558
-0.26405558
-0.26864418
-0.27782136
-0.27782136
-0.27323276
-0.26405558
-0.259467
-0.259467
-0.26405558
-0.26864418
-0.26864418
-0.26405558
-0.259467
-0.2548784
-0.2548784
-0.259467
-0.26405558
-0.26864418
-0.26405558
-0.2548784
-0.2502898
-0.2502898
-0.259467
-0.26864418
-0.26864418
-0.26405558
-0.259467
-0.2548784
-0.2502898
-0.2548784
-0.259467
-0.26405558
-0.26405558
-0.259467
-0.2502898
-0.24570118
-0.2502898
-0.2548784
-0.26405558
-0.259467
-0.2548784
-0.2502898
-0.2502898
-0.2548784
-0.2548784
-0.24570118
-0.24570118
-0.24570118
-0.2502898
-0.2502898
-0.24570118
-0.24570118
-0.24111257
-0.24111257
-0.24111257
-0.24111257
-0.23652399
-0.23652399
-0.24111257
-0.24111257
-0.24111257
-0.24111257
-0.24111257
-0.23652399
-0.23652399
-0.23193538
-0.22275819
-0.22275819
-0.22734678
-0.23193538
-0.23193538
-0.23193538
-0.23652399
-0.23193538
-0.22734678
-0.22275819
-0.22734678
-0.22275819
-0.21816957
-0.21358098
-0.21358098
-0.21816957
-0.22275819
-0.22734678
-0.22734678
-0.22275819
-0.21358098
-0.20899239
-0.20440377
-0.20899239
-0.20899239
-0.20899239
-0.20899239
-0.20899239
-0.20899239
-0.20899239
-0.20440377
-0.20440377
-0.19981518
-0.19981518
-0.19981518
-0.19522658
-0.19522658
-0.19522658
-0.19063798
-0.19063798
-0.19522658
-0.19522658
-0.18604939
-0.18146078
-0.17687218
-0.17687218
-0.17687218
-0.18146078
-0.18146078
-0.18146078
-0.17228359
-0.16769499
-0.17228359
-0.17687218
-0.17687218
-0.16769499
-0.15851778
-0.15851778
-0.15851778
-0.16310638
-0.15851778
-0.15851778
-0.15851778
-0.16310638
-0.15851778
-0.15392917
-0.14934058
-0.14934058
-0.14475198
-0.14016338
-0.14016338
-0.14016338
-0.14475198
-0.14934058
-0.14475198
-0.14016338
-0.14016338
-0.13557479
-0.13557479
-0.13557479
-0.13098618
-0.121808976
-0.11263178
-0.11263178
-0.121808976
-0.12639758
-0.121808976
-0.11722039
-0.121808976
-0.121808976
-0.12639758
-0.11722039
-0.10804318
-0.103454575
-0.103454575
-0.10804318
-0.103454575
-0.09886598
-0.09427738
-0.103454575
-0.10804318
-0.103454575
-0.09427738
-0.08510018
-0.08510018
-0.08968878
-0.09427738
-0.09427738
-0.08968878
-0.08510018
-0.07592298
-0.07592298
-0.07592298
-0.08051158
-0.07592298
-0.07133438
-0.06674578
-0.06674578
-0.05756858
-0.05756858
-0.05756858
-0.06674578
-0.06674578
-0.06674578
-0.05756858
-0.04839138
-0.04380278
-0.04839138
-0.04839138
-0.04839138
-0.04839138
-0.04839138
-0.04380278
-0.03921418
-0.03462558
-0.030036978
-0.030036978
-0.03921418
-0.04380278
-0.03921418
-0.03462558
-0.030036978
-0.030036978
-0.03462558
-0.03921418
-0.030036978
-0.020859778
-0.016271178
-0.016271178
-0.011682577
-0.011682577
-0.011682577
-0.007093977
-0.002505377
0.0066718236
-0.002505377
-0.011682577
-0.016271178
-0.011682577
-0.002505377
0.0020832233
0.0020832233
0.0020832233
0.011260428
0.015849024
0.011260428
0.0020832233
0.0020832233
0.011260428
0.015849024
0.020437628
0.015849024
0.011260428
0.015849024
0.020437628
0.029614821
0.029614821
0.029614821
0.025026225
0.029614821
0.034203425
0.029614821
0.025026225
0.025026225
0.029614821
0.034203425
0.043380626
0.043380626
0.043380626
0.043380626
0.043380626
0.043380626
0.043380626
0.043380626
0.03879203
0.034203425
0.03879203
0.043380626
0.047969222
0.052557826
0.052557826
0.057146423
0.06632362
0.06632362
0.061735034
0.057146423
0.057146423
0.061735034
0.06632362
0.06632362
0.061735034
0.061735034
0.061735034
0.06632362
0.07091223
0.07091223
0.07091223
0.06632362
0.061735034
0.061735034
0.061735034
0.06632362
0.07091223
0.07091223
0.06632362
0.06632362
0.07091223
0.07550083
0.08008942
0.08008942
0.08008942
0.084678024
0.08926663
0.08926663
0.08926663
0.08008942
0.08008942
0.08008942
0.084678024
0.084678024
0.08926663
0.084678024
0.08008942
0.084678024
0.08926663
0.08926663
0.09385523
0.09385523
0.08926663
0.08926663
0.08926663
0.09385523
0.09844382
0.103032425
0.09844382
0.09844382
0.09385523
0.09385523
0.09844382
0.103032425
0.103032425
0.103032425
0.09844382
0.09385523
0.09385523
0.09385523
0.09844382
0.103032425
0.10762103
0.103032425
0.09844382
0.09844382
0.09844382
0.09844382
0.103032425
0.10762103
0.11220962
0.11220962
0.11679824
0.11679824
0.10762103
0.10762103
0.11220962
0.11220962
0.103032425
0.09844382
0.103032425
0.103032425
0.10762103
0.10762103
0.10762103
0.11220962
0.11220962
0.11220962
0.11679824
0.11679824
0.11679824
0.11679824
0.11679824
0.12597542
0.12597542
0.12597542
0.13056403
0.13056403
0.13056403
0.12597542
0.121386826
0.12597542
0.12597542
0.121386826
0.121386826
0.12597542
0.13515262
0.13515262
0.12597542
0.121386826
0.12597542
0.13515262
0.13974123
0.13974123
0.13515262
0.12597542
0.121386826
0.13056403
0.13974123
0.13974123
0.13515262
0.13515262
0.13515262
0.13974123
0.13974123
0.13515262
0.13056403
0.13056403
0.13056403
0.13515262
0.13515262
0.13515262
0.13974123
0.14432983
0.14891842
0.15350702
0.14891842
0.14432983
0.13974123
0.13974123
0.14432983
0.14891842
0.14891842
0.14891842
0.14891842
0.15809563
0.15809563
0.15809563
0.15350702
0.14891842
0.14891842
0.15350702
0.15350702
0.15350702
0.15350702
0.15809563
0.15809563
0.15809563
0.16268423
0.15809563
0.15809563
0.16268423
0.16727282
0.16727282
0.16727282
0.16268423
0.15809563
0.15809563
0.16727282
0.17645004
0.17645004
0.17186143
0.16727282
0.16727282
0.16727282
0.16727282
0.17645004
0.18103863
0.18103863
0.17645004
0.16727282
0.16727282
0.16727282
0.17645004
0.18562724
0.18562724
0.17645004
0.17186143
0.17186143
0.17186143
0.17186143
0.17186143
0.18103863
0.18562724
0.19021583
0.18103863
0.17186143
0.17645004
0.18562724
0.18562724
0.18562724
0.19021583
0.19939302
0.19939302
0.19480442
0.19021583
0.19480442
0.19939302
0.20398165
0.19939302
0.19021583
0.18562724
0.18562724
0.19021583
0.19480442
0.19480442
0.19480442
0.19480442
0.19939302
0.19939302
0.19939302
0.19939302
0.19939302
0.19939302
0.20857023
0.21315883
0.20857023
0.19939302
0.19939302
0.20398165
0.20398165
0.20398165
0.19939302
0.19939302
0.19939302
0.20857023
0.21315883
0.20857023
0.20398165
0.20398165
0.20398165
0.20398165
0.20398165
0.20857023
0.21774743
0.21774743
0.21315883
0.21315883
0.21774743
0.21315883
0.20857023
0.21315883
0.21315883
0.21774743
0.21774743
0.21774743
0.21315883
0.21315883
0.21315883
0.21315883
0.20857023
0.20857023
0.20857023
0.21315883
0.21774743
0.22233601
0.21774743
0.20857023
0.19939302
0.20398165
0.21315883
0.22233601
0.21315883
0.19939302
0.19480442
0.20857023
0.21774743
0.22233601
0.21774743
0.21774743
0.22692461
0.22692461
0.22233601
0.21774743
0.21315883
0.21315883
0.21774743
0.22233601
0.22692461
0.22692461
0.22233601
0.21315883
0.21315883
0.21315883
0.21774743
0.22233601
0.22233601
0.22233601
0.21774743
0.21315883
0.21315883
0.21315883
0.21315883
0.20857023
0.21315883
0.21774743
0.21774743
0.21774743
0.21315883
0.20857023
0.20857023
0.20857023
0.20857023
0.20857023
0.20857023
0.21315883
0.20857023
0.20857023
0.20857023
0.21315883
0.21774743
0.21774743
0.21315883
0.21315883
0.20857023
0.21315883
0.21774743
0.21774743
0.21315883
0.20857023
0.20857023
0.21315883
0.21774743
0.22233601
0.21774743
0.20857023
0.20398165
0.20398165
0.20857023
0.20857023
0.20398165
0.19939302
0.19939302
0.20398165
0.20398165
0.21315883
0.21774743
0.21315883
0.20398165
0.19939302
0.19939302
0.20398165
0.20398165
0.20398165
0.19480442
0.19480442
0.19021583
0.19480442
0.19939302
0.19939302
0.19480442
0.19021583
0.18562724
0.18562724
0.18103863
0.18562724
0.19021583
0.19021583
0.19021583
0.18562724
0.18562724
0.18562724
0.18103863
0.17645004
0.17645004
0.17186143
0.17186143
0.17645004
0.17645004
0.17186143
0.17186143
0.17186143
0.17186143
0.17186143
0.16727282
0.16727282
0.16727282
0.16727282
0.16268423
0.16268423
0.16727282
0.16727282
0.16268423
0.15809563
0.15809563
0.15809563
0.16268423
0.16727282
0.16268423
0.16268423
0.16268423
0.16268423
0.15809563
0.15809563
0.15350702
0.15809563
0.15809563
0.15350702
0.15350702
0.14891842
0.14891842
0.14891842
0.14891842
0.14891842
0.15350702
0.15809563
0.15350702
0.13974123
0.13515262
0.13974123
0.14891842
0.14891842
0.14432983
0.13515262
0.13974123
0.14891842
0.14891842
0.13974123
0.13515262
0.13515262
0.13974123
0.13515262
0.12597542
0.121386826
0.13056403
0.13515262
0.13515262
0.13515262
0.13056403
0.12597542
0.121386826
0.12597542
0.12597542
0.12597542
0.12597542
0.12597542
0.121386826
0.11679824
0.11679824
0.11679824
0.11679824
0.11679824
0.11220962
0.11220962
0.11220962
0.10762103
0.10762103
0.10762103
0.11220962
0.11220962
0.10762103
0.10762103
0.10762103
0.10762103
0.103032425
0.103032425
0.09844382
0.09844382
0.09385523
0.084678024
0.084678024
0.08926663
0.08926663
0.08926663
0.09385523
0.09844382
0.09844382
0.09844382
0.09385523
0.08926663
0.08926663
0.084678024
0.084678024
0.08008942
0.08008942
0.084678024
0.09385523
0.09385523
0.08926663
0.084678024
0.07550083
0.07091223
0.07091223
0.07091223
0.07550083
0.07550083
0.07550083
0.08008942
0.08008942
0.07550083
0.06632362
0.06632362
0.06632362
0.061735034
0.061735034
0.057146423
0.057146423
0.057146423
0.057146423
0.057146423
0.057146423
0.052557826
0.052557826
0.047969222
0.047969222
0.043380626
0.047969222
0.047969222
0.052557826
0.047969222
0.047969222
0.052557826
0.052557826
0.047969222
0.043380626
0.043380626
0.047969222
0.052557826
0.047969222
0.043380626
0.034203425
0.034203425
0.03879203
0.03879203
0.043380626
0.052557826
0.043380626
0.034203425
0.029614821
0.034203425
0.034203425
0.029614821
0.029614821
0.029614821
0.029614821
0.034203425
0.029614821
0.025026225
0.015849024
0.020437628
0.025026225
0.029614821
0.025026225
0.020437628
0.020437628
0.020437628
0.020437628
0.020437628
0.020437628
0.015849024
0.0066718236
0.0020832233
0.0020832233
0.011260428
0.011260428
0.0066718236
-0.002505377
-0.002505377
0.0020832233
0.0066718236
0.0020832233
-0.007093977
-0.011682577
-0.007093977
-0.002505377
-0.002505377
-0.002505377
-0.007093977
-0.007093977
-0.011682577
-0.011682577
-0.011682577
-0.007093977
-0.007093977
-0.011682577
-0.016271178
-0.020859778
-0.020859778
-0.020859778
-0.025448378
-0.020859778
-0.020859778
-0.020859778
-0.030036978
-0.030036978
-0.025448378
-0.020859778
-0.020859778
-0.020859778
-0.020859778
-0.025448378
-0.03462558
-0.03462558
-0.03921418
-0.03921418
-0.03921418
-0.03921418
-0.04380278
-0.04380278
-0.03921418
-0.03921418
-0.04380278
-0.04839138
-0.05297998
-0.04839138
-0.05297998
-0.05297998
-0.05297998
-0.04839138
-0.05297998
-0.05756858
-0.062157176
-0.062157176
-0.05297998
-0.05297998
-0.05756858
-0.062157176
-0.07133438
-0.07133438
-0.07133438
-0.07133438
-0.062157176
-0.062157176
-0.07133438
-0.07592298
-0.07592298
-0.06674578
-0.06674578
-0.06674578
-0.07592298
-0.08051158
-0.08510018
-0.08510018
-0.08968878
-0.08968878
-0.08968878
-0.08510018
-0.07592298
-0.07133438
-0.07592298
-0.08051158
-0.08510018
-0.08968878
-0.08968878
-0.09427738
-0.09886598
-0.09886598
-0.09427738
-0.09427738
-0.09427738
-0.09886598
-0.103454575
-0.10804318
-0.103454575
-0.09886598
-0.103454575
-0.11263178
-0.121808976
-0.121808976
-0.11722039
-0.11263178
-0.11722039
-0.11722039
-0.11722039
-0.11263178
-0.11263178
-0.11722039
-0.12639758
-0.12639758
-0.121808976
-0.121808976
-0.121808976
-0.12639758
-0.12639758
-0.13098618
-0.13098618
-0.13098618
-0.13098618
-0.13098618
-0.12639758
-0.12639758
-0.13098618
-0.13098618
-0.13557479
-0.14016338
-0.14475198
-0.14016338
-0.14016338
-0.14016338
-0.14475198
-0.14475198
-0.14934058
-0.14475198
-0.14475198
-0.14475198
-0.15392917
-0.15392917
-0.15392917
-0.15851778
-0.15851778
-0.15851778
-0.15392917
-0.14934058
-0.14934058
-0.15392917
-0.16310638
-0.16769499
-0.16769499
-0.16769499
-0.16769499
-0.16769499
-0.17228359
-0.17687218
-0.17687218
-0.17228359
-0.16769499
-0.16769499
-0.17687218
-0.17687218
-0.17228359
-0.16769499
-0.17228359
-0.18146078
-0.18604939
-0.18146078
-0.18146078
-0.18146078
-0.18146078
-0.18146078
-0.18604939
-0.19063798
-0.19063798
-0.19063798
-0.18604939
-0.19063798
-0.19522658
-0.19522658
-0.18604939
-0.18146078
-0.18604939
-0.19063798
-0.19522658
-0.19063798
-0.19063798
-0.19522658
-0.19981518
-0.19981518
-0.19981518
-0.19522658
-0.19063798
-0.19063798
-0.19981518
-0.20440377
-0.20440377
-0.20440377
-0.19981518
-0.19981518
-0.19981518
-0.19981518
-0.20440377
-0.21358098
-0.21816957
-0.20899239
-0.20440377
-0.20440377
-0.20899239
-0.21358098
-0.21816957
-0.21816957
-0.21358098
-0.21358098
-0.21358098
-0.20899239
-0.21358098
-0.21358098
-0.21816957
-0.21816957
-0.21358098
-0.20899239
-0.20899239
-0.21358098
-0.21816957
-0.21816957
-0.21816957
-0.21358098
-0.20899239
-0.21358098
-0.21358098
-0.21816957
-0.21816957
-0.21816957
-0.21816957
-0.22275819
-0.22275819
-0.22734678
-0.22734678
-0.22734678
-0.22275819
-0.22275819
-0.22734678
-0.23193538
-0.23193538
-0.22275819
-0.21816957
-0.22275819
-0.23193538
-0.23652399
-0.24111257
-0.24111257
-0.24111257
-0.23652399
-0.23193538
-0.23193538
-0.23652399
-0.24111257
-0.24111257
-0.24570118
-0.2502898
-0.2502898
-0.2502898
-0.24111257
-0.23193538
-0.23193538
-0.23193538
-0.23652399
-0.23652399
-0.23652399
-0.23652399
-0.24111257
-0.24570118
-0.2502898
-0.2502898
-0.2502898
-0.24111257
-0.23193538
-0.23193538
-0.23193538
-0.23652399
-0.24570118
-0.24570118
-0.24111257
-0.24111257
-0.24570118
-0.24570118
-0.24111257
-0.23193538
-0.23652399
-0.24111257
-0.2502898
-0.2502898
-0.2502898
-0.24570118
-0.24570118
-0.24570118
-0.2502898
-0.2502898
-0.24570118
-0.24570118
-0.24570118
-0.24570118
-0.24570118
-0.2502898
-0.2502898
-0.2548784
-0.2548784
-0.24570118
-0.24111257
-0.24570118
-0.2548784
-0.26405558
-0.259467
-0.2502898
-0.24570118
-0.24570118
-0.24111257
-0.24570118
-0.2548784
-0.259467
-0.2548784
-0.24570118
-0.24111257
-0.23652399
-0.24570118
-0.24570118
-0.24570118
-0.24570118
-0.2502898
-0.259467
-0.259467
-0.259467
-0.2548784
-0.2548784
-0.2548784
-0.259467
-0.26405558
-0.259467
-0.2548784
-0.2502898
-0.24570118
-0.24570118
-0.24570118
-0.2502898
-0.2548784
-0.2548784
-0.2548784
-0.259467
-0.259467
-0.259467
-0.2548784
-0.259467
-0.259467
-0.259467
-0.259467
-0.259467
-0.259467
-0.2548784
-0.2548784
-0.259467
-0.26405558
-0.26405558
-0.26405558
-0.259467
-0.259467
-0.259467
-0.2548784
-0.2502898
-0.2502898
-0.2548784
-0.259467
-0.26405558
-0.26405558
-0.26405558
-0.26405558
-0.26864418
-0.26864418
-0.259467
-0.2548784
-0.2502898
-0.2502898
-0.2548784
-0.2548784
-0.2502898
-0.2548784
-0.26405558
-0.26405558
-0.259467
-0.2502898
-0.2502898
-0.259467
-0.26864418
-0.27323276
-0.27323276
-0.26405558
-0.259467
-0.2548784
-0.259467
-0.259467
-0.2502898
-0.24570118
-0.24570118
-0.2502898
-0.2502898
-0.2502898
-0.2548784
-0.2548784
-0.2502898
-0.2502898
-0.2548784
-0.259467
-0.259467
-0.2502898
-0.24570118
-0.24570118
-0.2548784
-0.259467
-0.26405558
-0.259467
-0.259467
-0.2548784
-0.259467
-0.26405558
-0.2548784
-0.24570118
-0.24570118
-0.2502898
-0.259467
-0.2548784
-0.2502898
-0.2502898
-0.2548784
-0.2548784
-0.2502898
-0.24570118
-0.24570118
-0.24570118
-0.24570118
-0.24570118
-0.2502898
-0.2548784
-0.2502898
-0.2502898
-0.2502898
-0.2548784
-0.2502898
-0.24570118
-0.24111257
-0.24111257
-0.24570118
-0.2502898
-0.24570118
-0.24570118
-0.24111257
-0.24570118
-0.2548784
-0.2548784
-0.2548784
-0.2548784
-0.2502898
-0.24570118
-0.24111257
-0.23652399
-0.23652399
-0.24111257
-0.24111257
-0.23652399
-0.23652399
-0.24111257
-0.24570118
-0.24111257
-0.23652399
-0.23652399
-0.24111257
-0.2502898
-0.2548784
-0.2548784
-0.2502898
-0.24570118
-0.24111257
-0.23652399
-0.23193538
-0.22734678
-0.22734678
-0.23652399
-0.24111257
-0.24111257
-0.23652399
-0.23193538
-0.23193538
-0.23193538
-0.23193538
-0.23193538
-0.22734678
-0.22734678
-0.22734678
-0.22734678
-0.22275819
-0.22275819
-0.22275819
-0.22275819
-0.23193538
-0.24111257
-0.23652399
-0.23193538
-0.22734678
-0.23193538
-0.23652399
-0.23193538
-0.22734678
-0.22734678
-0.23193538
-0.23193538
-0.22734678
-0.22275819
-0.21816957
-0.22275819
-0.22734678
-0.22734678
-0.22734678
-0.22275819
-0.22734678
-0.23193538
-0.23193538
-0.21816957
-0.20899239
-0.21358098
-0.21816957
-0.22275819
-0.22275819
-0.21816957
-0.21816957
-0.21816957
-0.21816957
-0.21816957
-0.21816957
-0.22275819
-0.22275819
-0.21816957
-0.21358098
-0.20899239
-0.20899239
-0.20440377
-0.20440377
-0.19981518
-0.19981518
-0.19981518
-0.19981518
-0.20440377
-0.20899239
-0.20899239
-0.20440377
-0.19981518
-0.19981518
-0.19981518
-0.20440377
-0.20899239
-0.20899239
-0.20899239
-0.20440377
-0.19522658
-0.19981518
-0.20899239
-0.21358098
-0.20899239
-0.19981518
-0.19981518
-0.19981518
-0.19981518
-0.19981518
-0.19522658
-0.19981518
-0.19981518
-0.19981518
-0.19981518
-0.19522658
-0.18604939
-0.18604939
-0.18604939
-0.18146078
-0.18146078
-0.18604939
-0.19063798
-0.19522658
-0.19522658
-0.19063798
-0.18604939
-0.18146078
-0.18604939
-0.19063798
-0.19522658
-0.19063798
-0.18146078
-0.18146078
-0.18146078
-0.17687218
-0.17687218
-0.17687218
-0.17687218
-0.17687218
-0.17687218
-0.18146078
-0.18146078
-0.18146078
-0.18146078
-0.18146078
-0.18146078
-0.18604939
-0.18146078
-0.18146078
-0.18146078
-0.19063798
-0.19063798
-0.18146078
-0.16769499
-0.15851778
-0.16310638
-0.16310638
-0.16310638
-0.16310638
-0.16769499
-0.17228359
-0.17228359
-0.16310638
-0.16310638
-0.16310638
-0.16769499
-0.16769499
-0.16310638
-0.15851778
-0.16310638
-0.16769499
-0.16769499
-0.16310638
-0.15392917
-0.15392917
-0.14934058
-0.15392917
-0.15392917
-0.15392917
-0.15392917
-0.15851778
-0.15851778
-0.15851778
-0.15851778
-0.15851778
-0.14934058
-0.14016338
-0.14016338
-0.14475198
-0.14934058
-0.14475198
-0.14475198
-0.14475198
-0.14934058
-0.14475198
-0.14016338
-0.14016338
-0.13557479
-0.13557479
-0.14016338
-0.14016338
-0.14016338
-0.13098618
-0.121808976
-0.121808976
-0.13098618
-0.13557479
-0.13098618
-0.13098618
-0.13557479
-0.14016338
-0.14016338
-0.13098618
-0.121808976
-0.11722039
-0.121808976
-0.13098618
-0.13098618
-0.13098618
-0.13098618
-0.12639758
-0.12639758
-0.12639758
-0.11722039
-0.11722039
-0.121808976
-0.12639758
-0.121808976
-0.10804318
-0.09886598
-0.103454575
-0.11263178
-0.121808976
-0.11722039
-0.11263178
-0.11263178
-0.10804318
-0.10804318
-0.103454575
-0.09886598
-0.09886598
-0.09886598
-0.09886598
-0.09427738
-0.08968878
-0.09427738
-0.103454575
-0.10804318
-0.103454575
-0.09427738
-0.08968878
-0.08510018
-0.08968878
-0.09886598
-0.103454575
-0.09886598
-0.08968878
-0.08051158
-0.07592298
-0.07592298
-0.08051158
-0.08510018
-0.08051158
-0.08051158
-0.08510018
-0.09427738
-0.08968878
-0.08510018
-0.08051158
-0.08051158
-0.07592298
-0.06674578
-0.062157176
-0.05756858
-0.062157176
-0.06674578
-0.06674578
-0.06674578
-0.062157176
-0.062157176
-0.062157176
-0.062157176
-0.07133438
-0.07592298
-0.07133438
-0.05756858
-0.05297998
-0.05297998
-0.05756858
-0.05756858
-0.05297998
-0.04839138
-0.04380278
-0.03921418
-0.03921418
-0.04380278
-0.05297998
-0.05756858
-0.04839138
-0.03921418
-0.03921418
-0.04839138
-0.04380278
-0.03462558
-0.030036978
-0.030036978
-0.03462558
-0.03462558
-0.025448378
-0.020859778
-0.020859778
-0.025448378
-0.025448378
-0.025448378
-0.025448378
-0.025448378
-0.025448378
-0.020859778
-0.011682577
-0.007093977
-0.016271178
-0.030036978
-0.030036978
-0.020859778
-0.011682577
-0.011682577
-0.007093977
0.0020832233
0.0066718236
-0.002505377
-0.007093977
-0.007093977
-0.007093977
-0.002505377
0.0020832233
0.0020832233
0.0020832233
-0.002505377
-0.002505377
0.0020832233
0.0066718236
0.0066718236
0.0066718236
0.0020832233
0.0066718236
0.011260428
0.020437628
0.020437628
0.020437628
0.015849024
0.015849024
0.015849024
0.015849024
0.025026225
0.025026225
0.029614821
0.034203425
0.034203425
0.034203425
0.034203425
0.029614821
0.025026225
0.025026225
0.029614821
0.029614821
0.034203425
0.034203425
0.03879203
0.03879203
0.03879203
0.043380626
0.047969222
0.052557826
0.047969222
0.03879203
0.034203425
0.03879203
0.043380626
0.043380626
0.03879203
0.043380626
0.047969222
0.057146423
0.061735034
0.061735034
0.061735034
0.057146423
0.057146423
0.061735034
0.061735034
0.061735034
0.061735034
0.061735034
0.06632362
0.06632362
0.07091223
0.07550083
0.07091223
0.061735034
0.061735034
0.07091223
0.07550083
0.08008942
0.07550083
0.07550083
0.07550083
0.07550083
0.07550083
0.07550083
0.08008942
0.084678024
0.08926663
0.084678024
0.084678024
0.084678024
0.08926663
0.09385523
0.09385523
0.08926663
0.084678024
0.084678024
0.08926663
0.09385523
0.09844382
0.103032425
0.09844382
0.08926663
0.08926663
0.09844382
0.10762103
0.11220962
0.10762103
0.103032425
0.09844382
0.09385523
0.09385523
0.09844382
0.09844382
0.09844382
0.09385523
0.103032425
0.11679824
0.121386826
0.11679824
0.11679824
0.11679824
0.11679824
0.11679824
0.121386826
0.121386826
0.121386826
0.121386826
0.121386826
0.12597542
0.13056403
0.13515262
0.13056403
0.12597542
0.12597542
0.13056403
0.13974123
0.13515262
0.12597542
0.121386826
0.121386826
0.12597542
0.13056403
0.13515262
0.13515262
0.13056403
0.121386826
0.121386826
0.13056403
0.13974123
0.14891842
0.14891842
0.13974123
0.13515262
0.13974123
0.13974123
0.13974123
0.13515262
0.13974123
0.14432983
0.14891842
0.15350702
0.15350702
0.14891842
0.15809563
0.16727282
0.17186143
0.16727282
0.15809563
0.15350702
0.15350702
0.15350702
0.15350702
0.15350702
0.15350702
0.15809563
0.16268423
0.16727282
0.16268423
0.15809563
0.16268423
0.16727282
0.16727282
0.17186143
0.16727282
0.16727282
0.16727282
0.17186143
0.17186143
0.17186143
0.17645004
0.18103863
0.18562724
0.18562724
0.18103863
0.17186143
0.17186143
0.18103863
0.18562724
0.18562724
0.18562724
0.18562724
0.18562724
0.18562724
0.18562724
0.19021583
0.19021583
0.19480442
0.19021583
0.18562724
0.18562724
0.18562724
0.19021583
0.19480442
0.19939302
0.19939302
0.19939302
0.19939302
0.19939302
0.18562724
0.18103863
0.18562724
0.19480442
0.19939302
0.19939302
0.19480442
0.19480442
0.19939302
0.20857023
0.21315883
0.21315883
0.20398165
0.20398165
0.21315883
0.22233601
0.23151325
0.22233601
0.21315883
0.20857023
0.20857023
0.21315883
0.21774743
0.22233601
0.22692461
0.23151325
0.22233601
0.22233601
0.22692461
0.23151325
0.23610182
0.23151325
0.23151325
0.23151325
0.23151325
0.22692461
0.23151325
0.24069043
0.24527903
0.24527903
0.23610182
0.23151325
0.23151325
0.23151325
0.23610182
0.24069043
0.24527903
0.24986763
0.25445622
0.25445622
0.24986763
0.24527903
0.24527903
0.24986763
0.25445622
0.25904483
0.25904483
0.25904483
0.25904483
0.25904483
0.25904483
0.25904483
0.25904483
0.26363343
0.27281064
0.27739924
0.27281064
0.26822203
0.25904483
0.25445622
0.25445622
0.26363343
0.27281064
0.27739924
0.27281064
0.26822203
0.26822203
0.27281064
0.27281064
0.28198785
0.28198785
0.28657645
0.28657645
0.28198785
0.27739924
0.27739924
0.28198785
0.28657645
0.28198785
0.28198785
0.28657645
0.29116505
0.29116505
0.28198785
0.28198785
0.28198785
0.28657645
0.29116505
0.29116505
0.28657645
0.28657645
0.28657645
0.28657645
0.29116505
0.3003422
0.29575366
0.29116505
0.29116505
0.3003422
0.3049308
0.3049308
0.3049308
0.3003422
0.3003422
0.3049308
0.30951947
0.30951947
0.30951947
0.30951947
0.30951947
0.3049308
0.30951947
0.31869662
0.31869662
0.314108
0.30951947
0.30951947
0.314108
0.314108
0.314108
0.314108
0.31869662
0.32787383
0.33246243
0.33246243
0.32328522
0.31869662
0.32328522
0.32787383
0.33246243
0.32787383
0.32787383
0.33246243
0.33246243
0.33246243
0.33705103
0.33246243
0.32787383
0.32787383
0.32787383
0.32787383
0.32787383
0.32787383
0.32787383
0.33246243
0.33246243
0.33705103
0.33705103
0.33705103
0.32787383
0.32787383
0.32787383
0.33705103
0.34163964
0.33705103
0.33705103
0.34163964
0.35081685
0.35081685
0.34163964
0.33246243
0.32787383
0.33246243
0.33705103
0.34163964
0.34622824
0.34622824
0.34622824
0.34622824
0.34163964
0.33705103
0.33705103
0.33705103
0.34163964
0.35081685
0.35540545
0.35081685
0.34163964
0.33705103
0.33705103
0.33705103
0.34163964
0.34622824
0.35081685
0.35081685
0.35081685
0.35081685
0.35081685
0.34622824
0.34622824
0.34163964
0.34163964
0.34622824
0.35081685
0.35081685
0.35540545
0.35540545
0.35081685
0.35081685
0.35081685
0.359994
0.359994
0.35540545
0.359994
0.359994
0.359994
0.35081685
0.34622824
0.35540545
0.359994
0.359994
0.35540545
0.35081685
0.35081685
0.359994
0.359994
0.35081685
0.34163964
0.34622824
0.35540545
0.35540545
0.35540545
0.35540545
0.35540545
0.35540545
0.35540545
0.35081685
0.34622824
0.35081685
0.35540545
0.35540545
0.35540545
0.35540545
0.35540545
0.35540545
0.359994
0.359994
0.35540545
0.35540545
0.35540545
0.359994
0.36458266
0.36458266
0.359994
0.359994
0.359994
0.36458266
0.36458266
0.359994
0.35540545
0.36458266
0.3691712
0.36458266
0.359994
0.35540545
0.359994
0.359994
0.359994
0.359994
0.359994
0.359994
0.359994
0.35540545
0.359994
0.359994
0.359994
0.36458266
0.3691712
0.3737598
0.3737598
0.3691712
0.36458266
0.36458266
0.3691712
0.3691712
0.36458266
0.359994
0.36458266
0.3691712
0.3691712
0.3691712
0.3691712
0.359994
0.35540545
0.359994
0.3691712
0.3691712
0.36458266
0.36458266
0.36458266
0.3691712
0.37834847
0.3737598
0.359994
0.35081685
0.35540545
0.3737598
0.38293707
0.37834847
0.37834847
0.37834847
0.38752562
0.37834847
0.36458266
0.359994
0.36458266
0.36458266
0.359994
0.359994
0.36458266
0.3691712
0.3691712
0.36458266
0.36458266
0.3691712
0.3691712
0.3737598
0.3737598
0.37834847
0.3737598
0.3691712
0.36458266
0.36458266
0.36458266
0.3691712
0.37834847
0.37834847
0.3737598
0.3737598
0.3737598
0.3737598
0.38293707
0.38752562
0.39211422
0.38752562
0.38293707
0.38293707
0.37834847
0.37834847
0.37834847
0.38293707
0.38293707
0.37834847
0.3737598
0.3737598
0.3737598
0.3737598
0.3737598
0.3737598
0.3737598
0.38293707
0.38752562
0.38752562
0.37834847
0.37834847
0.37834847
0.38293707
0.38293707
0.38293707
0.37834847
0.38293707
0.38752562
0.38752562
0.38752562
0.38293707
0.38752562
0.38752562
0.38293707
0.38293707
0.38293707
0.38293707
0.38293707
0.38293707
0.38752562
0.38752562
0.38752562
0.38752562
0.38752562
0.38752562
0.38752562
0.38293707
0.38293707
0.37834847
0.38293707
0.38293707
0.38752562
0.38293707
0.38293707
0.38752562
0.39670283
0.39670283
0.39211422
0.38293707
0.37834847
0.37834847
0.37834847
0.37834847
0.37834847
0.37834847
0.38293707
0.38752562
0.38293707
0.37834847
0.37834847
0.38293707
0.39211422
0.39211422
0.38752562
0.38293707
0.37834847
0.37834847
0.3691712
0.3691712
0.3737598
0.3737598
0.37834847
0.37834847
0.37834847
0.37834847
0.37834847
0.37834847
0.37834847
0.37834847
0.37834847
0.37834847
0.37834847
0.37834847
0.3737598
0.3691712
0.3691712
0.3737598
0.37834847
0.37834847
0.37834847
0.37834847
0.37834847
0.37834847
0.38293707
0.37834847
0.3737598
0.3691712
0.36458266
0.359994
0.359994
0.359994
0.3691712
0.3691712
0.3737598
0.37834847
0.3737598
0.36458266
0.359994
0.35540545
0.35540545
0.359994
0.359994
0.36458266
0.36458266
0.359994
0.35540545
0.35540545
0.359994
0.359994
0.35540545
0.35081685
0.35081685
0.35540545
0.35540545
0.34622824
0.34622824
0.34163964
0.33705103
0.34163964
0.35081685
0.35081685
0.34622824
0.34163964
0.34163964
0.34622824
0.34622824
0.33705103
0.33246243
0.33246243
0.33705103
0.34163964
0.33705103
0.33246243
0.33246243
0.34163964
0.33705103
0.33705103
0.33246243
0.33246243
0.32787383
0.32787383
0.32328522
0.32328522
0.32787383
0.33246243
0.32787383
0.32328522
0.31869662
0.314108
0.31869662
0.31869662
0.31869662
0.314108
0.314108
0.31869662
0.31869662
0.31869662
0.31869662
0.30951947
0.3049308
0.3049308
0.314108
0.31869662
0.30951947
0.3003422
0.29575366
0.3003422
0.3003422
0.3003422
0.3049308
0.30951947
0.30951947
0.3049308
0.3003422
0.3003422
0.3003422
0.29575366
0.29116505
0.28657645
0.29116505
0.29116505
0.29116505
0.29116505
0.29116505
0.29116505
0.29116505
0.29116505
0.29116505
0.29575366
0.29575366
0.3003422
0.3049308
0.3049308
0.3003422
0.29575366
0.29575366
0.29575366
0.29575366
0.29116505
0.28198785
0.28198785
0.29116505
0.29116505
0.28657645
0.28198785
0.28198785
0.28657645
0.28657645
0.28657645
0.28657645
0.28198785
0.27739924
0.27281064
0.27281064
0.27739924
0.27281064
0.26822203
0.26822203
0.26822203
0.27281064
0.26822203
0.26822203
0.27281064
0.26822203
0.26822203
0.26363343
0.26363343
0.26822203
0.27281064
0.27739924
0.27281064
0.26822203
0.26363343
0.25904483
0.25904483
0.25904483
0.26363343
0.26363343
0.25904483
0.25904483
0.26363343
0.26822203
0.26822203
0.26822203
0.26822203
0.25904483
0.25445622
0.24986763
0.25445622
0.25904483
0.25904483
0.25445622
0.24986763
0.24986763
0.25904483
0.25445622
0.24986763
0.24069043
0.24527903
0.25445622
0.26363343
0.25904483
0.25445622
0.24527903
0.23610182
0.23151325
0.23151325
0.23151325
0.23151325
0.22692461
0.22233601
0.22233601
0.22233601
0.22233601
0.21774743
0.22233601
0.23610182
0.24527903
0.24527903
0.24069043
0.24069043
0.23151325
0.22692461
0.22692461
0.23610182
0.24986763
0.25445622
0.25445622
0.24986763
0.24069043
0.23151325
0.23151325
0.23151325
0.23610182
0.23151325
0.23151325
0.23610182
0.23610182
0.23151325
0.22233601
0.21774743
0.21315883
0.21315883
0.21774743
0.21315883
0.20857023
0.20857023
0.21774743
0.22233601
0.21774743
0.21315883
0.21774743
0.22692461
0.23151325
0.21774743
0.20857023
0.20398165
0.20857023
0.21315883
0.21315883
0.21774743
0.21774743
0.20857023
0.20398165
0.20398165
0.20398165
0.20398165
0.20398165
0.19939302
0.19480442
0.19939302
0.20398165
0.20398165
0.19939302
0.19021583
0.19021583
0.19021583
0.19480442
0.19939302
0.19939302
0.19021583
0.19021583
0.19480442
0.19939302
0.19480442
0.18562724
0.17645004
0.17645004
0.17645004
0.18103863
0.18562724
0.18562724
0.18562724
0.18103863
0.18103863
0.17645004
0.17645004
0.18103863
0.18103863
0.18103863
0.17645004
0.17186143
0.17186143
0.16727282
0.16727282
0.16268423
0.15809563
0.15350702
0.15350702
0.15809563
0.16268423
0.16268423
0.15809563
0.15350702
0.15350702
0.15809563
0.15350702
0.14432983
0.13974123
0.13515262
0.13056403
0.121386826
0.11679824
0.121386826
0.13515262
0.14432983
0.14432983
0.14891842
0.14891842
0.15350702
0.15350702
0.14891842
0.14432983
0.13974123
0.13515262
0.121386826
0.11220962
0.11220962
0.11679824
0.121386826
0.121386826
0.12597542
0.12597542
0.121386826
0.11220962
0.103032425
0.09844382
0.103032425
0.10762103
0.11220962
0.11220962
0.10762103
0.10762103
0.11220962
0.11220962
0.10762103
0.09844382
0.09385523
0.09844382
0.10762103
0.10762103
0.10762103
0.08926663
0.034203425
-0.030036978
-0.03921418
0.020437628
0.09844382
0.13056403
0.11679824
0.09844382
0.08926663
0.09385523
0.09844382
0.09844382
0.08926663
0.08008942
0.07550083
0.084678024
0.09385523
0.09844382
0.09844382
0.103032425
0.11220962
0.11679824
0.103032425
0.084678024
0.08008942
0.07550083
0.07091223
0.06632362
0.06632362
0.06632362
0.061735034
0.052557826
0.047969222
0.047969222
0.057146423
0.07091223
0.084678024
0.084678024
0.08008942
0.07550083
0.07091223
0.07091223
0.06632362
0.057146423
0.03879203
0.025026225
0.020437628
0.020437628
0.015849024
0.011260428
0.011260428
0.015849024
0.020437628
0.025026225
0.025026225
0.020437628
0.020437628
0.025026225
0.029614821
0.029614821
0.029614821
0.025026225
0.025026225
0.020437628
0.015849024
0.025026225
0.034203425
0.03879203
0.03879203
0.034203425
0.034203425
0.034203425
0.029614821
0.025026225
0.015849024
0.011260428
0.011260428
0.011260428
0.011260428
0.0066718236
0.0020832233
-0.002505377
-0.002505377
0.0066718236
0.011260428
0.011260428
0.0066718236
0.0066718236
0.011260428
0.015849024
0.020437628
0.020437628
0.020437628
0.029614821
0.029614821
0.020437628
0.0066718236
0.0020832233
-0.002505377
-0.002505377
0.0020832233
0.0066718236
0.0066718236
0.0020832233
0.0020832233
0.011260428
0.029614821
0.03879203
0.034203425
0.025026225
0.020437628
0.011260428
0.0066718236
-0.007093977
-0.011682577
-0.011682577
-0.007093977
-0.002505377
0.0020832233
0.011260428
0.011260428
0.011260428
0.015849024
0.025026225
0.029614821
0.034203425
0.034203425
0.034203425
0.034203425
0.029614821
0.025026225
0.011260428
0.0020832233
0.0020832233
0.0020832233
0.011260428
0.025026225
0.034203425
0.03879203
0.043380626
0.043380626
0.03879203
0.034203425
0.025026225
0.011260428
-0.002505377
-0.007093977
-0.002505377
-0.002505377
-0.002505377
-0.002505377
0.0020832233
0.011260428
0.025026225
0.043380626
0.047969222
0.03879203
0.020437628
0.0066718236
0.011260428
0.025026225
0.03879203
0.034203425
0.025026225
0.025026225
0.025026225
0.025026225
0.029614821
0.034203425
0.034203425
0.029614821
0.029614821
0.034203425
0.043380626
0.043380626
0.043380626
0.043380626
0.03879203
0.043380626
0.047969222
0.052557826
0.061735034
0.061735034
0.061735034
0.057146423
0.057146423
0.052557826
0.043380626
0.034203425
0.034203425
0.034203425
0.029614821
0.025026225
0.011260428
-0.002505377
-0.007093977
-0.002505377
0.011260428
0.025026225
0.034203425
0.03879203
0.03879203
0.043380626
0.03879203
0.025026225
0.011260428
-0.002505377
-0.007093977
-0.002505377
0.0020832233
0.011260428
0.020437628
0.020437628
0.011260428
0.0020832233
0.0020832233
0.0066718236
0.011260428
0.0066718236
0.0020832233
0.011260428
0.015849024
0.025026225
0.029614821
0.029614821
0.025026225
0.011260428
-0.002505377
-0.007093977
-0.007093977
-0.011682577
-0.016271178
-0.020859778
-0.020859778
-0.020859778
-0.030036978
-0.030036978
-0.030036978
-0.030036978
-0.030036978
-0.03462558
-0.03462558
-0.03462558
-0.03462558
-0.03462558
-0.03462558
-0.03462558
-0.03921418
-0.03921418
-0.03462558
-0.03462558
-0.03921418
-0.04380278
-0.05297998
-0.05297998
-0.05297998
-0.062157176
-0.07592298
-0.08968878
-0.09886598
-0.09427738
-0.09427738
-0.09427738
-0.09427738
-0.09427738
-0.08968878
-0.08968878
-0.09886598
-0.103454575
-0.103454575
-0.09427738
-0.08510018
-0.08968878
-0.09886598
-0.103454575
-0.103454575
-0.09886598
-0.08968878
-0.08051158
-0.06674578
-0.05756858
-0.06674578
-0.08968878
-0.10804318
-0.10804318
-0.08051158
-0.04839138
-0.05297998
-0.08968878
-0.12639758
-0.14934058
-0.16310638
-0.18604939
-0.20440377
-0.20899239
-0.19981518
-0.18604939
-0.18146078
-0.18604939
-0.19522658
-0.20440377
-0.20899239
-0.21358098
-0.21358098
-0.21358098
-0.21358098
-0.19522658
-0.17687218
-0.17687218
-0.17228359
-0.15851778
-0.15392917
-0.16769499
-0.18604939
-0.18146078
-0.16769499
-0.16310638
-0.17687218
-0.18146078
-0.19063798
-0.19981518
-0.17228359
-0.15392917
-0.20899239
-0.27323276
-0.27782136
-0.23652399
-0.19981518
-0.19063798
-0.19981518
-0.19522658
-0.18146078
-0.15851778
-0.14475198
-0.14934058
-0.17228359
-0.20440377
-0.20440377
-0.18604939
-0.20440377
-0.24570118
-0.26405558
-0.2502898
-0.22734678
-0.21816957
-0.21358098
-0.20440377
-0.19981518
-0.19981518
-0.19063798
-0.15851778
-0.13557479
-0.15392917
-0.19063798
-0.22275819
-0.23193538
-0.21816957
-0.20440377
-0.19981518
-0.20440377
-0.21358098
-0.21816957
-0.22275819
-0.21816957
-0.21816957
-0.23193538
-0.24570118
-0.259467
-0.26864418
-0.26864418
-0.2502898
-0.22734678
-0.20440377
-0.19522658
-0.19522658
-0.20440377
-0.20899239
-0.21358098
-0.20899239
-0.20440377
-0.20899239
-0.21816957
-0.21816957
-0.21358098
-0.19981518
-0.17687218
-0.15851778
-0.14475198
-0.13557479
-0.12639758
-0.121808976
-0.13557479
-0.17228359
-0.21816957
-0.2502898
-0.23193538
-0.17687218
-0.14016338
-0.14934058
-0.18146078
-0.19522658
-0.18604939
-0.16769499
-0.15851778
-0.15851778
-0.15851778
-0.14475198
-0.12639758
-0.11263178
-0.10804318
-0.10804318
-0.10804318
-0.103454575
-0.08968878
-0.08051158
-0.08510018
-0.09427738
-0.103454575
-0.103454575
-0.103454575
-0.09886598
-0.10804318
-0.11263178
-0.121808976
-0.16310638
-0.20440377
-0.19981518
-0.14475198
-0.06674578
-0.04839138
-0.11263178
-0.16310638
-0.15851778
-0.14016338
-0.16310638
-0.18604939
-0.17687218
-0.13557479
-0.09427738
-0.08051158
-0.07592298
-0.06674578
-0.04839138
-0.025448378
-0.016271178
-0.011682577
-0.016271178
-0.016271178
-0.016271178
-0.002505377
0.025026225
0.043380626
0.03879203
0.011260428
-0.002505377
0.0020832233
0.0066718236
0.0020832233
-0.016271178
-0.020859778
-0.011682577
0.0020832233
0.015849024
0.029614821
0.03879203
0.043380626
0.034203425
0.025026225
0.020437628
0.034203425
0.06632362
0.084678024
0.052557826
-0.011682577
-0.03462558
-0.011682577
0.029614821
0.052557826
0.047969222
0.034203425
0.043380626
0.06632362
0.07091223
0.034203425
-0.007093977
-0.007093977
0.029614821
0.07091223
0.08926663
0.11220962
0.14432983
0.17186143
0.16727282
0.13974123
0.13056403
0.13515262
0.13974123
0.13056403
0.11679824
0.10762103
0.11679824
0.13974123
0.16727282
0.17645004
0.17186143
0.15350702
0.13056403
0.103032425
0.084678024
0.061735034
0.052557826
0.09385523
0.19021583
0.22233601
0.15809563
0.103032425
0.14891842
0.23151325
0.21774743
0.11220962
0.0020832233
-0.03462558
0.0020832233
0.057146423
0.08008942
0.057146423
0.034203425
0.029614821
0.047969222
0.07091223
0.08008942
0.07550083
0.07091223
0.084678024
0.09844382
0.084678024
0.06632362
0.08926663
0.13974123
0.15809563
0.11679824
0.06632362
0.057146423
0.08926663
0.13515262
0.19480442
0.24986763
0.27281064
0.24986763
0.20398165
0.15809563
0.13056403
0.11679824
0.11220962
0.11679824
0.13056403
0.15350702
0.19021583
0.23610182
0.26822203
0.26363343
0.24986763
0.25445622
0.3049308
0.39211422
0.48847485
0.55730385
0.56648105
0.5251836
0.46094322
0.38752562
0.34622824
0.3737598
0.47012043
0.54812664
0.5251836
0.39670283
0.29575366
0.3049308
0.359994
0.37834847
0.32787383
0.24986763
0.15809563
0.06632362
-0.016271178
-0.04839138
0.015849024
0.13974123
0.25445622
0.29116505
0.24069043
0.13974123
0.057146423
0.0020832233
-0.05756858
-0.09886598
-0.05756858
0.052557826
0.14891842
0.18562724
0.19480442
0.21774743
0.25904483
0.27739924
0.25904483
0.21315883
0.16727282
0.13056403
0.11220962
0.103032425
0.08926663
0.057146423
0.025026225
0.0066718236
0.020437628
0.057146423
0.121386826
0.18562724
0.22692461
0.23610182
0.21774743
0.19021583
0.15809563
0.13056403
0.10762103
0.09385523
0.084678024
0.07091223
0.047969222
0.029614821
0.025026225
0.029614821
0.043380626
0.043380626
0.034203425
0.015849024
-0.020859778
-0.05297998
-0.08510018
-0.103454575
-0.08968878
-0.04839138
-0.025448378
-0.04380278
-0.07133438
-0.062157176
-0.007093977
0.052557826
0.084678024
0.08926663
0.09385523
0.103032425
0.10762103
0.09385523
0.07091223
0.07091223
0.09385523
0.11220962
0.10762103
0.084678024
0.057146423
0.025026225
-0.007093977
-0.030036978
-0.08051158
-0.15392917
-0.15851778
-0.030036978
0.17186143
0.27281064
0.19021583
0.015849024
-0.10804318
-0.121808976
-0.062157176
-0.007093977
-0.011682577
-0.06674578
-0.14475198
-0.2548784
-0.36959338
-0.4567768
-0.49348563
-0.5026628
-0.48889703
-0.4521882
-0.40630215
-0.3925364
-0.41089076
-0.443011
-0.48430842
-0.5256058
-0.55772597
-0.580669
-0.61737776
-0.68161815
-0.7550358
-0.8055104
-0.8422192
-0.8697508
-0.89269376
-0.9156368
-0.9431684
-0.993643
-1.0578835
-1.1129466
-1.1542441
-1.2093072
-1.2735476
-1.3194337
-1.3607311
-1.4249715
-1.5121548
-1.5763953
-1.6131041
-1.6498128
-1.6911103
-1.7324077
-1.7553507
-1.7645278
-1.7828822
-1.819591
-1.8700657
-1.9159517
-1.9526604
-2.0123122
-2.094907
-2.1545587
-2.1683245
-2.1683245
-2.195856
-2.255508
-2.3289256
-2.3977544
-2.461995
-2.5170581
-2.57671
-2.654716
-2.751077
-2.8474374
-2.9254436
-2.9850955
-3.0631015
-3.2007596
-3.379715
-3.517373
-3.5724363
-3.586202
-3.6229107
-3.6825626
-3.72386
-3.714683
-3.700917
-3.7376258
-3.8202205
-3.8890495
-3.9028156
-3.8661065
-3.7926888
-3.7651572
-3.870695
-4.0634165
-4.210252
-4.2469606
-4.242372
-4.279081
-4.357087
-4.4305043
-4.453448
-4.425916
-4.3662643
-4.3203783
-4.334144
-4.4121504
-4.5130997
-4.60946
-4.6828775
-4.7654724
-4.875599
-4.990314
-5.06832
-5.118795
-5.178447
-5.2472754
-5.3161044
-5.3941107
-5.4904714
-5.6143637
-5.6831927
-5.5684776
-5.334459
-5.224333
-5.389522
-5.6786036
-5.765787
-5.4399967
-4.8572445
-4.3846188
-4.393796
-4.916896
-5.481294
-5.6327176
-5.5134144
-5.6327176
-6.082401
-6.527495
-6.7477474
-6.867051
-7.0597725
-7.2387276
-7.1377788
-6.655976
-6.045692
-5.6740155
-5.6189523
-5.6740155
-5.660249
-5.5960093
-5.660249
-5.940154
-6.3347735
-6.655976
-6.8211656
-6.9175262
-7.0230637
-7.10107
-7.105659
-7.0597725
-6.9496465
-6.802811
-6.73857
-6.7936335
-6.8211656
-6.678919
-6.4357233
-6.2888875
-6.311831
-6.4036026
-6.4357233
-6.4173684
-6.4265456
-6.4724317
-6.5412607
-6.5871468
-6.5871468
-6.605501
-6.6926847
-6.7431593
-6.678919
-6.5687923
-6.550438
-6.7156277
-7.055184
-7.371797
-7.380975
-7.078127
-6.8486967
-6.958823
-7.2708483
-7.5002775
-7.49569
-7.321323
-7.1744876
-7.1607223
-7.229551
-7.344266
-7.468158
-7.569107
-7.665468
-7.7710056
-7.7985373
-7.734297
-7.6884103
-7.72512
-7.8031254
-7.7801833
-7.5966387
-7.4406266
-7.454392
-7.5645185
-7.633347
-7.6012273
-7.5278096
-7.5002775
-7.518633
-7.5645185
-7.582873
-7.550753
-7.4773355
-7.3763857
-7.293792
-7.229551
-7.1882534
-7.1836643
-7.206608
-7.2111964
-7.1974306
-7.1790767
-7.1469555
-7.0873046
-7.013886
-6.954235
-6.958823
-6.995532
-6.958823
-6.8349314
-6.6972733
-6.623855
-6.623855
-6.651387
-6.678919
-6.701862
-6.7569246
-6.862463
-6.954235
-6.9358807
-6.83952
-6.7569246
-6.7202163
-6.7064505
-6.6926847
-6.6605644
-6.619267
-6.5779696
-6.550438
-6.527495
-6.5229063
-6.527495
-6.513729
-6.467843
-6.4036026
-6.3393626
-6.321008
-6.3393626
-6.376071
-6.408191
-6.3806596
-6.275122
-6.068635
-5.807085
-5.6051865
-5.5547113
-5.6051865
-5.6281295
-5.5730658
-5.4629397
-5.3252816
-5.178447
-5.031611
-4.884776
-4.733352
-4.6048717
-4.5268655
-4.467213
-4.3892074
-4.2607265
-4.100126
-3.92117
-3.7284486
-3.5586703
-3.434778
-3.310886
-3.1227534
-2.8428488
-2.5216467
-2.2004447
-1.9159517
-1.6819332
-1.4800347
-1.2919021
-1.131301
-0.993643
-0.8513964
-0.6999726
-0.5760804
-0.51184
-0.5164286
-0.58525753
-0.68620676
-0.810099
-0.9615228
-1.1634213
-1.4479145
-1.7874708
-2.0903184
-2.2830396
-2.393166
-2.4895267
-2.5812986
-2.6409504
-2.6960137
-2.7923741
-2.9162664
-3.03557
-3.104399
-3.0631015
-2.9025004
-2.6730704
-2.4344633
-2.2509193
-2.1545587
-2.1775017
-2.3381028
-2.6088302
-2.9254436
-3.2007596
-3.3705378
-3.4256008
-3.4301896
-3.4393668
-3.4577212
-3.46231
-3.4301896
-3.3246517
-3.1686394
-3.0493357
-3.0172155
-3.044747
-3.0906332
-3.1548736
-3.2558227
-3.3384178
-3.320063
-3.2374685
-3.1869938
-3.2053483
-3.2604113
-3.3062973
-3.3384178
-3.2925315
-3.1456964
-2.9713297
-2.7969627
-2.6593046
-2.5904758
-2.5812986
-2.6363618
-2.6868362
-2.6271846
-2.4115202
-2.11785
-1.8975973
-1.8012366
-1.7691164
-1.7645278
-1.8104138
-1.8884201
-1.9664263
-1.9756035
-1.8792429
-1.7140533
-1.5672181
-1.4800347
-1.4112056
-1.3331994
-1.2506046
-1.1680099
-1.1175352
-1.1175352
-1.1175352
-1.108358
-1.131301
-1.1588327
-1.131301
-1.0349404
-0.93857986
-0.88810515
-0.878928
-0.8743394
-0.8468078
-0.79633313
-0.73668134
-0.67702955
-0.603612
-0.5026628
-0.40630215
-0.3237074
-0.259467
-0.20899239
-0.17687218
-0.14016338
-0.04839138
0.11220962
0.28198785
0.41046864
0.47929764
0.49765205
0.47929764
0.43800026
0.37834847
0.29575366
0.18562724
0.06632362
-0.08510018
-0.29617578
-0.5256058
-0.6632638
-0.718327
-0.76421297
-0.8651622
-1.0074089
-1.1771871
-1.4020284
-1.6635786
-1.9159517
-2.1316159
-2.3105712
-2.4665835
-2.6042416
-2.7006023
-2.760254
-2.8382602
-2.9483867
-3.0539243
-3.1411078
-3.2833543
-3.49443
-3.7192714
-3.9119928
-4.0909486
-4.2836695
-4.4855676
-4.664523
-4.80677
-4.9352503
-5.0499654
-5.1509147
-5.242687
-5.3528132
-5.4767056
-5.6373067
-5.811673
-5.9814515
-6.1191096
-6.2338247
-6.3577166
-6.504552
-6.665153
-6.8486967
-7.0230637
-7.156133
-7.280025
-7.454392
-7.665468
-7.835246
-7.931607
-7.9774923
-8.0279665
-8.092208
-8.179391
-8.330814
-8.610719
-8.973219
-9.280655
-9.45961
-9.56056
-9.68904
-9.877173
-10.074483
-10.198376
-10.212141
-10.157078
-10.111192
-10.175432
-10.386508
-10.712298
-11.074798
-11.423531
-11.772265
-12.153118
-12.556915
-12.946946
-13.291092
-13.584763
-13.823369
-14.029857
-14.222578
-14.41071
-14.5942545
-14.77321
-14.942987
-15.103588
-15.268779
-15.456911
-15.686341
-15.929537
-16.149788
-16.337921
-16.530642
-16.746305
-16.975737
-17.205166
-17.397888
-17.544724
-17.705324
-17.948519
-18.265133
-18.595512
-18.912127
-19.22415
-19.536175
-19.839024
-20.118927
-20.37589
-20.628262
-20.885223
-21.151363
-21.417501
-21.679052
-21.926836
-22.1425
-22.316868
-22.477468
-22.624304
-22.729841
-22.853733
-23.055632
-23.308004
-23.546612
-23.762276
-23.991705
-24.257845
-24.556103
-24.86354
-25.166388
-25.441704
-25.675722
-25.859266
-26.006102
-26.139172
-26.253885
-26.34107
-26.391544
-26.409899
-26.455784
-26.584265
-26.776987
-26.974297
-27.167017
-27.391857
-27.657999
-27.937902
-28.194864
-28.424292
-28.63996
-28.855623
-29.05293
-29.231888
-29.397078
-29.539326
-29.667805
-29.81464
-30.00736
-30.204672
-30.360683
-30.484575
-30.608467
-30.764479
-30.929668
-31.062738
-31.1591
-31.250872
-31.347233
-31.439003
-31.521599
-31.61337
-31.7235
-31.84739
-31.957514
-32.04929
-32.118114
-32.164005
-32.186943
-32.159416
-32.090588
-32.02176
-31.97587
-31.952927
-31.939163
-31.929985
-31.929985
-31.94834
-31.962103
-31.934574
-31.879509
-31.833624
-31.801502
-31.769384
-31.732674
-31.691378
-31.650082
-31.61337
-31.58125
-31.58125
-31.608782
-31.640903
-31.650082
-31.636314
-31.61337
-31.572075
-31.498657
-31.402296
-31.287579
-31.140743
-30.984732
-30.865429
-30.792011
-30.714005
-30.590115
-30.43869
-30.282679
-30.149609
-30.04407
-29.952297
-29.832994
-29.699923
-29.543913
-29.378723
-29.222712
-29.089642
-28.942806
-28.754673
-28.557364
-28.392174
-28.268282
-28.144388
-27.970024
-27.768124
-27.575403
-27.396446
-27.226667
-27.038536
-26.841227
-26.643917
-26.460373
-26.276829
-26.084106
-25.886799
-25.666546
-25.41876
-25.157211
-24.904839
-24.689175
-24.491863
-24.285376
-24.055946
-23.831104
-23.62003
-23.41813
-23.229998
-23.046453
-22.849146
-22.63807
-22.408638
-22.156265
-21.899305
-21.660696
-21.42209
-21.178894
-20.944876
-20.729212
-20.5319
-20.339182
-20.14646
-19.94915
-19.742662
-19.526999
-19.302156
-19.086493
-18.875418
-18.655163
-18.425735
-18.196304
-17.976051
-17.78792
-17.645672
-17.535545
-17.41624
-17.283173
-17.154692
-17.053743
-16.984913
-16.92985
-16.874788
-16.80137
-16.695833
-16.562761
-16.411339
-16.24156
-16.035074
-15.787291
-15.521152
-15.277955
-15.062291
-14.864981
-14.704381
-14.626374
-14.64014
-14.713557
-14.809918
-14.910867
-15.020993
-15.121943
-15.190772
-15.2091255
-15.181595
-15.140297
-15.112766
-15.117354
-15.167829
-15.287132
-15.466087
-15.667986
-15.869885
-16.090137
-16.3471
-16.59947
-16.80137
-16.948206
-17.072098
-17.173046
-17.241875
-17.306114
-17.411654
-17.5539
-17.71909
-17.902634
-18.099943
-18.278898
-18.40738
-18.489975
-18.554214
-18.60469
-18.63681
-18.632221
-18.60469
-18.57257
-18.545036
-18.494564
-18.40738
-18.30643
-18.223835
-18.159595
-18.081589
-17.94393
-17.742033
-17.489658
-17.237286
-17.007856
-16.787603
-16.553585
-16.305801
-16.067192
-15.837766
-15.603746
-15.36055
-15.112766
-14.887924
-14.750265
-14.713557
-14.727324
-14.690615
-14.534602
-14.263874
-13.91973
-13.529698
-13.102959
-12.657866
-12.231125
-11.850271
-11.524481
-11.239987
-10.992203
-10.781128
-10.597583
-10.455337
-10.3635645
-10.303913
-10.235085
-10.143312
-10.01942
-9.867995
-9.684452
-9.477964
-9.257712
-9.028282
-8.798852
-8.592364
-8.404232
-8.229866
-8.069264
-7.9224296
-7.8077145
-7.7159424
-7.6241703
-7.5002775
-7.344266
-7.1790767
-7.013886
-6.8486967
-6.665153
-6.4540777
-6.220059
-5.9722743
-5.7244897
-5.472117
-5.2059784
-4.9490166
-4.710409
-4.4901567
-4.2744923
-4.0634165
-3.8661065
-3.6825626
-3.4852529
-3.2604113
-3.0172155
-2.7556655
-2.4895267
-2.209622
-1.9113631
-1.5947497
-1.2551934
-0.90187097
-0.5531374
-0.22734678
0.084678024
0.39211422
0.69955045
0.99780947
1.2868912
1.5713844
1.8650548
2.172491
2.484516
2.805718
3.1315086
3.4618878
3.7876782
4.104292
4.4025507
4.6962214
4.985303
5.2743845
5.558878
5.829605
6.0911555
6.3527055
6.6188445
6.880395
7.105236
7.316312
7.5457416
7.793526
8.022956
8.229444
8.43593
8.63324
8.821372
8.991151
9.1517515
9.32153
9.528017
9.771213
10.000643
10.193364
10.33561
10.441149
10.528332
10.624692
10.748585
10.881655
11.028489
11.166147
11.303805
11.432286
11.569944
11.725957
11.886558
12.033393
12.161873
12.276588
12.386715
12.487664
12.570258
12.643677
12.721683
12.818043
12.928169
13.033708
13.139245
13.253961
13.382441
13.497157
13.593516
13.662346
13.717409
13.7770605
13.855067
13.960605
14.107439
14.277219
14.456174
14.603008
14.694781
14.73149
14.736079
14.73149
14.726901
14.736079
14.76361
14.837028
14.9655075
15.080222
15.167406
15.263766
15.387659
15.525316
15.630856
15.685918
15.699684
15.690507
15.681329
15.690507
15.731804
15.796044
15.860286
15.919937
15.9795885
16.034653
16.07595
16.103481
16.131014
16.163134
16.190666
16.209019
16.222786
16.236551
16.264084
16.287025
16.309969
16.332912
16.365032
16.397152
16.429272
16.456804
16.484335
16.507278
16.530222
16.557753
16.589874
16.617405
16.63576
16.649527
16.672468
16.699999
16.736708
16.778006
16.823893
16.86978
16.915663
16.95696
16.998259
17.02579
17.048733
17.071676
17.099209
17.131329
17.15886
17.19098
17.227688
17.273575
17.32405
17.374523
17.42041
17.466297
17.503006
17.525948
17.544302
17.571835
17.608543
17.654428
17.700314
17.741611
17.77832
17.81503
17.860916
17.906801
17.952688
17.998575
18.035284
18.067404
18.104113
18.149998
18.205061
18.264711
18.310598
18.351896
18.40237
18.448257
18.489553
18.530851
18.562973
18.599682
18.645565
18.70063
18.751102
18.801579
18.856642
18.911705
18.96218
19.008066
19.044775
19.072306
19.099838
19.127369
19.164078
19.1962
19.22373
19.242085
19.260439
19.28797
19.315502
19.338446
19.361387
19.379744
19.398096
19.402685
19.398096
19.38433
19.379744
19.388918
19.388918
19.379744
19.365976
19.365976
19.379744
19.398096
19.425629
19.462337
19.499046
19.535755
19.544931
19.531166
19.494457
19.448572
19.402685
19.361387
19.324678
19.292559
19.260439
19.246672
19.260439
19.292559
19.333857
19.365976
19.388918
19.402685
19.38433
19.324678
19.22832
19.145723
19.118193
19.122782
19.109015
19.05854
19.003477
18.96218
18.957592
18.971357
18.980534
18.971357
18.96218
18.948414
18.920883
18.874996
18.82911
18.7924
18.76487
18.751102
18.76028
18.774048
18.79699
18.815346
18.82911
18.833698
18.819933
18.7924
18.76487
18.751102
18.746515
18.746515
18.73275
18.70522
18.66851
18.63639
18.618034
18.608856
18.608856
18.604269
18.581326
18.553795
18.521675
18.503319
18.503319
18.521675
18.530851
18.526262
18.498732
18.457434
18.411549
18.379427
18.37025
18.37484
18.37484
18.356485
18.324364
18.30142
18.287655
18.278479
18.264711
18.246359
18.218826
18.186707
18.159174
18.140821
18.122465
18.104113
18.07658
18.058226
18.039871
18.021517
17.993986
17.957277
17.91139
17.860916
17.819618
17.77832
17.7462
17.723257
17.704903
17.700314
17.704903
17.709492
17.691137
17.631485
17.553478
17.521358
17.535126
17.535126
17.512182
17.48006
17.457119
17.44794
17.434177
17.411232
17.38829
17.365347
17.346992
17.319462
17.287342
17.268986
17.264397
17.264397
17.264397
17.246044
17.209335
17.177214
17.149683
17.12215
17.09003
17.05791
17.030378
17.016613
17.012026
17.012026
16.99367
16.96155
16.92943
16.915663
16.911076
16.906487
16.878954
16.828482
16.782595
16.755064
16.736708
16.727531
16.727531
16.722944
16.722944
16.718355
16.709177
16.686235
16.649527
16.60364
16.562342
16.534811
16.516457
16.507278
16.498102
16.488924
16.47057
16.43845
16.397152
16.342089
16.291615
16.259495
16.241138
16.218197
16.186077
16.16772
16.16772
16.158546
16.126425
16.07595
16.039242
16.016298
15.984178
15.94288
15.8924055
15.846519
15.8144
15.786868
15.7593355
15.736393
15.708862
15.681329
15.644621
15.607912
15.571203
15.539083
15.511552
15.474843
15.433545
15.38307
15.341773
15.305064
15.277533
15.259179
15.236236
15.22247
15.208704
15.181172
15.139875
15.0985775
15.080222
15.066458
15.029749
14.983863
14.947154
14.919622
14.905856
14.89209
14.864559
14.823261
14.7911415
14.76361
14.740666
14.722313
14.6993685
14.676426
14.648895
14.63054
14.612186
14.589242
14.566299
14.561711
14.557122
14.5250025
14.488294
14.465351
14.451585
14.442407
14.428642
14.40111
14.373578
14.341458
14.318516
14.3047495
14.290983
14.277219
14.263453
14.249685
14.24051
14.235921
14.222155
14.194623
14.167092
14.153326
14.153326
14.148737
14.144148
14.1303835
14.121206
14.112028
14.107439
14.098264
14.084497
14.07073
14.061553
14.052377
14.034022
14.015668
14.01108
14.01108
14.001902
13.983548
13.965193
13.965193
13.965193
13.956016
13.942251
13.928484
13.923896
13.923896
13.923896
13.923896
13.923896
13.923896
13.923896
13.923896
13.928484
13.946839
13.965193
13.988135
13.9973135
13.992724
13.983548
13.978959
13.974371
13.978959
13.978959
13.983548
13.988135
13.992724
14.01108
14.024844
14.03861
14.0432
14.0432
14.052377
14.066142
14.075319
14.075319
14.084497
14.093675
14.107439
14.121206
14.1303835
14.13956
14.144148
14.148737
14.157914
14.176269
14.199212
14.212976
14.217566
14.231332
14.258863
14.290983
14.318516
14.327692
14.336869
14.359814
14.3965225
14.433231
14.451585
14.460762
14.465351
14.46994
14.46994
14.465351
14.465351
14.4791155
14.506649
14.53418
14.561711
14.589242
14.625951
14.658072
14.676426
14.685604
14.6993685
14.713135
14.722313
14.708546
14.690192
14.685604
14.713135
14.7452545
14.772788
14.781963
14.7911415
14.809496
14.837028
14.855381
14.864559
14.864559
14.882914
14.905856
14.92421
14.928799
14.933388
14.942565
14.956331
14.96092
14.970097
14.979274
14.99304
14.997629
14.997629
15.002216
15.006805
15.006805
15.002216
15.006805
15.02516
15.057281
15.080222
15.084811
15.0894
15.0894
15.0894
15.0894
15.093989
15.107756
15.130697
15.15364
15.167406
15.181172
15.194938
15.199527
15.194938
15.190349
15.185761
15.190349
15.199527
15.204115
15.208704
15.217881
15.245413
15.2729435
15.291299
15.291299
15.291299
15.295888
15.314241
15.332597
15.332597
15.328008
15.337184
15.364717
15.387659
15.392248
15.392248
15.396836
15.415191
15.438134
15.461077
15.479432
15.497786
15.529905
15.566614
15.607912
15.635445
15.653798
15.672153
15.695096
15.722627
15.750158
15.773102
15.791455
15.8144
15.84193
15.869462
15.906171
15.938291
15.961234
15.993354
16.039242
16.085129
16.121838
16.149368
16.17231
16.199842
16.231964
16.268673
16.30538
16.337502
16.365032
16.397152
16.429272
16.447626
16.46598
16.479748
16.498102
16.525633
16.553165
16.585285
16.621994
16.649527
16.672468
16.695412
16.73212
16.768827
16.796362
16.823893
16.842245
16.851423
16.856012
16.860601
16.86978
16.89731
16.92943
16.96155
16.98908
17.007437
17.030378
17.044146
17.05791
17.071676
17.085442
17.103796
17.12215
17.140505
17.163448
17.181803
17.200157
17.213923
17.227688
17.236866
17.246044
17.250631
17.246044
17.25522
17.282753
17.278164
17.232277
17.209335
17.241455
17.282753
17.296518
17.296518
17.305695
17.319462
17.319462
17.314873
17.310284
17.310284
17.310284
17.310284
17.305695
17.296518
17.282753
17.278164
17.278164
17.278164
17.278164
17.273575
17.278164
17.296518
17.310284
17.314873
17.301105
17.296518
17.296518
17.301105
17.301105
17.29193
17.287342
17.282753
17.278164
17.268986
17.25981
17.25981
17.268986
17.282753
17.287342
17.282753
17.278164
17.282753
17.296518
17.301105
17.296518
17.29193
17.287342
17.29193
17.301105
17.301105
17.29193
17.287342
17.287342
17.282753
17.278164
17.268986
17.25981
17.25981
17.268986
17.273575
17.268986
17.264397
17.264397
17.25981
17.25522
17.250631
17.246044
17.241455
17.236866
17.232277
17.2231
17.218512
17.213923
17.204746
17.19098
17.181803
17.168037
17.15886
17.154272
17.154272
17.154272
17.149683
17.135918
17.12674
17.12215
17.117563
17.103796
17.09462
17.09003
17.080854
17.067087
17.048733
17.039557
17.02579
17.012026
16.998259
16.984493
16.975317
16.96155
16.947784
16.92943
16.911076
16.892721
16.86519
16.83307
16.819304
16.83307
16.846834
16.837658
16.814714
16.791773
16.773417
16.759653
16.745886
16.727531
16.699999
16.677057
16.66788
16.658703
16.649527
16.63576
16.617405
16.608229
16.59905
16.585285
16.56693
16.539398
16.511868
16.493513
16.479748
16.47057
16.461393
16.447626
16.429272
16.415506
16.401741
16.387974
16.365032
16.342089
16.319145
16.291615
16.264084
16.241138
16.231964
16.222786
16.209019
16.195255
16.181488
16.16772
16.158546
16.135601
16.098892
16.071362
16.057596
16.053007
16.04383
16.030064
16.016298
15.993354
15.974999
15.956645
15.938291
15.929114
15.910759
15.8924055
15.869462
15.84193
15.8144
15.796044
15.78228
15.768513
15.750158
15.727216
15.708862
15.695096
15.681329
15.667564
15.649209
15.635445
15.621678
15.603323
15.58038
15.557438
15.529905
15.502374
15.474843
15.451899
15.419779
15.392248
15.355539
15.328008
15.305064
15.286711
15.263766
15.231647
15.199527
15.176584
15.158229
15.139875
15.12152
15.0894
15.048102
15.006805
14.979274
14.956331
14.933388
14.905856
14.878325
14.850792
14.823261
14.79573
14.759021
14.73149
14.708546
14.685604
14.648895
14.612186
14.584655
14.566299
14.547946
14.529591
14.506649
14.4791155
14.456174
14.428642
14.40111
14.378167
14.350636
14.327692
14.30016
14.27263
14.24051
14.212976
14.190035
14.167092
14.134973
14.098264
14.061553
14.03861
14.015668
13.988135
13.960605
13.937662
13.928484
13.914718
13.882598
13.832125
13.790827
13.763294
13.758707
13.767883
13.744941
13.685289
13.616459
13.570575
13.54763
13.520099
13.487979
13.45127
13.41915
13.391619
13.368675
13.3365555
13.299847
13.258549
13.217252
13.171365
13.12548
13.075006
13.033708
13.001587
12.964878
12.932758
12.8960495
12.859341
12.818043
12.785923
12.753803
12.73086
12.707916
12.671208
12.625322
12.574847
12.528961
12.492253
12.455544
12.4096575
12.359183
12.317885
12.285766
12.244469
12.193994
12.134342
12.088455
12.04257
12.001272
11.955386
11.909501
11.859025
11.808551
11.758077
11.707602
11.661716
11.615829
11.560766
11.510292
11.464406
11.41852
11.368046
11.317571
11.276273
11.234977
11.18909
11.134027
11.065198
11.0009575
10.945894
10.900009
10.854122
10.803648
10.748585
10.684344
10.620104
10.565041
10.509977
10.459503
10.409028
10.363142
10.312668
10.2530155
10.188775
10.115357
10.046529
9.9777
9.918048
9.862985
9.807921
9.752858
9.688618
9.619789
9.560137
9.514251
9.4591875
9.399536
9.335296
9.275643
9.215992
9.160929
9.0921
9.014093
8.940676
8.871847
8.821372
8.775487
8.720424
8.656183
8.591943
8.53229
8.472639
8.417576
8.353335
8.293683
8.224854
8.156026
8.087196
8.027545
7.9633045
7.8944755
7.825646
7.7568173
7.6833997
7.6191587
7.554919
7.4815016
7.4034953
7.3346663
7.279603
7.229128
7.164888
7.0868816
7.0134645
6.944635
6.875806
6.8069773
6.7427363
6.6876736
6.6280217
6.5637813
6.5041294
6.453655
6.3985915
6.334351
6.260934
6.187516
6.118687
6.049858
5.971852
5.8938456
5.8204284
5.756188
5.687359
5.6277065
5.5772324
5.5313463
5.476283
5.4028654
5.3248596
5.2514415
5.187201
5.141315
5.109195
5.077075
5.0266
4.9531827
4.870588
4.7925816
4.719164
4.6411576
4.5585628
4.466791
4.3704305
4.2786584
4.200652
4.131823
4.072171
4.030874
3.984988
3.929925
3.8565073
3.7830899
3.7142608
3.6500204
3.58578
3.526128
3.4618878
3.3976474
3.3379955
3.2783437
3.2141035
3.1590402
3.103977
3.058091
3.0030277
2.943376
2.8883128
2.8240724
2.7506547
2.6726487
2.6038196
2.530402
2.4569845
2.3927438
2.3422694
2.300972
2.2642632
2.2183774
2.1587253
2.0807192
1.988947
1.8925865
1.8054031
1.7182196
1.6402135
1.5713844
1.5209098
1.4933782
1.4704353
1.4337264
1.3878404
1.3419545
1.3052455
1.2593596
1.2226509
1.2868912
1.5163212
1.759517
1.7411625
1.3465431
0.7270821
0.13515262
-0.24111257
-0.397125
-0.42924517
-0.4521882
-0.47971982
-0.4613654
-0.3237074
-0.06674578
0.22233601
0.4242344
0.49765205
0.46094322
0.34163964
0.17645004
-0.020859778
-0.23193538
-0.4521882
-0.6632638
-0.83304197
-0.9661114
-1.0716493
-1.1680099
-1.2506046
-1.3148451
-1.3423766
-1.337788
-1.3240223
-1.3056679
-1.3010793
-1.3056679
-1.3148451
-1.3331994
-1.3744969
-1.4433259
-1.5350978
-1.6452242
-1.7691164
-1.9067745
-2.0536096
-2.2004447
-2.3426914
-2.4574063
-2.5400012
-2.5904758
-2.599653
-2.5858872
-2.5721214
-2.5858872
-2.6180074
-2.6730704
-2.7327225
-2.7923741
-2.8657918
-2.9392095
-3.0080383
-3.0768673
-3.1869938
-3.3292403
-3.4806643
-3.6045563
-3.700917
-3.769746
-3.8202205
-3.852341
-3.875284
-3.8936384
-3.92117
-3.9578788
-4.012942
-4.0863595
-4.18272
-4.288258
-4.3983846
-4.499334
-4.5956945
-4.678289
-4.7517066
-4.80677
-4.861833
-4.9031305
-4.930662
-4.9490166
-4.976548
-5.0362
-5.123383
-5.224333
-5.3252816
-5.426231
-5.531769
-5.6327176
-5.738256
-5.8300276
-5.9034452
-5.9493313
-5.976863
-5.9952173
-6.0273376
-6.045692
-6.0502806
-6.054869
-6.1099324
-6.2338247
-6.389837
-6.536672
-6.6376214
-6.701862
-6.7477474
-6.8073993
-6.894583
-6.986355
-7.068949
-7.1240134
-7.1607223
-7.2020187
-7.2708483
-7.3534427
-7.4406266
-7.523221
-7.610405
-7.683822
-7.7297077
-7.75724
-7.784771
-7.826069
-7.8811316
-7.931607
-7.963727
-7.991258
-8.041733
-8.142682
-8.275751
-8.408821
-8.50977
-8.574011
-8.619897
-8.661194
-8.711669
-8.762143
-8.817206
-8.886036
-8.964041
-9.037459
-9.097111
-9.161351
-9.225593
-9.280655
-9.340306
-9.399959
-9.45961
-9.519262
-9.583502
-9.647743
-9.707395
-9.771635
-9.8358755
-9.913882
-9.9873
-10.060717
-10.129546
-10.198376
-10.258026
-10.303913
-10.354387
-10.418628
-10.492045
-10.565463
-10.611349
-10.634292
-10.657235
-10.712298
-10.799482
-10.877487
-10.932551
-10.983026
-11.042678
-11.116096
-11.198689
-11.276696
-11.345526
-11.391411
-11.42812
-11.4648285
-11.501537
-11.542835
-11.593309
-11.652961
-11.708024
-11.772265
-11.845682
-11.909923
-11.960398
-11.997107
-12.042992
-12.093467
-12.143942
-12.185239
-12.221948
-12.267834
-12.322897
-12.373372
-12.423846
-12.483498
-12.538561
-12.589036
-12.634922
-12.689985
-12.7450485
-12.800112
-12.850586
-12.882707
-12.910237
-12.951535
-13.002009
-13.057073
-13.102959
-13.1396675
-13.180965
-13.2268505
-13.2727375
-13.318623
-13.36451
-13.405807
-13.451693
-13.502168
-13.55723
-13.612294
-13.653591
-13.676534
-13.699478
-13.731598
-13.777482
-13.823369
-13.855489
-13.878433
-13.915141
-13.956439
-13.979382
-13.993148
-14.01609
-14.061976
-14.117039
-14.162926
-14.204223
-14.245521
-14.282229
-14.300583
-14.314349
-14.337293
-14.369413
-14.401533
-14.433653
-14.4611845
-14.484128
-14.502481
-14.530013
-14.566722
-14.598844
-14.626374
-14.644728
-14.667672
-14.704381
-14.74109
-14.7686205
-14.786976
-14.805329
-14.828272
-14.855804
-14.878747
-14.897102
-14.910867
-14.924633
-14.947576
-14.975107
-15.00264
-15.025582
-15.048526
-15.071468
-15.094411
-15.112766
-15.126531
-15.140297
-15.158652
-15.172418
-15.177006
-15.190772
-15.2091255
-15.236659
-15.2550125
-15.268779
-15.282543
-15.305488
-15.333018
-15.342196
-15.342196
-15.346785
-15.355961
-15.374316
-15.388081
-15.39267
-15.397259
-15.406436
-15.411025
-15.420202
-15.438556
-15.452323
-15.466087
-15.470676
-15.466087
-15.466087
-15.470676
-15.475265
-15.475265
-15.475265
-15.470676
-15.475265
-15.479854
-15.484443
-15.489031
-15.489031
-15.479854
-15.470676
-15.470676
-15.475265
-15.484443
-15.498209
-15.49362
-15.475265
-15.4615
-15.438556
-15.420202
-15.406436
-15.397259
-15.406436
-15.443145
-15.484443
-15.507385
-15.498209
-15.475265
-15.456911
-15.443145
-15.433968
-15.406436
-15.374316
-15.351372
-15.346785
-15.355961
-15.369727
-15.383493
-15.39267
-15.397259
-15.401848
-15.397259
-15.383493
-15.36055
-15.333018
-15.296309
-15.273368
-15.26419
-15.259601
-15.26419
-15.26419
-15.268779
-15.273368
-15.273368
-15.273368
-15.26419
-15.245834
-15.218304
-15.195361
-15.172418
-15.149475
-15.135709
-15.121943
-15.112766
-15.103588
-15.108177
-15.126531
-15.140297
-15.140297
-15.121943
-15.089822
-15.062291
-15.0347595
-15.007229
-14.979695
-14.961342
-14.956754
-14.956754
-14.961342
-14.956754
-14.942987
-14.924633
-14.906279
-14.883336
-14.860394
-14.837449
-14.823685
-14.805329
-14.786976
-14.77321
-14.754854
-14.736501
-14.70897
-14.681437
-14.658494
-14.635552
-14.617197
-14.598844
-14.571311
-14.548368
-14.525424
-14.507071
-14.47954
-14.452006
-14.438242
-14.429064
-14.4152975
-14.392356
-14.369413
-14.346469
-14.328115
-14.305172
-14.27764
-14.245521
-14.213401
-14.195045
-14.18128
-14.172103
-14.162926
-14.14916
-14.121628
-14.094096
-14.052799
-14.011501
-13.9747925
-13.956439
-13.961028
-13.970203
-13.965615
-13.947262
-13.91973
-13.887609
-13.8463125
-13.8004265
-13.75454
-13.72242
-13.6903
-13.6673565
-13.639825
-13.621471
-13.603116
-13.58935
-13.584763
-13.570996
-13.548054
-13.52511
-13.506756
-13.488401
-13.470047
-13.4471035
-13.428749
-13.428749
-13.437926
-13.437926
-13.433338
-13.414984
-13.39204
-13.369098
-13.346155
-13.314034
-13.277326
-13.254383
-13.249794
-13.249794
-13.240617
-13.222262
-13.194731
-13.176376
-13.171788
-13.185554
-13.190143
-13.171788
-13.135079
-13.107548
-13.084604
-13.070839
-13.057073
-13.047896
-13.043307
-13.038718
-13.034129
-13.020364
-13.002009
-12.983655
-12.965301
-12.942358
-12.928592
-12.905649
-12.86894
-12.8322315
-12.795523
-12.772579
-12.749637
-12.731282
-12.722105
-12.726694
-12.740459
-12.73587
-12.717516
-12.699162
-12.667042
-12.616568
-12.556915
-12.511029
-12.4789095
-12.4789095
-12.497264
-12.515618
-12.529384
-12.515618
-12.460555
-12.396314
-12.373372
-12.387137
-12.396314
-12.364194
-12.309131
-12.263246
-12.244891
-12.244891
-12.244891
-12.235713
-12.221948
-12.199005
-12.166884
-12.120998
-12.088879
-12.098055
-12.130176
-12.153118
-12.139353
-12.093467
-12.038404
-11.997107
-11.987929
-11.987929
-11.978752
-11.942043
-11.877803
-11.813562
-11.763087
-11.7309675
-11.708024
-11.68967
-11.671315
-11.65755
-11.6437845
-11.620841
-11.5978985
-11.570367
-11.547423
-11.524481
-11.496948
-11.469418
-11.446474
-11.423531
-11.405176
-11.391411
-11.3776455
-11.36388
-11.350114
-11.32717
-11.290462
-11.249165
-11.226222
-11.217044
-11.212456
-11.189513
-11.152804
-11.125272
-11.097741
-11.083975
-11.079387
-11.074798
-11.061032
-11.0335
-11.00138
-10.96926
-10.941729
-10.923374
-10.90502
-10.882076
-10.854545
-10.822424
-10.799482
-10.781128
-10.767362
-10.753595
-10.730653
-10.70771
-10.684767
-10.661823
-10.638881
-10.620526
-10.606761
-10.5838175
-10.556286
-10.514989
-10.487456
-10.473691
-10.473691
-10.473691
-10.459926
-10.441571
-10.423217
-10.404862
-10.391096
-10.377331
-10.3635645
-10.349799
-10.340622
-10.336033
-10.322268
-10.299324
-10.285559
-10.276381
-10.271792
-10.258026
-10.239672
-10.230495
-10.225906
-10.221317
-10.212141
-10.198376
-10.189198
-10.175432
-10.161667
-10.138723
-10.11578
-10.097425
-10.102015
-10.129546
-10.166255
-10.207552
-10.230495
-10.198376
-10.106604
-10.028597
-10.014831
-10.042362
-10.042362
-9.996476
-9.932237
-9.895528
-9.890939
-9.88635
-9.881762
-9.872584
-9.863407
-9.85423
-9.831286
-9.799167
-9.776224
-9.75787
-9.734926
-9.702806
-9.666098
-9.647743
-9.647743
-9.643154
-9.633978
-9.629389
-9.633978
-9.643154
-9.643154
-9.633978
-9.620211
-9.606445
-9.597269
-9.59268
-9.59268
-9.601856
-9.59268
-9.574326
-9.551382
-9.5284395
-9.500908
-9.468788
-9.450434
-9.441256
-9.445845
-9.445845
-9.441256
-9.432079
-9.432079
-9.432079
-9.432079
-9.436667
-9.445845
-9.441256
-9.422901
-9.404548
-9.390781
-9.386193
-9.377015
-9.367839
-9.358661
-9.344895
-9.326541
-9.299009
-9.276067
-9.266889
-9.266889
-9.2623005
-9.253123
-9.243947
-9.234769
-9.225593
-9.216414
-9.216414
-9.211825
-9.211825
-9.207237
-9.202649
-9.19806
-9.193471
-9.188883
-9.1751175
-9.156763
-9.142997
-9.13382
-9.129231
-9.129231
-9.129231
-9.13382
-9.13382
-9.138409
-9.142997
-9.147586
-9.147586
-9.142997
-9.142997
-9.138409
-9.13382
-9.124642
-9.120054
-9.115465
-9.115465
-9.115465
-9.115465
-9.120054
-9.110877
-9.1017
-9.092523
-9.083345
-9.083345
-9.092523
-9.1017
-9.106288
-9.097111
-9.078756
-9.069579
-9.069579
-9.074168
-9.069579
-9.060402
-9.055814
-9.0420475
-9.023693
-9.009928
-8.996162
-8.991573
-8.996162
-9.000751
-9.000751
-9.000751
-8.996162
-8.991573
-8.991573
-8.991573
-8.986984
-8.986984
-8.986984
-8.991573
-9.000751
-9.000751
-8.991573
-8.982395
-8.977808
-8.977808
-8.977808
-8.973219
-8.959454
-8.950275
-8.93651
-8.918156
-8.908978
-8.918156
-8.950275
-8.982395
-9.009928
-9.028282
-9.037459
-9.03287
-9.023693
-9.023693
-9.028282
-9.019105
-8.977808
-8.922745
-8.876858
-8.863092
-8.881447
-8.899801
-8.918156
-8.931921
-8.945687
-8.9548645
-8.9548645
-8.945687
-8.931921
-8.90439
-8.87227
-8.844738
-8.835561
-8.844738
-8.849327
-8.849327
-8.844738
-8.844738
-8.853915
-8.858503
-8.863092
-8.863092
-8.8676815
-8.881447
-8.90439
-8.895212
-8.853915
-8.80344
-8.766732
-8.762143
-8.762143
-8.762143
-8.77132
-8.794264
-8.826384
-8.840149
-8.826384
-8.798852
-8.766732
-8.7392
-8.716257
-8.697903
-8.693315
-8.697903
-8.70708
-8.725434
-8.7392
-8.743789
-8.7346115
-8.711669
-8.693315
-8.684136
-8.679548
-8.661194
-8.638251
-8.619897
-8.619897
-8.629073
-8.629073
-8.624486
-8.619897
-8.619897
-8.619897
-8.615308
-8.601542
-8.587777
-8.574011
-8.560245
-8.551067
-8.546479
-8.546479
-8.54189
-8.537302
-8.54189
-8.551067
-8.555656
-8.546479
-8.532713
-8.5143585
-8.491416
-8.473062
-8.459295
-8.450118
-8.431764
-8.41341
-8.395056
-8.390467
-8.390467
-8.385878
-8.372112
-8.353758
-8.335403
-8.326226
-8.321638
-8.31246
-8.303284
-8.28034
-8.257397
-8.234454
-8.225277
-8.211512
-8.206923
-8.211512
-8.211512
-8.197745
-8.174803
-8.151859
-8.124328
-8.101384
-8.08303
-8.069264
-8.060087
-8.05091
-8.037145
-8.023378
-8.009612
-7.991258
-7.963727
-7.936195
-7.9178405
-7.899486
-7.8811316
-7.871955
-7.871955
-7.8673663
-7.849012
-7.8168917
-7.78936
-7.7710056
-7.752651
-7.7388854
-7.7159424
-7.697588
-7.6884103
-7.6792336
-7.660879
-7.633347
-7.605816
-7.582873
-7.5553417
-7.518633
-7.486512
-7.463569
-7.4406266
-7.4176836
-7.3901515
-7.371797
-7.3580313
-7.3396773
-7.307557
-7.2708483
-7.2387276
-7.2111964
-7.1836643
-7.156133
-7.13319
-7.110247
-7.0827155
-7.050595
-7.0230637
-6.995532
-6.9680004
-6.9358807
-6.90376
-6.876229
-6.844108
-6.8073993
-6.770691
-6.73857
-6.711039
-6.678919
-6.6467986
-6.6146784
-6.596324
-6.5779696
-6.5458493
-6.513729
-6.4861975
-6.458666
-6.421957
-6.385248
-6.34854
-6.321008
-6.2980647
-6.261356
-6.2246475
-6.201704
-6.1787615
-6.146641
-6.1099324
-6.077812
-6.0502806
-6.0273376
-5.9952173
-5.963097
-5.9217997
-5.885091
-5.848382
-5.8162622
-5.78873
-5.7611985
-5.7244897
-5.69237
-5.6648383
-5.641895
-5.609775
-5.5730658
-5.540946
-5.5134144
-5.481294
-5.449174
-5.4170537
-5.389522
-5.357402
-5.32987
-5.3023386
-5.274807
-5.2472754
-5.2105665
-5.178447
-5.146326
-5.118795
-5.086674
-5.0545545
-5.022434
-4.990314
-4.958194
-4.926073
-4.898542
-4.8664217
-4.8343015
-4.8021812
-4.7746496
-4.7471185
-4.7195864
-4.687466
-4.6507573
-4.618637
-4.5865173
-4.5589857
-4.5268655
-4.4901567
-4.4488587
-4.416739
-4.3892074
-4.357087
-4.324967
-4.2928467
-4.2607265
-4.228606
-4.196486
-4.164366
-4.1322455
-4.100126
-4.068005
-4.022119
-3.967056
-3.9165812
-3.8982267
-3.8890495
-3.861518
-3.8202205
-3.7743344
-3.7468028
-3.72386
-3.6963286
-3.6642082
-3.6229107
-3.5816135
-3.5449047
-3.5127842
-3.4852529
-3.4531329
-3.4164238
-3.3751264
-3.333829
-3.3017087
-3.274177
-3.251234
-3.2328799
-3.2007596
-3.1640508
-3.1227534
-3.0860445
-3.0539243
-3.0263927
-2.9942727
-2.9529753
-2.9116778
-2.8657918
-2.8153172
-2.7740197
-2.7556655
-2.7556655
-2.7464883
-2.7189567
-2.6822476
-2.6455388
-2.6134188
-2.5904758
-2.5675328
-2.5445898
-2.5216467
-2.4895267
-2.4574063
-2.425286
-2.393166
-2.3656344
-2.3381028
-2.3151598
-2.2968054
-2.278451
-2.2600965
-2.2417421
-2.2233877
-2.2004447
-2.1683245
-2.1362045
-2.1086729
-2.0765526
-2.0536096
-2.0306666
-2.0214894
-2.003135
-1.9801921
-1.9526604
-1.9205403
-1.9021859
-1.8884201
-1.8700657
-1.8517114
-1.8241795
-1.796648
-1.7782936
-1.7645278
-1.7461735
-1.7278191
-1.7094647
-1.6865218
-1.6681672
-1.6544014
-1.6406356
-1.6222813
-1.6039269
-1.5855725
-1.5672181
-1.5488636
-1.5259206
-1.5029777
-1.4754461
-1.4479145
-1.4249715
-1.4157943
-1.406617
-1.3974398
-1.3836741
-1.3653197
-1.3469652
-1.3148451
-1.2873135
-1.2643704
-1.2551934
-1.2551934
-1.2414274
-1.2184844
-1.2001301
-1.1863643
-1.1771871
-1.1588327
-1.1450669
-1.131301
-1.1175352
-1.1037694
-1.0808265
-1.0624721
-1.0532949
-1.0441177
-1.0303518
-1.0074089
-0.9890544
-0.9707
-0.9523456
-0.93857986
-0.9202253
-0.90187097
-0.878928
-0.8651622
-0.855985
-0.8422192
-0.82386476
-0.8009218
-0.7779788
-0.7504472
-0.7320928
-0.7229156
-0.7091498
-0.695384
-0.68161815
-0.67244095
-0.6586752
-0.6357322
-0.61737776
-0.603612
-0.58525753
-0.5669032
-0.5485488
-0.53019434
-0.51184
-0.49348563
-0.47971982
-0.4705426
-0.4613654
-0.4567768
-0.443011
-0.42006797
-0.3925364
-0.36959338
-0.35123897
-0.3328846
-0.3145302
-0.30076438
-0.28699857
-0.27323276
-0.259467
-0.24570118
-0.22734678
-0.20899239
-0.19063798
-0.18604939
-0.17687218
-0.15851778
-0.13098618
-0.11263178
-0.09886598
-0.08968878
-0.07133438
-0.04839138
-0.03462558
-0.03462558
-0.030036978
-0.016271178
0.011260428
0.029614821
0.043380626
0.043380626
0.052557826
0.08008942
0.10762103
0.13056403
0.13974123
0.14891842
0.16727282
0.17645004
0.17645004
0.17645004
0.18562724
0.19939302
0.21774743
0.23151325
0.24986763
0.26363343
0.27739924
0.28657645
0.29116505
0.3003422
0.3049308
0.31869662
0.32787383
0.34163964
0.35081685
0.359994
0.3737598
0.39670283
0.4242344
0.44258887
0.45176607
0.45635468
0.47012043
0.48847485
0.50682926
0.520595
0.5297722
0.5435381
0.55730385
0.57565826
0.5894241
0.6031899
0.61695564
0.63072145
0.63989866
0.65366447
0.6674303
0.68119603
0.69037324
0.69955045
0.70413905
0.70872766
0.71790487
0.7362592
0.7546137
0.76379085
0.76379085
0.76379085
0.77755666
0.7959111
0.8188541
0.84179705
0.8601514
0.8693286
0.8739172
0.8922717
0.91521466
0.9335691
0.9473348
0.95651203
0.96568924
0.97486645
0.98863226
0.99780947
1.0069866
1.0207524
1.0345182
1.048284
1.0620497
1.0804042
1.0987587
1.117113
1.1354674
1.1492332
1.1675876
1.1813533
1.1859419
1.1859419
1.1859419
1.1997077
1.2272395
1.254771
1.2685368
1.277714
1.2868912
1.3052455
1.3281887
1.3465431
1.3648974
1.3878404
1.4016062
1.415372
1.4291378
1.4429036
1.4658467
1.484201
1.5025554
1.5163212
1.5300871
1.5484414
1.5667958
1.5851502
1.6035045
1.621859
1.6448021
1.6631564
1.6769222
1.690688
1.713631
1.7365739
1.759517
1.7778714
1.8054031
1.8283461
1.851289
1.8696434
1.8834093
1.9063523
1.9247066
1.9384724
1.9614154
1.9843584
2.0118902
2.0348332
2.0531876
2.0669534
2.0807192
2.1036623
2.1311936
2.1541367
2.172491
2.2000227
2.2275546
2.2504973
2.2688518
2.2917948
2.323915
2.3606238
2.3835666
2.3927438
2.401921
2.4110982
2.4202754
2.4340415
2.4478073
2.475339
2.5028703
2.530402
2.553345
2.5808766
2.6175852
2.6497056
2.6772373
2.7001803
2.7231233
2.7414775
2.759832
2.7781863
2.7873635
2.8011293
2.805718
2.7965407
2.7781863
2.7735977
2.7965407
2.851604
2.920433
3.0030277
3.0993884
3.2003376
3.2829323
3.3379955
3.3563497
3.3471727
3.319641
3.2691665
3.2049263
3.1360972
3.0764456
3.0305593
3.012205
3.0305593
3.0856228
3.172806
3.2783437
3.3976474
3.5123625
3.6179004
3.691318
3.732615
3.732615
3.700495
3.6729636
3.6500204
3.631666
3.6087232
3.5995457
3.6041343
3.6362548
3.6867292
3.746381
3.7968554
3.8427417
3.884039
3.9115705
3.9253366
3.9253366
3.9253366
3.9253366
3.9345138
3.9436908
3.9620454
3.989577
4.026285
4.062994
4.104292
4.1364117
4.154766
4.1501775
4.1364117
4.1272345
4.122646
4.131823
4.1501775
4.1731205
4.2052407
4.246538
4.283247
4.3245444
4.3566647
4.3841963
4.3979616
4.411728
4.4254932
4.4300823
4.4300823
4.4300823
4.4346704
4.4392595
4.453025
4.480557
4.5126767
4.5402083
4.56774
4.5906835
4.609038
4.627392
4.6411576
4.6549234
4.6641006
4.6686893
4.677867
4.6962214
4.714576
4.728341
4.7329297
4.7375183
4.7375183
4.742107
4.7558727
4.7834044
4.8063474
4.8063474
4.7925816
4.787993
4.801759
4.8292904
4.8522334
4.8751764
4.8981194
4.9118853
4.925651
4.9348283
4.948594
4.9531827
4.9577713
4.96236
4.9577713
4.9577713
4.9669485
4.9807143
4.99448
5.0082455
5.0174227
5.0266
5.040366
5.0587206
5.077075
5.0908403
5.0954294
5.0954294
5.0954294
5.0954294
5.1000175
5.109195
5.1137834
5.1137834
5.1137834
5.1183724
5.1275496
5.136727
5.145904
5.150492
5.150492
5.150492
5.150492
5.150492
5.1550813
5.1642585
5.1734357
5.178024
5.178024
5.178024
5.178024
5.178024
5.1734357
5.1734357
5.178024
5.178024
5.178024
5.1734357
5.1734357
5.1734357
5.182613
5.19179
5.2009673
5.2055554
5.2009673
5.19179
5.19179
5.196378
5.196378
5.196378
5.19179
5.19179
5.19179
5.19179
5.187201
5.178024
5.178024
5.182613
5.182613
5.178024
5.1642585
5.1596694
5.1596694
5.1596694
5.1596694
5.1550813
5.1550813
5.150492
5.141315
5.1275496
5.1183724
5.1137834
5.1137834
5.1137834
5.1137834
5.1137834
5.1046066
5.1000175
5.1000175
5.1046066
5.1000175
5.0908403
5.086252
5.081663
5.081663
5.077075
5.072486
5.0633087
5.0587206
5.0541315
5.0449543
5.035777
5.035777
5.031189
5.0266
5.0128345
4.99448
4.985303
4.985303
4.99448
4.99448
4.9898915
4.971537
4.96236
4.9577713
4.9531827
4.9440055
4.9348283
4.925651
4.9210625
4.916474
4.9072967
4.893531
4.884353
4.8751764
4.8614106
4.8522334
4.847645
4.843056
4.8384676
4.8292904
4.8155246
4.810936
4.810936
4.810936
4.801759
4.787993
4.7788157
4.7696385
4.76505
4.7604613
4.7558727
4.7466955
4.7375183
4.728341
4.723753
4.714576
4.7099867
4.7008095
4.6962214
4.6916323
4.687044
4.682455
4.673278
4.659512
4.645746
4.636569
4.6319804
4.627392
4.622803
4.6182146
4.609038
4.5952716
4.5860944
4.5860944
4.5815063
4.572329
4.563152
4.5493855
4.5402083
4.526443
4.517266
4.5034995
4.494323
4.480557
4.4759684
4.4713798
4.457614
4.4392595
4.420905
4.416316
4.420905
4.4254932
4.4392595
4.4438477
4.4346704
4.420905
4.3979616
4.3704305
4.3383102
4.30619
4.2878356
4.2878356
4.297013
4.297013
4.292424
4.292424
4.297013
4.3016014
4.283247
4.246538
4.2098293
4.1822977
4.1639433
4.145589
4.1272345
4.104292
4.0905256
4.0905256
4.0905256
4.0859375
4.067583
4.0446396
4.026285
4.007931
3.9941652
3.9758108
3.9574564
3.9391022
3.9207478
3.9069822
3.8932161
3.8748617
3.8610961
3.84733
3.8335645
3.8152099
3.8014443
3.7830899
3.7601466
3.732615
3.7142608
3.700495
3.6867292
3.6729636
3.6591976
3.6408432
3.6224887
3.6087232
3.5995457
3.5903685
3.572014
3.5490713
3.5215397
3.4985964
3.480242
3.4618878
3.4435334
3.4297678
3.425179
3.4068246
3.3884702
3.3747041
3.3609385
3.3471727
3.3288183
3.301287
3.273755
3.2462234
3.227869
3.2095149
3.1911604
3.1773946
3.1590402
3.1406858
3.1223314
3.0993884
3.0764456
3.0535023
3.0305593
3.0076163
2.9800847
2.9525533
2.9250216
2.9020786
2.8791356
2.8561926
2.8332496
2.8148952
2.7919521
2.7735977
2.7552433
2.7231233
2.691003
2.66806
2.645117
2.6175852
2.5854652
2.553345
2.530402
2.507459
2.475339
2.4432187
2.4110982
2.3835666
2.3560352
2.3285036
2.300972
2.2734404
2.2413201
2.2092
2.1770797
2.1449594
2.1128395
2.0807192
2.0440104
2.0118902
1.9843584
1.9614154
1.9384724
1.9017637
1.8650548
1.8329347
1.8054031
1.7778714
1.7503397
1.7182196
1.6815108
1.6493907
1.6172704
1.5851502
1.5622072
1.5346757
1.507144
1.4704353
1.4337264
1.4016062
1.3648974
1.3327773
1.2960684
1.2685368
1.2364166
1.2042965
1.1721762
1.1354674
1.1079359
1.071227
1.0391068
1.0069866
0.97486645
0.9381577
0.9060375
0.8739172
0.84638566
0.8188541
0.78214526
0.74543643
0.70872766
0.67660743
0.64907587
0.61695564
0.5848354
0.54812664
0.51141787
0.47929764
0.44717747
0.40588003
0.36458266
0.31869662
0.28657645
0.25445622
0.22692461
0.19021583
0.15809563
0.13515262
0.11220962
0.09385523
0.06632362
0.03879203
0.0066718236
-0.016271178
-0.03462558
-0.05297998
-0.07592298
-0.103454575
-0.13098618
-0.15851778
-0.18604939
-0.21358098
-0.24111257
-0.27323276
-0.305353
-0.3328846
-0.36041617
-0.3879478
-0.41089076
-0.43383378
-0.4613654
-0.48430842
-0.5026628
-0.53019434
-0.55772597
-0.5760804
-0.5990234
-0.62655497
-0.6449094
-0.6632638
-0.68161815
-0.7045612
-0.7275042
-0.74585855
-0.7550358
-0.76421297
-0.7825674
-0.79633313
-0.810099
-0.82386476
-0.8422192
-0.8513964
-0.855985
-0.8651622
-0.878928
-0.89269376
-0.89728236
-0.90645957
-0.9110482
-0.9202253
-0.9248139
-0.92940253
-0.93399125
-0.9431684
-0.9431684
-0.9431684
-0.9431684
-0.93857986
-0.93399125
-0.93399125
-0.93399125
-0.93399125
-0.93857986
-0.93857986
-0.92940253
-0.9248139
-0.9202253
-0.9202253
-0.9110482
-0.90645957
-0.90187097
-0.90645957
-0.9110482
-0.9110482
-0.90645957
-0.89728236
-0.89269376
-0.89728236
-0.89728236
-0.89269376
-0.88810515
-0.8835166
-0.878928
-0.8651622
-0.855985
-0.8468078
-0.8422192
-0.82845336
-0.8146876
-0.8055104
-0.7917446
-0.7825674
-0.76421297
-0.7504472
-0.74126995
-0.7320928
-0.7229156
-0.7091498
-0.6999726
-0.69079536
-0.67702955
-0.6586752
-0.6403208
-0.62655497
-0.62655497
-0.61278915
-0.5990234
-0.5898462
-0.580669
-0.5714918
-0.55772597
-0.5439602
-0.53019434
-0.51184
-0.48889703
-0.465954
-0.4475996
-0.42924517
-0.40630215
-0.3833592
-0.36500478
-0.35123897
-0.3328846
-0.3099416
-0.28241
-0.2548784
-0.22275819
-0.19063798
-0.16310638
-0.14016338
-0.11722039
-0.08968878
-0.05756858
-0.030036978
-0.002505377
0.029614821
0.061735034
0.09844382
0.13515262
0.17645004
0.21315883
0.24986763
0.29116505
0.33705103
0.3691712
0.38293707
0.38752562
0.40129143
0.43800026
0.48847485
0.5435381
0.5894241
0.62613285
0.64907587
0.6628417
0.6720188
0.69496185
0.72249347
0.7546137
0.7867339
0.8188541
0.86474
0.9060375
0.9427463
0.97945505
1.0115752
1.0528727
1.0895814
1.1262902
1.1675876
1.1997077
1.2226509
1.2410052
1.2501824
1.2639482
1.2731254
1.2868912
1.3052455
1.3281887
1.3603088
1.3970176
1.4245492
1.4474922
1.4704353
1.4979668
1.5254985
1.5484414
1.5713844
1.6035045
1.6310363
1.6631564
1.690688
1.713631
1.7273967
1.7457511
1.7641056
1.7732828
1.7870486
1.8008145
1.8099917
1.8237575
1.8375233
1.8558776
1.874232
1.8879979
1.9017637
1.9155294
1.9338838
1.9476496
1.966004
1.9843584
1.9981242
2.0118902
2.0210674
2.0348332
2.0440104
2.0531876
2.0669534
2.0807192
2.0898964
2.0990736
2.1128395
2.1311936
2.1449594
2.1587253
2.1633139
2.1770797
2.195434
2.2137885
2.2183774
2.2183774
2.2275546
2.2459087
2.2642632
2.278029
2.2917948
2.3055606
2.3193264
2.3285036
2.3422694
2.3560352
2.3698008
2.378978
2.3881552
2.3927438
2.3927438
2.3973324
2.401921
2.4110982
2.424864
2.4294527
2.4340415
2.4432187
2.4569845
2.4707503
2.4799275
2.4891045
2.5028703
2.5212247
2.5349905
2.5487564
2.553345
2.5579336
2.5716994
2.5854652
2.6038196
2.6175852
2.6267624
2.6405282
2.6542943
2.66806
2.6772373
2.6955917
2.713946
2.7277117
2.7414775
2.7552433
2.769009
2.7781863
2.782775
2.7919521
2.805718
2.8240724
2.8424268
2.8561926
2.8653698
2.8699584
2.8791356
2.8929014
2.9066672
2.9158444
2.9250216
2.943376
2.9525533
2.9571419
2.9571419
2.966319
2.9800847
2.9892619
2.9892619
2.9846733
2.9800847
2.975496
2.9709077
2.966319
2.9525533
2.9387875
2.9250216
2.920433
2.9112558
2.8929014
2.8837242
2.8883128
2.8929014
2.8837242
2.8699584
2.8561926
2.8470154
2.8378382
2.8240724
2.8103065
2.7873635
2.769009
2.7552433
2.7414775
2.736889
2.7277117
2.7093575
2.6864145
2.6634715
2.645117
2.631351
2.6175852
2.5946424
2.5716994
2.5441678
2.530402
2.5166361
2.493693
2.4661617
2.43863
2.4202754
2.401921
2.3743894
2.3422694
2.323915
2.3101492
2.2872062
2.2596745
2.2321432
2.2092
2.1908455
2.172491
2.1587253
2.1403708
2.1220164
2.1036623
2.0853078
2.0623648
2.0394218
2.0210674
1.9935356
1.966004
1.943061
1.9155294
1.8925865
1.8696434
1.8467004
1.8237575
1.7962259
1.7778714
1.759517
1.7365739
1.7182196
1.6998652
1.6860994
1.667745
1.6539793
1.6402135
1.621859
1.598916
1.575973
1.55303
1.5346757
1.5209098
1.507144
1.4933782
1.4750239
1.461258
1.4429036
1.4291378
1.415372
1.4061948
1.3878404
1.3648974
1.3511317
1.3465431
1.3373659
1.3190114
1.3006569
1.2868912
1.277714
1.2685368
1.2593596
1.2501824
1.2455938
1.2318281
1.2134737
1.1997077
1.1905305
1.1905305
1.1859419
1.1767647
1.162999
1.140056
1.1217016
1.1079359
1.0987587
1.0804042
1.0666384
1.0574611
1.0574611
1.0528727
1.048284
1.0391068
1.0299296
1.025341
1.025341
1.025341
1.0161638
1.0069866
0.99780947
0.99322087
0.99322087
0.98863226
0.98404366
0.97486645
0.96568924
0.95651203
0.9473348
0.9381577
0.9335691
0.9381577
0.9473348
0.95192343
0.9473348
0.9427463
0.9381577
0.9381577
0.9335691
0.9335691
0.9427463
0.95192343
0.96110064
0.95651203
0.95651203
0.95651203
0.95651203
0.96110064
0.96568924
0.97945505
0.98863226
0.99322087
0.98863226
0.98863226
0.98863226
0.99322087
1.0069866
1.0207524
1.0345182
1.0345182
1.0345182
1.0345182
1.0391068
1.0436954
1.0574611
1.0895814
1.1446446
1.2134737
1.2685368
1.3098342
1.3281887
1.3236
1.3098342
1.2868912
1.2639482
1.2501824
1.254771
1.2823026
1.3190114
1.3648974
1.4061948
1.4429036
1.484201
1.5163212
1.5438528
1.5713844
1.5943274
1.6172704
1.6356249
1.6448021
1.6631564
1.6723336
1.6815108
1.6952766
1.713631
1.7457511
1.78246
1.8145803
1.8375233
1.8604662
1.874232
1.8834093
1.8925865
1.9017637
1.9109408
1.9247066
1.9384724
1.9568268
1.9843584
2.0118902
2.0440104
2.0807192
2.1128395
2.1449594
2.172491
2.195434
2.2137885
2.222966
2.222966
2.2183774
2.222966
2.2275546
2.2321432
2.2367315
2.2413201
2.2459087
2.255086
2.2734404
2.2963834
2.3285036
2.3606238
2.3835666
2.4065096
2.424864
2.4432187
2.4615731
2.4707503
2.475339
2.484516
2.4982817
2.5120475
2.5258133
2.530402
2.5441678
2.5579336
2.5808766
2.6038196
2.6267624
2.6405282
2.6542943
2.6726487
2.7001803
2.7277117
2.746066
2.759832
2.7781863
2.8011293
2.8194838
2.8332496
2.851604
2.8791356
2.9066672
2.9341989
2.9571419
2.9846733
3.0167935
3.044325
3.0672681
3.0902112
3.1177428
3.149863
3.1773946
3.2003376
3.2232804
3.2554007
3.2875211
3.319641
3.3517613
3.379293
3.4160018
3.448122
3.4756536
3.5031853
3.526128
3.5536597
3.58578
3.6133115
3.6362548
3.6546092
3.677552
3.7050836
3.7280266
3.746381
3.7739127
3.8106215
3.84733
3.8702734
3.8886278
3.9115705
3.9345138
3.9620454
3.9803998
3.9987543
4.017108
4.0354624
4.062994
4.0905256
4.113469
4.1272345
4.1410003
4.1593547
4.1822977
4.2052407
4.223595
4.237361
4.251127
4.260304
4.2786584
4.297013
4.319956
4.3383102
4.352076
4.365842
4.3841963
4.407139
4.420905
4.4392595
4.453025
4.466791
4.480557
4.489734
4.4989114
4.5126767
4.531031
4.5539746
4.572329
4.5860944
4.604449
4.627392
4.645746
4.6549234
4.673278
4.6962214
4.714576
4.723753
4.723753
4.7329297
4.7466955
4.76505
4.787993
4.810936
4.843056
4.8751764
4.8981194
4.9210625
4.9440055
4.971537
4.9990683
5.031189
5.0541315
5.077075
5.1000175
5.1183724
5.145904
5.1688466
5.2009673
5.233087
5.2652073
5.2973275
5.3202705
5.3432136
5.3661566
5.3890996
5.42122
5.4487514
5.4716945
5.4854603
5.503814
5.5267577
5.5497007
5.568055
5.581821
5.6001754
5.6185293
5.641473
5.6644154
5.6781816
5.701124
5.724067
5.751599
5.7791305
5.802074
5.8250165
5.852548
5.8800797
5.903023
5.9167886
5.9305544
5.94432
5.9626746
5.9856176
6.0085607
6.026915
6.040681
6.063624
6.086567
6.114098
6.1416297
6.164573
6.1829276
6.201282
6.219636
6.2425795
6.265522
6.274699
6.270111
6.270111
6.274699
6.2838764
6.2884655
6.2930536
6.311408
6.3389397
6.37106
6.4077687
6.449066
6.485775
6.5133066
6.5408382
6.5637813
6.577547
6.5867243
6.5867243
6.5867243
6.591313
6.5959015
6.6050787
6.614256
6.623433
6.6417875
6.669319
6.692262
6.715205
6.728971
6.7381477
6.7473254
6.7702684
6.793211
6.816154
6.8299203
6.839097
6.852863
6.8712173
6.8895717
6.8987494
6.907926
6.917104
6.9262805
6.9354577
6.940047
6.9492235
6.953812
6.958401
6.967578
6.9859324
6.9996977
7.0088754
7.018052
7.031819
7.045584
7.0639386
7.0731163
7.082293
7.0868816
7.0914707
7.0960584
7.1006474
7.105236
7.105236
7.105236
7.105236
7.109825
7.119002
7.132767
7.1373563
7.141945
7.146534
7.1557107
7.1602993
7.1602993
7.1602993
7.1602993
7.164888
7.169476
7.174065
7.1786537
7.1832423
7.1878304
7.1924195
7.197008
7.2015967
7.2015967
7.197008
7.1924195
7.1878304
7.1924195
7.2015967
7.2153625
7.2245393
7.2245393
7.219951
7.219951
7.2153625
7.219951
7.229128
7.2383056
7.2428946
7.2428946
7.2383056
7.233717
7.2383056
7.2428946
7.2520714
7.2520714
7.2520714
7.2520714
7.25666
7.2658367
7.2750144
7.284191
7.28878
7.28878
7.284191
7.284191
7.2750144
7.270426
7.2658367
7.2750144
7.284191
7.28878
7.293369
7.293369
7.293369
7.293369
7.284191
7.279603
7.279603
7.284191
7.28878
7.293369
7.2979574
7.293369
7.28878
7.284191
7.28878
7.2979574
7.2979574
7.293369
7.28878
7.284191
7.284191
7.28878
7.28878
7.284191
7.2750144
7.270426
7.270426
7.270426
7.270426
7.261249
7.25666
7.261249
7.261249
7.261249
7.25666
7.2474823
7.2428946
7.2474823
7.2474823
7.2474823
7.2428946
7.233717
7.229128
7.2245393
7.2245393
7.2245393
7.219951
7.219951
7.2153625
7.2153625
7.206185
7.2015967
7.2015967
7.206185
7.206185
7.206185
7.206185
7.2015967
7.2015967
7.2015967
7.197008
7.197008
7.1924195
7.1878304
7.1878304
7.1878304
7.1878304
7.1786537
7.169476
7.164888
7.164888
7.164888
7.1602993
7.1602993
7.1557107
7.1557107
7.1557107
7.1557107
7.1557107
7.1557107
7.1511216
7.1511216
7.1511216
7.1511216
7.1557107
7.1557107
7.1511216
7.146534
7.146534
7.1511216
7.1511216
7.146534
7.141945
7.141945
7.141945
7.1511216
7.1557107
7.1511216
7.141945
7.1373563
7.1373563
7.141945
7.1373563
7.1373563
7.141945
7.146534
7.146534
7.146534
7.1511216
7.1511216
7.146534
7.132767
7.1281796
7.1281796
7.141945
7.1557107
7.1602993
7.1557107
7.1557107
7.1602993
7.1602993
7.1557107
7.1557107
7.1557107
7.164888
7.169476
7.1786537
7.1786537
7.1832423
7.1832423
7.1832423
7.1832423
7.1832423
7.1878304
7.1924195
7.197008
7.2015967
7.206185
7.2107735
7.2153625
7.2153625
7.2107735
7.2107735
7.2153625
7.229128
7.233717
7.233717
7.233717
7.2383056
7.2520714
7.261249
7.2658367
7.270426
7.279603
7.28878
7.293369
7.28878
7.28878
7.2979574
7.3071346
7.316312
7.3209
7.3254886
7.3300776
7.3300776
7.3300776
7.3346663
7.348432
7.3621974
7.3667865
7.3667865
7.371375
7.380552
7.385141
7.3897295
7.3897295
7.3943176
7.398906
7.408084
7.4172606
7.4218497
7.4264383
7.4402037
7.449381
7.4539695
7.449381
7.4539695
7.463147
7.4815016
7.4906783
7.4906783
7.4906783
7.4906783
7.4906783
7.499856
7.5090327
7.5182104
7.5319757
7.5411534
7.55033
7.554919
7.55033
7.554919
7.559508
7.559508
7.559508
7.564096
7.5686846
7.573273
7.5778623
7.5778623
7.5778623
7.58245
7.58245
7.587039
7.5916276
7.6053934
7.609982
7.614571
7.614571
7.614571
7.609982
7.6053934
7.6053934
7.614571
7.6191587
7.614571
7.614571
7.623748
7.637513
7.6421022
7.637513
7.637513
7.646691
7.6604567
7.6650453
7.674223
7.6879883
7.697165
7.697165
7.697165
7.7063427
7.7155194
7.7201085
7.7201085
7.710932
7.7063427
7.7063427
7.710932
7.710932
7.7155194
7.7201085
7.7201085
7.7201085
7.7155194
7.7063427
7.6925774
7.6925774
7.701754
7.7201085
7.733874
7.733874
7.729286
7.7201085
7.697165
7.678811
7.669634
7.669634
7.6650453
7.6604567
7.6650453
7.6833997
7.7155194
7.729286
7.724697
7.710932
7.701754
7.701754
7.7063427
7.6925774
7.669634
7.6604567
7.6558676
7.6558676
7.6512794
7.646691
7.6421022
7.6421022
7.6421022
7.637513
7.6329255
7.623748
7.614571
7.609982
7.6053934
7.6008043
7.5962167
7.5916276
7.587039
7.587039
7.58245
7.573273
7.5686846
7.559508
7.554919
7.5457416
7.536565
7.527387
7.5136213
7.495267
7.4906783
7.4906783
7.4906783
7.48609
7.4815016
7.4769125
7.4769125
7.467736
7.4539695
7.4402037
7.4402037
7.435615
7.4264383
7.4218497
7.412672
7.408084
7.4034953
7.3943176
7.380552
7.371375
7.3621974
7.357609
7.343843
7.3300776
7.316312
7.311723
7.3071346
7.3025455
7.3025455
7.293369
7.284191
7.279603
7.270426
7.2520714
7.233717
7.2153625
7.206185
7.197008
7.1924195
7.1832423
7.174065
7.164888
7.1602993
7.1557107
7.141945
7.119002
7.105236
7.1006474
7.0914707
7.0777044
7.0639386
7.054762
7.0409956
7.031819
7.022641
7.0134645
6.9996977
6.9859324
6.9721665
6.958401
6.9492235
6.940047
6.930869
6.917104
6.907926
6.8987494
6.8941603
6.880395
6.866629
6.852863
6.839097
6.8299203
6.8207426
6.8207426
6.8069773
6.793211
6.7702684
6.756502
6.7473254
6.7381477
6.7197933
6.701439
6.6830845
6.6784964
6.669319
6.6509647
6.6280217
6.6096673
6.6050787
6.591313
6.577547
6.56837
6.5637813
6.554604
6.5362496
6.522484
6.5133066
6.508718
6.499541
6.485775
6.4582434
6.439889
6.426123
6.421535
6.412358
6.4031806
6.384826
6.3664713
6.3527055
6.3435283
6.334351
6.325174
6.30682
6.2930536
6.2792883
6.265522
6.2471676
6.2334023
6.215048
6.201282
6.1966934
6.187516
6.1737504
6.159984
6.1416297
6.1278644
6.1232753
6.118687
6.10951
6.086567
6.072801
6.063624
6.0544467
6.040681
6.0223265
6.017738
6.0085607
5.9993834
5.9856176
5.971852
5.9626746
5.958086
5.94432
5.935143
5.921377
5.9122
5.903023
5.8938456
5.8846684
5.875491
5.8617253
5.8479595
5.8341937
5.8204284
5.8158393
5.806662
5.797485
5.7837195
5.7745423
5.765365
5.760776
5.751599
5.737833
5.7194786
5.7103014
5.7057133
5.701124
5.687359
5.6690044
5.65065
5.641473
5.6368837
5.6322956
5.6231184
5.609352
5.595587
5.5864096
5.5772324
5.568055
5.5542893
5.545112
5.535935
5.5267577
5.5129914
5.503814
5.494637
5.490049
5.4854603
5.4808717
5.476283
5.467106
5.45334
5.4349856
5.42122
5.416631
5.4120426
5.407454
5.398277
5.393688
5.384511
5.375334
5.361568
5.347802
5.338625
5.338625
5.3294477
5.3110933
5.301916
5.301916
5.301916
5.292739
5.278973
5.269796
5.2652073
5.2652073
5.2606187
5.25603
5.25603
5.2514415
5.2422643
5.2284985
5.2147326
5.2055554
5.2101445
5.2101445
5.196378
5.182613
5.1688466
5.1688466
5.1734357
5.178024
5.1734357
5.1596694
5.150492
5.145904
5.141315
5.141315
5.141315
5.145904
5.136727
5.1275496
5.1137834
5.1046066
5.0954294
5.1000175
5.1046066
5.109195
5.1046066
5.0954294
5.0954294
5.0908403
5.081663
5.077075
5.077075
5.081663
5.072486
5.0633087
5.0587206
5.0633087
5.0633087
5.0633087
5.0587206
5.0541315
5.0495434
5.0495434
5.0495434
5.0449543
5.035777
5.0220118
5.0220118
5.0266
5.0266
5.0220118
5.0220118
5.0220118
5.0128345
5.0036573
5.0036573
5.0082455
5.0082455
4.99448
4.985303
4.9807143
4.985303
4.985303
4.985303
4.9807143
4.971537
4.96236
4.9531827
4.948594
4.9531827
4.9531827
4.948594
4.9440055
4.939417
4.9348283
4.9302397
4.9210625
4.916474
4.916474
4.916474
4.9072967
4.893531
4.884353
4.879765
4.8751764
4.865999
4.8614106
4.8614106
4.8614106
4.856822
4.856822
4.856822
4.856822
4.8522334
4.8384676
4.8292904
4.8155246
4.810936
4.810936
4.8155246
4.8155246
4.820113
4.820113
4.8155246
4.801759
4.787993
4.787993
4.787993
4.7834044
4.7788157
4.774227
4.774227
4.7788157
4.7834044
4.7834044
4.7788157
4.7696385
4.76505
4.76505
4.7696385
4.7696385
4.7696385
4.76505
4.7604613
4.7558727
4.751284
4.742107
4.742107
4.742107
4.742107
4.7329297
4.728341
4.728341
4.7329297
4.7375183
4.7375183
4.7329297
4.723753
4.714576
4.714576
4.719164
4.723753
4.728341
4.723753
4.714576
4.7099867
4.7008095
4.6962214
4.7008095
4.7008095
4.6916323
4.677867
4.6686893
4.677867
4.687044
4.687044
4.682455
4.6686893
4.659512
4.659512
4.659512
4.659512
4.6549234
4.650335
4.6411576
4.6319804
4.627392
4.622803
4.622803
4.622803
4.6182146
4.613626
4.609038
4.609038
4.604449
4.5998607
4.5998607
4.5952716
4.5906835
4.5815063
4.563152
4.5493855
4.5447974
4.5539746
4.563152
4.5585628
4.5402083
4.526443
4.517266
4.517266
4.517266
4.517266
4.5080886
4.4989114
4.494323
4.494323
4.4851456
4.4759684
4.466791
4.457614
4.453025
4.4484367
4.4484367
4.4438477
4.4392595
4.4346704
4.4300823
4.420905
4.411728
4.411728
4.407139
4.4025507
4.388785
4.3796077
4.375019
4.375019
4.375019
4.3704305
4.3704305
4.3704305
4.3704305
4.3612533
4.3474874
4.3337216
4.319956
4.3107786
4.30619
4.3016014
4.3016014
4.297013
4.2878356
4.283247
4.2786584
4.27407
4.269481
4.260304
4.251127
4.2419496
4.237361
4.223595
4.214418
4.2098293
4.200652
4.191475
4.1868863
4.1822977
4.177709
4.1731205
4.1639433
4.1593547
4.145589
4.1364117
4.1272345
4.113469
4.104292
4.104292
4.104292
4.0905256
4.072171
4.058406
4.0492287
4.0446396
4.0446396
4.0446396
4.0354624
4.026285
4.0125194
3.9987543
3.989577
3.984988
3.984988
3.9758108
3.9574564
3.9482791
3.9391022
3.929925
3.9161594
3.9023933
3.8932161
3.8886278
3.884039
3.8702734
3.8610961
3.8565073
3.851919
3.8427417
3.8289757
3.8106215
3.7968554
3.7830899
3.778501
3.7739127
3.7693238
3.7601466
3.7417922
3.7234378
3.7142608
3.7096722
3.6959064
3.6867292
3.677552
3.6637864
3.645432
3.6270776
3.6179004
3.6087232
3.5995457
3.5995457
3.6041343
3.5995457
3.576603
3.5490713
3.526128
3.5169508
3.5123625
3.5123625
3.4985964
3.480242
3.4664764
3.448122
3.4343562
3.425179
3.4205906
3.4205906
3.4068246
3.393059
3.3747041
3.3609385
3.3517613
3.3425841
3.3334072
3.32423
3.3058755
3.2829323
3.2691665
3.2645779
3.250812
3.2370462
3.227869
3.2232804
3.2232804
3.2141035
3.195749
3.1773946
3.1682174
3.1590402
3.149863
3.1406858
3.1360972
3.12692
3.1085656
3.0902112
3.0764456
3.071857
3.0672681
3.0535023
3.035148
3.0167935
3.0030277
3.0030277
2.998439
2.9846733
2.9709077
2.9571419
2.9479647
2.9341989
2.920433
2.9112558
2.9020786
2.8883128
2.874547
2.8653698
2.8561926
2.851604
2.8424268
2.828661
2.8194838
2.805718
2.7873635
2.7735977
2.759832
2.7506547
2.736889
2.7185347
2.704769
2.691003
2.6864145
2.6864145
2.6772373
2.6588829
2.6405282
2.6267624
2.6175852
2.6129968
2.6084082
2.599231
2.5808766
2.5671108
2.5487564
2.5349905
2.5258133
2.5166361
2.5120475
2.5028703
2.4891045
2.475339
2.4661617
2.4569845
2.4478073
2.4340415
2.4202754
2.4065096
2.401921
2.401921
2.3973324
2.378978
2.3652124
2.3606238
2.3560352
2.3422694
2.3330922
2.323915
2.3147378
2.3055606
2.2963834
2.2872062
2.2734404
2.2688518
2.2642632
2.255086
2.2413201
2.2321432
2.2275546
2.222966
2.2137885
2.2046113
2.2000227
2.195434
2.1908455
2.1770797
2.1587253
2.1449594
2.1403708
2.1357822
2.1357822
2.1357822
2.1357822
2.1311936
2.1220164
2.1128395
2.0990736
2.0898964
2.0807192
2.0807192
2.0807192
2.0761306
2.0623648
2.0531876
2.0440104
2.0394218
2.0394218
2.0440104
2.0440104
2.0348332
2.0210674
2.0164788
2.0118902
2.002713
1.9935356
1.9843584
1.9705926
1.9614154
1.9568268
1.9568268
1.9614154
1.9614154
1.9568268
1.9476496
1.943061
1.9384724
1.9292952
1.9247066
1.9155294
1.9155294
1.9109408
1.9063523
1.8971751
1.8925865
1.8879979
1.8834093
1.8788207
1.8788207
1.874232
1.8696434
1.8604662
1.8558776
1.8467004
1.8421118
1.8329347
1.8329347
1.8329347
1.8375233
1.8375233
1.8375233
1.8329347
1.8237575
1.8145803
1.8191689
1.8283461
1.8329347
1.8237575
1.8099917
1.8008145
1.8008145
1.8054031
1.8054031
1.7962259
1.7916373
1.7870486
1.7870486
1.78246
1.7778714
1.78246
1.7870486
1.78246
1.7732828
1.7686942
1.7732828
1.7778714
1.7732828
1.7641056
1.7641056
1.7641056
1.7641056
1.7549284
1.7457511
1.7457511
1.7503397
1.7549284
1.7503397
1.7503397
1.7503397
1.7503397
1.7549284
1.7503397
1.7457511
1.7411625
1.7411625
1.7365739
1.7365739
1.7273967
1.7228082
1.7273967
1.7319853
1.7319853
1.7273967
1.7228082
1.7182196
1.713631
1.7090424
1.6998652
1.6952766
1.690688
1.6952766
1.6998652
1.6998652
1.6998652
1.6952766
1.6952766
1.6952766
1.6952766
1.690688
1.6860994
1.6815108
1.6815108
1.6815108
1.6815108
1.6723336
1.667745
1.667745
1.667745
1.6585679
1.6539793
1.6493907
1.6539793
1.6493907
1.6493907
1.6493907
1.6539793
1.6539793
1.6539793
1.6448021
1.6356249
1.6264477
1.621859
1.6172704
1.6126817
1.6035045
1.5943274
1.5897388
1.598916
1.6080931
1.6126817
1.6080931
1.5943274
1.5897388
1.5943274
1.5943274
1.5943274
1.5943274
1.5851502
1.575973
1.5667958
1.5622072
1.5667958
1.5667958
1.5667958
1.5576186
1.5484414
1.5438528
1.5346757
1.5300871
1.5300871
1.5254985
1.5209098
1.5163212
1.507144
1.507144
1.507144
1.507144
1.507144
1.5025554
1.4979668
1.4887896
1.484201
1.484201
1.4796125
1.4750239
1.4750239
1.4750239
1.4750239
1.4750239
1.4704353
1.461258
1.4520808
1.4474922
1.4474922
1.4474922
1.4429036
1.438315
1.4245492
1.4107834
1.4061948
1.4016062
1.4016062
1.3970176
1.392429
1.3878404
1.3832518
1.3832518
1.3832518
1.3786632
1.3740746
1.3648974
1.3557203
1.3465431
1.3419545
1.3419545
1.3373659
1.3281887
1.3236
1.3144228
1.3098342
1.3052455
1.3006569
1.3006569
1.2960684
1.2868912
1.277714
1.2731254
1.2731254
1.2731254
1.2685368
1.2593596
1.2501824
1.2410052
1.2364166
1.2318281
1.2226509
1.2180623
1.2134737
1.2088851
1.2042965
1.1997077
1.1905305
1.1859419
1.1813533
1.1767647
1.1675876
1.162999
1.162999
1.1538218
1.1492332
1.1446446
1.140056
1.1262902
1.1217016
1.117113
1.1125244
1.0987587
1.0895814
1.0849928
1.0804042
1.0758156
1.0758156
1.071227
1.0666384
1.0574611
1.048284
1.0391068
1.0345182
1.0299296
1.0299296
1.025341
1.0161638
1.0069866
1.002398
0.99780947
0.99322087
0.98863226
0.97945505
0.97486645
0.97027785
0.96110064
0.95651203
0.95192343
0.9473348
0.9427463
0.9335691
0.92439187
0.91980326
0.91980326
0.91521466
0.9014489
0.8876831
0.8785058
0.8785058
0.8785058
0.8830945
0.8830945
0.8693286
0.85556287
0.84638566
0.84179705
0.83720845
0.83261985
0.82344264
0.8142655
0.8142655
0.8142655
0.8096769
0.8050883
0.7959111
0.79132247
0.79132247
0.7867339
0.78214526
0.77755666
0.76837945
0.7592023
0.7500251
0.74543643
0.7362592
0.7270821
0.71790487
0.71331626
0.70872766
0.70872766
0.70872766
0.69955045
0.68578464
0.68119603
0.67660743
0.68119603
0.67660743
0.6628417
0.6582531
0.65366447
0.63989866
0.62613285
0.62154424
0.62154424
0.62613285
0.62613285
0.62154424
0.61695564
0.61236703
0.5986013
0.5848354
0.57565826
0.57106966
0.56648105
0.56189245
0.55271524
0.54812664
0.54812664
0.5435381
0.5389495
0.5297722
0.5251836
0.5251836
0.5251836
0.520595
0.51141787
0.50224066
0.49306345
0.4838863
0.47470903
0.46553183
0.46094322
0.45635468
0.46094322
0.46094322
0.45635468
0.44717747
0.43800026
0.42882305
0.42882305
0.42882305
0.4242344
0.41505724
0.40588003
0.40588003
0.40588003
0.40129143
0.38752562
0.38293707
0.37834847
0.37834847
0.3737598
0.3691712
0.359994
0.359994
0.359994
0.35081685
0.33705103
0.33246243
0.32787383
0.33246243
0.33246243
0.32787383
0.32328522
0.31869662
0.30951947
0.3049308
0.29575366
0.29116505
0.28657645
0.28198785
0.28198785
0.27739924
0.27739924
0.27739924
0.26822203
0.25445622
0.24527903
0.24527903
0.25445622
0.25904483
0.25445622
0.24986763
0.24527903
0.24069043
0.24069043
0.24069043
0.23610182
0.22692461
0.21774743
0.21315883
0.21315883
0.20857023
0.19939302
0.19480442
0.19480442
0.19480442
0.19480442
0.19021583
0.18103863
0.18103863
0.17645004
0.17186143
0.16727282
0.16268423
0.17186143
0.18103863
0.19021583
0.19021583
0.17645004
0.16268423
0.15350702
0.15350702
0.15809563
0.15809563
0.15350702
0.13974123
0.13515262
0.13515262
0.14432983
0.14432983
0.14432983
0.13974123
0.13515262
0.13056403
0.13056403
0.13515262
0.13056403
0.12597542
0.121386826
0.12597542
0.12597542
0.121386826
0.11679824
0.121386826
0.121386826
0.11679824
0.11220962
0.10762103
0.11679824
0.121386826
0.11679824
0.10762103
0.103032425
0.103032425
0.11220962
0.11679824
0.121386826
0.121386826
0.11220962
0.103032425
0.09844382
0.10762103
0.11679824
0.11679824
0.10762103
0.103032425
0.103032425
0.103032425
0.103032425
0.103032425
0.10762103
0.11220962
0.10762103
0.103032425
0.103032425
0.10762103
0.10762103
0.10762103
0.11220962
0.10762103
0.10762103
0.11220962
0.11220962
0.11220962
0.11220962
0.11679824
0.11679824
0.11679824
0.121386826
0.12597542
0.13056403
0.12597542
0.121386826
0.121386826
0.13056403
0.13515262
0.13515262
0.13056403
0.13056403
0.12597542
0.12597542
0.12597542
0.12597542
0.13056403
0.13974123
0.14432983
0.14891842
0.15350702
0.14891842
0.14432983
0.13974123
0.14432983
0.14891842
0.15350702
0.15350702
0.14891842
0.14891842
0.15809563
0.16727282
0.17186143
0.16727282
0.16727282
0.17186143
0.18103863
0.18562724
0.19021583
0.18562724
0.17645004
0.17645004
0.18103863
0.18562724
0.18562724
0.18562724
0.19480442
0.19939302
0.19480442
0.18562724
0.19021583
0.19480442
0.19939302
0.19939302
0.19939302
0.20398165
0.20398165
0.21315883
0.21315883
0.21315883
0.20398165
0.19939302
0.19939302
0.20398165
0.20398165
0.20398165
0.20398165
0.19939302
0.19939302
0.19939302
0.19939302
0.20398165
0.20857023
0.20398165
0.19939302
0.19939302
0.20398165
0.20398165
0.20398165
0.19939302
0.19939302
0.20398165
0.20857023
0.20857023
0.20857023
0.20857023
0.20857023
0.20857023
0.20857023
0.21315883
0.21774743
0.21774743
0.21315883
0.21315883
0.21774743
0.22233601
0.22233601
0.22233601
0.22233601
0.21774743
0.21315883
0.21315883
0.21774743
0.23151325
0.24069043
0.24527903
0.24069043
0.24986763
0.25904483
0.26822203
0.25904483
0.24986763
0.24527903
0.24986763
0.24986763
0.24986763
0.24986763
0.24986763
0.25445622
0.25445622
0.25445622
0.25904483
0.26363343
0.26822203
0.26822203
0.27281064
0.27281064
0.27739924
0.27739924
0.28198785
0.28657645
0.28657645
0.28198785
0.28657645
0.3003422
0.30951947
0.30951947
0.3049308
0.29575366
0.29575366
0.3003422
0.3049308
0.30951947
0.30951947
0.314108
0.32328522
0.32787383
0.32787383
0.32787383
0.32328522
0.31869662
0.32328522
0.33246243
0.34163964
0.34163964
0.33705103
0.33246243
0.32787383
0.32787383
0.33246243
0.34163964
0.34163964
0.34163964
0.34163964
0.34622824
0.34622824
0.34163964
0.34163964
0.34622824
0.35540545
0.35540545
0.35540545
0.34622824
0.34622824
0.34622824
0.35540545
0.36458266
0.3691712
0.36458266
0.36458266
0.36458266
0.36458266
0.36458266
0.359994
0.35540545
0.359994
0.359994
0.36458266
0.36458266
0.3691712
0.3691712
0.3691712
0.3691712
0.3737598
0.37834847
0.38293707
0.38293707
0.38293707
0.38752562
0.38752562
0.38752562
0.38752562
0.38752562
0.38293707
0.38293707
0.38293707
0.38752562
0.38752562
0.39211422
0.40588003
0.41505724
0.41505724
0.41964585
0.4242344
0.42882305
0.42882305
0.4242344
0.4242344
0.42882305
0.43341166
0.42882305
0.42882305
0.42882305
0.43341166
0.43341166
0.42882305
0.4242344
0.4242344
0.43800026
0.44717747
0.45635468
0.45635468
0.46094322
0.46094322
0.46553183
0.46553183
0.46553183
0.47012043
0.4838863
0.49306345
0.49765205
0.49306345
0.49306345
0.49306345
0.49306345
0.48847485
0.48847485
0.48847485
0.49306345
0.48847485
0.48847485
0.49765205
0.50224066
0.50224066
0.49765205
0.49765205
0.50224066
0.50224066
0.50224066
0.50224066
0.50682926
0.50682926
0.50682926
0.50224066
0.50682926
0.51141787
0.51141787
0.51600647
0.51600647
0.51141787
0.50682926
0.51141787
0.51600647
0.5251836
0.5297722
0.5251836
0.520595
0.520595
0.5251836
0.5297722
0.5297722
0.5251836
0.5251836
0.5297722
0.5343608
0.5389495
0.5389495
0.5343608
0.5297722
0.5297722
0.5343608
0.5389495
0.5343608
0.5297722
0.5343608
0.5389495
0.5435381
0.5389495
0.5343608
0.5389495
0.5435381
0.54812664
0.55271524
0.55730385
0.56189245
0.56648105
0.56189245
0.55271524
0.54812664
0.55271524
0.55730385
0.56189245
0.56648105
0.56648105
0.56189245
0.56189245
0.56189245
0.56648105
0.56648105
0.56648105
0.56648105
0.56648105
0.57106966
0.57565826
0.57565826
0.57565826
0.58024687
0.5848354
0.5894241
0.5940127
0.5940127
0.5894241
0.5894241
0.5940127
0.5986013
0.6031899
0.5940127
0.5894241
0.5894241
0.5986013
0.6077785
0.61236703
0.61236703
0.61236703
0.61236703
0.61695564
0.62154424
0.61695564
0.61236703
0.61236703
0.61695564
0.62154424
0.61695564
0.61236703
0.61695564
0.62613285
0.62613285
0.62154424
0.62613285
0.63072145
0.63989866
0.64907587
0.65366447
0.65366447
0.64448726
0.63531005
0.63531005
0.63531005
0.63989866
0.63989866
0.63989866
0.64448726
0.64907587
0.64907587
0.64907587
0.64907587
0.64907587
0.6628417
0.6674303
0.6628417
0.65366447
0.65366447
0.6582531
0.6674303
0.6720188
0.68119603
0.68119603
0.67660743
0.67660743
0.68119603
0.68578464
0.68578464
0.69037324
0.69496185
0.70413905
0.70872766
0.70872766
0.70413905
0.69955045
0.69496185
0.69037324
0.69496185
0.70413905
0.71790487
0.72249347
0.71790487
0.71331626
0.71790487
0.72249347
0.7316707
0.7316707
0.7270821
0.7270821
0.7316707
0.7362592
0.7408478
0.7362592
0.7408478
0.7546137
0.7592023
0.76379085
0.76379085
0.7592023
0.7592023
0.7592023
0.76837945
0.76837945
0.76837945
0.76379085
0.76379085
0.76837945
0.77755666
0.7867339
0.7867339
0.79132247
0.79132247
0.7959111
0.7959111
0.7959111
0.79132247
0.79132247
0.7959111
0.7959111
0.8004997
0.7959111
0.79132247
0.7867339
0.79132247
0.8004997
0.8050883
0.8096769
0.8096769
0.8096769
0.8142655
0.8142655
0.82344264
0.82344264
0.82344264
0.82344264
0.82344264
0.82344264
0.82803124
0.83261985
0.83720845
0.83720845
0.83261985
0.82803124
0.83261985
0.84179705
0.84179705
0.83720845
0.84179705
0.85097426
0.85556287
0.85097426
0.84638566
0.84638566
0.85097426
0.85556287
0.85556287
0.85097426
0.85097426
0.85556287
0.86474
0.8693286
0.8693286
0.86474
0.85556287
0.85097426
0.85556287
0.8601514
0.86474
0.8601514
0.85556287
0.85097426
0.85556287
0.8693286
0.8739172
0.8739172
0.8739172
0.8693286
0.8693286
0.8693286
0.8693286
0.8785058
0.8876831
0.8922717
0.8922717
0.8876831
0.8876831
0.8876831
0.8876831
0.8922717
0.8922717
0.8968603
0.8968603
0.8968603
0.8968603
0.8922717
0.8876831
0.8876831
0.8922717
0.8968603
0.8876831
0.8830945
0.8876831
0.8922717
0.9014489
0.8968603
0.8968603
0.8922717
0.8922717
0.8968603
0.8968603
0.8922717
0.8922717
0.8968603
0.9014489
0.8968603
0.8922717
0.8876831
0.8922717
0.8968603
0.8968603
0.8922717
0.8876831
0.8876831
0.8968603
0.9014489
0.9014489
0.8922717
0.8922717
0.8922717
0.8968603
0.8922717
0.8922717
0.8922717
0.8876831
0.8830945
0.8830945
0.8876831
0.8876831
0.8922717
0.8922717
0.8876831
0.8876831
0.8922717
0.9014489
0.9014489
0.8922717
0.8830945
0.8830945
0.8830945
0.8830945
0.8876831
0.8922717
0.9014489
0.9060375
0.8968603
0.8876831
0.8876831
0.8968603
0.8968603
0.8968603
0.8968603
0.8922717
0.8922717
0.8922717
0.8876831
0.8922717
0.8968603
0.9014489
0.9060375
0.9060375
0.9060375
0.9060375
0.9014489
0.9014489
0.9014489
0.9060375
0.9106261
0.91521466
0.9106261
0.9106261
0.9106261
0.9106261
0.91521466
0.91521466
0.91521466
0.91521466
0.91521466
0.91521466
0.91521466
0.91521466
0.9106261
0.9106261
0.91521466
0.92439187
0.92439187
0.91980326
0.91521466
0.9106261
0.91521466
0.92898047
0.9335691
0.92898047
0.92898047
0.9335691
0.9381577
0.9381577
0.9381577
0.9381577
0.9473348
0.95192343
0.95192343
0.95192343
0.9473348
0.9427463
0.9427463
0.9473348
0.9473348
0.95192343
0.95651203
0.96568924
0.96568924
0.96568924
0.96110064
0.96110064
0.96568924
0.96568924
0.97027785
0.97486645
0.97027785
0.97027785
0.97486645
0.97945505
0.97945505
0.97945505
0.99780947
1.0207524
1.0207524
0.99780947
0.97486645
0.97027785
0.97945505
0.98863226
0.99322087
0.99322087
0.98863226
0.98863226
0.99322087
1.002398
0.99780947
0.99322087
0.98863226
0.99322087
1.002398
1.0115752
1.0115752
1.002398
0.99780947
1.002398
1.0115752
1.0161638
1.0207524
1.025341
1.0299296
1.0345182
1.0345182
1.0299296
1.025341
1.0207524
1.0299296
1.048284
1.0528727
1.048284
1.0391068
1.0391068
1.0436954
1.048284
1.0528727
1.048284
1.0436954
1.0436954
1.048284
1.0574611
1.0574611
1.0574611
1.0528727
1.048284
1.0528727
1.0666384
1.0758156
1.071227
1.0620497
1.0574611
1.0620497
1.071227
1.0758156
1.0804042
1.0758156
1.0758156
1.071227
1.071227
1.071227
1.0758156
1.071227
1.0666384
1.0758156
1.0895814
1.0987587
1.1033473
1.0987587
1.1033473
1.1079359
1.1079359
1.1079359
1.1079359
1.1079359
1.1079359
1.1079359
1.1125244
1.117113
1.1125244
1.1079359
1.1079359
1.1125244
1.117113
1.117113
1.117113
1.1262902
1.1354674
1.140056
1.140056
1.1308788
1.1308788
1.1308788
1.1354674
1.1308788
1.1262902
1.1262902
1.140056
1.1584104
1.1584104
1.1538218
1.1446446
1.1446446
1.1446446
1.1446446
1.140056
1.140056
1.140056
1.1446446
1.140056
1.1446446
1.1492332
1.1584104
1.1584104
1.1538218
1.1492332
1.1492332
1.1538218
1.1538218
1.1538218
1.1538218
1.1492332
1.1492332
1.1584104
1.1675876
1.1721762
1.1675876
1.162999
1.1584104
1.1584104
1.162999
1.1675876
1.1675876
1.1721762
1.1675876
1.162999
1.1584104
1.162999
1.162999
1.162999
1.1675876
1.1675876
1.1675876
1.1675876
1.1675876
1.1721762
1.1767647
1.1721762
1.1675876
1.162999
1.162999
1.1675876
1.1721762
1.1675876
1.1675876
1.162999
1.1675876
1.1675876
1.1721762
1.1721762
1.1675876
1.1675876
1.1721762
1.1767647
1.1813533
1.1767647
1.1675876
1.162999
1.1675876
1.1721762
1.1767647
1.1721762
1.1767647
1.1767647
1.1767647
1.1721762
1.1675876
1.1721762
1.1813533
1.1813533
1.1721762
1.162999
1.162999
1.1675876
1.1721762
1.1721762
1.1721762
1.1675876
1.162999
1.162999
1.1675876
1.1675876
1.162999
1.1538218
1.1492332
1.1538218
1.162999
1.1721762
1.1721762
1.1675876
1.1675876
1.162999
1.1584104
1.1538218
1.1538218
1.1584104
1.1584104
1.1584104
1.1538218
1.1446446
1.1446446
1.1446446
1.1492332
1.1492332
1.1446446
1.1354674
1.1308788
1.1308788
1.1308788
1.1354674
1.140056
1.1446446
1.1446446
1.140056
1.1354674
1.1262902
1.117113
1.1125244
1.1125244
1.117113
1.1217016
1.1262902
1.1217016
1.117113
1.1079359
1.1033473
1.1033473
1.1079359
1.1079359
1.1125244
1.1125244
1.1079359
1.1033473
1.0987587
1.09417
1.0895814
1.0895814
1.09417
1.09417
1.09417
1.0895814
1.0895814
1.09417
1.09417
1.0849928
1.0804042
1.0758156
1.071227
1.0666384
1.0620497
1.0620497
1.0620497
1.0666384
1.0666384
1.0620497
1.0574611
1.0528727
1.048284
1.048284
1.0436954
1.0436954
1.0391068
1.0391068
1.0345182
1.0299296
1.025341
1.025341
1.025341
1.0299296
1.0299296
1.0207524
1.0115752
1.002398
1.002398
1.0069866
1.0069866
1.002398
1.002398
1.0069866
1.0069866
1.002398
0.99780947
0.99780947
0.99780947
0.99780947
0.99322087
0.99322087
0.98863226
0.98863226
0.98404366
0.98404366
0.97945505
0.97945505
0.97945505
0.97945505
0.96568924
0.95651203
0.95651203
0.96110064
0.96568924
0.96110064
0.95192343
0.9473348
0.95192343
0.95192343
0.95192343
0.95192343
0.9473348
0.9381577
0.9381577
0.9381577
0.9381577
0.9381577
0.9335691
0.92898047
0.92439187
0.92439187
0.92898047
0.92898047
0.92439187
0.92439187
0.91980326
0.91521466
0.9106261
0.9060375
0.9060375
0.9106261
0.91521466
0.9106261
0.9014489
0.8968603
0.8968603
0.8968603
0.9014489
0.9014489
0.8922717
0.8876831
0.8922717
0.8922717
0.8876831
0.8830945
0.8785058
0.8785058
0.8785058
0.8785058
0.8785058
0.8785058
0.8739172
0.8693286
0.86474
0.8601514
0.85097426
0.85097426
0.85097426
0.8601514
0.8601514
0.85097426
0.84179705
0.84179705
0.84638566
0.84638566
0.85097426
0.85556287
0.8601514
0.85556287
0.84638566
0.84179705
0.84179705
0.83720845
0.83261985
0.82803124
0.83261985
0.84179705
0.84179705
0.83720845
0.82803124
0.8142655
0.8096769
0.8142655
0.8188541
0.82344264
0.8188541
0.8096769
0.8004997
0.8004997
0.7959111
0.7959111
0.7959111
0.7867339
0.77755666
0.77755666
0.78214526
0.79132247
0.79132247
0.79132247
0.7867339
0.77755666
0.77755666
0.78214526
0.7867339
0.7867339
0.77755666
0.76837945
0.76379085
0.76379085
0.76379085
0.76837945
0.77755666
0.77296805
0.76379085
0.7592023
0.7592023
0.7546137
0.7546137
0.7546137
0.7592023
0.7592023
0.7546137
0.7500251
0.74543643
0.7408478
0.74543643
0.74543643
0.7408478
0.7362592
0.7362592
0.7362592
0.7362592
0.7316707
0.7270821
0.7270821
0.7270821
0.72249347
0.71790487
0.71790487
0.71790487
0.71790487
0.70872766
0.70413905
0.70872766
0.71790487
0.71331626
0.70872766
0.69955045
0.69955045
0.70872766
0.70872766
0.70413905
0.69496185
0.69037324
0.69037324
0.69496185
0.69496185
0.69037324
0.68578464
0.67660743
0.67660743
0.68119603
0.68119603
0.67660743
0.67660743
0.67660743
0.6720188
0.6628417
0.6628417
0.6628417
0.6628417
0.6582531
0.6582531
0.65366447
0.65366447
0.64448726
0.63989866
0.63531005
0.62613285
0.61236703
0.5940127
0.58024687
0.56648105
0.55271524
0.5297722
0.51141787
0.49765205
0.4838863
0.4838863
0.4838863
0.49306345
0.50682926
0.5297722
0.5435381
0.55730385
0.56648105
0.58024687
0.5894241
0.5940127
0.5848354
0.57565826
0.56648105
0.55271524
0.5343608
0.51141787
0.49765205
0.48847485
0.48847485
0.48847485
0.48847485
0.47929764
0.47470903
0.4838863
0.49765205
0.50682926
0.50682926
0.50682926
0.51141787
0.50224066
0.48847485
0.46553183
0.45176607
0.44717747
0.44717747
0.44258887
0.43800026
0.43800026
0.44258887
0.45635468
0.46094322
0.46553183
0.46553183
0.46553183
0.47012043
0.46094322
0.45176607
0.44258887
0.43800026
0.43341166
0.42882305
0.41964585
0.41964585
0.41964585
0.41505724
0.41505724
0.41505724
0.41046864
0.41046864
0.41505724
0.41505724
0.41046864
0.41046864
0.41046864
0.40588003
0.39670283
0.38752562
0.37834847
0.3737598
0.3737598
0.3691712
0.3737598
0.3737598
0.3691712
0.35540545
0.34622824
0.33705103
0.33705103
0.34163964
0.34622824
0.34622824
0.33705103
0.32328522
0.31869662
0.32328522
0.33246243
0.33246243
0.31869662
0.3049308
0.3003422
0.3049308
0.314108
0.314108
0.3049308
0.29116505
0.28657645
0.28657645
0.29575366
0.29575366
0.29116505
0.28657645
0.28198785
0.28198785
0.28198785
0.28657645
0.28198785
0.27281064
0.26822203
0.27281064
0.28198785
0.28657645
0.27739924
0.26822203
0.26363343
0.26363343
0.26822203
0.26822203
0.25904483
0.25445622
0.24986763
0.25445622
0.25445622
0.25904483
0.25904483
0.25904483
0.24986763
0.24986763
0.24527903
0.24527903
0.24527903
0.24527903
0.24527903
0.24986763
0.25445622
0.25445622
0.24986763
0.24069043
0.23151325
0.22692461
0.22692461
0.22692461
0.22233601
0.21774743
0.21774743
0.22233601
0.22692461
0.22692461
0.22692461
0.22233601
0.21774743
0.21315883
0.20857023
0.20857023
0.20857023
0.20398165
0.19939302
0.19480442
0.19480442
0.19480442
0.19939302
0.19939302
0.19480442
0.19021583
0.19021583
0.19480442
0.19939302
0.19480442
0.18562724
0.18103863
0.17645004
0.17645004
0.18103863
0.18103863
0.17645004
0.16727282
0.16268423
0.16727282
0.17186143
0.17186143
0.17186143
0.17186143
0.17186143
0.17645004
0.17645004
0.17186143
0.17186143
0.17186143
0.17186143
0.17186143
0.16727282
0.16268423
0.16268423
0.15809563
0.15350702
0.15350702
0.15350702
0.15350702
0.15350702
0.15809563
0.15809563
0.14891842
0.13515262
0.13515262
0.14432983
0.15350702
0.15350702
0.15350702
0.14891842
0.13974123
0.13515262
0.13515262
0.13974123
0.13974123
0.13974123
0.13515262
0.13056403
0.13056403
0.13974123
0.14432983
0.13515262
0.121386826
0.11220962
0.11679824
0.12597542
0.13056403
0.121386826
0.11220962
0.10762103
0.11220962
0.11679824
0.11679824
0.11679824
0.11220962
0.11220962
0.11220962
0.11679824
0.11679824
0.121386826
0.11679824
0.10762103
0.10762103
0.103032425
0.09844382
0.09844382
0.103032425
0.103032425
0.10762103
0.103032425
0.09844382
0.09385523
0.09385523
0.09385523
0.09385523
0.09385523
0.08926663
0.09385523
0.09844382
0.09844382
0.103032425
0.103032425
0.09385523
0.084678024
0.08008942
0.08008942
0.084678024
0.08008942
0.07550083
0.07550083
0.07550083
0.08008942
0.08008942
0.07091223
0.06632362
0.061735034
0.061735034
0.06632362
0.061735034
0.057146423
0.057146423
0.052557826
0.052557826
0.052557826
0.052557826
0.052557826
0.057146423
0.057146423
0.052557826
0.047969222
0.043380626
0.043380626
0.043380626
0.047969222
0.047969222
0.043380626
0.034203425
0.034203425
0.034203425
0.034203425
0.034203425
0.034203425
0.034203425
0.034203425
0.034203425
0.034203425
0.034203425
0.029614821
0.020437628
0.020437628
0.020437628
0.020437628
0.020437628
0.015849024
0.015849024
0.015849024
0.015849024
0.0066718236
0.0020832233
0.0066718236
0.015849024
0.011260428
0.0020832233
-0.007093977
-0.007093977
-0.002505377
-0.002505377
-0.002505377
-0.007093977
-0.007093977
-0.011682577
-0.011682577
-0.007093977
-0.002505377
-0.007093977
-0.016271178
-0.025448378
-0.025448378
-0.011682577
-0.007093977
-0.011682577
-0.020859778
-0.030036978
-0.030036978
-0.030036978
-0.03462558
-0.030036978
-0.025448378
-0.025448378
-0.030036978
-0.03462558
-0.03921418
-0.03921418
-0.03921418
-0.04380278
-0.04380278
-0.03921418
-0.03462558
-0.03921418
-0.04380278
-0.04839138
-0.05297998
-0.04839138
-0.04380278
-0.04380278
-0.05297998
-0.05756858
-0.062157176
-0.06674578
-0.06674578
-0.06674578
-0.07133438
-0.07592298
-0.07592298
-0.07133438
-0.07133438
-0.07592298
-0.08051158
-0.08510018
-0.08051158
-0.06674578
-0.05756858
-0.062157176
-0.07592298
-0.08968878
-0.08510018
-0.07592298
-0.07592298
-0.08051158
-0.08968878
-0.09886598
-0.103454575
-0.103454575
-0.09886598
-0.08968878
-0.08968878
-0.08510018
-0.08968878
-0.08968878
-0.08968878
-0.08510018
-0.08510018
-0.08968878
-0.09427738
-0.09427738
-0.09427738
-0.09427738
-0.09427738
-0.09886598
-0.103454575
-0.10804318
-0.10804318
-0.103454575
-0.09427738
-0.08968878
-0.08968878
-0.103454575
-0.11263178
-0.11722039
-0.11263178
-0.10804318
-0.10804318
-0.10804318
-0.11263178
-0.121808976
-0.121808976
-0.121808976
-0.11722039
-0.11722039
-0.11722039
-0.11722039
-0.11722039
-0.11722039
-0.121808976
-0.13098618
-0.13557479
-0.14016338
-0.14016338
-0.14016338
-0.13557479
-0.13098618
-0.13098618
-0.13098618
-0.13098618
-0.13098618
-0.14016338
-0.14475198
-0.14934058
-0.14934058
-0.14016338
-0.14016338
-0.14475198
-0.14475198
-0.13557479
-0.13557479
-0.14016338
-0.14475198
-0.14934058
-0.15392917
-0.15851778
-0.15851778
-0.15392917
-0.15392917
-0.15851778
-0.16769499
-0.16769499
-0.16310638
-0.15851778
-0.15392917
-0.15392917
-0.15392917
-0.15851778
-0.16310638
-0.16310638
-0.16769499
-0.16310638
-0.15851778
-0.16310638
-0.17228359
-0.17687218
-0.17228359
-0.16769499
-0.16310638
-0.16310638
-0.16769499
-0.17228359
-0.17228359
-0.17228359
-0.17228359
-0.17228359
-0.17228359
-0.16769499
-0.16310638
-0.16769499
-0.17228359
-0.18146078
-0.18146078
-0.17687218
-0.17228359
-0.17228359
-0.17687218
-0.18146078
-0.18146078
-0.18146078
-0.18604939
-0.18604939
-0.19063798
-0.19522658
-0.19981518
-0.19981518
-0.19522658
-0.18604939
-0.18604939
-0.19063798
-0.19981518
-0.20440377
-0.19981518
-0.19522658
-0.19981518
-0.20440377
-0.20440377
-0.20440377
-0.19981518
-0.19981518
-0.20899239
-0.21816957
-0.21816957
-0.20899239
-0.20440377
-0.20440377
-0.20899239
-0.20899239
-0.20899239
-0.20899239
-0.20899239
-0.21358098
-0.21816957
-0.22734678
-0.22734678
-0.22734678
-0.22275819
-0.21816957
-0.22275819
-0.22734678
-0.23193538
-0.22734678
-0.22275819
-0.22734678
-0.23652399
-0.23652399
-0.22734678
-0.22275819
-0.23193538
-0.24111257
-0.24111257
-0.23193538
-0.23193538
-0.23652399
-0.24111257
-0.24111257
-0.23652399
-0.23652399
-0.24570118
-0.2502898
-0.24570118
-0.24111257
-0.24111257
-0.24570118
-0.24570118
-0.24570118
-0.2502898
-0.2502898
-0.2502898
-0.24111257
-0.24111257
-0.24570118
-0.2548784
-0.26405558
-0.26405558
-0.2548784
-0.2502898
-0.2502898
-0.2548784
-0.259467
-0.259467
-0.2548784
-0.2548784
-0.259467
-0.26864418
-0.27782136
-0.27323276
-0.26405558
-0.259467
-0.26405558
-0.27323276
-0.27782136
-0.27323276
-0.26864418
-0.26405558
-0.26864418
-0.27323276
-0.27323276
-0.27323276
-0.27323276
-0.26864418
-0.26864418
-0.27323276
-0.28241
-0.29158717
-0.29617578
-0.29617578
-0.29158717
-0.28241
-0.28241
-0.28241
-0.27782136
-0.28241
-0.29158717
-0.30076438
-0.305353
-0.305353
-0.30076438
-0.29617578
-0.28699857
-0.28699857
-0.28699857
-0.29158717
-0.28699857
-0.28241
-0.28699857
-0.29158717
-0.29617578
-0.30076438
-0.30076438
-0.305353
-0.3099416
-0.3099416
-0.3145302
-0.3145302
-0.3145302
-0.305353
-0.305353
-0.305353
-0.3099416
-0.3099416
-0.305353
-0.305353
-0.3099416
-0.3191188
-0.3191188
-0.3099416
-0.305353
-0.3099416
-0.3145302
-0.3191188
-0.3191188
-0.3191188
-0.3191188
-0.3145302
-0.3099416
-0.3099416
-0.3191188
-0.3191188
-0.3191188
-0.3145302
-0.3145302
-0.3237074
-0.3237074
-0.3191188
-0.3145302
-0.3145302
-0.3191188
-0.3191188
-0.3191188
-0.3145302
-0.3145302
-0.3191188
-0.3237074
-0.3237074
-0.3191188
-0.3237074
-0.3374732
-0.34206182
-0.3374732
-0.3328846
-0.3328846
-0.328296
-0.328296
-0.3328846
-0.3328846
-0.3328846
-0.3328846
-0.34206182
-0.35123897
-0.34665036
-0.3374732
-0.328296
-0.3328846
-0.34665036
-0.35582757
-0.35582757
-0.35582757
-0.35123897
-0.34206182
-0.3374732
-0.3374732
-0.34206182
-0.35123897
-0.35582757
-0.35582757
-0.35123897
-0.35123897
-0.35582757
-0.36041617
-0.36041617
-0.36041617
-0.36041617
-0.36500478
-0.36500478
-0.36500478
-0.36500478
-0.36041617
-0.36500478
-0.36959338
-0.36959338
-0.36500478
-0.35582757
-0.35582757
-0.36041617
-0.36959338
-0.374182
-0.374182
-0.36959338
-0.36959338
-0.374182
-0.3787706
-0.3787706
-0.374182
-0.36959338
-0.36959338
-0.36959338
-0.36959338
-0.36959338
-0.374182
-0.374182
-0.374182
-0.36959338
-0.3787706
-0.3879478
-0.3925364
-0.397125
-0.4017136
-0.40630215
-0.4017136
-0.397125
-0.40630215
-0.41547942
-0.42006797
-0.42465657
-0.42924517
-0.43383378
-0.42924517
-0.42924517
-0.43383378
-0.443011
-0.4521882
-0.4475996
-0.443011
-0.43842238
-0.43842238
-0.43842238
-0.443011
-0.4567768
-0.4613654
-0.4613654
-0.4613654
-0.4613654
-0.4613654
-0.4613654
-0.4613654
-0.4613654
-0.465954
-0.465954
-0.465954
-0.465954
-0.4705426
-0.47513115
-0.47971982
-0.47971982
-0.47513115
-0.47513115
-0.47513115
-0.4705426
-0.4705426
-0.4705426
-0.4705426
-0.4705426
-0.47513115
-0.47971982
-0.47971982
-0.47513115
-0.4705426
-0.4705426
-0.47513115
-0.47513115
-0.47513115
-0.4705426
-0.465954
-0.4705426
-0.4705426
-0.4705426
-0.465954
-0.4567768
-0.4613654
-0.465954
-0.465954
-0.4613654
-0.4613654
-0.4613654
-0.4613654
-0.4613654
-0.4567768
-0.4567768
-0.4613654
-0.4613654
-0.4567768
-0.4567768
-0.4521882
-0.4475996
-0.4475996
-0.4567768
-0.4613654
-0.4521882
-0.4475996
-0.443011
-0.443011
-0.443011
-0.443011
-0.443011
-0.443011
-0.443011
-0.43842238
-0.43383378
-0.43383378
-0.43383378
-0.443011
-0.4521882
-0.4475996
-0.43842238
-0.43383378
-0.42465657
-0.42006797
-0.42006797
-0.42465657
-0.42924517
-0.42465657
-0.42465657
-0.42924517
-0.43842238
-0.43842238
-0.43383378
-0.42924517
-0.42924517
-0.42465657
-0.42006797
-0.42006797
-0.42006797
-0.42006797
-0.42006797
-0.42006797
-0.41089076
-0.4017136
-0.4017136
-0.41089076
-0.41547942
-0.41547942
-0.41547942
-0.41089076
-0.4017136
-0.397125
-0.3925364
-0.3833592
-0.3833592
-0.3879478
-0.3879478
-0.3833592
-0.374182
-0.374182
-0.374182
-0.3787706
-0.3833592
-0.3787706
-0.3787706
-0.3787706
-0.3787706
-0.3787706
-0.374182
-0.36500478
-0.35582757
-0.35582757
-0.36041617
-0.36500478
-0.36959338
-0.36500478
-0.36041617
-0.35582757
-0.35582757
-0.35582757
-0.35582757
-0.34665036
-0.34665036
-0.35123897
-0.36041617
-0.36500478
-0.36041617
-0.35582757
-0.35123897
-0.35123897
-0.35123897
-0.35123897
-0.34665036
-0.34206182
-0.3374732
-0.34206182
-0.34206182
-0.34665036
-0.34665036
-0.34665036
-0.34206182
-0.34206182
-0.34206182
-0.34665036
-0.34665036
-0.34206182
-0.3374732
-0.34206182
-0.35123897
-0.35123897
-0.35123897
-0.35123897
-0.35123897
-0.35123897
-0.34665036
-0.34665036
-0.34665036
-0.34665036
-0.34206182
-0.34206182
-0.34665036
-0.35582757
-0.35582757
-0.35582757
-0.35582757
-0.35123897
-0.34665036
-0.34206182
-0.34206182
-0.34665036
-0.35123897
-0.35123897
-0.34665036
-0.34206182
-0.34206182
-0.35123897
-0.35582757
-0.36041617
-0.35123897
-0.34206182
-0.3374732
-0.34665036
-0.35123897
-0.34665036
-0.34206182
-0.34206182
-0.34665036
-0.34665036
-0.34665036
-0.34665036
-0.34665036
-0.35123897
-0.35123897
-0.34665036
-0.34665036
-0.35123897
-0.35123897
-0.35123897
-0.34665036
-0.34206182
-0.34665036
-0.35123897
-0.35123897
-0.35582757
-0.35582757
-0.35582757
-0.35123897
-0.35123897
-0.35123897
-0.35582757
-0.35582757
-0.35582757
-0.35582757
-0.35123897
-0.34665036
-0.34665036
-0.34206182
-0.34206182
-0.34665036
-0.35582757
-0.36041617
-0.36041617
-0.35582757
-0.34665036
-0.34206182
-0.34206182
-0.35123897
-0.36041617
-0.36500478
-0.36500478
-0.36041617
-0.35123897
-0.34206182
-0.34206182
-0.34665036
-0.35123897
-0.34665036
-0.34665036
-0.3374732
-0.3374732
-0.34206182
-0.34665036
-0.35582757
-0.36041617
-0.36041617
-0.35123897
-0.34206182
-0.34206182
-0.34665036
-0.34665036
-0.34665036
-0.34206182
-0.34206182
-0.34206182
-0.34665036
-0.35123897
-0.35123897
-0.34665036
-0.34206182
-0.3328846
-0.328296
-0.328296
-0.328296
-0.328296
-0.328296
-0.328296
-0.3328846
-0.3328846
-0.3328846
-0.328296
-0.3328846
-0.3374732
-0.3374732
-0.34206182
-0.3374732
-0.3328846
-0.328296
-0.328296
-0.3328846
-0.3328846
-0.328296
-0.3145302
-0.3099416
-0.3145302
-0.3237074
-0.3328846
-0.3374732
-0.3374732
-0.3328846
-0.328296
-0.3328846
-0.3328846
-0.3328846
-0.328296
-0.3191188
-0.3237074
-0.328296
-0.3328846
-0.328296
-0.3237074
-0.3191188
-0.3191188
-0.3237074
-0.328296
-0.328296
-0.3237074
-0.3145302
-0.3145302
-0.3145302
-0.3237074
-0.328296
-0.3237074
-0.3191188
-0.3145302
-0.3145302
-0.3191188
-0.3191188
-0.3191188
-0.3237074
-0.3328846
-0.3328846
-0.3237074
-0.3145302
-0.3145302
-0.3191188
-0.3237074
-0.3237074
-0.3191188
-0.3099416
-0.3099416
-0.305353
-0.305353
-0.30076438
-0.305353
-0.3099416
-0.3145302
-0.305353
-0.30076438
-0.29617578
-0.29158717
-0.28699857
-0.29158717
-0.29617578
-0.305353
-0.3099416
-0.3145302
-0.3099416
-0.305353
-0.3099416
-0.3099416
-0.305353
-0.30076438
-0.30076438
-0.29617578
-0.29617578
-0.29617578
-0.30076438
-0.30076438
-0.29617578
-0.28699857
-0.28241
-0.28241
-0.28241
-0.28699857
-0.28241
-0.27782136
-0.27782136
-0.27782136
-0.28699857
-0.28699857
-0.28241
-0.27782136
-0.27782136
-0.27782136
-0.27782136
-0.27782136
-0.27782136
-0.27782136
-0.27782136
-0.27323276
-0.26864418
-0.26405558
-0.27323276
-0.27782136
-0.27782136
-0.26405558
-0.26405558
-0.26864418
-0.27782136
-0.27782136
-0.27323276
-0.26864418
-0.26405558
-0.26864418
-0.26405558
-0.259467
-0.2548784
-0.26405558
-0.26864418
-0.26405558
-0.259467
-0.2548784
-0.259467
-0.26405558
-0.259467
-0.2548784
-0.2502898
-0.2548784
-0.259467
-0.259467
-0.259467
-0.2548784
-0.24570118
-0.2502898
-0.2548784
-0.259467
-0.2548784
-0.259467
-0.26405558
-0.26864418
-0.26405558
-0.2548784
-0.2502898
-0.2502898
-0.2502898
-0.2502898
-0.2502898
-0.24111257
-0.23652399
-0.24111257
-0.24570118
-0.24570118
-0.24570118
-0.24570118
-0.2502898
-0.2548784
-0.2502898
-0.23652399
-0.23652399
-0.24111257
-0.24570118
-0.23652399
-0.23193538
-0.22734678
-0.23652399
-0.23652399
-0.23652399
-0.23193538
-0.23652399
-0.23652399
-0.22734678
-0.22275819
-0.22734678
-0.23652399
-0.23652399
-0.23193538
-0.22734678
-0.22734678
-0.22734678
-0.22734678
-0.22734678
-0.23193538
-0.23193538
-0.23652399
-0.24111257
-0.23652399
-0.22734678
-0.21816957
-0.22275819
-0.22734678
-0.23193538
-0.22734678
-0.22275819
-0.22275819
-0.22734678
-0.22734678
-0.23193538
-0.23193538
-0.22734678
-0.21816957
-0.21358098
-0.20899239
-0.21358098
-0.21816957
-0.22275819
-0.22734678
-0.22275819
-0.21358098
-0.20440377
-0.20440377
-0.21358098
-0.21816957
-0.22275819
-0.22275819
-0.21358098
-0.20440377
-0.19981518
-0.19981518
-0.20440377
-0.20899239
-0.21358098
-0.20899239
-0.20440377
-0.19981518
-0.19981518
-0.19522658
-0.19522658
-0.19522658
-0.19522658
-0.19063798
-0.18604939
-0.18604939
-0.19063798
-0.19522658
-0.19063798
-0.18146078
-0.18146078
-0.18604939
-0.19063798
-0.18604939
-0.18146078
-0.17687218
-0.17228359
-0.17687218
-0.18146078
-0.18604939
-0.18146078
-0.17228359
-0.16769499
-0.16769499
-0.16769499
-0.16769499
-0.16310638
-0.16310638
-0.16310638
-0.16310638
-0.15851778
-0.15851778
-0.15851778
-0.15851778
-0.15851778
-0.15392917
-0.15392917
-0.14934058
-0.14475198
-0.14016338
-0.13557479
-0.13557479
-0.13557479
-0.14016338
-0.14016338
-0.13557479
-0.13098618
-0.12639758
-0.121808976
-0.11722039
-0.11722039
-0.11722039
-0.121808976
-0.11722039
-0.103454575
-0.09886598
-0.09886598
-0.10804318
-0.10804318
-0.103454575
-0.09427738
-0.09427738
-0.09886598
-0.09886598
-0.09427738
-0.08510018
-0.08510018
-0.08051158
-0.07133438
-0.062157176
-0.062157176
-0.06674578
-0.07133438
-0.06674578
-0.05756858
-0.05756858
-0.05756858
-0.05756858
-0.04839138
-0.03462558
-0.025448378
-0.025448378
-0.03921418
-0.04380278
-0.04380278
-0.03462558
-0.030036978
-0.025448378
-0.020859778
-0.016271178
-0.011682577
-0.011682577
-0.007093977
0.0020832233
0.011260428
0.0066718236
0.0020832233
0.0020832233
0.011260428
0.020437628
0.025026225
0.029614821
0.025026225
0.025026225
0.025026225
0.029614821
0.043380626
0.052557826
0.047969222
0.047969222
0.057146423
0.07091223
0.07550083
0.07550083
0.07550083
0.07550083
0.08008942
0.084678024
0.084678024
0.08008942
0.084678024
0.09844382
0.10762103
0.10762103
0.10762103
0.10762103
0.11220962
0.11679824
0.12597542
0.13515262
0.13974123
0.13515262
0.13056403
0.13515262
0.14432983
0.14432983
0.14891842
0.14891842
0.15350702
0.15809563
0.16727282
0.17186143
0.17645004
0.18103863
0.19021583
0.19939302
0.20398165
0.20398165
0.19939302
0.20398165
0.20398165
0.20857023
0.21315883
0.21774743
0.21774743
0.22233601
0.22692461
0.23151325
0.23151325
0.23610182
0.24527903
0.25445622
0.25904483
0.26363343
0.25904483
0.25904483
0.26363343
0.26822203
0.28198785
0.29116505
0.29116505
0.28657645
0.28657645
0.29575366
0.3049308
0.3049308
0.30951947
0.314108
0.31869662
0.32328522
0.32787383
0.32328522
0.32328522
0.32787383
0.33246243
0.33705103
0.33705103
0.35081685
0.359994
0.36458266
0.359994
0.36458266
0.3691712
0.3737598
0.3737598
0.3737598
0.37834847
0.38752562
0.39670283
0.40588003
0.41505724
0.41964585
0.41964585
0.41964585
0.41964585
0.4242344
0.4242344
0.42882305
0.4242344
0.4242344
0.43341166
0.44717747
0.45635468
0.45635468
0.46094322
0.46553183
0.46553183
