# Supplementary material for: Performances of the PIPER scalable child human body model in accident reconstruction
Source: PLoS One. 2017 Nov 14;12(11):e0187916. doi: 10.1371/journal.pone.0187916 (PMC5685610; doi:10.1371/journal.pone.0187916)
Supplement: S3 Data — This zip folder contains input accelerations for reproducibility of the accident reconstruction. Also, the readings from the dummy sensor are reported for reproducibility of the calculations. (ZIP) [file pone.0187916.s011.zip › CHANNEL/RAC03.029]

Test object number          :1
Name of the channel         :
Laboratory channel code     :16NECKLO00Q6MOYP
Customer channel code       :16NECKLO00Q6MOYP
Channel code                :16NECKLO00Q6MOYP
Unit                        :Nm
Direction                   :Y
Dimension                   :MO
Transducer type             :Q3LN-136/Y/MO
Pre-filter type             :4000Hz 6pole Butterworth (device internal)
Cut off frequency           :4000.0
Channel frequency class     :2000
Channel amplitude class     :150.0
Reference channel           :implicit
Reference channel name      :NOVALUE
Data source                 :transducer
Data status                 :ok
Sampling interval           :5.0E-5
Bit resolution              :16
.ValidationRemark           :Seulement la gamme [-0.4096 sec; 40.0 sec] a �t� lue. Gamme demand�e: [-6.0 sec; 40.0 sec].; 239 valeurs d�passent la limite CAC choisie dans [0.08735 sec; 0.1018 sec]
Time of first sample        :-0.2
Number of samples           :14000
First global maximum value  :150.05571
Time of maximum value       :0.087400004
First global minimum value  :-49.516003
Time of minimum value       :0.17774998
Start offset interval       :-0.1
End offset interval         :-0.05
0.37004054
0.37462944
0.37921834
0.37004054
0.35627383
0.34709597
0.34709597
0.35168487
0.35168487
0.35627383
0.36086273
0.35627383
0.34709597
0.34250706
0.34709597
0.35168487
0.35627383
0.35168487
0.34709597
0.33791816
0.34250706
0.34709597
0.35168487
0.34250706
0.33332926
0.32415146
0.31956255
0.31956255
0.31956255
0.31956255
0.31956255
0.31956255
0.32415146
0.32874036
0.32874036
0.32415146
0.31497365
0.31038475
0.30579585
0.30579585
0.30579585
0.30579585
0.30579585
0.3012069
0.29661798
0.29202908
0.28744018
0.29202908
0.29661798
0.29661798
0.29202908
0.28285128
0.27367342
0.27367342
0.27826232
0.27826232
0.27826232
0.27826232
0.27367342
0.2690845
0.2644956
0.2644956
0.2644956
0.2690845
0.27367342
0.27367342
0.2690845
0.2644956
0.2599067
0.2599067
0.2553178
0.25072885
0.25072885
0.25072885
0.24613994
0.24613994
0.25072885
0.25072885
0.24613994
0.24155104
0.23696214
0.23696214
0.24155104
0.23237324
0.22778434
0.23237324
0.24155104
0.23696214
0.22778434
0.21860647
0.22319537
0.22778434
0.22778434
0.22319537
0.22319537
0.22319537
0.22778434
0.22319537
0.21860647
0.21860647
0.21860647
0.21860647
0.21401763
0.21401763
0.21401763
0.21401763
0.20942873
0.20483983
0.20025086
0.20483983
0.20483983
0.20942873
0.21401763
0.21860647
0.20942873
0.20483983
0.19566196
0.19107306
0.19107306
0.19107306
0.19566196
0.19566196
0.19107306
0.18648416
0.18648416
0.18648416
0.18648416
0.18189526
0.18189526
0.18189526
0.18189526
0.18189526
0.18189526
0.18189526
0.18648416
0.19107306
0.19107306
0.18648416
0.18648416
0.19107306
0.19566196
0.19107306
0.18189526
0.17271739
0.16353959
0.16812849
0.17271739
0.17730635
0.17730635
0.17730635
0.17271739
0.17271739
0.17271739
0.16812849
0.16353959
0.16353959
0.16353959
0.16353959
0.16812849
0.17271739
0.17271739
0.17271739
0.16812849
0.16353959
0.15895069
0.15895069
0.16353959
0.16353959
0.15895069
0.14977285
0.14977285
0.15436175
0.15895069
0.15895069
0.15436175
0.15436175
0.15895069
0.16353959
0.15895069
0.15436175
0.14977285
0.14977285
0.15436175
0.15436175
0.15436175
0.15436175
0.15895069
0.16353959
0.15895069
0.15436175
0.14977285
0.14977285
0.15436175
0.15895069
0.15436175
0.14518395
0.14059502
0.14059502
0.14518395
0.14518395
0.14977285
0.14977285
0.14518395
0.14059502
0.14059502
0.14518395
0.15436175
0.15895069
0.15436175
0.14518395
0.14059502
0.14059502
0.14518395
0.14977285
0.14977285
0.14977285
0.14518395
0.13600612
0.14059502
0.14518395
0.14059502
0.13141721
0.12682828
0.12682828
0.13600612
0.14059502
0.13600612
0.13141721
0.13141721
0.13141721
0.13600612
0.14059502
0.14059502
0.13141721
0.12682828
0.13141721
0.13600612
0.14059502
0.13600612
0.14059502
0.14059502
0.13600612
0.12682828
0.12223938
0.12682828
0.13600612
0.13600612
0.13141721
0.12682828
0.13141721
0.12682828
0.12223938
0.12223938
0.12223938
0.12682828
0.13141721
0.13141721
0.13141721
0.13141721
0.13141721
0.13141721
0.12223938
0.12223938
0.12682828
0.13141721
0.12682828
0.12223938
0.12682828
0.13141721
0.13141721
0.13141721
0.12682828
0.12682828
0.13141721
0.13600612
0.13600612
0.13141721
0.12682828
0.11765048
0.11765048
0.12682828
0.13600612
0.14518395
0.14059502
0.13141721
0.12682828
0.13600612
0.14059502
0.13600612
0.13141721
0.12682828
0.12682828
0.12682828
0.11765048
0.11765048
0.12223938
0.12682828
0.12682828
0.12223938
0.12223938
0.12682828
0.12682828
0.12682828
0.12223938
0.11765048
0.11765048
0.12223938
0.12682828
0.12223938
0.11765048
0.11765048
0.11765048
0.12223938
0.12682828
0.12682828
0.12223938
0.11765048
0.11306155
0.11306155
0.11765048
0.11765048
0.11765048
0.11765048
0.11765048
0.11765048
0.11306155
0.108472645
0.108472645
0.11306155
0.11765048
0.12223938
0.11765048
0.11306155
0.11306155
0.11765048
0.11765048
0.11765048
0.108472645
0.108472645
0.108472645
0.11306155
0.11306155
0.108472645
0.108472645
0.108472645
0.108472645
0.108472645
0.108472645
0.108472645
0.108472645
0.10388374
0.10388374
0.108472645
0.11306155
0.11765048
0.11765048
0.11765048
0.11306155
0.108472645
0.09929481
0.09929481
0.10388374
0.108472645
0.11306155
0.11306155
0.108472645
0.10388374
0.10388374
0.108472645
0.11306155
0.11306155
0.108472645
0.09470597
0.09011704
0.09470597
0.10388374
0.108472645
0.09929481
0.09470597
0.09470597
0.09470597
0.09470597
0.09011704
0.09011704
0.09011704
0.09470597
0.09470597
0.09929481
0.09929481
0.09929481
0.09470597
0.09470597
0.09470597
0.09470597
0.09929481
0.09929481
0.09470597
0.09011704
0.09011704
0.085528135
0.09011704
0.09011704
0.09011704
0.09011704
0.09011704
0.09011704
0.09470597
0.09929481
0.09929481
0.09929481
0.09470597
0.09470597
0.09011704
0.085528135
0.08093923
0.085528135
0.09011704
0.09470597
0.09011704
0.085528135
0.085528135
0.09011704
0.09011704
0.085528135
0.085528135
0.09470597
0.09470597
0.09011704
0.085528135
0.085528135
0.09011704
0.09011704
0.085528135
0.08093923
0.08093923
0.085528135
0.09011704
0.085528135
0.08093923
0.08093923
0.08093923
0.085528135
0.085528135
0.08093923
0.08093923
0.085528135
0.085528135
0.085528135
0.09011704
0.09011704
0.09470597
0.09470597
0.09470597
0.09470597
0.09011704
0.085528135
0.085528135
0.085528135
0.09011704
0.09470597
0.09470597
0.09470597
0.09470597
0.09470597
0.09470597
0.09470597
0.09470597
0.09470597
0.09011704
0.085528135
0.09011704
0.09929481
0.10388374
0.09929481
0.09470597
0.09011704
0.09011704
0.09470597
0.09470597
0.09470597
0.09929481
0.10388374
0.10388374
0.09470597
0.09011704
0.09470597
0.09929481
0.10388374
0.10388374
0.09929481
0.09470597
0.09929481
0.10388374
0.108472645
0.108472645
0.09929481
0.09470597
0.09929481
0.10388374
0.108472645
0.108472645
0.10388374
0.108472645
0.11306155
0.11306155
0.11306155
0.11306155
0.11765048
0.11765048
0.11765048
0.11306155
0.108472645
0.108472645
0.11306155
0.12223938
0.12682828
0.13141721
0.13141721
0.12682828
0.12223938
0.11306155
0.11306155
0.11765048
0.12223938
0.12682828
0.12223938
0.12223938
0.12223938
0.12682828
0.12682828
0.13141721
0.13141721
0.12682828
0.12682828
0.13141721
0.13600612
0.13141721
0.13141721
0.13141721
0.13600612
0.14059502
0.14518395
0.14518395
0.14059502
0.14059502
0.14518395
0.14977285
0.15436175
0.15436175
0.15436175
0.15436175
0.14518395
0.14059502
0.14059502
0.14518395
0.14977285
0.15436175
0.15895069
0.15436175
0.14977285
0.14059502
0.14059502
0.14518395
0.15895069
0.16812849
0.16353959
0.15895069
0.15436175
0.15436175
0.15895069
0.16353959
0.16353959
0.15895069
0.15436175
0.15436175
0.16812849
0.17730635
0.17271739
0.16353959
0.16353959
0.16812849
0.17730635
0.17730635
0.17271739
0.17271739
0.17730635
0.18189526
0.18189526
0.17730635
0.18189526
0.18189526
0.18189526
0.17730635
0.18189526
0.19107306
0.20025086
0.19107306
0.17730635
0.17730635
0.18648416
0.19107306
0.19566196
0.20025086
0.19566196
0.19107306
0.19107306
0.19107306
0.20025086
0.20025086
0.19566196
0.18648416
0.19107306
0.20025086
0.20025086
0.20025086
0.20025086
0.20025086
0.20025086
0.20025086
0.20025086
0.19566196
0.19566196
0.20483983
0.21401763
0.20942873
0.20025086
0.19566196
0.19566196
0.19566196
0.20025086
0.20483983
0.20483983
0.20025086
0.20025086
0.20483983
0.20942873
0.20942873
0.21401763
0.20942873
0.20483983
0.20025086
0.19566196
0.19566196
0.20025086
0.20025086
0.20483983
0.20942873
0.20942873
0.21401763
0.21401763
0.21401763
0.20942873
0.20483983
0.20025086
0.20025086
0.20483983
0.20942873
0.20942873
0.21401763
0.20942873
0.20483983
0.20483983
0.20025086
0.20483983
0.20483983
0.20483983
0.20483983
0.20483983
0.20483983
0.20483983
0.20942873
0.20942873
0.20483983
0.20025086
0.20942873
0.21860647
0.21401763
0.20942873
0.20483983
0.20942873
0.20942873
0.21401763
0.21401763
0.21401763
0.20942873
0.20483983
0.20483983
0.20483983
0.20483983
0.20483983
0.20483983
0.20483983
0.20483983
0.20025086
0.19566196
0.19566196
0.20025086
0.20025086
0.20483983
0.21401763
0.21860647
0.21860647
0.21401763
0.20483983
0.20025086
0.20025086
0.19566196
0.20025086
0.20025086
0.20025086
0.19566196
0.19107306
0.19107306
0.20025086
0.20483983
0.20483983
0.20483983
0.20483983
0.20483983
0.20483983
0.20942873
0.21401763
0.21401763
0.20483983
0.19107306
0.19107306
0.20025086
0.20942873
0.20942873
0.20025086
0.19566196
0.19566196
0.20025086
0.20483983
0.20483983
0.19566196
0.19107306
0.19566196
0.20025086
0.20025086
0.19566196
0.19107306
0.19566196
0.19107306
0.18648416
0.18648416
0.18648416
0.19566196
0.19566196
0.19107306
0.19107306
0.19107306
0.19107306
0.19107306
0.19107306
0.19107306
0.19566196
0.19107306
0.19107306
0.19566196
0.20025086
0.20025086
0.19566196
0.19566196
0.19566196
0.20025086
0.20025086
0.19566196
0.19566196
0.19566196
0.19566196
0.19107306
0.18648416
0.19107306
0.19566196
0.19566196
0.19566196
0.19107306
0.19107306
0.19107306
0.20025086
0.20483983
0.20942873
0.20483983
0.20025086
0.20025086
0.20483983
0.20483983
0.20025086
0.20025086
0.20483983
0.20942873
0.21401763
0.20942873
0.20025086
0.19566196
0.20025086
0.20942873
0.21401763
0.21401763
0.20942873
0.20025086
0.20025086
0.20025086
0.20483983
0.20483983
0.20483983
0.20942873
0.21401763
0.21401763
0.20942873
0.20483983
0.20025086
0.20483983
0.21401763
0.21860647
0.21860647
0.21401763
0.20942873
0.20942873
0.21401763
0.21860647
0.21860647
0.21860647
0.21860647
0.21860647
0.21401763
0.21401763
0.21401763
0.22319537
0.22319537
0.21860647
0.21401763
0.20942873
0.21401763
0.21860647
0.21860647
0.21401763
0.21401763
0.21860647
0.22319537
0.22319537
0.22319537
0.21860647
0.21860647
0.21860647
0.22319537
0.22778434
0.22778434
0.22778434
0.22778434
0.23237324
0.23696214
0.24155104
0.23696214
0.23237324
0.22319537
0.22319537
0.22319537
0.22778434
0.23237324
0.23696214
0.24155104
0.24155104
0.24155104
0.24155104
0.23696214
0.23237324
0.23696214
0.24155104
0.24613994
0.24155104
0.23696214
0.23696214
0.23696214
0.24155104
0.24613994
0.24155104
0.23696214
0.23696214
0.24155104
0.24613994
0.2553178
0.2553178
0.25072885
0.25072885
0.25072885
0.25072885
0.24613994
0.24613994
0.25072885
0.2553178
0.2553178
0.2553178
0.25072885
0.2553178
0.2599067
0.2553178
0.25072885
0.24613994
0.25072885
0.2553178
0.2553178
0.2553178
0.2553178
0.2553178
0.2553178
0.2553178
0.2553178
0.2553178
0.25072885
0.25072885
0.2553178
0.2644956
0.2690845
0.2690845
0.2644956
0.2599067
0.2644956
0.2690845
0.2690845
0.2690845
0.2644956
0.2599067
0.2599067
0.2644956
0.2644956
0.2644956
0.2644956
0.2599067
0.2599067
0.2644956
0.27367342
0.27367342
0.2690845
0.2690845
0.2644956
0.2644956
0.2690845
0.27367342
0.2690845
0.2644956
0.2644956
0.2690845
0.27826232
0.28285128
0.28744018
0.27826232
0.2690845
0.2644956
0.2690845
0.27367342
0.27826232
0.27826232
0.27826232
0.28285128
0.28285128
0.28285128
0.27826232
0.27367342
0.27826232
0.27826232
0.28285128
0.28285128
0.27826232
0.27826232
0.27367342
0.27367342
0.27367342
0.27826232
0.27826232
0.28285128
0.28285128
0.28285128
0.28285128
0.27826232
0.28285128
0.28744018
0.28744018
0.28285128
0.28285128
0.28285128
0.29202908
0.29202908
0.29661798
0.29661798
0.29202908
0.29202908
0.29202908
0.28744018
0.28285128
0.28285128
0.28744018
0.29661798
0.3012069
0.3012069
0.29661798
0.29202908
0.29202908
0.29202908
0.29661798
0.29661798
0.29661798
0.29661798
0.29202908
0.29202908
0.29202908
0.28744018
0.29202908
0.29202908
0.29661798
0.30579585
0.31038475
0.30579585
0.3012069
0.29661798
0.3012069
0.30579585
0.31038475
0.31038475
0.30579585
0.3012069
0.29661798
0.29202908
0.29202908
0.29661798
0.29661798
0.3012069
0.31038475
0.31038475
0.3012069
0.29202908
0.29661798
0.3012069
0.30579585
0.30579585
0.31038475
0.31038475
0.30579585
0.3012069
0.30579585
0.31497365
0.31497365
0.31038475
0.30579585
0.30579585
0.31497365
0.32415146
0.32415146
0.32415146
0.31956255
0.31497365
0.31038475
0.31038475
0.31038475
0.31497365
0.31497365
0.31956255
0.31956255
0.31956255
0.31497365
0.31497365
0.31497365
0.31497365
0.32415146
0.33332926
0.33332926
0.32415146
0.32415146
0.32874036
0.33332926
0.33791816
0.33332926
0.32415146
0.31497365
0.31497365
0.32415146
0.33332926
0.33332926
0.33332926
0.32874036
0.31956255
0.31956255
0.31956255
0.31956255
0.32415146
0.32415146
0.31956255
0.31956255
0.32415146
0.32874036
0.32874036
0.32415146
0.32415146
0.32415146
0.32874036
0.32874036
0.32415146
0.31956255
0.32415146
0.32415146
0.32415146
0.32415146
0.32874036
0.33332926
0.33791816
0.33791816
0.33791816
0.33332926
0.34250706
0.34250706
0.33791816
0.33332926
0.33332926
0.34250706
0.35168487
0.35168487
0.34250706
0.33791816
0.33791816
0.33791816
0.34250706
0.34709597
0.34250706
0.33791816
0.33332926
0.33791816
0.34250706
0.33791816
0.33332926
0.32874036
0.33332926
0.33332926
0.34250706
0.34709597
0.35168487
0.35168487
0.35168487
0.35168487
0.34709597
0.34709597
0.34709597
0.35168487
0.35168487
0.34709597
0.34709597
0.35168487
0.35168487
0.34709597
0.33791816
0.33791816
0.34250706
0.35168487
0.35627383
0.36086273
0.36086273
0.36086273
0.35627383
0.35168487
0.35627383
0.36086273
0.36086273
0.35627383
0.35168487
0.35168487
0.35168487
0.35168487
0.35168487
0.35168487
0.35627383
0.36086273
0.36086273
0.35627383
0.35168487
0.35168487
0.35168487
0.35627383
0.35627383
0.35627383
0.35627383
0.36086273
0.36545163
0.36545163
0.36545163
0.36086273
0.36086273
0.36086273
0.35627383
0.35627383
0.35627383
0.36545163
0.37004054
0.37004054
0.36545163
0.36086273
0.36086273
0.37004054
0.37462944
0.37462944
0.37004054
0.37004054
0.37462944
0.37462944
0.37462944
0.37004054
0.37004054
0.37004054
0.37462944
0.37921834
0.37462944
0.37004054
0.36545163
0.36545163
0.37004054
0.37462944
0.37921834
0.37921834
0.37921834
0.37462944
0.37462944
0.37921834
0.3838073
0.3838073
0.37462944
0.37462944
0.37462944
0.37462944
0.37462944
0.37462944
0.37462944
0.37462944
0.37462944
0.37462944
0.37462944
0.37921834
0.3838073
0.3883962
0.3838073
0.37921834
0.3838073
0.3838073
0.3838073
0.3838073
0.3883962
0.3929851
0.3883962
0.3838073
0.3838073
0.3838073
0.3883962
0.3838073
0.3838073
0.37921834
0.37921834
0.3838073
0.3929851
0.3929851
0.397574
0.3929851
0.3883962
0.3883962
0.3929851
0.397574
0.397574
0.397574
0.3883962
0.3838073
0.37921834
0.3883962
0.4021629
0.41134077
0.4021629
0.3929851
0.3838073
0.37921834
0.3883962
0.397574
0.397574
0.397574
0.3929851
0.3883962
0.3883962
0.3929851
0.397574
0.4021629
0.4021629
0.4021629
0.397574
0.397574
0.397574
0.397574
0.397574
0.3929851
0.397574
0.4021629
0.397574
0.3883962
0.3883962
0.397574
0.4021629
0.397574
0.397574
0.397574
0.3929851
0.3883962
0.3929851
0.397574
0.4021629
0.397574
0.397574
0.397574
0.4021629
0.4021629
0.4021629
0.3929851
0.3883962
0.3929851
0.397574
0.397574
0.397574
0.397574
0.3929851
0.3929851
0.3929851
0.397574
0.397574
0.3929851
0.3883962
0.3883962
0.3929851
0.397574
0.397574
0.3929851
0.3838073
0.37462944
0.37921834
0.3838073
0.3929851
0.3883962
0.3838073
0.3838073
0.3883962
0.3929851
0.3929851
0.3929851
0.3929851
0.3929851
0.3929851
0.3929851
0.3883962
0.3838073
0.3883962
0.3929851
0.397574
0.3883962
0.37921834
0.37921834
0.3883962
0.3929851
0.37921834
0.37004054
0.36545163
0.37004054
0.3838073
0.3883962
0.3838073
0.3838073
0.3838073
0.37921834
0.37921834
0.37462944
0.37921834
0.37921834
0.37462944
0.37004054
0.36545163
0.36545163
0.36086273
0.35627383
0.36086273
0.37004054
0.37921834
0.3838073
0.37462944
0.37004054
0.36545163
0.36086273
0.36086273
0.35627383
0.36086273
0.36545163
0.37004054
0.37004054
0.37004054
0.37004054
0.36545163
0.36545163
0.36086273
0.36086273
0.36086273
0.36086273
0.36086273
0.36545163
0.37004054
0.36545163
0.35627383
0.34709597
0.34250706
0.34250706
0.34250706
0.34250706
0.35168487
0.35627383
0.36086273
0.36086273
0.35627383
0.34709597
0.33791816
0.33791816
0.34709597
0.35168487
0.35168487
0.34709597
0.34250706
0.34250706
0.34250706
0.34250706
0.34709597
0.34709597
0.34250706
0.34250706
0.34709597
0.34709597
0.34250706
0.33332926
0.32874036
0.32874036
0.32874036
0.33332926
0.33791816
0.34250706
0.34250706
0.34250706
0.34250706
0.34250706
0.33791816
0.33791816
0.33332926
0.33332926
0.32874036
0.33332926
0.33332926
0.32874036
0.32415146
0.32415146
0.32874036
0.32874036
0.32415146
0.31956255
0.31956255
0.31956255
0.32415146
0.32874036
0.33332926
0.33332926
0.33791816
0.33332926
0.32415146
0.31956255
0.31956255
0.32415146
0.32874036
0.32874036
0.32415146
0.32415146
0.32415146
0.32415146
0.31956255
0.31497365
0.31038475
0.31038475
0.31038475
0.31497365
0.31497365
0.31497365
0.31038475
0.31038475
0.3012069
0.29661798
0.29661798
0.30579585
0.31038475
0.31497365
0.31038475
0.30579585
0.31038475
0.31038475
0.30579585
0.29661798
0.29661798
0.3012069
0.30579585
0.30579585
0.29661798
0.3012069
0.30579585
0.31038475
0.31038475
0.30579585
0.3012069
0.3012069
0.3012069
0.3012069
0.3012069
0.30579585
0.3012069
0.3012069
0.29661798
0.29202908
0.28744018
0.28744018
0.29202908
0.29661798
0.28744018
0.28285128
0.28285128
0.28744018
0.29202908
0.28285128
0.27826232
0.28285128
0.29202908
0.29661798
0.29661798
0.28744018
0.28285128
0.27826232
0.28285128
0.28285128
0.28744018
0.28285128
0.27826232
0.27826232
0.27826232
0.27826232
0.28285128
0.28744018
0.28744018
0.27826232
0.2690845
0.27367342
0.28285128
0.28285128
0.27367342
0.2644956
0.2599067
0.2690845
0.27826232
0.27367342
0.2644956
0.2553178
0.2599067
0.2644956
0.2690845
0.2644956
0.2599067
0.2599067
0.2644956
0.2599067
0.25072885
0.24613994
0.25072885
0.2599067
0.2644956
0.2599067
0.2553178
0.2553178
0.25072885
0.24613994
0.23696214
0.23696214
0.24155104
0.24613994
0.24613994
0.24613994
0.24613994
0.24613994
0.24155104
0.24155104
0.23696214
0.23696214
0.23696214
0.23237324
0.22778434
0.22319537
0.22319537
0.23237324
0.23696214
0.23237324
0.22319537
0.21860647
0.22319537
0.22319537
0.22319537
0.21860647
0.21401763
0.20942873
0.20025086
0.19566196
0.20483983
0.20942873
0.20942873
0.20025086
0.19566196
0.20025086
0.20942873
0.20942873
0.20483983
0.19566196
0.19566196
0.19566196
0.19566196
0.19107306
0.19107306
0.18648416
0.18189526
0.17730635
0.17730635
0.18189526
0.18648416
0.18648416
0.17730635
0.17271739
0.16812849
0.17271739
0.17730635
0.18189526
0.17730635
0.17271739
0.16812849
0.16812849
0.16812849
0.16353959
0.15895069
0.15436175
0.14977285
0.14977285
0.14977285
0.14059502
0.13600612
0.14059502
0.13600612
0.12682828
0.12223938
0.13141721
0.13600612
0.13141721
0.12682828
0.12223938
0.11765048
0.11306155
0.108472645
0.11306155
0.11765048
0.12223938
0.12223938
0.11765048
0.11306155
0.11306155
0.11765048
0.11765048
0.108472645
0.09929481
0.09470597
0.09929481
0.09929481
0.09470597
0.09929481
0.09929481
0.09470597
0.085528135
0.085528135
0.085528135
0.085528135
0.08093923
0.0763503
0.07176137
0.07176137
0.07176137
0.0671725
0.0671725
0.062583566
0.062583566
0.062583566
0.057994664
0.05340576
0.04881683
0.04881683
0.04881683
0.05340576
0.05340576
0.04881683
0.044227928
0.044227928
0.044227928
0.035050094
0.030461192
0.030461192
0.030461192
0.02587229
0.021283358
0.02587229
0.02587229
0.02587229
0.016694456
0.012105554
0.012105554
0.012105554
0.012105554
0.0075166523
0.0029277503
0.0075166523
0.0075166523
-0.0016611814
-0.0016611814
-0.0016611814
-0.0016611814
-0.0016611814
-0.0016611814
-0.010838985
-0.015427917
-0.02001682
-0.024605721
-0.024605721
-0.02001682
-0.015427917
-0.010838985
-0.010838985
-0.02001682
-0.024605721
-0.024605721
-0.02001682
-0.015427917
-0.015427917
-0.024605721
-0.029194653
-0.029194653
-0.033783555
-0.038372457
-0.04296139
-0.04296139
-0.04296139
-0.04296139
-0.04755029
-0.04296139
-0.04296139
-0.04755029
-0.052139193
-0.056728095
-0.056728095
-0.056728095
-0.061316997
-0.06590593
-0.07049483
-0.06590593
-0.061316997
-0.061316997
-0.06590593
-0.07508373
-0.07508373
-0.07049483
-0.07049483
-0.07508373
-0.08426157
-0.08426157
-0.08426157
-0.08426157
-0.08426157
-0.08426157
-0.08885047
-0.08885047
-0.08426157
-0.079672664
-0.079672664
-0.08426157
-0.093439385
-0.10261722
-0.10261722
-0.10720612
-0.11179501
-0.11179501
-0.10261722
-0.093439385
-0.093439385
-0.10261722
-0.10720612
-0.11179501
-0.11179501
-0.10720612
-0.11179501
-0.12097284
-0.12556174
-0.12556174
-0.116383925
-0.11179501
-0.10720612
-0.10720612
-0.116383925
-0.12556174
-0.12556174
-0.12556174
-0.12556174
-0.12097284
-0.12097284
-0.12556174
-0.13015066
-0.13015066
-0.13015066
-0.13473958
-0.13473958
-0.13473958
-0.13932848
-0.1439174
-0.14850631
-0.15309522
-0.15309522
-0.14850631
-0.14850631
-0.14850631
-0.15309522
-0.15768412
-0.15768412
-0.15768412
-0.15768412
-0.15768412
-0.16227303
-0.16227303
-0.16686195
-0.16686195
-0.17145085
-0.17603977
-0.18062869
-0.18062869
-0.18521757
-0.18521757
-0.18062869
-0.17603977
-0.17603977
-0.17603977
-0.18062869
-0.18521757
-0.19439541
-0.20357323
-0.19898432
-0.18980649
-0.18521757
-0.18980649
-0.19439541
-0.19439541
-0.19439541
-0.19439541
-0.19439541
-0.18980649
-0.18980649
-0.19439541
-0.20357323
-0.21733995
-0.22192886
-0.21275105
-0.20357323
-0.20357323
-0.21275105
-0.22651778
-0.2311067
-0.2311067
-0.22651778
-0.22651778
-0.22651778
-0.22192886
-0.22651778
-0.2356956
-0.2402845
-0.2402845
-0.2402845
-0.2402845
-0.2402845
-0.24946234
-0.25405124
-0.26322907
-0.25864014
-0.25405124
-0.25405124
-0.25405124
-0.25405124
-0.25405124
-0.25405124
-0.25405124
-0.25864014
-0.26322907
-0.26781797
-0.26781797
-0.26781797
-0.27240688
-0.27699578
-0.2815847
-0.2861736
-0.2815847
-0.27240688
-0.26781797
-0.27240688
-0.2815847
-0.2861736
-0.2861736
-0.2815847
-0.2861736
-0.2907625
-0.29535145
-0.29535145
-0.29535145
-0.29535145
-0.29994035
-0.30452925
-0.30452925
-0.30452925
-0.30911815
-0.318296
-0.318296
-0.30911815
-0.30452925
-0.30452925
-0.30911815
-0.30911815
-0.318296
-0.3228849
-0.3274738
-0.3274738
-0.3274738
-0.33206272
-0.33206272
-0.33206272
-0.33206272
-0.3274738
-0.3274738
-0.33206272
-0.33665162
-0.33665162
-0.33665162
-0.33665162
-0.34582946
-0.35500726
-0.35500726
-0.35500726
-0.35041836
-0.35500726
-0.35500726
-0.35959616
-0.368774
-0.3733629
-0.3733629
-0.368774
-0.368774
-0.3641851
-0.3641851
-0.368774
-0.368774
-0.368774
-0.368774
-0.368774
-0.3733629
-0.3733629
-0.3779518
-0.3779518
-0.38254073
-0.38712963
-0.38712963
-0.38712963
-0.38712963
-0.39171854
-0.38712963
-0.38712963
-0.38712963
-0.39171854
-0.38712963
-0.39171854
-0.40089637
-0.40548527
-0.40548527
-0.40089637
-0.40548527
-0.41007417
-0.41007417
-0.40548527
-0.40089637
-0.40089637
-0.40548527
-0.40548527
-0.40548527
-0.40548527
-0.41007417
-0.4146631
-0.419252
-0.4238409
-0.4238409
-0.4238409
-0.4238409
-0.4238409
-0.42842984
-0.42842984
-0.42842984
-0.42842984
-0.4238409
-0.419252
-0.419252
-0.419252
-0.42842984
-0.43301874
-0.43760765
-0.44219655
-0.43760765
-0.43301874
-0.42842984
-0.43301874
-0.44219655
-0.44678545
-0.44678545
-0.43760765
-0.43301874
-0.43301874
-0.43760765
-0.43760765
-0.43760765
-0.44219655
-0.44219655
-0.44219655
-0.44219655
-0.44678545
-0.44678545
-0.44678545
-0.44678545
-0.45137438
-0.45137438
-0.45137438
-0.45596328
-0.46055222
-0.46514112
-0.46973002
-0.46514112
-0.45596328
-0.45137438
-0.45137438
-0.45596328
-0.45596328
-0.45596328
-0.45137438
-0.45137438
-0.45596328
-0.46055222
-0.46055222
-0.45596328
-0.45596328
-0.46055222
-0.46514112
-0.46973002
-0.46973002
-0.46514112
-0.46055222
-0.46055222
-0.46514112
-0.46514112
-0.46514112
-0.46514112
-0.46973002
-0.46973002
-0.46973002
-0.46973002
-0.47431892
-0.46973002
-0.46973002
-0.46514112
-0.46973002
-0.47431892
-0.47890782
-0.47890782
-0.47890782
-0.47890782
-0.47890782
-0.47890782
-0.46973002
-0.46973002
-0.46973002
-0.46973002
-0.46514112
-0.46514112
-0.46973002
-0.47431892
-0.47431892
-0.47890782
-0.47890782
-0.47890782
-0.47431892
-0.47431892
-0.47431892
-0.47890782
-0.47890782
-0.48349673
-0.48808566
-0.48808566
-0.48808566
-0.48349673
-0.47890782
-0.47890782
-0.47431892
-0.47431892
-0.47431892
-0.47890782
-0.47890782
-0.48349673
-0.48808566
-0.48808566
-0.48349673
-0.47890782
-0.48349673
-0.48808566
-0.48808566
-0.47890782
-0.47890782
-0.48349673
-0.48808566
-0.48808566
-0.48349673
-0.48349673
-0.48808566
-0.4926746
-0.48808566
-0.48349673
-0.48349673
-0.48808566
-0.48349673
-0.48349673
-0.4926746
-0.4972635
-0.4972635
-0.4926746
-0.48808566
-0.48349673
-0.48808566
-0.48808566
-0.4926746
-0.4972635
-0.48808566
-0.47890782
-0.47890782
-0.48808566
-0.4972635
-0.4972635
-0.48808566
-0.48349673
-0.48349673
-0.48808566
-0.48808566
-0.48349673
-0.47890782
-0.48349673
-0.48808566
-0.48808566
-0.48808566
-0.4926746
-0.4926746
-0.48808566
-0.48349673
-0.48349673
-0.48349673
-0.48808566
-0.48808566
-0.48808566
-0.48808566
-0.4926746
-0.4926746
-0.48808566
-0.48808566
-0.48349673
-0.47890782
-0.47890782
-0.48349673
-0.48808566
-0.48808566
-0.48349673
-0.48349673
-0.4926746
-0.4926746
-0.48808566
-0.48808566
-0.4926746
-0.4926746
-0.48349673
-0.47890782
-0.47890782
-0.48808566
-0.48808566
-0.48349673
-0.47431892
-0.47890782
-0.48349673
-0.48349673
-0.47890782
-0.47431892
-0.47431892
-0.48349673
-0.48808566
-0.48808566
-0.48808566
-0.48349673
-0.47890782
-0.47431892
-0.47890782
-0.48349673
-0.48349673
-0.47890782
-0.47890782
-0.47890782
-0.47890782
-0.47890782
-0.47431892
-0.46973002
-0.46973002
-0.47431892
-0.47431892
-0.47431892
-0.46973002
-0.46514112
-0.46055222
-0.46514112
-0.46973002
-0.46973002
-0.46514112
-0.46973002
-0.46973002
-0.46514112
-0.45596328
-0.45596328
-0.46514112
-0.47431892
-0.47431892
-0.46973002
-0.47431892
-0.47890782
-0.46973002
-0.46055222
-0.46055222
-0.46055222
-0.46055222
-0.46055222
-0.45596328
-0.45596328
-0.45137438
-0.44678545
-0.44678545
-0.45137438
-0.45596328
-0.46514112
-0.46973002
-0.46973002
-0.46055222
-0.45137438
-0.44678545
-0.44678545
-0.44678545
-0.44678545
-0.44219655
-0.44219655
-0.44678545
-0.44219655
-0.43301874
-0.42842984
-0.42842984
-0.43301874
-0.43760765
-0.43760765
-0.43301874
-0.43760765
-0.44219655
-0.44219655
-0.43760765
-0.43301874
-0.43301874
-0.43301874
-0.42842984
-0.4238409
-0.419252
-0.419252
-0.419252
-0.4238409
-0.42842984
-0.43301874
-0.42842984
-0.419252
-0.4146631
-0.419252
-0.419252
-0.419252
-0.41007417
-0.40089637
-0.40089637
-0.40548527
-0.40548527
-0.40089637
-0.40089637
-0.39630747
-0.39630747
-0.40548527
-0.40548527
-0.40548527
-0.40089637
-0.39630747
-0.38712963
-0.38254073
-0.38254073
-0.38712963
-0.39171854
-0.39171854
-0.39171854
-0.38254073
-0.3779518
-0.38254073
-0.38254073
-0.38712963
-0.38712963
-0.38254073
-0.3779518
-0.3733629
-0.368774
-0.368774
-0.3733629
-0.3733629
-0.368774
-0.35959616
-0.35500726
-0.35500726
-0.35959616
-0.35959616
-0.35959616
-0.35500726
-0.35500726
-0.35500726
-0.35500726
-0.35041836
-0.34582946
-0.34124053
-0.34124053
-0.34582946
-0.34582946
-0.34124053
-0.33665162
-0.33206272
-0.33665162
-0.34124053
-0.34124053
-0.33665162
-0.3274738
-0.3228849
-0.3228849
-0.3228849
-0.3228849
-0.3228849
-0.318296
-0.31370708
-0.31370708
-0.3228849
-0.3274738
-0.3274738
-0.318296
-0.30911815
-0.29994035
-0.29994035
-0.30452925
-0.30452925
-0.30452925
-0.30452925
-0.29535145
-0.2907625
-0.2907625
-0.2907625
-0.29535145
-0.29535145
-0.2907625
-0.2861736
-0.2861736
-0.2907625
-0.2907625
-0.2861736
-0.27699578
-0.27240688
-0.27240688
-0.27240688
-0.27240688
-0.27240688
-0.26781797
-0.26322907
-0.25864014
-0.25864014
-0.26322907
-0.26781797
-0.26781797
-0.26322907
-0.25864014
-0.25405124
-0.24946234
-0.24487342
-0.24487342
-0.25405124
-0.26322907
-0.25864014
-0.24487342
-0.2311067
-0.22651778
-0.2311067
-0.2356956
-0.2311067
-0.22651778
-0.22651778
-0.2311067
-0.22651778
-0.21733995
-0.21733995
-0.21733995
-0.21733995
-0.21733995
-0.21733995
-0.21275105
-0.20816214
-0.20816214
-0.21275105
-0.20816214
-0.19898432
-0.19439541
-0.19898432
-0.20357323
-0.20357323
-0.19898432
-0.19439541
-0.19898432
-0.20357323
-0.19898432
-0.18980649
-0.18521757
-0.18062869
-0.18062869
-0.17603977
-0.17603977
-0.17603977
-0.17603977
-0.17603977
-0.16686195
-0.16227303
-0.16686195
-0.16686195
-0.16686195
-0.16686195
-0.16686195
-0.16227303
-0.15309522
-0.1439174
-0.13932848
-0.1439174
-0.14850631
-0.15309522
-0.1439174
-0.13932848
-0.13932848
-0.13932848
-0.13932848
-0.13932848
-0.13932848
-0.13473958
-0.12556174
-0.12097284
-0.12097284
-0.12097284
-0.12556174
-0.12556174
-0.12097284
-0.11179501
-0.10720612
-0.10720612
-0.10261722
-0.10720612
-0.10720612
-0.10720612
-0.10720612
-0.10261722
-0.093439385
-0.093439385
-0.08885047
-0.093439385
-0.093439385
-0.0980283
-0.093439385
-0.093439385
-0.093439385
-0.093439385
-0.08885047
-0.079672664
-0.07049483
-0.07049483
-0.07049483
-0.06590593
-0.061316997
-0.056728095
-0.061316997
-0.06590593
-0.06590593
-0.056728095
-0.052139193
-0.056728095
-0.061316997
-0.056728095
-0.052139193
-0.04755029
-0.052139193
-0.056728095
-0.04755029
-0.038372457
-0.033783555
-0.033783555
-0.033783555
-0.029194653
-0.024605721
-0.029194653
-0.029194653
-0.024605721
-0.02001682
-0.02001682
-0.024605721
-0.024605721
-0.024605721
-0.02001682
-0.015427917
-0.015427917
-0.015427917
-0.010838985
-0.0062500834
-0.0016611814
0.0029277503
-0.0016611814
-0.0062500834
-0.0016611814
0.0029277503
0.0029277503
0.0029277503
0.0075166523
0.012105554
0.016694456
0.021283358
0.02587229
0.030461192
0.02587229
0.02587229
0.030461192
0.02587229
0.02587229
0.021283358
0.02587229
0.039639026
0.044227928
0.039639026
0.030461192
0.021283358
0.02587229
0.035050094
0.039639026
0.044227928
0.04881683
0.05340576
0.057994664
0.057994664
0.05340576
0.057994664
0.062583566
0.0671725
0.07176137
0.0671725
0.0671725
0.07176137
0.07176137
0.07176137
0.0763503
0.0763503
0.0763503
0.0763503
0.08093923
0.085528135
0.09011704
0.09011704
0.09011704
0.09011704
0.09011704
0.09470597
0.09929481
0.09929481
0.09929481
0.09929481
0.10388374
0.10388374
0.10388374
0.10388374
0.108472645
0.11306155
0.11765048
0.12682828
0.13141721
0.13141721
0.13141721
0.13141721
0.13600612
0.13600612
0.13141721
0.13141721
0.12682828
0.13141721
0.14059502
0.14977285
0.14977285
0.14977285
0.14977285
0.14977285
0.15436175
0.15895069
0.16353959
0.16353959
0.15895069
0.15895069
0.16353959
0.16353959
0.16353959
0.16353959
0.16812849
0.17271739
0.17730635
0.16812849
0.16812849
0.16812849
0.18189526
0.18648416
0.18648416
0.18189526
0.17730635
0.18189526
0.19107306
0.20025086
0.20025086
0.19566196
0.19107306
0.19566196
0.19566196
0.20025086
0.20483983
0.20483983
0.20942873
0.20942873
0.21401763
0.21860647
0.22319537
0.22319537
0.22319537
0.21860647
0.22319537
0.22778434
0.23237324
0.22778434
0.22778434
0.22778434
0.23237324
0.24155104
0.25072885
0.2553178
0.25072885
0.25072885
0.25072885
0.25072885
0.2553178
0.2599067
0.2644956
0.2690845
0.27367342
0.27367342
0.28285128
0.28285128
0.27826232
0.27367342
0.2690845
0.27826232
0.28744018
0.28285128
0.28285128
0.28744018
0.29661798
0.3012069
0.29661798
0.29661798
0.29661798
0.3012069
0.3012069
0.30579585
0.30579585
0.31038475
0.30579585
0.31038475
0.31497365
0.31956255
0.31956255
0.31956255
0.31956255
0.32415146
0.32415146
0.32874036
0.33332926
0.33791816
0.33791816
0.33791816
0.33791816
0.33791816
0.34250706
0.34250706
0.34250706
0.34250706
0.34709597
0.35168487
0.35168487
0.34709597
0.34709597
0.35168487
0.36545163
0.36545163
0.36086273
0.36086273
0.37004054
0.37921834
0.37921834
0.37462944
0.37921834
0.3838073
0.3883962
0.3838073
0.37921834
0.3838073
0.3883962
0.3929851
0.3883962
0.3883962
0.3883962
0.3929851
0.397574
0.4021629
0.4067518
0.4067518
0.41134077
0.41592968
0.42051858
0.42510748
0.42510748
0.42051858
0.42051858
0.42510748
0.43428528
0.44346315
0.44805205
0.44805205
0.44346315
0.43887424
0.44346315
0.44346315
0.44346315
0.44805205
0.4526409
0.4572298
0.4526409
0.4526409
0.46181875
0.46640766
0.46640766
0.46640766
0.46640766
0.47099656
0.47558546
0.47099656
0.47099656
0.47558546
0.48017436
0.48017436
0.48017436
0.48017436
0.48017436
0.48935223
0.4939412
0.4939412
0.4939412
0.4939412
0.49853003
0.49853003
0.49853003
0.49853003
0.51229674
0.52147454
0.52147454
0.5168857
0.5168857
0.5168857
0.52147454
0.52147454
0.5260635
0.53065234
0.5260635
0.5260635
0.5260635
0.5352413
0.5398302
0.5352413
0.53065234
0.53065234
0.5352413
0.54441917
0.54441917
0.5398302
0.5352413
0.5398302
0.553597
0.5627748
0.5627748
0.5581858
0.5581858
0.5581858
0.5581858
0.5581858
0.5673637
0.5765415
0.58113045
0.58113045
0.5765415
0.5765415
0.58113045
0.58113045
0.57195264
0.57195264
0.5765415
0.5857193
0.58113045
0.58113045
0.58113045
0.5857193
0.59489715
0.59489715
0.59489715
0.59489715
0.59489715
0.59489715
0.59489715
0.59030825
0.59030825
0.5994861
0.60407495
0.6086639
0.6086639
0.61325276
0.61325276
0.61325276
0.61325276
0.61325276
0.6178417
0.6224306
0.6178417
0.61325276
0.6086639
0.6086639
0.6178417
0.6224306
0.6224306
0.6224306
0.63619727
0.64537513
0.64078623
0.62701946
0.62701946
0.62701946
0.6316084
0.63619727
0.63619727
0.64537513
0.6499641
0.6499641
0.64537513
0.63619727
0.64078623
0.6499641
0.65455294
0.65455294
0.65455294
0.6499641
0.6499641
0.6499641
0.65455294
0.6591419
0.6591419
0.66373074
0.66373074
0.6591419
0.6499641
0.6499641
0.6499641
0.65455294
0.6683197
0.67290854
0.6774975
0.6774975
0.68208647
0.68208647
0.68208647
0.68208647
0.68208647
0.6774975
0.67290854
0.6683197
0.6774975
0.6866754
0.6866754
0.6866754
0.68208647
0.6866754
0.6912643
0.6912643
0.6866754
0.68208647
0.68208647
0.6866754
0.6866754
0.6866754
0.6866754
0.6912643
0.69585323
0.6912643
0.6912643
0.69585323
0.7004421
0.70503104
0.70503104
0.7096199
0.7187977
0.72338665
0.7187977
0.71420884
0.7096199
0.71420884
0.72338665
0.72338665
0.72338665
0.72338665
0.7279755
0.73256445
0.7279755
0.72338665
0.7187977
0.72338665
0.7279755
0.7371534
0.7371534
0.7371534
0.7371534
0.7371534
0.7371534
0.7417424
0.7417424
0.7417424
0.7417424
0.7417424
0.7417424
0.7463312
0.7463312
0.7417424
0.7371534
0.7417424
0.75092006
0.76009786
0.755509
0.755509
0.75092006
0.75092006
0.75092006
0.755509
0.76009786
0.76009786
0.76009786
0.76009786
0.755509
0.755509
0.755509
0.7646868
0.7738646
0.7738646
0.7738646
0.76009786
0.755509
0.76009786
0.76927567
0.77845347
0.78304243
0.77845347
0.7738646
0.76927567
0.7738646
0.77845347
0.78304243
0.7876314
0.79222035
0.7876314
0.78304243
0.78304243
0.7876314
0.79222035
0.79222035
0.79222035
0.79222035
0.79222035
0.7876314
0.7876314
0.79222035
0.79222035
0.79222035
0.79222035
0.7968092
0.7968092
0.80139816
0.805987
0.81057596
0.81057596
0.81057596
0.80139816
0.7968092
0.7968092
0.80139816
0.81057596
0.81057596
0.805987
0.805987
0.805987
0.81057596
0.81975377
0.81975377
0.8151648
0.8151648
0.8151648
0.81975377
0.8243426
0.8335204
0.8335204
0.8243426
0.8243426
0.8243426
0.82893157
0.8243426
0.8243426
0.82893157
0.8335204
0.8335204
0.8335204
0.8335204
0.82893157
0.8335204
0.8335204
0.8335204
0.8335204
0.8335204
0.8335204
0.8335204
0.82893157
0.8335204
0.8381094
0.8381094
0.8335204
0.8335204
0.8381094
0.84269834
0.84269834
0.84269834
0.84269834
0.84269834
0.8472873
0.84269834
0.8381094
0.8381094
0.84269834
0.8472873
0.85187614
0.85187614
0.8472873
0.8472873
0.84269834
0.8472873
0.8472873
0.85187614
0.85187614
0.8564651
0.8564651
0.8564651
0.8564651
0.8564651
0.86105394
0.8564651
0.8564651
0.8564651
0.8564651
0.8564651
0.8564651
0.8564651
0.86105394
0.86105394
0.86105394
0.8564651
0.8564651
0.86105394
0.8656428
0.86105394
0.86105394
0.86105394
0.86105394
0.8656428
0.8656428
0.86105394
0.86105394
0.86105394
0.86105394
0.8656428
0.8656428
0.8656428
0.8656428
0.87023175
0.87023175
0.87023175
0.87023175
0.8656428
0.8564651
0.85187614
0.86105394
0.87023175
0.87940955
0.8748206
0.87023175
0.8656428
0.86105394
0.8564651
0.86105394
0.8656428
0.87023175
0.87023175
0.8656428
0.86105394
0.86105394
0.8564651
0.8564651
0.86105394
0.8656428
0.8656428
0.86105394
0.85187614
0.8564651
0.86105394
0.86105394
0.8656428
0.87023175
0.8748206
0.8748206
0.8656428
0.8656428
0.87023175
0.87023175
0.8656428
0.86105394
0.86105394
0.8656428
0.87023175
0.8748206
0.87023175
0.8656428
0.86105394
0.8656428
0.87023175
0.87023175
0.8656428
0.8656428
0.8656428
0.86105394
0.8564651
0.8564651
0.85187614
0.85187614
0.8564651
0.87023175
0.8748206
0.87023175
0.86105394
0.8564651
0.8564651
0.85187614
0.8472873
0.8472873
0.8472873
0.8472873
0.8472873
0.8472873
0.84269834
0.84269834
0.8472873
0.85187614
0.85187614
0.85187614
0.8564651
0.8564651
0.8564651
0.85187614
0.8472873
0.85187614
0.85187614
0.85187614
0.8472873
0.84269834
0.8381094
0.8381094
0.84269834
0.85187614
0.85187614
0.8472873
0.84269834
0.8472873
0.8472873
0.84269834
0.8381094
0.8381094
0.84269834
0.8472873
0.84269834
0.8381094
0.8335204
0.82893157
0.8243426
0.8243426
0.8243426
0.8243426
0.82893157
0.82893157
0.8335204
0.8381094
0.8335204
0.8243426
0.81975377
0.81975377
0.81975377
0.81975377
0.81975377
0.8151648
0.81975377
0.8243426
0.82893157
0.8243426
0.81975377
0.81057596
0.805987
0.81057596
0.81057596
0.81057596
0.81057596
0.81057596
0.805987
0.805987
0.81057596
0.81057596
0.81057596
0.805987
0.805987
0.7968092
0.79222035
0.79222035
0.7968092
0.80139816
0.80139816
0.7876314
0.77845347
0.77845347
0.7876314
0.7968092
0.7968092
0.7876314
0.78304243
0.77845347
0.7738646
0.7738646
0.7738646
0.77845347
0.77845347
0.77845347
0.7738646
0.76927567
0.76927567
0.76927567
0.76927567
0.76927567
0.7738646
0.7738646
0.76927567
0.7738646
0.7646868
0.75092006
0.7463312
0.755509
0.7646868
0.7646868
0.75092006
0.7463312
0.7463312
0.75092006
0.75092006
0.75092006
0.75092006
0.7463312
0.7463312
0.7417424
0.73256445
0.73256445
0.7371534
0.7371534
0.7279755
0.7187977
0.7187977
0.72338665
0.7279755
0.7279755
0.7279755
0.72338665
0.72338665
0.72338665
0.72338665
0.7187977
0.7096199
0.7004421
0.7004421
0.70503104
0.70503104
0.69585323
0.6912643
0.6866754
0.6866754
0.68208647
0.6866754
0.6866754
0.68208647
0.67290854
0.6683197
0.66373074
0.66373074
0.66373074
0.66373074
0.6683197
0.67290854
0.67290854
0.66373074
0.6591419
0.6591419
0.6591419
0.65455294
0.6499641
0.6499641
0.6499641
0.6499641
0.64078623
0.63619727
0.63619727
0.63619727
0.6316084
0.62701946
0.6224306
0.62701946
0.62701946
0.62701946
0.6224306
0.6178417
0.60407495
0.60407495
0.61325276
0.6178417
0.61325276
0.60407495
0.59489715
0.59489715
0.59489715
0.5857193
0.5765415
0.57195264
0.5765415
0.5857193
0.5857193
0.58113045
0.5765415
0.5673637
0.5673637
0.5673637
0.5673637
0.5627748
0.5581858
0.553597
0.549008
0.549008
0.54441917
0.5398302
0.53065234
0.53065234
0.53065234
0.5352413
0.53065234
0.5260635
0.5168857
0.5168857
0.51229674
0.50770783
0.49853003
0.4939412
0.49853003
0.503119
0.503119
0.4939412
0.48935223
0.4939412
0.4939412
0.48935223
0.47558546
0.46181875
0.4572298
0.4572298
0.4572298
0.4572298
0.4526409
0.44805205
0.44346315
0.44805205
0.44805205
0.44346315
0.43428528
0.42969638
0.42969638
0.42510748
0.42051858
0.41592968
0.41592968
0.41592968
0.41592968
0.41134077
0.4021629
0.397574
0.397574
0.4021629
0.4021629
0.3929851
0.3838073
0.37921834
0.37921834
0.37921834
0.37004054
0.36545163
0.36545163
0.36086273
0.35627383
0.35168487
0.35168487
0.34709597
0.34250706
0.33791816
0.33332926
0.33332926
0.33332926
0.32874036
0.31497365
0.31038475
0.31038475
0.31038475
0.30579585
0.3012069
0.29661798
0.29661798
0.29661798
0.29202908
0.28744018
0.28285128
0.27826232
0.2690845
0.2644956
0.2599067
0.2599067
0.2599067
0.2599067
0.25072885
0.24155104
0.23237324
0.23237324
0.23696214
0.23696214
0.23696214
0.23237324
0.22319537
0.21401763
0.20483983
0.20483983
0.20483983
0.20483983
0.20025086
0.20025086
0.20025086
0.19566196
0.18648416
0.18189526
0.17730635
0.17271739
0.16812849
0.15895069
0.15436175
0.15436175
0.14977285
0.14518395
0.14059502
0.14059502
0.14518395
0.14518395
0.13600612
0.12682828
0.11765048
0.11765048
0.12223938
0.12223938
0.11765048
0.10388374
0.09929481
0.09011704
0.09011704
0.09011704
0.085528135
0.07176137
0.062583566
0.062583566
0.0671725
0.07176137
0.07176137
0.062583566
0.05340576
0.039639026
0.039639026
0.039639026
0.035050094
0.035050094
0.030461192
0.02587229
0.021283358
0.016694456
0.016694456
0.012105554
0.0075166523
0.0029277503
-0.0062500834
-0.010838985
-0.010838985
-0.0062500834
-0.0062500834
-0.010838985
-0.02001682
-0.024605721
-0.033783555
-0.033783555
-0.029194653
-0.029194653
-0.038372457
-0.04755029
-0.056728095
-0.061316997
-0.07049483
-0.07049483
-0.07508373
-0.07508373
-0.07049483
-0.07508373
-0.08426157
-0.0980283
-0.10720612
-0.10720612
-0.10720612
-0.10720612
-0.10261722
-0.11179501
-0.116383925
-0.116383925
-0.116383925
-0.116383925
-0.12097284
-0.12097284
-0.12097284
-0.13015066
-0.13932848
-0.1439174
-0.14850631
-0.15309522
-0.15768412
-0.16227303
-0.16686195
-0.17145085
-0.17603977
-0.17603977
-0.17603977
-0.17603977
-0.17603977
-0.18521757
-0.18980649
-0.18980649
-0.19439541
-0.19898432
-0.19898432
-0.19898432
-0.20816214
-0.22651778
-0.2402845
-0.2402845
-0.2402845
-0.2356956
-0.2311067
-0.2356956
-0.2402845
-0.24487342
-0.24946234
-0.24946234
-0.25405124
-0.25864014
-0.26781797
-0.27240688
-0.27240688
-0.26781797
-0.26781797
-0.27699578
-0.2907625
-0.29535145
-0.2907625
-0.2861736
-0.29535145
-0.31370708
-0.318296
-0.318296
-0.31370708
-0.3228849
-0.33206272
-0.33206272
-0.3274738
-0.33206272
-0.34124053
-0.34124053
-0.34124053
-0.34582946
-0.35500726
-0.35959616
-0.3641851
-0.368774
-0.368774
-0.3641851
-0.368774
-0.3733629
-0.3779518
-0.38254073
-0.38254073
-0.38254073
-0.38712963
-0.39630747
-0.40089637
-0.40089637
-0.40548527
-0.41007417
-0.4146631
-0.419252
-0.419252
-0.4238409
-0.43301874
-0.44219655
-0.44219655
-0.44219655
-0.44678545
-0.45137438
-0.45596328
-0.45596328
-0.46514112
-0.46973002
-0.46973002
-0.46514112
-0.46514112
-0.46973002
-0.47890782
-0.48808566
-0.4972635
-0.5018524
-0.5018524
-0.5018524
-0.4972635
-0.4972635
-0.5018524
-0.5064413
-0.5110302
-0.5156191
-0.5156191
-0.520208
-0.52479696
-0.53397477
-0.53856367
-0.5431526
-0.5431526
-0.55691934
-0.56150824
-0.56150824
-0.5523304
-0.5523304
-0.56150824
-0.56609714
-0.57068604
-0.56609714
-0.56609714
-0.57527494
-0.57986385
-0.58445275
-0.5890417
-0.59363055
-0.5982195
-0.6028084
-0.6073973
-0.6165751
-0.6211641
-0.6165751
-0.6165751
-0.6165751
-0.6211641
-0.625753
-0.6303419
-0.6395197
-0.6441086
-0.6441086
-0.6395197
-0.6441086
-0.65328646
-0.66246426
-0.6578753
-0.66246426
-0.66705316
-0.67164207
-0.67164207
-0.67164207
-0.67164207
-0.67164207
-0.67164207
-0.676231
-0.68081987
-0.68540883
-0.68999773
-0.68999773
-0.69458663
-0.6991755
-0.70376444
-0.70376444
-0.70376444
-0.70835334
-0.71294224
-0.7175312
-0.72212005
-0.7175312
-0.72212005
-0.726709
-0.7358868
-0.7358868
-0.7312979
-0.7312979
-0.7450646
-0.7542424
-0.7542424
-0.7542424
-0.7542424
-0.7634202
-0.7634202
-0.7634202
-0.7588314
-0.7542424
-0.7588314
-0.7725981
-0.777187
-0.777187
-0.7725981
-0.7725981
-0.777187
-0.78177595
-0.79095376
-0.79554266
-0.80013156
-0.79554266
-0.79095376
-0.79095376
-0.79554266
-0.80472046
-0.80472046
-0.80930936
-0.8138983
-0.8230761
-0.82766503
-0.82766503
-0.82766503
-0.83225393
-0.83225393
-0.83225393
-0.8368429
-0.84143174
-0.84602064
-0.85060954
-0.85060954
-0.85060954
-0.84602064
-0.84143174
-0.84602064
-0.85519844
-0.8643763
-0.8689652
-0.8643763
-0.8643763
-0.85978734
-0.85978734
-0.85978734
-0.8689652
-0.8827319
-0.8919098
-0.8919098
-0.8827319
-0.8827319
-0.8827319
-0.8919098
-0.8964987
-0.9010876
-0.9010876
-0.9010876
-0.9010876
-0.9056765
-0.9102654
-0.9148543
-0.9102654
-0.9056765
-0.8964987
-0.8964987
-0.9102654
-0.92403215
-0.92403215
-0.91944325
-0.91944325
-0.92862105
-0.93779886
-0.93320996
-0.93320996
-0.93320996
-0.93779886
-0.94238776
-0.9469767
-0.94238776
-0.93779886
-0.94238776
-0.9515656
-0.9561545
-0.9515656
-0.9515656
-0.9515656
-0.9515656
-0.9515656
-0.9515656
-0.9561545
-0.96074337
-0.96074337
-0.9561545
-0.96074337
-0.96533227
-0.96992123
-0.96992123
-0.96992123
-0.96992123
-0.97451013
-0.97909904
-0.98368794
-0.98368794
-0.98368794
-0.97909904
-0.97451013
-0.98368794
-1.0020436
-1.0112214
-1.0112214
-1.0020436
-0.9974547
-0.9928658
-0.9928658
-0.9974547
-0.9974547
-0.9974547
-0.9974547
-0.9974547
-1.0066326
-1.0066326
-1.0066326
-1.0066326
-1.0158103
-1.0158103
-1.0158103
-1.0158103
-1.0203993
-1.0249882
-1.0203993
-1.0158103
-1.0158103
-1.0158103
-1.0158103
-1.0158103
-1.0203993
-1.0249882
-1.0249882
-1.0249882
-1.0203993
-1.0249882
-1.034166
-1.0387549
-1.0387549
-1.034166
-1.034166
-1.034166
-1.029577
-1.0249882
-1.0249882
-1.029577
-1.0387549
-1.0433438
-1.0387549
-1.029577
-1.034166
-1.0387549
-1.0387549
-1.034166
-1.029577
-1.029577
-1.029577
-1.034166
-1.0387549
-1.0479327
-1.0479327
-1.0479327
-1.0433438
-1.0387549
-1.034166
-1.034166
-1.0433438
-1.0479327
-1.0479327
-1.0433438
-1.0433438
-1.0387549
-1.0387549
-1.0433438
-1.0433438
-1.0387549
-1.0387549
-1.0387549
-1.0433438
-1.0479327
-1.0525217
-1.0525217
-1.0525217
-1.0525217
-1.0479327
-1.0525217
-1.0525217
-1.0525217
-1.0525217
-1.0525217
-1.0525217
-1.0479327
-1.0433438
-1.0387549
-1.0433438
-1.0479327
-1.0479327
-1.0479327
-1.0479327
-1.0479327
-1.0479327
-1.0479327
-1.0525217
-1.0571105
-1.0616994
-1.0571105
-1.0525217
-1.0479327
-1.0433438
-1.0433438
-1.0433438
-1.0479327
-1.0479327
-1.0525217
-1.0571105
-1.0616994
-1.0662884
-1.0662884
-1.0571105
-1.0479327
-1.0479327
-1.0479327
-1.0525217
-1.0479327
-1.0479327
-1.0479327
-1.0525217
-1.0571105
-1.0616994
-1.0571105
-1.0525217
-1.0525217
-1.0525217
-1.0525217
-1.0525217
-1.0525217
-1.0525217
-1.0479327
-1.0433438
-1.0479327
-1.0479327
-1.0479327
-1.0479327
-1.0479327
-1.0525217
-1.0525217
-1.0525217
-1.0525217
-1.0525217
-1.0479327
-1.0433438
-1.0387549
-1.034166
-1.0387549
-1.0433438
-1.0433438
-1.0433438
-1.0387549
-1.0387549
-1.0387549
-1.0433438
-1.0479327
-1.0433438
-1.0387549
-1.0387549
-1.0387549
-1.0387549
-1.0387549
-1.0387549
-1.0479327
-1.0525217
-1.0479327
-1.0433438
-1.0433438
-1.0433438
-1.0387549
-1.034166
-1.029577
-1.034166
-1.0433438
-1.0433438
-1.0387549
-1.034166
-1.029577
-1.0249882
-1.029577
-1.029577
-1.034166
-1.034166
-1.034166
-1.034166
-1.029577
-1.0249882
-1.0158103
-1.0158103
-1.0203993
-1.0249882
-1.0249882
-1.0249882
-1.0203993
-1.0158103
-1.0112214
-1.0112214
-1.0066326
-1.0112214
-1.0158103
-1.0203993
-1.0203993
-1.0112214
-1.0066326
-1.0112214
-1.0112214
-1.0158103
-1.0158103
-1.0112214
-1.0066326
-1.0066326
-1.0066326
-1.0066326
-1.0066326
-1.0020436
-0.9974547
-0.9974547
-0.9974547
-0.9928658
-0.98827684
-0.98827684
-0.98827684
-0.9928658
-0.9928658
-0.9928658
-0.98827684
-0.98368794
-0.97909904
-0.98827684
-1.0020436
-1.0066326
-1.0020436
-0.98368794
-0.97451013
-0.96992123
-0.97451013
-0.97451013
-0.98368794
-0.98368794
-0.98368794
-0.97451013
-0.97451013
-0.96992123
-0.96533227
-0.96533227
-0.96533227
-0.96533227
-0.96992123
-0.96992123
-0.96533227
-0.96074337
-0.96074337
-0.96074337
-0.96533227
-0.96533227
-0.9561545
-0.9469767
-0.94238776
-0.9469767
-0.9515656
-0.9469767
-0.9469767
-0.9515656
-0.9515656
-0.9469767
-0.94238776
-0.93779886
-0.93779886
-0.93320996
-0.92403215
-0.91944325
-0.92403215
-0.92862105
-0.92403215
-0.91944325
-0.91944325
-0.9148543
-0.91944325
-0.92403215
-0.92862105
-0.92862105
-0.9148543
-0.9056765
-0.9010876
-0.9056765
-0.9056765
-0.9010876
-0.9010876
-0.9010876
-0.9056765
-0.9056765
-0.9010876
-0.8919098
-0.8873208
-0.8827319
-0.8873208
-0.8873208
-0.8919098
-0.8873208
-0.8873208
-0.8873208
-0.8873208
-0.8873208
-0.8873208
-0.8827319
-0.8735541
-0.8689652
-0.8735541
-0.8689652
-0.8643763
-0.85519844
-0.85978734
-0.8689652
-0.8735541
-0.8689652
-0.85519844
-0.84602064
-0.84143174
-0.84143174
-0.8368429
-0.8368429
-0.83225393
-0.8368429
-0.8368429
-0.8368429
-0.8368429
-0.8368429
-0.83225393
-0.8230761
-0.8138983
-0.80930936
-0.81848717
-0.82766503
-0.83225393
-0.82766503
-0.81848717
-0.81848717
-0.8230761
-0.8230761
-0.8138983
-0.8138983
-0.8138983
-0.8138983
-0.8138983
-0.8138983
-0.80472046
-0.80013156
-0.79554266
-0.79554266
-0.79554266
-0.79095376
-0.777187
-0.7680092
-0.7680092
-0.7680092
-0.7680092
-0.7680092
-0.7680092
-0.7680092
-0.7634202
-0.7588314
-0.7542424
-0.7542424
-0.7496536
-0.7496536
-0.7542424
-0.7588314
-0.7634202
-0.7634202
-0.7588314
-0.7542424
-0.7496536
-0.7496536
-0.7496536
-0.7450646
-0.7450646
-0.7358868
-0.7312979
-0.726709
-0.7312979
-0.7312979
-0.7312979
-0.72212005
-0.71294224
-0.70835334
-0.70376444
-0.6991755
-0.69458663
-0.68999773
-0.6991755
-0.70835334
-0.71294224
-0.70835334
-0.6991755
-0.69458663
-0.68999773
-0.68540883
-0.67164207
-0.67164207
-0.676231
-0.68081987
-0.68081987
-0.68081987
-0.676231
-0.676231
-0.67164207
-0.67164207
-0.67164207
-0.66705316
-0.65328646
-0.6486975
-0.6486975
-0.65328646
-0.6578753
-0.65328646
-0.65328646
-0.6486975
-0.6441086
-0.6441086
-0.6395197
-0.6303419
-0.6303419
-0.6349308
-0.6441086
-0.6486975
-0.6486975
-0.6441086
-0.6395197
-0.6303419
-0.6303419
-0.6349308
-0.6395197
-0.6303419
-0.6073973
-0.59363055
-0.5890417
-0.5890417
-0.59363055
-0.5982195
-0.6028084
-0.6073973
-0.6073973
-0.6119863
-0.6119863
-0.6119863
-0.6028084
-0.5890417
-0.57527494
-0.56150824
-0.5523304
-0.55691934
-0.57527494
-0.59363055
-0.5890417
-0.57068604
-0.5477415
-0.5431526
-0.5431526
-0.53856367
-0.5156191
-0.48349673
-0.46055222
-0.45137438
-0.44678545
-0.44678545
-0.45137438
-0.45137438
-0.44219655
-0.43301874
-0.43301874
-0.44678545
-0.46055222
-0.46055222
-0.45596328
-0.46055222
-0.48349673
-0.5156191
-0.53397477
-0.52938586
-0.5156191
-0.520208
-0.53397477
-0.5523304
-0.5523304
-0.53856367
-0.52938586
-0.52479696
-0.5110302
-0.47890782
-0.44219655
-0.4146631
-0.4146631
-0.42842984
-0.44678545
-0.45137438
-0.46055222
-0.47890782
-0.5018524
-0.5110302
-0.5018524
-0.47431892
-0.44219655
-0.42842984
-0.4238409
-0.419252
-0.41007417
-0.40089637
-0.40548527
-0.419252
-0.42842984
-0.4238409
-0.4146631
-0.41007417
-0.40089637
-0.39630747
-0.39171854
-0.38254073
-0.3733629
-0.35959616
-0.35500726
-0.34582946
-0.33665162
-0.3228849
-0.29994035
-0.2861736
-0.27699578
-0.26781797
-0.26322907
-0.25864014
-0.24946234
-0.24487342
-0.24487342
-0.24487342
-0.24946234
-0.24946234
-0.24946234
-0.24946234
-0.24946234
-0.25405124
-0.24946234
-0.24487342
-0.2402845
-0.2356956
-0.24487342
-0.25864014
-0.25864014
-0.2356956
-0.18980649
-0.14850631
-0.13473958
-0.15768412
-0.19439541
-0.21733995
-0.22651778
-0.2402845
-0.26322907
-0.2907625
-0.29535145
-0.27240688
-0.2311067
-0.19898432
-0.18521757
-0.18062869
-0.18521757
-0.19439541
-0.19439541
-0.18980649
-0.17603977
-0.16227303
-0.1439174
-0.13015066
-0.12556174
-0.12556174
-0.12097284
-0.10720612
-0.10261722
-0.11179501
-0.13473958
-0.16227303
-0.18521757
-0.18980649
-0.18062869
-0.15768412
-0.13473958
-0.11179501
-0.11179501
-0.12097284
-0.13473958
-0.13932848
-0.13932848
-0.13473958
-0.12556174
-0.11179501
-0.10720612
-0.11179501
-0.12097284
-0.12097284
-0.12556174
-0.12556174
-0.12556174
-0.12556174
-0.12097284
-0.116383925
-0.12097284
-0.12097284
-0.116383925
-0.093439385
-0.07508373
-0.07049483
-0.07508373
-0.079672664
-0.08426157
-0.093439385
-0.10720612
-0.10261722
-0.08885047
-0.06590593
-0.061316997
-0.07508373
-0.08426157
-0.079672664
-0.061316997
-0.038372457
-0.029194653
-0.029194653
-0.033783555
-0.052139193
-0.07508373
-0.093439385
-0.08885047
-0.079672664
-0.07049483
-0.07049483
-0.08426157
-0.0980283
-0.10720612
-0.10720612
-0.10720612
-0.10720612
-0.116383925
-0.12556174
-0.13015066
-0.12556174
-0.12097284
-0.11179501
-0.11179501
-0.12097284
-0.13473958
-0.1439174
-0.16227303
-0.18980649
-0.21733995
-0.2402845
-0.24487342
-0.24487342
-0.2356956
-0.22192886
-0.20816214
-0.18980649
-0.18062869
-0.17145085
-0.15768412
-0.12556174
-0.093439385
-0.07508373
-0.079672664
-0.093439385
-0.10261722
-0.10720612
-0.11179501
-0.12097284
-0.12556174
-0.116383925
-0.11179501
-0.11179501
-0.12097284
-0.13473958
-0.14850631
-0.15768412
-0.15309522
-0.1439174
-0.1439174
-0.15309522
-0.16227303
-0.16686195
-0.18062869
-0.19439541
-0.18980649
-0.16686195
-0.1439174
-0.13015066
-0.13473958
-0.13932848
-0.12097284
-0.08885047
-0.06590593
-0.06590593
-0.08885047
-0.10720612
-0.11179501
-0.10720612
-0.10720612
-0.11179501
-0.12097284
-0.12097284
-0.10720612
-0.0980283
-0.093439385
-0.08885047
-0.07508373
-0.052139193
-0.038372457
-0.038372457
-0.052139193
-0.07049483
-0.08885047
-0.0980283
-0.093439385
-0.079672664
-0.06590593
-0.06590593
-0.079672664
-0.093439385
-0.0980283
-0.08426157
-0.07049483
-0.056728095
-0.033783555
-0.0016611814
0.02587229
0.044227928
0.04881683
0.057994664
0.09011704
0.13600612
0.17730635
0.21401763
0.23696214
0.2553178
0.2644956
0.2599067
0.24155104
0.22319537
0.20483983
0.17730635
0.13141721
0.09470597
0.09470597
0.12223938
0.14059502
0.13141721
0.11765048
0.11306155
0.11765048
0.12223938
0.11306155
0.11306155
0.13600612
0.16812849
0.19107306
0.19566196
0.19107306
0.19566196
0.20942873
0.21401763
0.20025086
0.17730635
0.15895069
0.16353959
0.18189526
0.20483983
0.22778434
0.23696214
0.23237324
0.22319537
0.23237324
0.2644956
0.3012069
0.31956255
0.32874036
0.33791816
0.33791816
0.34250706
0.35168487
0.34250706
0.32415146
0.31956255
0.34250706
0.37004054
0.37921834
0.37462944
0.37004054
0.37921834
0.4021629
0.41592968
0.42510748
0.42510748
0.41592968
0.41134077
0.42510748
0.43887424
0.44346315
0.4526409
0.48476326
0.5260635
0.5581858
0.57195264
0.5673637
0.5627748
0.5627748
0.57195264
0.59030825
0.6086639
0.6086639
0.5994861
0.60407495
0.62701946
0.6591419
0.67290854
0.66373074
0.64537513
0.64078623
0.6499641
0.66373074
0.67290854
0.6912643
0.7371534
0.82893157
0.9436544
1.0583771
1.1226218
1.1272107
1.1180329
1.113444
1.0813216
1.0262547
0.9941324
0.9849545
0.98954344
0.97118783
0.9207097
0.8656428
0.8564651
0.8748206
0.8748206
0.85187614
0.8472873
0.8656428
0.8839984
0.88858736
0.87940955
0.88858736
0.9115319
0.9344765
0.9436544
0.9436544
0.94824326
0.9757767
1.0033102
1.007899
0.9941324
0.96659887
0.9436544
0.9344765
0.93906546
0.9528322
0.9757767
1.012488
1.0446104
1.067555
1.0813216
1.113444
1.1593331
1.1914555
1.1868665
1.1547443
1.0904994
1.0216658
0.97118783
0.9528322
0.96201
0.9849545
1.0216658
1.0859106
1.1593331
1.1914555
1.1685109
1.1180329
1.0859106
1.0859106
1.1226218
1.1455663
1.1455663
1.1547443
1.1868665
1.2189889
1.2281667
1.2144
1.2006333
1.2098112
1.2327557
1.264878
1.2924114
1.319945
1.3337117
1.3107672
1.269467
1.264878
1.3015893
1.3428894
1.3658341
1.3566562
1.3383005
1.3291228
1.3337117
1.3658341
1.4071343
1.4025453
1.3566562
1.3061782
1.2786448
1.2832336
1.3061782
1.3107672
1.2924114
1.269467
1.264878
1.2832336
1.3061782
1.319945
1.3245338
1.3291228
1.3291228
1.3337117
1.3474784
1.3750118
1.3933674
1.4071343
1.4300787
1.4622011
1.4943236
1.5172681
1.526446
1.5402126
1.5448016
1.5356237
1.521857
1.526446
1.5585682
1.6044573
1.6411686
1.6595243
1.6641132
1.6778799
1.6962355
1.7145911
1.7191802
1.7054135
1.6824688
1.6687022
1.6549355
1.5952796
1.4025453
1.1501553
1.0583771
1.2465223
1.5448016
1.6916467
1.6503465
1.5998685
1.7237691
1.9945146
2.18266
2.1551266
2.026637
1.9669813
2.0220485
2.077115
2.0449924
1.9532145
1.8614365
1.8201362
1.8568474
1.976159
2.1184154
2.2560825
2.4075165
2.5818954
2.742507
2.81593
2.7700405
2.641551
2.5130615
2.4534059
2.5268283
2.7746296
3.0407863
3.127976
3.0316086
2.8664079
2.742507
2.6277843
2.4258723
2.251494
2.2193713
2.2744384
2.3111496
2.3111496
2.334094
2.4534059
2.64614
2.8296962
2.9168859
2.9168859
2.8664079
2.8113408
2.797574
2.8709965
3.0086641
3.155509
3.2243423
3.1922202
3.105031
3.0407863
3.0453753
3.1187978
3.2151651
3.2931762
3.316121
3.2977653
3.2885876
3.3390656
3.44461
3.5593328
3.669467
3.7796006
3.871379
3.8897347
3.7979565
3.664878
3.568511
3.545566
3.5547442
3.5272107
3.4308438
3.3344765
3.316121
3.3895435
3.513444
3.646522
3.7474785
3.7841897
3.7566562
3.719945
3.7337112
3.7933674
3.8484344
3.8943233
3.9310346
3.9585686
3.976924
3.9815125
3.9585686
3.926446
3.9356236
3.9998684
4.064113
4.1008244
4.114591
4.128358
4.132947
4.1100025
4.082469
4.07788
4.114591
4.132947
4.11918
4.0870576
4.0411687
3.9952798
3.9723349
3.9861016
4.022813
4.07788
4.1421247
4.1971917
4.220136
4.2109585
4.1926026
4.183425
4.2017803
4.224725
4.220136
4.1926026
4.178836
4.1971917
4.2476697
4.3486257
4.4404035
4.472526
4.4633484
4.4633484
4.4771147
4.4771147
4.4633484
4.4587593
4.472526
4.5046487
4.5275927
4.54136
4.5643044
4.6056046
4.665261
4.7203274
4.75245
4.761627
4.75245
4.7386827
4.7662168
4.8166947
4.848817
4.8579946
4.903884
4.949773
4.9130616
4.798339
4.7203274
4.743272
4.83505
4.903884
4.9084725
4.885528
4.885528
4.9222393
4.9589505
4.9773064
5.032373
5.1470957
5.312297
5.449964
5.463731
5.3535967
5.1883965
5.0644956
5.0140176
4.986484
4.9268284
4.853406
4.802928
4.802928
4.844228
4.885528
4.899295
4.903884
4.9084725
4.9268284
4.9589505
4.9956617
5.041551
5.0874405
5.1195626
5.1287403
5.1241517
5.1103845
5.1103845
5.133329
5.133329
5.092029
5.041551
5.0186067
4.9956617
4.949773
4.903884
4.903884
4.9222393
4.9130616
4.8579946
4.830461
4.844228
4.853406
4.830461
4.812105
4.83505
4.894706
4.9176507
4.8763504
4.8258724
4.79375
4.761627
4.734094
4.729505
4.747861
4.743272
4.683616
4.587249
4.4954705
4.4449925
4.4174595
4.385337
4.3623924
4.3669815
4.3761587
4.3440366
4.279792
4.215547
4.2017803
4.220136
4.1880136
4.07788
3.9493904
3.8622012
3.8071342
3.7566562
3.7153559
3.7061782
3.7291226
3.7337112
3.7107673
3.664878
3.6419334
3.6373448
3.6281667
3.623578
3.6511116
3.719945
3.770423
3.7841897
3.752067
3.6602893
3.5317998
3.3941321
3.27941
3.210576
3.210576
3.261054
3.2977653
3.2518764
3.1142087
2.9719524
2.8893523
2.8801742
2.9168859
2.9214745
2.8388743
2.7379184
2.714974
2.765452
2.7562737
2.6002507
2.3432722
2.0128703
1.6595243
1.42549
1.4576123
1.6549355
1.7329468
1.471379
0.87023175
0.24155104
0.0029277503
0.22778434
0.5673637
0.8381094
1.1593331
1.531035
1.7513026
1.6778799
1.3750118
1.0216658
0.7371534
0.51229674
0.2644956
-0.038372457
-0.30911815
-0.46973002
-0.46055222
-0.22651778
0.23237324
0.69585323
0.755509
0.397574
-0.07049483
-0.45137438
-0.7542424
-1.0616994
-1.3003228
-1.2957339
-1.0892329
-0.8735541
-0.67164207
-0.39171854
-0.04755029
0.09470597
-0.20357323
-0.70835334
-1.0203993
-1.1856
-1.4792902
-1.9106477
-2.199749
-2.2089272
-2.0896153
-2.0896153
-2.2961164
-2.5347395
-2.5989842
-2.4842615
-2.3787165
-2.4200168
-2.5209727
-2.4934397
-2.2961164
-2.0620818
-1.951948
-2.0116038
-2.1630378
-2.3328276
-2.4796724
-2.5485063
-2.5209727
-2.4200168
-2.309883
-2.3007054
-2.4016614
-2.530151
-2.6494622
-2.7550073
-2.823841
-2.8605523
-2.9293861
-3.0395198
-3.0854087
-3.0532866
-3.08082
-3.2093096
-3.3607435
-3.4479327
-3.438755
-3.3515658
-3.200132
-2.9844527
-2.7825408
-2.7274737
-2.8559632
-3.071642
-3.2735538
-3.3423877
-3.2506099
-3.2093096
-3.383688
-3.6682005
-3.8104568
-3.7232676
-3.5764222
-3.5718336
-3.7186785
-3.8701124
-3.8884678
-3.7599788
-3.6269002
-3.6590228
-3.8517566
-4.035313
-4.1087356
-4.1775694
-4.356537
-4.5492716
-4.567627
-4.3932486
-4.2234583
-4.2280474
-4.416193
-4.6777606
-4.824606
-4.769539
-4.5813937
-4.3290033
-3.9848351
-3.5580664
-3.2689652
-3.337799
-3.7278562
-4.2601695
-4.6639943
-4.755772
-4.618105
-4.4987936
-4.5400934
-4.668583
-4.72365
-4.6318717
-4.4758487
-4.4345484
-4.5951605
-4.585983
-4.0261354
-3.1955428
-2.8330188
-3.1955428
-3.7095008
-3.8517566
-3.8012786
-3.952713
-4.2601695
-4.397837
-4.2096915
-3.8517566
-3.5993667
-3.5810113
-3.7003226
-3.7783341
-3.7553897
-3.6865559
-3.6544337
-3.7003226
-3.7783341
-3.8334012
-3.8334012
-3.741623
-3.5810113
-3.438755
-3.3240323
-3.1358867
-2.8605523
-2.608162
-2.4888506
-2.4934397
-2.5898066
-2.768774
-2.9660974
-3.1175313
-3.2138982
-3.227665
-3.1037645
-2.8605523
-2.5989842
-2.3970723
-2.1951602
-1.9060589
-1.5527128
-1.1901889
-0.79554266
-0.38712963
-0.07508373
0.085528135
0.17730635
0.28744018
0.47099656
0.76927567
1.1639221
1.5631572
1.9073254
2.1964269
2.43505
2.641551
2.852641
3.0820866
3.306943
3.44461
3.412488
3.3023543
3.2977653
3.4904995
3.8622012
4.3623924
4.9130616
5.394897
5.7252984
5.940977
6.1061783
6.271379
6.5191803
6.8862925
7.3635397
7.8316083
8.157422
8.299678
8.276732
8.2079
8.2813225
8.519945
8.7952795
8.997191
9.171571
9.405605
9.644229
9.823196
9.960863
10.130652
10.364688
10.621666
10.837345
10.984191
11.080558
11.167747
11.291647
11.470614
11.6817045
11.865261
11.961628
11.993751
12.039639
12.16354
12.37463
12.6086645
12.801398
12.943655
13.081322
13.237345
13.407135
13.590691
13.806371
14.054172
14.366217
14.747097
15.164687
15.586867
16.036581
16.532183
17.04614
17.541742
18.005222
18.43658
18.799103
19.11574
19.441551
19.794897
20.139065
20.446524
20.749392
21.102737
21.497383
21.846142
22.080175
22.240788
22.424343
22.69509
23.007135
23.296236
23.548626
23.805605
24.076351
24.356274
24.636198
24.925299
25.251112
25.567747
25.833902
26.072527
26.297384
26.536007
26.806751
27.095854
27.398722
27.70159
27.976925
28.188015
28.37616
28.623962
28.940594
29.25723
29.491264
29.67023
29.88132
30.170424
30.48706
30.757805
30.968895
31.134096
31.27635
31.414019
31.57004
31.74442
31.95551
32.184956
32.41899
32.671383
32.93295
33.166985
33.323006
33.419373
33.538685
33.763542
34.06641
34.378456
34.662968
34.846523
34.874058
34.846523
34.929123
35.186104
35.52568
35.856083
36.149776
36.45723
36.81975
37.21899
37.59528
37.829315
37.838493
37.72836
37.710003
37.824726
37.97157
38.09547
38.251495
38.480938
38.77463
39.10962
39.407898
39.62817
39.802544
40.022816
40.353214
40.779984
41.248055
41.5601
41.546333
41.394897
41.46373
41.81249
42.2209
42.51459
42.698147
42.86794
43.051495
43.28553
43.7123
44.35016
45.00637
45.465263
45.713062
45.905796
46.107708
46.259144
46.318798
46.305035
46.286674
46.295853
46.305035
46.305035
46.337154
46.419754
46.594135
46.915356
47.31
47.640404
47.86526
47.943275
47.846905
47.69088
47.70465
48.02587
48.489353
48.82434
48.98496
49.163925
49.475967
49.81096
49.9578
49.898148
49.815548
49.88897
50.136772
50.43046
50.682854
50.884766
51.049965
51.201397
51.343655
51.481323
51.62358
51.761246
51.90809
52.07329
52.279793
52.541363
52.83046
53.064495
53.16545
53.19299
53.30312
53.564686
53.913445
54.239258
54.51459
54.780746
55.06067
55.33601
55.560867
55.721478
55.863735
56.024345
56.180367
56.308857
56.43276
56.6209
56.88247
57.17157
57.419373
57.64423
57.901207
58.231613
58.59872
58.979603
59.37425
59.75054
60.062584
60.28744
60.47559
60.700447
60.948242
61.18687
61.466793
61.866028
62.38916
62.944424
63.44461
63.889736
64.325676
64.76622
65.19757
65.615166
66.02816
66.41822
66.79451
67.2534
67.84996
68.48782
69.03849
69.534096
70.05723
70.55742
70.94289
71.19986
71.420135
71.70006
72.08094
72.55818
73.08591
73.65493
74.260666
74.893936
75.52262
76.10082
76.614784
77.08285
77.523384
77.9731
78.459526
79.00561
79.60216
80.22625
80.86411
81.50656
82.153595
82.78228
83.36966
83.91115
84.42511
84.952835
85.52185
86.12759
86.77463
87.43543
88.082466
88.68362
89.24805
89.79413
90.35398
90.95972
91.602165
92.27214
92.94671
93.621284
94.309616
95.00713
95.709236
96.38839
97.040016
97.65952
98.25608
98.838875
99.44002
100.082466
100.757034
101.45455
102.156654
102.85876
103.565445
104.253784
104.91459
105.552444
106.185715
106.82358
107.452255
108.0534
108.640785
109.25571
109.93027
110.6232
111.28399
111.889725
112.4863
113.11038
113.77119
114.45034
115.12033
115.75359
116.39145
117.07061
117.78648
118.49317
119.15398
119.77806
120.40675
121.081314
121.77425
122.44423
123.0775
123.729126
124.41746
125.13332
125.858376
126.55589
127.212105
127.85456
128.52454
129.245
129.98381
130.70886
131.42015
132.14061
132.90236
133.7192
134.56813
135.40332
136.17426
136.936
137.7666
138.68439
139.64346
140.60715
141.57541
142.5666
143.58994
144.62244
145.65036
146.67369
147.68324
148.6515
149.48668
150.019
150.05571
150.05571
150.02359
150.0144
150.05112
150.05571
150.05571
150.05112
150.04652
150.05571
150.05571
150.05571
150.05571
150.05571
150.05571
150.05571
150.05571
150.05112
149.94098
149.59222
149.00026
148.29814
147.62358
147.02702
146.47177
145.93945
145.43468
144.96202
144.52608
144.11307
143.74136
143.45226
143.21823
143.00714
142.80522
142.6492
142.57579
142.57579
142.59413
142.60332
142.64003
142.74098
142.91537
143.1448
143.45226
143.83774
144.2599
144.68669
145.1318
145.60446
146.10007
146.6186
147.16928
147.76126
148.38992
149.03697
149.62894
150.02818
150.05571
150.05571
150.03276
150.02359
150.05112
150.05571
150.05571
150.05112
150.05112
150.05571
150.05571
150.05571
150.05571
150.05571
150.05571
150.05571
150.05571
150.05571
150.05571
150.05571
150.05571
150.05571
150.05571
150.05571
150.05571
150.05571
150.05571
150.05571
150.05571
150.05571
150.05571
150.05571
150.05571
150.05571
150.05571
150.05571
150.05571
150.05571
150.05571
150.05571
150.05571
150.05571
150.05571
150.05571
150.05571
150.05571
150.05571
150.05571
150.05571
150.05571
150.05571
150.05571
150.05571
150.05571
150.05571
150.05571
150.05571
150.05571
150.05571
150.05571
150.05571
150.05571
150.05571
150.05571
150.05571
150.05571
150.05571
150.05571
150.05571
150.05571
150.05571
150.05571
150.05571
150.05571
150.05571
150.05571
150.05571
150.05571
150.05571
150.05571
150.05571
150.05571
150.05571
150.05571
150.05571
150.05571
150.05571
150.05571
150.05571
150.05571
150.05571
150.05571
150.05571
150.05571
150.05571
150.05571
150.05571
150.05571
150.05571
150.05571
150.05571
150.05571
150.05571
150.05571
150.05571
150.05571
150.05571
150.05571
150.05571
150.05571
150.05571
150.05571
150.05571
150.05571
150.05571
150.05571
150.05571
150.05571
150.05571
150.05571
150.05571
150.05571
150.05571
150.05571
150.05571
150.05571
150.05571
150.05571
150.05571
150.05571
150.05571
150.05571
150.05571
150.05571
150.05571
150.05571
150.05571
150.05571
150.05571
150.05571
150.05571
150.05571
150.05571
150.05571
150.05571
150.05571
150.05571
150.05571
150.05571
150.05571
150.05571
150.05571
150.05571
150.05571
150.05571
150.05571
150.05571
150.05571
150.05571
150.05571
150.05571
150.05571
150.05571
150.05571
150.05571
150.05571
150.05571
150.05571
150.05571
150.05571
150.05571
150.05571
150.05571
150.05571
150.05571
150.05571
150.05571
150.05571
150.05571
150.05571
150.05571
150.05571
150.05571
150.05571
150.05571
150.05571
150.05571
150.05571
150.05571
150.05571
150.05571
150.05571
150.05571
150.05571
150.05571
150.05571
150.05571
150.05571
150.05571
150.05571
150.05571
150.05571
150.05571
150.05571
150.05571
150.05571
150.05571
150.05571
150.05571
150.05571
150.05571
150.05571
150.05571
150.05571
150.05571
150.05571
150.05571
150.05571
150.05571
150.05571
150.05571
150.05571
150.05571
150.05571
150.05571
150.05571
150.05571
150.05571
150.05571
150.05571
150.05571
150.05571
150.00522
149.83543
149.5188
149.13792
148.78
148.46794
148.16966
147.84845
147.51346
147.18304
146.85265
146.51308
146.1689
145.84308
145.54482
145.25111
144.94365
144.61327
144.27368
143.95245
143.64041
143.30083
142.91078
142.47482
142.04807
141.65341
141.28171
140.93295
140.60255
140.2905
139.99683
139.69394
139.35437
138.9735
138.57425
138.17961
137.79872
137.41327
136.99567
136.5643
136.13754
135.73372
135.35742
134.98573
134.60025
134.20561
133.80638
133.40715
132.98495
132.54901
132.11307
131.69089
131.28706
130.9016
130.52531
130.15361
129.78648
129.4102
129.02014
128.6301
128.2538
127.89126
127.52415
127.157036
126.79451
126.4274
126.06029
125.68858
125.31689
124.95435
124.59642
124.22014
123.83926
123.46755
123.10503
122.7425
122.35704
121.96697
121.60904
121.29241
121.0079
120.70045
120.34709
119.96622
119.57615
119.19069
118.80981
118.433525
118.052635
117.69012
117.35971
117.075195
116.81364
116.542885
116.25379
115.93715
115.62511
115.32224
115.01937
114.702736
114.381516
114.06488
113.75282
113.44537
113.1425
112.848816
112.56431
112.29355
112.03658
111.78419
111.518036
111.21975
110.88935
110.55435
110.219376
109.89356
109.572334
109.274055
108.99413
108.70962
108.43429
108.16812
107.90656
107.63582
107.342125
107.03466
106.72262
106.42435
106.12606
105.83237
105.543274
105.26334
104.96966
104.66679
104.36851
104.088585
103.82243
103.556274
103.28552
103.01936
102.74863
102.47329
102.202545
101.92721
101.647285
101.36277
101.08744
100.80752
100.523
100.215546
99.912674
99.62357
99.36201
99.10962
98.85264
98.581894
98.2882
97.99911
97.728355
97.485146
97.23734
96.97118
96.69126
96.41134
96.14977
95.91574
95.70006
95.47979
95.23199
94.98419
94.754745
94.54365
94.30044
94.020515
93.75436
93.543274
93.36889
93.16698
92.91459
92.643845
92.38227
92.143654
91.90962
91.65263
91.39566
91.17539
91.01937
90.8817
90.721085
90.50541
90.248436
89.977684
89.74365
89.54174
89.358185
89.160866
88.93142
88.67902
88.426636
88.20178
88.00904
87.83926
87.660286
87.45379
87.23352
87.027016
86.8297
86.627785
86.42128
86.205605
86.00369
85.83849
85.67329
85.48973
85.28782
85.0905
84.90235
84.72339
84.539825
84.33791
84.14519
83.9708
83.796425
83.60369
83.41096
83.23657
83.07138
82.90159
82.7318
82.552826
82.3601
82.149
81.93333
81.73601
81.53868
81.341354
81.14863
80.96507
80.78151
80.58419
80.38228
80.17577
79.98763
79.8362
79.712296
79.55627
79.322235
79.05149
78.822044
78.66144
78.523766
78.37233
78.21172
78.03734
77.86296
77.69317
77.50962
77.29853
77.09662
76.92683
76.77539
76.6056
76.426636
76.25684
76.10541
75.94939
75.78419
75.614395
75.43543
75.26564
75.10044
74.93983
74.77922
74.6186
74.448814
74.29279
74.150536
73.9991
73.84308
73.70082
73.572334
73.43466
73.283226
73.13639
72.99872
72.85647
72.71421
72.58112
72.43887
72.27367
72.09929
71.96622
71.85608
71.73677
71.59451
71.44766
71.31918
71.20445
71.08055
70.93829
70.796036
70.67673
70.57119
70.465645
70.34633
70.22243
70.10312
69.997574
69.90579
69.80483
69.685524
69.5708
69.47903
69.39642
69.309235
69.1991
69.0752
68.96048
68.87329
68.79069
68.698906
68.60713
68.51535
68.432755
68.345566
68.25838
68.166595
68.084
68.00598
67.93715
67.87291
67.81784
67.76277
67.7077
67.666405
67.62511
67.59757
67.57004
67.556274
67.5471
67.519554
67.47826
67.44154
67.4186
67.40484
67.400246
67.391075
67.36353
67.336006
67.31764
67.313065
67.31764
67.32683
67.32683
67.32683
67.33141
67.34059
67.35436
67.37272
67.391075
67.41402
67.42778
67.44614
67.469086
67.48285
67.487434
67.49662
67.51038
67.52415
67.5425
67.57463
67.60216
67.620514
67.634285
67.65723
67.68476
67.72606
67.77195
67.81784
67.84537
67.85455
67.84996
67.84996
67.84996
67.8362
67.81325
67.76736
67.7077
67.64805
67.588394
67.53792
67.487434
67.436966
67.377304
67.313065
67.25799
67.20751
67.15245
67.10197
67.05149
66.99184
66.932175
66.87711
66.82664
66.76239
66.68897
66.62013
66.546715
66.46411
66.381516
66.29432
66.20713
66.11536
66.023575
65.9318
65.84002
65.74365
65.65188
65.5601
65.47291
65.390305
65.32147
65.24346
65.15169
65.05531
64.96813
64.88553
64.79834
64.69738
64.58266
64.47711
64.38533
64.302734
64.22014
64.137535
64.04116
63.931034
63.81632
63.710773
63.618988
63.53639
63.458378
63.371193
63.284
63.2014
63.137154
63.072906
62.990307
62.89394
62.792984
62.70121
62.6232
62.5406
62.453407
62.35704
62.256084
62.159714
62.06794
61.97616
61.87979
61.783424
61.700825
61.631996
61.553978
61.466793
61.3796
61.297
61.21899
61.131798
61.03084
60.93448
60.847286
60.769276
60.67291
60.567364
60.47559
60.40216
60.32415
60.232376
60.145184
60.067173
59.993755
59.906563
59.810196
59.718414
59.635815
59.557804
59.475204
59.383427
59.28247
59.19069
59.103504
59.011723
58.910767
58.818993
58.750156
58.676735
58.594135
58.502354
58.424343
58.360096
58.282085
58.19031
58.09853
58.01593
57.928745
57.83237
57.731415
57.63505
57.538685
57.451492
57.35972
57.263348
57.17157
57.08897
57.01555
56.96048
56.891647
56.79069
56.671383
56.561245
56.47406
56.39146
56.304268
56.212486
56.1253
56.04729
55.969273
55.891262
55.808662
55.71689
55.625107
55.53792
55.441555
55.345184
55.253407
55.166218
55.07444
54.98725
54.904648
54.83123
54.762394
54.67979
54.574245
54.464115
54.372334
54.294323
54.216312
54.12912
54.032757
53.950153
53.872143
53.789543
53.711533
53.628933
53.54633
53.459145
53.367363
53.27559
53.183807
53.092033
53.00484
52.917652
52.825874
52.73868
52.66067
52.58725
52.523006
52.44958
52.36698
52.279793
52.192604
52.100822
52.00905
51.91727
51.83467
51.752068
51.66488
51.57769
51.49968
51.417076
51.32989
51.251877
51.173866
51.10044
51.03161
50.94442
50.834286
50.724155
50.632374
50.554363
50.471764
50.379986
50.283615
50.201015
50.123005
50.044994
49.948627
49.85226
49.760483
49.67329
49.590694
49.5035
49.416313
49.333714
49.246525
49.154747
49.05379
48.952835
48.85188
48.7601
48.67291
48.5949
48.50771
48.406754
48.29662
48.195663
48.108475
48.030464
47.961628
47.87903
47.778072
47.677116
47.589924
47.507328
47.41555
47.314594
47.222816
47.135624
47.053024
46.970425
46.887825
46.800632
46.704266
46.612488
46.539066
46.465645
46.36469
46.25455
46.153595
46.071
45.997574
45.919563
45.832375
45.740597
45.64423
45.552452
45.465263
45.373486
45.281708
45.189926
45.09815
45.01096
44.92377
44.84576
44.758568
44.65761
44.55207
44.4557
44.373104
44.29509
44.2079
44.102356
43.99222
43.895855
43.813255
43.721478
43.629696
43.533333
43.441555
43.36813
43.29012
43.193752
43.079025
42.968895
42.872528
42.78075
42.679794
42.574245
42.468704
42.376926
42.294323
42.216312
42.129124
42.00981
41.872147
41.775776
41.71612
41.628933
41.500446
41.367367
41.252644
41.160862
41.059906
40.949776
40.830463
40.72033
40.619373
40.51383
40.408283
40.30274
40.197193
40.10541
40.004456
39.894325
39.78878
39.692413
39.609814
39.5318
39.430843
39.297764
39.16469
39.049965
38.962772
38.880177
38.770042
38.636963
38.51306
38.39834
38.28362
38.164303
38.044994
37.93486
37.824726
37.710003
37.581512
37.453026
37.32453
37.2557
37.251114
37.191456
37.0079
36.787632
36.6362
36.5536
36.475586
36.356274
36.214016
36.09012
35.98916
35.897385
35.79184
35.677116
35.566982
35.45685
35.342125
35.222813
35.098915
34.9796
34.86488
34.750156
34.626255
34.497765
34.369278
34.24996
34.121475
33.988396
33.85073
33.72224
33.58916
33.460674
33.336773
33.21287
33.09356
32.978836
32.859524
32.731037
32.607136
32.492413
32.3731
32.2492
32.10694
31.960098
31.831612
31.703117
31.57463
31.441551
31.313063
31.193752
31.079027
30.955126
30.826637
30.69356
30.574247
30.459524
30.335627
30.207134
30.092413
29.996044
29.88132
29.734478
29.587631
29.463732
29.344421
29.211342
29.073673
28.92683
28.798342
28.724918
28.642317
28.486292
28.28897
28.119183
27.999868
27.894325
27.770424
27.637344
27.490501
27.343655
27.205988
27.082087
26.94442
26.78381
26.60943
26.453405
26.320328
26.191837
26.044992
25.893559
25.742125
25.59987
25.453024
25.310768
25.168512
25.026255
24.883999
24.737154
24.59031
24.45264
24.314976
24.172718
24.021284
23.86985
23.727594
23.589926
23.44308
23.287058
23.131037
22.979603
22.832756
22.676735
22.525301
22.378454
22.22702
22.06182
21.89203
21.731419
21.584574
21.433138
21.267939
21.09356
20.91918
20.763159
20.607136
20.451113
20.290499
20.134478
19.978455
19.822432
19.66182
19.496618
19.349773
19.221285
19.074438
18.900059
18.711916
18.546713
18.395279
18.243845
18.087824
17.918034
17.757421
17.59681
17.436197
17.270998
17.101208
16.931417
16.770805
16.614782
16.45876
16.29815
16.137537
15.963158
15.793369
15.623578
15.458378
15.293178
15.10962
14.926064
14.747097
14.572718
14.407517
14.242317
14.086293
13.925681
13.742125
13.544802
13.352069
13.1731
13.0079
12.847288
12.677498
12.507709
12.360863
12.209429
12.012106
11.78725
11.5761595
11.401781
11.236581
11.0622015
10.883235
10.704267
10.529888
10.369276
10.208664
10.038875
9.85073
9.662584
9.488205
9.323005
9.148626
8.96507
8.776925
8.597957
8.423578
8.244611
8.065643
7.882087
7.703119
7.5241513
7.3405952
7.147861
6.9597154
6.7761593
6.5880136
6.3906903
6.1933675
6.009811
5.8354325
5.661054
5.4774976
5.293941
5.1195626
4.949773
4.775394
4.5964265
4.4404035
4.2889695
4.114591
3.9218569
3.7291226
3.545566
3.366599
3.1830425
2.999486
2.8021631
2.6048398
2.4075165
2.2239604
2.0633483
1.9119145
1.7421247
1.5448016
1.3566562
1.2052222
1.0721438
0.9023541
0.70503104
0.5168857
0.34250706
0.17271739
-0.0062500834
-0.19439541
-0.38254073
-0.57068604
-0.7588314
-0.93779886
-1.1213553
-1.3049116
-1.4838792
-1.6582578
-1.8280475
-2.0024261
-2.1813936
-2.355772
-2.5255618
-2.6953516
-2.86973
-3.0395198
-3.2093096
-3.388277
-3.5672445
-3.741623
-3.9160018
-4.0766134
-4.2326365
-4.4024262
-4.585983
-4.774128
-4.9530954
-5.122885
-5.292675
-5.4486976
-5.6001315
-5.751566
-5.912178
-6.0819674
-6.247168
-6.40778
-6.5638027
-6.7152367
-6.866671
-7.022694
-7.1833057
-7.3530955
-7.513707
-7.6697307
-7.802809
-7.8991756
-7.995543
-8.119443
-8.243344
-8.339711
-8.417723
-8.495733
-8.596689
-8.720591
-8.858258
-8.986747
-9.119825
-9.262082
-9.491527
-9.936651
-10.634166
-11.437225
-12.093439
-12.437608
-12.4743185
-12.322885
-12.116384
-11.969539
-11.946594
-12.038372
-12.185218
-12.345829
-12.4743185
-12.579864
-12.6808195
-12.777187
-12.859787
-12.933209
-13.057111
-13.254434
-13.502234
-13.768391
-14.039138
-14.332828
-14.644874
-14.943152
-15.209309
-15.4204
-15.5856
-15.709499
-15.787512
-15.833401
-15.865524
-15.906823
-15.957301
-16.039902
-16.17757
-16.365715
-16.576805
-16.787893
-16.989805
-17.18713
-17.39363
-17.60931
-17.802044
-17.967245
-18.11868
-18.288467
-18.472025
-18.637224
-18.77948
-18.917149
-19.045639
-19.16495
-19.275084
-19.385218
-19.513706
-19.642197
-19.770685
-19.908354
-20.068964
-20.2617
-20.4682
-20.670113
-20.84908
-21.000513
-21.14277
-21.294205
-21.43646
-21.56495
-21.684261
-21.81275
-21.94583
-22.088085
-22.23493
-22.395542
-22.560743
-22.725945
-22.895733
-23.065523
-23.235313
-23.382158
-23.50606
-23.611605
-23.735504
-23.905294
-24.098028
-24.235695
-24.318296
-24.400896
-24.55692
-24.758831
-24.942389
-25.098412
-25.240667
-25.387512
-25.543535
-25.69038
-25.81428
-25.933594
-26.071259
-26.218103
-26.355772
-26.479673
-26.61734
-26.78713
-26.95233
-27.071642
-27.16342
-27.268967
-27.402044
-27.539711
-27.663612
-27.782923
-27.916002
-28.072023
-28.26017
-28.475847
-28.696117
-28.893438
-29.086174
-29.274317
-29.444109
-29.581776
-29.69191
-29.788279
-29.889235
-30.003954
-30.132446
-30.265522
-30.394014
-30.527092
-30.664759
-30.816193
-30.96304
-31.100706
-31.229195
-31.348505
-31.472406
-31.62384
-31.793629
-31.945063
-32.073555
-32.220398
-32.390186
-32.54621
-32.6747
-32.784836
-32.89038
-33.005104
-33.124416
-33.248318
-33.376804
-33.519062
-33.670494
-33.808163
-33.922886
-34.037605
-34.184452
-34.340477
-34.473553
-34.588276
-34.70759
-34.840668
-34.969154
-35.08847
-35.20778
-35.33627
-35.464756
-35.588657
-35.721737
-35.863995
-35.987896
-36.093437
-36.194393
-36.30912
-36.442196
-36.575275
-36.694588
-36.8139
-36.919445
-37.006634
-37.09841
-37.217724
-37.35539
-37.456345
-37.538944
-37.644493
-37.786747
-37.93359
-38.052902
-38.149273
-38.245636
-38.355774
-38.45673
-38.557686
-38.65864
-38.764183
-38.86973
-38.970688
-39.071644
-39.177185
-39.282734
-39.388275
-39.484646
-39.58101
-39.67738
-39.773743
-39.865524
-39.943535
-40.026134
-40.117912
-40.205105
-40.296883
-40.379482
-40.47126
-40.567627
-40.663994
-40.75577
-40.83837
-40.911797
-40.985218
-41.05864
-41.14124
-41.214664
-41.297264
-41.384453
-41.480824
-41.56342
-41.641434
-41.72403
-41.802044
-41.884647
-41.962658
-42.03149
-42.10491
-42.16457
-42.224224
-42.293056
-42.375656
-42.462845
-42.54545
-42.61887
-42.683117
-42.761127
-42.852905
-42.940094
-43.01811
-43.091526
-43.155773
-43.215427
-43.265907
-43.307205
-43.357685
-43.412754
-43.47241
-43.532063
-43.582542
-43.63302
-43.69726
-43.766098
-43.83952
-43.903767
-43.96801
-44.027668
-44.087322
-44.142387
-44.18828
-44.2204
-44.25711
-44.30759
-44.367245
-44.4269
-44.47738
-44.52327
-44.573746
-44.619633
-44.65635
-44.68847
-44.72518
-44.77107
-44.81696
-44.862846
-44.908737
-44.959217
-45.014282
-45.06476
-45.119827
-45.170303
-45.216194
-45.252907
-45.289616
-45.32174
-45.358448
-45.39516
-45.43646
-45.47776
-45.519062
-45.56036
-45.597073
-45.629192
-45.65673
-45.68885
-45.720974
-45.757687
-45.785217
-45.808163
-45.844875
-45.881584
-45.918297
-45.955006
-45.98713
-46.019253
-46.051376
-46.083496
-46.10644
-46.133972
-46.16151
-46.193634
-46.230343
-46.26705
-46.308353
-46.349655
-46.381775
-46.40931
-46.427666
-46.446022
-46.468964
-46.496502
-46.52862
-46.556156
-46.58828
-46.61581
-46.638756
-46.647934
-46.657112
-46.66629
-46.69382
-46.74889
-46.817722
-46.868202
-46.9095
-46.946213
-46.982925
-47.005867
-47.010456
-47.00128
-47.00128
-47.010456
-47.028812
-47.056347
-47.09306
-47.12977
-47.166477
-47.20778
-47.24449
-47.267433
-47.285793
-47.30415
-47.317913
-47.34086
-47.363804
-47.395927
-47.41887
-47.446404
-47.483116
-47.524414
-47.561127
-47.58866
-47.607018
-47.61619
-47.629963
-47.652905
-47.66667
-47.68044
-47.698795
-47.726326
-47.76304
-47.804337
-47.84564
-47.88694
-47.91906
-47.942005
-47.955772
-47.978718
-48.00625
-48.038372
-48.061317
-48.075085
-48.09344
-48.125565
-48.162273
-48.189808
-48.21734
-48.240284
-48.26323
-48.290764
-48.327477
-48.355007
-48.359596
-48.359596
-48.405487
-48.460552
-48.47891
-48.460552
-48.43761
-48.428432
-48.42384
-48.433018
-48.46514
-48.533974
-48.611984
-48.67623
-48.717533
-48.74048
-48.76342
-48.790955
-48.80931
-48.827663
-48.85061
-48.88732
-48.924034
-48.94239
-48.951565
-48.951565
-48.960743
-48.96992
-48.98369
-48.997456
-49.00663
-49.0204
-49.03417
-49.05711
-49.084644
-49.103
-49.09841
-49.084644
-49.070877
-49.075466
-49.103
-49.148888
-49.19019
-49.222313
-49.24526
-49.25902
-49.26361
-49.268204
-49.26361
-49.25902
-49.254433
-49.254433
-49.26361
-49.268204
-49.277378
-49.281967
-49.304913
-49.332443
-49.35539
-49.36916
-49.378334
-49.378334
-49.382923
-49.378334
-49.364567
-49.346214
-49.327858
-49.332443
-49.3508
-49.378334
-49.40587
-49.428814
-49.437992
-49.4334
-49.428814
-49.4334
-49.4334
-49.437992
-49.437992
-49.442577
-49.456345
-49.4747
-49.493057
-49.506824
-49.516003
-49.516003
-49.502235
-49.48388
-49.465523
-49.451756
-49.44717
-49.442577
-49.437992
-49.424225
-49.410454
-49.410454
-49.419636
-49.424225
-49.415047
-49.40587
-49.3921
-49.36916
-49.3508
-49.337036
-49.34162
-49.3508
-49.346214
-49.31868
-49.27279
-49.226902
-49.19478
-49.19019
-49.20854
-49.231487
-49.240665
-49.24526
-49.249844
-49.26361
-49.268204
-49.26361
-49.24526
-49.222313
-49.213135
-49.217724
-49.226902
-49.23608
-49.23608
-49.231487
-49.213135
-49.19019
-49.167248
-49.135124
-49.09841
-49.075466
-49.05711
-49.043346
-49.043346
-49.05711
-49.084644
-49.103
-49.09841
-49.070877
-49.038754
-49.0204
-49.00663
-48.997456
-48.988277
-48.9791
-48.965332
-48.951565
-48.933212
-48.919445
-48.910267
-48.89191
-48.88732
-48.8965
-48.919445
-48.937798
-48.937798
-48.92862
-48.919445
-48.905674
-48.89191
-48.878143
-48.864376
-48.84602
-48.80931
-48.76801
-48.749653
-48.749653
-48.745064
-48.722122
-48.694588
-48.662464
-48.639523
-48.6074
-48.575275
-48.54774
-48.524796
-48.506443
-48.488087
-48.46514
-48.442196
-48.42384
-48.400894
-48.377953
-48.350418
-48.322884
-48.295353
-48.26782
-48.240284
-48.20816
-48.17604
-48.153095
-48.134743
-48.111797
-48.075085
-48.04296
-48.015427
-47.99707
-47.96954
-47.93283
-47.89153
-47.850227
-47.818104
-47.790573
-47.75386
-47.71256
-47.66667
-47.61619
-47.5703
-47.533592
-47.496883
-47.46017
-47.40969
-47.350037
-47.25367
-47.148125
-47.106823
-47.12518
-47.138947
-47.106823
-47.04717
-46.992104
-46.9508
-46.91868
-46.872787
-46.817722
-46.767246
-46.721355
-46.680054
-46.643345
-46.606632
-46.556156
-46.501087
-46.436844
-46.381775
-46.3313
-46.289997
-46.2487
-46.207397
-46.156918
-46.11562
-46.083496
-46.046787
-45.996307
-45.936653
-45.872406
-45.808163
-45.725563
-45.56036
-45.335503
-45.19325
-45.19325
-45.257492
-45.298794
-45.294205
-45.27585
-45.252907
-45.211605
-45.124413
-45.032635
-44.98216
-44.96839
-44.95004
-44.89956
-44.826138
-44.76648
-44.716003
-44.670113
-44.624226
-44.573746
-44.509502
-44.43149
-44.358067
-44.29382
-44.234165
-44.18369
-44.13321
-44.091908
-44.05061
-44.013897
-43.96801
-43.91294
-43.853287
-43.784454
-43.715622
-43.655964
-43.6009
-43.55042
-43.49535
-43.435696
-43.37604
-43.311794
-43.25673
-43.20166
-43.146595
-43.09612
-43.04105
-42.98139
-42.91256
-42.843727
-42.784073
-42.729004
-42.67394
-42.61887
-42.5638
-42.508736
-42.45826
-42.41237
-42.357304
-42.302235
-42.251755
-42.1921
-42.127857
-42.045258
-41.971832
-41.912178
-41.866287
-41.81581
-41.760746
-41.701088
-41.65061
-41.600132
-41.545063
-41.48541
-41.42116
-41.356922
-41.288086
-41.223843
-41.159595
-41.09994
-41.040283
-40.98063
-40.91638
-40.856728
-40.80625
-40.751186
-40.700706
-40.65023
-40.59975
-40.54468
-40.489616
-40.425373
-40.361126
-40.296883
-40.241814
-40.186745
-40.13168
-40.067436
-40.003193
-39.938946
-39.87929
-39.824223
-39.769157
-39.709503
-39.654434
-39.59937
-39.558067
-39.516766
-39.470875
-39.41581
-39.346977
-39.28732
-39.227665
-39.168007
-39.11294
-39.057877
-39.011986
-38.966095
-38.920208
-38.86514
-38.810074
-38.75042
-38.69535
-38.644875
-38.594395
-38.539326
-38.47967
-38.41543
-38.351185
-38.286938
-38.222694
-38.15386
-38.085026
-38.02537
-37.965714
-37.90606
-37.846405
-37.791336
-37.740856
-37.69497
-37.644493
-37.575657
-37.502235
-37.433403
-37.369156
-37.31409
-37.25902
-37.213135
-37.16266
-37.116768
-37.0617
-37.006634
-36.946976
-36.88732
-36.832253
-36.786366
-36.731297
-36.667053
-36.60281
-36.54315
-36.488087
-36.42843
-36.368774
-36.304527
-36.240284
-36.17604
-36.116383
-36.065907
-36.010838
-35.951183
-35.88694
-35.818104
-35.75386
-35.689613
-35.62996
-35.57489
-35.529003
-35.483116
-35.42346
-35.368393
-35.308735
-35.239902
-35.148125
-35.051758
-34.98292
-34.937035
-34.891144
-34.840668
-34.785603
-34.73971
-34.693825
-34.643345
-34.59287
-34.5378
-34.48732
-34.418488
-34.340477
-34.262463
-34.20281
-34.161507
-34.124798
-34.078907
-34.02384
-33.959595
-33.89535
-33.83111
-33.77145
-33.711796
-33.656727
-33.60166
-33.532825
-33.463993
-33.39975
-33.34468
-33.294205
-33.23455
-33.170303
-33.10606
-33.05099
-32.991337
-32.936268
-32.881203
-32.816956
-32.748123
-32.68388
-32.628815
-32.569157
-32.504913
-32.436077
-32.367245
-32.303
-32.257114
-32.215813
-32.165333
-32.10568
-32.05061
-31.99554
-31.935886
-31.871643
-31.802807
-31.733974
-31.674318
-31.628431
-31.58254
-31.527475
-31.463228
-31.398983
-31.343918
-31.288849
-31.229195
-31.16036
-31.091528
-31.027283
-30.972218
-30.917149
-30.857492
-30.797838
-30.74277
-30.692291
-30.637226
-30.57298
-30.504147
-30.435314
-30.375658
-30.320591
-30.265522
-30.205866
-30.141624
-30.077377
-30.022312
-29.971834
-29.907589
-29.77451
-29.641432
-29.609308
-29.6552
-29.673553
-29.6139
-29.52212
-29.453287
-29.411987
-29.375273
-29.320208
-29.255962
-29.19172
-29.132065
-29.072405
-29.01275
-28.962273
-28.911795
-28.861317
-28.810839
-28.755774
-28.705296
-28.654818
-28.599749
-28.544683
-28.485027
-28.43455
-28.384071
-28.33818
-28.287703
-28.246403
-28.205103
-28.154625
-28.094969
-28.035313
-27.980246
-27.92518
-27.874702
-27.824224
-27.773746
-27.723269
-27.67279
-27.613134
-27.553478
-27.498411
-27.452522
-27.411222
-27.365332
-27.314854
-27.259789
-27.20472
-27.145065
-27.089996
-27.03034
-26.984453
-26.943153
-26.892675
-26.837608
-26.782541
-26.727474
-26.672405
-26.61734
-26.566862
-26.516384
-26.475084
-26.429195
-26.387896
-26.337418
-26.27317
-26.185984
-26.117147
-26.094204
-26.089615
-26.062082
-25.997837
-25.929003
-25.878525
-25.841814
-25.805103
-25.759214
-25.704147
-25.64908
-25.598602
-25.548124
-25.502235
-25.456347
-25.405869
-25.350801
-25.304913
-25.259022
-25.208544
-25.158066
-25.103
-25.052523
-25.002045
-24.951567
-24.905676
-24.859787
-24.818487
-24.76801
-24.72212
-24.685408
-24.64411
-24.59822
-24.55233
-24.501852
-24.451374
-24.400896
-24.350418
-24.30453
-24.254051
-24.203573
-24.157684
-24.107206
-24.061317
-24.015429
-23.96954
-23.919062
-23.868584
-23.822693
-23.772215
-23.726326
-23.675848
-23.62537
-23.574892
-23.538181
-23.49688
-23.450993
-23.395924
-23.345446
-23.299557
-23.25367
-23.216957
-23.180246
-23.138947
-23.08388
-23.028812
-22.978334
-22.932446
-22.891144
-22.845255
-22.799366
-22.753477
-22.712177
-22.670877
-22.6204
-22.569921
-22.519444
-22.478144
-22.432255
-22.381777
-22.331299
-22.289997
-22.253286
-22.211987
-22.166098
-22.11562
-22.06973
-22.02843
-21.98713
-21.94124
-21.890762
-21.835695
-21.785217
-21.739328
-21.698029
-21.65214
-21.601662
-21.551184
-21.500706
-21.459404
-21.413515
-21.367628
-21.31256
-21.257492
-21.207014
-21.170305
-21.129004
-21.083115
-21.032637
-20.97757
-20.93168
-20.89497
-20.853668
-20.80778
-20.752712
-20.702234
-20.660934
-20.619635
-20.564568
-20.504911
-20.463612
-20.4269
-20.385601
-20.335123
-20.275467
-20.220398
-20.17451
-20.128622
-20.073553
-20.023075
-19.981777
-19.935886
-19.889997
-19.844109
-19.802809
-19.75692
-19.71103
-19.66514
-19.619251
-19.573362
-19.522884
-19.476995
-19.435696
-19.398985
-19.343918
-19.279673
-19.210838
-19.16036
-19.12365
-19.07776
-19.03187
-18.976805
-18.926327
-18.875849
-18.82537
-18.770304
-18.710648
-18.66017
-18.609692
-18.563803
-18.517914
-18.467436
-18.412369
-18.36189
-18.311413
-18.260935
-18.215046
-18.164568
-18.1095
-18.054434
-18.003956
-17.9443
-17.880054
-17.820398
-17.765333
-17.719442
-17.668964
-17.60931
-17.549654
-17.485409
-17.425753
-17.379864
-17.329386
-17.26973
-17.210075
-17.150417
-17.09535
-17.035696
-16.966862
-16.898027
-16.84296
-16.80166
-16.755774
-16.691526
-16.622694
-16.54927
-16.489614
-16.439137
-16.388659
-16.333593
-16.273937
-16.21887
-16.159214
-16.09038
-16.030725
-15.971068
-15.911413
-15.851756
-15.792101
-15.727857
-15.6682005
-15.608543
-15.544299
-15.480055
-15.415811
-15.3561535
-15.301087
-15.241431
-15.172599
-15.103764
-15.039519
-14.984453
-14.924797
-14.855963
-14.782541
-14.713706
-14.65864
-14.608162
-14.548506
-14.479673
-14.410838
-14.346594
-14.286939
-14.2226925
-14.15386
-14.085027
-14.020781
-13.961125
-13.896881
-13.828047
-13.759213
-13.685792
-13.626135
-13.566479
-13.506824
-13.447168
-13.387511
-13.318678
-13.245255
-13.176422
-13.112177
-13.047933
-12.983687
-12.910265
-12.84602
-12.786365
-12.7312975
-12.676231
-12.616575
-12.547741
-12.478908
-12.405485
-12.336652
-12.263229
-12.189806
-12.116384
-12.04755
-11.978716
-11.905293
-11.845638
-11.790571
-11.730915
-11.662082
-11.588659
-11.515237
-11.446403
-11.382158
-11.317914
-11.24908
-11.180246
-11.102235
-11.028812
-10.964568
-10.895734
-10.822311
-10.753477
-10.684644
-10.620399
-10.551565
-10.478143
-10.40472
-10.335886
-10.257875
-10.179864
-10.101852
-10.02843
-9.955008
-9.886173
-9.812751
-9.739328
-9.670494
-9.601662
-9.537416
-9.468582
-9.39516
-9.317148
-9.234549
-9.165714
-9.110648
-9.055581
-8.986747
-8.913324
-8.844491
-8.775657
-8.702234
-8.610456
-8.5095005
-8.431489
-8.3856
-8.344299
-8.280055
-8.188277
-8.101088
-8.018487
-7.9404764
-7.862464
-7.784453
-7.71103
-7.633019
-7.559596
-7.481585
-7.4035735
-7.3209734
-7.2429614
-7.16495
-7.096117
-7.031872
-6.9584494
-6.880438
-6.802426
-6.724415
-6.641814
-6.554625
-6.4628468
-6.371069
-6.2884684
-6.215046
-6.146212
-6.072789
-6.0085444
-5.9443
-5.884644
-5.8203993
-5.751566
-5.6781435
-5.595543
-5.5037646
-5.4211645
-5.343153
-5.265141
-5.182541
-5.0953517
-5.012751
-4.9301505
-4.8475504
-4.769539
-4.6961164
-4.6272826
-4.558449
-4.4850264
-4.4024262
-4.315237
-4.237225
-4.163803
-4.085791
-4.0077796
-3.9343572
-3.8655233
-3.8104568
-3.746212
-3.6773782
-3.6039557
-3.5213552
-3.4433436
-3.3653321
-3.287321
-3.200132
-3.1129422
-3.0349307
-2.9615083
-2.8880858
-2.8100743
-2.7320628
-2.6448736
-2.557684
-2.4704947
-2.3924832
-2.3190608
-2.254816
-2.1813936
-2.1079707
-2.0299597
-1.9611257
-1.8922921
-1.8234586
-1.745447
-1.6674356
-1.594013
-1.5160016
-1.4471679
-1.3737453
-1.3003228
-1.2314892
-1.1718333
-1.1213553
-1.0708773
-1.0112214
-0.9469767
-0.8827319
-0.82766503
-0.7680092
-0.6991755
-0.6303419
-0.56609714
-0.5018524
-0.43760765
-0.368774
-0.29994035
-0.22651778
-0.15309522
-0.08885047
-0.029194653
0.039639026
0.11306155
0.18189526
0.25072885
0.32874036
0.41592968
0.5168857
0.63619727
0.7876314
0.96201
1.1501553
1.3291228
1.4897346
1.627402
1.7329468
1.8017806
1.8293141
1.8293141
1.8109585
1.7971917
1.7971917
1.8109585
1.8384918
1.8889698
1.9532145
2.026637
2.1000595
2.1643047
2.2239604
2.283616
2.35245
2.4258723
2.5176506
2.6186066
2.7333293
2.848052
2.953597
3.059142
3.1646872
3.261054
3.3482432
3.417077
3.462966
3.4996777
3.5272107
3.5547442
3.5776887
3.6144
3.664878
3.7337112
3.820901
3.9218569
4.027402
4.123769
4.215547
4.2981477
4.37157
4.4266367
4.472526
4.5092373
4.54136
4.573482
4.6147823
4.660671
4.715739
4.779983
4.853406
4.936006
5.0231953
5.101207
5.1654515
5.2251077
5.2847633
5.349008
5.408664
5.463731
5.5233865
5.587631
5.661054
5.739065
5.807899
5.862966
5.918033
5.9776883
6.0373445
6.097
6.1428895
6.18419
6.220901
6.271379
6.321857
6.376924
6.4411683
6.510002
6.5880136
6.6752033
6.7486258
6.8174596
6.8771152
6.932182
6.98266
7.0377264
7.092794
7.147861
7.2029276
7.267173
7.349773
7.432373
7.501207
7.551685
7.602163
7.670996
7.7398305
7.808664
7.872908
7.927975
7.973864
8.015165
8.070232
8.134478
8.198722
8.2492
8.304267
8.359334
8.4144
8.469467
8.524534
8.58419
8.639257
8.689735
8.735624
8.790691
8.859525
8.942125
9.010959
9.070614
9.125682
9.189926
9.254171
9.3092375
9.34136
9.368894
9.410193
9.460671
9.511149
9.561627
9.607517
9.662584
9.717651
9.772718
9.823196
9.873674
9.9287405
9.983808
10.038875
10.093942
10.139832
10.1857195
10.236197
10.286675
10.337154
10.392221
10.43811
10.483998
10.525299
10.5666
10.612489
10.662967
10.718034
10.763923
10.800633
10.837345
10.892412
10.94289
10.988779
11.034669
11.080558
11.131036
11.176924
11.209047
11.236581
11.273292
11.314591
11.365069
11.410959
11.466025
11.521092
11.57157
11.617459
11.65876
11.70006
11.736772
11.7826605
11.82855
11.874439
11.915739
11.952451
11.993751
12.03505
12.071761
12.113062
12.158951
12.204841
12.2461405
12.278263
12.310385
12.342507
12.383808
12.429697
12.475586
12.512297
12.553597
12.594898
12.636198
12.677498
12.718799
12.764687
12.801398
12.842699
12.883999
12.9253
12.96201
12.989544
13.017077
13.053789
13.095088
13.140978
13.186867
13.218989
13.251113
13.283234
13.324534
13.361246
13.393368
13.430079
13.462202
13.498914
13.540213
13.586102
13.618225
13.641169
13.668703
13.705415
13.742125
13.778836
13.820137
13.861437
13.898149
13.934859
13.971571
14.003694
14.031226
14.058761
14.090881
14.132182
14.178071
14.210195
14.233138
14.265261
14.297384
14.338683
14.375395
14.407517
14.43505
14.4625845
14.503884
14.545185
14.577307
14.609429
14.636962
14.664496
14.696619
14.728741
14.765452
14.797575
14.829697
14.85723
14.884763
14.916886
14.958186
14.99031
15.02243
15.049965
15.0774975
15.105032
15.141744
15.173864
15.201399
15.224342
15.247288
15.270232
15.306944
15.3390665
15.371188
15.398722
15.435433
15.476732
15.518033
15.5455675
15.5731
15.5960455
15.628166
15.646523
15.664879
15.683235
15.715357
15.7474785
15.784191
15.820902
15.857613
15.889736
15.91268
15.935625
15.94939
15.963158
15.981514
15.999868
16.018225
16.04576
16.073292
16.105413
16.132948
16.16507
16.188015
16.20637
16.220137
16.229315
16.247671
16.266026
16.284382
16.302736
16.325682
16.353214
16.380749
16.41287
16.440405
16.467937
16.495472
16.518415
16.532183
16.54595
16.559715
16.578072
16.596428
16.610193
16.62855
16.642317
16.66526
16.688206
16.70656
16.720327
16.734095
16.761627
16.784573
16.802929
16.807516
16.812105
16.821285
16.844229
16.867172
16.890118
16.91765
16.936007
16.95895
16.97272
16.991074
17.000252
17.00484
17.009428
17.018606
17.036963
17.055319
17.064495
17.073675
17.082851
17.096619
17.119564
17.142508
17.160862
17.174631
17.183807
17.188396
17.197575
17.21134
17.22511
17.238874
17.252642
17.275587
17.293941
17.307709
17.312296
17.312296
17.330654
17.358187
17.38572
17.399487
17.404076
17.413252
17.43161
17.449965
17.459143
17.46832
17.477499
17.491264
17.505032
17.518799
17.532566
17.546331
17.560099
17.573866
17.59222
17.610577
17.619755
17.624344
17.628933
17.633522
17.647287
17.661055
17.670233
17.67941
17.688587
17.693176
17.702354
17.706944
17.716122
17.729889
17.743654
17.748243
17.752832
17.76201
17.771189
17.780367
17.784956
17.794132
17.8079
17.817078
17.826256
17.835434
17.8492
17.862967
17.876734
17.885912
17.8905
17.895088
17.904266
17.913445
17.927212
17.940977
17.945566
17.950155
17.959333
17.963923
17.968512
17.968512
17.968512
17.97769
17.991455
18.000633
18.009811
18.009811
18.0144
18.01899
18.023579
18.032757
18.037346
18.046522
18.051111
18.06029
18.06029
18.0557
18.06029
18.064878
18.074057
18.083235
18.083235
18.078646
18.074057
18.074057
18.078646
18.087824
18.087824
18.087824
18.078646
18.078646
18.078646
18.083235
18.092411
18.097
18.097
18.097
18.092411
18.092411
18.087824
18.083235
18.083235
18.078646
18.083235
18.083235
18.078646
18.069468
18.064878
18.06029
18.0557
18.051111
18.051111
18.051111
18.051111
18.046522
18.041933
18.032757
18.023579
18.0144
18.005222
18.000633
18.000633
18.000633
17.996044
17.991455
17.982279
17.97769
17.9731
17.9731
17.968512
17.963923
17.959333
17.954744
17.940977
17.9318
17.922623
17.918034
17.908855
17.899677
17.895088
17.8905
17.881323
17.876734
17.876734
17.876734
17.867556
17.858377
17.8492
17.8492
17.8492
17.84461
17.840021
17.835434
17.835434
17.830845
17.830845
17.835434
17.835434
17.830845
17.826256
17.830845
17.830845
17.830845
17.830845
17.826256
17.821667
17.8079
17.798721
17.794132
17.794132
17.794132
17.794132
17.798721
17.80331
17.812489
17.817078
17.812489
17.80331
17.798721
17.798721
17.80331
17.798721
17.798721
17.798721
17.80331
17.8079
17.8079
17.812489
17.817078
17.817078
17.821667
17.830845
17.835434
17.830845
17.830845
17.840021
17.853788
17.867556
17.867556
17.867556
17.867556
17.872145
17.872145
17.872145
17.867556
17.862967
17.853788
17.84461
17.84461
17.8492
17.853788
17.858377
17.862967
17.867556
17.872145
17.872145
17.872145
17.867556
17.862967
17.858377
17.858377
17.862967
17.862967
17.858377
17.84461
17.835434
17.830845
17.830845
17.826256
17.821667
17.817078
17.817078
17.821667
17.817078
17.8079
17.798721
17.794132
17.798721
17.80331
17.812489
17.826256
17.835434
17.821667
17.789543
17.743654
17.706944
17.688587
17.693176
17.702354
17.706944
17.702354
17.688587
17.674822
17.661055
17.656466
17.651876
17.63811
17.619755
17.59681
17.573866
17.560099
17.546331
17.537153
17.532566
17.523388
17.505032
17.477499
17.445375
17.422432
17.399487
17.376543
17.353598
17.330654
17.30312
17.275587
17.243464
17.22052
17.197575
17.183807
17.17922
17.174631
17.160862
17.137918
17.105797
17.069086
17.036963
17.00484
16.96354
16.92683
16.890118
16.867172
16.853407
16.83505
16.807516
16.779984
16.747862
16.71115
16.67444
16.642317
16.610193
16.573484
16.536772
16.500061
16.472527
16.440405
16.403692
16.348627
16.302736
16.266026
16.243082
16.215548
16.178837
16.12377
16.073292
16.027401
15.976923
15.926445
15.875967
15.834669
15.797956
15.752068
15.706179
15.66029
15.623578
15.586867
15.550156
15.508856
15.458378
15.417077
15.380365
15.343656
15.297766
15.2427
15.187633
15.132565
15.0774975
15.031609
14.9765415
14.926064
14.866408
14.811341
14.760863
14.719563
14.669085
14.609429
14.554362
14.499296
14.453406
14.39834
14.338683
14.279027
14.228549
14.178071
14.118416
14.054172
13.985337
13.925681
13.866026
13.810959
13.755893
13.700826
13.654937
13.59987
13.521857
13.443846
13.38419
13.333712
13.283234
13.223578
13.154745
13.095088
13.040022
12.980366
12.9253
12.861054
12.792221
12.727976
12.668321
12.6086645
12.54442
12.475586
12.411341
12.356275
12.305797
12.25073
12.191073
12.126829
12.057995
11.993751
11.934094
11.879028
11.819371
11.750539
11.6817045
11.622048
11.566981
11.502737
11.433904
11.360481
11.296236
11.236581
11.181514
11.126446
11.0622015
10.988779
10.919946
10.8557005
10.791456
10.7318
10.662967
10.5987215
10.534476
10.470232
10.410576
10.346332
10.282086
10.222431
10.162775
10.10312
10.038875
9.9792185
9.924152
9.869085
9.814018
9.758951
9.708473
9.653406
9.598339
9.543273
9.479028
9.419373
9.359715
9.30006
9.235815
9.180749
9.125682
9.070614
9.010959
8.9513035
8.891647
8.841169
8.79987
8.75398
8.703502
8.648435
8.593368
8.538301
8.4878235
8.432756
8.382278
8.3318
8.276732
8.226254
8.1757765
8.1252985
8.065643
8.005988
7.9509196
7.90962
7.872908
7.827019
7.767364
7.712297
7.661819
7.6205187
7.579218
7.5379186
7.4874406
7.4369626
7.391073
7.349773
7.308472
7.2625837
7.2121053
7.1708055
7.1340938
7.097383
7.0514936
7.0010157
6.9505377
6.9046483
6.8587594
6.8174596
6.7761593
6.7348585
6.693559
6.6568475
6.6155467
6.5742474
6.5329466
6.496236
6.459524
6.418224
6.3815126
6.3402123
6.3035016
6.26679
6.2254896
6.18419
6.1428895
6.101589
6.064878
6.028167
5.9914556
5.9547443
5.918033
5.890499
5.862966
5.8354325
5.80331
5.771188
5.7344766
5.702354
5.6794095
5.656465
5.6289315
5.5922203
5.5555086
5.5233865
5.500442
5.4774976
5.449964
5.4224305
5.3857193
5.3535967
5.3168855
5.2847633
5.25723
5.2296963
5.206752
5.183807
5.156274
5.1195626
5.082851
5.055318
5.0369625
5.0186067
4.9956617
4.9727173
4.9589505
4.936006
4.9084725
4.880939
4.8579946
4.844228
4.8258724
4.802928
4.784572
4.7662168
4.747861
4.724916
4.697383
4.679027
4.6560826
4.628549
4.5964265
4.573482
4.5505376
4.5275927
4.5046487
4.490882
4.4771147
4.4633484
4.4449925
4.4266367
4.4036922
4.3807483
4.3623924
4.3486257
4.3440366
4.3440366
4.3532143
4.3578033
4.3486257
4.3302703
4.3027363
4.279792
4.279792
4.2935586
4.2981477
4.2889695
4.2522583
4.2017803
4.1513023
4.1100025
4.07788
4.0595245
4.0595245
4.064113
4.073291
4.07788
4.073291
4.0687017
4.0595245
4.054935
4.0411687
4.031991
4.018224
3.9998684
3.9723349
3.9402127
3.9080906
3.8897347
3.875968
3.871379
3.8667898
3.8667898
3.8622012
3.8576121
3.853023
3.8484344
3.8392568
3.8300786
3.8163118
3.7979565
3.775012
3.7474785
3.724534
3.7061782
3.697
3.6924114
3.6878228
3.6832333
3.6786447
3.6786447
3.674056
3.669467
3.6602893
3.6511116
3.646522
3.6419334
3.6373448
3.6327558
3.618989
3.6006336
3.5868669
3.5822778
3.5822778
3.5822778
3.5730996
3.5547442
3.5409775
3.5409775
3.545566
3.5501556
3.5501556
3.5501556
3.5409775
3.5317998
3.5317998
3.5363889
3.5409775
3.5409775
3.5272107
3.518033
3.5226216
3.5317998
3.5317998
3.5272107
3.518033
3.513444
3.5088549
3.5042663
3.495088
3.4904995
3.4859104
3.4721437
3.462966
3.4537883
3.44461
3.4400215
3.4354324
3.4354324
3.4308438
3.4216657
3.407899
3.4033103
3.3987212
3.3895435
3.3757768
3.366599
3.357421
3.3482432
3.3344765
3.3207097
3.311532
3.306943
3.2977653
3.2839985
3.2702317
3.261054
3.2518764
3.238109
3.2243423
3.2151651
3.2013984
3.1876311
3.1692758
3.15092
3.1371531
3.1325645
3.1187978
3.105031
3.0912642
3.0820866
3.0683198
3.059142
3.054553
3.0453753
3.0270195
3.0086641
2.9948974
2.9811301
2.9627748
2.9398303
2.9260635
2.9214745
2.9214745
2.9214745
2.903119
2.8847632
2.8618188
2.852641
2.843463
2.8296962
2.8067517
2.7792182
2.7562737
2.7379184
2.7241516
2.714974
2.7057958
2.696618
2.6828513
2.6736736
2.6553178
2.64614
2.641551
2.6369624
2.6140175
2.5864844
2.5589504
2.5497727
2.5497727
2.5360065
2.5130615
2.4855285
2.4671726
2.4579945
2.4534059
2.4442282
2.4258723
2.4029279
2.389161
2.3753943
2.3616276
2.3478608
2.3249164
2.3065605
2.2927938
2.283616
2.279027
2.2744384
2.2606716
2.2469049
2.2377272
2.2193713
2.201016
2.178071
2.1551266
2.1367707
2.1138263
2.0862927
2.0587597
2.0312262
2.0036926
1.976159
1.9394478
1.9073254
1.8660253
1.8293141
1.7880138
1.7513026
1.7100023
1.6778799
1.6457576
1.6136352
1.576924
1.5402126
1.5035013
1.475968
1.4484344
1.4163121
1.3887787
1.3612452
1.3337117
1.3107672
1.2832336
1.2557002
1.2327557
1.2052222
1.1776887
1.1501553
1.1226218
1.0859106
1.0537882
1.0262547
0.99872124
0.97118783
0.93906546
0.9069431
0.87023175
0.82893157
0.7876314
0.7417424
0.6866754
0.6224306
0.5581858
0.503119
0.4572298
0.41592968
0.37921834
0.34709597
0.32415146
0.31038475
0.29202908
0.27367342
0.2553178
0.24155104
0.21860647
0.18648416
0.14977285
0.12223938
0.09470597
0.0671725
0.035050094
0.0029277503
-0.033783555
-0.079672664
-0.12097284
-0.16227303
-0.19439541
-0.2311067
-0.27699578
-0.3228849
-0.35959616
-0.38712963
-0.4146631
-0.44678545
-0.47431892
-0.5018524
-0.520208
-0.5477415
-0.57986385
-0.6211641
-0.65328646
-0.676231
-0.6991755
-0.7312979
-0.777187
-0.81848717
-0.85519844
-0.8873208
-0.9148543
-0.9469767
-0.97909904
-1.0066326
-1.034166
-1.0616994
-1.0984107
-1.1305331
-1.1672444
-1.1993668
-1.2269002
-1.2590226
-1.286556
-1.3186784
-1.3462119
-1.3783342
-1.4150455
-1.4471679
-1.4792902
-1.5114126
-1.543535
-1.5710685
-1.5986019
-1.6307243
-1.6766135
-1.7133248
-1.7408581
-1.7638028
-1.7775694
-1.7913362
-1.8188697
-1.8555808
-1.8877033
-1.9106477
-1.9335924
-1.9611257
-1.9886593
-2.0207815
-2.048315
-2.0712597
-2.098793
-2.1263266
-2.15386
-2.1768045
-2.199749
-2.2226937
-2.250227
-2.2823496
-2.309883
-2.3236496
-2.3420053
-2.360361
-2.3878946
-2.410839
-2.4337835
-2.456728
-2.4750838
-2.4888506
-2.511795
-2.530151
-2.5439177
-2.566862
-2.5943956
-2.61734
-2.6402845
-2.6540513
-2.6724067
-2.6815848
-2.6953516
-2.709118
-2.7274737
-2.7412405
-2.7595963
-2.773363
-2.7825408
-2.8008962
-2.819252
-2.8421965
-2.8605523
-2.8651414
-2.874319
-2.8834968
-2.8972635
-2.9110303
-2.924797
-2.9339747
-2.9431524
-2.9523306
-2.9660974
-2.9798641
-2.9890418
-2.9936304
-3.0028086
-3.021164
-3.030342
-3.0395198
-3.0486975
-3.0670533
-3.08082
-3.0899978
-3.0854087
-3.0854087
-3.0945868
-3.1083536
-3.1129422
-3.1083536
-3.0945868
-3.0854087
-3.0945868
-3.1083536
-3.12212
-3.1404757
-3.1542425
-3.1496534
-3.1450648
-3.1358867
-3.1358867
-3.1450648
-3.1588316
-3.1680093
-3.1680093
-3.1634202
-3.1542425
-3.1496534
-3.1496534
-3.1450648
-3.1450648
-3.1404757
-3.1404757
-3.1496534
-3.1588316
-3.1634202
-3.1450648
-3.126709
-3.126709
-3.1450648
-3.1542425
-3.1496534
-3.1358867
-3.126709
-3.126709
-3.126709
-3.12212
-3.12212
-3.1129422
-3.1037645
-3.0991755
-3.1037645
-3.1083536
-3.0945868
-3.076231
-3.0578756
-3.0532866
-3.0532866
-3.0486975
-3.0349307
-3.025753
-3.021164
-3.021164
-3.021164
-3.0119863
-3.0028086
-2.9890418
-2.975275
-2.9660974
-2.9615083
-2.9569192
-2.9523306
-2.9431524
-2.9293861
-2.9156194
-2.9018521
-2.8880858
-2.8789082
-2.8651414
-2.8559632
-2.8467855
-2.8330188
-2.823841
-2.814663
-2.8008962
-2.7871299
-2.773363
-2.764185
-2.7550073
-2.7412405
-2.7274737
-2.713707
-2.7045293
-2.6999402
-2.6907625
-2.6769958
-2.667818
-2.6494622
-2.635696
-2.6219287
-2.6035733
-2.5898066
-2.5806289
-2.5714507
-2.562273
-2.5439177
-2.530151
-2.511795
-2.4980283
-2.4842615
-2.4704947
-2.461317
-2.4521394
-2.4383726
-2.4246058
-2.4154282
-2.40625
-2.3924832
-2.3787165
-2.3649502
-2.3511834
-2.3328276
-2.314472
-2.2869384
-2.2685828
-2.263994
-2.2594051
-2.250227
-2.2272825
-2.204338
-2.1859825
-2.1768045
-2.1722157
-2.1630378
-2.149271
-2.1355045
-2.1171489
-2.098793
-2.0850265
-2.0712597
-2.0620818
-2.0529041
-2.0437262
-2.0345485
-2.016193
-2.0024261
-1.9886593
-1.9748926
-1.9565369
-1.9381813
-1.9290035
-1.9244146
-1.9198257
-1.9060589
-1.8785255
-1.8555808
-1.846403
-1.846403
-1.8372253
-1.8188697
-1.795925
-1.7821584
-1.7775694
-1.7775694
-1.7683916
-1.7546248
-1.7362692
-1.7225026
-1.7179136
-1.7087358
-1.6995579
-1.6903801
-1.6766135
-1.6628467
-1.6536689
-1.6490799
-1.6399021
-1.6215465
-1.6123687
-1.6031909
-1.5986019
-1.594013
-1.5848352
-1.5710685
-1.5618907
-1.5481238
-1.538946
-1.5251794
-1.5114126
-1.4930569
-1.4792902
-1.4701124
-1.4655236
-1.4609346
-1.4609346
-1.4563458
-1.4379901
-1.4288123
-1.4242233
-1.4196345
-1.4058677
-1.3921009
-1.3829231
-1.3783342
-1.3737453
-1.3645675
-1.3462119
-1.3278562
-1.3186784
-1.3186784
-1.3278562
-1.3416231
-1.3416231
-1.3278562
-1.3186784
-1.3049116
-1.2957339
-1.286556
-1.2727892
-1.2590226
-1.2544336
-1.245256
-1.236078
-1.2314892
-1.2269002
-1.2177224
-1.2085446
-1.2039557
-1.2131335
-1.2177224
-1.2177224
-1.2039557
-1.1947777
-1.1947777
-1.1993668
-1.2039557
-1.1993668
-1.1947777
-1.1856
-1.1764221
-1.1764221
-1.1672444
-1.1442997
-1.1213553
-1.1259441
-1.1718333
-1.236078
-1.2819672
-1.2682004
-1.2131335
-1.1534777
-1.1259441
-1.1213553
-1.1213553
-1.1029997
-1.0616994
-1.0020436
-0.93779886
-0.9056765
-0.9010876
-0.8919098
-0.85978734
-0.8230761
-0.83225393
-0.8827319
-0.93779886
-0.97451013
-0.9928658
-0.9974547
-0.9928658
-0.97909904
-0.96533227
-0.96074337
-0.96074337
-0.96992123
-0.97451013
-0.96533227
-0.9515656
-0.94238776
-0.93779886
-0.93320996
-0.91944325
-0.8964987
-0.8689652
-0.8368429
-0.81848717
-0.8138983
-0.81848717
-0.82766503
-0.8368429
-0.84143174
-0.84143174
-0.85060954
-0.85978734
-0.8643763
-0.85519844
-0.85060954
-0.84602064
-0.84143174
-0.8368429
-0.83225393
-0.8230761
-0.81848717
-0.81848717
-0.8138983
-0.80472046
-0.80013156
-0.80013156
-0.79095376
-0.78177595
-0.7725981
-0.7725981
-0.7680092
-0.7542424
-0.7450646
-0.7404757
-0.7404757
-0.7404757
-0.7312979
-0.72212005
-0.71294224
-0.71294224
-0.7175312
-0.71294224
-0.6991755
-0.68999773
-0.68540883
-0.68540883
-0.68081987
-0.67164207
-0.66246426
-0.6578753
-0.6578753
-0.6578753
-0.65328646
-0.6395197
-0.6303419
-0.625753
-0.6211641
-0.6119863
-0.5982195
-0.57986385
-0.57068604
-0.56609714
-0.55691934
-0.53856367
-0.520208
-0.5064413
-0.5018524
-0.4972635
-0.4926746
-0.47890782
-0.47431892
-0.46514112
-0.45596328
-0.44219655
-0.43301874
-0.42842984
-0.4238409
-0.4146631
-0.40089637
-0.39171854
-0.38712963
-0.38254073
-0.368774
-0.35041836
-0.33665162
-0.3274738
-0.31370708
-0.29994035
-0.2907625
-0.2861736
-0.2861736
-0.2815847
-0.27240688
-0.25405124
-0.2402845
-0.2311067
-0.22192886
-0.20816214
-0.19898432
-0.18980649
-0.18062869
-0.17145085
-0.16686195
-0.16686195
-0.15768412
-0.1439174
-0.13015066
-0.12556174
-0.116383925
-0.10261722
-0.08885047
-0.07508373
-0.061316997
-0.04755029
-0.038372457
-0.033783555
-0.024605721
-0.010838985
0.0029277503
0.012105554
0.030461192
0.039639026
0.04881683
0.057994664
0.07176137
0.085528135
0.09470597
0.10388374
0.11306155
0.12682828
0.14059502
0.16353959
0.18189526
0.19566196
0.20483983
0.20942873
0.22319537
0.24155104
0.2599067
0.2644956
0.27367342
0.29202908
0.30579585
0.31497365
0.32874036
0.34250706
0.36086273
0.37462944
0.3838073
0.397574
0.41134077
0.42969638
0.44805205
0.46181875
0.47558546
0.48935223
0.51229674
0.5260635
0.5352413
0.54441917
0.5627748
0.58113045
0.5994861
0.61325276
0.6316084
0.64078623
0.6499641
0.6683197
0.68208647
0.7004421
0.70503104
0.71420884
0.72338665
0.7371534
0.76009786
0.77845347
0.7876314
0.7968092
0.81057596
0.8243426
0.8472873
0.8656428
0.8839984
0.8931763
0.9023541
0.9161209
0.9344765
0.9528322
0.96659887
0.9849545
0.9941324
1.0033102
1.0170768
1.0308436
1.0491993
1.067555
1.0813216
1.0904994
1.1042662
1.1226218
1.1409774
1.1547443
1.1730999
1.1914555
1.2006333
1.2052222
1.2098112
1.2281667
1.2557002
1.2832336
1.3015893
1.3107672
1.319945
1.3383005
1.3566562
1.3704231
1.3796008
1.3933674
1.4117231
1.4300787
1.4484344
1.4622011
1.471379
1.4897346
1.5080903
1.531035
1.5493906
1.5631572
1.576924
1.5861017
1.5998685
1.6182241
1.6365799
1.6457576
1.6549355
1.6687022
1.6870579
1.7054135
1.7237691
1.7375358
1.7513026
1.7650691
1.774247
1.7880138
1.8063694
1.8293141
1.8430806
1.8568474
1.875203
1.8981477
1.9165033
1.9302701
1.9394478
1.9532145
1.9669813
1.9853369
2.0036926
2.0174594
2.0312262
2.0495815
2.0725265
2.0862927
2.095471
2.1046486
2.1184154
2.1367707
2.150538
2.1688933
2.1872487
2.1964269
2.2101936
2.228549
2.2469049
2.2652607
2.2882051
2.301972
2.3157387
2.3249164
2.334094
2.35245
2.3662167
2.384572
2.4029279
2.4212832
2.439639
2.4488168
2.4579945
2.4717612
2.490117
2.5038838
2.5084724
2.5176506
2.5268283
2.5451841
2.5727177
2.591073
2.6002507
2.6140175
2.6277843
2.6369624
2.6507287
2.6644955
2.6782622
2.6874404
2.7012067
2.7103848
2.7287402
2.7516847
2.7746296
2.7883964
2.8021631
2.8113408
2.8296962
2.848052
2.8709965
2.8847632
2.893941
2.89853
2.9122968
2.9352412
2.949008
2.9581861
2.9673638
2.9811301
3.0086641
3.0270195
3.0316086
3.0361972
3.0453753
3.0637307
3.0820866
3.105031
3.1233864
3.1325645
3.1417422
3.155509
3.1646872
3.1830425
3.205987
3.2243423
3.2335205
3.2472873
3.2656431
3.2885876
3.306943
3.3298879
3.3436542
3.357421
3.366599
3.3803658
3.3987212
3.417077
3.4354324
3.44461
3.4537883
3.462966
3.4767327
3.4859104
3.495088
3.5042663
3.513444
3.5317998
3.5547442
3.5730996
3.5868669
3.596044
3.6052222
3.618989
3.6373448
3.6557002
3.669467
3.6832333
3.6924114
3.701589
3.7153559
3.7337112
3.7474785
3.7566562
3.7658339
3.7841897
3.7979565
3.8117232
3.82549
3.8346677
3.853023
3.8667898
3.875968
3.8851457
3.8897347
3.8943233
3.8943233
3.9080906
3.926446
3.9356236
3.9448013
3.953979
3.9723349
3.9861016
3.9952798
3.9998684
4.013635
4.027402
4.0365796
4.045758
4.0503464
4.064113
4.07788
4.0916467
4.1100025
4.123769
4.1375356
4.1513023
4.155891
4.155891
4.155891
4.1604805
4.174247
4.1971917
4.215547
4.229314
4.2384915
4.2522583
4.266025
4.279792
4.2981477
4.3073254
4.316503
4.3302703
4.3440366
4.3578033
4.37157
4.3761587
4.385337
4.3991036
4.4174595
4.422048
4.4266367
4.4312263
4.4404035
4.4495816
4.4541707
4.4633484
4.481704
4.4954705
4.5092373
4.5138264
4.5184155
4.523004
4.532182
4.5459485
4.5551267
4.5597153
4.5688934
4.58266
4.6010156
4.6193714
4.633138
4.642316
4.642316
4.642316
4.6469045
4.6560826
4.6698494
4.688205
4.697383
4.701972
4.711149
4.724916
4.7386827
4.747861
4.747861
4.75245
4.761627
4.775394
4.789161
4.798339
4.8075166
4.812105
4.8166947
4.8258724
4.830461
4.839639
4.839639
4.844228
4.848817
4.862583
4.880939
4.894706
4.899295
4.903884
4.9130616
4.9222393
4.9268284
4.931417
4.936006
4.954362
4.9727173
4.981895
4.986484
4.986484
4.986484
4.9956617
5.000251
5.00484
5.0140176
5.0277843
5.0369625
5.041551
5.0461397
5.050729
5.0599065
5.0736737
5.0874405
5.0966177
5.101207
5.1103845
5.1241517
5.133329
5.1379185
5.1379185
5.1470957
5.160863
5.1746297
5.1883965
5.192985
5.2021627
5.206752
5.2159295
5.2251077
5.2296963
5.234285
5.243463
5.248052
5.25723
5.261819
5.2755857
5.2847633
5.293941
5.29853
5.312297
5.3260636
5.3398304
5.349008
5.358186
5.3673635
5.3765416
5.3857193
5.3903084
5.394897
5.399486
5.408664
5.4178414
5.4270196
5.4361973
5.449964
5.463731
5.4774976
5.4866753
5.4912643
5.500442
5.514209
5.5187974
5.5187974
5.5187974
5.5279756
5.5463314
5.560098
5.5738645
5.5830426
5.587631
5.5968094
5.6059866
5.6151648
5.6335206
5.6472874
5.651876
5.651876
5.656465
5.670232
5.688587
5.706943
5.7161207
5.72071
5.7252984
5.739065
5.752832
5.76201
5.7665987
5.7757764
5.789543
5.80331
5.812488
5.8170767
5.8354325
5.8491993
5.858377
5.858377
5.867555
5.8721437
5.881322
5.890499
5.9042664
5.913444
5.9226217
5.9272103
5.9318
5.940977
5.9547443
5.9730997
5.982278
5.9868665
5.996044
6.0006332
6.009811
6.018989
6.0235777
6.032756
6.046522
6.060289
6.064878
6.0740557
6.083234
6.097
6.110767
6.119945
6.1245337
6.1291227
6.133712
6.147478
6.161245
6.170423
6.1796007
6.1933675
6.2025456
6.2071342
6.211723
6.220901
6.234668
6.2438455
6.2530236
6.262201
6.262201
6.271379
6.2805567
6.2943234
6.312679
6.326446
6.3310347
6.3356237
6.344802
6.3539796
6.363157
6.3723354
6.3815126
6.3998685
6.413635
6.4228134
6.418224
6.4228134
6.4365797
6.4549356
6.4687023
6.4732914
6.47788
6.4870577
6.496236
6.5054135
6.510002
6.5191803
6.5237694
6.5329466
6.5421243
6.5513024
6.5650687
6.5742474
6.5880136
6.597192
6.597192
6.6017804
6.610958
6.6247253
6.6339025
6.6384916
6.643081
6.64767
6.6568475
6.6660247
6.6752033
6.6843805
6.693559
6.7027364
6.7073255
6.711914
6.711914
6.711914
6.721092
6.73027
6.744037
6.7532144
6.7578034
6.7669816
6.780748
6.7899256
6.7991037
6.7991037
6.8036923
6.8082814
6.81287
6.822048
6.831226
6.831226
6.831226
6.8358145
6.844993
6.8541703
6.8587594
6.863348
6.872526
6.8771152
6.8862925
6.8862925
6.8862925
6.895471
6.9092374
6.913826
6.913826
6.9184155
6.927593
6.9367704
6.945949
6.9505377
6.945949
6.94136
6.9505377
6.9597154
6.964305
6.964305
6.9597154
6.964305
6.9688935
6.978071
6.98266
6.9872484
6.9872484
6.991838
7.0010157
7.0101933
7.014783
7.014783
7.014783
7.014783
7.02396
7.0377264
7.042316
7.0377264
7.028549
7.02396
7.028549
7.0377264
7.046905
7.0560822
7.0606713
7.065261
7.0698495
7.074438
7.074438
7.079027
7.083616
7.0882044
7.0882044
7.0882044
7.0882044
7.0882044
7.092794
7.097383
7.1019716
7.097383
7.0882044
7.083616
7.083616
7.092794
7.1019716
7.10656
7.1111493
7.1111493
7.1111493
7.1111493
7.1111493
7.1111493
7.115739
7.1203275
7.1203275
7.124916
7.129505
7.1340938
7.1340938
7.124916
7.124916
7.129505
7.1386833
7.1386833
7.1386833
7.1340938
7.1340938
7.1386833
7.143272
7.143272
7.1386833
7.1340938
7.1386833
7.1524496
7.1524496
7.1524496
7.147861
7.1524496
7.1524496
7.147861
7.147861
7.147861
7.147861
7.147861
7.1524496
7.157038
7.1616273
7.1616273
7.1616273
7.166217
7.175394
7.179983
7.1845717
7.179983
7.1708055
7.1708055
7.1708055
7.1708055
7.1616273
7.1616273
7.1616273
7.166217
7.166217
7.166217
7.166217
7.1708055
7.179983
7.179983
7.175394
7.166217
7.157038
7.1616273
7.166217
7.1708055
7.1708055
7.1708055
7.1708055
7.1708055
7.1708055
7.175394
7.175394
7.1708055
7.1708055
7.166217
7.166217
7.1708055
7.1708055
7.166217
7.157038
7.1524496
7.157038
7.166217
7.175394
7.175394
7.1708055
7.166217
7.1616273
7.166217
7.1708055
7.179983
7.179983
7.175394
7.166217
7.1616273
7.166217
7.1891613
7.198339
7.19375
7.1845717
7.1708055
7.166217
7.166217
7.166217
7.1708055
7.1708055
7.166217
7.166217
7.166217
7.166217
7.166217
7.166217
7.1616273
7.166217
7.1708055
7.175394
7.175394
7.1708055
7.175394
7.175394
7.179983
7.1845717
7.179983
7.179983
7.179983
7.1708055
7.166217
7.166217
7.166217
7.1708055
7.1708055
7.1708055
7.1708055
7.1708055
7.1708055
7.175394
7.1845717
7.1891613
7.1891613
7.1891613
7.1891613
7.1845717
7.179983
7.175394
7.1708055
7.166217
7.1708055
7.179983
7.1891613
7.19375
7.1891613
7.1845717
7.1845717
7.1845717
7.1845717
7.1845717
7.1845717
7.1845717
7.1845717
7.1845717
7.1845717
7.1845717
7.1845717
7.1845717
7.1891613
7.198339
7.198339
7.198339
7.198339
7.198339
7.198339
7.198339
7.19375
7.19375
7.198339
7.207516
7.207516
7.207516
7.2029276
7.2029276
7.2121053
7.225872
7.230461
7.2212834
7.216695
7.2121053
7.216695
7.216695
7.2212834
7.216695
7.216695
7.216695
7.2212834
7.225872
7.225872
7.2212834
7.225872
7.230461
7.2350497
7.2350497
7.230461
7.225872
7.230461
7.230461
7.230461
7.230461
7.2350497
7.2350497
7.2396393
7.2396393
7.244228
7.2534056
7.257994
7.248817
7.2350497
7.2350497
7.248817
7.2534056
7.248817
7.244228
7.244228
7.248817
7.2534056
7.248817
7.2534056
7.257994
7.2625837
7.2625837
7.2625837
7.257994
7.2534056
7.2534056
7.257994
7.2625837
7.2625837
7.257994
7.257994
7.257994
7.2625837
7.2625837
7.2625837
7.267173
7.27635
7.27635
7.267173
7.2625837
7.267173
7.27635
7.27635
7.2717614
7.2717614
7.27635
7.280939
7.27635
7.27635
7.2717614
7.2717614
7.2717614
7.280939
7.2855277
7.2901173
7.2901173
7.2855277
7.280939
7.2855277
7.2901173
7.2901173
7.2855277
7.280939
7.27635
7.280939
7.2855277
7.2901173
7.2901173
7.2901173
7.2855277
7.2855277
7.2901173
7.294706
7.299295
7.294706
7.2901173
7.2901173
7.294706
7.299295
7.3038836
7.3038836
7.3038836
7.299295
7.294706
7.294706
7.299295
7.3038836
7.3038836
7.308472
7.3130617
7.3130617
7.3038836
7.299295
7.299295
7.3038836
7.3130617
7.3130617
7.308472
7.3038836
7.3038836
7.308472
7.308472
7.3038836
7.299295
7.294706
7.299295
7.3038836
7.3038836
7.3038836
7.308472
7.308472
7.3130617
7.3130617
7.308472
7.3038836
7.3038836
7.3038836
7.308472
7.3130617
7.3130617
7.308472
7.308472
7.3038836
7.3038836
7.308472
7.3130617
7.3130617
7.308472
7.308472
7.3038836
7.294706
7.299295
7.3038836
7.308472
7.3038836
7.294706
7.2901173
7.2901173
7.294706
7.299295
7.299295
7.294706
7.294706
7.299295
7.299295
7.299295
7.294706
7.2855277
7.2855277
7.2901173
7.294706
7.294706
7.2901173
7.2855277
7.2855277
7.2855277
7.2901173
7.2901173
7.2855277
7.280939
7.2855277
7.294706
7.294706
7.2855277
7.280939
7.280939
7.280939
7.2855277
7.2901173
7.2901173
7.2855277
7.27635
7.2717614
7.27635
7.280939
7.2855277
7.2855277
7.280939
7.2717614
7.2717614
7.2717614
7.2717614
7.2717614
7.27635
7.280939
7.280939
7.27635
7.2717614
7.2717614
7.2625837
7.257994
7.2534056
7.257994
7.2717614
7.2717614
7.267173
7.2625837
7.257994
7.2534056
7.2534056
7.2534056
7.2534056
7.257994
7.2534056
7.2534056
7.257994
7.2625837
7.2625837
7.257994
7.2534056
7.2534056
7.248817
7.2534056
7.257994
7.257994
7.2534056
7.244228
7.2396393
7.2396393
7.2396393
7.230461
7.2212834
7.216695
7.216695
7.2212834
7.225872
7.225872
7.2212834
7.2121053
7.207516
7.2121053
7.2121053
7.207516
7.198339
7.19375
7.19375
7.19375
7.19375
7.198339
7.19375
7.19375
7.1891613
7.1845717
7.1891613
7.1891613
7.1845717
7.175394
7.166217
7.157038
7.1616273
7.1616273
7.1524496
7.147861
7.1386833
7.1340938
7.1340938
7.129505
7.129505
7.129505
7.129505
7.1203275
7.10656
7.092794
7.0882044
7.079027
7.074438
7.0698495
7.065261
7.065261
7.0606713
7.0560822
7.046905
7.0377264
7.042316
7.042316
7.0377264
7.0193715
7.0101933
7.0056043
7.0010157
6.996427
6.991838
6.9872484
6.973482
6.9597154
6.9551263
6.9551263
6.9505377
6.94136
6.932182
6.927593
6.927593
6.927593
6.9184155
6.9000597
6.8862925
6.8771152
6.872526
6.872526
6.863348
6.8541703
6.8358145
6.8266373
6.8174596
6.8082814
6.7991037
6.7899256
6.780748
6.7761593
6.7669816
6.762392
6.762392
6.7578034
6.744037
6.7256813
6.711914
6.7027364
6.7027364
6.698148
6.6843805
6.6706142
6.661436
6.6568475
6.64767
6.6384916
6.6339025
6.629314
6.6201363
6.6017804
6.5834246
6.5742474
6.5742474
6.5650687
6.5513024
6.5375357
6.5375357
6.5329466
6.528358
6.5145907
6.5054135
6.5008245
6.4870577
6.47788
6.4641128
6.4549356
6.445758
6.4411683
6.4411683
6.4365797
6.4319906
6.4228134
6.409046
6.4044576
6.3998685
6.3906903
6.376924
6.367746
6.358568
6.344802
6.3356237
6.3310347
6.3310347
6.321857
6.30809
6.3035016
6.2943234
6.289735
6.2805567
6.2759676
6.271379
6.262201
6.2530236
6.248434
6.248434
6.2438455
6.239257
6.2300787
6.220901
6.2071342
6.197956
6.1887784
6.18419
6.18419
6.1750116
6.165834
6.161245
6.1566563
6.152067
6.1428895
6.1291227
6.119945
6.110767
6.097
6.0924115
6.0924115
6.097
6.097
6.083234
6.064878
6.046522
6.0419335
6.046522
6.0419335
6.028167
6.0144
6.009811
6.0052223
6.0006332
5.996044
5.9868665
5.982278
5.9730997
5.959333
5.945566
5.9363885
5.9318
5.9318
5.9226217
5.913444
5.913444
5.908855
5.9042664
5.895088
5.8859105
5.881322
5.881322
5.8767323
5.862966
5.8491993
5.840021
5.8354325
5.830844
5.830844
5.821666
5.812488
5.7987213
5.789543
5.780366
5.771188
5.76201
5.752832
5.752832
5.7482433
5.7436543
5.7298875
5.72071
5.7161207
5.72071
5.7161207
5.706943
5.6977654
5.6839986
5.6748204
5.670232
5.661054
5.656465
5.651876
5.651876
5.651876
5.6472874
5.6426983
5.638109
5.6289315
5.6151648
5.6059866
5.601398
5.601398
5.601398
5.5922203
5.5784535
5.5692754
5.5692754
5.5692754
5.5692754
5.564687
5.5555086
5.5417423
5.5371532
5.5417423
5.5463314
5.5417423
5.5325646
5.5233865
5.514209
5.50962
5.50962
5.50962
5.5050306
5.5050306
5.5050306
5.4912643
5.4774976
5.4683194
5.4683194
5.4683194
5.4683194
5.459142
5.445375
5.431608
5.4270196
5.431608
5.431608
5.4224305
5.408664
5.399486
5.4040747
5.413253
5.4178414
5.408664
5.394897
5.3857193
5.3857193
5.3903084
5.3903084
5.3857193
5.3765416
5.3673635
5.3673635
5.3719525
5.3673635
5.362775
5.3535967
5.3535967
5.358186
5.358186
5.349008
5.344419
5.349008
5.3535967
5.344419
5.330652
5.3260636
5.3260636
5.3260636
5.3260636
5.3260636
5.3260636
5.3260636
5.3214746
5.312297
5.307708
5.307708
5.3031187
5.3031187
5.3031187
5.3031187
5.29853
5.293941
5.293941
5.29853
5.3031187
5.29853
5.2893524
5.2847633
5.2847633
5.2847633
5.2847633
5.2801743
5.2755857
5.2709966
5.2709966
5.2709966
5.2755857
5.2801743
5.2801743
5.2709966
5.2664075
5.2664075
5.2664075
5.2664075
5.2664075
5.2664075
5.261819
5.261819
5.261819
5.261819
5.25723
5.25723
5.25723
5.2664075
5.2709966
5.2664075
5.261819
5.25723
5.25723
5.25723
5.25723
5.261819
5.261819
5.2664075
5.2664075
5.2664075
5.2709966
5.2709966
5.2664075
5.261819
5.261819
5.25723
5.25723
5.261819
5.261819
5.261819
5.2664075
5.2664075
5.2664075
5.2664075
5.2664075
5.2664075
5.2664075
5.2664075
5.2664075
5.261819
5.2664075
5.2709966
5.2755857
5.2755857
5.2755857
5.2709966
5.2664075
5.261819
5.261819
5.2664075
5.2755857
5.2801743
5.2801743
5.2755857
5.2755857
5.2801743
5.2893524
5.2893524
5.2801743
5.2755857
5.2801743
5.2893524
5.2893524
5.2893524
5.2847633
5.2847633
5.2893524
5.293941
5.2847633
5.2801743
5.2801743
5.2893524
5.293941
5.293941
5.2893524
5.2847633
5.2847633
5.2893524
5.2893524
5.2847633
5.2847633
5.2847633
5.293941
5.293941
5.29853
5.29853
5.29853
5.29853
5.3031187
5.29853
5.293941
5.293941
5.29853
5.307708
5.312297
5.307708
5.3031187
5.29853
5.29853
5.29853
5.3031187
5.3031187
5.307708
5.3168855
5.3168855
5.312297
5.307708
5.307708
5.312297
5.3168855
5.3214746
5.3214746
5.3214746
5.3168855
5.3168855
5.3214746
5.3168855
5.3168855
5.312297
5.3168855
5.3168855
5.3168855
5.3168855
5.312297
5.312297
5.312297
5.3168855
5.3214746
5.3260636
5.3214746
5.3168855
5.312297
5.312297
5.312297
5.312297
5.3168855
5.3168855
5.312297
5.312297
5.3168855
5.3214746
5.3214746
5.3168855
5.312297
5.307708
5.312297
5.3168855
5.3168855
5.312297
5.307708
5.3031187
5.3031187
5.3031187
5.3031187
5.29853
5.29853
5.29853
5.3031187
5.3031187
5.29853
5.293941
5.2893524
5.2893524
5.2847633
5.2801743
5.2801743
5.2801743
5.2847633
5.2801743
5.2801743
5.2847633
5.2847633
5.2847633
5.2755857
5.2755857
5.2801743
5.2847633
5.2847633
5.2847633
5.2801743
5.2709966
5.2709966
5.2755857
5.2801743
5.2755857
5.2709966
5.2664075
5.261819
5.261819
5.2664075
5.2709966
5.2755857
5.2755857
5.2664075
5.261819
5.261819
5.261819
5.2664075
5.261819
5.2526407
5.243463
5.243463
5.243463
5.2388744
5.2388744
5.2388744
5.243463
5.243463
5.2388744
5.234285
5.234285
5.234285
5.234285
5.234285
5.2296963
5.2251077
5.2251077
5.2251077
5.2205186
5.2159295
5.2159295
5.2159295
5.211341
5.211341
5.211341
5.206752
5.2021627
5.2021627
5.2021627
5.197574
5.197574
5.192985
5.1883965
5.183807
5.1883965
5.192985
5.192985
5.183807
5.1792183
5.1746297
5.1746297
5.1746297
5.1654515
5.160863
5.160863
5.1654515
5.1654515
5.156274
5.1516848
5.1470957
5.1516848
5.1516848
5.1516848
5.1470957
5.1516848
5.1470957
5.142507
5.1379185
5.1379185
5.133329
5.1287403
5.1149735
5.1103845
5.1149735
5.1195626
5.1195626
5.1149735
5.1103845
5.1103845
5.105796
5.101207
5.092029
5.0874405
5.0874405
5.0874405
5.0874405
5.0874405
5.0874405
5.082851
5.0736737
5.0644956
5.0599065
5.0599065
5.055318
5.050729
5.055318
5.055318
5.0461397
5.0369625
5.0277843
5.0277843
5.0231953
5.0186067
5.0186067
5.0231953
5.0186067
5.0094285
5.000251
5.000251
5.00484
5.00484
5.0094285
5.00484
5.000251
4.9956617
4.981895
4.9727173
4.9635396
4.9635396
4.9727173
4.9773064
4.9681287
4.949773
4.940595
4.940595
4.940595
4.9451838
4.940595
4.931417
4.9268284
4.9222393
4.9268284
4.9222393
4.9130616
4.899295
4.899295
4.903884
4.9084725
4.9084725
4.903884
4.894706
4.885528
4.880939
4.8717613
4.8717613
4.8671727
4.8671727
4.8671727
4.862583
4.862583
4.8579946
4.848817
4.848817
4.848817
4.844228
4.83505
4.8258724
4.8166947
4.8212833
4.8258724
4.8212833
4.812105
4.8075166
4.812105
4.812105
4.8075166
4.802928
4.79375
4.798339
4.798339
4.789161
4.775394
4.7662168
4.7708054
4.775394
4.7708054
4.761627
4.7570386
4.75245
4.747861
4.747861
4.743272
4.743272
4.734094
4.734094
4.734094
4.7386827
4.734094
4.729505
4.7203274
4.715739
4.711149
4.7065606
4.7065606
4.7065606
4.697383
4.688205
4.679027
4.679027
4.683616
4.683616
4.683616
4.683616
4.683616
4.674438
4.660671
4.6560826
4.6560826
4.6514935
4.6514935
4.6514935
4.6514935
4.6469045
4.637727
4.628549
4.62396
4.628549
4.628549
4.6193714
4.6101933
4.6056046
4.6056046
4.6056046
4.6010156
4.6010156
4.6010156
4.6010156
4.5964265
4.587249
4.58266
4.58266
4.58266
4.573482
4.5688934
4.5688934
4.5688934
4.5643044
4.5551267
4.5459485
4.5459485
4.5459485
4.5505376
4.5505376
4.5459485
4.54136
4.536771
4.536771
4.532182
4.532182
4.5275927
4.5275927
4.5275927
4.5275927
4.5275927
4.523004
4.5092373
4.5092373
4.5138264
4.523004
4.523004
4.5184155
4.5046487
4.490882
4.4771147
4.4771147
4.486293
4.4954705
4.490882
4.481704
4.481704
4.481704
4.481704
4.481704
4.481704
4.486293
4.481704
4.481704
4.4771147
4.4771147
4.4771147
4.481704
4.486293
4.486293
4.481704
4.4771147
4.472526
4.472526
4.472526
4.4771147
4.4771147
4.4679375
4.4633484
4.4587593
4.4587593
4.4587593
4.4541707
4.4495816
4.4495816
4.4541707
4.4587593
4.4633484
4.4633484
4.4679375
4.4679375
4.472526
4.4679375
4.4633484
4.4541707
4.4495816
4.4541707
4.4541707
4.4495816
4.4449925
4.4449925
4.4495816
4.4541707
4.4541707
4.4587593
4.4633484
4.4587593
4.4587593
4.4541707
4.4541707
4.4541707
4.4587593
4.4587593
4.4587593
4.4633484
4.4587593
4.4541707
4.4541707
4.4587593
4.4633484
4.4633484
4.4541707
4.4541707
4.4541707
4.4587593
4.4541707
4.4495816
4.4541707
4.4587593
4.4587593
4.4541707
4.4495816
4.4495816
4.4541707
4.4587593
4.4587593
4.4587593
4.4541707
4.4541707
4.4587593
4.4633484
4.4587593
4.4587593
4.4633484
4.4679375
4.472526
4.472526
4.472526
4.4771147
4.4771147
4.4771147
4.481704
4.481704
4.481704
4.481704
4.4771147
4.4771147
4.4771147
4.481704
4.486293
4.481704
4.481704
4.490882
4.4954705
4.5000596
4.5000596
4.5000596
4.4954705
4.4954705
4.4954705
4.5000596
4.4954705
4.490882
4.490882
4.490882
4.4954705
4.4954705
4.5046487
4.5184155
4.5275927
4.5275927
4.5184155
4.5092373
4.5092373
4.5184155
4.523004
4.523004
4.5275927
4.5275927
4.536771
4.54136
4.532182
4.5275927
4.523004
4.5275927
4.536771
4.54136
4.5459485
4.5459485
4.54136
4.536771
4.536771
4.54136
4.5505376
4.5505376
4.5459485
4.5459485
4.5505376
4.5551267
4.5551267
4.5597153
4.5643044
4.5597153
4.5551267
4.5505376
4.5505376
4.5551267
4.5597153
4.5597153
4.5597153
4.5643044
4.5643044
4.5688934
4.5597153
4.5597153
4.5597153
4.5688934
4.5688934
4.5643044
4.5597153
4.5643044
4.58266
4.587249
4.58266
4.5688934
4.5688934
4.578071
4.587249
4.5964265
4.5964265
4.591838
4.587249
4.58266
4.58266
4.58266
4.578071
4.578071
4.58266
4.587249
4.58266
4.578071
4.58266
4.587249
4.591838
4.591838
4.591838
4.587249
4.591838
4.591838
4.591838
4.5964265
4.6010156
4.6101933
4.6101933
4.6056046
4.6010156
4.6056046
4.6147823
4.6193714
4.62396
4.62396
4.62396
4.62396
4.6193714
4.6147823
4.6147823
4.6101933
4.6101933
4.6147823
4.62396
4.628549
4.637727
4.6469045
4.6469045
4.637727
4.633138
4.633138
4.642316
4.660671
4.674438
4.665261
4.6560826
4.6469045
4.6514935
4.6560826
4.6560826
4.660671
4.665261
4.665261
4.660671
4.6560826
4.665261
4.6698494
4.674438
4.674438
4.674438
4.674438
4.674438
4.683616
4.692794
4.692794
4.692794
4.697383
4.697383
4.692794
4.688205
4.683616
4.688205
4.692794
4.692794
4.692794
4.688205
4.688205
4.692794
4.697383
4.701972
4.7065606
4.7065606
4.701972
4.697383
4.697383
4.701972
4.701972
4.697383
4.697383
4.697383
4.697383
4.701972
4.7065606
4.701972
4.697383
4.697383
4.701972
4.711149
4.715739
4.715739
4.715739
4.724916
4.729505
4.734094
4.734094
4.724916
4.724916
4.724916
4.7203274
4.724916
4.729505
4.729505
4.729505
4.729505
4.734094
4.734094
4.734094
4.729505
4.729505
4.729505
4.729505
4.724916
4.724916
4.729505
4.734094
4.734094
4.729505
4.724916
4.729505
4.743272
4.75245
4.7570386
4.747861
4.747861
4.75245
4.7570386
4.761627
4.761627
4.775394
4.789161
4.812105
4.830461
4.848817
4.8579946
4.862583
4.8579946
4.8579946
4.848817
4.830461
4.8075166
4.784572
4.7708054
4.7570386
4.7386827
4.734094
4.743272
4.75245
4.761627
4.779983
4.802928
4.830461
4.8579946
4.8763504
4.885528
4.880939
4.8717613
4.8579946
4.844228
4.830461
4.812105
4.79375
4.775394
4.761627
4.7570386
4.761627
4.775394
4.789161
4.802928
4.830461
4.853406
4.8717613
4.8717613
4.8671727
4.8579946
4.8579946
4.8579946
4.848817
4.830461
4.8166947
4.8075166
4.8075166
4.8075166
4.812105
4.8212833
4.83505
4.848817
4.862583
4.8717613
4.8763504
4.880939
4.885528
4.885528
4.885528
4.8763504
4.8671727
4.8579946
4.8579946
4.8579946
4.8579946
4.862583
4.8671727
4.8763504
4.880939
4.890117
4.899295
4.9084725
4.9130616
4.9130616
4.9130616
4.9130616
4.9084725
4.903884
4.9084725
4.9176507
4.9222393
4.9176507
4.9130616
4.9176507
4.9222393
4.931417
4.931417
4.931417
4.936006
4.936006
4.940595
4.9451838
4.9451838
4.9451838
4.9451838
4.949773
4.954362
4.954362
4.954362
4.954362
4.9635396
4.9681287
4.9681287
4.9681287
4.9681287
4.9727173
4.9727173
4.9727173
4.9681287
4.9727173
4.9773064
4.991073
5.000251
4.9956617
4.986484
4.986484
4.991073
5.000251
5.000251
4.9956617
4.986484
4.986484
4.9956617
5.00484
4.9956617
4.986484
4.986484
5.000251
5.0140176
5.0140176
5.0140176
5.0140176
5.0186067
5.0231953
5.0231953
5.0231953
5.0186067
5.0186067
5.0277843
5.041551
5.0461397
5.0461397
5.041551
5.041551
5.0461397
5.055318
5.0599065
5.0644956
5.0690846
5.0690846
5.0644956
5.0644956
5.0736737
5.082851
5.082851
5.082851
5.0782623
5.082851
5.092029
5.0966177
5.0966177
5.0966177
5.0966177
5.101207
5.105796
5.1103845
5.1149735
5.1149735
5.1149735
5.1241517
5.1287403
5.1241517
5.1241517
5.1287403
5.133329
5.133329
5.133329
5.1379185
5.1470957
5.1516848
5.1470957
5.142507
5.1470957
5.1516848
5.1516848
5.1516848
5.1516848
5.156274
5.160863
5.1654515
5.1700406
5.1746297
5.1746297
5.1792183
5.1792183
5.1792183
5.183807
5.183807
5.183807
5.1883965
5.1883965
5.192985
5.197574
5.206752
5.206752
5.2021627
5.206752
5.211341
5.211341
5.211341
5.211341
5.2205186
5.2205186
5.2251077
5.2296963
5.234285
5.2388744
5.234285
5.2388744
5.243463
5.243463
5.243463
5.243463
5.248052
5.25723
5.25723
5.261819
5.2664075
5.2755857
5.2755857
5.2755857
5.2847633
5.293941
5.3031187
5.307708
5.307708
5.307708
5.3031187
5.29853
5.3031187
5.307708
5.307708
5.312297
5.3260636
5.330652
5.3352413
5.3352413
5.3398304
5.344419
5.349008
5.349008
5.3535967
5.358186
5.362775
5.3719525
5.3765416
5.3765416
5.3765416
5.3765416
5.3765416
5.3857193
5.399486
5.408664
5.413253
5.413253
5.413253
5.413253
5.4178414
5.4224305
5.4224305
5.4224305
5.4270196
5.431608
5.4407864
5.445375
5.449964
5.459142
5.4683194
5.4729085
5.4729085
5.4774976
5.4866753
5.4958534
5.4958534
5.500442
5.50962
5.514209
5.5187974
5.5233865
5.5279756
5.5279756
5.5279756
5.5325646
5.5417423
5.5463314
5.5555086
5.5555086
5.5555086
5.560098
5.5692754
5.5738645
5.5784535
5.5784535
5.5830426
5.5922203
5.6059866
5.6151648
5.6243424
5.6243424
5.6243424
5.6335206
5.638109
5.6472874
5.6472874
5.656465
5.6656427
5.6748204
5.6794095
5.6748204
5.6748204
5.6839986
5.6931763
5.6977654
5.706943
5.72071
5.7252984
5.7252984
5.7252984
5.7344766
5.7436543
5.7482433
5.7482433
5.757421
5.771188
5.780366
5.7849545
5.789543
5.7987213
5.807899
5.8170767
5.821666
5.830844
5.830844
5.8354325
5.840021
5.853788
5.867555
5.881322
5.890499
5.890499
5.890499
5.895088
5.908855
5.918033
5.9226217
5.9272103
5.9318
5.940977
5.9547443
5.968511
5.9730997
5.9776883
5.982278
5.9914556
6.0006332
6.0052223
6.0144
6.018989
6.028167
6.0373445
6.046522
6.0557003
6.064878
6.0740557
6.0786448
6.0878224
6.0924115
6.101589
6.1061783
6.115356
6.119945
6.1245337
6.1291227
6.133712
6.1383004
6.147478
6.152067
6.165834
6.1750116
6.1796007
6.18419
6.1887784
6.197956
6.2025456
6.2071342
6.211723
6.220901
6.2300787
6.2438455
6.2530236
6.262201
6.271379
6.2759676
6.2851458
6.289735
6.2943234
6.3035016
6.312679
6.326446
6.3310347
6.3310347
6.3402123
6.3539796
6.3723354
6.376924
6.376924
6.3815126
6.3815126
6.3861017
6.39528
6.4044576
6.413635
6.4228134
6.4365797
6.445758
6.4549356
6.4687023
6.47788
6.47788
6.4870577
6.496236
6.5054135
6.5054135
6.5054135
6.510002
6.5191803
6.5329466
6.5421243
6.546714
6.546714
6.5558915
6.5650687
6.578836
6.5880136
6.592603
6.597192
6.6017804
6.610958
6.6155467
6.6247253
6.6339025
6.6384916
6.643081
6.64767
6.6522584
6.661436
6.6706142
6.679792
6.6843805
6.6843805
6.6889696
6.693559
6.693559
6.7027364
6.7165036
6.7348585
6.744037
6.744037
6.744037
6.7486258
6.762392
6.77157
6.780748
6.7853365
6.7853365
6.7899256
6.7991037
6.8082814
6.8174596
6.8174596
6.822048
6.8358145
6.8495817
6.8587594
6.8587594
6.8587594
6.8541703
6.8587594
6.872526
6.881704
6.8862925
6.895471
6.9092374
6.923004
6.932182
6.932182
6.927593
6.927593
6.9367704
6.9505377
6.964305
6.9688935
6.964305
6.9688935
6.973482
6.9872484
6.996427
7.0010157
7.0056043
7.0101933
7.0101933
7.014783
7.02396
7.033138
7.0377264
7.0377264
7.046905
7.0560822
7.0606713
7.065261
7.0698495
7.074438
7.079027
7.0882044
7.092794
7.1019716
7.10656
7.115739
7.1203275
7.129505
7.1386833
7.1386833
7.1386833
7.1340938
7.1340938
7.143272
7.147861
7.1524496
7.166217
7.175394
7.175394
7.175394
7.179983
7.1891613
7.198339
7.2029276
7.2029276
7.207516
7.2121053
7.225872
7.2350497
7.2350497
7.2350497
7.2396393
7.244228
7.244228
7.2534056
7.257994
7.267173
7.2717614
7.27635
7.280939
7.2855277
7.2901173
7.299295
7.308472
7.3130617
7.317651
7.3222394
7.326828
7.326828
7.3360057
7.3543615
7.368129
7.3727174
7.3727174
7.377306
7.381895
7.391073
7.400251
7.4048395
7.409428
7.409428
7.4140177
7.4231954
7.4369626
7.450729
7.4553175
7.450729
7.441551
7.441551
7.450729
7.4690847
7.482851
7.492029
7.5057955
7.5149736
7.5195627
7.5195627
7.5195627
7.5241513
7.52874
7.5379186
7.547096
7.551685
7.560863
7.5654516
7.5700407
7.5746293
7.583807
7.5883965
7.592985
7.5975738
7.602163
7.6159296
7.6251073
7.629696
7.6342854
7.6388745
7.652641
7.661819
7.661819
7.661819
7.666408
7.670996
7.6755853
7.6847634
7.6939416
7.703119
7.712297
7.721474
7.7306523
7.7352414
7.7398305
7.7444196
7.7490077
7.753597
7.762775
7.767364
7.776541
7.7857194
7.7948976
7.808664
7.817842
7.82243
7.827019
7.8316083
7.8407865
7.8453755
7.8499637
7.8545527
7.863731
7.872908
7.877497
7.877497
7.882087
7.8958535
7.9050307
7.90962
7.914209
7.932565
7.9417424
7.9417424
7.9417424
7.9555087
7.964687
7.964687
7.969276
7.969276
7.978453
7.9876313
7.9968095
8.005988
8.015165
8.024343
8.028932
8.033522
8.042699
8.051876
8.061054
8.070232
8.0748205
8.0748205
8.07941
8.088588
8.093177
8.093177
8.097766
8.111532
8.129889
8.139066
8.143655
8.148244
8.152832
8.16201
8.16201
8.16201
8.166599
8.1757765
8.189544
8.20331
8.2079
8.212488
8.212488
8.217077
8.221666
8.221666
8.2308445
8.244611
8.262966
8.267555
8.262966
8.262966
8.267555
8.276732
8.2813225
8.285912
8.299678
8.313444
8.322622
8.32721
8.32721
8.3318
8.340978
8.354745
8.363922
8.368511
8.368511
8.368511
8.3731
8.382278
8.396045
8.400634
8.405223
8.409812
8.4144
8.418989
8.432756
8.446523
8.455701
8.455701
8.455701
8.464878
8.478645
8.492412
8.492412
8.492412
8.497001
8.506179
8.515356
8.519945
8.524534
8.524534
8.533712
8.538301
8.547479
8.552068
8.561246
8.570423
8.58419
8.588779
8.593368
8.593368
8.593368
8.593368
8.602546
8.611724
8.616312
8.620901
8.620901
8.620901
8.62549
8.634668
8.639257
8.648435
8.653024
8.662202
8.66679
8.671379
8.675969
8.675969
8.689735
8.703502
8.708091
8.703502
8.703502
8.708091
8.717268
8.726447
8.726447
8.721857
8.726447
8.735624
8.740213
8.749391
8.75398
8.758569
8.758569
8.758569
8.767746
8.772335
8.776925
8.786102
8.7952795
8.7952795
8.7952795
8.79987
8.804458
8.809047
8.818224
8.827403
8.831991
8.831991
8.831991
8.83658
8.841169
8.841169
8.8503475
8.854936
8.854936
8.859525
8.868702
8.873291
8.877881
8.882469
8.887058
8.891647
8.896235
8.905414
8.910003
8.914592
8.91918
8.91918
8.92377
8.928359
8.937536
8.942125
8.946713
8.9513035
8.9513035
8.955892
8.955892
8.960481
8.969658
8.974248
8.978837
8.983425
8.983425
8.983425
8.983425
8.983425
8.983425
8.992603
9.001781
9.015548
9.015548
9.015548
9.015548
9.024726
9.033903
9.038492
9.038492
9.038492
9.043081
9.052259
9.061437
9.061437
9.066026
9.075204
9.084381
9.08897
9.08897
9.093559
9.098148
9.098148
9.098148
9.102737
9.116504
9.130271
9.134859
9.134859
9.134859
9.134859
9.144037
9.153215
9.162393
9.166982
9.166982
9.171571
9.180749
9.194515
9.203693
9.203693
9.203693
9.203693
9.2082815
9.21746
9.222049
9.226638
9.226638
9.226638
9.235815
9.254171
9.267938
9.277116
9.277116
9.272527
9.272527
9.286293
9.304649
9.313827
9.318416
9.318416
9.323005
9.327594
9.332183
9.336771
9.345949
9.350538
9.355127
9.355127
9.359715
9.368894
9.387249
9.396427
9.401016
9.401016
9.401016
9.405605
9.419373
9.42855
9.437727
9.442316
9.446905
9.451494
9.451494
9.451494
9.456083
9.469851
9.479028
9.488205
9.492794
9.497383
9.501972
9.506561
9.506561
9.511149
9.5203285
9.529506
9.534095
9.534095
9.529506
9.534095
9.538683
9.55245
9.566216
9.5708065
9.5708065
9.575395
9.575395
9.5708065
9.5708065
9.575395
9.584573
9.598339
9.602928
9.607517
9.612105
9.616694
9.6212845
9.625873
9.630462
9.639639
9.644229
9.648817
9.653406
9.653406
9.653406
9.657995
9.667173
9.68094
9.685529
9.685529
9.685529
9.694707
9.703884
9.708473
9.713062
9.717651
9.726829
9.731418
9.736007
9.736007
9.731418
9.736007
9.749774
9.758951
9.76354
9.76354
9.768129
9.768129
9.768129
9.772718
9.777307
9.781896
9.781896
9.786485
9.791073
9.795663
9.795663
9.80484
9.809429
9.814018
9.814018
9.814018
9.818607
9.823196
9.823196
9.823196
9.823196
9.832374
9.841552
9.841552
9.841552
9.846141
9.855318
9.859907
9.859907
9.855318
9.859907
9.873674
9.882852
9.8782625
9.869085
9.864496
9.873674
9.887441
9.896619
9.905796
9.905796
9.905796
9.905796
9.905796
9.910385
9.914974
9.919563
9.924152
9.924152
9.9287405
9.9287405
9.93333
9.942508
9.951686
9.947097
9.947097
9.951686
9.960863
9.965452
9.965452
9.960863
9.960863
9.970041
9.9792185
9.983808
9.9792185
9.9792185
9.983808
9.992986
9.992986
9.988397
9.992986
9.997575
10.011341
10.025108
10.029696
10.025108
10.020519
10.01593
10.01593
10.025108
10.029696
10.034286
10.038875
10.043464
10.048053
10.05723
10.061819
10.061819
10.05723
10.061819
10.066408
10.066408
10.061819
10.05723
10.061819
10.070997
10.075586
10.080174
10.080174
10.080174
10.089354
10.098531
10.10312
10.098531
10.098531
10.098531
10.10312
10.107708
10.107708
10.107708
10.112297
10.116886
10.126064
10.121475
10.121475
10.121475
10.121475
10.126064
10.1352415
10.14442
10.149009
10.149009
10.149009
10.153598
10.153598
10.153598
10.162775
10.171953
10.176542
10.176542
10.176542
10.176542
10.176542
10.176542
10.18113
10.19031
10.194898
10.204076
10.204076
10.204076
10.204076
10.213254
10.222431
10.222431
10.22702
10.22702
10.22702
10.22702
10.231608
10.2407875
10.245376
10.249965
10.249965
10.254554
10.259142
10.263732
10.272909
10.277498
10.277498
10.277498
10.277498
10.282086
10.2912655
10.295854
10.295854
10.2912655
10.295854
10.300443
10.31421
10.318798
10.318798
10.318798
10.323387
10.332564
10.341743
10.341743
10.341743
10.346332
10.35551
10.364688
10.369276
10.369276
10.373865
10.383042
10.387632
10.387632
10.383042
10.387632
10.401399
10.405988
10.401399
10.401399
10.405988
10.415166
10.419754
10.419754
10.419754
10.424343
10.43352
10.442699
10.447288
10.451877
10.456466
10.461055
10.461055
10.461055
10.465644
10.470232
10.470232
10.470232
10.474821
10.483998
10.488588
10.493177
10.497766
10.502355
10.511533
10.511533
10.511533
10.516122
10.525299
10.539066
10.543655
10.543655
10.543655
10.5482435
10.557422
10.557422
10.552833
10.5482435
10.552833
10.562011
10.571188
10.575777
10.580366
10.580366
10.584955
10.589544
10.589544
10.594133
10.5987215
10.5987215
10.5987215
10.5987215
10.603311
10.617078
10.621666
10.621666
10.621666
10.626255
10.635433
10.644611
10.6491995
10.644611
10.644611
10.6491995
10.658378
10.658378
10.662967
10.667556
10.667556
10.672144
10.681322
10.695089
10.699677
10.695089
10.6905
10.6905
10.704267
10.713445
10.722622
10.722622
10.722622
10.722622
10.722622
10.722622
10.722622
10.727211
10.7318
10.7318
10.7318
10.736389
10.740978
10.750155
10.754745
10.759334
10.759334
10.759334
10.768512
10.782278
10.786867
10.791456
10.786867
10.786867
10.796045
10.8052225
10.800633
10.796045
10.796045
10.800633
10.8052225
10.809812
10.814401
10.81899
10.828167
10.832757
10.828167
10.828167
10.828167
10.832757
10.841934
10.841934
10.841934
10.841934
10.846523
10.86029
10.869468
10.869468
10.864879
10.864879
10.874056
10.878645
10.878645
10.874056
10.874056
10.874056
10.883235
10.887823
10.897001
10.906178
10.906178
10.901589
10.897001
10.897001
10.910768
10.919946
10.924534
10.924534
10.919946
10.919946
10.924534
10.929123
10.933713
10.938301
10.938301
10.94289
10.947479
10.952067
10.952067
10.956657
10.956657
10.956657
10.952067
10.956657
10.961246
10.970424
10.975012
10.975012
10.975012
10.975012
10.970424
10.975012
10.979601
10.988779
10.988779
10.988779
10.988779
10.984191
10.984191
10.988779
10.993368
10.997957
11.002545
11.002545
11.007135
11.0117235
11.016313
11.020902
11.0117235
11.007135
11.0117235
11.030079
11.039257
11.039257
11.034669
11.034669
11.034669
11.043846
11.048435
11.053023
11.053023
11.053023
11.053023
11.057613
11.0622015
11.0622015
11.066791
11.07138
11.07138
11.075968
11.075968
11.085147
11.094324
11.094324
11.089735
11.089735
11.094324
11.098913
11.103501
11.108091
11.117269
11.121858
11.121858
11.121858
11.126446
11.135625
11.140213
11.135625
11.140213
11.149391
11.158569
11.158569
11.158569
11.163157
11.172336
11.172336
11.167747
11.163157
11.167747
11.172336
11.181514
11.186103
11.19528
11.204457
11.204457
11.199869
11.199869
11.204457
11.213635
11.222814
11.231992
11.231992
11.227402
11.231992
11.236581
11.241169
11.241169
11.241169
11.250347
11.259525
11.264113
11.273292
11.28247
11.291647
11.296236
11.296236
11.296236
11.300825
11.305414
11.310003
11.314591
11.328358
11.337537
11.346714
11.342125
11.337537
11.342125
11.355892
11.369658
11.369658
11.374248
11.383426
11.392603
11.397192
11.397192
11.392603
11.397192
11.40637
11.415547
11.424726
11.429315
11.433904
11.438493
11.443081
11.44767
11.44767
11.452259
11.461437
11.4752035
11.488971
11.493559
11.498148
11.498148
11.502737
11.511915
11.521092
11.5256815
11.530271
11.53486
11.544037
11.548626
11.557804
11.566981
11.580749
11.585338
11.589927
11.594515
11.603693
11.612871
11.617459
11.626638
11.631227
