# Supplementary material for: Performances of the PIPER scalable child human body model in accident reconstruction
Source: PLoS One. 2017 Nov 14;12(11):e0187916. doi: 10.1371/journal.pone.0187916 (PMC5685610; doi:10.1371/journal.pone.0187916)
Supplement: S3 Data — This zip folder contains input accelerations for reproducibility of the accident reconstruction. Also, the readings from the dummy sensor are reported for reproducibility of the calculations. (ZIP) [file pone.0187916.s011.zip › CHANNEL/RAC03.030]

Test object number          :1
Name of the channel         :
Laboratory channel code     :16NECKLO00Q6MOZP
Customer channel code       :16NECKLO00Q6MOZP
Channel code                :16NECKLO00Q6MOZP
Unit                        :Nm
Direction                   :Z
Dimension                   :MO
Transducer type             :Q3LN-136/Z/MO
Pre-filter type             :4000Hz 6pole Butterworth (device internal)
Cut off frequency           :4000.0
Channel frequency class     :2000
Channel amplitude class     :80.0
Reference channel           :implicit
Reference channel name      :NOVALUE
Data source                 :transducer
Data status                 :ok
Sampling interval           :5.0E-5
Bit resolution              :16
.ValidationRemark           :Seulement la gamme [-0.4096 sec; 40.0 sec] a �t� lue. Gamme demand�e: [-6.0 sec; 40.0 sec].
Time of first sample        :-0.2
Number of samples           :14000
First global maximum value  :7.1023636
Time of maximum value       :0.11454998
First global minimum value  :-47.76475
Time of minimum value       :0.0827
Start offset interval       :-0.1
End offset interval         :-0.05
-0.083286434
-0.083286434
-0.083286434
-0.08818464
-0.09063372
-0.09063372
-0.09063372
-0.09063372
-0.08818464
-0.08818464
-0.08573553
-0.08083734
-0.07593915
-0.078388244
-0.08573553
-0.08818464
-0.08573553
-0.083286434
-0.08573553
-0.093082815
-0.097981006
-0.095531926
-0.09063372
-0.093082815
-0.100430116
-0.10287921
-0.10287921
-0.10287921
-0.10532831
-0.10532831
-0.097981006
-0.093082815
-0.09063372
-0.095531926
-0.095531926
-0.095531926
-0.093082815
-0.09063372
-0.09063372
-0.093082815
-0.093082815
-0.093082815
-0.095531926
-0.095531926
-0.095531926
-0.097981006
-0.100430116
-0.10287921
-0.10532831
-0.10287921
-0.100430116
-0.10287921
-0.10532831
-0.10532831
-0.10532831
-0.10287921
-0.10532831
-0.1102265
-0.11267559
-0.1077774
-0.10532831
-0.10532831
-0.1077774
-0.10532831
-0.10287921
-0.100430116
-0.10532831
-0.1102265
-0.11512469
-0.11512469
-0.11512469
-0.11512469
-0.11267559
-0.1102265
-0.1102265
-0.1102265
-0.1102265
-0.11267559
-0.1102265
-0.1077774
-0.1102265
-0.11512469
-0.12002289
-0.12002289
-0.11512469
-0.11267559
-0.11267559
-0.11267559
-0.11512469
-0.11512469
-0.12002289
-0.12247199
-0.12492108
-0.12247199
-0.11757378
-0.11757378
-0.12002289
-0.12002289
-0.11757378
-0.11757378
-0.12002289
-0.12492108
-0.12737016
-0.12492108
-0.12492108
-0.12492108
-0.12492108
-0.12492108
-0.12492108
-0.12981926
-0.13226837
-0.13226837
-0.13226837
-0.13226837
-0.13226837
-0.13226837
-0.13226837
-0.13226837
-0.12981926
-0.12981926
-0.13226837
-0.13471746
-0.13471746
-0.13471746
-0.13471746
-0.13471746
-0.13226837
-0.13226837
-0.13471746
-0.13716656
-0.13471746
-0.13226837
-0.13471746
-0.13716656
-0.14206477
-0.14451388
-0.14206477
-0.13716656
-0.13716656
-0.14206477
-0.14451388
-0.14451388
-0.14451388
-0.14206477
-0.14206477
-0.13716656
-0.13716656
-0.14206477
-0.14451388
-0.14451388
-0.14451388
-0.14696294
-0.15186113
-0.15186113
-0.15186113
-0.15186113
-0.15431026
-0.15675935
-0.15675935
-0.15675935
-0.15431026
-0.15431026
-0.15675935
-0.15920845
-0.15920845
-0.15675935
-0.15431026
-0.15431026
-0.15675935
-0.16165754
-0.16165754
-0.1641066
-0.1665557
-0.16900483
-0.16900483
-0.1665557
-0.1665557
-0.1665557
-0.1641066
-0.16165754
-0.15920845
-0.15920845
-0.16165754
-0.1641066
-0.1665557
-0.16900483
-0.16900483
-0.17145392
-0.16900483
-0.16900483
-0.16900483
-0.16900483
-0.16900483
-0.17145392
-0.17390302
-0.17390302
-0.17390302
-0.17145392
-0.17390302
-0.17635211
-0.17880121
-0.17635211
-0.17390302
-0.17390302
-0.17635211
-0.17635211
-0.17635211
-0.17635211
-0.17880121
-0.17880121
-0.17880121
-0.17635211
-0.17635211
-0.17635211
-0.17880121
-0.1812503
-0.1812503
-0.17880121
-0.1812503
-0.1861485
-0.19349581
-0.1959449
-0.19349581
-0.18859759
-0.1861485
-0.1861485
-0.1861485
-0.18859759
-0.19104668
-0.19104668
-0.1959449
-0.1959449
-0.19349581
-0.18859759
-0.1836994
-0.19104668
-0.1959449
-0.1959449
-0.19104668
-0.19104668
-0.1959449
-0.19839397
-0.19839397
-0.1959449
-0.1959449
-0.19839397
-0.20329216
-0.20574129
-0.20574129
-0.20574129
-0.20329216
-0.20084307
-0.20084307
-0.20329216
-0.20574129
-0.20574129
-0.20574129
-0.20574129
-0.20574129
-0.20819038
-0.20819038
-0.20574129
-0.20329216
-0.20084307
-0.20084307
-0.20329216
-0.20819038
-0.20819038
-0.20819038
-0.20574129
-0.20574129
-0.20819038
-0.20819038
-0.20574129
-0.20574129
-0.20819038
-0.21553764
-0.21798676
-0.21553764
-0.21063948
-0.20574129
-0.20819038
-0.21308857
-0.21798676
-0.21798676
-0.21798676
-0.21553764
-0.21553764
-0.21553764
-0.21553764
-0.21798676
-0.21553764
-0.21553764
-0.21553764
-0.21798676
-0.22043586
-0.22043586
-0.21798676
-0.22043586
-0.22288495
-0.22533405
-0.22533405
-0.22533405
-0.22533405
-0.22533405
-0.22533405
-0.22288495
-0.22288495
-0.22288495
-0.22288495
-0.22533405
-0.22778314
-0.23023224
-0.22778314
-0.22533405
-0.22288495
-0.22533405
-0.23023224
-0.23023224
-0.23023224
-0.23513043
-0.24002862
-0.24002862
-0.23513043
-0.23268133
-0.23268133
-0.23513043
-0.23513043
-0.23023224
-0.22533405
-0.22533405
-0.23023224
-0.23757952
-0.24247772
-0.24002862
-0.23513043
-0.23268133
-0.23757952
-0.24002862
-0.24492684
-0.24737594
-0.24737594
-0.24492684
-0.24492684
-0.24492684
-0.24247772
-0.24247772
-0.24247772
-0.24247772
-0.24247772
-0.24247772
-0.24247772
-0.24247772
-0.24492684
-0.24492684
-0.24492684
-0.24247772
-0.24247772
-0.24247772
-0.24737594
-0.24737594
-0.24492684
-0.24247772
-0.24002862
-0.24002862
-0.24492684
-0.24737594
-0.249825
-0.249825
-0.2522741
-0.2522741
-0.249825
-0.2522741
-0.2522741
-0.2522741
-0.249825
-0.24737594
-0.249825
-0.2547232
-0.25717232
-0.25717232
-0.2522741
-0.249825
-0.249825
-0.249825
-0.249825
-0.249825
-0.2522741
-0.2547232
-0.2522741
-0.2547232
-0.25717232
-0.2620705
-0.2620705
-0.2620705
-0.2596214
-0.25717232
-0.25717232
-0.2596214
-0.2620705
-0.2645196
-0.2620705
-0.2596214
-0.2620705
-0.2645196
-0.26696867
-0.2694178
-0.2694178
-0.26696867
-0.26696867
-0.2645196
-0.2645196
-0.2645196
-0.26696867
-0.2694178
-0.26696867
-0.2645196
-0.2645196
-0.26696867
-0.26696867
-0.2694178
-0.2694178
-0.2694178
-0.2694178
-0.2694178
-0.2694178
-0.2694178
-0.2694178
-0.2694178
-0.2718669
-0.27431598
-0.2718669
-0.2645196
-0.2620705
-0.2645196
-0.2694178
-0.27431598
-0.27431598
-0.2694178
-0.2694178
-0.27676508
-0.28166327
-0.28166327
-0.27676508
-0.27431598
-0.27676508
-0.27921417
-0.28166327
-0.27921417
-0.27431598
-0.27431598
-0.2718669
-0.2694178
-0.2718669
-0.27676508
-0.28166327
-0.28166327
-0.28166327
-0.28166327
-0.28166327
-0.28166327
-0.2841124
-0.2841124
-0.28166327
-0.27921417
-0.27676508
-0.27676508
-0.27921417
-0.27921417
-0.28166327
-0.2841124
-0.28656146
-0.28656146
-0.2841124
-0.2841124
-0.28656146
-0.28656146
-0.28656146
-0.2841124
-0.28166327
-0.28166327
-0.28166327
-0.28166327
-0.28166327
-0.28166327
-0.2841124
-0.28901055
-0.29145965
-0.29145965
-0.28901055
-0.29145965
-0.29390875
-0.29390875
-0.29390875
-0.29390875
-0.29145965
-0.29145965
-0.29390875
-0.29390875
-0.29390875
-0.29390875
-0.29390875
-0.29390875
-0.29390875
-0.29390875
-0.29635787
-0.29880697
-0.29880697
-0.29635787
-0.29145965
-0.29145965
-0.29390875
-0.29635787
-0.30125606
-0.30370513
-0.30370513
-0.30125606
-0.30125606
-0.30125606
-0.30125606
-0.30125606
-0.29880697
-0.29880697
-0.29880697
-0.30125606
-0.30370513
-0.30370513
-0.30615422
-0.30370513
-0.30125606
-0.30370513
-0.30615422
-0.30370513
-0.30370513
-0.30370513
-0.30615422
-0.30370513
-0.30370513
-0.30370513
-0.30615422
-0.30860335
-0.30860335
-0.30860335
-0.30860335
-0.30615422
-0.30370513
-0.30615422
-0.30860335
-0.30860335
-0.30615422
-0.30860335
-0.30860335
-0.31105244
-0.31105244
-0.31105244
-0.31105244
-0.30860335
-0.30615422
-0.30370513
-0.30615422
-0.30615422
-0.30860335
-0.30860335
-0.31105244
-0.31350154
-0.31105244
-0.30860335
-0.30615422
-0.30615422
-0.30615422
-0.30615422
-0.30615422
-0.30615422
-0.30860335
-0.30615422
-0.30615422
-0.30615422
-0.30860335
-0.31350154
-0.31595063
-0.31105244
-0.30860335
-0.30860335
-0.31105244
-0.31105244
-0.31105244
-0.31105244
-0.30860335
-0.30860335
-0.31105244
-0.31105244
-0.30860335
-0.31105244
-0.31350154
-0.31350154
-0.31595063
-0.31595063
-0.31595063
-0.31350154
-0.31105244
-0.31105244
-0.31350154
-0.31105244
-0.30860335
-0.30615422
-0.30860335
-0.31105244
-0.30860335
-0.30615422
-0.30615422
-0.30860335
-0.30860335
-0.30615422
-0.30370513
-0.30370513
-0.30860335
-0.31105244
-0.31105244
-0.30860335
-0.30860335
-0.31105244
-0.31350154
-0.31595063
-0.31350154
-0.30615422
-0.30370513
-0.30615422
-0.30860335
-0.31105244
-0.31105244
-0.30860335
-0.30615422
-0.30860335
-0.31105244
-0.31105244
-0.30615422
-0.30370513
-0.30125606
-0.30125606
-0.30370513
-0.30615422
-0.30615422
-0.30615422
-0.30615422
-0.30615422
-0.30370513
-0.30370513
-0.30615422
-0.30615422
-0.30860335
-0.30860335
-0.30615422
-0.30860335
-0.31105244
-0.31105244
-0.30860335
-0.30615422
-0.30860335
-0.31105244
-0.30860335
-0.30860335
-0.30615422
-0.30615422
-0.30615422
-0.30370513
-0.30125606
-0.29880697
-0.30370513
-0.30615422
-0.30370513
-0.30125606
-0.30125606
-0.30370513
-0.30125606
-0.30125606
-0.30125606
-0.30125606
-0.30125606
-0.30125606
-0.30370513
-0.30615422
-0.30615422
-0.30615422
-0.30370513
-0.30125606
-0.30125606
-0.30125606
-0.30125606
-0.29880697
-0.29390875
-0.29390875
-0.29635787
-0.29390875
-0.29390875
-0.29145965
-0.29390875
-0.29390875
-0.29390875
-0.29635787
-0.29635787
-0.29635787
-0.29390875
-0.29390875
-0.29390875
-0.29145965
-0.29145965
-0.29145965
-0.29390875
-0.29635787
-0.29390875
-0.29390875
-0.29145965
-0.28901055
-0.28901055
-0.29145965
-0.29390875
-0.29390875
-0.29390875
-0.28901055
-0.28656146
-0.28656146
-0.28901055
-0.29145965
-0.29145965
-0.29145965
-0.28901055
-0.2841124
-0.2841124
-0.28901055
-0.29145965
-0.29390875
-0.29145965
-0.28901055
-0.28901055
-0.28901055
-0.28656146
-0.28656146
-0.28656146
-0.28656146
-0.2841124
-0.2841124
-0.2841124
-0.28656146
-0.28656146
-0.2841124
-0.28166327
-0.2841124
-0.28901055
-0.29145965
-0.29145965
-0.28656146
-0.2841124
-0.28166327
-0.28166327
-0.28166327
-0.27921417
-0.27676508
-0.27921417
-0.28166327
-0.2841124
-0.28166327
-0.27921417
-0.28166327
-0.2841124
-0.28656146
-0.28166327
-0.27921417
-0.27676508
-0.27921417
-0.28166327
-0.28166327
-0.27921417
-0.27921417
-0.27921417
-0.27921417
-0.28166327
-0.28166327
-0.27676508
-0.27431598
-0.27676508
-0.28166327
-0.28166327
-0.27921417
-0.27431598
-0.27431598
-0.27676508
-0.28166327
-0.28166327
-0.27676508
-0.2718669
-0.2718669
-0.27431598
-0.27431598
-0.2718669
-0.2718669
-0.2718669
-0.2718669
-0.26696867
-0.26696867
-0.2718669
-0.27431598
-0.27676508
-0.27431598
-0.2718669
-0.2694178
-0.2694178
-0.2694178
-0.2718669
-0.27431598
-0.27431598
-0.27431598
-0.2718669
-0.2694178
-0.26696867
-0.2645196
-0.2645196
-0.2694178
-0.2718669
-0.2718669
-0.2694178
-0.26696867
-0.2645196
-0.2645196
-0.2645196
-0.2620705
-0.2596214
-0.2596214
-0.2620705
-0.2620705
-0.2645196
-0.2645196
-0.2645196
-0.2620705
-0.2620705
-0.2645196
-0.2645196
-0.2620705
-0.2620705
-0.2596214
-0.2596214
-0.2596214
-0.2596214
-0.2596214
-0.25717232
-0.2547232
-0.2547232
-0.2596214
-0.2620705
-0.2620705
-0.2596214
-0.25717232
-0.2522741
-0.2522741
-0.2547232
-0.25717232
-0.2596214
-0.25717232
-0.2547232
-0.2522741
-0.2522741
-0.2547232
-0.2522741
-0.249825
-0.249825
-0.249825
-0.249825
-0.2522741
-0.2522741
-0.2547232
-0.2522741
-0.249825
-0.249825
-0.2522741
-0.25717232
-0.2547232
-0.2522741
-0.249825
-0.2522741
-0.2547232
-0.2522741
-0.24737594
-0.24737594
-0.249825
-0.249825
-0.2522741
-0.249825
-0.24737594
-0.24492684
-0.24737594
-0.2522741
-0.25717232
-0.2547232
-0.249825
-0.24492684
-0.24247772
-0.24492684
-0.24737594
-0.249825
-0.24737594
-0.24247772
-0.24492684
-0.249825
-0.2522741
-0.24737594
-0.24002862
-0.23757952
-0.23757952
-0.24002862
-0.24247772
-0.24247772
-0.24002862
-0.23757952
-0.24002862
-0.24247772
-0.24247772
-0.24002862
-0.23757952
-0.23757952
-0.23513043
-0.23268133
-0.23023224
-0.23268133
-0.23513043
-0.23513043
-0.23268133
-0.23268133
-0.23513043
-0.24002862
-0.24002862
-0.23757952
-0.23023224
-0.22778314
-0.23023224
-0.23023224
-0.23268133
-0.23268133
-0.23268133
-0.23513043
-0.23513043
-0.23513043
-0.23268133
-0.23268133
-0.23268133
-0.23268133
-0.23023224
-0.22778314
-0.22533405
-0.22778314
-0.23023224
-0.23023224
-0.23023224
-0.23023224
-0.23268133
-0.23757952
-0.23757952
-0.23268133
-0.22778314
-0.22533405
-0.22778314
-0.22778314
-0.22533405
-0.22533405
-0.22288495
-0.22288495
-0.22288495
-0.22533405
-0.22533405
-0.22288495
-0.22288495
-0.22533405
-0.22778314
-0.22778314
-0.22288495
-0.22288495
-0.22288495
-0.22533405
-0.22288495
-0.22043586
-0.21553764
-0.21553764
-0.21798676
-0.22043586
-0.22288495
-0.22288495
-0.22043586
-0.22043586
-0.22043586
-0.21798676
-0.21553764
-0.21553764
-0.21798676
-0.22043586
-0.21798676
-0.21553764
-0.21553764
-0.21308857
-0.20819038
-0.20574129
-0.20819038
-0.21553764
-0.22043586
-0.22288495
-0.22043586
-0.21798676
-0.21798676
-0.21798676
-0.21798676
-0.22043586
-0.21798676
-0.21308857
-0.21063948
-0.21063948
-0.21063948
-0.20819038
-0.20819038
-0.21063948
-0.21308857
-0.21553764
-0.21553764
-0.21553764
-0.21063948
-0.20819038
-0.20574129
-0.20574129
-0.20819038
-0.20819038
-0.20819038
-0.21063948
-0.21308857
-0.21308857
-0.21308857
-0.21308857
-0.21063948
-0.21063948
-0.21308857
-0.21308857
-0.21308857
-0.21063948
-0.20819038
-0.20574129
-0.20574129
-0.20574129
-0.20819038
-0.20819038
-0.21063948
-0.21063948
-0.20819038
-0.20819038
-0.20819038
-0.20819038
-0.21063948
-0.21553764
-0.21308857
-0.21063948
-0.20574129
-0.20329216
-0.20329216
-0.20574129
-0.20329216
-0.20084307
-0.20084307
-0.20574129
-0.20574129
-0.20574129
-0.20574129
-0.20574129
-0.20574129
-0.20329216
-0.20084307
-0.20084307
-0.20329216
-0.20329216
-0.20084307
-0.19839397
-0.20084307
-0.20329216
-0.20574129
-0.20329216
-0.20084307
-0.20084307
-0.20084307
-0.20329216
-0.20574129
-0.20574129
-0.20329216
-0.20329216
-0.20329216
-0.20574129
-0.20329216
-0.19839397
-0.19349581
-0.19349581
-0.19839397
-0.20329216
-0.20819038
-0.21063948
-0.20574129
-0.20329216
-0.20329216
-0.20574129
-0.20819038
-0.20574129
-0.20329216
-0.20329216
-0.20329216
-0.20329216
-0.19839397
-0.19839397
-0.20084307
-0.20084307
-0.20329216
-0.20329216
-0.20574129
-0.20574129
-0.20329216
-0.20329216
-0.20084307
-0.20084307
-0.20084307
-0.19839397
-0.19839397
-0.19839397
-0.19839397
-0.1959449
-0.1959449
-0.19839397
-0.20329216
-0.20574129
-0.20574129
-0.20574129
-0.20574129
-0.20329216
-0.20084307
-0.20084307
-0.20084307
-0.20329216
-0.20329216
-0.20329216
-0.20329216
-0.20084307
-0.20084307
-0.19839397
-0.19839397
-0.19839397
-0.20084307
-0.20574129
-0.20574129
-0.20329216
-0.19839397
-0.1959449
-0.1959449
-0.20084307
-0.20574129
-0.20819038
-0.20819038
-0.20819038
-0.20574129
-0.20084307
-0.20084307
-0.20084307
-0.20084307
-0.20084307
-0.20084307
-0.20084307
-0.20084307
-0.20084307
-0.20084307
-0.20329216
-0.20574129
-0.20574129
-0.20329216
-0.20329216
-0.20084307
-0.20329216
-0.20574129
-0.20329216
-0.20329216
-0.20084307
-0.19839397
-0.20084307
-0.20574129
-0.20574129
-0.20329216
-0.20329216
-0.20329216
-0.20574129
-0.20574129
-0.20574129
-0.20819038
-0.20819038
-0.20574129
-0.20329216
-0.20329216
-0.20819038
-0.20819038
-0.20819038
-0.20329216
-0.20329216
-0.20574129
-0.20574129
-0.20574129
-0.20329216
-0.20329216
-0.20574129
-0.20819038
-0.20819038
-0.21063948
-0.21063948
-0.20574129
-0.20329216
-0.20329216
-0.20574129
-0.21063948
-0.21308857
-0.21063948
-0.20819038
-0.20819038
-0.20819038
-0.21063948
-0.21063948
-0.20819038
-0.20819038
-0.21063948
-0.21063948
-0.21063948
-0.20819038
-0.20574129
-0.20819038
-0.20819038
-0.20819038
-0.20819038
-0.21063948
-0.21308857
-0.21308857
-0.21308857
-0.21063948
-0.21063948
-0.21308857
-0.21308857
-0.21308857
-0.21308857
-0.21308857
-0.21553764
-0.21798676
-0.22043586
-0.21798676
-0.21798676
-0.21798676
-0.21798676
-0.21553764
-0.21308857
-0.21063948
-0.21308857
-0.21553764
-0.21553764
-0.21553764
-0.21308857
-0.21308857
-0.21798676
-0.22043586
-0.22288495
-0.22288495
-0.22288495
-0.22533405
-0.22533405
-0.22288495
-0.22288495
-0.22288495
-0.22288495
-0.22288495
-0.22043586
-0.22043586
-0.22288495
-0.22288495
-0.22288495
-0.22288495
-0.22288495
-0.22288495
-0.22288495
-0.22533405
-0.22533405
-0.22288495
-0.22288495
-0.22043586
-0.21798676
-0.22043586
-0.22043586
-0.22043586
-0.22043586
-0.22043586
-0.22043586
-0.22043586
-0.22043586
-0.22533405
-0.22778314
-0.23023224
-0.22778314
-0.22533405
-0.22778314
-0.23268133
-0.23513043
-0.23268133
-0.22778314
-0.22533405
-0.22533405
-0.22778314
-0.23023224
-0.23268133
-0.23023224
-0.22288495
-0.22288495
-0.23023224
-0.23513043
-0.23513043
-0.23023224
-0.23023224
-0.23023224
-0.23023224
-0.23023224
-0.22778314
-0.23023224
-0.23023224
-0.23268133
-0.23513043
-0.23757952
-0.23513043
-0.23268133
-0.23023224
-0.23023224
-0.23268133
-0.23513043
-0.23513043
-0.23268133
-0.23268133
-0.23268133
-0.23268133
-0.23023224
-0.23513043
-0.23757952
-0.24002862
-0.23757952
-0.23757952
-0.24002862
-0.24002862
-0.24002862
-0.23757952
-0.23757952
-0.23757952
-0.24002862
-0.24247772
-0.24247772
-0.24002862
-0.24002862
-0.24002862
-0.24247772
-0.24247772
-0.24002862
-0.24002862
-0.24247772
-0.24247772
-0.24002862
-0.24002862
-0.24247772
-0.24247772
-0.24492684
-0.249825
-0.24737594
-0.24492684
-0.24002862
-0.24002862
-0.23757952
-0.24002862
-0.24492684
-0.24737594
-0.24737594
-0.24492684
-0.24492684
-0.24737594
-0.24737594
-0.24737594
-0.249825
-0.2547232
-0.2547232
-0.2547232
-0.2547232
-0.2522741
-0.249825
-0.249825
-0.2522741
-0.2547232
-0.2547232
-0.2522741
-0.249825
-0.2522741
-0.2547232
-0.25717232
-0.2596214
-0.2596214
-0.25717232
-0.25717232
-0.2547232
-0.2547232
-0.25717232
-0.25717232
-0.25717232
-0.2522741
-0.2547232
-0.25717232
-0.2620705
-0.2620705
-0.2620705
-0.2645196
-0.2620705
-0.2596214
-0.25717232
-0.25717232
-0.2547232
-0.2522741
-0.2522741
-0.2522741
-0.25717232
-0.2620705
-0.2645196
-0.2620705
-0.2620705
-0.2645196
-0.2645196
-0.2645196
-0.2620705
-0.2596214
-0.25717232
-0.2596214
-0.2620705
-0.2620705
-0.2620705
-0.2620705
-0.25717232
-0.2547232
-0.25717232
-0.2620705
-0.2645196
-0.2620705
-0.2596214
-0.2596214
-0.2596214
-0.2620705
-0.2645196
-0.26696867
-0.2694178
-0.2718669
-0.2718669
-0.2718669
-0.2718669
-0.2694178
-0.26696867
-0.2718669
-0.2718669
-0.2694178
-0.26696867
-0.2645196
-0.26696867
-0.2718669
-0.27431598
-0.2718669
-0.2694178
-0.26696867
-0.2645196
-0.26696867
-0.26696867
-0.2718669
-0.27431598
-0.27431598
-0.2718669
-0.26696867
-0.26696867
-0.2694178
-0.2694178
-0.2718669
-0.2694178
-0.26696867
-0.2645196
-0.26696867
-0.26696867
-0.26696867
-0.26696867
-0.26696867
-0.2694178
-0.2718669
-0.2718669
-0.2694178
-0.2718669
-0.2694178
-0.2694178
-0.2694178
-0.2694178
-0.2694178
-0.2718669
-0.2718669
-0.27431598
-0.2718669
-0.26696867
-0.2645196
-0.26696867
-0.2694178
-0.2718669
-0.2694178
-0.26696867
-0.2694178
-0.2718669
-0.2718669
-0.2718669
-0.2718669
-0.2718669
-0.2718669
-0.27431598
-0.27676508
-0.27676508
-0.27431598
-0.2718669
-0.2718669
-0.2718669
-0.2718669
-0.2718669
-0.26696867
-0.2645196
-0.2645196
-0.2694178
-0.2718669
-0.2718669
-0.2718669
-0.2694178
-0.2718669
-0.2694178
-0.26696867
-0.26696867
-0.26696867
-0.26696867
-0.2718669
-0.27431598
-0.27431598
-0.2718669
-0.26696867
-0.2645196
-0.26696867
-0.2694178
-0.26696867
-0.2645196
-0.26696867
-0.26696867
-0.26696867
-0.2645196
-0.2620705
-0.2596214
-0.2596214
-0.2645196
-0.26696867
-0.2694178
-0.2718669
-0.2694178
-0.26696867
-0.26696867
-0.26696867
-0.2645196
-0.2645196
-0.26696867
-0.26696867
-0.26696867
-0.26696867
-0.2645196
-0.2620705
-0.2620705
-0.2645196
-0.26696867
-0.26696867
-0.26696867
-0.2620705
-0.2596214
-0.2620705
-0.2620705
-0.2620705
-0.2620705
-0.2620705
-0.2645196
-0.26696867
-0.26696867
-0.2620705
-0.2596214
-0.25717232
-0.25717232
-0.25717232
-0.25717232
-0.2620705
-0.2645196
-0.2645196
-0.2620705
-0.2596214
-0.2596214
-0.2620705
-0.2620705
-0.25717232
-0.25717232
-0.2596214
-0.2620705
-0.25717232
-0.2522741
-0.249825
-0.2522741
-0.2522741
-0.2547232
-0.2547232
-0.25717232
-0.25717232
-0.2547232
-0.2547232
-0.2547232
-0.2522741
-0.249825
-0.24737594
-0.249825
-0.2522741
-0.2547232
-0.25717232
-0.2547232
-0.2522741
-0.249825
-0.249825
-0.249825
-0.2522741
-0.2522741
-0.2522741
-0.249825
-0.24737594
-0.24737594
-0.249825
-0.249825
-0.2522741
-0.2522741
-0.24737594
-0.24247772
-0.24002862
-0.24247772
-0.24492684
-0.24492684
-0.24492684
-0.24492684
-0.24247772
-0.24492684
-0.24492684
-0.24492684
-0.24247772
-0.24492684
-0.24247772
-0.24002862
-0.23757952
-0.23513043
-0.23757952
-0.24247772
-0.24002862
-0.23513043
-0.23023224
-0.23023224
-0.23268133
-0.23757952
-0.23757952
-0.23268133
-0.23023224
-0.23023224
-0.23268133
-0.23757952
-0.24002862
-0.23513043
-0.22778314
-0.22288495
-0.22043586
-0.22043586
-0.22288495
-0.22778314
-0.23023224
-0.23023224
-0.22778314
-0.22778314
-0.22778314
-0.23023224
-0.23023224
-0.22533405
-0.22288495
-0.22288495
-0.22778314
-0.23023224
-0.22533405
-0.22043586
-0.21798676
-0.22043586
-0.22288495
-0.22288495
-0.22043586
-0.22043586
-0.22043586
-0.22043586
-0.21798676
-0.21553764
-0.21553764
-0.21553764
-0.21308857
-0.21308857
-0.21553764
-0.21553764
-0.21553764
-0.21553764
-0.21553764
-0.21308857
-0.20819038
-0.20574129
-0.20574129
-0.21063948
-0.21308857
-0.21063948
-0.20574129
-0.20574129
-0.20819038
-0.21063948
-0.21063948
-0.20819038
-0.20329216
-0.20084307
-0.20329216
-0.20574129
-0.20574129
-0.20329216
-0.19839397
-0.19839397
-0.20084307
-0.20329216
-0.20084307
-0.19839397
-0.1959449
-0.19839397
-0.1959449
-0.19104668
-0.19104668
-0.19104668
-0.18859759
-0.1861485
-0.1861485
-0.19104668
-0.19349581
-0.19349581
-0.18859759
-0.1861485
-0.1861485
-0.1861485
-0.1861485
-0.1836994
-0.1812503
-0.1836994
-0.1836994
-0.1812503
-0.17880121
-0.1812503
-0.1861485
-0.1861485
-0.1861485
-0.1836994
-0.17880121
-0.17635211
-0.17635211
-0.17880121
-0.17635211
-0.17635211
-0.17635211
-0.17635211
-0.17390302
-0.16900483
-0.1665557
-0.1665557
-0.16900483
-0.16900483
-0.16900483
-0.16900483
-0.1665557
-0.1665557
-0.1665557
-0.1641066
-0.15920845
-0.15675935
-0.15920845
-0.16165754
-0.1665557
-0.1665557
-0.1665557
-0.16165754
-0.15920845
-0.15920845
-0.16165754
-0.16165754
-0.15675935
-0.15186113
-0.14941204
-0.15186113
-0.15186113
-0.15431026
-0.15431026
-0.15431026
-0.15186113
-0.14941204
-0.14451388
-0.14451388
-0.14451388
-0.14696294
-0.14696294
-0.14696294
-0.14696294
-0.14696294
-0.13961567
-0.13471746
-0.13471746
-0.13716656
-0.13961567
-0.13961567
-0.13716656
-0.13716656
-0.13471746
-0.13471746
-0.13471746
-0.13471746
-0.13471746
-0.12981926
-0.12492108
-0.12737016
-0.13226837
-0.13471746
-0.13226837
-0.12737016
-0.12981926
-0.13226837
-0.12737016
-0.12247199
-0.11757378
-0.11757378
-0.11757378
-0.12002289
-0.12002289
-0.12247199
-0.12492108
-0.12247199
-0.11757378
-0.11512469
-0.11757378
-0.11757378
-0.11757378
-0.11267559
-0.1077774
-0.10532831
-0.10532831
-0.10532831
-0.1077774
-0.1102265
-0.1102265
-0.1077774
-0.10287921
-0.100430116
-0.100430116
-0.10287921
-0.10532831
-0.10287921
-0.100430116
-0.100430116
-0.10287921
-0.10532831
-0.1077774
-0.10287921
-0.095531926
-0.093082815
-0.095531926
-0.095531926
-0.095531926
-0.095531926
-0.093082815
-0.08818464
-0.083286434
-0.08573553
-0.09063372
-0.095531926
-0.095531926
-0.08818464
-0.083286434
-0.083286434
-0.08818464
-0.09063372
-0.08818464
-0.083286434
-0.083286434
-0.08573553
-0.08573553
-0.08573553
-0.08083734
-0.07593915
-0.07593915
-0.078388244
-0.08083734
-0.078388244
-0.07349004
-0.07104094
-0.06859186
-0.06859186
-0.06859186
-0.07104094
-0.06859186
-0.07104094
-0.07349004
-0.07593915
-0.07593915
-0.07104094
-0.06614275
-0.06614275
-0.07104094
-0.07349004
-0.07104094
-0.06614275
-0.06369366
-0.061244562
-0.061244562
-0.058795467
-0.058795467
-0.058795467
-0.061244562
-0.058795467
-0.05634637
-0.05634637
-0.061244562
-0.06369366
-0.061244562
-0.05634637
-0.05144818
-0.048999086
-0.05389726
-0.05634637
-0.05634637
-0.05389726
-0.05144818
-0.05144818
-0.048999086
-0.046549976
-0.046549976
-0.048999086
-0.048999086
-0.046549976
-0.044100896
-0.044100896
-0.041651785
-0.041651785
-0.041651785
-0.044100896
-0.046549976
-0.041651785
-0.036753595
-0.031855404
-0.0343045
-0.036753595
-0.03920269
-0.03920269
-0.0343045
-0.031855404
-0.031855404
-0.036753595
-0.03920269
-0.03920269
-0.036753595
-0.0343045
-0.031855404
-0.031855404
-0.0343045
-0.0343045
-0.0343045
-0.031855404
-0.029406294
-0.031855404
-0.031855404
-0.029406294
-0.026957214
-0.026957214
-0.029406294
-0.0343045
-0.0343045
-0.029406294
-0.026957214
-0.024508119
-0.024508119
-0.024508119
-0.019609913
-0.019609913
-0.019609913
-0.022059008
-0.024508119
-0.022059008
-0.022059008
-0.024508119
-0.024508119
-0.022059008
-0.014711723
-0.0122626275
-0.009813525
-0.0122626275
-0.014711723
-0.019609913
-0.017160825
-0.014711723
-0.014711723
-0.017160825
-0.019609913
-0.019609913
-0.017160825
-0.014711723
-0.0122626275
-0.0122626275
-0.009813525
-0.007364437
-0.009813525
-0.017160825
-0.017160825
-0.0122626275
-0.007364437
-0.007364437
-0.009813525
-0.0122626275
-0.017160825
-0.017160825
-0.0122626275
-0.0049153343
-1.7143786E-5
-0.002466239
-0.007364437
-0.009813525
-0.007364437
-0.0049153343
-0.002466239
-0.0049153343
-0.0049153343
-0.002466239
-1.7143786E-5
-0.002466239
-0.002466239
-1.7143786E-5
-1.7143786E-5
-0.002466239
-0.002466239
-0.002466239
-1.7143786E-5
0.004881054
0.004881054
0.0024319515
-1.7143786E-5
-1.7143786E-5
0.0024319515
0.004881054
0.004881054
0.004881054
0.0073301494
0.0073301494
0.004881054
-1.7143786E-5
-1.7143786E-5
0.0024319515
0.004881054
0.004881054
0.004881054
0.004881054
0.0073301494
0.0073301494
0.0073301494
0.0073301494
0.0073301494
0.009779237
0.009779237
0.009779237
0.01222834
0.01222834
0.01222834
0.01222834
0.01222834
0.01222834
0.014677435
0.014677435
0.014677435
0.017126538
0.017126538
0.014677435
0.009779237
0.0073301494
0.0073301494
0.009779237
0.014677435
0.017126538
0.017126538
0.014677435
0.01222834
0.009779237
0.009779237
0.009779237
0.014677435
0.019575626
0.019575626
0.014677435
0.01222834
0.014677435
0.017126538
0.022024728
0.024473824
0.022024728
0.019575626
0.019575626
0.022024728
0.024473824
0.022024728
0.019575626
0.017126538
0.019575626
0.024473824
0.026922926
0.024473824
0.022024728
0.017126538
0.017126538
0.019575626
0.024473824
0.024473824
0.022024728
0.017126538
0.019575626
0.022024728
0.022024728
0.022024728
0.022024728
0.019575626
0.019575626
0.019575626
0.019575626
0.022024728
0.024473824
0.024473824
0.024473824
0.022024728
0.022024728
0.022024728
0.024473824
0.026922926
0.024473824
0.022024728
0.022024728
0.024473824
0.026922926
0.026922926
0.029372014
0.029372014
0.026922926
0.026922926
0.024473824
0.022024728
0.019575626
0.019575626
0.024473824
0.026922926
0.026922926
0.022024728
0.022024728
0.022024728
0.026922926
0.029372014
0.029372014
0.029372014
0.029372014
0.029372014
0.026922926
0.024473824
0.024473824
0.026922926
0.029372014
0.029372014
0.026922926
0.024473824
0.022024728
0.024473824
0.026922926
0.03182111
0.03182111
0.03182111
0.03182111
0.029372014
0.026922926
0.029372014
0.029372014
0.029372014
0.026922926
0.024473824
0.024473824
0.024473824
0.024473824
0.024473824
0.022024728
0.022024728
0.024473824
0.024473824
0.022024728
0.022024728
0.024473824
0.026922926
0.026922926
0.024473824
0.022024728
0.019575626
0.022024728
0.024473824
0.026922926
0.024473824
0.019575626
0.017126538
0.019575626
0.022024728
0.022024728
0.019575626
0.014677435
0.017126538
0.022024728
0.026922926
0.026922926
0.024473824
0.022024728
0.019575626
0.014677435
0.01222834
0.014677435
0.019575626
0.019575626
0.017126538
0.019575626
0.022024728
0.022024728
0.022024728
0.019575626
0.019575626
0.022024728
0.022024728
0.019575626
0.017126538
0.017126538
0.017126538
0.017126538
0.019575626
0.019575626
0.017126538
0.017126538
0.014677435
0.01222834
0.01222834
0.014677435
0.017126538
0.017126538
0.019575626
0.017126538
0.017126538
0.014677435
0.014677435
0.014677435
0.01222834
0.01222834
0.009779237
0.0073301494
0.0073301494
0.004881054
0.004881054
0.004881054
0.009779237
0.01222834
0.01222834
0.01222834
0.009779237
0.009779237
0.009779237
0.009779237
0.009779237
0.009779237
0.0073301494
0.0073301494
0.009779237
0.01222834
0.01222834
0.01222834
0.009779237
0.0024319515
-1.7143786E-5
-1.7143786E-5
0.004881054
0.0073301494
0.004881054
0.0024319515
-0.002466239
-0.007364437
-0.0049153343
-1.7143786E-5
0.0024319515
-1.7143786E-5
-0.002466239
-0.002466239
-0.002466239
-0.002466239
-1.7143786E-5
0.004881054
0.0073301494
0.004881054
0.0024319515
-1.7143786E-5
-0.002466239
-0.002466239
-0.0049153343
-0.0049153343
-0.007364437
-0.007364437
-0.009813525
-0.009813525
-0.009813525
-0.007364437
-0.002466239
0.0024319515
0.004881054
-1.7143786E-5
-0.007364437
-0.007364437
-0.002466239
-1.7143786E-5
-0.002466239
-0.0049153343
-0.0049153343
-0.007364437
-0.007364437
-0.007364437
-0.0049153343
-0.0049153343
-0.009813525
-0.0122626275
-0.0122626275
-0.009813525
-0.007364437
-0.007364437
-0.009813525
-0.0122626275
-0.014711723
-0.0122626275
-0.0122626275
-0.0122626275
-0.014711723
-0.014711723
-0.014711723
-0.014711723
-0.014711723
-0.017160825
-0.019609913
-0.019609913
-0.017160825
-0.014711723
-0.017160825
-0.024508119
-0.024508119
-0.019609913
-0.014711723
-0.014711723
-0.019609913
-0.024508119
-0.022059008
-0.014711723
-0.0122626275
-0.017160825
-0.022059008
-0.024508119
-0.022059008
-0.017160825
-0.017160825
-0.022059008
-0.026957214
-0.026957214
-0.024508119
-0.022059008
-0.024508119
-0.026957214
-0.026957214
-0.026957214
-0.024508119
-0.026957214
-0.029406294
-0.031855404
-0.029406294
-0.026957214
-0.029406294
-0.029406294
-0.026957214
-0.026957214
-0.024508119
-0.029406294
-0.0343045
-0.0343045
-0.0343045
-0.0343045
-0.0343045
-0.0343045
-0.031855404
-0.031855404
-0.031855404
-0.031855404
-0.0343045
-0.0343045
-0.036753595
-0.03920269
-0.03920269
-0.03920269
-0.03920269
-0.041651785
-0.03920269
-0.03920269
-0.03920269
-0.03920269
-0.041651785
-0.044100896
-0.044100896
-0.044100896
-0.041651785
-0.041651785
-0.041651785
-0.044100896
-0.041651785
-0.03920269
-0.03920269
-0.041651785
-0.046549976
-0.048999086
-0.044100896
-0.03920269
-0.03920269
-0.041651785
-0.044100896
-0.044100896
-0.041651785
-0.044100896
-0.046549976
-0.046549976
-0.041651785
-0.036753595
-0.036753595
-0.041651785
-0.046549976
-0.046549976
-0.044100896
-0.044100896
-0.046549976
-0.05144818
-0.05144818
-0.05144818
-0.048999086
-0.046549976
-0.046549976
-0.048999086
-0.05144818
-0.05144818
-0.05144818
-0.05144818
-0.048999086
-0.046549976
-0.046549976
-0.046549976
-0.048999086
-0.05144818
-0.05389726
-0.05144818
-0.05144818
-0.05144818
-0.05389726
-0.05389726
-0.05634637
-0.05389726
-0.05144818
-0.05144818
-0.048999086
-0.048999086
-0.05144818
-0.05144818
-0.05389726
-0.05389726
-0.05389726
-0.05389726
-0.05144818
-0.05144818
-0.05144818
-0.05144818
-0.05144818
-0.05144818
-0.05144818
-0.05144818
-0.05389726
-0.05634637
-0.05634637
-0.05634637
-0.05389726
-0.048999086
-0.048999086
-0.05144818
-0.05389726
-0.05634637
-0.05634637
-0.058795467
-0.058795467
-0.05634637
-0.05634637
-0.058795467
-0.058795467
-0.058795467
-0.058795467
-0.058795467
-0.058795467
-0.05634637
-0.05634637
-0.058795467
-0.061244562
-0.061244562
-0.061244562
-0.058795467
-0.05634637
-0.05389726
-0.05634637
-0.058795467
-0.061244562
-0.061244562
-0.058795467
-0.05389726
-0.05144818
-0.05144818
-0.05634637
-0.058795467
-0.058795467
-0.058795467
-0.058795467
-0.061244562
-0.061244562
-0.061244562
-0.061244562
-0.058795467
-0.058795467
-0.058795467
-0.058795467
-0.061244562
-0.061244562
-0.061244562
-0.061244562
-0.061244562
-0.058795467
-0.05634637
-0.05389726
-0.058795467
-0.061244562
-0.058795467
-0.058795467
-0.061244562
-0.061244562
-0.061244562
-0.058795467
-0.058795467
-0.058795467
-0.061244562
-0.061244562
-0.05634637
-0.05144818
-0.048999086
-0.048999086
-0.05389726
-0.05634637
-0.058795467
-0.05634637
-0.05389726
-0.05389726
-0.05634637
-0.058795467
-0.061244562
-0.06369366
-0.061244562
-0.061244562
-0.058795467
-0.05389726
-0.05389726
-0.05389726
-0.061244562
-0.06859186
-0.06859186
-0.06369366
-0.058795467
-0.05389726
-0.05634637
-0.058795467
-0.058795467
-0.05634637
-0.05389726
-0.05389726
-0.05634637
-0.05634637
-0.05634637
-0.058795467
-0.058795467
-0.05634637
-0.05144818
-0.048999086
-0.048999086
-0.05144818
-0.05144818
-0.05144818
-0.048999086
-0.048999086
-0.048999086
-0.046549976
-0.046549976
-0.046549976
-0.048999086
-0.048999086
-0.048999086
-0.048999086
-0.046549976
-0.046549976
-0.046549976
-0.046549976
-0.046549976
-0.046549976
-0.046549976
-0.044100896
-0.044100896
-0.041651785
-0.03920269
-0.03920269
-0.044100896
-0.048999086
-0.05144818
-0.05144818
-0.048999086
-0.046549976
-0.044100896
-0.041651785
-0.041651785
-0.041651785
-0.041651785
-0.044100896
-0.044100896
-0.044100896
-0.044100896
-0.046549976
-0.044100896
-0.03920269
-0.036753595
-0.036753595
-0.044100896
-0.048999086
-0.044100896
-0.03920269
-0.031855404
-0.031855404
-0.0343045
-0.03920269
-0.044100896
-0.046549976
-0.041651785
-0.036753595
-0.0343045
-0.0343045
-0.0343045
-0.036753595
-0.03920269
-0.041651785
-0.03920269
-0.0343045
-0.031855404
-0.031855404
-0.036753595
-0.036753595
-0.031855404
-0.029406294
-0.029406294
-0.029406294
-0.031855404
-0.031855404
-0.031855404
-0.031855404
-0.031855404
-0.031855404
-0.031855404
-0.029406294
-0.024508119
-0.022059008
-0.024508119
-0.026957214
-0.026957214
-0.024508119
-0.022059008
-0.022059008
-0.022059008
-0.024508119
-0.024508119
-0.024508119
-0.024508119
-0.022059008
-0.019609913
-0.022059008
-0.022059008
-0.022059008
-0.019609913
-0.017160825
-0.014711723
-0.014711723
-0.014711723
-0.017160825
-0.017160825
-0.017160825
-0.014711723
-0.017160825
-0.019609913
-0.022059008
-0.019609913
-0.017160825
-0.014711723
-0.0122626275
-0.017160825
-0.017160825
-0.017160825
-0.014711723
-0.014711723
-0.014711723
-0.014711723
-0.009813525
-0.007364437
-0.009813525
-0.0122626275
-0.0122626275
-0.009813525
-0.0049153343
-0.009813525
-0.014711723
-0.017160825
-0.0122626275
-0.009813525
-0.009813525
-0.009813525
-0.007364437
-0.0049153343
-0.0049153343
-0.0049153343
-0.0049153343
-0.0049153343
-0.0049153343
-0.0049153343
-0.007364437
-0.007364437
-0.007364437
-0.002466239
0.0024319515
0.004881054
0.0024319515
-1.7143786E-5
-0.002466239
-0.002466239
-1.7143786E-5
0.0024319515
0.0024319515
0.0024319515
0.004881054
0.0024319515
0.0024319515
-1.7143786E-5
0.0024319515
0.0024319515
0.004881054
0.0073301494
0.0073301494
0.0073301494
0.0073301494
0.009779237
0.009779237
0.009779237
0.01222834
0.01222834
0.009779237
0.0073301494
0.0073301494
0.0073301494
0.014677435
0.019575626
0.019575626
0.017126538
0.017126538
0.019575626
0.019575626
0.019575626
0.017126538
0.014677435
0.017126538
0.019575626
0.019575626
0.022024728
0.024473824
0.024473824
0.022024728
0.022024728
0.022024728
0.022024728
0.022024728
0.022024728
0.022024728
0.024473824
0.026922926
0.026922926
0.024473824
0.022024728
0.022024728
0.024473824
0.026922926
0.029372014
0.029372014
0.029372014
0.029372014
0.029372014
0.03182111
0.03182111
0.03182111
0.034270212
0.03182111
0.03182111
0.034270212
0.034270212
0.036719307
0.034270212
0.03182111
0.029372014
0.03182111
0.034270212
0.041617498
0.041617498
0.041617498
0.041617498
0.041617498
0.03916841
0.036719307
0.03916841
0.041617498
0.041617498
0.03916841
0.036719307
0.03916841
0.041617498
0.0440666
0.03916841
0.041617498
0.0440666
0.048964795
0.046515696
0.0440666
0.041617498
0.0440666
0.0440666
0.046515696
0.048964795
0.05141389
0.048964795
0.046515696
0.046515696
0.048964795
0.05141389
0.05141389
0.05141389
0.048964795
0.05141389
0.053862985
0.056312084
0.056312084
0.056312084
0.053862985
0.048964795
0.048964795
0.05141389
0.056312084
0.056312084
0.056312084
0.056312084
0.056312084
0.058761176
0.058761176
0.061210275
0.061210275
0.061210275
0.061210275
0.058761176
0.056312084
0.056312084
0.058761176
0.061210275
0.061210275
0.061210275
0.061210275
0.061210275
0.061210275
0.058761176
0.058761176
0.061210275
0.06365937
0.061210275
0.058761176
0.058761176
0.06365937
0.07100666
0.073455766
0.07100666
0.066108465
0.06365937
0.066108465
0.066108465
0.066108465
0.06855756
0.06855756
0.06855756
0.06855756
0.073455766
0.07835396
0.08080305
0.07835396
0.073455766
0.07100666
0.073455766
0.07590486
0.07590486
0.07590486
0.073455766
0.073455766
0.06855756
0.06855756
0.07100666
0.07590486
0.08080305
0.08325215
0.08080305
0.07835396
0.073455766
0.07100666
0.07100666
0.07590486
0.07590486
0.07590486
0.07590486
0.08080305
0.08325215
0.08080305
0.07835396
0.07835396
0.08080305
0.08325215
0.08325215
0.08080305
0.07835396
0.07835396
0.08080305
0.08080305
0.08080305
0.08080305
0.08325215
0.08080305
0.08080305
0.07835396
0.08080305
0.08570124
0.09059944
0.09059944
0.08815034
0.08815034
0.09059944
0.09059944
0.08815034
0.08815034
0.09059944
0.093048535
0.093048535
0.09059944
0.08815034
0.08815034
0.08815034
0.09059944
0.08815034
0.09059944
0.09059944
0.093048535
0.093048535
0.093048535
0.093048535
0.093048535
0.093048535
0.093048535
0.093048535
0.093048535
0.093048535
0.093048535
0.09549763
0.097946726
0.097946726
0.097946726
0.097946726
0.10039582
0.10039582
0.10039582
0.09549763
0.09549763
0.09549763
0.10039582
0.102844924
0.10039582
0.09549763
0.093048535
0.09549763
0.102844924
0.10529402
0.107743114
0.10529402
0.10529402
0.102844924
0.102844924
0.10039582
0.10039582
0.102844924
0.10529402
0.10529402
0.10529402
0.10529402
0.102844924
0.10039582
0.10039582
0.102844924
0.102844924
0.10529402
0.10529402
0.102844924
0.102844924
0.10529402
0.11019221
0.11509041
0.11509041
0.112641305
0.107743114
0.107743114
0.107743114
0.107743114
0.11019221
0.11019221
0.11019221
0.11019221
0.107743114
0.107743114
0.107743114
0.107743114
0.112641305
0.11509041
0.11509041
0.11019221
0.11019221
0.112641305
0.11509041
0.11509041
0.112641305
0.112641305
0.11509041
0.1175395
0.1175395
0.1175395
0.11509041
0.11509041
0.11509041
0.11509041
0.112641305
0.11019221
0.11509041
0.1199886
0.12243769
0.1199886
0.1175395
0.11509041
0.1199886
0.12488679
0.12243769
0.1175395
0.112641305
0.11509041
0.1175395
0.1175395
0.11509041
0.112641305
0.112641305
0.1175395
0.12243769
0.12243769
0.12243769
0.1199886
0.1199886
0.1199886
0.12243769
0.12488679
0.12733589
0.12733589
0.12243769
0.1199886
0.12243769
0.12488679
0.12733589
0.12733589
0.12733589
0.12488679
0.12488679
0.12488679
0.12733589
0.12488679
0.12488679
0.12488679
0.12733589
0.12978499
0.13223408
0.13468318
0.13223408
0.12978499
0.12978499
0.13223408
0.13468318
0.13468318
0.12978499
0.12733589
0.12733589
0.12978499
0.12978499
0.12733589
0.12733589
0.12733589
0.13223408
0.13468318
0.13713227
0.13468318
0.13223408
0.13223408
0.13223408
0.12978499
0.12978499
0.12978499
0.12978499
0.12978499
0.12978499
0.12978499
0.13223408
0.13468318
0.13713227
0.13468318
0.13223408
0.12978499
0.13223408
0.13468318
0.13468318
0.13223408
0.12978499
0.12978499
0.13468318
0.13958137
0.14447957
0.14447957
0.14203046
0.13958137
0.13468318
0.13468318
0.13468318
0.13713227
0.14203046
0.14447957
0.14203046
0.13958137
0.13958137
0.14203046
0.14203046
0.14203046
0.14203046
0.14203046
0.14203046
0.14447957
0.14447957
0.14203046
0.14203046
0.14203046
0.14447957
0.14692867
0.14692867
0.14447957
0.14203046
0.14203046
0.14203046
0.14203046
0.14203046
0.14447957
0.14692867
0.14937776
0.14692867
0.14692867
0.14447957
0.14692867
0.14447957
0.14447957
0.14692867
0.14937776
0.14937776
0.14692867
0.14692867
0.14692867
0.14692867
0.14692867
0.14447957
0.14447957
0.14447957
0.14447957
0.14692867
0.14937776
0.15427595
0.15427595
0.15427595
0.15182686
0.15182686
0.15182686
0.15182686
0.14937776
0.15182686
0.15182686
0.15182686
0.15427595
0.15182686
0.15182686
0.15672505
0.16162324
0.16162324
0.15672505
0.15182686
0.15427595
0.16162324
0.16652143
0.16652143
0.16162324
0.15672505
0.15427595
0.15427595
0.15427595
0.15672505
0.16162324
0.16162324
0.15672505
0.15427595
0.15427595
0.15427595
0.15672505
0.16162324
0.16652143
0.16897053
0.16652143
0.16162324
0.15917414
0.15917414
0.16162324
0.16407233
0.16407233
0.16407233
0.15917414
0.15672505
0.15672505
0.16162324
0.16407233
0.16407233
0.15917414
0.15672505
0.15672505
0.15917414
0.15917414
0.15917414
0.16162324
0.16652143
0.16652143
0.16652143
0.16652143
0.16652143
0.16407233
0.16162324
0.16162324
0.16162324
0.16407233
0.16407233
0.16407233
0.16407233
0.16652143
0.16652143
0.16407233
0.16407233
0.16652143
0.16897053
0.17141962
0.17141962
0.16897053
0.16897053
0.16897053
0.16897053
0.16897053
0.17141962
0.17386873
0.17386873
0.17386873
0.16897053
0.16652143
0.16652143
0.16897053
0.17141962
0.17141962
0.16652143
0.16652143
0.16407233
0.16407233
0.16407233
0.16407233
0.16897053
0.17141962
0.17631781
0.17631781
0.17386873
0.16897053
0.16407233
0.16162324
0.16652143
0.16897053
0.17141962
0.17141962
0.16897053
0.16897053
0.17141962
0.17631781
0.17631781
0.17631781
0.17631781
0.17631781
0.17386873
0.17141962
0.17386873
0.17386873
0.17631781
0.17631781
0.17631781
0.17631781
0.17631781
0.17631781
0.17631781
0.17631781
0.17631781
0.17631781
0.17386873
0.17386873
0.17631781
0.17631781
0.18121602
0.18366513
0.18366513
0.18121602
0.18121602
0.18121602
0.17876692
0.17876692
0.17876692
0.17876692
0.17876692
0.17876692
0.17876692
0.17876692
0.17876692
0.18121602
0.17876692
0.17876692
0.18121602
0.18121602
0.18366513
0.18366513
0.18366513
0.18366513
0.18366513
0.18366513
0.18121602
0.17631781
0.17386873
0.17876692
0.18121602
0.18121602
0.17876692
0.17876692
0.18121602
0.18366513
0.18366513
0.17876692
0.17876692
0.18121602
0.18366513
0.18366513
0.18121602
0.18121602
0.17876692
0.17876692
0.17876692
0.18121602
0.18366513
0.18366513
0.18366513
0.18121602
0.18121602
0.18366513
0.18611422
0.18366513
0.18121602
0.18366513
0.18366513
0.18366513
0.18366513
0.18366513
0.18611422
0.18366513
0.18121602
0.17876692
0.18121602
0.18121602
0.18121602
0.18121602
0.18611422
0.18611422
0.18366513
0.18121602
0.18366513
0.18611422
0.1885633
0.1885633
0.18611422
0.18611422
0.19101241
0.19346151
0.19101241
0.18611422
0.18366513
0.18366513
0.1885633
0.19101241
0.19101241
0.1885633
0.1885633
0.1885633
0.19101241
0.19101241
0.1885633
0.18611422
0.18611422
0.19101241
0.19346151
0.1983597
0.1959106
0.19346151
0.19101241
0.19101241
0.1959106
0.1983597
0.1959106
0.19346151
0.19101241
0.19101241
0.19346151
0.19346151
0.19101241
0.1885633
0.18611422
0.1885633
0.19101241
0.19346151
0.1959106
0.1959106
0.19346151
0.1959106
0.1959106
0.1959106
0.19346151
0.19101241
0.1885633
0.1885633
0.1885633
0.19101241
0.19101241
0.19101241
0.19101241
0.19101241
0.19346151
0.1959106
0.19346151
0.1885633
0.18611422
0.18611422
0.19101241
0.1959106
0.1983597
0.19346151
0.19101241
0.1885633
0.19101241
0.1959106
0.1983597
0.1983597
0.1959106
0.19346151
0.19101241
0.19346151
0.1959106
0.1983597
0.1959106
0.19346151
0.19346151
0.19346151
0.19346151
0.19346151
0.1959106
0.1959106
0.19346151
0.19346151
0.1959106
0.1959106
0.19346151
0.19101241
0.19346151
0.1959106
0.1983597
0.2008088
0.1983597
0.1959106
0.19101241
0.19101241
0.1959106
0.2008088
0.2008088
0.1983597
0.19346151
0.1959106
0.1983597
0.1983597
0.1959106
0.19346151
0.19346151
0.1983597
0.20325789
0.20570698
0.2008088
0.19346151
0.19346151
0.1959106
0.1959106
0.1959106
0.1959106
0.1959106
0.1983597
0.2008088
0.2008088
0.1983597
0.19346151
0.19346151
0.1959106
0.1959106
0.19346151
0.19101241
0.19346151
0.1959106
0.1983597
0.1983597
0.1983597
0.1983597
0.2008088
0.1983597
0.1983597
0.1959106
0.1959106
0.1959106
0.1983597
0.1983597
0.1983597
0.1959106
0.19346151
0.1959106
0.1959106
0.1959106
0.1959106
0.1983597
0.2008088
0.2008088
0.1983597
0.1959106
0.1959106
0.1983597
0.1983597
0.2008088
0.2008088
0.2008088
0.2008088
0.2008088
0.1983597
0.1959106
0.1959106
0.1983597
0.2008088
0.20325789
0.1983597
0.1983597
0.1983597
0.1983597
0.1959106
0.1959106
0.1983597
0.1983597
0.2008088
0.2008088
0.20325789
0.20325789
0.20325789
0.20570698
0.20570698
0.20325789
0.2008088
0.1983597
0.1983597
0.20325789
0.20815608
0.21060517
0.20570698
0.20325789
0.2008088
0.20325789
0.20815608
0.20815608
0.20815608
0.20815608
0.20815608
0.20815608
0.20570698
0.20325789
0.20325789
0.20815608
0.21060517
0.20815608
0.20570698
0.20325789
0.20570698
0.20570698
0.20570698
0.20325789
0.20325789
0.20570698
0.21060517
0.21305427
0.21060517
0.20570698
0.20325789
0.20570698
0.20815608
0.20815608
0.20570698
0.20325789
0.20325789
0.20570698
0.20570698
0.20570698
0.20325789
0.20325789
0.20325789
0.20570698
0.20570698
0.20325789
0.20570698
0.20815608
0.21060517
0.21060517
0.20570698
0.20570698
0.20815608
0.21060517
0.21305427
0.21060517
0.20570698
0.20815608
0.21305427
0.21795246
0.21550336
0.21060517
0.20815608
0.21305427
0.21550336
0.21305427
0.20815608
0.20815608
0.20815608
0.21060517
0.21060517
0.20815608
0.20815608
0.21060517
0.21305427
0.21550336
0.21305427
0.21060517
0.21060517
0.21060517
0.21305427
0.21550336
0.21305427
0.21305427
0.21305427
0.21060517
0.21060517
0.21305427
0.21795246
0.21550336
0.21305427
0.21550336
0.21795246
0.21795246
0.21795246
0.21305427
0.21305427
0.21305427
0.21305427
0.21305427
0.21305427
0.21305427
0.21550336
0.21550336
0.21305427
0.21305427
0.21305427
0.21060517
0.21060517
0.21305427
0.21305427
0.21305427
0.21060517
0.21305427
0.21550336
0.21550336
0.21060517
0.20815608
0.21060517
0.21305427
0.21550336
0.21550336
0.21305427
0.21305427
0.21305427
0.21550336
0.21550336
0.21305427
0.21060517
0.21305427
0.21795246
0.22285067
0.21795246
0.21305427
0.21060517
0.21305427
0.22040156
0.22040156
0.21550336
0.21060517
0.20815608
0.21060517
0.21550336
0.21795246
0.21795246
0.21550336
0.21305427
0.21550336
0.21795246
0.21550336
0.21550336
0.21550336
0.22040156
0.22285067
0.22040156
0.21795246
0.21305427
0.21305427
0.21795246
0.22040156
0.21795246
0.21550336
0.21550336
0.21305427
0.21305427
0.21305427
0.21305427
0.21060517
0.21305427
0.21305427
0.21550336
0.21550336
0.21550336
0.21550336
0.21550336
0.21550336
0.21795246
0.21795246
0.21795246
0.21305427
0.21305427
0.21305427
0.21305427
0.21305427
0.21305427
0.21305427
0.21550336
0.21550336
0.21550336
0.21305427
0.21305427
0.21305427
0.21550336
0.21795246
0.21550336
0.21060517
0.21060517
0.21305427
0.21550336
0.21305427
0.21060517
0.20815608
0.21305427
0.21305427
0.21550336
0.21550336
0.22040156
0.22040156
0.21550336
0.21305427
0.21550336
0.22040156
0.22040156
0.21550336
0.21060517
0.21060517
0.21550336
0.21795246
0.21795246
0.21305427
0.20815608
0.21060517
0.21060517
0.21060517
0.21060517
0.21550336
0.22040156
0.22040156
0.21795246
0.21305427
0.21305427
0.21550336
0.21305427
0.21060517
0.21305427
0.21550336
0.21305427
0.20570698
0.20325789
0.21060517
0.21795246
0.22040156
0.21305427
0.20815608
0.20815608
0.21060517
0.21305427
0.21305427
0.21305427
0.21550336
0.21550336
0.21305427
0.20815608
0.20570698
0.20815608
0.20815608
0.21060517
0.21550336
0.21795246
0.21305427
0.21060517
0.20815608
0.20815608
0.20815608
0.20815608
0.21060517
0.20815608
0.20325789
0.2008088
0.20325789
0.20815608
0.21060517
0.20815608
0.20570698
0.20815608
0.20815608
0.20815608
0.20815608
0.20815608
0.20815608
0.20815608
0.20815608
0.21060517
0.21305427
0.21305427
0.21060517
0.20815608
0.20570698
0.20570698
0.20815608
0.20815608
0.20815608
0.20570698
0.20815608
0.21060517
0.21305427
0.21060517
0.21060517
0.21305427
0.21305427
0.21305427
0.20815608
0.20570698
0.20325789
0.20325789
0.2008088
0.20325789
0.20570698
0.21060517
0.21060517
0.21060517
0.20570698
0.20570698
0.20570698
0.21060517
0.21060517
0.21060517
0.20815608
0.20570698
0.20570698
0.20325789
0.20325789
0.20325789
0.20325789
0.20570698
0.20815608
0.21060517
0.21060517
0.20815608
0.20570698
0.20570698
0.20815608
0.20570698
0.2008088
0.1983597
0.1959106
0.1959106
0.1983597
0.20325789
0.20325789
0.2008088
0.2008088
0.2008088
0.20325789
0.20325789
0.20570698
0.20325789
0.20325789
0.2008088
0.2008088
0.20325789
0.20325789
0.20325789
0.2008088
0.1983597
0.1983597
0.2008088
0.20325789
0.20325789
0.2008088
0.1983597
0.1983597
0.1959106
0.1983597
0.2008088
0.1983597
0.1983597
0.1983597
0.1983597
0.1983597
0.2008088
0.2008088
0.1983597
0.19346151
0.19346151
0.19346151
0.1959106
0.19346151
0.19346151
0.1959106
0.1983597
0.1983597
0.2008088
0.2008088
0.2008088
0.1983597
0.1959106
0.19346151
0.19346151
0.1959106
0.1983597
0.1959106
0.19346151
0.19101241
0.19101241
0.19101241
0.19101241
0.19101241
0.19346151
0.19346151
0.19346151
0.1959106
0.1983597
0.1959106
0.19346151
0.19346151
0.19346151
0.19346151
0.19101241
0.1885633
0.19101241
0.19101241
0.19101241
0.19101241
0.19346151
0.19346151
0.19101241
0.19101241
0.19346151
0.1983597
0.1983597
0.1959106
0.19346151
0.19101241
0.1885633
0.1885633
0.1885633
0.19101241
0.19346151
0.19101241
0.18611422
0.18366513
0.18366513
0.18611422
0.19101241
0.19346151
0.1885633
0.1885633
0.1885633
0.19101241
0.19346151
0.19346151
0.19101241
0.1885633
0.18611422
0.18366513
0.18366513
0.18366513
0.1885633
0.1885633
0.1885633
0.1885633
0.18611422
0.18611422
0.18611422
0.18611422
0.18611422
0.18611422
0.18611422
0.1885633
0.1885633
0.18611422
0.18121602
0.18366513
0.18611422
0.1885633
0.1885633
0.18366513
0.18121602
0.18121602
0.18366513
0.18366513
0.18611422
0.18611422
0.1885633
0.18611422
0.18366513
0.18121602
0.18366513
0.18611422
0.18366513
0.17876692
0.17876692
0.17876692
0.17876692
0.17876692
0.18121602
0.18611422
0.18611422
0.18366513
0.18121602
0.18121602
0.18366513
0.18366513
0.18366513
0.18121602
0.17876692
0.17876692
0.18366513
0.18611422
0.18366513
0.18366513
0.18121602
0.18121602
0.17876692
0.17631781
0.17876692
0.18121602
0.18366513
0.18366513
0.18366513
0.18121602
0.17876692
0.17876692
0.17876692
0.17876692
0.17631781
0.17631781
0.17631781
0.17631781
0.17631781
0.17876692
0.18121602
0.17876692
0.17876692
0.17876692
0.17876692
0.17876692
0.17876692
0.17631781
0.17386873
0.16897053
0.16897053
0.16652143
0.16652143
0.16652143
0.17141962
0.17876692
0.18121602
0.17631781
0.16897053
0.16897053
0.16897053
0.17141962
0.17141962
0.16897053
0.16652143
0.16652143
0.16897053
0.16897053
0.16897053
0.16652143
0.16652143
0.16897053
0.16897053
0.16652143
0.16407233
0.16407233
0.16652143
0.16652143
0.16652143
0.16652143
0.16652143
0.16897053
0.16897053
0.16897053
0.16652143
0.16652143
0.16652143
0.16652143
0.16652143
0.16407233
0.16407233
0.16652143
0.16652143
0.16407233
0.15917414
0.15672505
0.15672505
0.15917414
0.16162324
0.16162324
0.15917414
0.15917414
0.16162324
0.16407233
0.16652143
0.16407233
0.16407233
0.16407233
0.16162324
0.15672505
0.15427595
0.15672505
0.16162324
0.16407233
0.16162324
0.15917414
0.15427595
0.15182686
0.15182686
0.14937776
0.14692867
0.14447957
0.14447957
0.14447957
0.14203046
0.14447957
0.14692867
0.15182686
0.15182686
0.14692867
0.14447957
0.14203046
0.14203046
0.14692867
0.15427595
0.15917414
0.16162324
0.15917414
0.15182686
0.15427595
0.15917414
0.15917414
0.15672505
0.15182686
0.15182686
0.14937776
0.14692867
0.14692867
0.15182686
0.15427595
0.15672505
0.15427595
0.15427595
0.15182686
0.15182686
0.14937776
0.14937776
0.14937776
0.15182686
0.15182686
0.14937776
0.14692867
0.15182686
0.15672505
0.15917414
0.15917414
0.15917414
0.15672505
0.15427595
0.15182686
0.14937776
0.14692867
0.14692867
0.14447957
0.14203046
0.14203046
0.14447957
0.14203046
0.14203046
0.13958137
0.14203046
0.14203046
0.14203046
0.13958137
0.13958137
0.13958137
0.13713227
0.13468318
0.13468318
0.13468318
0.14203046
0.14692867
0.14692867
0.14447957
0.14203046
0.13958137
0.13958137
0.13713227
0.13223408
0.13223408
0.13468318
0.13468318
0.13468318
0.13468318
0.13713227
0.13713227
0.13468318
0.13468318
0.13713227
0.13713227
0.13223408
0.12488679
0.1199886
0.1199886
0.12243769
0.12243769
0.1199886
0.11509041
0.112641305
0.112641305
0.1199886
0.12733589
0.12488679
0.1175395
0.112641305
0.11509041
0.12243769
0.12978499
0.12733589
0.1175395
0.102844924
0.093048535
0.08080305
0.07590486
0.07590486
0.07835396
0.08080305
0.08080305
0.07835396
0.07590486
0.07835396
0.08080305
0.08325215
0.08815034
0.093048535
0.097946726
0.102844924
0.107743114
0.107743114
0.10529402
0.097946726
0.093048535
0.093048535
0.097946726
0.107743114
0.1199886
0.12978499
0.13223408
0.12488679
0.112641305
0.10529402
0.09549763
0.08570124
0.07590486
0.07590486
0.07835396
0.08325215
0.08570124
0.08570124
0.08570124
0.08570124
0.08570124
0.08570124
0.08325215
0.08325215
0.08570124
0.08325215
0.073455766
0.061210275
0.05141389
0.046515696
0.048964795
0.053862985
0.06365937
0.07100666
0.07590486
0.07835396
0.07590486
0.07590486
0.07835396
0.08080305
0.08325215
0.08570124
0.08325215
0.07835396
0.073455766
0.07100666
0.07100666
0.06855756
0.066108465
0.061210275
0.058761176
0.058761176
0.06365937
0.07100666
0.07835396
0.08570124
0.08815034
0.08815034
0.08570124
0.07590486
0.06365937
0.053862985
0.05141389
0.05141389
0.056312084
0.06365937
0.06855756
0.07100666
0.073455766
0.07835396
0.07835396
0.073455766
0.06855756
0.061210275
0.056312084
0.058761176
0.07100666
0.08570124
0.09549763
0.09549763
0.08815034
0.08080305
0.07835396
0.07590486
0.073455766
0.07835396
0.08080305
0.08080305
0.07835396
0.08325215
0.08815034
0.093048535
0.093048535
0.09059944
0.09549763
0.102844924
0.10529402
0.097946726
0.08815034
0.08080305
0.07590486
0.07590486
0.08080305
0.08570124
0.08815034
0.08570124
0.08325215
0.08080305
0.08325215
0.08570124
0.08815034
0.08815034
0.09059944
0.09059944
0.093048535
0.093048535
0.09059944
0.08325215
0.07835396
0.07590486
0.07835396
0.08325215
0.08815034
0.097946726
0.10529402
0.1175395
0.12978499
0.13958137
0.14447957
0.14447957
0.13713227
0.12733589
0.1175395
0.112641305
0.11509041
0.12488679
0.13713227
0.14203046
0.14447957
0.14203046
0.13958137
0.13223408
0.12733589
0.12733589
0.13223408
0.13958137
0.14692867
0.14937776
0.15182686
0.15182686
0.15672505
0.16897053
0.17631781
0.17141962
0.15672505
0.13958137
0.12733589
0.12243769
0.12243769
0.12488679
0.12978499
0.13223408
0.13223408
0.12488679
0.11019221
0.097946726
0.097946726
0.11019221
0.12978499
0.14692867
0.15672505
0.16162324
0.16162324
0.15182686
0.13713227
0.12488679
0.11509041
0.11509041
0.12243769
0.13713227
0.15672505
0.16407233
0.16407233
0.15917414
0.15672505
0.15427595
0.14937776
0.14937776
0.15672505
0.17386873
0.1959106
0.21795246
0.22774886
0.22040156
0.20815608
0.19101241
0.17876692
0.16897053
0.15427595
0.12733589
0.112641305
0.12733589
0.16897053
0.21305427
0.23999435
0.24734163
0.23754524
0.21550336
0.1959106
0.18366513
0.18121602
0.18121602
0.17631781
0.16407233
0.15182686
0.13958137
0.13223408
0.13223408
0.13468318
0.13958137
0.14692867
0.15917414
0.17386873
0.18121602
0.18121602
0.17141962
0.15672505
0.14447957
0.13713227
0.13468318
0.13223408
0.12488679
0.11019221
0.10039582
0.097946726
0.10529402
0.1199886
0.13223408
0.13713227
0.13223408
0.12243769
0.1175395
0.112641305
0.11019221
0.112641305
0.1199886
0.12733589
0.13223408
0.12978499
0.12243769
0.1175395
0.11509041
0.107743114
0.102844924
0.102844924
0.107743114
0.112641305
0.1175395
0.11509041
0.107743114
0.102844924
0.10529402
0.11509041
0.12243769
0.12243769
0.11509041
0.10529402
0.102844924
0.10039582
0.08570124
0.05141389
0.0024319515
-0.029406294
-0.029406294
-0.009813525
0.014677435
0.041617498
0.073455766
0.112641305
0.13713227
0.13468318
0.107743114
0.08080305
0.06855756
0.07835396
0.102844924
0.13223408
0.15672505
0.15917414
0.13958137
0.12488679
0.1199886
0.12488679
0.12978499
0.13223408
0.13958137
0.15672505
0.17631781
0.18611422
0.16897053
0.13713227
0.107743114
0.10039582
0.107743114
0.107743114
0.10529402
0.12243769
0.14447957
0.13713227
0.10039582
0.053862985
0.026922926
0.017126538
0.026922926
0.06365937
0.107743114
0.12733589
0.1199886
0.107743114
0.10529402
0.107743114
0.11509041
0.12243769
0.11509041
0.093048535
0.061210275
0.03916841
0.036719307
0.053862985
0.08080305
0.107743114
0.12488679
0.1199886
0.10039582
0.08325215
0.073455766
0.066108465
0.056312084
0.041617498
0.03182111
0.03182111
0.03916841
0.053862985
0.06855756
0.07835396
0.073455766
0.06365937
0.056312084
0.056312084
0.0440666
0.024473824
0.004881054
-0.002466239
-1.7143786E-5
-1.7143786E-5
-0.0049153343
-0.002466239
0.0024319515
0.0073301494
0.009779237
0.017126538
0.03182111
0.0440666
0.05141389
0.058761176
0.06365937
0.046515696
0.0024319515
-0.048999086
-0.07349004
-0.07104094
-0.061244562
-0.05634637
-0.05634637
-0.06369366
-0.07104094
-0.06859186
-0.058795467
-0.048999086
-0.044100896
-0.044100896
-0.03920269
-0.036753595
-0.048999086
-0.07104094
-0.08573553
-0.083286434
-0.06859186
-0.044100896
-0.019609913
-0.007364437
-0.007364437
-0.019609913
-0.031855404
-0.041651785
-0.041651785
-0.036753595
-0.029406294
-0.026957214
-0.0343045
-0.048999086
-0.06614275
-0.08083734
-0.093082815
-0.095531926
-0.09063372
-0.08573553
-0.08083734
-0.07104094
-0.058795467
-0.036753595
-0.014711723
-0.002466239
-0.002466239
-0.014711723
-0.026957214
-0.03920269
-0.05389726
-0.07104094
-0.08818464
-0.10287921
-0.097981006
-0.08818464
-0.08818464
-0.08818464
-0.08083734
-0.07104094
-0.06859186
-0.07104094
-0.06859186
-0.06369366
-0.058795467
-0.05634637
-0.05634637
-0.06614275
-0.08573553
-0.11512469
-0.14206477
-0.1641066
-0.17880121
-0.1812503
-0.17390302
-0.1665557
-0.17635211
-0.18859759
-0.1861485
-0.17635211
-0.17145392
-0.1836994
-0.20329216
-0.21308857
-0.20819038
-0.20329216
-0.20819038
-0.22288495
-0.23513043
-0.23757952
-0.23268133
-0.24247772
-0.25717232
-0.249825
-0.20329216
-0.15920845
-0.15920845
-0.19839397
-0.24247772
-0.25717232
-0.23513043
-0.19349581
-0.1665557
-0.16165754
-0.16165754
-0.15675935
-0.14451388
-0.13226837
-0.12492108
-0.12981926
-0.14696294
-0.17635211
-0.19839397
-0.21308857
-0.22043586
-0.23023224
-0.24002862
-0.24247772
-0.24247772
-0.24247772
-0.24737594
-0.2522741
-0.25717232
-0.2596214
-0.2547232
-0.24492684
-0.24247772
-0.24737594
-0.2620705
-0.27431598
-0.2694178
-0.2547232
-0.2645196
-0.29390875
-0.31595063
-0.31839973
-0.31839973
-0.34044158
-0.43350723
-0.5951476
-0.754339
-0.830261
-0.7837281
-0.6686206
-0.58045304
-0.5412675
-0.4849383
-0.36738163
-0.23757952
-0.16900483
-0.16900483
-0.19349581
-0.19839397
-0.18859759
-0.18859759
-0.1959449
-0.20329216
-0.21553764
-0.2596214
-0.3281961
-0.38452536
-0.4286091
-0.4751419
-0.5290221
-0.58045304
-0.6171895
-0.64657867
-0.66127324
-0.64657867
-0.6171895
-0.578004
-0.5412675
-0.5094292
-0.4849383
-0.46779463
-0.45554915
-0.44575277
-0.44330367
-0.45799825
-0.45799825
-0.4310582
-0.41881272
-0.44575277
-0.49473473
-0.5290221
-0.54861486
-0.5608603
-0.5682076
-0.57555485
-0.59759676
-0.6490278
-0.7273989
-0.7886263
-0.8033209
-0.8033209
-0.8155664
-0.8204646
-0.81801546
-0.830261
-0.86699736
-0.89148843
-0.8645483
-0.7984227
-0.73719525
-0.7078061
-0.67596793
-0.5926986
-0.42616
-0.17880121
0.08570124
0.25468892
0.23019795
0.0440666
-0.17145392
-0.32084882
-0.3992199
-0.43595633
-0.44085452
-0.4237109
-0.43350723
-0.48983648
-0.54861486
-0.55841124
-0.53147113
-0.5094292
-0.53147113
-0.60739315
-0.680866
-0.6955606
-0.6588242
-0.6367823
-0.64657867
-0.65147686
-0.6367823
-0.61229134
-0.5853512
-0.55841124
-0.53147113
-0.49228558
-0.44575277
-0.41391447
-0.44820186
-0.55351305
-0.6710696
-0.72494984
-0.7200515
-0.6955606
-0.6955606
-0.7176025
-0.7396444
-0.7396444
-0.7273989
-0.7273989
-0.73719525
-0.74699163
-0.7494408
-0.7445426
-0.74699163
-0.7665844
-0.7935245
-0.7984227
-0.77393174
-0.7347462
-0.7200515
-0.7396444
-0.76903355
-0.7763809
-0.754339
-0.7200515
-0.7004589
-0.71025527
-0.74209344
-0.7886263
-0.83515906
-0.8620992
-0.8743447
-0.8841411
-0.89393747
-0.90373373
-0.91353023
-0.9061829
-0.8792429
-0.8425064
-0.8425064
-0.9061829
-0.9723085
-0.9723085
-0.9061829
-0.84495544
-0.8376082
-0.85475194
-0.85475194
-0.84985375
-0.8792429
-0.935572
-0.9870031
-1.0188414
-1.0286378
-1.0237396
-1.0212905
-1.0433323
-1.084967
-1.1266016
-1.1559908
-1.1755836
-1.1951764
-1.2294637
-1.2686492
-1.2931402
-1.2906911
-1.2735474
-1.2613019
-1.2784456
-1.3323257
-1.3960022
-1.415595
-1.3788587
-1.3445712
-1.3666131
-1.4302896
-1.4988643
-1.5453972
-1.5674391
-1.5747863
-1.5723373
-1.5772355
-1.6066246
-1.667852
-1.7413249
-1.7903069
-1.8123487
-1.8172469
-1.8196961
-1.8196961
-1.8245943
-1.8515342
-1.8956181
-1.9372526
-1.9543964
-1.942151
-1.925007
-1.9446
-1.9960309
-2.045013
-2.0744023
-2.093995
-2.120935
-2.1503243
-2.169917
-2.1846116
-2.2091024
-2.2507372
-2.2776773
-2.2091024
-2.0376658
-1.9397017
-2.118486
-2.4662576
-2.6695328
-2.627898
-2.525036
-2.5397305
-2.6572874
-2.73076
-2.6964726
-2.5887125
-2.4760542
-2.3976831
-2.275228
-2.0646057
-1.9299053
-2.0841987
-2.500545
-2.8850534
-3.0197535
-2.926688
-2.8262749
-2.9119933
-3.159352
-3.2989507
-3.3062978
-3.411609
-3.6295786
-3.7642791
-3.6736622
-3.4556928
-3.357729
-3.4679382
-3.6001894
-3.4973273
-3.129963
-2.8115804
-2.8140295
-3.009957
-3.0956755
-2.9683225
-2.8385203
-2.9585261
-3.3038487
-3.6442735
-3.8230574
-3.862243
-3.8524466
-3.8499975
-3.859794
-3.862243
-3.8475482
-3.8426502
-3.8646917
-3.9112246
-3.9553087
-4.001841
-4.080212
-4.2883854
-4.8002467
-5.554569
-6.108064
-6.044388
-5.554569
-5.3610897
-6.1301064
-7.842025
-9.492716
-9.882122
-8.838807
-7.2640386
-6.1570463
-5.8411126
-5.924382
-5.7529454
-5.1186295
-4.538193
-4.675343
-5.640287
-6.8966737
-7.7734504
-8.001217
-7.793043
-7.5260916
-7.3620014
-7.2224035
-6.982392
-6.575842
-6.135004
-6.017448
-6.4680815
-7.455067
-8.542466
-9.071471
-8.917178
-8.540017
-8.341641
-8.300006
-8.236329
-8.008563
-7.6632404
-7.3595524
-7.2517924
-7.4379234
-7.8787613
-8.442053
-9.056777
-9.6200695
-9.896816
-9.798854
-9.4682255
-9.166986
-9.069022
-9.061675
-9.110657
-9.392303
-9.771914
-9.984984
-10.0658045
-10.234793
-10.513989
-10.682978
-10.643791
-10.509091
-10.450313
-10.531134
-10.660935
-10.731958
-10.697672
-10.636444
-10.673181
-10.861761
-11.160551
-11.508323
-11.7899685
-11.9418125
-12.039777
-12.149985
-12.230806
-12.223458
-12.174477
-12.174477
-12.252849
-12.360608
-12.478165
-12.639806
-12.852877
-13.056152
-13.22514
-13.330451
-13.389229
-13.521481
-13.754145
-13.969665
-14.062731
-14.060281
-14.03579
-14.045587
-14.123958
-14.239065
-14.292946
-14.317437
-14.395808
-14.474179
-14.422748
-14.214575
-13.9647665
-13.84966
-14.028443
-14.452137
-14.895424
-15.130536
-15.115843
-15.027675
-15.04237
-15.137884
-15.191764
-15.184417
-15.211357
-15.343608
-15.551781
-15.728117
-15.786895
-15.769751
-15.796691
-15.906899
-16.012213
-16.044052
-16.026907
-16.022009
-16.061195
-16.137115
-16.200794
-16.198343
-16.154259
-16.168955
-16.306103
-16.494684
-16.629385
-16.685715
-16.705307
-16.734697
-16.786127
-16.852253
-16.928175
-17.043282
-17.204922
-17.393503
-17.557592
-17.658007
-17.721682
-17.826994
-17.991083
-18.113539
-18.10374
-18.00088
-17.946999
-18.054758
-18.289873
-18.522535
-18.637644
-18.600908
-18.46131
-18.32171
-18.26783
-18.319262
-18.417227
-18.512741
-18.613153
-18.772345
-19.005009
-19.276857
-19.529116
-19.722595
-19.832804
-19.879337
-19.911175
-20.00424
-20.180574
-20.381401
-20.525898
-20.697334
-21.06225
-21.556969
-21.868004
-21.762691
-21.44921
-21.387981
-21.718607
-22.17659
-22.477827
-22.570894
-22.578241
-22.63947
-22.796211
-22.928461
-22.869684
-22.610079
-22.448439
-22.63702
-23.058266
-23.42073
-23.606861
-23.712173
-23.856668
-24.081985
-24.358734
-24.615889
-24.77998
-24.797123
-24.69426
-24.608541
-24.659973
-24.831411
-25.007746
-25.120403
-25.225716
-25.372662
-25.48532
-25.497564
-25.473074
-25.553894
-25.774311
-26.031467
-26.229843
-26.384138
-26.531084
-26.67313
-26.793137
-26.903345
-27.018454
-27.13846
-27.236423
-27.285406
-27.30255
-27.32704
-27.447046
-27.716446
-27.985846
-28.034828
-27.882984
-27.789919
-27.927069
-28.13769
-28.22096
-28.208715
-28.208715
-28.255247
-28.323822
-28.375254
-28.404642
-28.46342
-28.580976
-28.725473
-28.852827
-28.963036
-29.080593
-29.178558
-29.237335
-29.36224
-29.624292
-29.93288
-30.153296
-30.25861
-30.346775
-30.520662
-30.819454
-31.17702
-31.377846
-31.29213
-31.098648
-31.06436
-31.25539
-31.583569
-31.933792
-32.19829
-32.3134
-32.323196
-32.355034
-32.470142
-32.626884
-32.759136
-32.849754
-32.918327
-32.9869
-33.07262
-33.18283
-33.305283
-33.403248
-33.476723
-33.569786
-33.684895
-33.763268
-33.773064
-33.75837
-33.768166
-33.802452
-33.826942
-33.826942
-33.83184
-33.863678
-33.9396
-34.057156
-34.194305
-34.309414
-34.387787
-34.56412
-34.789436
-34.83842
-34.684128
-34.517586
-34.500446
-34.56902
-34.57147
-34.500446
-34.48575
-34.59596
-34.691475
-34.676777
-34.632694
-34.649837
-34.715965
-34.789436
-34.86291
-34.948627
-35.026997
-35.08578
-35.147007
-35.198437
-35.230274
-35.286602
-35.409058
-35.5609
-35.666214
-35.685806
-35.67846
-35.720093
-35.78622
-35.822956
-35.847446
-35.91602
-36.036026
-36.16338
-36.261345
-36.342163
-36.44013
-36.56993
-36.719326
-36.86137
-36.98628
-37.08914
-37.16996
-37.236088
-37.32915
-37.478546
-37.65243
-37.79448
-37.887547
-37.95612
-38.02714
-38.132454
-38.269604
-38.392056
-38.45084
-38.42635
-38.370018
-38.39451
-38.570843
-38.884327
-39.25904
-39.616608
-39.846825
-39.88111
-39.75131
-39.567627
-39.45007
-39.440273
-39.454967
-39.401085
-39.28108
-39.190464
-39.2223
-39.3717
-39.557827
-39.71702
-39.85907
-40.035404
-40.27297
-40.539917
-40.784824
-40.980755
-41.10566
-41.15464
-41.15709
-41.198723
-41.34567
-41.578335
-41.803654
-41.945698
-42.026516
-42.12448
-42.227345
-42.24204
-42.122032
-41.953045
-41.877125
-41.98978
-42.23714
-42.43552
-42.467358
-42.37429
-42.283672
-42.305714
-42.437965
-42.60206
-42.72941
-42.81513
-42.873905
-42.8935
-42.89105
-42.898396
-42.95228
-43.035545
-43.064938
-43.00126
-42.91799
-42.91554
-43.015953
-43.165348
-43.26821
-43.258415
-43.172695
-43.121265
-43.145756
-43.219227
-43.2976
-43.363724
-43.40781
-43.43475
-43.473934
-43.562103
-43.713943
-43.912323
-44.098457
-44.22091
-44.27969
-44.30418
-44.30418
-44.284584
-44.316425
-44.446228
-44.6495
-44.830734
-44.926247
-44.960537
-45.02666
-45.1883
-45.406273
-45.59975
-45.722206
-45.780983
-45.827515
-45.90099
-45.986706
-46.045486
-46.08467
-46.089573
-46.089573
-46.19488
-46.41285
-46.63082
-46.76797
-46.83165
-46.89532
-46.98594
-47.086353
-47.16717
-47.213703
-47.218605
-47.194115
-47.164722
-47.162273
-47.19901
-47.27983
-47.392487
-47.502697
-47.57617
-47.598213
-47.573723
-47.53454
-47.50025
-47.480656
-47.478207
-47.49045
-47.524742
-47.585968
-47.66189
-47.72067
-47.74026
-47.723118
-47.68883
-47.647194
-47.608013
-47.57862
-47.551678
-47.539433
-47.568825
-47.6423
-47.725567
-47.76475
-47.723118
-47.625153
-47.53454
-47.502697
-47.50025
-47.44392
-47.292076
-47.12309
-47.03247
-47.017776
-47.003082
-46.93451
-46.829197
-46.72144
-46.625923
-46.52306
-46.398155
-46.25856
-46.118958
-45.991608
-45.893642
-45.825066
-45.76139
-45.695267
-45.62179
-45.523827
-45.381783
-45.207893
-45.03401
-44.88951
-44.769505
-44.661747
-44.56378
-44.49521
-44.451126
-44.411938
-44.33357
-44.211113
-44.07886
-43.963757
-43.875587
-43.79477
-43.7017
-43.601288
-43.50577
-43.424953
-43.353928
-43.282906
-43.192287
-43.074734
-42.942482
-42.822475
-42.72941
-42.660835
-42.58491
-42.48205
-42.37429
-42.303265
-42.26898
-42.224895
-42.129383
-41.994682
-41.85753
-41.739975
-41.63956
-41.558743
-41.48037
-41.37751
-41.24281
-41.100758
-40.985653
-40.904835
-40.836258
-40.752987
-40.64768
-40.522774
-40.407665
-40.34154
-40.314598
-40.265617
-40.167652
-40.054996
-39.96928
-39.93744
-39.952133
-39.96438
-39.93254
-39.866417
-39.790493
-39.74151
-39.71702
-39.690083
-39.643547
-39.574974
-39.49905
-39.430477
-39.3717
-39.317818
-39.273735
-39.23945
-39.188015
-39.0876
-38.9529
-38.820652
-38.720238
-38.639416
-38.565945
-38.504715
-38.509617
-38.607582
-38.732483
-38.810856
-38.79371
-38.654114
-38.4141
-38.156948
-37.970814
-37.89489
-37.8802
-37.838562
-37.725903
-37.56671
-37.373234
-37.16506
-36.988728
-36.87607
-36.770756
-36.609116
-36.38625
-36.146236
-35.92827
-35.732338
-35.53886
-35.35518
-35.21313
-35.12741
-35.08333
-35.02455
-34.91434
-34.77719
-34.65719
-34.55432
-34.43432
-34.282475
-34.118385
-33.961643
-33.817146
-33.679996
-33.574684
-33.525703
-33.51101
-33.471825
-33.37141
-33.21222
-33.03588
-32.88894
-32.783627
-32.693012
-32.5828
-32.445652
-32.3183
-32.222782
-32.117474
-31.943584
-31.693779
-31.436623
-31.245594
-31.12559
-31.027624
-30.912518
-30.77537
-30.635769
-30.535357
-30.486376
-30.454536
-30.385962
-30.241465
-30.016148
-29.746746
-29.477346
-29.22754
-29.009571
-28.811192
-28.62751
-28.46587
-28.333618
-28.22096
-28.098505
-27.944212
-27.75563
-27.525417
-27.282955
-27.05519
-26.844568
-26.626598
-26.384138
-26.126982
-25.869827
-25.610222
-25.343271
-25.066523
-24.789776
-24.527723
-24.277914
-24.037903
-23.807688
-23.597065
-23.42073
-23.26154
-23.092552
-22.896624
-22.671307
-22.41905
-22.139853
-21.853308
-21.569214
-21.297365
-21.06225
-20.866323
-20.670395
-20.457323
-20.246702
-20.06057
-19.89648
-19.73484
-19.5683
-19.401764
-19.24257
-19.078482
-18.907045
-18.735607
-18.578865
-18.441717
-18.311914
-18.182112
-18.044962
-17.905365
-17.773113
-17.658007
-17.535551
-17.381256
-17.200024
-17.043282
-16.947767
-16.886541
-16.80572
-16.688164
-16.555912
-16.438356
-16.350187
-16.276714
-16.198343
-16.10038
-15.980374
-15.857919
-15.750159
-15.654644
-15.5419855
-15.3925905
-15.204011
-15.0154295
-14.868484
-14.782765
-14.758274
-14.775417
-14.807256
-14.829298
-14.841543
-14.846441
-14.841543
-14.812155
-14.750927
-14.667657
-14.591736
-14.528058
-14.459484
-14.371317
-14.268455
-14.168042
-14.089671
-14.03824
-14.006401
-13.972114
-13.92803
-13.879048
-13.82027
-13.746798
-13.6635275
-13.577809
-13.499438
-13.4431095
-13.399025
-13.354942
-13.301062
-13.242284
-13.190852
-13.139421
-13.087991
-13.031661
-12.958188
-12.87002
-12.791649
-12.745116
-12.723075
-12.720626
-12.715727
-12.688787
-12.639806
-12.590823
-12.558986
-12.549189
-12.54674
-12.534494
-12.502656
-12.458572
-12.407142
-12.360608
-12.321423
-12.282237
-12.252849
-12.243052
-12.233255
-12.206315
-12.154884
-12.086309
-12.012837
-11.936915
-11.8658905
-11.799766
-11.743436
-11.692005
-11.643023
-11.603837
-11.572
-11.547508
-11.508323
-11.447096
-11.358928
-11.253617
-11.148305
-11.052791
-10.9670725
-10.883802
-10.800534
-10.719713
-10.646241
-10.580114
-10.51154
-10.438067
-10.357247
-10.266631
-10.163769
-10.046212
-9.9164095
-9.784159
-9.651907
-9.527003
-9.411896
-9.301686
-9.193927
-9.078819
-8.958813
-8.838807
-8.716352
-8.581652
-8.437156
-8.282863
-8.123671
-7.9693775
-7.8175335
-7.660792
-7.5138454
-7.3864927
-7.278733
-7.1587267
-7.0191283
-6.8623857
-6.708093
-6.561147
-6.4142017
-6.2672553
-6.125208
-5.98316
-5.8411126
-5.7039633
-5.5741615
-5.4492574
-5.3121076
-5.1602635
-5.005971
-4.866372
-4.734121
-4.6018696
-4.472068
-4.3496127
-4.232056
-4.109601
-3.9773505
-3.8353026
-3.693255
-3.5512073
-3.4165072
-3.284256
-3.161801
-3.0393465
-2.9168916
-2.7919874
-2.6670837
-2.5421796
-2.422174
-2.3070664
-2.194408
-2.0793004
-1.9641927
-1.846636
-1.7315285
-1.6237682
-1.5184572
-1.4106969
-1.3029367
-1.1951764
-1.0972126
-1.011494
-0.933123
-0.8376082
-0.7127043
-0.5608603
-0.41391447
-0.30860335
-0.2522741
-0.19839397
-0.11267559
0.0024319515
0.1199886
0.22285067
0.31836545
0.4236766
0.54613143
0.67348444
0.7787956
0.8498194
0.9036995
0.9624778
1.0286036
1.0971782
1.168202
1.2490222
1.346986
1.4498482
1.5527102
1.6555723
1.7682308
1.8906856
2.0033438
2.081715
2.128248
2.1551878
2.1821282
2.2262118
2.2825408
2.3486664
2.4221394
2.5078578
2.61072
2.716031
2.8090968
2.8801205
2.9340007
2.9756353
3.0172698
3.0613537
3.1103356
3.1568687
3.2034013
3.2572813
3.3160598
3.36994
3.4189217
3.4679039
3.526682
3.5903587
3.6344423
3.6589334
3.6760771
3.6907716
3.6883225
3.6809752
3.7103643
3.7862864
3.8695555
3.9258852
3.9503758
3.9601722
3.9724178
3.9969087
4.026298
4.050789
4.0630345
4.0654836
4.0728307
4.099771
4.151202
4.205082
4.251615
4.2859025
4.3152914
4.3397827
4.3593755
4.356926
4.349579
4.361824
4.3936625
4.430399
4.4597883
4.4916267
4.5308123
4.5699973
4.6140814
4.655716
4.6924524
4.7242904
4.756129
4.7806196
4.7928653
4.795315
4.802662
4.8271527
4.8663383
4.905524
4.939811
4.9667516
4.9912424
5.013284
5.040224
5.0671644
5.099003
5.1283913
5.1504335
5.155332
5.1577806
5.174925
5.21411
5.265541
5.3096247
5.339014
5.358607
5.3781996
5.4026904
5.4296308
5.4565706
5.4761634
5.490858
5.500654
5.517798
5.5471873
5.588822
5.6329055
5.664744
5.6843367
5.7014804
5.7161746
5.7308693
5.752911
5.7798514
5.8043423
5.821486
5.8337317
5.843528
5.8459773
5.8533244
5.89251
5.948839
5.9855757
6.00027
6.0100665
6.0296593
6.059048
6.093336
6.125174
6.152114
6.179054
6.203545
6.223138
6.2378325
6.254976
6.2819166
6.3137546
6.3504906
6.3896766
6.431311
6.4655986
6.4949875
6.521928
6.558664
6.5954003
6.6223407
6.6296883
6.6247897
6.6247897
6.6468315
6.690915
6.744796
6.7962265
6.830514
6.8525558
6.869699
6.8892922
6.911334
6.9235797
6.9162326
6.9015374
6.8892922
6.8917413
6.906436
6.933376
6.960316
6.9774594
6.984807
6.994603
7.014196
7.036238
7.0509324
7.0533814
7.055831
7.065627
7.0729747
7.0754237
7.0680766
7.063178
7.063178
7.0680766
7.0729747
7.0729747
7.0729747
7.0754237
7.090118
7.1023636
7.090118
7.060729
7.0337887
7.0264416
7.0239925
7.011747
6.9970527
6.987256
6.972562
6.9431725
6.9211307
6.918681
6.9211307
6.918681
6.9211307
6.930927
6.9407234
6.935825
6.918681
6.886843
6.8476577
6.81337
6.7888794
6.779083
6.779083
6.7766337
6.766837
6.754592
6.7423463
6.7276516
6.7080593
6.67867
6.6468315
6.614993
6.5954003
6.580706
6.5709095
6.5562153
6.5366225
6.51703
6.497437
6.4802933
6.4680476
6.455802
6.438658
6.4166164
6.3945746
6.374982
6.3578386
6.3406944
6.3186526
6.29906
6.2819166
6.269671
6.2623234
6.250078
6.2353835
6.223138
6.208443
6.1888504
6.1717067
6.1668086
6.1717067
6.1692576
6.1570125
6.1374197
6.1227245
6.117827
6.1104794
6.093336
6.0663958
6.0394554
6.0296593
6.0321083
6.0321083
6.0296593
6.022312
6.0100665
5.9880247
5.9610844
5.9439406
5.9316955
5.91945
5.9023066
5.875366
5.8459773
5.814139
5.7920966
5.7920966
5.809241
5.814139
5.794546
5.7578096
5.723522
5.7039294
5.696582
5.696582
5.696582
5.696582
5.6941333
5.691684
5.6818876
5.6598454
5.637804
5.62066
5.6084146
5.59372
5.569229
5.534942
5.5031037
5.48596
5.4786124
5.4688163
5.441876
5.410038
5.383098
5.361056
5.343912
5.326769
5.307176
5.287583
5.26799
5.2557445
5.2434993
5.2263556
5.2043133
5.18717
5.1700263
5.1504335
5.1259427
5.0965533
5.0769606
5.072062
5.0696135
5.062266
5.0524697
5.030428
5.003488
4.9789968
4.9667516
4.9667516
4.9667516
4.959404
4.9422603
4.9177694
4.8908296
4.871237
4.8540926
4.829602
4.8002124
4.7806196
4.7781706
4.7928653
4.7977633
4.787967
4.7732725
4.7683744
4.7683744
4.7659254
4.756129
4.736536
4.712045
4.6998
4.7046976
4.714494
4.709596
4.6973505
4.6875544
4.6900034
4.6998
4.719393
4.734087
4.731638
4.712045
4.6875544
4.6728597
4.665512
4.6679616
4.6777577
4.6924524
4.712045
4.734087
4.7487817
4.7487817
4.7389855
4.731638
4.731638
4.731638
4.7242904
4.7169433
4.7169433
4.729189
4.7438836
4.7512307
4.7536798
4.7438836
4.729189
4.709596
4.712045
4.729189
4.7218413
4.685105
4.6483684
4.638572
4.650818
4.665512
4.6679616
4.6630635
4.660614
4.6679616
4.6728597
4.665512
4.6483684
4.6287756
4.6287756
4.6483684
4.6679616
4.6679616
4.6483684
4.631225
4.623878
4.6214285
4.6214285
4.6140814
4.6067343
4.6067343
4.604285
4.5944886
4.582243
4.579794
4.5871415
4.5920396
4.5871415
4.574896
4.557752
4.5455065
4.5455065
4.5406084
4.5259137
4.50877
4.5161176
4.5430574
4.5650992
4.5699973
4.56265
4.555303
4.5528536
4.550405
4.5430574
4.5308123
4.5210156
4.5161176
4.5161176
4.513668
4.5161176
4.5283628
4.5430574
4.547956
4.5381594
4.5210156
4.513668
4.5161176
4.5161176
4.503872
4.48183
4.472034
4.486728
4.503872
4.5112195
4.5112195
4.50877
4.5112195
4.5161176
4.5161176
4.50877
4.506321
4.50877
4.5112195
4.50877
4.501423
4.498974
4.498974
4.4965243
4.494076
4.4916267
4.489177
4.484279
4.474483
4.4695845
4.474483
4.4769316
4.472034
4.457339
4.4450936
4.4401956
4.4426446
4.4524407
4.4622374
4.4597883
4.4450936
4.4426446
4.472034
4.5234647
4.5528536
4.5308123
4.486728
4.4646864
4.479381
4.503872
4.50877
4.489177
4.457339
4.42795
4.396112
4.356926
4.327537
4.3177404
4.329986
4.34713
4.354477
4.349579
4.3422318
4.3422318
4.361824
4.3838663
4.3936625
4.3863153
4.3716207
4.361824
4.3593755
4.3642735
4.3691716
4.3691716
4.3642735
4.3520284
4.3397827
4.329986
4.3324356
4.3397827
4.349579
4.354477
4.3520284
4.3422318
4.334884
4.3324356
4.3250875
4.3079443
4.2883515
4.273657
4.2638607
4.254064
4.2491655
4.2491655
4.2565136
4.268759
4.278555
4.281004
4.268759
4.2491655
4.2344713
4.2344713
4.229573
4.2222257
4.227124
4.246717
4.258962
4.261411
4.251615
4.246717
4.244268
4.246717
4.251615
4.261411
4.271208
4.281004
4.2859025
4.2834535
4.2859025
4.2908006
4.2859025
4.273657
4.261411
4.2638607
4.2761064
4.2883515
4.2932496
4.2956986
4.300597
4.305495
4.3103933
4.3152914
4.3152914
4.3128424
4.3079443
4.303046
4.300597
4.300597
4.2981477
4.2956986
4.300597
4.3103933
4.32019
4.327537
4.3324356
4.327537
4.3177404
4.305495
4.2908006
4.278555
4.268759
4.2663097
4.268759
4.2834535
4.2981477
4.3103933
4.3177404
4.327537
4.334884
4.334884
4.327537
4.327537
4.329986
4.329986
4.329986
4.3324356
4.34713
4.3691716
4.3789682
4.3716207
4.3520284
4.337333
4.327537
4.329986
4.34713
4.3716207
4.3936625
4.405908
4.405908
4.4010096
4.396112
4.396112
4.4010096
4.408357
4.4206023
4.432848
4.4475427
4.457339
4.4597883
4.457339
4.4548903
4.457339
4.4622374
4.4548903
4.4499917
4.479381
4.5185666
4.5161176
4.472034
4.432848
4.42795
4.4548903
4.48183
4.4965243
4.498974
4.506321
4.5210156
4.533261
4.5283628
4.513668
4.498974
4.4916267
4.484279
4.472034
4.457339
4.4499917
4.457339
4.4769316
4.494076
4.50877
4.5210156
4.5308123
4.560201
4.6018357
4.623878
4.6189795
4.609183
4.623878
4.650818
4.665512
4.653267
4.633674
4.6214285
4.6214285
4.6140814
4.5920396
4.577345
4.579794
4.5944886
4.604285
4.6116323
4.6214285
4.6410213
4.660614
4.6728597
4.680207
4.685105
4.6900034
4.6900034
4.6875544
4.6826563
4.680207
4.6753087
4.6679616
4.655716
4.6140814
4.577345
4.58959
4.636123
4.6704106
4.6728597
4.6630635
4.665512
4.685105
4.702249
4.709596
4.7169433
4.7218413
4.734087
4.7438836
4.7487817
4.7487817
4.7438836
4.7438836
4.7463326
4.756129
4.7683744
4.783069
4.7904162
4.783069
4.7708235
4.7634764
4.7683744
4.787967
4.802662
4.802662
4.7977633
4.7977633
4.805111
4.8149076
4.8149076
4.812458
4.817356
4.8271527
4.829602
4.8271527
4.8247037
4.8247037
4.832051
4.8442965
4.851644
4.8540926
4.851644
4.8491945
4.8467455
4.8442965
4.8442965
4.8418474
4.836949
4.832051
4.8247037
4.8247037
4.8271527
4.832051
4.8393984
4.8418474
4.8467455
4.8467455
4.8442965
4.836949
4.8345003
4.8418474
4.8491945
4.8467455
4.8393984
4.8345003
4.832051
4.8247037
4.812458
4.805111
4.802662
4.80756
4.810009
4.805111
4.7977633
4.7977633
4.810009
4.8222547
4.8222547
4.812458
4.7977633
4.7904162
4.7904162
4.7928653
4.795315
4.7928653
4.787967
4.7806196
4.7732725
4.775722
4.787967
4.7977633
4.795315
4.787967
4.7781706
4.7683744
4.7585783
4.7536798
4.7487817
4.7463326
4.7487817
4.7512307
4.7536798
4.7512307
4.7487817
4.7512307
4.7585783
4.7659254
4.7683744
4.7659254
4.7634764
4.7634764
4.761027
4.7536798
4.7438836
4.736536
4.729189
4.72674
4.72674
4.731638
4.736536
4.7389855
4.734087
4.72674
4.72674
4.734087
4.7463326
4.7536798
4.761027
4.761027
4.761027
4.7634764
4.7708235
4.7806196
4.7928653
4.802662
4.80756
4.802662
4.7904162
4.775722
4.756129
4.7242904
4.702249
4.6998
4.7046976
4.702249
4.6973505
4.6900034
4.6924524
4.702249
4.714494
4.719393
4.702249
4.680207
4.680207
4.702249
4.719393
4.7169433
4.709596
4.702249
4.6998
4.6949015
4.6875544
4.6826563
4.6777577
4.680207
4.6826563
4.6826563
4.680207
4.6777577
4.680207
4.6826563
4.6900034
4.6924524
4.6924524
4.6924524
4.6949015
4.6998
4.7046976
4.709596
4.719393
4.72674
4.729189
4.72674
4.719393
4.7169433
4.7169433
4.7218413
4.7242904
4.7242904
4.7218413
4.719393
4.7218413
4.7389855
4.756129
4.7585783
4.7512307
4.7463326
4.7463326
4.7438836
4.7389855
4.734087
4.729189
4.7218413
4.712045
4.702249
4.7046976
4.7169433
4.729189
4.734087
4.731638
4.734087
4.7389855
4.7438836
4.7487817
4.7512307
4.7512307
4.7536798
4.7512307
4.7487817
4.7512307
4.7536798
4.7585783
4.7585783
4.7634764
4.7634764
4.761027
4.756129
4.756129
4.7585783
4.7585783
4.756129
4.7487817
4.7389855
4.729189
4.7218413
4.719393
4.7218413
4.7218413
4.719393
4.714494
4.712045
4.709596
4.707147
4.712045
4.7218413
4.7218413
4.707147
4.685105
4.6679616
4.658165
4.658165
4.6679616
4.685105
4.6998
4.707147
4.709596
4.7046976
4.6973505
4.714494
4.802662
4.959404
5.089206
5.10635
5.030428
4.9251165
4.8271527
4.7487817
4.6900034
4.6459193
4.633674
4.702249
4.858991
5.0426736
5.1602297
5.162679
5.0524697
4.881033
4.6875544
4.4965243
4.3397827
4.261411
4.305495
4.4524407
4.653267
4.8442965
4.99614
5.0965533
5.1504335
5.1430864
5.064715
4.927566
4.7585783
4.5993867
4.4916267
4.457339
4.486728
4.557752
4.655716
4.7585783
4.836949
4.8736854
4.871237
4.851644
4.836949
4.8222547
4.80756
4.7904162
4.7708235
4.7536798
4.7634764
4.802662
4.8418474
4.8565416
4.8540926
4.8393984
4.817356
4.787967
4.736536
4.653267
4.5675488
4.5308123
4.58959
4.719393
4.8761344
4.99614
5.057368
5.0671644
5.040224
4.9765477
4.881033
4.7781706
4.6949015
4.653267
4.6459193
4.665512
4.7046976
4.7536798
4.80756
4.8565416
4.878584
4.8761344
4.8663383
4.863889
4.836949
4.7512307
4.650818
4.6140814
4.6728597
4.775722
4.810009
4.761027
4.6924524
4.6679616
4.707147
4.787967
4.8565416
4.878584
4.8565416
4.812458
4.761027
4.702249
4.6483684
4.6067343
4.582243
4.574896
4.5944886
4.633674
4.665512
4.6704106
4.655716
4.6459193
4.653267
4.6630635
4.6630635
4.6704106
4.6949015
4.7389855
4.7806196
4.8002124
4.805111
4.802662
4.7781706
4.6973505
4.5944886
4.5406084
4.5650992
4.633674
4.6924524
4.702249
4.6704106
4.633674
4.609183
4.5993867
4.5920396
4.577345
4.557752
4.533261
4.5112195
4.4965243
4.503872
4.5185666
4.5283628
4.5381594
4.560201
4.579794
4.582243
4.5650992
4.550405
4.5381594
4.5259137
4.501423
4.4597883
4.4157047
4.3863153
4.381417
4.3912134
4.413255
4.425501
4.408357
4.3716207
4.354477
4.356926
4.354477
4.3397827
4.327537
4.3324356
4.3520284
4.3691716
4.3642735
4.3397827
4.3128424
4.2956986
4.2932496
4.2908006
4.278555
4.258962
4.254064
4.261411
4.273657
4.2908006
4.3152914
4.349579
4.3716207
4.3593755
4.327537
4.2956986
4.2761064
4.2663097
4.261411
4.254064
4.246717
4.2491655
4.268759
4.2981477
4.32019
4.3250875
4.3079443
4.2834535
4.2565136
4.2344713
4.2124295
4.18304
4.1463037
4.119364
4.1169147
4.1316094
4.1561003
4.185489
4.2099805
4.224675
4.224675
4.2148786
4.205082
4.1879387
4.1658964
4.1340585
4.094873
4.07528
4.077729
4.0826273
4.0875254
4.0924234
4.0924234
4.0850763
4.0703816
4.0556874
4.0385437
4.018951
3.999358
3.9871123
3.9797652
3.9748666
3.977316
3.9797652
3.9748666
3.9577231
3.9479268
3.9454775
3.9381304
3.9136395
3.8744538
3.8181248
3.7544482
3.703017
3.6858735
3.7152627
3.771592
3.8205738
3.8401666
3.8181248
3.778939
3.7519991
3.7471006
3.7373044
3.7054663
3.6760771
3.6687295
3.6736279
3.6711788
3.6638315
3.651586
3.644239
3.6417897
3.6466877
3.6466877
3.6393406
3.622197
3.6050532
3.5952568
3.5928075
3.5854604
3.5707657
3.5536222
3.5413766
3.526682
3.5070894
3.4850473
3.472802
3.470353
3.475251
3.4801493
3.4801493
3.472802
3.4605565
3.4385147
3.4140236
3.3846345
3.3552454
3.3332033
3.3160598
3.296467
3.2768743
3.2523832
3.2278924
3.2082996
3.1911557
3.1691139
3.144623
3.1274793
3.1152337
3.1054373
3.0956411
3.0858448
3.0760484
3.07115
3.066252
3.0540063
3.0368629
3.0172698
2.995228
2.9780843
2.968288
2.9633899
2.9511445
2.9364498
2.9242043
2.916857
2.9070606
2.889917
2.862977
2.8335876
2.8115458
2.7968514
2.7846057
2.7723603
2.7576656
2.7454205
2.7356238
2.7258275
2.7062347
2.6792948
2.6450074
2.608271
2.5739834
2.5421453
2.512756
2.4784687
2.4417324
2.412343
2.3927503
2.382954
2.3780556
2.3682592
2.3462174
2.3266246
2.3143792
2.3119302
2.3119302
2.3045828
2.2898884
2.2629483
2.2286608
2.1919246
2.1600862
2.1380444
2.128248
2.125799
2.1135533
2.0866134
2.049877
2.0131402
1.9886494
1.976404
1.9617094
1.9396676
1.9151765
1.8931346
1.8759911
1.8588474
1.8343563
1.8074163
1.7780272
1.7461889
1.7070034
1.6751652
1.6506741
1.6261832
1.6016922
1.5869976
1.5698539
1.5404648
1.4988301
1.4596446
1.4278063
1.4106627
1.3984171
1.3788244
1.346986
1.3029023
1.2588186
1.2147349
1.1755494
1.1461601
1.1290165
1.1216692
1.1167711
1.0996274
1.0751363
1.0506454
1.0261544
0.9943162
0.96492696
0.94288516
0.913496
0.8743104
0.83512485
0.80818474
0.7959393
0.77634656
0.74940646
0.7151191
0.68573
0.6587899
0.62940073
0.58531696
0.53143686
0.4922513
0.4971495
0.53143686
0.54123324
0.4922513
0.39428744
0.29632357
0.23999435
0.22285067
0.21550336
0.19346151
0.16162324
0.12978499
0.10529402
0.08325215
0.061210275
0.029372014
-0.007364437
-0.044100896
-0.08083734
-0.12247199
-0.17145392
-0.23023224
-0.28901055
-0.33554342
-0.3600344
-0.3600344
-0.34044158
-0.3281961
-0.3379925
-0.36738163
-0.4041181
-0.4310582
-0.45799825
-0.49473473
-0.53881836
-0.5706568
-0.5902494
-0.6049441
-0.6318841
-0.66617143
-0.69311154
-0.7029079
-0.7053571
-0.7273989
-0.77882993
-0.8376082
-0.8841411
-0.92087746
-0.9649613
-1.011494
-1.0506796
-1.0825179
-1.111907
-1.1486435
-1.1976254
-1.2466074
-1.2906911
-1.3298767
-1.3666131
-1.4106969
-1.4572297
-1.4988643
-1.5331516
-1.5576427
-1.5747863
-1.5845828
-1.59193
-1.6090736
-1.6360137
-1.6751993
-1.721732
-1.7756122
-1.8294924
-1.8809235
-1.9127618
-1.9397017
-1.9690908
-1.9984802
-2.018073
-2.0303185
-2.0474622
-2.069504
-2.0964441
-2.1380787
-2.194408
-2.2409408
-2.2531862
-2.2531862
-2.275228
-2.3266592
-2.3829885
-2.427072
-2.449114
-2.4564612
-2.4687068
-2.4907486
-2.525036
-2.5666707
-2.6107543
-2.6450417
-2.6744308
-2.698922
-2.723413
-2.7479038
-2.7699456
-2.7968857
-2.828724
-2.8777058
-2.9487298
-3.0368972
-3.132412
-3.208334
-3.2573159
-3.2769089
-3.2671123
-3.2475195
-3.2548668
-3.3038487
-3.3748727
-3.4556928
-3.5291657
-3.590393
-3.6418242
-3.6712134
-3.6638658
-3.6320279
-3.5805967
-3.5267167
-3.4826329
-3.4703875
-3.4973273
-3.563453
-3.6467223
-3.7324407
-3.8034647
-3.8573446
-3.889183
-3.908776
-3.9381645
-3.9822485
-4.0312304
-4.075314
-4.1071525
-4.1389904
-4.170829
-4.200218
-4.2222595
-4.234505
-4.246751
-4.2589965
-4.2736907
-4.2834873
-4.2908344
-4.305529
-4.3324695
-4.3618584
-4.381451
-4.388798
-4.388798
-4.401044
-4.427984
-4.472068
-4.528397
-4.5896244
-4.6435046
-4.687588
-4.7243247
-4.756163
-4.783103
-4.810043
-4.836983
-4.866372
-4.8957615
-4.930049
-4.9667854
-5.0010724
-5.030462
-5.0549526
-5.079444
-5.103935
-5.1333237
-5.165162
-5.192102
-5.216593
-5.241084
-5.265575
-5.292515
-5.3194556
-5.348844
-5.385581
-5.419868
-5.4492574
-5.473748
-5.49579
-5.5227304
-5.5570173
-5.591305
-5.625592
-5.6549816
-5.6819215
-5.706413
-5.7333527
-5.762742
-5.789682
-5.816622
-5.8411126
-5.8631544
-5.8851967
-5.9121366
-5.941526
-5.968466
-5.9929566
-6.0149984
-6.0370407
-6.0615315
-6.100717
-6.149699
-6.196232
-6.2207227
-6.2231717
-6.2207227
-6.2329683
-6.259908
-6.2892976
-6.3088903
-6.321136
-6.3382797
-6.370118
-6.411752
-6.47298
-6.5513506
-6.610129
-6.602782
-6.512165
-6.406854
-6.3652196
-6.416651
-6.504818
-6.558698
-6.561147
-6.548902
-6.578291
-6.6713567
-6.7889132
-6.85259
-6.8329973
-6.7913623
-6.7791166
-6.803608
-6.8329973
-6.85259
-6.8721824
-6.8991227
-6.93341
-6.962799
-6.9848413
-7.011781
-7.055865
-7.12199
-7.2101574
-7.273834
-7.2836304
-7.2517924
-7.215056
-7.1905646
-7.1758704
-7.170972
-7.183218
-7.217505
-7.2640386
-7.303223
-7.3252654
-7.3399606
-7.357104
-7.376697
-7.4011874
-7.428128
-7.455067
-7.4820075
-7.5016003
-7.521193
-7.5432353
-7.560379
-7.572624
-7.572624
-7.560379
-7.550582
-7.5530314
-7.5750732
-7.592217
-7.597115
-7.594666
-7.592217
-7.594666
-7.6020136
-7.614259
-7.6289535
-7.6436477
-7.655894
-7.670588
-7.690181
-7.7195697
-7.7514086
-7.780797
-7.807738
-7.8322287
-7.851821
-7.864067
-7.8763123
-7.88366
-7.886109
-7.888558
-7.888558
-7.8983545
-7.927743
-7.9693775
-8.013462
-8.0428505
-8.055097
-8.062444
-8.07224
-8.089384
-8.108976
-8.131019
-8.150611
-8.160407
-8.162856
-8.160407
-8.162856
-8.165306
-8.162856
-8.165306
-8.177551
-8.1946945
-8.214288
-8.228983
-8.243677
-8.263269
-8.280414
-8.295108
-8.312251
-8.329395
-8.3440895
-8.348988
-8.3440895
-8.334293
-8.329395
-8.329395
-8.341641
-8.356336
-8.373479
-8.39797
-8.427359
-8.449401
-8.454299
-8.45185
-8.454299
-8.461646
-8.47634
-8.498383
-8.522874
-8.540017
-8.544916
-8.542466
-8.547365
-8.552262
-8.554711
-8.552262
-8.544916
-8.522874
-8.50818
-8.544916
-8.633083
-8.7237
-8.77758
-8.797173
-8.792274
-8.762885
-8.709005
-8.660024
-8.630633
-8.611041
-8.596347
-8.601245
-8.620838
-8.637981
-8.6428795
-8.647778
-8.682065
-8.731047
-8.731047
-8.669819
-8.591448
-8.540017
-8.515526
-8.50573
-8.498383
-8.498383
-8.522874
-8.562059
-8.606143
-8.652676
-8.691861
-8.7188015
-8.733496
-8.745741
-8.753089
-8.75064
-8.738395
-8.728598
-8.731047
-8.740843
-8.753089
-8.762885
-8.767783
-8.784927
-8.819214
-8.838807
-8.814317
-8.760436
-8.713903
-8.689412
-8.669819
-8.655125
-8.650227
-8.662473
-8.689412
-8.726149
-8.770232
-8.811868
-8.829011
-8.814317
-8.780028
-8.75064
-8.731047
-8.716352
-8.706555
-8.704106
-8.704106
-8.709005
-8.7237
-8.745741
-8.760436
-8.765334
-8.757987
-8.748191
-8.738395
-8.726149
-8.711454
-8.699209
-8.691861
-8.69431
-8.704106
-8.721251
-8.743292
-8.757987
-8.757987
-8.75064
-8.743292
-8.743292
-8.748191
-8.75064
-8.748191
-8.743292
-8.740843
-8.748191
-8.757987
-8.767783
-8.772682
-8.765334
-8.753089
-8.738395
-8.728598
-8.7237
-8.721251
-8.716352
-8.711454
-8.709005
-8.709005
-8.713903
-8.711454
-8.701658
-8.684514
-8.66737
-8.657574
-8.655125
-8.652676
-8.647778
-8.64043
-8.633083
-8.630633
-8.633083
-8.637981
-8.6428795
-8.6428795
-8.637981
-8.628184
-8.618388
-8.61349
-8.608592
-8.591448
-8.566957
-8.544916
-8.537568
-8.540017
-8.544916
-8.547365
-8.552262
-8.549814
-8.540017
-8.527772
-8.513078
-8.4934845
-8.473892
-8.454299
-8.442053
-8.442053
-8.449401
-8.456749
-8.464095
-8.466544
-8.459197
-8.442053
-8.422461
-8.410215
-8.400418
-8.395521
-8.395521
-8.39797
-8.402867
-8.410215
-8.412664
-8.402867
-8.385724
-8.363682
-8.346539
-8.326945
-8.307353
-8.292659
-8.280414
-8.277965
-8.275515
-8.270617
-8.258371
-8.241228
-8.231431
-8.221635
-8.211838
-8.199593
-8.189797
-8.184898
-8.18
-8.175101
-8.167755
-8.160407
-8.150611
-8.143264
-8.140815
-8.140815
-8.143264
-8.140815
-8.131019
-8.116323
-8.101629
-8.096731
-8.094282
-8.089384
-8.077139
-8.062444
-8.050199
-8.0428505
-8.040402
-8.035503
-8.023257
-8.003665
-7.9840717
-7.9669285
-7.9571323
-7.9473352
-7.942438
-7.93509
-7.930192
-7.922845
-7.917947
-7.925295
-7.925295
-7.9105997
-7.888558
-7.8763123
-7.866516
-7.8591685
-7.8469234
-7.834677
-7.824881
-7.819983
-7.812636
-7.8003902
-7.7856956
-7.775899
-7.7710013
-7.766103
-7.7612042
-7.7514086
-7.736714
-7.724468
-7.714672
-7.702426
-7.6877317
-7.670588
-7.655894
-7.641199
-7.6289535
-7.614259
-7.5995646
-7.58487
-7.572624
-7.560379
-7.5432353
-7.530989
-7.516295
-7.5016003
-7.484457
-7.4673133
-7.4501696
-7.433026
-7.4158816
-7.398738
-7.3840437
-7.3717985
-7.357104
-7.344858
-7.332613
-7.320368
-7.31302
-7.3081217
-7.2958765
-7.278733
-7.25914
-7.2395473
-7.224853
-7.2101574
-7.197912
-7.185667
-7.1734214
-7.1587267
-7.146481
-7.139134
-7.129338
-7.112194
-7.090152
-7.0681105
-7.053416
-7.0411706
-7.031374
-7.0240264
-7.009332
-6.989739
-6.970146
-6.955452
-6.9481044
-6.9407573
-6.9309607
-6.9187155
-6.9015718
-6.884428
-6.8697333
-6.8623857
-6.85259
-6.837895
-6.815853
-6.7938113
-6.776668
-6.761973
-6.7472787
-6.7301345
-6.712991
-6.6982965
-6.686051
-6.6689076
-6.649315
-6.6272726
-6.60768
-6.590536
-6.575842
-6.5635962
-6.5513506
-6.5366564
-6.5195127
-6.502369
-6.485225
-6.47298
-6.4582853
-6.438692
-6.421549
-6.404405
-6.3872614
-6.3725667
-6.355423
-6.3382797
-6.3235846
-6.3064413
-6.2892976
-6.2672553
-6.252561
-6.2378664
-6.225621
-6.2084775
-6.1913333
-6.179088
-6.1668425
-6.1521482
-6.135004
-6.117861
-6.103166
-6.09337
-6.0811243
-6.06643
-6.049286
-6.029693
-6.010101
-5.9929566
-5.9782624
-5.966017
-5.951322
-5.934179
-5.914586
-5.899891
-5.8876452
-5.872951
-5.850909
-5.8264184
-5.8092747
-5.792131
-5.7798853
-5.772538
-5.7602925
-5.743149
-5.723556
-5.7039633
-5.68682
-5.667227
-5.6500835
-5.630491
-5.6133466
-5.596203
-5.5839577
-5.566814
-5.54967
-5.5325265
-5.515383
-5.4982395
-5.4835443
-5.46885
-5.4541554
-5.4394608
-5.4223175
-5.4051733
-5.390479
-5.3782334
-5.3659883
-5.348844
-5.3268027
-5.309659
-5.292515
-5.2802696
-5.265575
-5.2508807
-5.2361856
-5.2214913
-5.2067966
-5.189653
-5.17006
-5.1504674
-5.1284256
-5.108833
-5.094138
-5.081893
-5.0671983
-5.0500546
-5.0353603
-5.020665
-5.003522
-4.9814796
-4.9594383
-4.937396
-4.9178033
-4.8982105
-4.878618
-4.8639235
-4.851678
-4.8418813
-4.8296356
-4.8149414
-4.7977977
-4.778205
-4.756163
-4.734121
-4.70963
-4.6924863
-4.680241
-4.6655464
-4.6508517
-4.6361575
-4.623912
-4.606768
-4.584726
-4.565133
-4.54799
-4.535744
-4.5186005
-4.4990077
-4.479415
-4.462271
-4.447577
-4.4353313
-4.4230857
-4.4108405
-4.396146
-4.379002
-4.354511
-4.3324695
-4.312876
-4.2981815
-4.2834873
-4.2638946
-4.244302
-4.227158
-4.2124634
-4.1977687
-4.1806254
-4.161032
-4.1414394
-4.1193976
-4.102254
-4.082661
-4.0655174
-4.0459247
-4.0287814
-4.0116377
-3.9920452
-3.9675539
-3.945512
-3.9234703
-3.9063265
-3.8940809
-3.8793867
-3.8646917
-3.8475482
-3.8304048
-3.8157098
-3.8034647
-3.791219
-3.7716262
-3.7520335
-3.7275426
-3.7006025
-3.6761115
-3.6540694
-3.6344771
-3.617333
-3.5952914
-3.5683515
-3.5438602
-3.5242674
-3.509573
-3.4924293
-3.4728365
-3.4556928
-3.4361
-3.4140582
-3.3944654
-3.3773215
-3.360178
-3.3430343
-3.3258905
-3.308747
-3.2940524
-3.2769089
-3.2548668
-3.237723
-3.2181304
-3.1960886
-3.1691484
-3.1446576
-3.129963
-3.1177173
-3.1030228
-3.08343
-3.0613883
-3.0442445
-3.0319989
-3.0124063
-2.9903643
-2.980568
-2.9732208
-2.956077
-2.926688
-2.8948495
-2.8728077
-2.858113
-2.8409696
-2.828724
-2.8213768
-2.8140295
-2.799335
-2.779742
-2.7601492
-2.7430058
-2.723413
-2.70382
-2.6866763
-2.6719818
-2.6499398
-2.623
-2.5985088
-2.578916
-2.5617726
-2.547078
-2.5323832
-2.5201378
-2.498096
-2.4662576
-2.4368684
-2.4148266
-2.402581
-2.3952339
-2.3854375
-2.3707428
-2.346252
-2.3168628
-2.2850244
-2.2580845
-2.2409408
-2.2409408
-2.2409408
-2.2311444
-2.2140007
-2.194408
-2.1748152
-2.1527731
-2.123384
-2.0964441
-2.0744023
-2.0548093
-2.0327675
-2.0033784
-1.9715401
-1.9446
-1.9299053
-1.9299053
-1.9225582
-1.8931688
-1.8490851
-1.8172469
-1.797654
-1.7829595
-1.7633669
-1.7364267
-1.7070376
-1.6825466
-1.6629539
-1.6458101
-1.6237682
-1.6041754
-1.5845828
-1.5649899
-1.5453972
-1.5258044
-1.5062116
-1.4915171
-1.4792715
-1.467026
-1.4523315
-1.440086
-1.4253914
-1.4131459
-1.3984513
-1.3813077
-1.364164
-1.3445712
-1.3274275
-1.3102839
-1.2906911
-1.2735474
-1.2613019
-1.2515055
-1.2319129
-1.2025236
-1.1706854
-1.1437453
-1.1217034
-1.1021107
-1.0800688
-1.060476
-1.0433323
-1.0310869
-1.0212905
-1.0139432
-1.009045
-0.9992486
-0.98455393
-0.9674103
-0.95271575
-0.9453685
-0.94047034
-0.935572
-0.93067384
-0.92577565
-0.92087746
-0.91597927
-0.91353023
-0.9061829
-0.89393747
-0.8792429
-0.8645483
-0.85965014
-0.8694465
-0.89148843
-0.91353023
-0.92577565
-0.93067384
-0.9233266
-0.89393747
-0.84005725
-0.756788
-0.653926
-0.5510639
-0.46044734
-0.39187264
-0.350238
-0.33554342
-0.34044158
-0.36248344
-0.39432177
-0.4286091
-0.46289644
-0.48983648
-0.5069802
-0.5069802
-0.49228558
-0.4751419
-0.46044734
-0.44330367
-0.4286091
-0.41881272
-0.41636363
-0.41391447
-0.4041181
-0.38697445
-0.37227985
-0.35758528
-0.33554342
-0.29390875
-0.23757952
-0.1836994
-0.14696294
-0.12981926
-0.12492108
-0.13471746
-0.15431026
-0.18859759
-0.23268133
-0.26696867
-0.27676508
-0.2645196
-0.23757952
-0.20084307
-0.16165754
-0.11512469
-0.06859186
-0.0343045
-0.017160825
-0.0122626275
-0.019609913
-0.031855404
-0.041651785
-0.05144818
-0.05634637
-0.05634637
-0.041651785
-0.019609913
0.01222834
0.046515696
0.07835396
0.107743114
0.13223408
0.15427595
0.16897053
0.17141962
0.17386873
0.17876692
0.19346151
0.21060517
0.22774886
0.24979073
0.27673078
0.30367088
0.33061093
0.35755098
0.37224558
0.37469468
0.36489826
0.3477546
0.33306003
0.32326365
0.32326365
0.33550912
0.3526528
0.36734736
0.37959284
0.39673653
0.4187784
0.44326937
0.46286216
0.48000583
0.4971495
0.5191914
0.53878415
0.5485805
0.5559278
0.56572425
0.58531696
0.61960435
0.6440953
0.6514425
0.6514425
0.66368806
0.68573
0.7028736
0.7126701
0.7200173
0.73226273
0.7469574
0.7665502
0.78124475
0.79838836
0.81798124
0.84002304
0.86696315
0.88900506
0.9085977
0.92084324
0.9306396
0.9355378
0.9306396
0.92574143
0.92084324
0.92084324
0.92574143
0.94288516
0.9771725
1.0212562
1.0653399
1.1045256
1.1388129
1.165753
1.1804476
1.1828966
1.1804476
1.1804476
1.1902438
1.2024894
1.2147349
1.2269803
1.2465732
1.2661659
1.2882078
1.3078005
1.3224952
1.3396388
1.3592316
1.3763753
1.3910699
1.4008662
1.4131117
1.4376028
1.4620937
1.4816864
1.496381
1.5110756
1.5282193
1.5502611
1.5747521
1.5992432
1.623734
1.6408777
1.6555723
1.6678178
1.6849614
1.7021052
1.7216979
1.7388417
1.7510871
1.7584343
1.7682308
1.7853744
1.8049673
1.8221109
1.8294581
1.8343563
1.8441527
1.8563982
1.8686438
1.8857874
1.9078293
1.9323201
1.9543622
1.9739549
1.9862003
2.000895
2.0131402
2.027835
2.0400805
2.0474277
2.0547752
2.0743678
2.0964098
2.1160026
2.1306968
2.1404932
2.1502898
2.1649842
2.17723
2.1870263
2.1968226
2.209068
2.2213135
2.2384572
2.2629483
2.287439
2.3119302
2.3266246
2.336421
2.3413193
2.3511157
2.3584628
2.3682592
2.3780556
2.3878522
2.4000976
2.409894
2.4172413
2.4221394
2.4294868
2.4441812
2.4564269
2.4686723
2.4760196
2.483367
2.4931633
2.5054088
2.5176544
2.5323489
2.5445943
2.5568397
2.5690854
2.5788817
2.5911272
2.6033728
2.6131692
2.6205163
2.6327617
2.642558
2.6548038
2.6621509
2.6743965
2.6915402
2.711133
2.7282765
2.7429712
2.7576656
2.769911
2.7821567
2.8041985
2.8360367
2.8531806
2.8482823
2.840935
2.845833
2.8605278
2.8776715
2.889917
2.9021623
2.916857
2.9340007
2.9511445
2.9633899
2.9731863
2.9829826
2.995228
3.0074735
3.0123718
3.014821
3.0197191
3.0295155
3.041761
3.0589046
3.073599
3.0882938
3.1005394
3.1103356
3.120132
3.1250303
3.1299284
3.1348267
3.1348267
3.144623
3.1593175
3.1764612
3.1911557
3.2082996
3.222994
3.2352395
3.2401378
3.2352395
3.222994
3.2082996
3.2009523
3.2034013
3.218096
3.2376888
3.264629
3.298916
3.3307545
3.3527963
3.3650417
3.374838
3.3797364
3.3821855
3.3772871
3.3674908
3.3576944
3.3527963
3.3552454
3.3601437
3.3625927
3.372389
3.3919818
3.4115746
3.416473
3.4140236
3.4066765
3.39688
3.3919818
3.3895326
3.3944309
3.399329
3.4066765
3.42382
3.445862
3.4630055
3.4777002
3.4874966
3.499742
3.5070894
3.5095384
3.5119877
3.5168858
3.524233
3.5315802
3.5413766
3.551173
3.5609694
3.5658677
3.5658677
3.568317
3.575664
3.5830114
3.5854604
3.5879097
3.5903587
3.5928075
3.5977058
3.6050532
3.6075022
3.6050532
3.6050532
3.6075022
3.6124005
3.6172986
3.622197
3.627095
3.6319933
3.6344423
3.6368914
3.6344423
3.6344423
3.6319933
3.6295443
3.6319933
3.6393406
3.644239
3.649137
3.6466877
3.6417897
3.6393406
3.6417897
3.644239
3.6417897
3.6393406
3.6393406
3.6393406
3.6368914
3.6344423
3.6319933
3.6344423
3.6344423
3.6368914
3.6417897
3.644239
3.6466877
3.649137
3.649137
3.649137
3.6466877
3.6417897
3.6368914
3.6393406
3.6417897
3.6417897
3.6393406
3.6417897
3.649137
3.6564841
3.6589334
3.6589334
3.6564841
3.6564841
3.6613824
3.6662807
3.6662807
3.6589334
3.6540353
3.6540353
3.651586
3.6540353
3.6540353
3.6589334
3.6589334
3.6564841
3.6564841
3.6589334
3.6638315
3.6662807
3.6638315
3.6613824
3.6564841
3.6564841
3.6589334
3.6589334
3.6564841
3.6564841
3.6589334
3.6589334
3.6613824
3.6638315
3.6638315
3.6638315
3.6613824
3.6613824
3.6638315
3.6687295
3.6711788
3.6711788
3.6687295
3.6687295
3.6736279
3.6809752
3.6809752
3.678526
3.6809752
3.6858735
3.6932206
3.698119
3.698119
3.69567
3.69567
3.69567
3.700568
3.703017
3.703017
3.698119
3.6883225
3.6809752
3.6687295
3.6662807
3.6711788
3.6809752
3.6858735
3.6858735
3.6834242
3.6858735
3.6907716
3.6932206
3.6932206
3.69567
3.698119
3.700568
3.703017
3.7103643
3.7128134
3.7103643
3.703017
3.698119
3.69567
3.69567
3.6932206
3.69567
3.69567
3.6932206
3.6883225
3.6858735
3.6834242
3.6858735
3.6858735
3.6834242
3.678526
3.6736279
3.6711788
3.6662807
3.6613824
3.6589334
3.6589334
3.6589334
3.6589334
3.6540353
3.649137
3.6466877
3.6393406
3.627095
3.6172986
3.6099515
3.6075022
3.602604
3.5977058
3.5903587
3.5830114
3.575664
3.568317
3.5634186
3.5560713
3.551173
3.546275
3.5389276
3.5315802
3.524233
3.5168858
3.5070894
3.4948437
3.4777002
3.4630055
3.4532092
3.4434128
3.4336164
3.42382
3.4140236
3.4042273
3.39688
3.3870835
3.3797364
3.3674908
3.3576944
3.347898
3.3356526
3.320958
3.3062634
3.2915688
3.2793233
3.269527
3.2621796
3.2523832
3.242587
3.2327907
3.2254431
3.2156467
3.2009523
3.1862576
3.1740122
3.1617668
3.1519704
3.142174
3.1299284
3.1152337
3.1029885
3.0882938
3.073599
3.0613537
3.0564556
3.0515573
3.04421
3.0368629
3.0319645
3.0270665
3.0197191
3.0099227
3.0025754
2.992779
2.9854317
2.9780843
2.9731863
2.9707372
2.968288
2.9584918
2.9486954
2.9462461
2.943797
2.9364498
2.9291027
2.921755
2.916857
2.9119587
2.9070606
2.8948152
2.8825698
2.8752224
2.8752224
2.8776715
2.8776715
2.8801205
2.8825698
2.8825698
2.8776715
2.8727734
2.8703241
2.867875
2.8605278
2.8482823
2.838486
2.8360367
2.8360367
2.8335876
2.8311386
2.8311386
2.8335876
2.838486
2.8507314
2.867875
2.8801205
2.8752224
2.8482823
2.8188932
2.7993004
2.7993004
2.813995
2.8360367
2.8531806
2.862977
2.8605278
2.8482823
2.8286896
2.8066478
2.791953
2.7772586
2.765013
2.7503185
2.7356238
2.7258275
2.71848
2.711133
2.711133
2.7258275
2.7527676
2.7797074
2.7993004
2.8066478
2.8090968
2.8115458
2.8164442
2.8188932
2.8115458
2.7968514
2.7821567
2.7723603
2.7674623
2.7723603
2.7821567
2.7968514
2.8041985
2.8017495
2.789504
2.7748094
2.765013
2.762564
2.765013
2.7674623
2.769911
2.7723603
2.7723603
2.7772586
2.7846057
2.791953
2.7968514
2.7993004
2.7993004
2.7968514
2.789504
2.7846057
2.7772586
2.7723603
2.765013
2.7576656
2.7552166
2.7527676
2.7527676
2.7478693
2.7405221
2.7356238
2.7307258
2.7233784
2.711133
2.7013366
2.6915402
2.686642
2.6792948
2.6743965
2.6694984
2.6670492
2.6646001
2.6597018
2.6572528
2.6523545
2.6450074
2.635211
2.6254146
2.6205163
2.6131692
2.6058216
2.5935764
2.5788817
2.566636
2.559289
2.5543907
2.5470433
2.5396962
2.5323489
2.5274508
2.5201032
2.5103068
2.5054088
2.5029597
2.4980614
2.490714
2.4760196
2.4613252
2.4539776
2.4539776
2.4539776
2.4515288
2.4417324
2.4294868
2.4196904
2.407445
2.3976486
2.3854032
2.3780556
2.3731575
2.3658104
2.360912
2.3560138
2.3535647
2.3462174
2.333972
2.3217266
2.3217266
2.329074
2.329074
2.3217266
2.3094811
2.3021336
2.2996848
2.2947865
2.287439
2.2800918
2.2727444
2.2653973
2.2629483
2.260499
2.25805
2.255601
2.2507026
2.2360082
2.2139664
2.1943734
2.1821282
2.179679
2.184577
2.1919246
2.1919246
2.179679
2.1649842
2.1527388
2.1429424
2.135595
2.128248
2.1233497
2.1209006
2.1209006
2.1209006
2.1184514
2.1160026
2.1135533
2.1160026
2.1184514
2.1184514
2.1135533
2.1062062
2.1013079
2.0939605
2.0866134
2.076817
2.0645714
2.052326
2.0400805
2.0327332
2.0253859
2.0155895
2.0033438
2.000895
2.000895
1.9984457
1.9862003
1.9739549
1.9617094
1.951913
1.9372183
1.924973
1.9151765
1.9078293
1.9004819
1.8882364
1.873542
1.8612964
1.8539492
1.8417037
1.8270091
1.8147635
1.8147635
1.8147635
1.8147635
1.8098655
1.8000691
1.7927217
1.7853744
1.7780272
1.773129
1.773129
1.7706798
1.7608835
1.7535361
1.7535361
1.7584343
1.7584343
1.7486379
1.7339435
1.7241471
1.7167997
1.7094524
1.6947578
1.6800632
1.6653687
1.6555723
1.6555723
1.6531233
1.6457759
1.6335304
1.6261832
1.623734
1.623734
1.621285
1.6163868
1.6163868
1.6188358
1.6163868
1.6016922
1.5820994
1.5674049
1.5625066
1.5600575
1.5527102
1.5331175
1.5086265
1.4939319
1.4914829
1.4890337
1.4841355
1.4743391
1.4694409
1.4694409
1.4694409
1.4645429
1.4547464
1.44495
1.4376028
1.4351536
1.4302554
1.4253572
1.420459
1.4131117
1.4082135
1.4033153
1.393519
1.3788244
1.3641298
1.3494352
1.3371897
1.3224952
1.3102497
1.2955551
1.2808604
1.268615
1.2563696
1.2465732
1.2392259
1.2343277
1.2294295
1.2245313
1.2220821
1.217184
1.2098367
1.2000402
1.192693
1.1853458
1.1779984
1.1731002
1.165753
1.1584057
1.1486093
1.1388129
1.1290165
1.1241182
1.1216692
1.114322
1.1020764
1.0873818
1.0775855
1.0775855
1.0751363
1.0702381
1.0604417
1.0506454
1.0432981
1.0359508
1.0310526
1.0261544
1.0212562
1.0139089
1.0065616
0.99676526
0.9869689
0.9771725
0.96982515
0.96492696
0.96002877
0.95268154
0.9453342
0.940436
0.93308866
0.92819047
0.92084324
0.91104686
0.9061487
0.8988013
0.89390314
0.8865559
0.8816577
0.8767595
0.87186134
0.86696315
0.86696315
0.8694122
0.864514
0.83512485
0.78614295
0.73226273
0.6906282
0.6661372
0.6538917
0.6440953
0.6342989
0.62450254
0.62450254
0.6391971
0.6587899
0.68573
0.70532274
0.72246635
0.73716104
0.75430465
0.7689992
0.7689992
0.75430465
0.72246635
0.68573
0.6489935
0.6122571
0.57552063
0.5510297
0.54368234
0.5510297
0.560826
0.5730715
0.59756243
0.62940073
0.661239
0.688179
0.7077718
0.71756816
0.7151191
0.70532274
0.69552636
0.68573
0.67348444
0.6489935
0.61470616
0.58286786
0.5534787
0.53143686
0.50694585
0.48490402
0.46531123
0.44571847
0.43102387
0.4187784
0.40898204
0.39918563
0.39183834
0.38694015
0.38694015
0.38694015
0.37714377
0.36244917
0.3428564
0.32816184
0.31836545
0.30367088
0.2840781
0.257138
0.23264706
0.20570698
0.17876692
0.15182686
0.12488679
0.102844924
0.08815034
0.07590486
0.06855756
0.058761176
0.046515696
0.034270212
0.022024728
0.01222834
0.0024319515
-0.007364437
-0.019609913
-0.026957214
-0.036753595
-0.046549976
-0.06369366
-0.078388244
-0.093082815
-0.10287921
-0.11267559
-0.12247199
-0.13471746
-0.14941204
-0.16165754
-0.17390302
-0.1861485
-0.20084307
-0.21308857
-0.22043586
-0.22533405
-0.23268133
-0.24002862
-0.249825
-0.2620705
-0.27676508
-0.28656146
-0.29390875
-0.30370513
-0.32084882
-0.3379925
-0.350238
-0.3600344
-0.36738163
-0.37472895
-0.37962714
-0.38452536
-0.39432177
-0.4041181
-0.40901628
-0.41391447
-0.42126182
-0.43350723
-0.44330367
-0.44820186
-0.45310006
-0.46044734
-0.47269282
-0.4824892
-0.49473473
-0.5069802
-0.5192257
-0.52657294
-0.52657294
-0.5290221
-0.53881836
-0.54861486
-0.5608603
-0.5706568
-0.578004
-0.5878004
-0.60249496
-0.6220877
-0.6367823
-0.6441295
-0.6441295
-0.6490278
-0.65637505
-0.6686206
-0.680866
-0.69311154
-0.7078061
-0.729848
-0.756788
-0.7837281
-0.80087185
-0.80577004
-0.8082191
-0.81311727
-0.82781196
-0.8474046
-0.8620992
-0.87189555
-0.8792429
-0.89148843
-0.9110811
-0.93067384
-0.94047034
-0.9429194
-0.9453685
-0.9551649
-0.9674103
-0.97965574
-0.9894521
-0.99679947
-0.9992486
-1.0016977
-1.0139432
-1.0359851
-1.0580269
-1.0702724
-1.0800688
-1.0923142
-1.111907
-1.1266016
-1.136398
-1.1486435
-1.160889
-1.1706854
-1.1780328
-1.190278
-1.2000746
-1.2147691
-1.2319129
-1.2490566
-1.263751
-1.2735474
-1.2759966
-1.2808948
-1.288242
-1.2955893
-1.3029367
-1.3102839
-1.3176312
-1.3225293
-1.3274275
-1.3298767
-1.3347749
-1.339673
-1.3421221
-1.3445712
-1.3445712
-1.3445712
-1.3494694
-1.3568168
-1.3666131
-1.3788587
-1.3886551
-1.3984513
-1.4082477
-1.4180441
-1.4278406
-1.440086
-1.4474334
-1.4572297
-1.4694752
-1.4817207
-1.4939661
-1.5062116
-1.5209062
-1.5356008
-1.5502954
-1.5649899
-1.5796845
-1.59193
-1.6041754
-1.616421
-1.6311156
-1.6482593
-1.6629539
-1.6703011
-1.6776483
-1.6849957
-1.694792
-1.6996902
-1.7094867
-1.721732
-1.7388759
-1.7535704
-1.7658159
-1.7756122
-1.7878577
-1.8050015
-1.8196961
-1.839289
-1.8613307
-1.8809235
-1.8980671
-1.9103128
-1.9225582
-1.9348036
-1.942151
-1.949498
-1.9592944
-1.966642
-1.9788872
-1.9935819
-2.0082767
-2.0156238
-2.020522
-2.0229712
-2.0278695
-2.0352166
-2.042564
-2.0523603
-2.0597076
-2.069504
-2.0817494
-2.0964441
-2.1135879
-2.1356297
-2.1625695
-2.1870606
-2.2042043
-2.2140007
-2.221348
-2.2286952
-2.2360427
-2.2409408
-2.2409408
-2.2409408
-2.2360427
-2.2311444
-2.2286952
-2.2335935
-2.2384915
-2.2409408
-2.2433898
-2.2507372
-2.2605336
-2.267881
-2.275228
-2.2850244
-2.29727
-2.3119648
-2.3217611
-2.3315573
-2.3413537
-2.3535993
-2.3682938
-2.3780904
-2.3878868
-2.3927848
-2.3976831
-2.4050303
-2.4172757
-2.427072
-2.4368684
-2.4466648
-2.4540124
-2.4638088
-2.4760542
-2.4882994
-2.498096
-2.5054433
-2.5127904
-2.5201378
-2.525036
-2.5323832
-2.5397305
-2.549527
-2.5568743
-2.5617726
-2.5666707
-2.576467
-2.5862634
-2.5960598
-2.6083052
-2.623
-2.6352453
-2.6425927
-2.647491
-2.654838
-2.6646345
-2.6744308
-2.6842272
-2.6940236
-2.701371
-2.7111673
-2.7185147
-2.728311
-2.7332094
-2.7381074
-2.7430058
-2.752802
-2.7577002
-2.7577002
-2.7601492
-2.7650476
-2.7723947
-2.782191
-2.7919874
-2.799335
-2.804233
-2.8091314
-2.8140295
-2.8213768
-2.8336222
-2.8434186
-2.8458676
-2.8434186
-2.8434186
-2.8458676
-2.8483167
-2.8605623
-2.8924005
-2.9242387
-2.926688
-2.9070952
-2.8899512
-2.8899512
-2.8972988
-2.902197
-2.904646
-2.9095442
-2.9193406
-2.926688
-2.931586
-2.9364843
-2.9413826
-2.9462807
-2.9487298
-2.951179
-2.951179
-2.9536278
-2.9585261
-2.9658732
-2.9756696
-2.9830172
-2.9879153
-2.9903643
-2.9903643
-2.9928136
-2.9977117
-3.00261
-3.0124063
-3.0222027
-3.0295498
-3.0295498
-3.0246518
-3.0197535
-3.0222027
-3.0319989
-3.0442445
-3.0589392
-3.0662863
-3.0711846
-3.0711846
-3.0760827
-3.080981
-3.08343
-3.08343
-3.080981
-3.080981
-3.085879
-3.0907774
-3.107921
-3.156903
-3.1862922
-3.159352
-3.1103702
-3.0883284
-3.107921
-3.132412
-3.1397593
-3.132412
-3.129963
-3.1348612
-3.1446576
-3.1520047
-3.154454
-3.154454
-3.154454
-3.154454
-3.1520047
-3.1495557
-3.1520047
-3.156903
-3.161801
-3.1666994
-3.1691484
-3.1740465
-3.1813939
-3.1862922
-3.1936393
-3.1985376
-3.1985376
-3.1960886
-3.1887412
-3.183843
-3.1813939
-3.183843
-3.1862922
-3.1862922
-3.1887412
-3.1911905
-3.1960886
-3.2034357
-3.2107832
-3.2181304
-3.2254777
-3.2279267
-3.2230287
-3.2132323
-3.2034357
-3.2009869
-3.2034357
-3.2034357
-3.205885
-3.208334
-3.2132323
-3.2181304
-3.2254777
-3.232825
-3.2401721
-3.2475195
-3.2475195
-3.2426214
-3.2401721
-3.237723
-3.235274
-3.235274
-3.232825
-3.230376
-3.2279267
-3.232825
-3.237723
-3.2475195
-3.2548668
-3.2573159
-3.259765
-3.2573159
-3.2548668
-3.2548668
-3.2548668
-3.2499685
-3.2450705
-3.2401721
-3.237723
-3.237723
-3.2401721
-3.2450705
-3.2524178
-3.2573159
-3.259765
-3.2573159
-3.2524178
-3.2499685
-3.2475195
-3.2499685
-3.2499685
-3.2475195
-3.2401721
-3.237723
-3.2401721
-3.2426214
-3.2475195
-3.2475195
-3.2450705
-3.2426214
-3.2401721
-3.235274
-3.232825
-3.230376
-3.232825
-3.235274
-3.2401721
-3.237723
-3.235274
-3.230376
-3.230376
-3.230376
-3.230376
-3.2279267
-3.2230287
-3.2230287
-3.2254777
-3.2279267
-3.2254777
-3.2181304
-3.2107832
-3.208334
-3.208334
-3.2132323
-3.2156813
-3.2132323
-3.205885
-3.1985376
-3.1960886
-3.1960886
-3.2009869
-3.2009869
-3.1960886
-3.1911905
-3.1911905
-3.1911905
-3.1887412
-3.1862922
-3.183843
-3.1813939
-3.1764958
-3.1715975
-3.1715975
-3.1715975
-3.1691484
-3.1642504
-3.159352
-3.156903
-3.1520047
-3.1471066
-3.1446576
-3.1397593
-3.1348612
-3.1275136
-3.1177173
-3.1128192
-3.1103702
-3.1103702
-3.107921
-3.1005738
-3.0907774
-3.08343
-3.0760827
-3.0736337
-3.0711846
-3.0711846
-3.0711846
-3.0760827
-3.078532
-3.078532
-3.0736337
-3.0638373
-3.054041
-3.0466936
-3.0393465
-3.0344481
-3.0295498
-3.0295498
-3.0319989
-3.0319989
-3.0319989
-3.0295498
-3.027101
-3.0246518
-3.0173047
-3.0124063
-3.007508
-3.007508
-3.00261
-3.0001607
-2.9928136
-2.9854662
-2.978119
-2.9707716
-2.9658732
-2.9609752
-2.9585261
-2.9536278
-2.9462807
-2.9438314
-2.951179
-2.956077
-2.9438314
-2.9144423
-2.880155
-2.8483167
-2.8262749
-2.8262749
-2.8605623
-2.8948495
-2.8924005
-2.853215
-2.8091314
-2.7846403
-2.774844
-2.7723947
-2.7895386
-2.8336222
-2.8875024
-2.9193406
-2.9119933
-2.8997476
-2.8899512
-2.8654606
-2.8140295
-2.7479038
-2.6940236
-2.6793292
-2.6940236
-2.7111673
-2.723413
-2.728311
-2.728311
-2.7356584
-2.7625983
-2.8017838
-2.8336222
-2.8458676
-2.8311732
-2.799335
-2.7625983
-2.728311
-2.698922
-2.6719818
-2.647491
-2.6376946
-2.6450417
-2.6597364
-2.6719818
-2.6768801
-2.6793292
-2.6842272
-2.6842272
-2.6768801
-2.6621854
-2.6327963
-2.5985088
-2.5666707
-2.5421796
-2.5323832
-2.5348325
-2.5421796
-2.5519762
-2.5666707
-2.578916
-2.5887125
-2.5911617
-2.5862634
-2.574018
-2.5568743
-2.5323832
-2.5054433
-2.478503
-2.4613595
-2.449114
-2.4442158
-2.4393177
-2.4393177
-2.4442158
-2.4515631
-2.4613595
-2.4613595
-2.4589105
-2.4540124
-2.4442158
-2.424623
-2.4050303
-2.3854375
-2.3682938
-2.3535993
-2.346252
-2.3413537
-2.3364553
-2.3315573
-2.3291082
-2.3291082
-2.3266592
-2.3242102
-2.3217611
-2.3144135
-2.3046172
-2.2948208
-2.2801263
-2.2629826
-2.2482882
-2.2311444
-2.221348
-2.2188988
-2.2188988
-2.2164497
-2.2115517
-2.2066534
-2.2017553
-2.194408
-2.1821625
-2.1723661
-2.1674678
-2.1650188
-2.1576715
-2.1429768
-2.1282823
-2.1135879
-2.1037915
-2.0988932
-2.093995
-2.0866475
-2.0768511
-2.069504
-2.0621567
-2.0548093
-2.0474622
-2.042564
-2.0376658
-2.0254202
-2.0107257
-1.9984802
-1.9886838
-1.9813365
-1.9739891
-1.9690908
-1.9592944
-1.9519473
-1.947049
-1.9446
-1.942151
-1.9348036
-1.9225582
-1.9054145
-1.8931688
-1.8809235
-1.873576
-1.8662289
-1.8637797
-1.8588815
-1.8515342
-1.8441869
-1.839289
-1.8368397
-1.8294924
-1.8172469
-1.8050015
-1.7952051
-1.7878577
-1.7805104
-1.770714
-1.7633669
-1.7584686
-1.7511213
-1.7462231
-1.7413249
-1.7315285
-1.7241813
-1.7168338
-1.7045884
-1.692343
-1.6849957
-1.6800975
-1.6751993
-1.6629539
-1.6531575
-1.6458101
-1.6384629
-1.6311156
-1.6213192
-1.6115228
-1.6066246
-1.5992773
-1.589481
-1.5796845
-1.5723373
-1.5649899
-1.5527445
-1.542948
-1.5356008
-1.5258044
-1.516008
-1.5062116
-1.4939661
-1.4841697
-1.4743733
-1.467026
-1.4572297
-1.4474334
-1.4425352
-1.437637
-1.4302896
-1.4229423
-1.415595
-1.4082477
-1.4009005
-1.3886551
-1.3739604
-1.3592658
-1.3519186
-1.3470203
-1.339673
-1.3298767
-1.3176312
-1.3029367
-1.2931402
-1.288242
-1.2808948
-1.2735474
-1.2686492
-1.263751
-1.2613019
-1.2564037
-1.2466074
-1.2392601
-1.2441583
-1.2564037
-1.2686492
-1.2710983
-1.2662001
-1.2515055
-1.2319129
-1.2025236
-1.1657872
-1.1217034
-1.0751706
-1.033536
-0.9992486
-0.9723085
-0.9600631
-0.97965574
-1.0286378
-1.0800688
-1.1045598
-1.0996616
-1.0825179
-1.0653741
-1.0457814
-1.0261887
-1.011494
-1.009045
-1.009045
-1.0041468
-0.9919013
-0.9821049
-0.97475755
-0.9649613
-0.95271575
-0.935572
-0.9233266
-0.91353023
-0.9086319
-0.9012848
-0.89393747
-0.88659024
-0.8792429
-0.87189555
-0.86699736
-0.85965014
-0.84985375
-0.8425064
-0.83515906
-0.8253628
-0.81066823
-0.80087185
-0.79107535
-0.78127897
-0.77393174
-0.76413536
-0.756788
-0.74699163
-0.74209344
-0.73719525
-0.729848
-0.7176025
-0.7029079
-0.69311154
-0.6857642
-0.67841697
-0.6710696
-0.6637224
-0.6588242
-0.653926
-0.64657867
-0.6367823
-0.62943506
-0.6220877
-0.6147404
-0.6049441
-0.5926986
-0.5829022
-0.57555485
-0.5682076
-0.5608603
-0.55351305
-0.5461657
-0.53881836
-0.5339203
-0.52657294
-0.51677656
-0.504531
-0.49228558
-0.4800401
-0.47269282
-0.46289644
-0.45310006
-0.44575277
-0.44085452
-0.43350723
-0.42616
-0.41636363
-0.4065672
-0.3992199
-0.39432177
-0.38942355
-0.37962714
-0.36983073
-0.36248344
-0.35758528
-0.3477889
-0.3330943
-0.31839973
-0.30615422
-0.30125606
-0.29880697
-0.29145965
-0.27921417
-0.26696867
-0.2596214
-0.2547232
-0.2522741
-0.24492684
-0.23757952
-0.23268133
-0.23023224
-0.22288495
-0.21063948
-0.1959449
-0.1836994
-0.17390302
-0.1641066
-0.15431026
-0.14451388
-0.13226837
-0.12247199
-0.11757378
-0.11512469
-0.11267559
-0.1077774
-0.10287921
-0.097981006
-0.09063372
-0.083286434
-0.078388244
-0.07104094
-0.06369366
-0.05389726
-0.041651785
-0.029406294
-0.019609913
-0.0122626275
-0.0049153343
0.004881054
0.01222834
0.017126538
0.017126538
0.019575626
0.024473824
0.03182111
0.041617498
0.048964795
0.05141389
0.056312084
0.066108465
0.073455766
0.07835396
0.08570124
0.09059944
0.10039582
0.107743114
0.11509041
0.12243769
0.12978499
0.13713227
0.14447957
0.15182686
0.15672505
0.16162324
0.16897053
0.17631781
0.18121602
0.18121602
0.18366513
0.1885633
0.1983597
0.20570698
0.20815608
0.20815608
0.21060517
0.21795246
0.22285067
0.23019795
0.23509614
0.24489252
0.257138
0.2669344
0.27673078
0.28162897
0.28652716
0.29142538
0.29387447
0.30122176
0.30611995
0.31346723
0.32081455
0.33061093
0.33795822
0.3428564
0.3453055
0.3453055
0.3453055
0.3502037
0.35755098
0.3600001
0.36244917
0.36734736
0.37714377
0.38938925
0.39918563
0.4065329
0.41143113
0.4138802
0.4163293
0.4187784
0.4187784
0.4187784
0.4212275
0.4236766
0.4285748
0.433473
0.43837118
0.44571847
0.46041307
0.47020942
0.47755674
0.4824549
0.48490402
0.48735312
0.4922513
0.4947004
0.4971495
0.49959862
0.50204766
0.5044968
0.509395
0.5167423
0.5191914
0.5216404
0.52653867
0.53143686
0.53633505
0.54123324
0.54613143
0.5510297
0.5559278
0.5583769
0.5559278
0.5559278
0.5632751
0.5779697
0.5902152
0.5902152
0.58286786
0.5730715
0.5730715
0.58041877
0.59266424
0.6024607
0.6049098
0.60980797
0.6122571
0.6122571
0.6073589
0.6024607
0.6024607
0.6073589
0.6171552
0.6318499
0.6391971
0.64164627
0.6391971
0.6367481
0.6367481
0.6367481
0.6342989
0.62940073
0.62940073
0.6318499
0.6391971
0.64164627
0.6440953
0.6440953
0.64164627
0.6440953
0.6489935
0.6538917
0.6538917
0.6514425
0.6489935
0.6538917
0.6587899
0.66368806
0.66368806
0.66368806
0.66368806
0.66368806
0.66858625
0.67348444
0.67838264
0.67838264
0.67838264
0.6759336
0.67348444
0.67348444
0.67838264
0.68573
0.688179
0.68573
0.68573
0.6832808
0.6832808
0.6832808
0.6832808
0.68573
0.68573
0.688179
0.6906282
0.688179
0.688179
0.6930772
0.69552636
0.69552636
0.6930772
0.688179
0.688179
0.6906282
0.6906282
0.6906282
0.69552636
0.70042455
0.7028736
0.70042455
0.6979754
0.6979754
0.6979754
0.69552636
0.6906282
0.6906282
0.6930772
0.6930772
0.6906282
0.6906282
0.6906282
0.6930772
0.6906282
0.688179
0.68573
0.68573
0.68573
0.68573
0.68573
0.688179
0.688179
0.68573
0.68573
0.68573
0.6832808
0.67838264
0.6759336
0.67838264
0.67838264
0.67838264
0.67348444
0.6710354
0.6710354
0.6710354
0.6661372
0.6587899
0.6563407
0.6587899
0.661239
0.6587899
0.6563407
0.6563407
0.6563407
0.6538917
0.6514425
0.6489935
0.64654446
0.6440953
0.6440953
0.6440953
0.6391971
0.6342989
0.62940073
0.6269516
0.62450254
0.62450254
0.62450254
0.6220534
0.61470616
0.60980797
0.6073589
0.6073589
0.6024607
0.59756243
0.59266424
0.58531696
0.58286786
0.58286786
0.58041877
0.57552063
0.57062244
0.5681733
0.5632751
0.5583769
0.5534787
0.5485805
0.54368234
0.53878415
0.53633505
0.53388596
0.53143686
0.52653867
0.5216404
0.5167423
0.509395
0.50694585
0.5044968
0.50204766
0.49959862
0.4947004
0.4898022
0.4824549
0.47755674
0.47265854
0.47020942
0.46776032
0.46531123
0.46286216
0.45796394
0.45061666
0.44326937
0.43837118
0.433473
0.433473
0.4285748
0.4212275
0.4138802
0.4065329
0.40163472
0.39673653
0.38938925
0.38694015
0.38449106
0.37714377
0.36979648
0.36734736
0.36489826
0.36244917
0.35755098
0.3502037
0.3453055
0.3404073
0.33306003
0.32326365
0.31346723
0.30611995
0.29877266
0.29387447
0.29387447
0.29387447
0.29142538
0.2840781
0.27428168
0.2669344
0.2620362
0.25468892
0.24979073
0.24734163
0.24244344
0.23264706
0.22774886
0.22774886
0.22774886
0.22529975
0.21795246
0.21305427
0.20570698
0.1983597
0.19346151
0.1885633
0.18366513
0.17141962
0.15672505
0.14447957
0.13713227
0.13223408
0.12488679
0.1175395
0.107743114
0.102844924
0.09549763
0.093048535
0.08815034
0.08325215
0.07590486
0.06855756
0.066108465
0.061210275
0.05141389
0.036719307
0.026922926
0.019575626
0.017126538
0.014677435
0.01222834
0.0024319515
-0.009813525
-0.019609913
-0.026957214
-0.0343045
-0.041651785
-0.05144818
-0.058795467
-0.06614275
-0.06859186
-0.07349004
-0.078388244
-0.08818464
-0.095531926
-0.10287921
-0.1102265
-0.12002289
-0.12981926
-0.13716656
-0.14206477
-0.14696294
-0.15431026
-0.16900483
-0.17880121
-0.1861485
-0.18859759
-0.19104668
-0.19839397
-0.21308857
-0.22533405
-0.23757952
-0.24492684
-0.2522741
-0.2620705
-0.2694178
-0.27431598
-0.28166327
-0.29145965
-0.29880697
-0.30370513
-0.31105244
-0.32329792
-0.3330943
-0.3379925
-0.33554342
-0.34044158
-0.3526871
-0.36983073
-0.38207623
-0.38697445
-0.39187264
-0.3992199
-0.41146538
-0.42126182
-0.42616
-0.4286091
-0.43350723
-0.44330367
-0.45065096
-0.45554915
-0.46289644
-0.4751419
-0.4873874
-0.49718383
-0.504531
-0.5143274
-0.5290221
-0.5412675
-0.5510639
-0.55841124
-0.56330943
-0.5706568
-0.5829022
-0.5926986
-0.59759676
-0.6049441
-0.6147404
-0.6269859
-0.6367823
-0.6441295
-0.65147686
-0.6637224
-0.67596793
-0.6857642
-0.69311154
-0.6980097
-0.7078061
-0.7200515
-0.729848
-0.7396444
-0.7518898
-0.7592372
-0.7665844
-0.7714826
-0.78127897
-0.7886263
-0.79107535
-0.7935245
-0.8033209
-0.8155664
-0.82781196
-0.8376082
-0.84495544
-0.85475194
-0.8645483
-0.8792429
-0.8890393
-0.8963866
-0.9061829
-0.9184284
-0.935572
-0.94781756
-0.95761395
-0.9649613
-0.9698595
-0.9772067
-0.9870031
-0.99679947
-1.0065958
-1.0139432
-1.0212905
-1.0261887
-1.0310869
-1.0408833
-1.0555778
-1.0653741
-1.0751706
-1.084967
-1.0923142
-1.0996616
-1.109458
-1.1217034
-1.1339489
-1.1412961
-1.1461945
-1.1559908
-1.1657872
-1.1731346
-1.1780328
-1.187829
-1.2025236
-1.2172182
-1.2319129
-1.236811
-1.2417092
-1.2490566
-1.2613019
-1.2735474
-1.2833438
-1.288242
-1.2980384
-1.3078349
-1.3200803
-1.3298767
-1.3421221
-1.3494694
-1.3543676
-1.361715
-1.3715113
-1.3813077
-1.391104
-1.4009005
-1.4082477
-1.4180441
-1.4278406
-1.437637
-1.4449842
-1.4547807
-1.464577
-1.4792715
-1.4939661
-1.5062116
-1.5111098
-1.5184572
-1.5258044
-1.5356008
-1.5453972
-1.5551935
-1.5625409
-1.5723373
-1.5821337
-1.5943792
-1.6066246
-1.6139718
-1.616421
-1.6213192
-1.6286664
-1.6409119
-1.6556065
-1.6605048
-1.665403
-1.6727501
-1.6825466
-1.692343
-1.7021394
-1.7119356
-1.721732
-1.7364267
-1.7486722
-1.7609177
-1.770714
-1.7780613
-1.7854087
-1.7927558
-1.8025522
-1.8098997
-1.8172469
-1.8270433
-1.8368397
-1.846636
-1.8539833
-1.8613307
-1.8686779
-1.8784742
-1.8882707
-1.8980671
-1.9103128
-1.9225582
-1.9348036
-1.9446
-1.9543964
-1.9641927
-1.9715401
-1.9739891
-1.9788872
-1.9862345
-2.000929
-2.0131748
-2.0229712
-2.0303185
-2.0401149
-2.0499113
-2.0597076
-2.069504
-2.0768511
-2.0866475
-2.0964441
-2.1062405
-2.118486
-2.1258333
-2.1356297
-2.145426
-2.1527731
-2.1576715
-2.1674678
-2.1797135
-2.191959
-2.199306
-2.2042043
-2.2115517
-2.223797
-2.2360427
-2.245839
-2.2531862
-2.2629826
-2.272779
-2.2850244
-2.2948208
-2.3046172
-2.3119648
-2.3168628
-2.3217611
-2.3340065
-2.346252
-2.3535993
-2.3609464
-2.375641
-2.3878868
-2.4001322
-2.4074793
-2.4148266
-2.422174
-2.4344194
-2.4466648
-2.4589105
-2.4662576
-2.4760542
-2.4858506
-2.495647
-2.5054433
-2.5152397
-2.525036
-2.5323832
-2.5397305
-2.5519762
-2.5617726
-2.571569
-2.578916
-2.5862634
-2.5960598
-2.6107543
-2.623
-2.6327963
-2.6401434
-2.647491
-2.654838
-2.6621854
-2.6719818
-2.6817782
-2.6940236
-2.70382
-2.7111673
-2.7185147
-2.728311
-2.7405565
-2.7503529
-2.7577002
-2.7650476
-2.7723947
-2.779742
-2.7895386
-2.799335
-2.8140295
-2.8238256
-2.8311732
-2.8409696
-2.850766
-2.8630114
-2.8728077
-2.880155
-2.8924005
-2.904646
-2.9144423
-2.9242387
-2.931586
-2.9389334
-2.9462807
-2.9536278
-2.9634244
-2.9756696
-2.9854662
-2.9928136
-3.0001607
-3.005059
-3.0124063
-3.0222027
-3.0368972
-3.0491428
-3.0589392
-3.0638373
-3.0736337
-3.08343
-3.0932267
-3.1030228
-3.1103702
-3.1201665
-3.129963
-3.1397593
-3.1495557
-3.161801
-3.1715975
-3.1813939
-3.1862922
-3.1960886
-3.2034357
-3.2132323
-3.2205796
-3.230376
-3.2401721
-3.2499685
-3.2573159
-3.2646632
-3.2769089
-3.289154
-3.3013997
-3.3111959
-3.3160942
-3.3209925
-3.3283398
-3.3381362
-3.3454833
-3.352831
-3.360178
-3.3699744
-3.384669
-3.3944654
-3.4018126
-3.4067109
-3.411609
-3.4189563
-3.428753
-3.4361
-3.4458964
-3.4532435
-3.4630399
-3.4728365
-3.4826329
-3.4948783
-3.504675
-3.512022
-3.51692
-3.5242674
-3.5340638
-3.5463095
-3.5561059
-3.5610037
-3.5683515
-3.578148
-3.5830457
-3.590393
-3.5977402
-3.6075366
-3.617333
-3.6271293
-3.6369257
-3.6418242
-3.6442735
-3.6491714
-3.6589677
-3.6712134
-3.6810098
-3.6908062
-3.7030513
-3.7128477
-3.7201955
-3.7275426
-3.7348897
-3.7446861
-3.7544827
-3.7618299
-3.769177
-3.7740755
-3.7789733
-3.7887697
-3.7985663
-3.8083627
-3.813261
-3.8230574
-3.8304048
-3.8377519
-3.845099
-3.8499975
-3.8573446
-3.8646917
-3.872039
-3.8793867
-3.8842847
-3.889183
-3.8989794
-3.908776
-3.9185722
-3.9259193
-3.9308174
-3.9332669
-3.940614
-3.947961
-3.9553087
-3.9602067
-3.9675539
-3.9797995
-3.9944942
-4.001841
-4.00429
-4.0091887
-4.0165358
-4.026332
-4.0361285
-4.0459247
-4.0532722
-4.06062
-4.067967
-4.070416
-4.075314
-4.082661
-4.092458
-4.097356
-4.099805
-4.1071525
-4.116949
-4.124296
-4.1316433
-4.136542
-4.1463375
-4.153685
-4.161032
-4.16838
-4.175727
-4.1830745
-4.1904216
-4.1977687
-4.205116
-4.2149124
-4.2173615
-4.219811
-4.227158
-4.236954
-4.246751
-4.2565475
-4.261445
-4.2663436
-4.2712417
-4.2785892
-4.2834873
-4.2908344
-4.295733
-4.305529
-4.312876
-4.3177743
-4.322673
-4.327571
-4.3324695
-4.3398166
-4.3471637
-4.3496127
-4.3496127
-4.35696
-4.3643074
-4.3741035
-4.3839
-4.388798
-4.3936963
-4.398595
-4.405942
-4.4108405
-4.4181876
-4.4230857
-4.427984
-4.432882
-4.4402294
-4.4500256
-4.454924
-4.459822
-4.4647202
-4.4696183
-4.476966
-4.481864
-4.4867625
-4.4941096
-4.4990077
-4.5039062
-4.5112534
-4.5161514
-4.5186005
-4.5186005
-4.5259476
-4.533295
-4.543092
-4.54799
-4.550439
-4.552888
-4.557786
-4.5675826
-4.5749297
-4.5798283
-4.584726
-4.5871754
-4.5945225
-4.599421
-4.606768
-4.614115
-4.6214623
-4.623912
-4.623912
-4.62881
-4.6361575
-4.641055
-4.6484027
-4.653301
-4.653301
-4.6557503
-4.6630974
-4.6704445
-4.675343
-4.675343
-4.6728935
-4.6777916
-4.685139
-4.6924863
-4.694936
-4.694936
-4.699834
-4.7047315
-4.7120795
-4.716977
-4.7194266
-4.7243247
-4.7267737
-4.7267737
-4.729223
-4.734121
-4.73657
-4.7390194
-4.7390194
-4.7463665
-4.756163
-4.761061
-4.761061
-4.758612
-4.761061
-4.7708573
-4.778205
-4.783103
-4.783103
-4.7880015
-4.792899
-4.7977977
-4.8026958
-4.8026958
-4.805145
-4.810043
-4.812492
-4.8173904
-4.8173904
-4.8149414
-4.8173904
-4.8247375
-4.832085
-4.832085
-4.8296356
-4.832085
-4.836983
-4.8418813
-4.8443303
-4.8443303
-4.8467793
-4.851678
-4.854127
-4.8565755
-4.8565755
-4.8565755
-4.859025
-4.8639235
-4.868821
-4.8712707
-4.8737197
-4.8761687
-4.878618
-4.881067
-4.8835163
-4.8835163
-4.888414
-4.8933125
-4.8933125
-4.8933125
-4.8957615
-4.8982105
-4.9006596
-4.9006596
-4.903109
-4.910456
-4.9178033
-4.9227014
-4.9251504
-4.9251504
-4.930049
-4.9324975
-4.934947
-4.934947
-4.9324975
-4.9324975
-4.934947
-4.942294
-4.9471927
-4.9496417
-4.9520907
-4.9520907
-4.9520907
-4.9496417
-4.9496417
-4.95454
-4.961887
-4.964336
-4.961887
-4.9594383
-4.961887
-4.9667854
-4.9692345
-4.9692345
-4.9692345
-4.9692345
-4.9716835
-4.9765816
-4.9814796
-4.983929
-4.9814796
-4.9814796
-4.983929
-4.983929
-4.983929
-4.986378
-4.9888268
-4.9888268
-4.983929
-4.9814796
-4.9814796
-4.9814796
-4.9814796
-4.9814796
-4.9814796
-4.986378
-4.9912763
-4.9937253
-4.9912763
-4.9888268
-4.986378
-4.9888268
-4.986378
-4.986378
-4.9888268
-4.9912763
-4.9937253
-4.9986234
-4.9961743
-4.9937253
-4.9888268
-4.983929
-4.9790306
-4.9765816
-4.9765816
-4.9741325
-4.9692345
-4.964336
-4.961887
-4.9594383
-4.961887
-4.9692345
-4.9716835
-4.9716835
-4.9692345
-4.9692345
-4.9667854
-4.961887
-4.956989
-4.9520907
-4.9496417
-4.944743
-4.942294
-4.9398456
-4.9398456
-4.9398456
-4.942294
-4.9471927
-4.9471927
-4.9471927
-4.944743
-4.942294
-4.942294
-4.944743
-4.944743
-4.942294
-4.937396
-4.937396
-4.9398456
-4.942294
-4.9398456
-4.937396
-4.930049
-4.930049
-4.9324975
-4.930049
-4.9202523
-4.9202523
-4.930049
-4.9398456
-4.944743
-4.9398456
-4.9324975
-4.9276
-4.9251504
-4.9251504
-4.9276
-4.9276
-4.9251504
-4.9202523
-4.9153543
-4.9178033
-4.9227014
-4.9251504
-4.9251504
-4.9227014
-4.9202523
-4.9178033
-4.9178033
-4.9129047
-4.910456
-4.908007
-4.908007
-4.908007
-4.908007
-4.908007
-4.9055576
-4.903109
-4.9006596
-4.8957615
-4.8908634
-4.888414
-4.8933125
-4.9055576
-4.908007
-4.8957615
-4.878618
-4.8712707
-4.8712707
-4.8737197
-4.868821
-4.859025
-4.8565755
-4.8565755
-4.854127
-4.8492284
-4.8443303
-4.8418813
-4.8418813
-4.8394322
-4.8394322
-4.836983
-4.836983
-4.834534
-4.8296356
-4.8247375
-4.8173904
-4.812492
-4.810043
-4.8075943
-4.8026958
-4.7977977
-4.792899
-4.7880015
-4.783103
-4.778205
-4.775756
-4.7708573
-4.7659593
-4.758612
-4.7537136
-4.751265
-4.7463665
-4.7439175
-4.7414684
-4.7414684
-4.73657
-4.729223
-4.7243247
-4.7218757
-4.7194266
-4.714528
-4.70963
-4.702283
-4.6973844
-4.6900373
-4.685139
-4.68269
-4.680241
-4.675343
-4.6679955
-4.660648
-4.6557503
-4.6484027
-4.6435046
-4.638606
-4.633708
-4.62881
-4.626361
-4.6214623
-4.619014
-4.619014
-4.6214623
-4.62881
-4.623912
-4.606768
-4.5896244
-4.582277
-4.582277
-4.582277
-4.5773787
-4.5700316
-4.562684
-4.557786
-4.552888
-4.54799
-4.5455403
-4.5406423
-4.535744
-4.528397
-4.5210495
-4.5186005
-4.5137024
-4.508804
-4.5039062
-4.5014567
-4.4941096
-4.489211
-4.481864
-4.476966
-4.472068
-4.46717
-4.457373
-4.4500256
-4.4426785
-4.4377804
-4.4353313
-4.432882
-4.427984
-4.4206367
-4.413289
-4.405942
-4.403493
-4.401044
-4.396146
-4.388798
-4.381451
-4.376553
-4.371655
-4.3643074
-4.3594093
-4.354511
-4.3447146
-4.337367
-4.327571
-4.322673
-4.3177743
-4.3153257
-4.312876
-4.307978
-4.2981815
-4.2908344
-4.2859364
-4.2785892
-4.2712417
-4.2638946
-4.2565475
-4.251649
-4.246751
-4.2418523
-4.234505
-4.224709
-4.2149124
-4.2075653
-4.200218
-4.1953197
-4.1928706
-4.185523
-4.175727
-4.1659303
-4.158583
-4.156134
-4.151236
-4.1389904
-4.1291943
-4.1218467
-4.1144996
-4.109601
-4.099805
-4.092458
-4.0875597
-4.082661
-4.077763
-4.070416
-4.0630684
-4.0557213
-4.048374
-4.041027
-4.033679
-4.023883
-4.0165358
-4.0116377
-4.006739
-3.9993923
-3.9920452
-3.984698
-3.9773505
-3.970003
-3.9651053
-3.9602067
-3.9553087
-3.943063
-3.9332669
-3.9234703
-3.9136736
-3.9063265
-3.8965304
-3.8916318
-3.8867338
-3.8842847
-3.8769374
-3.867141
-3.859794
-3.8524466
-3.8426502
-3.8328538
-3.8255062
-3.8206081
-3.818159
-3.8108118
-3.7985663
-3.783872
-3.7765245
-3.7740755
-3.769177
-3.7618299
-3.7520335
-3.742237
-3.7324407
-3.7275426
-3.7250934
-3.7226443
-3.715297
-3.7030513
-3.693255
-3.6859078
-3.6810098
-3.6736622
-3.668764
-3.661417
-3.6540694
-3.6442735
-3.6344771
-3.6246805
-3.617333
-3.6099858
-3.6050878
-3.6001894
-3.592842
-3.585495
-3.578148
-3.5708003
-3.563453
-3.5561059
-3.5463095
-3.536513
-3.5291657
-3.5218184
-3.51692
-3.509573
-3.4973273
-3.4899802
-3.4826329
-3.4752855
-3.4654891
-3.4556928
-3.4483454
-3.4434474
-3.4361
-3.428753
-3.4189563
-3.40916
-3.4018126
-3.3920162
-3.384669
-3.3773215
-3.3699744
-3.360178
-3.3503816
-3.3430343
-3.335687
-3.3283398
-3.3234415
-3.3160942
-3.3062978
-3.2965016
-3.2867053
-3.2793577
-3.2720106
-3.2646632
-3.259765
-3.2499685
-3.2426214
-3.232825
-3.2254777
-3.2181304
-3.2107832
-3.2009869
-3.1936393
-3.1862922
-3.1789448
-3.1715975
-3.1642504
-3.154454
-3.1422083
-3.132412
-3.1226156
-3.1177173
-3.1152685
-3.1103702
-3.1005738
-3.0907774
-3.080981
-3.0711846
-3.0613883
-3.054041
-3.0442445
-3.0344481
-3.027101
-3.0197535
-3.009957
-2.9977117
-2.9903643
-2.9830172
-2.9756696
-2.9683225
-2.9609752
-2.951179
-2.9438314
-2.934035
-2.9242387
-2.9144423
-2.904646
-2.8948495
-2.8899512
-2.8875024
-2.880155
-2.8703587
-2.858113
-2.8483167
-2.8434186
-2.8360713
-2.8213768
-2.8115804
-2.804233
-2.7968857
-2.7895386
-2.782191
-2.774844
-2.7625983
-2.752802
-2.7454548
-2.7381074
-2.728311
-2.7160654
-2.70382
-2.6964726
-2.6915746
-2.6842272
-2.6768801
-2.6695328
-2.6597364
-2.652389
-2.6450417
-2.6352453
-2.627898
-2.6181016
-2.6083052
-2.5985088
-2.5911617
-2.5813653
-2.571569
-2.5617726
-2.5519762
-2.5421796
-2.5323832
-2.525036
-2.5152397
-2.5054433
-2.495647
-2.4834013
-2.4760542
-2.471156
-2.4638088
-2.4540124
-2.4442158
-2.4368684
-2.4319704
-2.424623
-2.4172757
-2.4099286
-2.4001322
-2.3878868
-2.3780904
-2.3658447
-2.3584974
-2.35115
-2.343803
-2.3364553
-2.3266592
-2.3193119
-2.3119648
-2.3021684
-2.2899227
-2.2801263
-2.2776773
-2.275228
-2.2654316
-2.2531862
-2.2384915
-2.2262464
-2.2188988
-2.2115517
-2.2042043
-2.196857
-2.1895099
-2.1821625
-2.1748152
-2.1650188
-2.1552224
-2.147875
-2.1405277
-2.1331804
-2.1282823
-2.123384
-2.116037
-2.1037915
-2.0915458
-2.0817494
-2.0768511
-2.069504
-2.0597076
-2.0474622
-2.0352166
-2.0278695
-2.020522
-2.0131748
-2.0082767
-2.000929
-1.9935819
-1.9813365
-1.9690908
-1.9617437
-1.9568454
-1.949498
-1.9397017
-1.9299053
-1.9225582
-1.9152106
-1.9078635
-1.8980671
-1.8882707
-1.8784742
-1.8686779
-1.8613307
-1.8539833
-1.846636
-1.8368397
-1.8294924
-1.8196961
-1.8123487
-1.8074505
-1.8001033
-1.7903069
-1.7805104
-1.770714
-1.7609177
-1.7511213
-1.7413249
-1.7339777
-1.7266302
-1.7192831
-1.7119356
-1.7070376
-1.6996902
-1.6898938
-1.6776483
-1.6703011
-1.6605048
-1.6531575
-1.6433611
-1.6335647
-1.6262174
-1.61887
-1.616421
-1.6066246
-1.5943792
-1.5821337
-1.5698881
-1.5600917
-1.5576427
-1.5551935
-1.5478462
-1.5356008
-1.5258044
-1.5184572
-1.513559
-1.5111098
-1.5013134
-1.4890679
-1.4792715
-1.4719242
-1.464577
-1.4572297
-1.4474334
-1.440086
-1.4302896
-1.4253914
-1.4180441
-1.4082477
-1.3960022
-1.3862059
-1.3788587
-1.3739604
-1.3690622
-1.3666131
-1.3592658
-1.3470203
-1.3372239
-1.3249785
-1.3176312
-1.3078349
-1.2980384
-1.2906911
-1.2808948
-1.2735474
-1.2686492
-1.263751
-1.2588528
-1.2490566
-1.236811
-1.2270147
-1.2172182
-1.2098709
-1.2025236
-1.190278
-1.1829308
-1.1755836
-1.1682363
-1.1584399
-1.1510926
-1.1437453
-1.136398
-1.1266016
-1.1168052
-1.109458
-1.1045598
-1.0947634
-1.0800688
-1.0702724
-1.0653741
-1.0629251
-1.0580269
-1.0457814
-1.033536
-1.0261887
-1.0188414
-1.0139432
-1.0041468
-0.99679947
-0.9870031
-0.9772067
-0.9674103
-0.95761395
-0.9502667
-0.9429194
-0.935572
-0.9282248
-0.9233266
-0.91597927
-0.9086319
-0.9012848
-0.89148843
-0.8841411
-0.8792429
-0.8743447
-0.86699736
-0.85965014
-0.8523028
-0.84495544
-0.83515906
-0.82781196
-0.8204646
-0.81311727
-0.8033209
-0.79597354
-0.78617716
-0.77882993
-0.7714826
-0.7665844
-0.7592372
-0.7518898
-0.74699163
-0.7396444
-0.73229706
-0.72494984
-0.7176025
-0.71025527
-0.7029079
-0.6906624
-0.68331516
-0.67596793
-0.6710696
-0.6710696
-0.6637224
-0.65637505
-0.6441295
-0.6367823
-0.62943506
-0.6220877
-0.6171895
-0.61229134
-0.6049441
-0.59759676
-0.5902494
-0.5829022
-0.578004
-0.5706568
-0.56330943
-0.55351305
-0.5461657
-0.53881836
-0.5363693
-0.53147113
-0.52657294
-0.51677656
-0.5069802
-0.49963292
-0.49718383
-0.49228558
-0.4849383
-0.477591
-0.46779463
-0.46044734
-0.45310006
-0.44575277
-0.44085452
-0.43840542
-0.43595633
-0.4310582
-0.42616
-0.41636363
-0.40901628
-0.3992199
-0.39432177
-0.38942355
-0.37962714
-0.37227985
-0.36493254
-0.35758528
-0.350238
-0.34289068
-0.33554342
-0.3281961
-0.32084882
-0.31839973
-0.31839973
-0.31105244
-0.30125606
-0.29390875
-0.28656146
-0.27921417
-0.2694178
-0.2645196
-0.2620705
-0.2596214
-0.24737594
-0.23268133
-0.22533405
-0.22288495
-0.22533405
-0.22288495
-0.21553764
-0.20574129
-0.19839397
-0.19104668
-0.1836994
-0.17635211
-0.17145392
-0.1665557
-0.16165754
-0.15920845
-0.15186113
-0.14451388
-0.13471746
-0.12737016
-0.12492108
-0.12247199
-0.11757378
-0.11267559
-0.10532831
-0.097981006
-0.08818464
-0.083286434
-0.078388244
-0.07593915
-0.07349004
-0.06859186
-0.061244562
-0.05634637
-0.05144818
-0.046549976
-0.03920269
-0.0343045
-0.029406294
-0.024508119
-0.019609913
-0.014711723
-0.0122626275
-0.0049153343
0.0024319515
0.009779237
0.014677435
0.022024728
0.026922926
0.03182111
0.034270212
0.03916841
0.0440666
0.048964795
0.053862985
0.056312084
0.061210275
0.06365937
0.06855756
0.073455766
0.07590486
0.08325215
0.093048535
0.097946726
0.10039582
0.102844924
0.107743114
0.11509041
0.12243769
0.12978499
0.13468318
0.13713227
0.13958137
0.14203046
0.14692867
0.15182686
0.15672505
0.15672505
0.15917414
0.16407233
0.17141962
0.17876692
0.18121602
0.18366513
0.1885633
0.19101241
0.1959106
0.1983597
0.2008088
0.20570698
0.20815608
0.21305427
0.22040156
0.22529975
0.23019795
0.23509614
0.24489252
0.24979073
0.25223982
0.24979073
0.24734163
0.25223982
0.257138
0.2644853
0.2693835
0.2693835
0.2718326
0.28162897
0.29387447
0.29877266
0.29877266
0.29877266
0.30367088
0.31101817
0.32081455
0.32816184
0.33061093
0.32816184
0.33061093
0.33795822
0.3477546
0.35510188
0.35755098
0.35755098
0.36244917
0.36979648
0.37959284
0.38204193
0.38449106
0.38938925
0.39428744
0.40163472
0.40898204
0.4138802
0.4212275
0.4261257
0.4285748
0.43102387
0.4359221
0.44082028
0.44326937
0.44571847
0.45061666
0.45796394
0.46531123
0.47020942
0.47265854
0.47755674
0.4824549
0.48490402
0.48735312
0.48735312
0.4898022
0.4971495
0.5044968
0.509395
0.509395
0.5142932
0.5142932
0.5167423
0.5191914
0.5216404
0.5240896
0.52898777
0.53143686
0.53633505
0.54123324
0.54368234
0.54613143
0.5485805
0.5559278
0.560826
0.5632751
0.56572425
0.56572425
0.56572425
0.56572425
0.57062244
0.5779697
0.58286786
0.58531696
0.58531696
0.58776605
0.59266424
0.59756243
0.6000116
0.6024607
0.6049098
0.6073589
0.6122571
0.61470616
0.61470616
0.6171552
0.62450254
0.62940073
0.6342989
0.6342989
0.6367481
0.6367481
0.6367481
0.6367481
0.6391971
0.6489935
0.6563407
0.6563407
0.6563407
0.6563407
0.6587899
0.66368806
0.66858625
0.6710354
0.6759336
0.6832808
0.6930772
0.70532274
0.71756816
0.73716104
0.75920284
0.788592
0.8277775
0.87186134
0.91594505
0.9551306
0.9845197
1.0041125
1.0188072
1.0261544
1.0139089
0.9771725
0.92574143
0.86206496
0.8057357
0.761652
0.73226273
0.71756816
0.71022093
0.7200173
0.74450827
0.78614295
0.83512485
0.87920856
0.9085977
0.92574143
0.9355378
0.9355378
0.92574143
0.9061487
0.87920856
0.85716665
0.84002304
0.82532847
0.8204303
0.8228793
0.837574
0.8547176
0.8767595
0.89390314
0.91104686
0.92574143
0.9306396
0.92819047
0.9183942
0.91104686
0.9012505
0.88900506
0.8816577
0.87920856
0.8816577
0.8914541
0.9061487
0.9183942
0.93308866
0.94288516
0.9502324
0.9502324
0.9502324
0.9502324
0.94778335
0.94288516
0.9355378
0.9306396
0.9306396
0.9355378
0.94288516
0.9502324
0.96002877
0.96492696
0.97472334
0.9820707
0.9894179
0.99186707
0.9894179
0.9894179
0.9845197
0.9796215
0.9771725
0.9796215
0.9845197
0.99186707
1.0016634
1.0114598
1.0188072
1.0237054
1.0335017
1.0432981
1.0506454
1.0481962
1.0432981
1.0432981
1.0457473
1.0481962
1.0457473
1.0481962
1.0481962
1.0481962
1.0530944
1.0579926
1.0628908
1.0702381
1.0775855
1.0824836
1.0849327
1.0849327
1.0873818
1.0873818
1.0849327
1.0824836
1.0824836
1.0873818
1.0898309
1.0898309
1.09228
1.0971782
1.1045256
1.1094238
1.1118729
1.1118729
1.1118729
1.1167711
1.11922
1.11922
1.1167711
1.1167711
1.114322
1.114322
1.114322
1.1167711
1.11922
1.1265674
1.1314656
1.1339147
1.1339147
1.1314656
1.1314656
1.1388129
1.1437111
1.1437111
1.1412619
1.1388129
1.1388129
1.1412619
1.1461601
1.1510583
1.1559566
1.1608548
1.1633039
1.1633039
1.1608548
1.1584057
1.1608548
1.1633039
1.165753
1.165753
1.168202
1.168202
1.168202
1.168202
1.1731002
1.1731002
1.1755494
1.1779984
1.1804476
1.1828966
1.1828966
1.1828966
1.1853458
1.1853458
1.1877948
1.1877948
1.1877948
1.1877948
1.1877948
1.192693
1.192693
1.192693
1.1902438
1.1902438
1.192693
1.1975912
1.2024894
1.2000402
1.1975912
1.192693
1.192693
1.192693
1.1975912
1.2000402
1.2024894
1.2024894
1.2049384
1.2049384
1.2024894
1.2000402
1.2000402
1.2000402
1.2000402
1.2000402
1.1975912
1.1975912
1.1975912
1.2024894
1.2073876
1.2073876
1.2049384
1.2049384
1.2049384
1.2049384
1.2049384
1.2024894
1.2049384
1.2073876
1.2073876
1.2073876
1.2049384
1.2049384
1.2098367
1.2122858
1.2098367
1.2049384
1.2049384
1.2073876
1.2122858
1.2122858
1.2122858
1.2073876
1.2073876
1.2073876
1.2098367
1.2073876
1.2049384
1.2049384
1.2049384
1.2098367
1.2122858
1.2122858
1.2098367
1.2049384
1.2049384
1.2122858
1.217184
1.2147349
1.2098367
1.2049384
1.2049384
1.2073876
1.2073876
1.2098367
1.2122858
1.2098367
1.2073876
1.2024894
1.2024894
1.2073876
1.2122858
1.2098367
1.2024894
1.2000402
1.2000402
1.2000402
1.2024894
1.2024894
1.2000402
1.195142
1.195142
1.195142
1.192693
1.1902438
1.1902438
1.192693
1.195142
1.195142
1.1902438
1.1877948
1.1853458
1.1828966
1.1853458
1.1853458
1.1828966
1.1804476
1.1804476
1.1828966
1.1828966
1.1755494
1.1706512
1.1706512
1.1706512
1.1706512
1.165753
1.1633039
1.1633039
1.1633039
1.1633039
1.1608548
1.1559566
1.1559566
1.1535075
1.1559566
1.1559566
1.1535075
1.1486093
1.1461601
1.1461601
1.1486093
1.1486093
1.1461601
1.1388129
1.1314656
1.1314656
1.1339147
1.1339147
1.1314656
1.1265674
1.1265674
1.1290165
1.1265674
1.1241182
1.1216692
1.11922
1.11922
1.1167711
1.1167711
1.114322
1.1118729
1.1094238
1.1069746
1.1020764
1.1020764
1.1020764
1.1020764
1.1020764
1.0971782
1.09228
1.0898309
1.0898309
1.0873818
1.0824836
1.0800345
1.0775855
1.0726873
1.0677891
1.0653399
1.0628908
1.0628908
1.0604417
1.0555435
1.0506454
1.0481962
1.0481962
1.0481962
1.0457473
1.0432981
1.040849
1.040849
1.0457473
1.0432981
1.0335017
1.0261544
1.0261544
1.0261544
1.0237054
1.0188072
1.0139089
1.0139089
1.0139089
1.0114598
1.0065616
1.0041125
1.0016634
0.9992143
0.9943162
0.99186707
0.9894179
0.9869689
0.9845197
0.9796215
0.9771725
0.9722743
0.96492696
0.95757973
0.95268154
0.9502324
0.95268154
0.9551306
0.95268154
0.9502324
0.9453342
0.94288516
0.940436
0.93308866
0.9306396
0.9306396
0.93308866
0.92819047
0.9232924
0.91594505
0.91104686
0.9061487
0.8988013
0.89390314
0.89390314
0.8914541
0.88900506
0.88410676
0.8816577
0.8816577
0.87920856
0.8743104
0.8694122
0.86696315
0.864514
0.8596158
0.8522686
0.84492123
0.84002304
0.84002304
0.84002304
0.837574
0.8326757
0.8277775
0.82532847
0.8204303
0.81308305
0.80818474
0.8057357
0.8057357
0.8008375
0.7959393
0.79104114
0.788592
0.788592
0.788592
0.7836938
0.77634656
0.7689992
0.7665502
0.764101
0.761652
0.75920284
0.75920284
0.7567537
0.74940646
0.74450827
0.7396101
0.7347119
0.7298137
0.7249155
0.7200173
0.7151191
0.7126701
0.71022093
0.70532274
0.69552636
0.6906282
0.688179
0.68573
0.6808318
0.67348444
0.66858625
0.66858625
0.66368806
0.6587899
0.6538917
0.6489935
0.6440953
0.64164627
0.6391971
0.6367481
0.6318499
0.6269516
0.61960435
0.61470616
0.6122571
0.60980797
0.6049098
0.59756243
0.5902152
0.58531696
0.58286786
0.58041877
0.5779697
0.57062244
0.560826
0.5534787
0.5485805
0.54368234
0.54123324
0.53633505
0.53143686
0.52653867
0.5240896
0.5167423
0.5118441
0.50694585
0.50204766
0.50204766
0.49959862
0.4947004
0.4898022
0.4824549
0.47510764
0.46776032
0.46286216
0.46041307
0.45551485
0.45306575
0.45061666
0.44816756
0.44082028
0.43102387
0.4236766
0.4212275
0.4212275
0.4212275
0.4138802
0.40898204
0.4065329
0.40408382
0.39918563
0.39183834
0.38694015
0.37959284
0.37469468
0.36734736
0.3600001
0.35755098
0.35510188
0.3502037
0.3428564
0.33795822
0.33306003
0.33306003
0.32816184
0.32081455
0.31346723
0.30611995
0.30122176
0.29632357
0.29387447
0.29387447
0.28897625
0.2840781
0.28162897
0.27917987
0.2718326
0.2620362
0.25468892
0.25223982
0.24979073
0.24734163
0.23999435
0.23264706
0.22774886
0.22529975
0.22285067
0.22040156
0.21305427
0.20570698
0.1983597
0.19101241
0.18611422
0.18121602
0.17876692
0.17141962
0.16652143
0.16162324
0.15672505
0.15182686
0.14447957
0.14203046
0.13958137
0.13713227
0.13223408
0.12243769
0.112641305
0.107743114
0.107743114
0.10529402
0.097946726
0.09059944
0.08570124
0.08325215
0.07835396
0.07100666
0.06365937
0.056312084
0.05141389
0.048964795
0.048964795
0.0440666
0.036719307
0.029372014
0.024473824
0.017126538
0.009779237
0.0024319515
-0.0049153343
-0.007364437
-0.009813525
-0.014711723
-0.019609913
-0.024508119
-0.029406294
-0.03920269
-0.044100896
-0.044100896
-0.046549976
-0.05144818
-0.058795467
-0.06369366
-0.06859186
-0.07349004
-0.083286434
-0.09063372
-0.095531926
-0.097981006
-0.10287921
-0.1102265
-0.11512469
-0.12002289
-0.12247199
-0.12492108
-0.12981926
-0.13716656
-0.14451388
-0.15186113
-0.15675935
-0.1641066
-0.16900483
-0.17390302
-0.17635211
-0.17880121
-0.1861485
-0.19104668
-0.1959449
-0.20084307
-0.20574129
-0.21308857
-0.22043586
-0.22778314
-0.23268133
-0.23513043
-0.23757952
-0.24002862
-0.24492684
-0.249825
-0.2596214
-0.2718669
-0.27921417
-0.28166327
-0.2841124
-0.28901055
-0.29390875
-0.29880697
-0.30370513
-0.31105244
-0.31595063
-0.32329792
-0.3306452
-0.33554342
-0.34044158
-0.34533978
-0.3526871
-0.36248344
-0.36983073
-0.37227985
-0.37472895
-0.37472895
-0.37717804
-0.38207623
-0.38942355
-0.39677086
-0.401669
-0.4065672
-0.41636363
-0.4237109
-0.4286091
-0.43350723
-0.43595633
-0.44085452
-0.44820186
-0.45554915
-0.46044734
-0.46534553
-0.47269282
-0.477591
-0.4800401
-0.4849383
-0.48983648
-0.49473473
-0.49963292
-0.504531
-0.5094292
-0.5143274
-0.52167475
-0.52657294
-0.53147113
-0.53881836
-0.54371667
-0.54861486
-0.5510639
-0.55841124
-0.56575847
-0.5706568
-0.57555485
-0.58045304
-0.5853512
-0.5926986
-0.59759676
-0.6049441
-0.6098422
-0.6147404
-0.6220877
-0.6245369
-0.62943506
-0.6367823
-0.6416805
-0.6441295
-0.64657867
-0.65147686
-0.6588242
-0.66617143
-0.6710696
-0.6710696
-0.67596793
-0.68331516
-0.6906624
-0.6955606
-0.6980097
-0.7029079
-0.7053571
-0.7053571
-0.7029079
-0.7127043
-0.7273989
-0.7396444
-0.74699163
-0.7518898
-0.754339
-0.756788
-0.7592372
-0.7665844
-0.7714826
-0.77393174
-0.77882993
-0.78617716
-0.79597354
-0.8033209
-0.80577004
-0.7984227
-0.7935245
-0.8033209
-0.8204646
-0.83271
-0.83515906
-0.83271
-0.83515906
-0.8425064
-0.8523028
-0.857201
-0.8645483
-0.8694465
-0.8743447
-0.8792429
-0.88659024
-0.89148843
-0.8963866
-0.9012848
-0.9061829
-0.9110811
-0.9184284
-0.9233266
-0.92577565
-0.9282248
-0.933123
-0.94047034
-0.9502667
-0.9600631
-0.96251214
-0.9649613
-0.9649613
-0.9698595
-0.9723085
-0.9772067
-0.9821049
-0.9870031
-0.9894521
-0.9919013
-0.9992486
-1.0041468
-1.011494
-1.0163922
-1.0212905
-1.0237396
-1.0237396
-1.0237396
-1.0261887
-1.033536
-1.0408833
-1.0482305
-1.0531287
-1.0555778
-1.0580269
-1.0653741
-1.0727215
-1.0800688
-1.0825179
-1.084967
-1.0898652
-1.0996616
-1.109458
-1.1168052
-1.1217034
-1.1266016
-1.1314998
-1.1388471
-1.1412961
-1.1437453
-1.1486435
-1.1535417
-1.160889
-1.1682363
-1.1731346
-1.1804818
-1.187829
-1.1927272
-1.1976254
-1.2025236
-1.2098709
-1.2196673
-1.2294637
-1.2343619
-1.236811
-1.2417092
-1.2490566
-1.2564037
-1.2588528
-1.263751
-1.2686492
-1.2735474
-1.2784456
-1.2808948
-1.285793
-1.2906911
-1.2955893
-1.3004875
-1.3078349
-1.3102839
-1.3151821
-1.3176312
-1.3200803
-1.3225293
-1.3249785
-1.3298767
-1.3372239
-1.3445712
-1.3470203
-1.3494694
-1.3494694
-1.3494694
-1.3519186
-1.3592658
-1.3666131
-1.3690622
-1.3690622
-1.3690622
-1.3715113
-1.3788587
-1.3862059
-1.3935531
-1.3960022
-1.3960022
-1.3984513
-1.4033495
-1.4106969
-1.4131459
-1.415595
-1.4131459
-1.4180441
-1.4253914
-1.4302896
-1.4351878
-1.440086
-1.4449842
-1.4498824
-1.4523315
-1.4547807
-1.4596789
-1.464577
-1.4719242
-1.4768225
-1.4817207
-1.4841697
-1.4866189
-1.4890679
-1.4866189
-1.4890679
-1.4964153
-1.5037626
-1.5111098
-1.513559
-1.516008
-1.5209062
-1.5233554
-1.5282536
-1.5307026
-1.5356008
-1.5380498
-1.540499
-1.542948
-1.5453972
-1.5478462
-1.5527445
-1.5600917
-1.5674391
-1.5723373
-1.5723373
-1.5698881
-1.5674391
-1.5698881
-1.5747863
-1.5772355
-1.5821337
-1.5870318
-1.59193
-1.5943792
-1.5992773
-1.6041754
-1.6041754
-1.6066246
-1.6090736
-1.6139718
-1.6213192
-1.6262174
-1.6237682
-1.6237682
-1.6286664
-1.6360137
-1.6409119
-1.6433611
-1.6433611
-1.6433611
-1.6458101
-1.6531575
-1.6580557
-1.665403
-1.667852
-1.667852
-1.6703011
-1.6727501
-1.6727501
-1.6776483
-1.6825466
-1.6849957
-1.6874448
-1.692343
-1.6996902
-1.7070376
-1.7094867
-1.7094867
-1.7119356
-1.7192831
-1.7241813
-1.7241813
-1.7241813
-1.7266302
-1.7290795
-1.7339777
-1.7388759
-1.743774
-1.743774
-1.743774
-1.7462231
-1.7511213
-1.7560195
-1.7584686
-1.7633669
-1.7682651
-1.7731631
-1.7756122
-1.7805104
-1.7854087
-1.7854087
-1.7878577
-1.7927558
-1.797654
-1.8001033
-1.8025522
-1.8025522
-1.8050015
-1.8098997
-1.8172469
-1.8221451
-1.8245943
-1.8270433
-1.8294924
-1.8319415
-1.8343906
-1.8343906
-1.8368397
-1.839289
-1.8417379
-1.8441869
-1.8490851
-1.8539833
-1.8564324
-1.8588815
-1.8637797
-1.8662289
-1.8662289
-1.8686779
-1.873576
-1.8784742
-1.8809235
-1.8784742
-1.8760253
-1.8784742
-1.8833724
-1.8907199
-1.8956181
-1.8956181
-1.8931688
-1.8956181
-1.9005164
-1.9078635
-1.9103128
-1.9103128
-1.9103128
-1.9127618
-1.9176599
-1.9201089
-1.9201089
-1.9201089
-1.9225582
-1.925007
-1.9274563
-1.9323546
-1.9372526
-1.942151
-1.942151
-1.9446
-1.947049
-1.9519473
-1.9568454
-1.9592944
-1.9617437
-1.966642
-1.9715401
-1.9715401
-1.9690908
-1.9690908
-1.9739891
-1.9813365
-1.9837855
-1.9837855
-1.9813365
-1.9862345
-1.9935819
-1.9984802
-1.9984802
-1.9960309
-1.9960309
-1.9984802
-2.0033784
-2.0082767
-2.0131748
-2.0131748
-2.0131748
-2.0156238
-2.020522
-2.020522
-2.020522
-2.020522
-2.020522
-2.0229712
-2.0303185
-2.0352166
-2.0401149
-2.0401149
-2.042564
-2.042564
-2.045013
-2.0499113
-2.0523603
-2.0523603
-2.0523603
-2.0548093
-2.0548093
-2.0548093
-2.0548093
-2.0572584
-2.0597076
-2.0621567
-2.0621567
-2.0646057
-2.0670547
-2.069504
-2.071953
-2.0744023
-2.071953
-2.071953
-2.0768511
-2.0793004
-2.0817494
-2.0817494
-2.0817494
-2.0793004
-2.0793004
-2.0817494
-2.0841987
-2.0866475
-2.0915458
-2.093995
-2.0915458
-2.0890968
-2.0890968
-2.093995
-2.0964441
-2.0988932
-2.1013422
-2.1037915
-2.1062405
-2.1037915
-2.1037915
-2.1037915
-2.1062405
-2.1062405
-2.1086895
-2.1062405
-2.1037915
-2.1062405
-2.1111386
-2.118486
-2.120935
-2.118486
-2.118486
-2.120935
-2.120935
-2.120935
-2.118486
-2.118486
-2.118486
-2.123384
-2.1282823
-2.1307313
-2.1356297
-2.1331804
-2.1307313
-2.1258333
-2.123384
-2.1258333
-2.1282823
-2.1331804
-2.1380787
-2.1380787
-2.1356297
-2.1356297
-2.1331804
-2.1331804
-2.1356297
-2.1380787
-2.1405277
-2.1405277
-2.1356297
-2.1356297
-2.1380787
-2.1405277
-2.1380787
-2.1356297
-2.1380787
-2.1405277
-2.1429768
-2.1405277
-2.1380787
-2.1380787
-2.1380787
-2.1380787
-2.1405277
-2.145426
-2.145426
-2.145426
-2.1429768
-2.145426
-2.147875
-2.1503243
-2.147875
-2.147875
-2.1503243
-2.1527731
-2.147875
-2.1405277
-2.1380787
-2.1405277
-2.145426
-2.147875
-2.1503243
-2.147875
-2.147875
-2.1503243
-2.1527731
-2.1552224
-2.1552224
-2.1552224
-2.1552224
-2.1552224
-2.1527731
-2.1527731
-2.1552224
-2.1552224
-2.1552224
-2.1576715
-2.1601207
-2.1625695
-2.1601207
-2.1576715
-2.1552224
-2.1552224
-2.1552224
-2.1601207
-2.1601207
-2.1601207
-2.1576715
-2.1552224
-2.1552224
-2.1576715
-2.1576715
-2.1552224
-2.1552224
-2.1576715
-2.1601207
-2.1576715
-2.1552224
-2.1527731
-2.1527731
-2.1552224
-2.1552224
-2.1527731
-2.145426
-2.1405277
-2.1429768
-2.1429768
-2.1429768
-2.1405277
-2.1405277
-2.1429768
-2.145426
-2.147875
-2.147875
-2.145426
-2.145426
-2.1429768
-2.1380787
-2.1331804
-2.1331804
-2.1331804
-2.1331804
-2.1331804
-2.1356297
-2.1356297
-2.1356297
-2.1307313
-2.1307313
-2.1356297
-2.1380787
-2.1356297
-2.1307313
-2.1258333
-2.1258333
-2.123384
-2.120935
-2.118486
-2.118486
-2.120935
-2.120935
-2.118486
-2.118486
-2.118486
-2.116037
-2.1111386
-2.1086895
-2.1086895
-2.1111386
-2.1135879
-2.1111386
-2.1062405
-2.1062405
-2.1086895
-2.1111386
-2.1086895
-2.1037915
-2.1013422
-2.1037915
-2.1062405
-2.1062405
-2.1062405
-2.1037915
-2.1062405
-2.1062405
-2.1037915
-2.1013422
-2.1013422
-2.1013422
-2.1037915
-2.1013422
-2.0988932
-2.093995
-2.0915458
-2.0915458
-2.0915458
-2.093995
-2.093995
-2.0866475
-2.0841987
-2.0841987
-2.0817494
-2.0768511
-2.0793004
-2.0817494
-2.0817494
-2.0793004
-2.0793004
-2.0793004
-2.0768511
-2.0744023
-2.071953
-2.069504
-2.069504
-2.0670547
-2.0670547
-2.0670547
-2.0670547
-2.0670547
-2.0621567
-2.0572584
-2.0548093
-2.0572584
-2.0572584
-2.0548093
-2.0499113
-2.0499113
-2.0523603
-2.0548093
-2.0523603
-2.042564
-2.0376658
-2.0352166
-2.0376658
-2.0401149
-2.0401149
-2.0401149
-2.0401149
-2.042564
-2.042564
-2.0376658
-2.0303185
-2.0254202
-2.0254202
-2.0254202
-2.0229712
-2.018073
-2.018073
-2.020522
-2.0229712
-2.0254202
-2.0229712
-2.020522
-2.018073
-2.0156238
-2.0156238
-2.0131748
-2.0131748
-2.0082767
-2.0033784
-1.9984802
-1.9984802
-2.000929
-2.0033784
-2.000929
-1.9960309
-1.9935819
-1.9911326
-1.9911326
-1.9886838
-1.9886838
-1.9862345
-1.9862345
-1.9837855
-1.9837855
-1.9837855
-1.9862345
-1.9837855
-1.9788872
-1.9764384
-1.9764384
-1.9715401
-1.9690908
-1.9690908
-1.9715401
-1.9739891
-1.9690908
-1.9617437
-1.9568454
-1.9592944
-1.9617437
-1.9592944
-1.9568454
-1.9543964
-1.9543964
-1.9519473
-1.947049
-1.9446
-1.9446
-1.9446
-1.9446
-1.942151
-1.9397017
-1.942151
-1.942151
-1.9372526
-1.9274563
-1.9201089
-1.9225582
-1.9299053
-1.9323546
-1.925007
-1.9176599
-1.9176599
-1.9176599
-1.9201089
-1.9152106
-1.9103128
-1.9103128
-1.9127618
-1.9152106
-1.9152106
-1.9103128
-1.9054145
-1.9029652
-1.9005164
-1.8980671
-1.8956181
-1.8931688
-1.8956181
-1.8907199
-1.8858217
-1.8833724
-1.8858217
-1.8882707
-1.8858217
-1.8833724
-1.8809235
-1.8809235
-1.8809235
-1.8784742
-1.873576
-1.8711271
-1.8686779
-1.8686779
-1.8662289
-1.8637797
-1.8613307
-1.8588815
-1.8588815
-1.8613307
-1.8637797
-1.8613307
-1.8564324
-1.8515342
-1.8490851
-1.8490851
-1.8490851
-1.8490851
-1.846636
-1.846636
-1.8441869
-1.8417379
-1.839289
-1.8368397
-1.839289
-1.8417379
-1.8417379
-1.8343906
-1.8294924
-1.8270433
-1.8270433
-1.8270433
-1.8245943
-1.8221451
-1.8221451
-1.8221451
-1.8221451
-1.8172469
-1.8123487
-1.8098997
-1.8147979
-1.8172469
-1.8147979
-1.8098997
-1.8050015
-1.8074505
-1.8098997
-1.8123487
-1.8123487
-1.8074505
-1.8025522
-1.8001033
-1.8025522
-1.8025522
-1.7952051
-1.7878577
-1.7829595
-1.7854087
-1.7878577
-1.7903069
-1.7878577
-1.7854087
-1.7829595
-1.7780613
-1.7780613
-1.7780613
-1.7780613
