# Supplementary material for: Performances of the PIPER scalable child human body model in accident reconstruction
Source: PLoS One. 2017 Nov 14;12(11):e0187916. doi: 10.1371/journal.pone.0187916 (PMC5685610; doi:10.1371/journal.pone.0187916)
Supplement: S3 Data — This zip folder contains input accelerations for reproducibility of the accident reconstruction. Also, the readings from the dummy sensor are reported for reproducibility of the calculations. (ZIP) [file pone.0187916.s011.zip › CHANNEL/RAC03.031]

Test object number          :1
Name of the channel         :
Laboratory channel code     :16THSP0000Q6ACXP
Customer channel code       :16THSP0000Q6ACXP
Channel code                :16THSP0000Q6ACXP
Unit                        :m/(s*s)
Direction                   :X
Dimension                   :AC
Transducer type             :B-62610
Pre-filter type             :4000Hz 6pole Butterworth (device internal)
Cut off frequency           :4000.0
Channel frequency class     :2000
Channel amplitude class     :20000.0
Reference channel           :implicit
Reference channel name      :NOVALUE
Data source                 :transducer
Data status                 :ok
Sampling interval           :5.0E-5
Bit resolution              :16
".ValidationRemark           :Seulement la gamme [-0.4096 sec; 40.0 sec] a �t� lue. Gamme demand�e: [-6.0 sec; 40.0 sec]."
Time of first sample        :-0.2
Number of samples           :14000
First global maximum value  :15.003603
Time of maximum value       :0.22769998
First global minimum value  :-88.16969
Time of minimum value       :0.07134999
Start offset interval       :-0.1
End offset interval         :-0.05
0.79164416
0.79164416
0.79164416
0.79164416
0.79164416
0.79164416
0.79164416
0.79164416
0.79164416
0.79164416
0.79164416
0.79164416
0.79164416
0.79164416
0.79164416
0.79164416
0.79164416
0.79164416
0.79164416
0.79164416
0.79164416
0.79164416
0.79164416
0.79164416
0.79164416
0.79164416
0.79164416
0.79164416
0.79164416
0.79164416
0.79164416
0.79164416
0.79164416
0.79164416
0.79164416
0.79164416
0.79164416
0.79164416
0.79164416
0.79164416
0.79164416
0.79164416
0.79164416
0.79164416
0.79164416
0.79164416
0.79164416
0.79164416
0.79164416
0.79164416
0.79164416
0.79164416
0.79164416
0.79164416
0.79164416
0.79164416
0.79164416
0.79164416
0.79164416
0.79164416
0.79164416
0.79164416
0.79164416
0.79164416
0.79164416
0.79164416
0.79164416
0.79164416
0.79164416
0.79164416
0.79164416
0.79164416
0.79164416
0.79164416
0.79164416
0.79164416
0.79164416
0.79164416
0.79164416
0.79164416
0.79164416
0.79164416
0.79164416
0.79164416
0.79164416
0.79164416
0.79164416
0.79164416
0.79164416
0.79164416
0.79164416
0.79164416
0.79164416
0.79164416
0.79164416
0.79164416
0.79164416
0.79164416
0.79164416
0.79164416
0.79164416
0.79164416
0.79164416
0.79164416
0.79164416
0.79164416
0.79164416
0.79164416
0.79164416
0.79164416
0.79164416
0.79164416
0.79164416
0.79164416
0.79164416
0.79164416
0.79164416
0.79164416
0.79164416
0.79164416
0.79164416
0.79164416
0.79164416
0.79164416
0.79164416
0.79164416
0.79164416
0.79164416
0.79164416
0.79164416
0.79164416
0.79164416
0.79164416
0.79164416
0.79164416
0.79164416
0.79164416
0.79164416
0.79164416
0.79164416
0.79164416
0.79164416
0.79164416
0.79164416
0.79164416
0.79164416
0.79164416
0.79164416
0.79164416
0.79164416
0.79164416
0.79164416
0.79164416
0.79164416
0.79164416
0.79164416
0.79164416
0.79164416
0.79164416
0.79164416
0.79164416
0.79164416
0.79164416
0.79164416
0.79164416
0.79164416
0.79164416
0.79164416
0.79164416
0.79164416
0.79164416
0.79164416
-5.697242
-5.697242
-5.697242
0.79164416
0.79164416
0.79164416
0.79164416
0.79164416
0.79164416
0.79164416
0.79164416
0.79164416
0.79164416
0.79164416
0.79164416
0.79164416
0.79164416
0.79164416
0.79164416
0.79164416
0.79164416
0.79164416
0.79164416
0.79164416
0.79164416
0.79164416
0.79164416
0.79164416
0.79164416
0.79164416
0.79164416
0.79164416
0.79164416
0.79164416
0.79164416
0.79164416
0.79164416
0.79164416
0.79164416
0.79164416
0.79164416
0.79164416
0.79164416
0.79164416
0.79164416
0.79164416
0.79164416
0.79164416
0.79164416
0.79164416
0.79164416
0.79164416
0.79164416
0.79164416
0.79164416
0.79164416
0.79164416
0.79164416
0.79164416
0.79164416
0.79164416
0.79164416
-5.697242
-5.697242
-5.697242
0.79164416
0.79164416
0.79164416
0.79164416
0.79164416
0.79164416
0.79164416
0.79164416
0.79164416
0.79164416
0.79164416
0.79164416
0.79164416
0.79164416
0.79164416
0.79164416
0.79164416
0.79164416
0.79164416
0.79164416
0.79164416
0.79164416
0.79164416
0.79164416
0.79164416
-5.697242
-5.697242
-5.697242
0.79164416
0.79164416
0.79164416
0.79164416
0.79164416
0.79164416
0.79164416
0.79164416
0.79164416
-5.697242
-5.697242
-5.697242
0.79164416
0.79164416
0.79164416
0.79164416
0.79164416
0.79164416
0.79164416
0.79164416
0.79164416
0.79164416
0.79164416
0.79164416
0.79164416
0.79164416
0.79164416
0.79164416
0.79164416
0.79164416
0.79164416
0.79164416
0.79164416
0.79164416
0.79164416
0.79164416
0.79164416
0.79164416
0.79164416
0.79164416
0.79164416
0.79164416
0.79164416
0.79164416
0.79164416
0.79164416
0.79164416
0.79164416
0.79164416
0.79164416
0.79164416
0.79164416
0.79164416
0.79164416
0.79164416
0.79164416
0.79164416
0.79164416
0.79164416
0.79164416
0.79164416
0.79164416
0.79164416
0.79164416
0.79164416
0.79164416
0.79164416
0.79164416
0.79164416
0.79164416
0.79164416
0.79164416
0.79164416
0.79164416
0.79164416
0.79164416
0.79164416
0.79164416
0.79164416
0.79164416
0.79164416
0.79164416
0.79164416
0.79164416
0.79164416
0.79164416
0.79164416
0.79164416
0.79164416
0.79164416
0.79164416
0.79164416
0.79164416
0.79164416
0.79164416
0.79164416
0.79164416
0.79164416
0.79164416
0.79164416
0.79164416
0.79164416
0.79164416
0.79164416
0.79164416
0.79164416
0.79164416
0.79164416
0.79164416
0.79164416
0.79164416
0.79164416
0.79164416
0.79164416
0.79164416
0.79164416
0.79164416
0.79164416
0.79164416
0.79164416
0.79164416
0.79164416
0.79164416
-5.697242
-5.697242
-5.697242
0.79164416
0.79164416
0.79164416
0.79164416
0.79164416
0.79164416
0.79164416
0.79164416
-5.697242
-5.697242
-5.697242
0.79164416
0.79164416
0.79164416
0.79164416
0.79164416
0.79164416
0.79164416
0.79164416
0.79164416
0.79164416
0.79164416
0.79164416
0.79164416
0.79164416
0.79164416
0.79164416
0.79164416
0.79164416
0.79164416
0.79164416
-5.697242
-5.697242
0.79164416
0.79164416
0.79164416
0.79164416
0.79164416
0.79164416
0.79164416
0.79164416
0.79164416
0.79164416
0.79164416
0.79164416
0.79164416
0.79164416
0.79164416
0.79164416
0.79164416
0.79164416
0.79164416
0.79164416
0.79164416
0.79164416
0.79164416
0.79164416
0.79164416
0.79164416
0.79164416
0.79164416
0.79164416
0.79164416
0.79164416
0.79164416
0.79164416
0.79164416
0.79164416
0.79164416
0.79164416
0.79164416
0.79164416
0.79164416
0.79164416
-5.697242
0.79164416
0.79164416
0.79164416
0.79164416
0.79164416
0.79164416
0.79164416
0.79164416
0.79164416
0.79164416
0.79164416
0.79164416
0.79164416
0.79164416
0.79164416
0.79164416
0.79164416
0.79164416
0.79164416
0.79164416
0.79164416
0.79164416
0.79164416
0.79164416
0.79164416
0.79164416
-5.697242
-5.697242
-5.697242
0.79164416
0.79164416
0.79164416
0.79164416
0.79164416
0.79164416
0.79164416
0.79164416
0.79164416
-5.697242
-5.697242
-5.697242
-5.697242
0.79164416
0.79164416
0.79164416
0.79164416
0.79164416
0.79164416
0.79164416
0.79164416
0.79164416
0.79164416
0.79164416
0.79164416
0.79164416
-5.697242
-5.697242
0.79164416
0.79164416
0.79164416
0.79164416
0.79164416
0.79164416
0.79164416
0.79164416
0.79164416
-5.697242
-5.697242
0.79164416
0.79164416
0.79164416
-5.697242
-5.697242
-5.697242
0.79164416
0.79164416
0.79164416
0.79164416
0.79164416
0.79164416
0.79164416
0.79164416
0.79164416
-5.697242
-5.697242
0.79164416
0.79164416
0.79164416
0.79164416
0.79164416
0.79164416
0.79164416
0.79164416
0.79164416
0.79164416
0.79164416
0.79164416
0.79164416
0.79164416
0.79164416
0.79164416
0.79164416
0.79164416
0.79164416
0.79164416
0.79164416
0.79164416
0.79164416
0.79164416
0.79164416
0.79164416
0.79164416
0.79164416
0.79164416
0.79164416
0.79164416
0.79164416
0.79164416
0.79164416
0.79164416
0.79164416
0.79164416
0.79164416
0.79164416
0.79164416
0.79164416
0.79164416
0.79164416
0.79164416
0.79164416
0.79164416
0.79164416
0.79164416
0.79164416
0.79164416
0.79164416
0.79164416
0.79164416
0.79164416
0.79164416
0.79164416
0.79164416
0.79164416
0.79164416
0.79164416
-5.697242
-5.697242
-5.697242
0.79164416
0.79164416
0.79164416
0.79164416
0.79164416
0.79164416
0.79164416
0.79164416
0.79164416
0.79164416
0.79164416
0.79164416
0.79164416
0.79164416
0.79164416
0.79164416
0.79164416
0.79164416
0.79164416
0.79164416
0.79164416
0.79164416
0.79164416
0.79164416
0.79164416
0.79164416
0.79164416
0.79164416
0.79164416
0.79164416
0.79164416
0.79164416
0.79164416
0.79164416
0.79164416
0.79164416
0.79164416
0.79164416
0.79164416
0.79164416
0.79164416
0.79164416
0.79164416
0.79164416
0.79164416
0.79164416
0.79164416
0.79164416
0.79164416
0.79164416
0.79164416
0.79164416
0.79164416
0.79164416
0.79164416
0.79164416
0.79164416
0.79164416
0.79164416
0.79164416
0.79164416
0.79164416
0.79164416
0.79164416
0.79164416
0.79164416
0.79164416
0.79164416
0.79164416
0.79164416
0.79164416
0.79164416
0.79164416
0.79164416
0.79164416
0.79164416
0.79164416
0.79164416
0.79164416
0.79164416
-5.697242
-5.697242
0.79164416
0.79164416
0.79164416
0.79164416
0.79164416
0.79164416
0.79164416
0.79164416
0.79164416
0.79164416
0.79164416
0.79164416
0.79164416
0.79164416
0.79164416
0.79164416
0.79164416
0.79164416
0.79164416
0.79164416
0.79164416
0.79164416
0.79164416
0.79164416
-5.697242
-5.697242
-5.697242
-5.697242
0.79164416
0.79164416
0.79164416
-5.697242
-5.697242
0.79164416
0.79164416
0.79164416
0.79164416
0.79164416
0.79164416
0.79164416
0.79164416
0.79164416
0.79164416
0.79164416
0.79164416
0.79164416
0.79164416
-5.697242
-5.697242
-5.697242
-5.697242
0.79164416
0.79164416
0.79164416
-5.697242
-5.697242
-5.697242
-5.697242
-5.697242
-5.697242
-5.697242
-5.697242
-5.697242
-5.697242
-5.697242
0.79164416
0.79164416
0.79164416
0.79164416
-5.697242
-5.697242
-5.697242
0.79164416
0.79164416
0.79164416
-5.697242
-5.697242
0.79164416
0.79164416
-5.697242
-5.697242
-5.697242
0.79164416
0.79164416
0.79164416
0.79164416
0.79164416
0.79164416
0.79164416
-5.697242
-5.697242
-5.697242
-5.697242
0.79164416
0.79164416
0.79164416
-5.697242
-5.697242
-5.697242
0.79164416
0.79164416
0.79164416
0.79164416
0.79164416
0.79164416
0.79164416
0.79164416
0.79164416
0.79164416
-5.697242
-5.697242
-5.697242
-5.697242
-5.697242
-5.697242
-5.697242
0.79164416
0.79164416
0.79164416
0.79164416
0.79164416
0.79164416
0.79164416
0.79164416
0.79164416
0.79164416
-5.697242
-5.697242
-5.697242
-5.697242
-5.697242
0.79164416
0.79164416
0.79164416
0.79164416
0.79164416
0.79164416
0.79164416
0.79164416
0.79164416
0.79164416
0.79164416
0.79164416
0.79164416
-5.697242
-5.697242
-5.697242
0.79164416
0.79164416
0.79164416
0.79164416
0.79164416
0.79164416
-5.697242
-5.697242
0.79164416
0.79164416
0.79164416
-5.697242
-5.697242
-5.697242
0.79164416
0.79164416
0.79164416
-5.697242
-5.697242
-5.697242
0.79164416
0.79164416
0.79164416
0.79164416
0.79164416
0.79164416
0.79164416
0.79164416
0.79164416
0.79164416
0.79164416
0.79164416
0.79164416
0.79164416
0.79164416
0.79164416
0.79164416
0.79164416
0.79164416
0.79164416
0.79164416
0.79164416
-5.697242
-5.697242
-5.697242
0.79164416
0.79164416
0.79164416
0.79164416
0.79164416
-5.697242
-5.697242
-5.697242
0.79164416
0.79164416
0.79164416
0.79164416
0.79164416
0.79164416
0.79164416
0.79164416
0.79164416
0.79164416
0.79164416
0.79164416
0.79164416
0.79164416
-5.697242
-5.697242
0.79164416
0.79164416
0.79164416
-5.697242
-5.697242
-5.697242
0.79164416
0.79164416
0.79164416
0.79164416
0.79164416
0.79164416
-5.697242
-5.697242
0.79164416
0.79164416
0.79164416
0.79164416
0.79164416
0.79164416
0.79164416
0.79164416
0.79164416
0.79164416
0.79164416
0.79164416
0.79164416
0.79164416
0.79164416
0.79164416
0.79164416
0.79164416
0.79164416
-5.697242
-5.697242
-5.697242
-5.697242
0.79164416
0.79164416
0.79164416
0.79164416
0.79164416
0.79164416
0.79164416
0.79164416
0.79164416
0.79164416
0.79164416
0.79164416
0.79164416
0.79164416
0.79164416
0.79164416
0.79164416
0.79164416
-5.697242
-5.697242
-5.697242
-5.697242
-5.697242
-5.697242
-5.697242
-5.697242
-5.697242
-5.697242
-5.697242
-5.697242
-5.697242
0.79164416
-5.697242
-5.697242
-5.697242
-5.697242
0.79164416
0.79164416
0.79164416
0.79164416
0.79164416
-5.697242
-5.697242
0.79164416
0.79164416
0.79164416
0.79164416
0.79164416
0.79164416
0.79164416
0.79164416
-5.697242
-5.697242
-5.697242
-5.697242
0.79164416
0.79164416
0.79164416
-5.697242
-5.697242
0.79164416
0.79164416
0.79164416
0.79164416
0.79164416
-5.697242
-5.697242
0.79164416
0.79164416
0.79164416
-5.697242
-5.697242
0.79164416
0.79164416
0.79164416
-5.697242
0.79164416
0.79164416
0.79164416
0.79164416
-5.697242
0.79164416
0.79164416
0.79164416
-5.697242
-5.697242
-5.697242
-5.697242
0.79164416
0.79164416
0.79164416
-5.697242
-5.697242
-5.697242
0.79164416
0.79164416
0.79164416
0.79164416
0.79164416
0.79164416
0.79164416
0.79164416
-5.697242
-5.697242
-5.697242
0.79164416
0.79164416
0.79164416
-5.697242
-5.697242
-5.697242
0.79164416
0.79164416
0.79164416
0.79164416
0.79164416
0.79164416
0.79164416
0.79164416
0.79164416
0.79164416
0.79164416
0.79164416
0.79164416
0.79164416
0.79164416
-5.697242
-5.697242
0.79164416
0.79164416
0.79164416
0.79164416
0.79164416
0.79164416
0.79164416
0.79164416
0.79164416
0.79164416
0.79164416
0.79164416
0.79164416
0.79164416
0.79164416
0.79164416
0.79164416
0.79164416
0.79164416
0.79164416
0.79164416
0.79164416
0.79164416
0.79164416
-5.697242
-5.697242
0.79164416
0.79164416
0.79164416
0.79164416
0.79164416
0.79164416
0.79164416
0.79164416
0.79164416
0.79164416
0.79164416
0.79164416
-5.697242
-5.697242
-5.697242
-5.697242
0.79164416
0.79164416
0.79164416
0.79164416
0.79164416
-5.697242
-5.697242
-5.697242
0.79164416
0.79164416
0.79164416
0.79164416
0.79164416
0.79164416
0.79164416
0.79164416
0.79164416
0.79164416
0.79164416
0.79164416
-5.697242
-5.697242
-5.697242
0.79164416
0.79164416
0.79164416
0.79164416
-5.697242
-5.697242
-5.697242
0.79164416
0.79164416
0.79164416
0.79164416
0.79164416
0.79164416
0.79164416
0.79164416
-5.697242
-5.697242
-5.697242
-5.697242
-5.697242
-5.697242
0.79164416
0.79164416
-5.697242
-5.697242
-5.697242
-5.697242
-5.697242
-5.697242
-5.697242
0.79164416
0.79164416
0.79164416
-5.697242
-5.697242
0.79164416
0.79164416
0.79164416
0.79164416
-5.697242
-5.697242
-5.697242
-5.697242
-5.697242
-5.697242
-5.697242
-5.697242
0.79164416
0.79164416
0.79164416
-5.697242
-5.697242
-5.697242
-5.697242
-5.697242
-5.697242
0.79164416
0.79164416
0.79164416
0.79164416
0.79164416
0.79164416
0.79164416
0.79164416
0.79164416
0.79164416
0.79164416
0.79164416
0.79164416
0.79164416
0.79164416
0.79164416
0.79164416
0.79164416
0.79164416
0.79164416
0.79164416
0.79164416
0.79164416
0.79164416
0.79164416
0.79164416
0.79164416
0.79164416
0.79164416
0.79164416
0.79164416
0.79164416
0.79164416
0.79164416
0.79164416
0.79164416
0.79164416
0.79164416
0.79164416
0.79164416
0.79164416
0.79164416
0.79164416
0.79164416
0.79164416
-5.697242
-5.697242
0.79164416
0.79164416
0.79164416
0.79164416
0.79164416
0.79164416
0.79164416
0.79164416
0.79164416
0.79164416
0.79164416
0.79164416
0.79164416
0.79164416
0.79164416
0.79164416
0.79164416
0.79164416
0.79164416
0.79164416
0.79164416
0.79164416
0.79164416
0.79164416
0.79164416
0.79164416
0.79164416
0.79164416
0.79164416
0.79164416
0.79164416
0.79164416
0.79164416
0.79164416
0.79164416
0.79164416
0.79164416
0.79164416
0.79164416
0.79164416
0.79164416
0.79164416
0.79164416
0.79164416
0.79164416
0.79164416
0.79164416
0.79164416
0.79164416
0.79164416
0.79164416
0.79164416
0.79164416
0.79164416
0.79164416
0.79164416
0.79164416
0.79164416
0.79164416
0.79164416
0.79164416
0.79164416
0.79164416
0.79164416
0.79164416
0.79164416
0.79164416
0.79164416
0.79164416
0.79164416
0.79164416
0.79164416
0.79164416
0.79164416
0.79164416
0.79164416
0.79164416
0.79164416
0.79164416
0.79164416
0.79164416
0.79164416
0.79164416
0.79164416
0.79164416
0.79164416
0.79164416
0.79164416
0.79164416
0.79164416
0.79164416
0.79164416
0.79164416
0.79164416
0.79164416
0.79164416
0.79164416
0.79164416
0.79164416
0.79164416
0.79164416
0.79164416
0.79164416
0.79164416
0.79164416
0.79164416
0.79164416
0.79164416
0.79164416
0.79164416
0.79164416
0.79164416
0.79164416
0.79164416
0.79164416
0.79164416
0.79164416
0.79164416
0.79164416
0.79164416
0.79164416
0.79164416
0.79164416
0.79164416
0.79164416
0.79164416
0.79164416
0.79164416
0.79164416
0.79164416
-5.697242
-5.697242
0.79164416
0.79164416
0.79164416
0.79164416
0.79164416
0.79164416
0.79164416
0.79164416
0.79164416
0.79164416
0.79164416
0.79164416
0.79164416
-5.697242
-5.697242
-5.697242
0.79164416
0.79164416
0.79164416
0.79164416
0.79164416
0.79164416
0.79164416
0.79164416
0.79164416
0.79164416
0.79164416
-5.697242
-5.697242
-5.697242
-5.697242
0.79164416
0.79164416
0.79164416
0.79164416
0.79164416
0.79164416
0.79164416
0.79164416
0.79164416
0.79164416
0.79164416
0.79164416
0.79164416
-5.697242
-5.697242
-5.697242
-5.697242
-5.697242
-5.697242
-5.697242
0.79164416
0.79164416
0.79164416
0.79164416
0.79164416
0.79164416
0.79164416
-5.697242
-5.697242
-5.697242
0.79164416
0.79164416
0.79164416
0.79164416
0.79164416
0.79164416
0.79164416
0.79164416
0.79164416
0.79164416
0.79164416
0.79164416
0.79164416
0.79164416
-5.697242
-5.697242
0.79164416
0.79164416
0.79164416
0.79164416
-5.697242
-5.697242
-5.697242
0.79164416
0.79164416
0.79164416
0.79164416
0.79164416
0.79164416
0.79164416
0.79164416
0.79164416
0.79164416
0.79164416
0.79164416
0.79164416
0.79164416
0.79164416
-5.697242
-5.697242
-5.697242
-5.697242
0.79164416
0.79164416
0.79164416
0.79164416
0.79164416
0.79164416
0.79164416
0.79164416
-5.697242
-5.697242
-5.697242
0.79164416
0.79164416
0.79164416
0.79164416
0.79164416
0.79164416
0.79164416
-5.697242
-5.697242
-5.697242
0.79164416
0.79164416
0.79164416
0.79164416
0.79164416
0.79164416
0.79164416
0.79164416
0.79164416
0.79164416
0.79164416
0.79164416
0.79164416
0.79164416
0.79164416
0.79164416
0.79164416
0.79164416
0.79164416
0.79164416
0.79164416
0.79164416
0.79164416
0.79164416
0.79164416
0.79164416
0.79164416
0.79164416
0.79164416
0.79164416
0.79164416
0.79164416
0.79164416
0.79164416
0.79164416
0.79164416
0.79164416
-5.697242
-5.697242
-5.697242
-5.697242
-5.697242
-5.697242
0.79164416
0.79164416
0.79164416
0.79164416
0.79164416
0.79164416
0.79164416
0.79164416
0.79164416
0.79164416
0.79164416
-5.697242
-5.697242
0.79164416
0.79164416
0.79164416
0.79164416
0.79164416
0.79164416
-5.697242
-5.697242
0.79164416
0.79164416
0.79164416
0.79164416
0.79164416
0.79164416
0.79164416
0.79164416
0.79164416
0.79164416
0.79164416
0.79164416
0.79164416
0.79164416
0.79164416
0.79164416
0.79164416
0.79164416
-5.697242
-5.697242
0.79164416
0.79164416
0.79164416
0.79164416
0.79164416
0.79164416
0.79164416
0.79164416
0.79164416
0.79164416
0.79164416
0.79164416
0.79164416
0.79164416
0.79164416
0.79164416
0.79164416
-5.697242
-5.697242
-5.697242
0.79164416
0.79164416
0.79164416
0.79164416
0.79164416
0.79164416
0.79164416
0.79164416
0.79164416
0.79164416
0.79164416
0.79164416
0.79164416
0.79164416
0.79164416
0.79164416
0.79164416
0.79164416
0.79164416
0.79164416
0.79164416
0.79164416
0.79164416
0.79164416
0.79164416
0.79164416
0.79164416
0.79164416
0.79164416
0.79164416
0.79164416
0.79164416
0.79164416
0.79164416
0.79164416
0.79164416
0.79164416
0.79164416
0.79164416
0.79164416
0.79164416
0.79164416
0.79164416
0.79164416
0.79164416
0.79164416
0.79164416
0.79164416
0.79164416
0.79164416
0.79164416
0.79164416
0.79164416
0.79164416
0.79164416
0.79164416
0.79164416
0.79164416
0.79164416
0.79164416
0.79164416
0.79164416
0.79164416
0.79164416
0.79164416
0.79164416
0.79164416
0.79164416
0.79164416
0.79164416
0.79164416
0.79164416
0.79164416
0.79164416
0.79164416
0.79164416
0.79164416
0.79164416
0.79164416
0.79164416
0.79164416
0.79164416
0.79164416
-5.697242
-5.697242
-5.697242
0.79164416
0.79164416
0.79164416
0.79164416
0.79164416
0.79164416
0.79164416
0.79164416
0.79164416
0.79164416
0.79164416
0.79164416
0.79164416
0.79164416
0.79164416
0.79164416
0.79164416
0.79164416
0.79164416
0.79164416
0.79164416
0.79164416
0.79164416
0.79164416
0.79164416
-5.697242
-5.697242
-5.697242
0.79164416
0.79164416
0.79164416
-5.697242
-5.697242
0.79164416
0.79164416
0.79164416
-5.697242
-5.697242
0.79164416
0.79164416
0.79164416
0.79164416
0.79164416
0.79164416
0.79164416
0.79164416
0.79164416
0.79164416
0.79164416
0.79164416
0.79164416
0.79164416
0.79164416
0.79164416
0.79164416
0.79164416
0.79164416
0.79164416
0.79164416
0.79164416
0.79164416
0.79164416
0.79164416
0.79164416
0.79164416
0.79164416
0.79164416
0.79164416
0.79164416
0.79164416
0.79164416
0.79164416
0.79164416
0.79164416
0.79164416
0.79164416
0.79164416
0.79164416
0.79164416
0.79164416
0.79164416
0.79164416
0.79164416
0.79164416
0.79164416
0.79164416
0.79164416
0.79164416
0.79164416
0.79164416
0.79164416
0.79164416
-5.697242
-5.697242
-5.697242
0.79164416
0.79164416
0.79164416
-5.697242
-5.697242
-5.697242
-5.697242
0.79164416
0.79164416
0.79164416
0.79164416
0.79164416
0.79164416
-5.697242
-5.697242
-5.697242
0.79164416
0.79164416
0.79164416
0.79164416
0.79164416
0.79164416
0.79164416
-5.697242
-5.697242
-5.697242
-5.697242
0.79164416
-5.697242
-5.697242
-5.697242
0.79164416
0.79164416
0.79164416
0.79164416
-5.697242
-5.697242
-5.697242
-5.697242
-5.697242
-5.697242
-5.697242
-5.697242
-5.697242
-5.697242
-5.697242
-5.697242
0.79164416
0.79164416
-5.697242
-5.697242
-5.697242
0.79164416
0.79164416
0.79164416
-5.697242
-5.697242
0.79164416
0.79164416
0.79164416
0.79164416
-5.697242
-5.697242
0.79164416
0.79164416
-5.697242
-5.697242
-5.697242
-5.697242
-5.697242
-5.697242
-5.697242
-5.697242
-5.697242
-5.697242
0.79164416
0.79164416
0.79164416
-5.697242
-5.697242
-5.697242
-5.697242
0.79164416
0.79164416
-5.697242
-5.697242
-5.697242
-5.697242
-5.697242
-5.697242
-5.697242
-5.697242
-5.697242
-5.697242
-5.697242
-5.697242
-5.697242
-5.697242
0.79164416
0.79164416
0.79164416
-5.697242
-5.697242
-5.697242
-5.697242
0.79164416
0.79164416
-5.697242
-5.697242
-5.697242
0.79164416
0.79164416
-5.697242
-5.697242
-5.697242
0.79164416
0.79164416
-5.697242
-5.697242
-5.697242
-5.697242
-5.697242
-5.697242
-5.697242
-5.697242
-5.697242
-5.697242
-5.697242
-5.697242
-5.697242
-5.697242
-5.697242
-5.697242
-5.697242
-5.697242
-5.697242
-5.697242
-5.697242
0.79164416
0.79164416
0.79164416
-5.697242
-5.697242
-5.697242
-5.697242
-5.697242
-5.697242
-5.697242
-5.697242
0.79164416
0.79164416
0.79164416
-5.697242
-5.697242
-5.697242
-5.697242
-5.697242
-5.697242
-5.697242
-5.697242
0.79164416
0.79164416
0.79164416
-5.697242
-5.697242
-5.697242
0.79164416
0.79164416
-5.697242
-5.697242
-5.697242
-5.697242
0.79164416
-5.697242
-5.697242
-5.697242
0.79164416
0.79164416
0.79164416
-5.697242
-5.697242
-5.697242
0.79164416
0.79164416
0.79164416
0.79164416
0.79164416
-5.697242
-5.697242
-5.697242
-5.697242
-5.697242
-5.697242
-5.697242
0.79164416
0.79164416
0.79164416
0.79164416
-5.697242
-5.697242
0.79164416
0.79164416
0.79164416
-5.697242
-5.697242
-5.697242
-5.697242
0.79164416
0.79164416
0.79164416
0.79164416
-5.697242
-5.697242
-5.697242
-5.697242
-5.697242
-5.697242
-5.697242
-5.697242
-5.697242
-5.697242
-5.697242
-5.697242
-5.697242
-5.697242
0.79164416
0.79164416
-5.697242
-5.697242
-5.697242
-5.697242
-5.697242
-5.697242
-5.697242
-5.697242
-5.697242
-5.697242
-5.697242
-5.697242
-5.697242
-5.697242
-5.697242
-5.697242
-5.697242
-5.697242
-5.697242
-5.697242
-5.697242
-5.697242
-5.697242
0.79164416
0.79164416
0.79164416
-5.697242
-5.697242
-5.697242
-5.697242
-5.697242
-5.697242
-5.697242
-5.697242
-5.697242
-5.697242
-5.697242
-5.697242
-5.697242
-5.697242
-5.697242
-5.697242
-5.697242
-5.697242
-5.697242
-5.697242
0.79164416
0.79164416
0.79164416
0.79164416
-5.697242
-5.697242
-5.697242
0.79164416
0.79164416
0.79164416
0.79164416
0.79164416
0.79164416
0.79164416
0.79164416
-5.697242
-5.697242
-5.697242
-5.697242
-5.697242
0.79164416
0.79164416
0.79164416
0.79164416
-5.697242
0.79164416
0.79164416
0.79164416
-5.697242
-5.697242
0.79164416
0.79164416
0.79164416
0.79164416
0.79164416
0.79164416
0.79164416
-5.697242
-5.697242
-5.697242
-5.697242
-5.697242
-5.697242
-5.697242
-5.697242
-5.697242
0.79164416
0.79164416
0.79164416
0.79164416
-5.697242
-5.697242
-5.697242
-5.697242
0.79164416
0.79164416
-5.697242
-5.697242
-5.697242
-5.697242
0.79164416
0.79164416
-5.697242
-5.697242
-5.697242
-5.697242
-5.697242
-5.697242
-5.697242
-5.697242
0.79164416
0.79164416
-5.697242
-5.697242
-5.697242
0.79164416
0.79164416
0.79164416
0.79164416
0.79164416
0.79164416
0.79164416
0.79164416
0.79164416
-5.697242
-5.697242
-5.697242
-5.697242
-5.697242
-5.697242
-5.697242
-5.697242
-5.697242
-5.697242
-5.697242
-5.697242
-5.697242
-5.697242
-5.697242
-5.697242
-5.697242
-5.697242
-5.697242
-5.697242
-5.697242
-5.697242
-5.697242
0.79164416
0.79164416
0.79164416
-5.697242
-5.697242
-5.697242
-5.697242
-5.697242
-5.697242
-5.697242
-5.697242
0.79164416
0.79164416
0.79164416
-5.697242
-5.697242
-5.697242
-5.697242
-5.697242
0.79164416
0.79164416
0.79164416
0.79164416
-5.697242
-5.697242
0.79164416
0.79164416
0.79164416
0.79164416
0.79164416
0.79164416
0.79164416
0.79164416
-5.697242
-5.697242
0.79164416
0.79164416
0.79164416
0.79164416
0.79164416
0.79164416
0.79164416
-5.697242
-5.697242
0.79164416
0.79164416
0.79164416
0.79164416
0.79164416
0.79164416
0.79164416
0.79164416
0.79164416
0.79164416
0.79164416
0.79164416
0.79164416
0.79164416
0.79164416
0.79164416
0.79164416
0.79164416
-5.697242
-5.697242
-5.697242
0.79164416
0.79164416
0.79164416
0.79164416
0.79164416
0.79164416
0.79164416
0.79164416
0.79164416
0.79164416
0.79164416
-5.697242
-5.697242
-5.697242
0.79164416
0.79164416
0.79164416
0.79164416
-5.697242
-5.697242
-5.697242
-5.697242
0.79164416
0.79164416
0.79164416
0.79164416
0.79164416
0.79164416
0.79164416
0.79164416
0.79164416
0.79164416
0.79164416
0.79164416
0.79164416
0.79164416
0.79164416
0.79164416
0.79164416
0.79164416
0.79164416
-5.697242
-5.697242
-5.697242
0.79164416
0.79164416
0.79164416
0.79164416
0.79164416
0.79164416
0.79164416
0.79164416
0.79164416
0.79164416
0.79164416
0.79164416
0.79164416
0.79164416
0.79164416
0.79164416
0.79164416
0.79164416
0.79164416
0.79164416
0.79164416
0.79164416
0.79164416
0.79164416
0.79164416
0.79164416
0.79164416
0.79164416
0.79164416
0.79164416
0.79164416
0.79164416
0.79164416
0.79164416
0.79164416
0.79164416
0.79164416
0.79164416
0.79164416
0.79164416
0.79164416
0.79164416
0.79164416
0.79164416
0.79164416
0.79164416
0.79164416
0.79164416
0.79164416
0.79164416
0.79164416
0.79164416
0.79164416
0.79164416
0.79164416
0.79164416
0.79164416
0.79164416
0.79164416
0.79164416
0.79164416
0.79164416
0.79164416
0.79164416
0.79164416
0.79164416
0.79164416
0.79164416
0.79164416
0.79164416
0.79164416
0.79164416
0.79164416
0.79164416
0.79164416
0.79164416
0.79164416
0.79164416
0.79164416
0.79164416
0.79164416
0.79164416
0.79164416
0.79164416
0.79164416
0.79164416
0.79164416
0.79164416
0.79164416
0.79164416
0.79164416
0.79164416
0.79164416
0.79164416
0.79164416
0.79164416
0.79164416
0.79164416
0.79164416
0.79164416
0.79164416
0.79164416
0.79164416
0.79164416
0.79164416
0.79164416
0.79164416
0.79164416
0.79164416
0.79164416
0.79164416
0.79164416
0.79164416
0.79164416
0.79164416
0.79164416
0.79164416
0.79164416
0.79164416
0.79164416
0.79164416
0.79164416
0.79164416
0.79164416
0.79164416
0.79164416
0.79164416
0.79164416
0.79164416
0.79164416
0.79164416
0.79164416
0.79164416
0.79164416
0.79164416
0.79164416
0.79164416
0.79164416
0.79164416
0.79164416
0.79164416
0.79164416
0.79164416
0.79164416
0.79164416
0.79164416
0.79164416
0.79164416
0.79164416
0.79164416
0.79164416
0.79164416
0.79164416
0.79164416
0.79164416
0.79164416
0.79164416
0.79164416
0.79164416
0.79164416
0.79164416
0.79164416
0.79164416
0.79164416
0.79164416
0.79164416
0.79164416
0.79164416
0.79164416
0.79164416
0.79164416
0.79164416
0.79164416
0.79164416
0.79164416
0.79164416
0.79164416
0.79164416
0.79164416
0.79164416
0.79164416
0.79164416
0.79164416
0.79164416
0.79164416
0.79164416
0.79164416
0.79164416
0.79164416
0.79164416
0.79164416
0.79164416
0.79164416
0.79164416
0.79164416
0.79164416
0.79164416
0.79164416
0.79164416
0.79164416
0.79164416
0.79164416
0.79164416
0.79164416
0.79164416
0.79164416
0.79164416
0.79164416
0.79164416
0.79164416
0.79164416
0.79164416
0.79164416
0.79164416
0.79164416
0.79164416
0.79164416
0.79164416
0.79164416
0.79164416
0.79164416
0.79164416
0.79164416
0.79164416
0.79164416
0.79164416
0.79164416
0.79164416
0.79164416
0.79164416
0.79164416
0.79164416
0.79164416
0.79164416
0.79164416
0.79164416
0.79164416
0.79164416
0.79164416
0.79164416
0.79164416
0.79164416
0.79164416
0.79164416
0.79164416
0.79164416
0.79164416
0.79164416
0.79164416
0.79164416
0.79164416
0.79164416
0.79164416
0.79164416
0.79164416
0.79164416
0.79164416
0.79164416
0.79164416
0.79164416
0.79164416
0.79164416
0.79164416
0.79164416
0.79164416
0.79164416
0.79164416
0.79164416
0.79164416
0.79164416
0.79164416
0.79164416
0.79164416
0.79164416
0.79164416
0.79164416
0.79164416
0.79164416
0.79164416
0.79164416
0.79164416
0.79164416
0.79164416
0.79164416
0.79164416
0.79164416
0.79164416
0.79164416
0.79164416
0.79164416
0.79164416
0.79164416
0.79164416
0.79164416
0.79164416
0.79164416
0.79164416
0.79164416
0.79164416
0.79164416
0.79164416
0.79164416
0.79164416
0.79164416
0.79164416
0.79164416
0.79164416
0.79164416
0.79164416
0.79164416
0.79164416
0.79164416
0.79164416
0.79164416
0.79164416
0.79164416
0.79164416
0.79164416
0.79164416
0.79164416
0.79164416
0.79164416
0.79164416
0.79164416
0.79164416
0.79164416
0.79164416
0.79164416
0.79164416
0.79164416
0.79164416
0.79164416
0.79164416
0.79164416
0.79164416
0.79164416
0.79164416
0.79164416
0.79164416
0.79164416
0.79164416
0.79164416
0.79164416
0.79164416
0.79164416
0.79164416
0.79164416
0.79164416
0.79164416
0.79164416
0.79164416
0.79164416
0.79164416
0.79164416
0.79164416
0.79164416
0.79164416
0.79164416
0.79164416
0.79164416
0.79164416
0.79164416
0.79164416
0.79164416
0.79164416
0.79164416
0.79164416
0.79164416
0.79164416
0.79164416
0.79164416
0.79164416
0.79164416
0.79164416
0.79164416
0.79164416
0.79164416
0.79164416
0.79164416
0.79164416
0.79164416
0.79164416
0.79164416
0.79164416
0.79164416
0.79164416
0.79164416
0.79164416
0.79164416
0.79164416
0.79164416
0.79164416
0.79164416
0.79164416
0.79164416
0.79164416
0.79164416
0.79164416
0.79164416
0.79164416
0.79164416
0.79164416
0.79164416
0.79164416
0.79164416
0.79164416
0.79164416
0.79164416
0.79164416
0.79164416
0.79164416
0.79164416
0.79164416
0.79164416
0.79164416
0.79164416
0.79164416
0.79164416
0.79164416
0.79164416
0.79164416
0.79164416
0.79164416
0.79164416
0.79164416
0.79164416
0.79164416
0.79164416
0.79164416
0.79164416
0.79164416
0.79164416
0.79164416
0.79164416
0.79164416
0.79164416
0.79164416
0.79164416
0.79164416
0.79164416
0.79164416
0.79164416
0.79164416
0.79164416
0.79164416
0.79164416
0.79164416
0.79164416
0.79164416
0.79164416
0.79164416
0.79164416
0.79164416
0.79164416
0.79164416
0.79164416
0.79164416
0.79164416
0.79164416
0.79164416
0.79164416
0.79164416
0.79164416
0.79164416
0.79164416
0.79164416
0.79164416
0.79164416
0.79164416
0.79164416
0.79164416
0.79164416
0.79164416
0.79164416
0.79164416
0.79164416
0.79164416
0.79164416
0.79164416
0.79164416
0.79164416
0.79164416
0.79164416
0.79164416
0.79164416
0.79164416
0.79164416
0.79164416
0.79164416
0.79164416
0.79164416
0.79164416
0.79164416
0.79164416
0.79164416
0.79164416
0.79164416
0.79164416
0.79164416
0.79164416
0.79164416
0.79164416
0.79164416
0.79164416
0.79164416
0.79164416
0.79164416
0.79164416
0.79164416
0.79164416
0.79164416
0.79164416
0.79164416
0.79164416
0.79164416
0.79164416
0.79164416
0.79164416
0.79164416
0.79164416
0.79164416
0.79164416
0.79164416
0.79164416
0.79164416
0.79164416
0.79164416
0.79164416
0.79164416
0.79164416
0.79164416
0.79164416
0.79164416
0.79164416
0.79164416
0.79164416
0.79164416
0.79164416
0.79164416
0.79164416
0.79164416
7.280531
7.280531
7.280531
0.79164416
0.79164416
0.79164416
0.79164416
0.79164416
0.79164416
0.79164416
0.79164416
0.79164416
0.79164416
0.79164416
0.79164416
0.79164416
0.79164416
0.79164416
0.79164416
0.79164416
0.79164416
0.79164416
0.79164416
0.79164416
0.79164416
0.79164416
7.280531
7.280531
0.79164416
0.79164416
0.79164416
0.79164416
0.79164416
0.79164416
0.79164416
0.79164416
0.79164416
0.79164416
0.79164416
0.79164416
0.79164416
0.79164416
0.79164416
0.79164416
0.79164416
0.79164416
0.79164416
0.79164416
0.79164416
0.79164416
0.79164416
0.79164416
0.79164416
0.79164416
0.79164416
0.79164416
0.79164416
0.79164416
0.79164416
0.79164416
0.79164416
0.79164416
0.79164416
0.79164416
0.79164416
0.79164416
0.79164416
0.79164416
0.79164416
0.79164416
0.79164416
0.79164416
0.79164416
7.280531
7.280531
7.280531
0.79164416
0.79164416
0.79164416
0.79164416
0.79164416
0.79164416
0.79164416
0.79164416
0.79164416
0.79164416
0.79164416
0.79164416
0.79164416
0.79164416
0.79164416
0.79164416
0.79164416
0.79164416
0.79164416
0.79164416
0.79164416
0.79164416
0.79164416
0.79164416
0.79164416
0.79164416
0.79164416
0.79164416
0.79164416
0.79164416
0.79164416
0.79164416
0.79164416
0.79164416
0.79164416
0.79164416
7.280531
7.280531
7.280531
0.79164416
0.79164416
0.79164416
0.79164416
0.79164416
0.79164416
0.79164416
0.79164416
0.79164416
0.79164416
0.79164416
0.79164416
0.79164416
0.79164416
7.280531
7.280531
7.280531
0.79164416
0.79164416
0.79164416
7.280531
7.280531
0.79164416
0.79164416
0.79164416
0.79164416
0.79164416
0.79164416
0.79164416
0.79164416
0.79164416
0.79164416
0.79164416
0.79164416
0.79164416
0.79164416
0.79164416
0.79164416
0.79164416
0.79164416
7.280531
7.280531
7.280531
7.280531
0.79164416
0.79164416
7.280531
7.280531
7.280531
0.79164416
0.79164416
0.79164416
7.280531
7.280531
7.280531
0.79164416
0.79164416
0.79164416
0.79164416
0.79164416
0.79164416
0.79164416
0.79164416
0.79164416
0.79164416
0.79164416
0.79164416
0.79164416
0.79164416
0.79164416
0.79164416
0.79164416
0.79164416
7.280531
7.280531
7.280531
7.280531
0.79164416
0.79164416
0.79164416
7.280531
7.280531
7.280531
7.280531
7.280531
7.280531
7.280531
7.280531
7.280531
7.280531
7.280531
0.79164416
0.79164416
0.79164416
7.280531
7.280531
7.280531
0.79164416
0.79164416
0.79164416
7.280531
7.280531
7.280531
7.280531
7.280531
7.280531
0.79164416
0.79164416
7.280531
7.280531
7.280531
7.280531
7.280531
0.79164416
0.79164416
0.79164416
0.79164416
0.79164416
7.280531
7.280531
0.79164416
0.79164416
0.79164416
7.280531
7.280531
7.280531
7.280531
7.280531
0.79164416
0.79164416
7.280531
7.280531
7.280531
7.280531
7.280531
7.280531
7.280531
7.280531
7.280531
7.280531
0.79164416
0.79164416
0.79164416
7.280531
7.280531
7.280531
0.79164416
0.79164416
0.79164416
0.79164416
0.79164416
0.79164416
0.79164416
0.79164416
0.79164416
0.79164416
7.280531
7.280531
7.280531
0.79164416
0.79164416
0.79164416
0.79164416
0.79164416
0.79164416
0.79164416
7.280531
7.280531
7.280531
0.79164416
0.79164416
7.280531
7.280531
7.280531
0.79164416
0.79164416
0.79164416
0.79164416
7.280531
7.280531
7.280531
0.79164416
0.79164416
0.79164416
0.79164416
0.79164416
0.79164416
0.79164416
0.79164416
0.79164416
0.79164416
0.79164416
0.79164416
0.79164416
0.79164416
0.79164416
0.79164416
7.280531
7.280531
7.280531
7.280531
7.280531
7.280531
7.280531
7.280531
7.280531
0.79164416
0.79164416
0.79164416
0.79164416
0.79164416
0.79164416
7.280531
7.280531
7.280531
7.280531
0.79164416
0.79164416
0.79164416
0.79164416
0.79164416
0.79164416
7.280531
7.280531
7.280531
0.79164416
0.79164416
0.79164416
0.79164416
0.79164416
0.79164416
7.280531
7.280531
7.280531
0.79164416
0.79164416
0.79164416
0.79164416
0.79164416
0.79164416
0.79164416
0.79164416
0.79164416
0.79164416
7.280531
7.280531
7.280531
0.79164416
0.79164416
0.79164416
7.280531
7.280531
0.79164416
0.79164416
0.79164416
7.280531
7.280531
7.280531
7.280531
7.280531
7.280531
0.79164416
0.79164416
0.79164416
0.79164416
7.280531
7.280531
7.280531
0.79164416
0.79164416
0.79164416
0.79164416
7.280531
7.280531
7.280531
7.280531
0.79164416
0.79164416
0.79164416
0.79164416
0.79164416
0.79164416
0.79164416
0.79164416
0.79164416
0.79164416
0.79164416
7.280531
7.280531
0.79164416
0.79164416
0.79164416
0.79164416
0.79164416
7.280531
7.280531
7.280531
7.280531
0.79164416
0.79164416
0.79164416
0.79164416
0.79164416
0.79164416
0.79164416
0.79164416
7.280531
7.280531
7.280531
7.280531
7.280531
7.280531
7.280531
7.280531
0.79164416
0.79164416
0.79164416
0.79164416
7.280531
7.280531
7.280531
7.280531
0.79164416
0.79164416
0.79164416
0.79164416
7.280531
7.280531
7.280531
7.280531
7.280531
7.280531
7.280531
7.280531
7.280531
7.280531
7.280531
7.280531
0.79164416
0.79164416
0.79164416
0.79164416
7.280531
7.280531
7.280531
7.280531
0.79164416
0.79164416
0.79164416
0.79164416
0.79164416
0.79164416
0.79164416
0.79164416
0.79164416
0.79164416
7.280531
7.280531
7.280531
7.280531
7.280531
0.79164416
0.79164416
0.79164416
0.79164416
7.280531
7.280531
7.280531
7.280531
0.79164416
0.79164416
0.79164416
0.79164416
7.280531
7.280531
7.280531
7.280531
7.280531
0.79164416
0.79164416
0.79164416
0.79164416
7.280531
7.280531
0.79164416
0.79164416
0.79164416
0.79164416
0.79164416
0.79164416
0.79164416
0.79164416
0.79164416
7.280531
7.280531
7.280531
0.79164416
0.79164416
0.79164416
0.79164416
0.79164416
0.79164416
0.79164416
0.79164416
0.79164416
0.79164416
0.79164416
0.79164416
0.79164416
0.79164416
0.79164416
0.79164416
0.79164416
0.79164416
0.79164416
0.79164416
0.79164416
0.79164416
0.79164416
0.79164416
0.79164416
0.79164416
0.79164416
0.79164416
0.79164416
0.79164416
0.79164416
0.79164416
0.79164416
0.79164416
0.79164416
0.79164416
0.79164416
0.79164416
0.79164416
0.79164416
7.280531
7.280531
7.280531
0.79164416
0.79164416
0.79164416
0.79164416
0.79164416
0.79164416
0.79164416
0.79164416
0.79164416
0.79164416
0.79164416
0.79164416
0.79164416
7.280531
7.280531
7.280531
7.280531
7.280531
0.79164416
0.79164416
0.79164416
0.79164416
0.79164416
0.79164416
0.79164416
0.79164416
0.79164416
0.79164416
0.79164416
0.79164416
0.79164416
0.79164416
0.79164416
0.79164416
0.79164416
0.79164416
0.79164416
0.79164416
0.79164416
0.79164416
0.79164416
0.79164416
0.79164416
0.79164416
0.79164416
0.79164416
0.79164416
0.79164416
0.79164416
0.79164416
0.79164416
0.79164416
0.79164416
7.280531
7.280531
7.280531
0.79164416
0.79164416
0.79164416
0.79164416
0.79164416
0.79164416
0.79164416
0.79164416
0.79164416
0.79164416
0.79164416
0.79164416
0.79164416
0.79164416
0.79164416
0.79164416
0.79164416
0.79164416
0.79164416
0.79164416
0.79164416
0.79164416
0.79164416
0.79164416
0.79164416
0.79164416
0.79164416
0.79164416
0.79164416
0.79164416
0.79164416
0.79164416
0.79164416
0.79164416
0.79164416
0.79164416
0.79164416
0.79164416
0.79164416
0.79164416
0.79164416
0.79164416
0.79164416
0.79164416
0.79164416
0.79164416
0.79164416
0.79164416
0.79164416
0.79164416
0.79164416
0.79164416
0.79164416
0.79164416
0.79164416
0.79164416
0.79164416
0.79164416
0.79164416
0.79164416
0.79164416
0.79164416
0.79164416
0.79164416
0.79164416
0.79164416
0.79164416
0.79164416
0.79164416
0.79164416
0.79164416
0.79164416
0.79164416
0.79164416
0.79164416
0.79164416
0.79164416
0.79164416
0.79164416
0.79164416
0.79164416
0.79164416
0.79164416
0.79164416
0.79164416
0.79164416
0.79164416
0.79164416
0.79164416
0.79164416
0.79164416
0.79164416
0.79164416
0.79164416
0.79164416
0.79164416
0.79164416
0.79164416
0.79164416
0.79164416
0.79164416
0.79164416
0.79164416
0.79164416
0.79164416
0.79164416
0.79164416
0.79164416
0.79164416
0.79164416
0.79164416
0.79164416
0.79164416
0.79164416
0.79164416
0.79164416
0.79164416
0.79164416
0.79164416
0.79164416
0.79164416
0.79164416
0.79164416
0.79164416
0.79164416
0.79164416
0.79164416
0.79164416
0.79164416
0.79164416
0.79164416
0.79164416
0.79164416
0.79164416
0.79164416
0.79164416
0.79164416
0.79164416
0.79164416
0.79164416
0.79164416
0.79164416
0.79164416
0.79164416
0.79164416
0.79164416
0.79164416
0.79164416
0.79164416
0.79164416
0.79164416
0.79164416
0.79164416
0.79164416
0.79164416
0.79164416
0.79164416
0.79164416
0.79164416
0.79164416
0.79164416
0.79164416
0.79164416
0.79164416
0.79164416
0.79164416
0.79164416
0.79164416
0.79164416
0.79164416
0.79164416
0.79164416
0.79164416
0.79164416
0.79164416
0.79164416
0.79164416
0.79164416
0.79164416
0.79164416
0.79164416
0.79164416
0.79164416
0.79164416
0.79164416
0.79164416
0.79164416
0.79164416
0.79164416
0.79164416
0.79164416
0.79164416
0.79164416
0.79164416
0.79164416
0.79164416
0.79164416
0.79164416
0.79164416
0.79164416
0.79164416
0.79164416
0.79164416
0.79164416
0.79164416
0.79164416
0.79164416
0.79164416
0.79164416
0.79164416
0.79164416
0.79164416
0.79164416
0.79164416
0.79164416
0.79164416
0.79164416
0.79164416
0.79164416
0.79164416
0.79164416
0.79164416
0.79164416
0.79164416
0.79164416
0.79164416
0.79164416
0.79164416
0.79164416
0.79164416
0.79164416
0.79164416
0.79164416
0.79164416
0.79164416
0.79164416
0.79164416
0.79164416
0.79164416
0.79164416
0.79164416
0.79164416
0.79164416
0.79164416
0.79164416
0.79164416
0.79164416
0.79164416
0.79164416
0.79164416
0.79164416
0.79164416
0.79164416
0.79164416
0.79164416
0.79164416
0.79164416
0.79164416
0.79164416
0.79164416
0.79164416
0.79164416
0.79164416
0.79164416
0.79164416
0.79164416
0.79164416
0.79164416
0.79164416
0.79164416
0.79164416
0.79164416
0.79164416
0.79164416
0.79164416
0.79164416
0.79164416
0.79164416
0.79164416
0.79164416
0.79164416
0.79164416
0.79164416
0.79164416
0.79164416
0.79164416
-5.697242
-5.697242
-5.697242
-5.697242
-5.697242
-5.697242
-5.697242
0.79164416
0.79164416
0.79164416
0.79164416
0.79164416
0.79164416
0.79164416
0.79164416
0.79164416
0.79164416
0.79164416
0.79164416
0.79164416
0.79164416
0.79164416
0.79164416
0.79164416
0.79164416
0.79164416
0.79164416
0.79164416
-5.697242
-5.697242
-5.697242
0.79164416
0.79164416
0.79164416
0.79164416
-5.697242
-5.697242
-5.697242
0.79164416
0.79164416
0.79164416
0.79164416
-5.697242
-5.697242
0.79164416
0.79164416
0.79164416
0.79164416
0.79164416
0.79164416
-5.697242
-5.697242
-5.697242
0.79164416
0.79164416
0.79164416
0.79164416
0.79164416
-5.697242
-5.697242
-5.697242
-5.697242
0.79164416
0.79164416
0.79164416
0.79164416
0.79164416
0.79164416
0.79164416
0.79164416
0.79164416
0.79164416
0.79164416
0.79164416
0.79164416
0.79164416
-5.697242
-5.697242
0.79164416
0.79164416
0.79164416
0.79164416
-5.697242
-5.697242
-5.697242
-5.697242
-5.697242
-5.697242
-5.697242
-5.697242
0.79164416
0.79164416
-5.697242
-5.697242
-5.697242
-5.697242
0.79164416
0.79164416
0.79164416
0.79164416
0.79164416
0.79164416
0.79164416
0.79164416
0.79164416
0.79164416
0.79164416
0.79164416
0.79164416
0.79164416
-5.697242
-5.697242
-5.697242
0.79164416
0.79164416
0.79164416
-5.697242
-5.697242
-5.697242
0.79164416
0.79164416
0.79164416
0.79164416
-5.697242
-5.697242
-5.697242
-5.697242
-5.697242
-5.697242
0.79164416
0.79164416
0.79164416
0.79164416
0.79164416
0.79164416
0.79164416
0.79164416
0.79164416
0.79164416
0.79164416
0.79164416
0.79164416
0.79164416
0.79164416
0.79164416
0.79164416
0.79164416
-5.697242
-5.697242
-5.697242
-5.697242
0.79164416
0.79164416
-5.697242
-5.697242
-5.697242
-5.697242
-5.697242
-5.697242
-5.697242
-5.697242
-5.697242
-5.697242
-5.697242
-5.697242
0.79164416
0.79164416
0.79164416
0.79164416
0.79164416
0.79164416
0.79164416
0.79164416
-5.697242
-5.697242
0.79164416
0.79164416
0.79164416
-5.697242
-5.697242
-5.697242
-5.697242
-5.697242
0.79164416
0.79164416
0.79164416
-5.697242
-5.697242
-5.697242
-5.697242
-5.697242
-5.697242
-5.697242
-5.697242
-5.697242
-5.697242
-5.697242
-5.697242
-5.697242
-5.697242
-5.697242
-5.697242
-5.697242
-5.697242
-5.697242
-5.697242
-5.697242
0.79164416
0.79164416
0.79164416
-5.697242
0.79164416
0.79164416
0.79164416
-5.697242
-5.697242
-5.697242
-5.697242
-5.697242
-5.697242
-5.697242
0.79164416
0.79164416
0.79164416
0.79164416
0.79164416
0.79164416
0.79164416
-5.697242
-5.697242
-5.697242
0.79164416
0.79164416
0.79164416
-5.697242
-5.697242
-5.697242
0.79164416
0.79164416
0.79164416
-5.697242
-5.697242
-5.697242
-5.697242
-5.697242
-5.697242
-5.697242
0.79164416
0.79164416
0.79164416
0.79164416
0.79164416
0.79164416
0.79164416
0.79164416
0.79164416
0.79164416
-5.697242
-5.697242
-5.697242
0.79164416
0.79164416
0.79164416
-5.697242
-5.697242
-5.697242
-5.697242
-5.697242
-5.697242
0.79164416
0.79164416
0.79164416
0.79164416
0.79164416
0.79164416
0.79164416
0.79164416
0.79164416
0.79164416
0.79164416
0.79164416
0.79164416
0.79164416
0.79164416
0.79164416
0.79164416
0.79164416
0.79164416
0.79164416
0.79164416
0.79164416
0.79164416
0.79164416
0.79164416
0.79164416
0.79164416
0.79164416
0.79164416
0.79164416
0.79164416
0.79164416
0.79164416
0.79164416
0.79164416
0.79164416
0.79164416
0.79164416
0.79164416
0.79164416
0.79164416
0.79164416
0.79164416
0.79164416
0.79164416
0.79164416
0.79164416
0.79164416
0.79164416
0.79164416
0.79164416
0.79164416
0.79164416
0.79164416
0.79164416
0.79164416
0.79164416
0.79164416
-5.697242
-5.697242
-5.697242
-5.697242
-5.697242
-5.697242
0.79164416
0.79164416
0.79164416
0.79164416
0.79164416
0.79164416
0.79164416
0.79164416
0.79164416
-5.697242
-5.697242
-5.697242
-5.697242
0.79164416
0.79164416
0.79164416
0.79164416
0.79164416
0.79164416
0.79164416
0.79164416
0.79164416
0.79164416
0.79164416
0.79164416
0.79164416
0.79164416
-5.697242
-5.697242
-5.697242
0.79164416
0.79164416
0.79164416
0.79164416
0.79164416
0.79164416
0.79164416
0.79164416
0.79164416
0.79164416
0.79164416
0.79164416
0.79164416
-5.697242
-5.697242
-5.697242
-5.697242
0.79164416
0.79164416
0.79164416
-5.697242
-5.697242
0.79164416
0.79164416
0.79164416
0.79164416
0.79164416
0.79164416
0.79164416
0.79164416
0.79164416
-5.697242
-5.697242
-5.697242
0.79164416
0.79164416
0.79164416
-5.697242
-5.697242
0.79164416
0.79164416
0.79164416
0.79164416
0.79164416
0.79164416
0.79164416
0.79164416
0.79164416
0.79164416
0.79164416
-5.697242
-5.697242
-5.697242
0.79164416
0.79164416
0.79164416
0.79164416
0.79164416
0.79164416
0.79164416
0.79164416
0.79164416
0.79164416
0.79164416
-5.697242
-5.697242
-5.697242
0.79164416
0.79164416
0.79164416
0.79164416
0.79164416
0.79164416
0.79164416
0.79164416
0.79164416
0.79164416
0.79164416
0.79164416
0.79164416
0.79164416
0.79164416
0.79164416
0.79164416
0.79164416
0.79164416
0.79164416
0.79164416
0.79164416
0.79164416
0.79164416
0.79164416
-5.697242
0.79164416
0.79164416
0.79164416
0.79164416
0.79164416
0.79164416
0.79164416
0.79164416
0.79164416
0.79164416
0.79164416
0.79164416
0.79164416
0.79164416
0.79164416
0.79164416
0.79164416
0.79164416
0.79164416
0.79164416
0.79164416
0.79164416
0.79164416
0.79164416
0.79164416
0.79164416
0.79164416
0.79164416
0.79164416
0.79164416
0.79164416
0.79164416
0.79164416
0.79164416
0.79164416
0.79164416
0.79164416
0.79164416
0.79164416
0.79164416
0.79164416
0.79164416
0.79164416
0.79164416
0.79164416
0.79164416
0.79164416
0.79164416
0.79164416
0.79164416
0.79164416
0.79164416
0.79164416
0.79164416
0.79164416
0.79164416
0.79164416
0.79164416
0.79164416
0.79164416
0.79164416
0.79164416
0.79164416
0.79164416
0.79164416
0.79164416
0.79164416
0.79164416
0.79164416
0.79164416
0.79164416
0.79164416
0.79164416
0.79164416
0.79164416
0.79164416
0.79164416
0.79164416
0.79164416
-5.697242
-5.697242
0.79164416
0.79164416
0.79164416
0.79164416
0.79164416
0.79164416
0.79164416
0.79164416
0.79164416
0.79164416
0.79164416
0.79164416
0.79164416
0.79164416
0.79164416
0.79164416
0.79164416
0.79164416
0.79164416
0.79164416
0.79164416
0.79164416
0.79164416
0.79164416
0.79164416
0.79164416
0.79164416
0.79164416
0.79164416
0.79164416
0.79164416
0.79164416
0.79164416
0.79164416
0.79164416
0.79164416
0.79164416
0.79164416
0.79164416
0.79164416
0.79164416
0.79164416
0.79164416
0.79164416
0.79164416
0.79164416
0.79164416
0.79164416
0.79164416
0.79164416
0.79164416
0.79164416
0.79164416
0.79164416
0.79164416
0.79164416
0.79164416
0.79164416
0.79164416
0.79164416
0.79164416
0.79164416
0.79164416
0.79164416
0.79164416
0.79164416
0.79164416
0.79164416
0.79164416
0.79164416
0.79164416
0.79164416
0.79164416
0.79164416
0.79164416
0.79164416
0.79164416
0.79164416
0.79164416
0.79164416
0.79164416
0.79164416
0.79164416
0.79164416
0.79164416
0.79164416
0.79164416
0.79164416
0.79164416
0.79164416
0.79164416
0.79164416
0.79164416
0.79164416
0.79164416
0.79164416
0.79164416
0.79164416
0.79164416
0.79164416
0.79164416
0.79164416
0.79164416
0.79164416
0.79164416
0.79164416
0.79164416
0.79164416
0.79164416
0.79164416
0.79164416
0.79164416
0.79164416
0.79164416
0.79164416
0.79164416
0.79164416
0.79164416
0.79164416
0.79164416
0.79164416
0.79164416
0.79164416
0.79164416
0.79164416
0.79164416
0.79164416
0.79164416
0.79164416
0.79164416
0.79164416
0.79164416
0.79164416
0.79164416
0.79164416
0.79164416
0.79164416
0.79164416
0.79164416
0.79164416
0.79164416
0.79164416
0.79164416
0.79164416
0.79164416
0.79164416
0.79164416
0.79164416
0.79164416
0.79164416
0.79164416
0.79164416
0.79164416
0.79164416
0.79164416
0.79164416
0.79164416
0.79164416
0.79164416
0.79164416
0.79164416
0.79164416
0.79164416
0.79164416
0.79164416
0.79164416
0.79164416
0.79164416
0.79164416
0.79164416
0.79164416
0.79164416
0.79164416
0.79164416
0.79164416
0.79164416
0.79164416
0.79164416
0.79164416
0.79164416
0.79164416
0.79164416
0.79164416
0.79164416
0.79164416
0.79164416
0.79164416
0.79164416
0.79164416
0.79164416
0.79164416
0.79164416
0.79164416
0.79164416
0.79164416
0.79164416
0.79164416
0.79164416
0.79164416
0.79164416
0.79164416
0.79164416
0.79164416
0.79164416
0.79164416
0.79164416
0.79164416
0.79164416
0.79164416
0.79164416
0.79164416
0.79164416
0.79164416
0.79164416
0.79164416
0.79164416
0.79164416
0.79164416
0.79164416
0.79164416
0.79164416
0.79164416
0.79164416
0.79164416
0.79164416
0.79164416
0.79164416
0.79164416
0.79164416
0.79164416
0.79164416
0.79164416
0.79164416
0.79164416
0.79164416
0.79164416
0.79164416
0.79164416
0.79164416
0.79164416
0.79164416
0.79164416
0.79164416
0.79164416
0.79164416
0.79164416
0.79164416
0.79164416
0.79164416
0.79164416
0.79164416
0.79164416
0.79164416
0.79164416
0.79164416
0.79164416
0.79164416
0.79164416
0.79164416
0.79164416
0.79164416
0.79164416
0.79164416
0.79164416
0.79164416
0.79164416
0.79164416
0.79164416
0.79164416
0.79164416
0.79164416
0.79164416
0.79164416
0.79164416
0.79164416
0.79164416
0.79164416
0.79164416
0.79164416
-5.697242
-5.697242
-5.697242
0.79164416
0.79164416
0.79164416
0.79164416
0.79164416
0.79164416
0.79164416
0.79164416
0.79164416
0.79164416
0.79164416
0.79164416
0.79164416
0.79164416
-5.697242
-5.697242
-5.697242
-5.697242
0.79164416
0.79164416
0.79164416
-5.697242
-5.697242
-5.697242
-5.697242
-5.697242
-5.697242
-5.697242
0.79164416
0.79164416
-5.697242
-5.697242
-5.697242
-5.697242
-5.697242
-5.697242
0.79164416
0.79164416
0.79164416
-5.697242
-5.697242
-5.697242
-5.697242
-5.697242
-5.697242
-5.697242
-5.697242
-5.697242
-5.697242
-5.697242
-5.697242
-5.697242
-5.697242
-5.697242
-5.697242
-5.697242
-5.697242
-5.697242
-5.697242
-5.697242
-5.697242
-5.697242
-5.697242
-5.697242
-5.697242
-5.697242
-5.697242
-5.697242
-5.697242
-5.697242
-5.697242
-5.697242
-5.697242
-5.697242
-5.697242
-5.697242
-5.697242
-5.697242
-5.697242
-5.697242
-5.697242
-5.697242
-5.697242
-5.697242
-5.697242
-5.697242
-5.697242
-5.697242
-5.697242
-5.697242
-5.697242
-5.697242
-5.697242
-5.697242
-5.697242
-5.697242
-5.697242
-5.697242
-5.697242
-5.697242
-5.697242
-5.697242
-5.697242
-5.697242
-5.697242
-5.697242
-5.697242
-5.697242
-5.697242
-5.697242
-5.697242
-5.697242
-5.697242
-5.697242
-5.697242
-5.697242
-5.697242
-5.697242
-12.186129
-12.186129
-12.186129
-12.186129
-12.186129
-12.186129
-12.186129
-12.186129
-5.697242
-5.697242
-5.697242
-5.697242
-5.697242
-5.697242
-5.697242
-5.697242
-5.697242
-5.697242
-5.697242
-12.186129
-12.186129
-12.186129
-12.186129
-12.186129
-12.186129
-12.186129
-12.186129
-5.697242
-5.697242
-12.186129
-18.675015
-25.1639
-25.1639
-12.186129
0.79164416
0.79164416
-5.697242
-12.186129
-12.186129
-12.186129
-12.186129
-18.675015
-18.675015
-12.186129
-12.186129
-12.186129
-5.697242
-5.697242
-5.697242
-12.186129
-12.186129
-12.186129
-12.186129
-12.186129
-12.186129
-12.186129
-12.186129
-12.186129
-12.186129
-12.186129
-12.186129
-12.186129
-12.186129
-18.675015
-18.675015
-18.675015
-18.675015
-12.186129
-12.186129
-5.697242
-5.697242
-5.697242
-5.697242
-5.697242
-12.186129
-18.675015
-12.186129
-12.186129
-12.186129
-12.186129
-12.186129
-12.186129
-12.186129
-12.186129
-12.186129
-12.186129
-12.186129
-12.186129
-12.186129
-12.186129
-12.186129
-12.186129
-12.186129
-5.697242
0.79164416
0.79164416
-12.186129
-31.652787
-38.141673
-25.1639
-18.675015
-18.675015
-18.675015
-18.675015
-12.186129
-12.186129
-18.675015
-18.675015
-18.675015
-12.186129
-12.186129
-12.186129
-18.675015
-18.675015
-18.675015
-18.675015
-18.675015
-18.675015
-18.675015
-25.1639
-25.1639
-25.1639
-18.675015
-18.675015
-18.675015
-18.675015
-18.675015
-12.186129
-12.186129
-18.675015
-25.1639
-31.652787
-31.652787
-25.1639
-18.675015
-18.675015
-18.675015
-18.675015
-25.1639
-25.1639
-25.1639
-18.675015
-18.675015
-18.675015
-25.1639
-25.1639
-25.1639
-25.1639
-25.1639
-25.1639
-25.1639
-31.652787
-31.652787
-25.1639
-25.1639
-25.1639
-25.1639
-25.1639
-31.652787
-31.652787
-31.652787
-38.141673
-38.141673
-38.141673
-31.652787
-31.652787
-25.1639
-31.652787
-38.141673
-38.141673
-38.141673
-38.141673
-44.63056
-44.63056
-44.63056
-44.63056
-44.63056
-44.63056
-44.63056
-44.63056
-44.63056
-44.63056
-44.63056
-44.63056
-44.63056
-44.63056
-44.63056
-51.119447
-51.119447
-51.119447
-51.119447
-51.119447
-51.119447
-51.119447
-57.608333
-57.608333
-57.608333
-57.608333
-57.608333
-64.09722
-64.09722
-64.09722
-57.608333
-57.608333
-57.608333
-64.09722
-64.09722
-64.09722
-64.09722
-70.58611
-70.58611
-64.09722
-57.608333
-57.608333
-64.09722
-70.58611
-70.58611
-70.58611
-70.58611
-70.58611
-70.58611
-77.07499
-77.07499
-77.07499
-70.58611
-70.58611
-64.09722
-64.09722
-64.09722
-70.58611
-70.58611
-77.07499
-77.07499
-77.07499
-77.07499
-70.58611
-70.58611
-64.09722
-70.58611
-70.58611
-77.07499
-77.07499
-77.07499
-70.58611
-77.07499
-77.07499
-77.07499
-77.07499
-77.07499
-77.07499
-83.56387
-77.07499
-77.07499
-77.07499
-77.07499
-83.56387
-83.56387
-83.56387
-83.56387
-83.56387
-83.56387
-83.56387
-83.56387
-90.05277
-90.05277
-90.05277
-90.05277
-83.56387
-83.56387
-77.07499
-83.56387
-83.56387
-90.05277
-96.54165
-96.54165
-96.54165
-96.54165
-90.05277
-83.56387
-90.05277
-96.54165
-109.51942
-109.51942
-96.54165
-83.56387
-83.56387
-96.54165
-109.51942
-116.00831
-109.51942
-116.00831
-122.4972
-122.4972
-122.4972
-109.51942
-103.03054
-96.54165
-90.05277
-90.05277
-96.54165
-103.03054
-103.03054
-103.03054
-96.54165
-96.54165
-96.54165
-103.03054
-96.54165
-90.05277
-90.05277
-90.05277
-103.03054
-109.51942
-116.00831
-109.51942
-103.03054
-103.03054
-96.54165
-96.54165
-103.03054
-103.03054
-103.03054
-96.54165
-90.05277
-90.05277
-90.05277
-90.05277
-90.05277
-90.05277
-90.05277
-96.54165
-90.05277
-90.05277
-90.05277
-96.54165
-103.03054
-103.03054
-96.54165
-90.05277
-90.05277
-96.54165
-90.05277
-90.05277
-90.05277
-103.03054
-103.03054
-103.03054
-96.54165
-90.05277
-90.05277
-96.54165
-109.51942
-116.00831
-116.00831
-103.03054
-90.05277
-70.58611
-57.608333
-44.63056
-38.141673
-44.63056
-70.58611
-103.03054
-116.00831
-122.4972
-116.00831
-116.00831
-122.4972
-122.4972
-122.4972
-122.4972
-122.4972
-122.4972
-116.00831
-116.00831
-116.00831
-109.51942
-116.00831
-116.00831
-122.4972
-128.98608
-122.4972
-116.00831
-116.00831
-122.4972
-128.98608
-135.47497
-135.47497
-141.96386
-141.96386
-148.45274
-148.45274
-148.45274
-148.45274
-154.94163
-154.94163
-161.43051
-167.91939
-174.40828
-180.89718
-193.87495
-187.38607
-167.91939
-154.94163
-154.94163
-167.91939
-174.40828
-161.43051
-148.45274
-161.43051
-200.36385
-239.29716
-232.80827
-206.85272
-180.89718
-180.89718
-200.36385
-213.3416
-206.85272
-206.85272
-200.36385
-200.36385
-206.85272
-213.3416
-213.3416
-213.3416
-219.8305
-226.31937
-232.80827
-226.31937
-226.31937
-226.31937
-232.80827
-239.29716
-239.29716
-239.29716
-239.29716
-239.29716
-239.29716
-239.29716
-239.29716
-245.78604
-245.78604
-245.78604
-252.27493
-252.27493
-258.7638
-258.7638
-252.27493
-258.7638
-265.25269
-271.74158
-271.74158
-265.25269
-271.74158
-278.23048
-291.20823
-291.20823
-284.71937
-278.23048
-284.71937
-284.71937
-284.71937
-284.71937
-284.71937
-284.71937
-284.71937
-284.71937
-291.20823
-291.20823
-291.20823
-291.20823
-291.20823
-297.69712
-297.69712
-297.69712
-304.18602
-304.18602
-310.6749
-310.6749
-317.1638
-323.6527
-323.6527
-330.1416
-336.63044
-336.63044
-336.63044
-330.1416
-330.1416
-330.1416
-330.1416
-330.1416
-330.1416
-349.60823
-382.05265
-414.4971
-408.0082
-388.54156
-395.03044
-466.4082
-563.7415
-583.20812
-518.3193
-459.91932
-466.4082
-498.85265
-485.87486
-433.96378
-401.51936
-408.0082
-420.986
-395.03044
-362.58602
-382.05265
-446.94157
-498.85265
-505.34153
-498.85265
-518.3193
-537.78595
-537.78595
-524.80816
-505.34153
-492.36374
-479.386
-472.89707
-472.89707
-492.36374
-518.3193
-531.29704
-537.78595
-544.27483
-550.76374
-557.2526
-563.7415
-563.7415
-576.7193
-583.20812
-583.20812
-583.20812
-583.20812
-589.69704
-596.1859
-596.1859
-602.6748
-602.6748
-615.65258
-615.65258
-615.65258
-615.65258
-615.65258
-615.65258
-615.65258
-609.1637
-615.65258
-615.65258
-615.65258
-615.65258
-622.14146
-628.63037
-641.6081
-648.097
-641.6081
-628.63037
-635.11925
-648.097
-654.5859
-661.0748
-661.0748
-667.5637
-667.5637
-661.0748
-661.0748
-661.0748
-661.0748
-661.0748
-661.0748
-661.0748
-661.0748
-661.0748
-661.0748
-661.0748
-654.5859
-648.097
-648.097
-648.097
-648.097
-648.097
-654.5859
-654.5859
-648.097
-641.6081
-635.11925
-628.63037
-628.63037
-628.63037
-628.63037
-622.14146
-615.65258
-615.65258
-615.65258
-615.65258
-615.65258
-615.65258
-615.65258
-615.65258
-615.65258
-615.65258
-609.1637
-609.1637
-609.1637
-609.1637
-615.65258
-622.14146
-622.14146
-622.14146
-615.65258
-609.1637
-602.6748
-596.1859
-596.1859
-596.1859
-602.6748
-602.6748
-602.6748
-602.6748
-602.6748
-615.65258
-622.14146
-622.14146
-615.65258
-609.1637
-609.1637
-622.14146
-622.14146
-615.65258
-615.65258
-615.65258
-615.65258
-622.14146
-628.63037
-635.11925
-641.6081
-622.14146
-615.65258
-635.11925
-661.0748
-674.0525
-641.6081
-609.1637
-615.65258
-648.097
-661.0748
-635.11925
-602.6748
-609.1637
-641.6081
-654.5859
-648.097
-648.097
-674.0525
-712.9859
-745.4303
-758.40805
-764.8969
-777.87476
-790.8525
-797.3414
-790.8525
-777.87476
-777.87476
-777.87476
-777.87476
-777.87476
-790.8525
-797.3414
-803.8303
-803.8303
-803.8303
-803.8303
-797.3414
-790.8525
-777.87476
-764.8969
-758.40805
-777.87476
-790.8525
-784.3636
-758.40805
-725.9637
-719.4748
-738.9414
-751.91925
-758.40805
-758.40805
-751.91925
-745.4303
-745.4303
-738.9414
-732.45255
-725.9637
-725.9637
-712.9859
-700.0081
-680.54146
-674.0525
-712.9859
-771.3859
-810.3192
-803.8303
-777.87476
-751.91925
-725.9637
-706.497
-706.497
-712.9859
-706.497
-693.5192
-693.5192
-700.0081
-700.0081
-674.0525
-654.5859
-654.5859
-661.0748
-667.5637
-667.5637
-661.0748
-654.5859
-648.097
-648.097
-648.097
-654.5859
-654.5859
-661.0748
-654.5859
-654.5859
-654.5859
-667.5637
-680.54146
-680.54146
-667.5637
-648.097
-648.097
-661.0748
-680.54146
-700.0081
-706.497
-706.497
-706.497
-712.9859
-719.4748
-719.4748
-712.9859
-700.0081
-687.0303
-700.0081
-725.9637
-751.91925
-758.40805
-758.40805
-758.40805
-771.3859
-784.3636
-797.3414
-810.3192
-816.808
-829.78584
-836.2747
-842.7636
-849.2525
-855.74135
-862.2303
-862.2303
-855.74135
-862.2303
-868.7192
-881.6969
-881.6969
-868.7192
-868.7192
-862.2303
-862.2303
-855.74135
-836.2747
-816.808
-803.8303
-797.3414
-790.8525
-784.3636
-784.3636
-777.87476
-777.87476
-764.8969
-745.4303
-725.9637
-719.4748
-719.4748
-706.497
-680.54146
-654.5859
-628.63037
-628.63037
-641.6081
-641.6081
-615.65258
-583.20812
-570.2304
-570.2304
-570.2304
-563.7415
-563.7415
-557.2526
-544.27483
-531.29704
-524.80816
-511.83037
-505.34153
-498.85265
-498.85265
-492.36374
-485.87486
-472.89707
-472.89707
-472.89707
-472.89707
-472.89707
-466.4082
-459.91932
-459.91932
-459.91932
-453.4304
-446.94157
-446.94157
-446.94157
-446.94157
-446.94157
-453.4304
-453.4304
-453.4304
-453.4304
-453.4304
-446.94157
-446.94157
-440.45265
-440.45265
-440.45265
-446.94157
-446.94157
-440.45265
-433.96378
-440.45265
-446.94157
-446.94157
-446.94157
-440.45265
-440.45265
-440.45265
-433.96378
-433.96378
-440.45265
-440.45265
-440.45265
-433.96378
-427.47486
-420.986
-414.4971
-401.51936
-375.5638
-356.09715
-330.1416
-310.6749
-291.20823
-278.23048
-258.7638
-245.78604
-239.29716
-239.29716
-252.27493
-258.7638
-265.25269
-271.74158
-284.71937
-291.20823
-304.18602
-317.1638
-323.6527
-330.1416
-336.63044
-336.63044
-336.63044
-343.11935
-343.11935
-343.11935
-343.11935
-343.11935
-336.63044
-330.1416
-323.6527
-317.1638
-304.18602
-291.20823
-284.71937
-278.23048
-265.25269
-258.7638
-252.27493
-252.27493
-252.27493
-252.27493
-252.27493
-252.27493
-258.7638
-265.25269
-265.25269
-258.7638
-252.27493
-245.78604
-245.78604
-245.78604
-245.78604
-245.78604
-245.78604
-245.78604
-252.27493
-245.78604
-245.78604
-232.80827
-232.80827
-232.80827
-239.29716
-245.78604
-252.27493
-252.27493
-258.7638
-265.25269
-271.74158
-278.23048
-284.71937
-284.71937
-291.20823
-310.6749
-330.1416
-349.60823
-362.58602
-369.0749
-382.05265
-395.03044
-395.03044
-382.05265
-375.5638
-375.5638
-382.05265
-388.54156
-382.05265
-382.05265
-388.54156
-395.03044
-388.54156
-388.54156
-382.05265
-375.5638
-362.58602
-362.58602
-362.58602
-362.58602
-362.58602
-362.58602
-369.0749
-375.5638
-375.5638
-375.5638
-375.5638
-375.5638
-375.5638
-369.0749
-375.5638
-382.05265
-388.54156
-395.03044
-408.0082
-414.4971
-427.47486
-433.96378
-440.45265
-446.94157
-453.4304
-459.91932
-459.91932
-466.4082
-472.89707
-479.386
-485.87486
-492.36374
-498.85265
-505.34153
-505.34153
-505.34153
-505.34153
-505.34153
-505.34153
-511.83037
-518.3193
-518.3193
-524.80816
-524.80816
-531.29704
-531.29704
-531.29704
-537.78595
-537.78595
-537.78595
-537.78595
-531.29704
-531.29704
-537.78595
-544.27483
-544.27483
-537.78595
-531.29704
-531.29704
-524.80816
-524.80816
-524.80816
-524.80816
-518.3193
-518.3193
-518.3193
-524.80816
-518.3193
-518.3193
-511.83037
-505.34153
-505.34153
-505.34153
-505.34153
-498.85265
-492.36374
-492.36374
-492.36374
-492.36374
-498.85265
-498.85265
-498.85265
-498.85265
-498.85265
-498.85265
-505.34153
-505.34153
-505.34153
-505.34153
-505.34153
-505.34153
-505.34153
-505.34153
-498.85265
-498.85265
-492.36374
-492.36374
-492.36374
-492.36374
-492.36374
-492.36374
-498.85265
-498.85265
-498.85265
-492.36374
-492.36374
-492.36374
-492.36374
-492.36374
-492.36374
-485.87486
-485.87486
-485.87486
-485.87486
-479.386
-479.386
-472.89707
-472.89707
-472.89707
-459.91932
-453.4304
-440.45265
-433.96378
-420.986
-408.0082
-401.51936
-388.54156
-369.0749
-343.11935
-310.6749
-284.71937
-252.27493
-226.31937
-193.87495
-174.40828
-167.91939
-154.94163
-141.96386
-135.47497
-148.45274
-161.43051
-180.89718
-200.36385
-213.3416
-232.80827
-245.78604
-258.7638
-265.25269
-278.23048
-291.20823
-304.18602
-317.1638
-336.63044
-362.58602
-388.54156
-420.986
-453.4304
-485.87486
-518.3193
-550.76374
-583.20812
-609.1637
-635.11925
-654.5859
-674.0525
-687.0303
-700.0081
-712.9859
-719.4748
-725.9637
-732.45255
-738.9414
-745.4303
-751.91925
-758.40805
-758.40805
-764.8969
-764.8969
-764.8969
-764.8969
-764.8969
-751.91925
-745.4303
-732.45255
-725.9637
-719.4748
-712.9859
-706.497
-700.0081
-693.5192
-687.0303
-680.54146
-674.0525
-667.5637
-661.0748
-654.5859
-654.5859
-648.097
-648.097
-648.097
-654.5859
-654.5859
-648.097
-654.5859
-667.5637
-674.0525
-674.0525
-667.5637
-654.5859
-641.6081
-628.63037
-615.65258
-609.1637
-596.1859
-583.20812
-576.7193
-576.7193
-576.7193
-576.7193
-583.20812
-583.20812
-589.69704
-589.69704
-596.1859
-602.6748
-609.1637
-615.65258
-615.65258
-615.65258
-622.14146
-622.14146
-622.14146
-622.14146
-615.65258
-615.65258
-609.1637
-609.1637
-615.65258
-622.14146
-622.14146
-622.14146
-622.14146
-615.65258
-615.65258
-615.65258
-609.1637
-602.6748
-596.1859
-589.69704
-583.20812
-576.7193
-570.2304
-563.7415
-557.2526
-550.76374
-550.76374
-544.27483
-544.27483
-537.78595
-544.27483
-544.27483
-544.27483
-537.78595
-524.80816
-511.83037
-505.34153
-498.85265
-492.36374
-485.87486
-479.386
-472.89707
-472.89707
-466.4082
-459.91932
-453.4304
-446.94157
-446.94157
-446.94157
-446.94157
-446.94157
-440.45265
-433.96378
-433.96378
-440.45265
-440.45265
-446.94157
-453.4304
-453.4304
-453.4304
-453.4304
-453.4304
-453.4304
-453.4304
-453.4304
-446.94157
-446.94157
-453.4304
-459.91932
-479.386
-492.36374
-505.34153
-505.34153
-492.36374
-479.386
-466.4082
-453.4304
-446.94157
-440.45265
-440.45265
-446.94157
-446.94157
-446.94157
-440.45265
-440.45265
-440.45265
-440.45265
-440.45265
-446.94157
-459.91932
-459.91932
-459.91932
-466.4082
-466.4082
-472.89707
-472.89707
-472.89707
-472.89707
-472.89707
-472.89707
-466.4082
-466.4082
-466.4082
-466.4082
-466.4082
-466.4082
-472.89707
-479.386
-485.87486
-498.85265
-498.85265
-492.36374
-479.386
-466.4082
-446.94157
-427.47486
-414.4971
-414.4971
-414.4971
-427.47486
-427.47486
-427.47486
-420.986
-408.0082
-401.51936
-388.54156
-382.05265
-375.5638
-375.5638
-375.5638
-375.5638
-375.5638
-369.0749
-362.58602
-362.58602
-356.09715
-349.60823
-343.11935
-343.11935
-336.63044
-336.63044
-336.63044
-336.63044
-343.11935
-343.11935
-349.60823
-343.11935
-336.63044
-336.63044
-330.1416
-323.6527
-317.1638
-317.1638
-317.1638
-310.6749
-310.6749
-297.69712
-297.69712
-297.69712
-297.69712
-291.20823
-284.71937
-284.71937
-284.71937
-284.71937
-284.71937
-284.71937
-284.71937
-278.23048
-278.23048
-278.23048
-271.74158
-265.25269
-265.25269
-265.25269
-265.25269
-265.25269
-265.25269
-265.25269
-265.25269
-265.25269
-265.25269
-258.7638
-258.7638
-258.7638
-252.27493
-252.27493
-258.7638
-258.7638
-252.27493
-252.27493
-252.27493
-252.27493
-252.27493
-245.78604
-245.78604
-252.27493
-252.27493
-252.27493
-252.27493
-245.78604
-245.78604
-239.29716
-239.29716
-232.80827
-232.80827
-232.80827
-226.31937
-219.8305
-219.8305
-213.3416
-213.3416
-213.3416
-213.3416
-213.3416
-206.85272
-200.36385
-200.36385
-200.36385
-193.87495
-193.87495
-193.87495
-193.87495
-193.87495
-187.38607
-180.89718
-174.40828
-167.91939
-167.91939
-167.91939
-161.43051
-161.43051
-154.94163
-154.94163
-161.43051
-161.43051
-161.43051
-154.94163
-141.96386
-135.47497
-135.47497
-135.47497
-128.98608
-128.98608
-128.98608
-128.98608
-135.47497
-135.47497
-135.47497
-135.47497
-128.98608
-122.4972
-116.00831
-116.00831
-109.51942
-103.03054
-103.03054
-103.03054
-103.03054
-103.03054
-103.03054
-103.03054
-103.03054
-103.03054
-103.03054
-103.03054
-103.03054
-103.03054
-103.03054
-96.54165
-96.54165
-96.54165
-96.54165
-96.54165
-96.54165
-96.54165
-96.54165
-96.54165
-96.54165
-96.54165
-96.54165
-96.54165
-96.54165
-96.54165
-90.05277
-90.05277
-90.05277
-90.05277
-90.05277
-90.05277
-83.56387
-77.07499
-77.07499
-70.58611
-70.58611
-70.58611
-70.58611
-70.58611
-70.58611
-70.58611
-70.58611
-64.09722
-64.09722
-64.09722
-57.608333
-57.608333
-51.119447
-44.63056
-44.63056
-44.63056
-51.119447
-51.119447
-51.119447
-51.119447
-44.63056
-44.63056
-38.141673
-38.141673
-31.652787
-31.652787
-31.652787
-31.652787
-31.652787
-31.652787
-31.652787
-31.652787
-25.1639
-25.1639
-25.1639
-25.1639
-25.1639
-25.1639
-25.1639
-25.1639
-25.1639
-25.1639
-25.1639
-18.675015
-18.675015
-18.675015
-18.675015
-12.186129
-12.186129
-12.186129
-12.186129
-12.186129
-12.186129
-12.186129
-18.675015
-18.675015
-18.675015
-18.675015
-18.675015
-12.186129
-12.186129
-12.186129
-18.675015
-25.1639
-25.1639
-18.675015
-12.186129
-5.697242
-5.697242
-12.186129
-12.186129
-12.186129
-12.186129
-12.186129
-12.186129
-18.675015
-18.675015
-18.675015
-18.675015
-18.675015
-12.186129
-5.697242
0.79164416
-5.697242
-18.675015
-25.1639
-25.1639
-18.675015
-12.186129
-12.186129
-12.186129
-12.186129
-12.186129
-12.186129
-12.186129
-12.186129
-12.186129
-12.186129
-12.186129
-12.186129
-12.186129
-12.186129
-18.675015
-18.675015
-25.1639
-18.675015
-12.186129
-5.697242
-5.697242
-12.186129
-12.186129
-12.186129
-18.675015
-18.675015
-18.675015
-18.675015
-18.675015
-12.186129
-12.186129
-12.186129
-12.186129
-12.186129
-12.186129
-12.186129
-12.186129
-12.186129
-12.186129
-12.186129
-12.186129
-5.697242
-5.697242
0.79164416
-5.697242
-5.697242
-5.697242
-5.697242
-5.697242
-5.697242
-5.697242
-5.697242
-5.697242
-5.697242
-5.697242
0.79164416
0.79164416
0.79164416
0.79164416
0.79164416
7.280531
7.280531
7.280531
7.280531
7.280531
7.280531
7.280531
7.280531
7.280531
13.769417
13.769417
13.769417
13.769417
13.769417
13.769417
7.280531
0.79164416
0.79164416
0.79164416
7.280531
13.769417
13.769417
13.769417
7.280531
7.280531
7.280531
7.280531
7.280531
7.280531
7.280531
7.280531
13.769417
13.769417
13.769417
7.280531
0.79164416
0.79164416
7.280531
13.769417
13.769417
7.280531
7.280531
7.280531
13.769417
13.769417
13.769417
7.280531
7.280531
13.769417
13.769417
13.769417
20.258303
20.258303
20.258303
20.258303
20.258303
13.769417
13.769417
13.769417
20.258303
20.258303
20.258303
20.258303
20.258303
20.258303
20.258303
20.258303
20.258303
13.769417
13.769417
13.769417
13.769417
13.769417
13.769417
13.769417
13.769417
13.769417
13.769417
13.769417
13.769417
13.769417
13.769417
13.769417
13.769417
13.769417
7.280531
7.280531
7.280531
7.280531
7.280531
0.79164416
0.79164416
0.79164416
0.79164416
0.79164416
0.79164416
0.79164416
-5.697242
0.79164416
7.280531
7.280531
0.79164416
0.79164416
0.79164416
0.79164416
0.79164416
7.280531
7.280531
7.280531
7.280531
7.280531
7.280531
7.280531
13.769417
13.769417
13.769417
13.769417
13.769417
20.258303
20.258303
20.258303
26.74719
26.74719
26.74719
26.74719
26.74719
33.236077
33.236077
33.236077
39.724963
39.724963
39.724963
39.724963
46.21385
46.21385
52.702737
52.702737
52.702737
59.191623
59.191623
59.191623
59.191623
59.191623
59.191623
59.191623
59.191623
59.191623
59.191623
59.191623
59.191623
59.191623
59.191623
59.191623
59.191623
59.191623
59.191623
59.191623
59.191623
59.191623
59.191623
52.702737
52.702737
52.702737
52.702737
52.702737
46.21385
46.21385
46.21385
46.21385
46.21385
46.21385
46.21385
39.724963
39.724963
39.724963
39.724963
39.724963
39.724963
39.724963
39.724963
39.724963
39.724963
39.724963
33.236077
33.236077
26.74719
26.74719
26.74719
26.74719
26.74719
26.74719
26.74719
20.258303
20.258303
20.258303
13.769417
13.769417
13.769417
20.258303
20.258303
20.258303
20.258303
20.258303
20.258303
26.74719
26.74719
26.74719
26.74719
20.258303
20.258303
20.258303
20.258303
20.258303
20.258303
20.258303
20.258303
20.258303
20.258303
26.74719
26.74719
33.236077
26.74719
26.74719
26.74719
33.236077
33.236077
33.236077
33.236077
33.236077
33.236077
33.236077
33.236077
33.236077
33.236077
33.236077
33.236077
33.236077
33.236077
26.74719
26.74719
26.74719
33.236077
33.236077
39.724963
39.724963
33.236077
33.236077
33.236077
33.236077
33.236077
33.236077
33.236077
33.236077
33.236077
33.236077
33.236077
33.236077
33.236077
33.236077
33.236077
33.236077
33.236077
33.236077
33.236077
33.236077
33.236077
33.236077
33.236077
33.236077
33.236077
39.724963
39.724963
39.724963
39.724963
39.724963
39.724963
33.236077
33.236077
33.236077
33.236077
33.236077
33.236077
33.236077
33.236077
39.724963
39.724963
33.236077
33.236077
33.236077
39.724963
39.724963
39.724963
33.236077
33.236077
33.236077
39.724963
39.724963
39.724963
39.724963
39.724963
39.724963
33.236077
39.724963
39.724963
39.724963
39.724963
39.724963
39.724963
39.724963
39.724963
39.724963
39.724963
39.724963
39.724963
39.724963
33.236077
33.236077
33.236077
33.236077
33.236077
33.236077
33.236077
33.236077
39.724963
39.724963
39.724963
39.724963
39.724963
39.724963
39.724963
39.724963
39.724963
39.724963
39.724963
39.724963
39.724963
39.724963
39.724963
39.724963
39.724963
39.724963
39.724963
39.724963
39.724963
39.724963
39.724963
39.724963
39.724963
39.724963
39.724963
39.724963
39.724963
39.724963
39.724963
39.724963
39.724963
39.724963
46.21385
39.724963
39.724963
39.724963
39.724963
39.724963
39.724963
39.724963
39.724963
39.724963
39.724963
39.724963
39.724963
39.724963
39.724963
39.724963
39.724963
39.724963
46.21385
46.21385
46.21385
46.21385
46.21385
46.21385
46.21385
46.21385
46.21385
46.21385
46.21385
46.21385
46.21385
46.21385
46.21385
39.724963
39.724963
39.724963
46.21385
52.702737
52.702737
46.21385
46.21385
46.21385
46.21385
46.21385
46.21385
52.702737
52.702737
46.21385
46.21385
46.21385
46.21385
46.21385
46.21385
46.21385
46.21385
46.21385
46.21385
46.21385
46.21385
52.702737
52.702737
52.702737
52.702737
46.21385
46.21385
46.21385
52.702737
52.702737
46.21385
52.702737
52.702737
52.702737
52.702737
52.702737
52.702737
52.702737
52.702737
52.702737
52.702737
52.702737
52.702737
52.702737
52.702737
59.191623
59.191623
59.191623
59.191623
59.191623
59.191623
59.191623
59.191623
59.191623
59.191623
59.191623
59.191623
59.191623
59.191623
59.191623
59.191623
59.191623
59.191623
59.191623
59.191623
59.191623
59.191623
59.191623
59.191623
65.68051
65.68051
65.68051
59.191623
59.191623
59.191623
59.191623
59.191623
65.68051
65.68051
65.68051
65.68051
65.68051
65.68051
65.68051
65.68051
65.68051
65.68051
65.68051
65.68051
65.68051
65.68051
65.68051
65.68051
65.68051
65.68051
65.68051
65.68051
65.68051
65.68051
65.68051
65.68051
65.68051
65.68051
65.68051
65.68051
72.1694
72.1694
72.1694
72.1694
72.1694
72.1694
72.1694
72.1694
72.1694
72.1694
72.1694
72.1694
72.1694
72.1694
65.68051
65.68051
65.68051
65.68051
65.68051
65.68051
65.68051
72.1694
72.1694
72.1694
72.1694
72.1694
65.68051
65.68051
65.68051
65.68051
65.68051
65.68051
65.68051
65.68051
65.68051
65.68051
72.1694
72.1694
72.1694
65.68051
65.68051
65.68051
65.68051
65.68051
65.68051
65.68051
65.68051
65.68051
65.68051
65.68051
65.68051
65.68051
65.68051
65.68051
65.68051
65.68051
65.68051
65.68051
65.68051
65.68051
65.68051
65.68051
65.68051
65.68051
65.68051
65.68051
65.68051
65.68051
65.68051
65.68051
65.68051
65.68051
65.68051
65.68051
65.68051
65.68051
65.68051
65.68051
65.68051
59.191623
59.191623
59.191623
65.68051
65.68051
65.68051
65.68051
65.68051
65.68051
65.68051
65.68051
65.68051
65.68051
65.68051
65.68051
65.68051
65.68051
65.68051
65.68051
59.191623
59.191623
59.191623
59.191623
59.191623
59.191623
52.702737
59.191623
59.191623
59.191623
59.191623
59.191623
59.191623
59.191623
59.191623
59.191623
59.191623
59.191623
59.191623
59.191623
59.191623
65.68051
65.68051
59.191623
59.191623
59.191623
59.191623
59.191623
59.191623
59.191623
59.191623
59.191623
59.191623
59.191623
59.191623
59.191623
59.191623
59.191623
59.191623
59.191623
59.191623
59.191623
59.191623
59.191623
65.68051
65.68051
59.191623
59.191623
59.191623
59.191623
59.191623
52.702737
52.702737
59.191623
59.191623
59.191623
59.191623
59.191623
59.191623
59.191623
52.702737
52.702737
52.702737
52.702737
59.191623
59.191623
59.191623
59.191623
59.191623
52.702737
52.702737
52.702737
52.702737
52.702737
52.702737
52.702737
52.702737
52.702737
52.702737
52.702737
52.702737
46.21385
46.21385
46.21385
46.21385
46.21385
46.21385
46.21385
46.21385
46.21385
46.21385
46.21385
39.724963
39.724963
39.724963
39.724963
39.724963
39.724963
39.724963
39.724963
39.724963
39.724963
39.724963
39.724963
39.724963
39.724963
39.724963
39.724963
39.724963
39.724963
39.724963
39.724963
33.236077
33.236077
33.236077
33.236077
33.236077
33.236077
33.236077
33.236077
33.236077
33.236077
33.236077
33.236077
33.236077
33.236077
33.236077
26.74719
26.74719
26.74719
26.74719
26.74719
26.74719
20.258303
20.258303
13.769417
13.769417
20.258303
20.258303
20.258303
13.769417
13.769417
13.769417
20.258303
20.258303
20.258303
13.769417
13.769417
13.769417
13.769417
13.769417
13.769417
7.280531
7.280531
7.280531
7.280531
7.280531
7.280531
7.280531
7.280531
7.280531
0.79164416
0.79164416
0.79164416
7.280531
7.280531
7.280531
7.280531
0.79164416
0.79164416
0.79164416
0.79164416
0.79164416
0.79164416
0.79164416
7.280531
7.280531
7.280531
13.769417
20.258303
26.74719
26.74719
33.236077
33.236077
39.724963
39.724963
39.724963
39.724963
33.236077
20.258303
-12.186129
-57.608333
-90.05277
-109.51942
-103.03054
-96.54165
-96.54165
-103.03054
-109.51942
-96.54165
-70.58611
-38.141673
-25.1639
-25.1639
-25.1639
-18.675015
-5.697242
7.280531
7.280531
0.79164416
0.79164416
-5.697242
-5.697242
-18.675015
-38.141673
-44.63056
-51.119447
-57.608333
-64.09722
-64.09722
-57.608333
-51.119447
-44.63056
-38.141673
-31.652787
-25.1639
-25.1639
-18.675015
-18.675015
-18.675015
-18.675015
-25.1639
-31.652787
-38.141673
-44.63056
-51.119447
-51.119447
-57.608333
-57.608333
-51.119447
-51.119447
-44.63056
-44.63056
-38.141673
-38.141673
-38.141673
-38.141673
-38.141673
-38.141673
-44.63056
-51.119447
-57.608333
-57.608333
-51.119447
-44.63056
-51.119447
-51.119447
-57.608333
-57.608333
-57.608333
-57.608333
-51.119447
-44.63056
-44.63056
-51.119447
-57.608333
-57.608333
-57.608333
-57.608333
-57.608333
-57.608333
-57.608333
-64.09722
-64.09722
-64.09722
-64.09722
-64.09722
-57.608333
-57.608333
-57.608333
-64.09722
-70.58611
-70.58611
-70.58611
-70.58611
-77.07499
-77.07499
-77.07499
-64.09722
-57.608333
-70.58611
-90.05277
-90.05277
-83.56387
-83.56387
-90.05277
-90.05277
-83.56387
-77.07499
-83.56387
-90.05277
-96.54165
-90.05277
-90.05277
-90.05277
-90.05277
-90.05277
-83.56387
-83.56387
-90.05277
-90.05277
-90.05277
-90.05277
-96.54165
-96.54165
-96.54165
-103.03054
-96.54165
-96.54165
-96.54165
-96.54165
-96.54165
-96.54165
-96.54165
-96.54165
-96.54165
-103.03054
-103.03054
-96.54165
-96.54165
-96.54165
-109.51942
-122.4972
-116.00831
-103.03054
-96.54165
-96.54165
-103.03054
-103.03054
-103.03054
-103.03054
-103.03054
-103.03054
-109.51942
-109.51942
-109.51942
-116.00831
-109.51942
-109.51942
-103.03054
-109.51942
-109.51942
-116.00831
-122.4972
-122.4972
-122.4972
-122.4972
-122.4972
-128.98608
-128.98608
-128.98608
-128.98608
-128.98608
-128.98608
-128.98608
-122.4972
-122.4972
-122.4972
-122.4972
-128.98608
-128.98608
-128.98608
-128.98608
-128.98608
-128.98608
-128.98608
-128.98608
-128.98608
-128.98608
-128.98608
-128.98608
-135.47497
-135.47497
-135.47497
-135.47497
-135.47497
-141.96386
-141.96386
-141.96386
-141.96386
-141.96386
-141.96386
-141.96386
-141.96386
-141.96386
-148.45274
-148.45274
-148.45274
-148.45274
-141.96386
-141.96386
-141.96386
-141.96386
-135.47497
-141.96386
-154.94163
-161.43051
-154.94163
-141.96386
-141.96386
-148.45274
-154.94163
-154.94163
-154.94163
-148.45274
-148.45274
-148.45274
-154.94163
-154.94163
-154.94163
-154.94163
-154.94163
-154.94163
-154.94163
-154.94163
-154.94163
-154.94163
-161.43051
-161.43051
-161.43051
-154.94163
-154.94163
-154.94163
-154.94163
-154.94163
-154.94163
-154.94163
-154.94163
-154.94163
-154.94163
-161.43051
-167.91939
-167.91939
-161.43051
-154.94163
-154.94163
-148.45274
-154.94163
-154.94163
-161.43051
-154.94163
-154.94163
-148.45274
-148.45274
-154.94163
-154.94163
-161.43051
-161.43051
-154.94163
-154.94163
-148.45274
-148.45274
-148.45274
-154.94163
-161.43051
-161.43051
-154.94163
-154.94163
-148.45274
-148.45274
-148.45274
-148.45274
-141.96386
-141.96386
-141.96386
-141.96386
-141.96386
-141.96386
-141.96386
-141.96386
-141.96386
-141.96386
-141.96386
-141.96386
-141.96386
-135.47497
-135.47497
-135.47497
-135.47497
-135.47497
-135.47497
-135.47497
-128.98608
-128.98608
-128.98608
-128.98608
-128.98608
-128.98608
-128.98608
-122.4972
-122.4972
-122.4972
-122.4972
-122.4972
-122.4972
-116.00831
-116.00831
-116.00831
-116.00831
-109.51942
-109.51942
-109.51942
-109.51942
-109.51942
-103.03054
-103.03054
-103.03054
-103.03054
-96.54165
-96.54165
-96.54165
-96.54165
-96.54165
-90.05277
-90.05277
-90.05277
-90.05277
-90.05277
-90.05277
-90.05277
-90.05277
-90.05277
-96.54165
-96.54165
-96.54165
-90.05277
-90.05277
-90.05277
-90.05277
-90.05277
-90.05277
-90.05277
-83.56387
-83.56387
-83.56387
-83.56387
-83.56387
-83.56387
-77.07499
-70.58611
-70.58611
-77.07499
-83.56387
-83.56387
-83.56387
-83.56387
-83.56387
-83.56387
-83.56387
-83.56387
-83.56387
-83.56387
-83.56387
-83.56387
-83.56387
-77.07499
-77.07499
-77.07499
-77.07499
-77.07499
-77.07499
-77.07499
-77.07499
-77.07499
-77.07499
-77.07499
-77.07499
-77.07499
-83.56387
-83.56387
-83.56387
-83.56387
-83.56387
-83.56387
-83.56387
-83.56387
-83.56387
-83.56387
-83.56387
-83.56387
-83.56387
-83.56387
-83.56387
-90.05277
-90.05277
-96.54165
-96.54165
-96.54165
-90.05277
-90.05277
-90.05277
-90.05277
-90.05277
-90.05277
-90.05277
-90.05277
-90.05277
-90.05277
-90.05277
-90.05277
-90.05277
-90.05277
-90.05277
-96.54165
-96.54165
-96.54165
-90.05277
-90.05277
-90.05277
-90.05277
-90.05277
-90.05277
-96.54165
-96.54165
-96.54165
-96.54165
-90.05277
-90.05277
-90.05277
-90.05277
-90.05277
-90.05277
-90.05277
-90.05277
-90.05277
-90.05277
-90.05277
-90.05277
-90.05277
-90.05277
-90.05277
-90.05277
-90.05277
-83.56387
-83.56387
-83.56387
-90.05277
-90.05277
-90.05277
-90.05277
-90.05277
-90.05277
-90.05277
-90.05277
-90.05277
-90.05277
-90.05277
-90.05277
-90.05277
-90.05277
-90.05277
-90.05277
-90.05277
-90.05277
-90.05277
-90.05277
-90.05277
-90.05277
-90.05277
-83.56387
-83.56387
-83.56387
-90.05277
-90.05277
-90.05277
-90.05277
-90.05277
-90.05277
-90.05277
-90.05277
-90.05277
-90.05277
-90.05277
-90.05277
-90.05277
-90.05277
-90.05277
-90.05277
-96.54165
-96.54165
-90.05277
-90.05277
-90.05277
-90.05277
-90.05277
-90.05277
-90.05277
-90.05277
-90.05277
-90.05277
-90.05277
-90.05277
-90.05277
-83.56387
-83.56387
-83.56387
-90.05277
-90.05277
-90.05277
-83.56387
-83.56387
-83.56387
-83.56387
-77.07499
-77.07499
-77.07499
-77.07499
-83.56387
-83.56387
-83.56387
-83.56387
-83.56387
-83.56387
-83.56387
-83.56387
-83.56387
-83.56387
-90.05277
-90.05277
-90.05277
-90.05277
-90.05277
-90.05277
-90.05277
-90.05277
-90.05277
-83.56387
-83.56387
-83.56387
-83.56387
-83.56387
-83.56387
-83.56387
-83.56387
-83.56387
-83.56387
-83.56387
-83.56387
-83.56387
-83.56387
-90.05277
-90.05277
-90.05277
-90.05277
-90.05277
-90.05277
-90.05277
-90.05277
-90.05277
-90.05277
-90.05277
-90.05277
-83.56387
-83.56387
-90.05277
-90.05277
-90.05277
-90.05277
-90.05277
-90.05277
-90.05277
-90.05277
-90.05277
-90.05277
-90.05277
-83.56387
-83.56387
-83.56387
-83.56387
-83.56387
-83.56387
-83.56387
-83.56387
-83.56387
-83.56387
-83.56387
-83.56387
-83.56387
-83.56387
-83.56387
-83.56387
-83.56387
-83.56387
-83.56387
-83.56387
-83.56387
-83.56387
-83.56387
-83.56387
-83.56387
-83.56387
-83.56387
-83.56387
-83.56387
-83.56387
-83.56387
-83.56387
-83.56387
-83.56387
-83.56387
-83.56387
-83.56387
-83.56387
-83.56387
-83.56387
-83.56387
-83.56387
-83.56387
-83.56387
-77.07499
-77.07499
-77.07499
-77.07499
-77.07499
-77.07499
-77.07499
-77.07499
-77.07499
-77.07499
-77.07499
-70.58611
-70.58611
-70.58611
-70.58611
-70.58611
-70.58611
-70.58611
-70.58611
-70.58611
-70.58611
-70.58611
-70.58611
-64.09722
-64.09722
-64.09722
-64.09722
-64.09722
-64.09722
-64.09722
-64.09722
-64.09722
-64.09722
-64.09722
-57.608333
-57.608333
-57.608333
-57.608333
-57.608333
-57.608333
-57.608333
-57.608333
-57.608333
-57.608333
-57.608333
-57.608333
-57.608333
-57.608333
-57.608333
-51.119447
-51.119447
-51.119447
-51.119447
-51.119447
-51.119447
-51.119447
-51.119447
-51.119447
-51.119447
-51.119447
-51.119447
-51.119447
-51.119447
-51.119447
-51.119447
-51.119447
-51.119447
-51.119447
-44.63056
-44.63056
-44.63056
-51.119447
-51.119447
-51.119447
-44.63056
-44.63056
-44.63056
-44.63056
-44.63056
-44.63056
-44.63056
-44.63056
-44.63056
-44.63056
-44.63056
-44.63056
-44.63056
-44.63056
-44.63056
-44.63056
-44.63056
-44.63056
-44.63056
-44.63056
-44.63056
-44.63056
-44.63056
-44.63056
-44.63056
-44.63056
-44.63056
-44.63056
-44.63056
-44.63056
-44.63056
-44.63056
-44.63056
-44.63056
-44.63056
-44.63056
-44.63056
-38.141673
-38.141673
-38.141673
-38.141673
-44.63056
-44.63056
-44.63056
-44.63056
-44.63056
-44.63056
-44.63056
-44.63056
-44.63056
-44.63056
-44.63056
-44.63056
-44.63056
-44.63056
-44.63056
-44.63056
-44.63056
-44.63056
-44.63056
-44.63056
-44.63056
-44.63056
-38.141673
-38.141673
-38.141673
-38.141673
-44.63056
-44.63056
-44.63056
-44.63056
-44.63056
-44.63056
-44.63056
-44.63056
-44.63056
-44.63056
-44.63056
-44.63056
-44.63056
-38.141673
-38.141673
-38.141673
-44.63056
-44.63056
-44.63056
-44.63056
-44.63056
-44.63056
-44.63056
-38.141673
-38.141673
-44.63056
-44.63056
-44.63056
-44.63056
-44.63056
-44.63056
-44.63056
-44.63056
-44.63056
-44.63056
-44.63056
-44.63056
-44.63056
-44.63056
-44.63056
-44.63056
-44.63056
-44.63056
-44.63056
-44.63056
-44.63056
-44.63056
-44.63056
-44.63056
-44.63056
-44.63056
-44.63056
-44.63056
-44.63056
-44.63056
-44.63056
-44.63056
-44.63056
-44.63056
-44.63056
-44.63056
-44.63056
-44.63056
-44.63056
-44.63056
-44.63056
-44.63056
-44.63056
-44.63056
-44.63056
-44.63056
-44.63056
-44.63056
-44.63056
-44.63056
-44.63056
-51.119447
-51.119447
-51.119447
-51.119447
-51.119447
-51.119447
-51.119447
-51.119447
-51.119447
-51.119447
-51.119447
-51.119447
-51.119447
-51.119447
-51.119447
-57.608333
-57.608333
-57.608333
-51.119447
-51.119447
-51.119447
-51.119447
-51.119447
-51.119447
-51.119447
-51.119447
-51.119447
-51.119447
-51.119447
-51.119447
-51.119447
-51.119447
-51.119447
-51.119447
-51.119447
-51.119447
-51.119447
-51.119447
-51.119447
-51.119447
-51.119447
-51.119447
-51.119447
-51.119447
-44.63056
-44.63056
-44.63056
-44.63056
-44.63056
-44.63056
-44.63056
-44.63056
-44.63056
-44.63056
-44.63056
-44.63056
-44.63056
-44.63056
-44.63056
-51.119447
-51.119447
-51.119447
-51.119447
-44.63056
-44.63056
-44.63056
-44.63056
-44.63056
-51.119447
-51.119447
-51.119447
-51.119447
-51.119447
-51.119447
-51.119447
-51.119447
-51.119447
-51.119447
-51.119447
-51.119447
-51.119447
-51.119447
-51.119447
-51.119447
-51.119447
-51.119447
-51.119447
-51.119447
-51.119447
-51.119447
-51.119447
-51.119447
-51.119447
-51.119447
-51.119447
-51.119447
-51.119447
-51.119447
-51.119447
-51.119447
-51.119447
-51.119447
-51.119447
-51.119447
-44.63056
-44.63056
-44.63056
-44.63056
-44.63056
-44.63056
-44.63056
-44.63056
-44.63056
-44.63056
-44.63056
-44.63056
-44.63056
-44.63056
-44.63056
-44.63056
-44.63056
-44.63056
-44.63056
-44.63056
-44.63056
-44.63056
-44.63056
-44.63056
-44.63056
-44.63056
-44.63056
-44.63056
-44.63056
-44.63056
-44.63056
-44.63056
-44.63056
-44.63056
-44.63056
-44.63056
-44.63056
-44.63056
-44.63056
-44.63056
-44.63056
-44.63056
-44.63056
-44.63056
-44.63056
-44.63056
-44.63056
-44.63056
-44.63056
-44.63056
-44.63056
-44.63056
-44.63056
-44.63056
-38.141673
-38.141673
-38.141673
-38.141673
-38.141673
-38.141673
-38.141673
-38.141673
-38.141673
-38.141673
-38.141673
-38.141673
-38.141673
-38.141673
-38.141673
-38.141673
-38.141673
-38.141673
-38.141673
-38.141673
-38.141673
-38.141673
-38.141673
-38.141673
-38.141673
-38.141673
-38.141673
-38.141673
-38.141673
-38.141673
-38.141673
-38.141673
-38.141673
-38.141673
-38.141673
-38.141673
-38.141673
-38.141673
-38.141673
-38.141673
-38.141673
-38.141673
-38.141673
-31.652787
-38.141673
-38.141673
-38.141673
-38.141673
-38.141673
-38.141673
-38.141673
-38.141673
-38.141673
-38.141673
-38.141673
-38.141673
-38.141673
-38.141673
-38.141673
-38.141673
-38.141673
-38.141673
-38.141673
-38.141673
-38.141673
-38.141673
-38.141673
-38.141673
-38.141673
-38.141673
-38.141673
-38.141673
-38.141673
-38.141673
-38.141673
-38.141673
-38.141673
-38.141673
-38.141673
-38.141673
-38.141673
-38.141673
-38.141673
-38.141673
-38.141673
-38.141673
-38.141673
-38.141673
-38.141673
-38.141673
-38.141673
-44.63056
-44.63056
-44.63056
-38.141673
-38.141673
-38.141673
-38.141673
-38.141673
-38.141673
-38.141673
-38.141673
-38.141673
-38.141673
-38.141673
-38.141673
-38.141673
-38.141673
-38.141673
-38.141673
-38.141673
-38.141673
-38.141673
-38.141673
-38.141673
-38.141673
-38.141673
-38.141673
-38.141673
-38.141673
-38.141673
-38.141673
-38.141673
-38.141673
-38.141673
-38.141673
-38.141673
-38.141673
-38.141673
-38.141673
-31.652787
-31.652787
-31.652787
-31.652787
-31.652787
-31.652787
-31.652787
-31.652787
-31.652787
-31.652787
-31.652787
-31.652787
-31.652787
-31.652787
-31.652787
-31.652787
-31.652787
-31.652787
-31.652787
-25.1639
-25.1639
-25.1639
-31.652787
-31.652787
-31.652787
-31.652787
-31.652787
-25.1639
-25.1639
-25.1639
-25.1639
-25.1639
-25.1639
-25.1639
-25.1639
-25.1639
-25.1639
-25.1639
-18.675015
-18.675015
-18.675015
-18.675015
-18.675015
-18.675015
-18.675015
-18.675015
-18.675015
-18.675015
-18.675015
-18.675015
-18.675015
-18.675015
-18.675015
-18.675015
-12.186129
-12.186129
-18.675015
-18.675015
-18.675015
-12.186129
-12.186129
-12.186129
-12.186129
-12.186129
-12.186129
-12.186129
-12.186129
-12.186129
-12.186129
-12.186129
-12.186129
-12.186129
-5.697242
-5.697242
-5.697242
-5.697242
-5.697242
-5.697242
-5.697242
-5.697242
0.79164416
0.79164416
0.79164416
0.79164416
0.79164416
0.79164416
-5.697242
-5.697242
0.79164416
0.79164416
7.280531
7.280531
0.79164416
0.79164416
0.79164416
7.280531
7.280531
7.280531
7.280531
7.280531
7.280531
7.280531
7.280531
7.280531
7.280531
7.280531
7.280531
7.280531
7.280531
7.280531
13.769417
13.769417
13.769417
13.769417
13.769417
13.769417
7.280531
7.280531
7.280531
13.769417
20.258303
20.258303
13.769417
13.769417
13.769417
13.769417
13.769417
20.258303
20.258303
20.258303
20.258303
20.258303
20.258303
20.258303
20.258303
20.258303
20.258303
20.258303
20.258303
20.258303
26.74719
26.74719
26.74719
26.74719
26.74719
26.74719
26.74719
26.74719
26.74719
26.74719
26.74719
26.74719
26.74719
33.236077
33.236077
33.236077
33.236077
33.236077
33.236077
33.236077
33.236077
33.236077
33.236077
33.236077
33.236077
33.236077
33.236077
33.236077
33.236077
26.74719
26.74719
26.74719
26.74719
33.236077
33.236077
33.236077
33.236077
33.236077
33.236077
33.236077
33.236077
33.236077
33.236077
33.236077
33.236077
33.236077
33.236077
33.236077
33.236077
33.236077
39.724963
39.724963
39.724963
39.724963
39.724963
39.724963
39.724963
39.724963
39.724963
39.724963
39.724963
39.724963
39.724963
39.724963
46.21385
46.21385
46.21385
46.21385
46.21385
46.21385
46.21385
46.21385
46.21385
46.21385
46.21385
46.21385
46.21385
46.21385
46.21385
46.21385
46.21385
46.21385
46.21385
46.21385
52.702737
52.702737
52.702737
52.702737
46.21385
46.21385
46.21385
52.702737
52.702737
52.702737
52.702737
52.702737
52.702737
52.702737
52.702737
52.702737
52.702737
52.702737
52.702737
52.702737
52.702737
52.702737
59.191623
59.191623
59.191623
59.191623
59.191623
59.191623
59.191623
59.191623
59.191623
59.191623
59.191623
59.191623
59.191623
59.191623
65.68051
65.68051
65.68051
65.68051
65.68051
65.68051
65.68051
65.68051
65.68051
72.1694
72.1694
72.1694
72.1694
72.1694
72.1694
72.1694
72.1694
65.68051
65.68051
65.68051
65.68051
65.68051
72.1694
72.1694
72.1694
65.68051
65.68051
65.68051
72.1694
72.1694
72.1694
72.1694
78.65828
78.65828
78.65828
78.65828
78.65828
78.65828
85.14716
85.14716
91.63606
98.12494
104.61383
111.10271
124.08049
130.56937
137.05826
143.54715
143.54715
137.05826
130.56937
124.08049
117.5916
111.10271
111.10271
104.61383
104.61383
104.61383
111.10271
111.10271
117.5916
117.5916
111.10271
104.61383
104.61383
104.61383
111.10271
117.5916
124.08049
124.08049
130.56937
130.56937
130.56937
137.05826
137.05826
137.05826
130.56937
124.08049
124.08049
124.08049
124.08049
124.08049
124.08049
130.56937
130.56937
137.05826
137.05826
143.54715
143.54715
150.03603
150.03603
150.03603
150.03603
143.54715
143.54715
143.54715
143.54715
143.54715
143.54715
143.54715
143.54715
143.54715
143.54715
143.54715
143.54715
143.54715
143.54715
143.54715
143.54715
143.54715
150.03603
150.03603
150.03603
150.03603
150.03603
150.03603
150.03603
143.54715
143.54715
143.54715
143.54715
143.54715
143.54715
143.54715
143.54715
143.54715
143.54715
143.54715
143.54715
143.54715
143.54715
143.54715
143.54715
143.54715
143.54715
143.54715
143.54715
143.54715
143.54715
143.54715
143.54715
143.54715
143.54715
143.54715
143.54715
143.54715
143.54715
143.54715
143.54715
143.54715
143.54715
143.54715
143.54715
137.05826
137.05826
137.05826
137.05826
137.05826
137.05826
137.05826
137.05826
137.05826
137.05826
137.05826
137.05826
137.05826
137.05826
137.05826
137.05826
137.05826
137.05826
137.05826
137.05826
130.56937
130.56937
130.56937
130.56937
130.56937
130.56937
130.56937
130.56937
130.56937
130.56937
130.56937
130.56937
130.56937
130.56937
130.56937
130.56937
130.56937
130.56937
130.56937
130.56937
130.56937
130.56937
130.56937
130.56937
130.56937
130.56937
130.56937
124.08049
124.08049
124.08049
124.08049
124.08049
124.08049
124.08049
124.08049
124.08049
124.08049
124.08049
124.08049
124.08049
124.08049
124.08049
124.08049
124.08049
124.08049
124.08049
124.08049
124.08049
124.08049
124.08049
117.5916
117.5916
117.5916
124.08049
124.08049
124.08049
117.5916
117.5916
117.5916
117.5916
117.5916
117.5916
117.5916
117.5916
117.5916
117.5916
117.5916
117.5916
117.5916
117.5916
117.5916
117.5916
111.10271
111.10271
117.5916
117.5916
117.5916
117.5916
117.5916
117.5916
117.5916
117.5916
117.5916
117.5916
111.10271
111.10271
111.10271
117.5916
117.5916
124.08049
124.08049
124.08049
124.08049
117.5916
117.5916
117.5916
117.5916
117.5916
117.5916
117.5916
117.5916
117.5916
117.5916
117.5916
117.5916
117.5916
117.5916
117.5916
117.5916
117.5916
117.5916
117.5916
117.5916
117.5916
117.5916
117.5916
117.5916
117.5916
117.5916
117.5916
117.5916
117.5916
117.5916
117.5916
117.5916
117.5916
117.5916
111.10271
111.10271
111.10271
111.10271
111.10271
111.10271
111.10271
111.10271
111.10271
111.10271
111.10271
111.10271
111.10271
111.10271
111.10271
111.10271
111.10271
111.10271
111.10271
111.10271
111.10271
111.10271
111.10271
104.61383
104.61383
104.61383
104.61383
104.61383
104.61383
104.61383
104.61383
104.61383
104.61383
104.61383
104.61383
104.61383
104.61383
98.12494
98.12494
98.12494
91.63606
98.12494
98.12494
98.12494
98.12494
98.12494
98.12494
98.12494
98.12494
98.12494
98.12494
98.12494
98.12494
98.12494
98.12494
98.12494
98.12494
98.12494
98.12494
98.12494
98.12494
91.63606
91.63606
91.63606
91.63606
91.63606
98.12494
104.61383
98.12494
85.14716
78.65828
78.65828
85.14716
85.14716
85.14716
85.14716
85.14716
85.14716
85.14716
85.14716
85.14716
85.14716
78.65828
78.65828
78.65828
78.65828
78.65828
78.65828
72.1694
72.1694
72.1694
78.65828
78.65828
78.65828
78.65828
78.65828
72.1694
72.1694
72.1694
72.1694
72.1694
65.68051
65.68051
65.68051
72.1694
72.1694
72.1694
72.1694
72.1694
72.1694
72.1694
72.1694
72.1694
72.1694
72.1694
72.1694
78.65828
78.65828
78.65828
72.1694
72.1694
72.1694
72.1694
78.65828
72.1694
72.1694
72.1694
78.65828
78.65828
78.65828
78.65828
78.65828
78.65828
78.65828
78.65828
78.65828
78.65828
78.65828
78.65828
78.65828
78.65828
78.65828
78.65828
78.65828
78.65828
78.65828
78.65828
78.65828
78.65828
78.65828
78.65828
78.65828
78.65828
78.65828
78.65828
72.1694
72.1694
72.1694
78.65828
78.65828
78.65828
78.65828
78.65828
78.65828
78.65828
78.65828
78.65828
78.65828
78.65828
78.65828
78.65828
78.65828
78.65828
78.65828
78.65828
78.65828
78.65828
78.65828
78.65828
78.65828
78.65828
78.65828
78.65828
78.65828
78.65828
78.65828
78.65828
78.65828
78.65828
78.65828
85.14716
85.14716
85.14716
85.14716
85.14716
85.14716
85.14716
85.14716
85.14716
85.14716
85.14716
85.14716
85.14716
85.14716
85.14716
85.14716
85.14716
85.14716
85.14716
85.14716
85.14716
85.14716
85.14716
85.14716
78.65828
78.65828
78.65828
85.14716
85.14716
85.14716
85.14716
85.14716
85.14716
85.14716
85.14716
85.14716
85.14716
85.14716
85.14716
85.14716
85.14716
85.14716
85.14716
85.14716
85.14716
85.14716
85.14716
85.14716
85.14716
85.14716
85.14716
85.14716
85.14716
85.14716
85.14716
85.14716
85.14716
78.65828
78.65828
78.65828
78.65828
78.65828
78.65828
78.65828
78.65828
78.65828
78.65828
78.65828
72.1694
72.1694
72.1694
72.1694
72.1694
72.1694
72.1694
72.1694
72.1694
65.68051
65.68051
65.68051
65.68051
65.68051
65.68051
65.68051
65.68051
65.68051
65.68051
65.68051
65.68051
65.68051
65.68051
65.68051
65.68051
59.191623
59.191623
59.191623
59.191623
59.191623
59.191623
59.191623
59.191623
59.191623
59.191623
59.191623
52.702737
52.702737
52.702737
52.702737
52.702737
52.702737
52.702737
52.702737
46.21385
46.21385
46.21385
46.21385
46.21385
46.21385
46.21385
46.21385
46.21385
46.21385
46.21385
46.21385
46.21385
46.21385
46.21385
46.21385
46.21385
46.21385
46.21385
39.724963
39.724963
39.724963
46.21385
46.21385
39.724963
39.724963
39.724963
39.724963
39.724963
39.724963
39.724963
39.724963
39.724963
39.724963
39.724963
39.724963
39.724963
39.724963
39.724963
39.724963
39.724963
39.724963
39.724963
39.724963
39.724963
39.724963
39.724963
39.724963
39.724963
39.724963
39.724963
39.724963
39.724963
33.236077
39.724963
39.724963
39.724963
39.724963
39.724963
39.724963
39.724963
46.21385
46.21385
46.21385
46.21385
46.21385
46.21385
46.21385
46.21385
46.21385
46.21385
46.21385
46.21385
46.21385
52.702737
52.702737
52.702737
52.702737
52.702737
52.702737
52.702737
59.191623
59.191623
59.191623
59.191623
65.68051
65.68051
65.68051
65.68051
65.68051
65.68051
72.1694
72.1694
72.1694
72.1694
72.1694
72.1694
72.1694
72.1694
78.65828
78.65828
78.65828
85.14716
85.14716
85.14716
85.14716
91.63606
91.63606
91.63606
91.63606
91.63606
91.63606
91.63606
98.12494
98.12494
98.12494
98.12494
98.12494
98.12494
104.61383
104.61383
104.61383
104.61383
104.61383
104.61383
104.61383
104.61383
111.10271
111.10271
111.10271
111.10271
111.10271
111.10271
111.10271
117.5916
117.5916
117.5916
117.5916
117.5916
117.5916
117.5916
117.5916
117.5916
117.5916
117.5916
117.5916
117.5916
117.5916
117.5916
117.5916
117.5916
117.5916
117.5916
117.5916
117.5916
117.5916
117.5916
117.5916
117.5916
117.5916
111.10271
111.10271
111.10271
111.10271
111.10271
111.10271
111.10271
111.10271
111.10271
111.10271
111.10271
104.61383
104.61383
104.61383
104.61383
104.61383
104.61383
104.61383
104.61383
98.12494
98.12494
98.12494
98.12494
98.12494
98.12494
98.12494
98.12494
91.63606
91.63606
91.63606
91.63606
91.63606
91.63606
91.63606
85.14716
85.14716
85.14716
85.14716
85.14716
85.14716
85.14716
78.65828
78.65828
78.65828
78.65828
78.65828
78.65828
78.65828
78.65828
78.65828
78.65828
72.1694
72.1694
72.1694
72.1694
72.1694
72.1694
72.1694
72.1694
72.1694
72.1694
72.1694
72.1694
72.1694
65.68051
65.68051
65.68051
65.68051
65.68051
65.68051
65.68051
65.68051
65.68051
65.68051
65.68051
59.191623
59.191623
59.191623
59.191623
59.191623
59.191623
59.191623
59.191623
59.191623
59.191623
59.191623
52.702737
52.702737
52.702737
52.702737
52.702737
52.702737
52.702737
52.702737
52.702737
52.702737
52.702737
52.702737
52.702737
46.21385
46.21385
46.21385
46.21385
46.21385
46.21385
46.21385
46.21385
46.21385
46.21385
46.21385
46.21385
46.21385
39.724963
39.724963
39.724963
46.21385
46.21385
46.21385
39.724963
39.724963
39.724963
39.724963
39.724963
39.724963
39.724963
39.724963
39.724963
39.724963
39.724963
39.724963
39.724963
39.724963
39.724963
39.724963
39.724963
39.724963
39.724963
39.724963
39.724963
39.724963
39.724963
39.724963
39.724963
39.724963
39.724963
39.724963
39.724963
39.724963
39.724963
39.724963
39.724963
39.724963
39.724963
39.724963
39.724963
39.724963
39.724963
39.724963
39.724963
39.724963
39.724963
39.724963
39.724963
39.724963
39.724963
39.724963
39.724963
39.724963
39.724963
39.724963
39.724963
39.724963
39.724963
39.724963
39.724963
39.724963
33.236077
33.236077
33.236077
39.724963
39.724963
39.724963
33.236077
33.236077
33.236077
33.236077
33.236077
33.236077
33.236077
39.724963
39.724963
39.724963
33.236077
33.236077
33.236077
33.236077
33.236077
33.236077
33.236077
33.236077
33.236077
33.236077
33.236077
26.74719
26.74719
26.74719
26.74719
26.74719
26.74719
26.74719
26.74719
33.236077
33.236077
26.74719
26.74719
26.74719
26.74719
26.74719
26.74719
26.74719
26.74719
26.74719
20.258303
20.258303
20.258303
20.258303
20.258303
20.258303
13.769417
13.769417
7.280531
7.280531
7.280531
13.769417
7.280531
7.280531
0.79164416
7.280531
13.769417
13.769417
20.258303
13.769417
7.280531
7.280531
0.79164416
0.79164416
0.79164416
7.280531
7.280531
7.280531
7.280531
7.280531
7.280531
7.280531
7.280531
7.280531
7.280531
7.280531
13.769417
13.769417
13.769417
7.280531
0.79164416
0.79164416
7.280531
7.280531
7.280531
7.280531
7.280531
7.280531
7.280531
13.769417
13.769417
13.769417
13.769417
13.769417
13.769417
13.769417
13.769417
13.769417
13.769417
13.769417
13.769417
13.769417
13.769417
13.769417
20.258303
20.258303
20.258303
13.769417
13.769417
13.769417
13.769417
13.769417
13.769417
13.769417
13.769417
13.769417
20.258303
20.258303
20.258303
20.258303
20.258303
20.258303
20.258303
20.258303
20.258303
20.258303
20.258303
20.258303
20.258303
20.258303
20.258303
20.258303
20.258303
20.258303
20.258303
20.258303
20.258303
20.258303
20.258303
20.258303
20.258303
20.258303
20.258303
20.258303
20.258303
20.258303
20.258303
20.258303
20.258303
20.258303
20.258303
20.258303
20.258303
20.258303
20.258303
13.769417
13.769417
13.769417
20.258303
20.258303
20.258303
13.769417
13.769417
13.769417
13.769417
13.769417
13.769417
13.769417
13.769417
13.769417
13.769417
13.769417
13.769417
13.769417
13.769417
13.769417
13.769417
13.769417
13.769417
13.769417
13.769417
13.769417
13.769417
13.769417
13.769417
13.769417
13.769417
13.769417
13.769417
13.769417
13.769417
13.769417
13.769417
20.258303
13.769417
13.769417
13.769417
13.769417
13.769417
13.769417
20.258303
20.258303
20.258303
20.258303
20.258303
20.258303
20.258303
20.258303
20.258303
20.258303
20.258303
20.258303
20.258303
13.769417
13.769417
20.258303
20.258303
20.258303
20.258303
20.258303
20.258303
20.258303
20.258303
20.258303
20.258303
20.258303
20.258303
13.769417
20.258303
20.258303
20.258303
20.258303
20.258303
20.258303
26.74719
20.258303
20.258303
26.74719
26.74719
26.74719
26.74719
26.74719
26.74719
26.74719
20.258303
26.74719
26.74719
26.74719
26.74719
26.74719
26.74719
26.74719
26.74719
26.74719
26.74719
26.74719
26.74719
26.74719
26.74719
26.74719
26.74719
20.258303
20.258303
20.258303
20.258303
20.258303
13.769417
13.769417
13.769417
13.769417
13.769417
13.769417
13.769417
13.769417
13.769417
13.769417
13.769417
13.769417
13.769417
20.258303
20.258303
20.258303
20.258303
20.258303
20.258303
20.258303
20.258303
20.258303
13.769417
13.769417
13.769417
13.769417
13.769417
13.769417
13.769417
13.769417
13.769417
7.280531
7.280531
7.280531
0.79164416
0.79164416
0.79164416
0.79164416
0.79164416
0.79164416
0.79164416
0.79164416
0.79164416
0.79164416
7.280531
7.280531
7.280531
7.280531
7.280531
7.280531
7.280531
7.280531
7.280531
7.280531
7.280531
7.280531
0.79164416
0.79164416
0.79164416
0.79164416
0.79164416
0.79164416
0.79164416
0.79164416
0.79164416
0.79164416
0.79164416
0.79164416
0.79164416
0.79164416
0.79164416
0.79164416
0.79164416
0.79164416
0.79164416
0.79164416
0.79164416
0.79164416
0.79164416
0.79164416
0.79164416
0.79164416
0.79164416
0.79164416
0.79164416
0.79164416
0.79164416
0.79164416
0.79164416
0.79164416
0.79164416
0.79164416
0.79164416
0.79164416
0.79164416
0.79164416
0.79164416
0.79164416
0.79164416
0.79164416
0.79164416
0.79164416
0.79164416
0.79164416
0.79164416
0.79164416
0.79164416
0.79164416
0.79164416
0.79164416
0.79164416
0.79164416
0.79164416
0.79164416
0.79164416
0.79164416
0.79164416
0.79164416
0.79164416
0.79164416
0.79164416
0.79164416
0.79164416
0.79164416
0.79164416
0.79164416
0.79164416
0.79164416
0.79164416
0.79164416
0.79164416
0.79164416
0.79164416
0.79164416
0.79164416
0.79164416
0.79164416
0.79164416
0.79164416
0.79164416
0.79164416
0.79164416
0.79164416
0.79164416
0.79164416
0.79164416
0.79164416
0.79164416
0.79164416
0.79164416
0.79164416
0.79164416
0.79164416
0.79164416
0.79164416
0.79164416
0.79164416
0.79164416
0.79164416
0.79164416
0.79164416
0.79164416
7.280531
7.280531
7.280531
7.280531
0.79164416
0.79164416
0.79164416
7.280531
7.280531
7.280531
7.280531
7.280531
7.280531
7.280531
7.280531
7.280531
7.280531
7.280531
7.280531
7.280531
7.280531
7.280531
7.280531
7.280531
7.280531
7.280531
7.280531
7.280531
7.280531
7.280531
7.280531
7.280531
7.280531
7.280531
7.280531
13.769417
13.769417
7.280531
7.280531
13.769417
13.769417
13.769417
7.280531
7.280531
7.280531
7.280531
7.280531
13.769417
13.769417
13.769417
13.769417
13.769417
13.769417
13.769417
13.769417
13.769417
13.769417
13.769417
13.769417
13.769417
13.769417
13.769417
13.769417
13.769417
13.769417
13.769417
13.769417
13.769417
13.769417
13.769417
13.769417
13.769417
13.769417
13.769417
13.769417
13.769417
13.769417
13.769417
13.769417
13.769417
13.769417
13.769417
13.769417
13.769417
13.769417
20.258303
20.258303
20.258303
13.769417
13.769417
13.769417
13.769417
13.769417
13.769417
13.769417
13.769417
13.769417
13.769417
13.769417
13.769417
13.769417
13.769417
13.769417
13.769417
13.769417
13.769417
13.769417
13.769417
20.258303
20.258303
20.258303
20.258303
20.258303
13.769417
13.769417
13.769417
13.769417
20.258303
20.258303
20.258303
13.769417
13.769417
13.769417
13.769417
13.769417
20.258303
20.258303
13.769417
13.769417
20.258303
20.258303
20.258303
20.258303
13.769417
13.769417
13.769417
13.769417
20.258303
13.769417
13.769417
13.769417
20.258303
20.258303
20.258303
20.258303
20.258303
20.258303
13.769417
13.769417
13.769417
13.769417
13.769417
13.769417
13.769417
13.769417
13.769417
13.769417
13.769417
13.769417
13.769417
13.769417
13.769417
13.769417
13.769417
13.769417
13.769417
13.769417
13.769417
13.769417
13.769417
13.769417
13.769417
13.769417
13.769417
13.769417
13.769417
13.769417
13.769417
13.769417
13.769417
13.769417
13.769417
13.769417
13.769417
13.769417
13.769417
13.769417
13.769417
13.769417
13.769417
13.769417
13.769417
13.769417
13.769417
13.769417
13.769417
13.769417
13.769417
13.769417
13.769417
13.769417
13.769417
13.769417
13.769417
13.769417
13.769417
13.769417
13.769417
13.769417
13.769417
13.769417
13.769417
13.769417
13.769417
13.769417
13.769417
13.769417
13.769417
13.769417
13.769417
13.769417
13.769417
13.769417
13.769417
13.769417
13.769417
13.769417
13.769417
7.280531
7.280531
7.280531
13.769417
13.769417
13.769417
13.769417
13.769417
13.769417
13.769417
13.769417
13.769417
13.769417
13.769417
13.769417
13.769417
13.769417
13.769417
13.769417
13.769417
13.769417
13.769417
13.769417
13.769417
13.769417
13.769417
13.769417
13.769417
13.769417
13.769417
13.769417
13.769417
13.769417
13.769417
13.769417
7.280531
7.280531
7.280531
7.280531
7.280531
7.280531
7.280531
7.280531
7.280531
7.280531
7.280531
7.280531
7.280531
7.280531
7.280531
7.280531
7.280531
13.769417
13.769417
7.280531
7.280531
7.280531
7.280531
7.280531
7.280531
7.280531
7.280531
7.280531
7.280531
7.280531
7.280531
7.280531
7.280531
7.280531
7.280531
7.280531
7.280531
7.280531
7.280531
7.280531
7.280531
7.280531
7.280531
7.280531
7.280531
7.280531
7.280531
7.280531
7.280531
7.280531
7.280531
7.280531
7.280531
7.280531
13.769417
13.769417
7.280531
7.280531
7.280531
7.280531
7.280531
7.280531
7.280531
7.280531
7.280531
7.280531
7.280531
7.280531
7.280531
7.280531
7.280531
7.280531
7.280531
7.280531
7.280531
7.280531
7.280531
7.280531
7.280531
7.280531
7.280531
7.280531
7.280531
7.280531
7.280531
7.280531
7.280531
7.280531
7.280531
7.280531
7.280531
7.280531
0.79164416
0.79164416
0.79164416
7.280531
7.280531
7.280531
7.280531
7.280531
7.280531
7.280531
7.280531
0.79164416
0.79164416
0.79164416
7.280531
7.280531
7.280531
7.280531
7.280531
7.280531
7.280531
0.79164416
7.280531
7.280531
7.280531
7.280531
7.280531
7.280531
0.79164416
0.79164416
0.79164416
0.79164416
0.79164416
0.79164416
0.79164416
0.79164416
0.79164416
0.79164416
0.79164416
0.79164416
0.79164416
0.79164416
0.79164416
0.79164416
0.79164416
0.79164416
0.79164416
0.79164416
0.79164416
0.79164416
0.79164416
0.79164416
0.79164416
0.79164416
0.79164416
0.79164416
0.79164416
0.79164416
0.79164416
0.79164416
0.79164416
0.79164416
0.79164416
0.79164416
0.79164416
0.79164416
0.79164416
0.79164416
0.79164416
0.79164416
0.79164416
0.79164416
0.79164416
0.79164416
0.79164416
0.79164416
0.79164416
0.79164416
0.79164416
0.79164416
0.79164416
0.79164416
0.79164416
0.79164416
0.79164416
0.79164416
0.79164416
0.79164416
0.79164416
0.79164416
0.79164416
0.79164416
0.79164416
0.79164416
0.79164416
0.79164416
0.79164416
0.79164416
0.79164416
0.79164416
0.79164416
0.79164416
-5.697242
-5.697242
-5.697242
-5.697242
0.79164416
0.79164416
-5.697242
-5.697242
-5.697242
-5.697242
-5.697242
-5.697242
-5.697242
-5.697242
-5.697242
-5.697242
-5.697242
0.79164416
0.79164416
-5.697242
-5.697242
-5.697242
-5.697242
-5.697242
-5.697242
-5.697242
-5.697242
-5.697242
-5.697242
-5.697242
-5.697242
-5.697242
-5.697242
-5.697242
-5.697242
-5.697242
-5.697242
-5.697242
-5.697242
-5.697242
0.79164416
0.79164416
0.79164416
-5.697242
-5.697242
0.79164416
0.79164416
0.79164416
0.79164416
0.79164416
0.79164416
0.79164416
0.79164416
0.79164416
0.79164416
0.79164416
0.79164416
0.79164416
0.79164416
0.79164416
0.79164416
0.79164416
0.79164416
0.79164416
0.79164416
0.79164416
0.79164416
0.79164416
0.79164416
0.79164416
0.79164416
0.79164416
0.79164416
0.79164416
0.79164416
0.79164416
0.79164416
0.79164416
0.79164416
0.79164416
0.79164416
0.79164416
0.79164416
0.79164416
0.79164416
0.79164416
0.79164416
0.79164416
0.79164416
0.79164416
0.79164416
0.79164416
0.79164416
0.79164416
0.79164416
0.79164416
0.79164416
0.79164416
0.79164416
0.79164416
0.79164416
0.79164416
0.79164416
0.79164416
0.79164416
0.79164416
0.79164416
0.79164416
0.79164416
0.79164416
0.79164416
0.79164416
0.79164416
0.79164416
0.79164416
0.79164416
0.79164416
0.79164416
0.79164416
0.79164416
0.79164416
0.79164416
0.79164416
0.79164416
0.79164416
0.79164416
0.79164416
0.79164416
0.79164416
0.79164416
0.79164416
0.79164416
0.79164416
0.79164416
0.79164416
0.79164416
0.79164416
0.79164416
0.79164416
0.79164416
0.79164416
0.79164416
0.79164416
0.79164416
0.79164416
0.79164416
0.79164416
0.79164416
0.79164416
0.79164416
0.79164416
0.79164416
0.79164416
0.79164416
0.79164416
0.79164416
0.79164416
0.79164416
0.79164416
0.79164416
0.79164416
0.79164416
0.79164416
0.79164416
0.79164416
0.79164416
0.79164416
0.79164416
0.79164416
0.79164416
7.280531
7.280531
7.280531
7.280531
7.280531
7.280531
7.280531
7.280531
7.280531
7.280531
7.280531
7.280531
7.280531
7.280531
7.280531
7.280531
7.280531
7.280531
7.280531
7.280531
7.280531
7.280531
7.280531
7.280531
0.79164416
0.79164416
0.79164416
7.280531
7.280531
7.280531
7.280531
7.280531
7.280531
7.280531
7.280531
7.280531
7.280531
7.280531
7.280531
7.280531
7.280531
7.280531
7.280531
7.280531
7.280531
7.280531
7.280531
7.280531
7.280531
7.280531
13.769417
13.769417
13.769417
13.769417
13.769417
13.769417
13.769417
13.769417
13.769417
13.769417
13.769417
7.280531
13.769417
13.769417
13.769417
7.280531
7.280531
7.280531
7.280531
13.769417
13.769417
13.769417
13.769417
13.769417
13.769417
7.280531
7.280531
7.280531
13.769417
13.769417
13.769417
7.280531
7.280531
13.769417
13.769417
13.769417
13.769417
13.769417
13.769417
13.769417
13.769417
13.769417
13.769417
13.769417
13.769417
13.769417
13.769417
13.769417
13.769417
13.769417
13.769417
13.769417
13.769417
13.769417
13.769417
13.769417
13.769417
13.769417
13.769417
7.280531
7.280531
13.769417
13.769417
13.769417
13.769417
13.769417
13.769417
13.769417
13.769417
13.769417
13.769417
13.769417
13.769417
13.769417
13.769417
13.769417
13.769417
13.769417
13.769417
13.769417
13.769417
13.769417
7.280531
7.280531
7.280531
13.769417
13.769417
13.769417
13.769417
7.280531
7.280531
7.280531
7.280531
7.280531
7.280531
7.280531
13.769417
13.769417
13.769417
13.769417
7.280531
7.280531
7.280531
7.280531
7.280531
7.280531
7.280531
7.280531
7.280531
7.280531
7.280531
7.280531
7.280531
7.280531
7.280531
7.280531
7.280531
7.280531
7.280531
7.280531
7.280531
7.280531
7.280531
7.280531
7.280531
7.280531
7.280531
7.280531
7.280531
7.280531
7.280531
7.280531
7.280531
7.280531
7.280531
7.280531
7.280531
7.280531
7.280531
7.280531
7.280531
7.280531
7.280531
7.280531
7.280531
7.280531
7.280531
7.280531
7.280531
7.280531
7.280531
7.280531
7.280531
7.280531
7.280531
7.280531
7.280531
7.280531
7.280531
7.280531
7.280531
7.280531
0.79164416
0.79164416
0.79164416
0.79164416
0.79164416
7.280531
7.280531
7.280531
7.280531
7.280531
7.280531
7.280531
7.280531
7.280531
7.280531
7.280531
7.280531
7.280531
7.280531
7.280531
7.280531
7.280531
7.280531
7.280531
7.280531
7.280531
7.280531
7.280531
7.280531
7.280531
7.280531
7.280531
7.280531
7.280531
7.280531
7.280531
7.280531
7.280531
7.280531
7.280531
7.280531
7.280531
0.79164416
0.79164416
7.280531
7.280531
7.280531
7.280531
7.280531
7.280531
7.280531
7.280531
7.280531
7.280531
7.280531
7.280531
7.280531
7.280531
7.280531
0.79164416
0.79164416
7.280531
7.280531
7.280531
7.280531
7.280531
7.280531
7.280531
7.280531
7.280531
7.280531
7.280531
7.280531
7.280531
7.280531
7.280531
7.280531
7.280531
7.280531
7.280531
7.280531
7.280531
7.280531
7.280531
7.280531
7.280531
7.280531
7.280531
7.280531
7.280531
7.280531
7.280531
7.280531
7.280531
7.280531
7.280531
7.280531
7.280531
7.280531
7.280531
7.280531
7.280531
7.280531
7.280531
7.280531
7.280531
7.280531
7.280531
7.280531
7.280531
7.280531
7.280531
7.280531
7.280531
7.280531
7.280531
7.280531
7.280531
7.280531
7.280531
7.280531
7.280531
7.280531
7.280531
7.280531
7.280531
7.280531
7.280531
7.280531
7.280531
7.280531
7.280531
7.280531
7.280531
7.280531
7.280531
7.280531
7.280531
7.280531
7.280531
7.280531
7.280531
7.280531
7.280531
7.280531
7.280531
7.280531
7.280531
7.280531
7.280531
7.280531
7.280531
7.280531
7.280531
7.280531
7.280531
7.280531
7.280531
7.280531
7.280531
7.280531
7.280531
7.280531
7.280531
7.280531
7.280531
7.280531
7.280531
7.280531
7.280531
7.280531
7.280531
13.769417
13.769417
13.769417
13.769417
13.769417
13.769417
13.769417
13.769417
7.280531
7.280531
7.280531
7.280531
13.769417
13.769417
13.769417
13.769417
13.769417
7.280531
7.280531
7.280531
13.769417
13.769417
7.280531
7.280531
7.280531
13.769417
13.769417
13.769417
7.280531
7.280531
7.280531
7.280531
13.769417
13.769417
7.280531
13.769417
13.769417
13.769417
13.769417
13.769417
13.769417
13.769417
13.769417
13.769417
13.769417
13.769417
7.280531
7.280531
7.280531
13.769417
13.769417
13.769417
13.769417
7.280531
13.769417
13.769417
13.769417
7.280531
7.280531
7.280531
7.280531
7.280531
7.280531
7.280531
7.280531
7.280531
7.280531
7.280531
7.280531
7.280531
7.280531
13.769417
13.769417
13.769417
13.769417
7.280531
7.280531
7.280531
7.280531
7.280531
7.280531
7.280531
7.280531
7.280531
7.280531
7.280531
7.280531
7.280531
7.280531
7.280531
7.280531
7.280531
7.280531
7.280531
7.280531
7.280531
7.280531
7.280531
7.280531
7.280531
7.280531
7.280531
7.280531
7.280531
7.280531
7.280531
7.280531
7.280531
7.280531
7.280531
7.280531
7.280531
7.280531
7.280531
7.280531
7.280531
7.280531
7.280531
7.280531
7.280531
7.280531
7.280531
7.280531
7.280531
7.280531
7.280531
7.280531
7.280531
7.280531
7.280531
7.280531
7.280531
7.280531
7.280531
7.280531
7.280531
7.280531
7.280531
7.280531
7.280531
7.280531
7.280531
0.79164416
0.79164416
0.79164416
0.79164416
0.79164416
0.79164416
0.79164416
0.79164416
7.280531
7.280531
7.280531
0.79164416
0.79164416
0.79164416
0.79164416
0.79164416
0.79164416
7.280531
7.280531
7.280531
0.79164416
0.79164416
0.79164416
0.79164416
7.280531
7.280531
0.79164416
7.280531
7.280531
7.280531
7.280531
0.79164416
0.79164416
0.79164416
0.79164416
0.79164416
0.79164416
0.79164416
0.79164416
0.79164416
0.79164416
0.79164416
0.79164416
0.79164416
0.79164416
0.79164416
0.79164416
0.79164416
0.79164416
0.79164416
0.79164416
0.79164416
7.280531
7.280531
7.280531
0.79164416
0.79164416
0.79164416
0.79164416
0.79164416
0.79164416
0.79164416
0.79164416
0.79164416
7.280531
7.280531
0.79164416
0.79164416
0.79164416
0.79164416
0.79164416
0.79164416
0.79164416
0.79164416
0.79164416
0.79164416
0.79164416
0.79164416
0.79164416
7.280531
7.280531
7.280531
0.79164416
0.79164416
0.79164416
7.280531
7.280531
0.79164416
0.79164416
0.79164416
0.79164416
7.280531
7.280531
0.79164416
0.79164416
0.79164416
0.79164416
0.79164416
0.79164416
0.79164416
7.280531
7.280531
7.280531
7.280531
7.280531
7.280531
0.79164416
0.79164416
0.79164416
0.79164416
7.280531
7.280531
7.280531
0.79164416
0.79164416
0.79164416
0.79164416
0.79164416
0.79164416
0.79164416
0.79164416
0.79164416
0.79164416
0.79164416
0.79164416
0.79164416
0.79164416
0.79164416
0.79164416
0.79164416
0.79164416
0.79164416
0.79164416
0.79164416
0.79164416
0.79164416
0.79164416
0.79164416
0.79164416
0.79164416
0.79164416
0.79164416
0.79164416
0.79164416
0.79164416
0.79164416
0.79164416
0.79164416
0.79164416
0.79164416
0.79164416
0.79164416
0.79164416
0.79164416
0.79164416
0.79164416
0.79164416
0.79164416
0.79164416
0.79164416
0.79164416
0.79164416
0.79164416
0.79164416
0.79164416
0.79164416
0.79164416
0.79164416
0.79164416
0.79164416
0.79164416
0.79164416
0.79164416
0.79164416
0.79164416
0.79164416
0.79164416
0.79164416
0.79164416
0.79164416
0.79164416
0.79164416
0.79164416
0.79164416
0.79164416
0.79164416
0.79164416
0.79164416
0.79164416
0.79164416
0.79164416
0.79164416
0.79164416
0.79164416
0.79164416
0.79164416
0.79164416
0.79164416
0.79164416
0.79164416
0.79164416
0.79164416
0.79164416
0.79164416
0.79164416
0.79164416
0.79164416
0.79164416
0.79164416
0.79164416
0.79164416
0.79164416
0.79164416
0.79164416
0.79164416
0.79164416
0.79164416
0.79164416
0.79164416
0.79164416
0.79164416
0.79164416
0.79164416
0.79164416
0.79164416
0.79164416
0.79164416
0.79164416
0.79164416
0.79164416
0.79164416
0.79164416
0.79164416
0.79164416
0.79164416
0.79164416
0.79164416
0.79164416
0.79164416
-5.697242
-5.697242
-5.697242
0.79164416
0.79164416
0.79164416
0.79164416
0.79164416
0.79164416
0.79164416
0.79164416
0.79164416
0.79164416
0.79164416
0.79164416
0.79164416
0.79164416
0.79164416
0.79164416
0.79164416
0.79164416
0.79164416
0.79164416
0.79164416
0.79164416
0.79164416
0.79164416
0.79164416
0.79164416
0.79164416
0.79164416
0.79164416
0.79164416
0.79164416
0.79164416
0.79164416
0.79164416
0.79164416
0.79164416
0.79164416
0.79164416
0.79164416
0.79164416
0.79164416
0.79164416
0.79164416
0.79164416
0.79164416
0.79164416
0.79164416
0.79164416
0.79164416
0.79164416
0.79164416
0.79164416
0.79164416
0.79164416
0.79164416
0.79164416
0.79164416
-5.697242
-5.697242
0.79164416
0.79164416
0.79164416
0.79164416
0.79164416
0.79164416
0.79164416
0.79164416
0.79164416
0.79164416
0.79164416
0.79164416
0.79164416
0.79164416
0.79164416
0.79164416
0.79164416
0.79164416
0.79164416
0.79164416
0.79164416
0.79164416
0.79164416
0.79164416
0.79164416
0.79164416
0.79164416
0.79164416
0.79164416
0.79164416
0.79164416
0.79164416
0.79164416
0.79164416
0.79164416
0.79164416
0.79164416
0.79164416
0.79164416
0.79164416
0.79164416
0.79164416
0.79164416
0.79164416
0.79164416
0.79164416
0.79164416
0.79164416
0.79164416
0.79164416
0.79164416
0.79164416
0.79164416
0.79164416
0.79164416
0.79164416
0.79164416
0.79164416
0.79164416
0.79164416
0.79164416
0.79164416
0.79164416
0.79164416
0.79164416
0.79164416
0.79164416
0.79164416
0.79164416
0.79164416
0.79164416
0.79164416
0.79164416
0.79164416
0.79164416
0.79164416
0.79164416
0.79164416
0.79164416
0.79164416
0.79164416
0.79164416
0.79164416
0.79164416
0.79164416
0.79164416
0.79164416
0.79164416
0.79164416
0.79164416
0.79164416
-5.697242
-5.697242
0.79164416
0.79164416
0.79164416
0.79164416
0.79164416
0.79164416
0.79164416
0.79164416
0.79164416
0.79164416
0.79164416
0.79164416
0.79164416
0.79164416
0.79164416
0.79164416
0.79164416
0.79164416
0.79164416
0.79164416
0.79164416
0.79164416
-5.697242
-5.697242
-5.697242
-5.697242
-5.697242
0.79164416
0.79164416
0.79164416
0.79164416
0.79164416
-5.697242
-5.697242
-5.697242
0.79164416
0.79164416
-5.697242
-5.697242
-5.697242
-5.697242
-5.697242
0.79164416
0.79164416
-5.697242
-5.697242
-5.697242
-5.697242
-5.697242
-5.697242
-5.697242
-5.697242
-5.697242
-5.697242
-5.697242
-5.697242
-5.697242
-5.697242
-5.697242
-5.697242
-5.697242
-5.697242
-5.697242
-5.697242
-5.697242
-5.697242
-5.697242
-5.697242
-5.697242
-5.697242
-5.697242
-5.697242
-5.697242
-5.697242
-5.697242
-5.697242
-5.697242
-5.697242
-5.697242
-5.697242
-5.697242
-5.697242
-5.697242
-5.697242
-5.697242
-5.697242
-5.697242
-5.697242
-5.697242
-5.697242
-5.697242
-5.697242
-5.697242
-5.697242
-5.697242
-5.697242
-5.697242
-5.697242
-5.697242
-5.697242
-5.697242
-5.697242
-5.697242
-5.697242
-5.697242
-5.697242
-5.697242
-5.697242
-5.697242
-5.697242
-5.697242
-5.697242
-5.697242
-5.697242
-5.697242
-5.697242
-5.697242
-5.697242
-5.697242
-5.697242
-5.697242
-5.697242
-5.697242
-5.697242
-5.697242
-5.697242
-5.697242
-5.697242
-5.697242
-5.697242
-5.697242
-5.697242
-5.697242
-5.697242
-5.697242
-5.697242
-5.697242
-5.697242
-5.697242
-5.697242
-5.697242
-5.697242
-5.697242
-5.697242
-5.697242
-5.697242
-5.697242
-5.697242
-5.697242
-5.697242
-5.697242
-5.697242
-5.697242
-5.697242
-5.697242
-5.697242
-5.697242
-5.697242
-5.697242
-5.697242
-5.697242
-5.697242
-5.697242
-5.697242
-5.697242
-5.697242
-5.697242
-5.697242
-5.697242
-5.697242
-5.697242
-5.697242
-5.697242
-5.697242
-5.697242
-5.697242
-5.697242
-5.697242
-5.697242
-5.697242
-5.697242
-5.697242
-5.697242
-5.697242
-5.697242
-5.697242
-5.697242
-5.697242
-5.697242
-5.697242
-5.697242
-5.697242
-5.697242
-5.697242
-5.697242
-5.697242
-5.697242
-5.697242
-5.697242
-5.697242
-5.697242
-5.697242
-5.697242
-5.697242
-5.697242
-5.697242
-5.697242
-5.697242
-5.697242
-5.697242
-5.697242
-5.697242
-5.697242
-5.697242
-5.697242
-5.697242
-5.697242
0.79164416
0.79164416
-5.697242
-5.697242
-5.697242
-5.697242
-5.697242
-5.697242
-5.697242
-5.697242
-5.697242
-5.697242
-5.697242
-5.697242
-5.697242
0.79164416
0.79164416
0.79164416
-5.697242
-5.697242
-5.697242
-5.697242
-5.697242
-5.697242
-5.697242
-5.697242
0.79164416
0.79164416
-5.697242
-5.697242
-5.697242
-5.697242
-5.697242
-5.697242
-5.697242
-5.697242
-5.697242
-5.697242
-5.697242
-5.697242
-5.697242
-5.697242
-5.697242
-5.697242
-5.697242
-5.697242
-5.697242
-5.697242
-5.697242
-5.697242
-5.697242
-5.697242
-5.697242
-5.697242
-5.697242
-5.697242
-5.697242
-5.697242
-5.697242
-5.697242
-5.697242
-5.697242
-5.697242
-5.697242
-5.697242
-5.697242
-5.697242
-5.697242
-5.697242
-5.697242
-5.697242
-5.697242
-5.697242
-5.697242
-5.697242
-5.697242
-5.697242
-5.697242
-5.697242
-5.697242
-5.697242
-5.697242
-5.697242
-5.697242
-5.697242
-5.697242
-5.697242
-5.697242
-5.697242
-5.697242
-5.697242
-5.697242
-5.697242
-5.697242
-5.697242
-5.697242
-5.697242
-5.697242
-5.697242
-5.697242
-5.697242
-5.697242
-5.697242
-5.697242
-5.697242
-5.697242
-5.697242
-5.697242
-5.697242
-5.697242
-5.697242
0.79164416
0.79164416
-5.697242
-5.697242
-5.697242
-5.697242
-5.697242
-5.697242
0.79164416
0.79164416
0.79164416
-5.697242
-5.697242
-5.697242
-5.697242
-5.697242
0.79164416
0.79164416
0.79164416
-5.697242
-5.697242
-5.697242
-5.697242
-5.697242
-5.697242
-5.697242
-5.697242
-5.697242
0.79164416
0.79164416
0.79164416
-5.697242
-5.697242
-5.697242
-5.697242
-5.697242
-5.697242
-5.697242
-5.697242
-5.697242
-5.697242
-5.697242
-5.697242
-5.697242
-5.697242
0.79164416
0.79164416
0.79164416
0.79164416
0.79164416
-5.697242
-5.697242
-5.697242
-5.697242
-5.697242
-5.697242
-5.697242
0.79164416
0.79164416
0.79164416
-5.697242
-5.697242
-5.697242
0.79164416
0.79164416
0.79164416
-5.697242
-5.697242
-5.697242
-5.697242
-5.697242
-5.697242
-5.697242
-5.697242
-5.697242
-5.697242
-5.697242
-5.697242
-5.697242
-5.697242
-5.697242
-5.697242
-5.697242
-5.697242
-5.697242
-5.697242
-5.697242
-5.697242
-5.697242
-5.697242
-5.697242
-5.697242
-5.697242
-5.697242
-5.697242
-5.697242
-5.697242
-5.697242
-5.697242
-5.697242
-5.697242
-5.697242
-5.697242
-5.697242
-5.697242
-5.697242
-5.697242
-5.697242
-5.697242
-5.697242
0.79164416
0.79164416
0.79164416
-5.697242
-5.697242
-5.697242
-5.697242
-5.697242
-5.697242
-5.697242
-5.697242
-5.697242
-5.697242
-5.697242
-5.697242
-5.697242
-5.697242
-5.697242
-5.697242
-5.697242
-5.697242
-5.697242
-5.697242
-5.697242
-5.697242
-5.697242
-5.697242
-5.697242
-5.697242
-5.697242
-5.697242
-5.697242
-5.697242
-5.697242
-5.697242
-5.697242
-5.697242
-5.697242
-5.697242
-5.697242
-5.697242
-5.697242
-5.697242
-5.697242
-5.697242
-5.697242
-5.697242
-5.697242
-5.697242
-5.697242
-5.697242
-5.697242
-5.697242
-5.697242
-5.697242
-5.697242
-5.697242
-5.697242
-5.697242
-5.697242
-5.697242
-5.697242
-5.697242
-5.697242
-5.697242
-5.697242
-5.697242
-5.697242
-5.697242
-5.697242
-5.697242
-5.697242
-5.697242
-5.697242
-5.697242
-5.697242
-5.697242
-5.697242
-5.697242
-5.697242
-5.697242
-5.697242
-5.697242
-5.697242
-5.697242
-5.697242
-5.697242
-5.697242
-5.697242
-5.697242
-5.697242
-5.697242
-5.697242
-5.697242
-5.697242
-5.697242
-5.697242
-5.697242
-5.697242
-5.697242
-5.697242
-5.697242
-5.697242
-5.697242
-5.697242
-5.697242
-5.697242
-5.697242
-5.697242
-5.697242
-5.697242
-5.697242
-5.697242
-5.697242
-5.697242
-5.697242
-5.697242
-5.697242
-5.697242
-5.697242
-5.697242
-5.697242
-5.697242
-5.697242
-5.697242
-5.697242
-5.697242
-5.697242
-5.697242
-5.697242
-5.697242
-5.697242
-5.697242
-5.697242
-5.697242
-5.697242
-5.697242
-5.697242
-5.697242
-5.697242
-5.697242
-5.697242
-5.697242
-5.697242
-5.697242
-5.697242
-5.697242
-5.697242
-5.697242
-5.697242
-5.697242
-5.697242
-5.697242
-5.697242
-5.697242
-5.697242
-5.697242
-5.697242
-5.697242
-5.697242
-5.697242
-5.697242
-5.697242
-5.697242
-5.697242
-5.697242
-5.697242
-5.697242
-5.697242
-5.697242
-5.697242
-5.697242
-5.697242
-5.697242
-5.697242
-5.697242
-5.697242
-5.697242
-5.697242
-5.697242
-5.697242
-5.697242
-5.697242
-5.697242
-5.697242
-5.697242
-5.697242
-5.697242
-5.697242
-5.697242
-5.697242
-5.697242
-5.697242
-5.697242
-5.697242
-5.697242
-5.697242
-5.697242
-5.697242
-5.697242
-5.697242
-5.697242
-5.697242
-5.697242
-5.697242
-5.697242
-5.697242
-5.697242
-5.697242
-5.697242
-5.697242
-5.697242
-5.697242
-5.697242
-5.697242
-5.697242
-5.697242
-5.697242
-5.697242
-5.697242
-5.697242
-5.697242
-5.697242
-5.697242
-5.697242
-5.697242
-5.697242
-5.697242
-5.697242
-5.697242
-5.697242
-5.697242
-5.697242
-5.697242
-5.697242
-5.697242
-5.697242
-5.697242
-5.697242
-5.697242
-5.697242
-5.697242
-5.697242
-5.697242
-5.697242
-5.697242
-5.697242
-5.697242
-5.697242
-5.697242
-5.697242
-5.697242
-5.697242
-5.697242
-5.697242
-5.697242
-5.697242
-5.697242
-5.697242
-5.697242
-5.697242
-5.697242
-5.697242
-5.697242
-5.697242
-5.697242
-5.697242
-5.697242
-5.697242
-5.697242
-5.697242
-5.697242
-5.697242
-5.697242
-5.697242
-5.697242
-5.697242
-5.697242
-5.697242
-5.697242
-5.697242
-5.697242
-5.697242
-5.697242
-5.697242
-5.697242
-5.697242
-5.697242
-5.697242
-5.697242
-5.697242
-5.697242
-5.697242
-5.697242
-5.697242
-5.697242
-5.697242
-5.697242
-5.697242
-5.697242
-5.697242
-5.697242
-5.697242
-5.697242
-5.697242
-5.697242
-5.697242
-5.697242
-5.697242
-5.697242
-5.697242
-5.697242
-5.697242
-5.697242
-5.697242
-5.697242
-5.697242
-5.697242
-5.697242
-5.697242
-5.697242
-5.697242
-5.697242
-5.697242
-5.697242
-5.697242
-5.697242
-5.697242
-5.697242
-5.697242
-5.697242
-5.697242
-5.697242
-5.697242
-5.697242
-5.697242
-5.697242
-5.697242
-5.697242
-5.697242
-5.697242
-5.697242
-5.697242
-5.697242
-5.697242
-5.697242
-5.697242
-5.697242
-5.697242
-5.697242
-5.697242
-5.697242
-5.697242
-5.697242
-5.697242
-5.697242
-5.697242
-5.697242
-5.697242
-5.697242
-5.697242
-5.697242
-5.697242
-5.697242
-5.697242
-5.697242
-12.186129
-12.186129
-5.697242
-5.697242
-5.697242
-12.186129
-12.186129
-5.697242
-5.697242
-5.697242
-5.697242
-5.697242
-5.697242
-5.697242
-5.697242
-5.697242
-5.697242
-5.697242
-5.697242
-5.697242
-5.697242
-5.697242
-12.186129
-12.186129
-12.186129
-5.697242
-5.697242
-5.697242
-12.186129
-12.186129
-12.186129
-5.697242
-5.697242
-5.697242
-5.697242
-5.697242
-5.697242
-5.697242
-5.697242
-5.697242
-12.186129
-12.186129
-12.186129
-12.186129
-5.697242
-5.697242
-12.186129
-12.186129
-12.186129
-5.697242
-5.697242
-5.697242
-12.186129
-12.186129
-12.186129
-5.697242
-5.697242
-5.697242
-5.697242
-5.697242
-5.697242
-12.186129
-12.186129
-12.186129
-5.697242
-5.697242
-5.697242
-5.697242
-12.186129
-12.186129
-5.697242
-5.697242
-5.697242
-5.697242
-5.697242
-5.697242
-5.697242
-5.697242
-5.697242
-5.697242
-12.186129
-12.186129
-12.186129
-5.697242
-5.697242
-5.697242
-5.697242
-5.697242
-12.186129
-12.186129
-12.186129
-12.186129
-12.186129
-12.186129
-12.186129
-12.186129
-12.186129
-5.697242
-5.697242
-5.697242
-5.697242
-5.697242
-5.697242
-12.186129
-12.186129
-12.186129
-12.186129
-12.186129
-5.697242
-5.697242
-5.697242
-12.186129
-12.186129
-12.186129
-12.186129
-12.186129
-12.186129
-12.186129
-12.186129
-12.186129
-12.186129
-12.186129
-12.186129
-12.186129
-12.186129
-5.697242
-5.697242
-5.697242
-5.697242
-5.697242
-12.186129
-12.186129
-12.186129
-12.186129
-12.186129
-5.697242
-5.697242
-5.697242
-12.186129
-12.186129
-12.186129
-12.186129
-12.186129
-12.186129
-12.186129
-12.186129
-12.186129
-5.697242
-5.697242
-5.697242
-5.697242
-5.697242
-5.697242
-12.186129
-12.186129
-12.186129
-5.697242
-5.697242
-5.697242
-5.697242
-12.186129
-12.186129
-12.186129
-5.697242
-5.697242
-5.697242
-5.697242
-5.697242
-12.186129
-12.186129
-5.697242
-5.697242
-5.697242
-5.697242
-12.186129
-12.186129
-12.186129
-12.186129
-5.697242
-5.697242
-5.697242
-12.186129
-12.186129
-12.186129
-5.697242
-5.697242
-5.697242
-5.697242
-12.186129
-12.186129
-12.186129
-12.186129
-12.186129
-5.697242
-5.697242
-12.186129
-12.186129
-12.186129
-12.186129
-12.186129
-5.697242
-5.697242
-5.697242
-5.697242
-5.697242
-5.697242
-12.186129
-12.186129
-12.186129
-5.697242
-5.697242
-5.697242
-5.697242
-5.697242
-12.186129
-12.186129
-5.697242
-5.697242
-5.697242
-5.697242
-5.697242
-5.697242
-5.697242
-12.186129
-12.186129
-12.186129
-12.186129
-12.186129
-12.186129
-12.186129
-12.186129
-12.186129
-12.186129
-12.186129
-12.186129
-12.186129
-12.186129
-12.186129
-12.186129
-12.186129
-12.186129
-12.186129
-12.186129
-12.186129
-12.186129
-12.186129
-12.186129
-12.186129
-18.675015
-18.675015
-12.186129
-12.186129
-12.186129
-12.186129
-12.186129
-12.186129
-12.186129
-12.186129
-12.186129
-12.186129
-12.186129
-12.186129
-12.186129
-12.186129
-12.186129
-12.186129
-12.186129
-12.186129
-12.186129
-12.186129
-12.186129
-12.186129
-12.186129
-12.186129
-12.186129
-12.186129
-12.186129
-12.186129
-12.186129
-12.186129
-12.186129
-12.186129
-12.186129
-12.186129
-12.186129
-12.186129
-12.186129
-12.186129
-12.186129
-12.186129
-12.186129
-12.186129
-5.697242
-5.697242
-5.697242
-5.697242
-5.697242
-5.697242
0.79164416
0.79164416
-5.697242
-5.697242
-5.697242
-12.186129
-12.186129
-12.186129
-12.186129
-18.675015
-18.675015
-18.675015
-18.675015
-18.675015
-18.675015
-18.675015
-12.186129
-12.186129
-12.186129
-5.697242
-5.697242
-5.697242
-5.697242
-5.697242
-12.186129
-12.186129
-12.186129
-12.186129
-18.675015
-18.675015
-18.675015
-18.675015
-18.675015
-18.675015
-18.675015
-18.675015
-12.186129
-12.186129
-12.186129
-12.186129
-12.186129
-12.186129
-12.186129
-12.186129
-12.186129
-12.186129
-12.186129
-18.675015
-18.675015
-18.675015
-18.675015
-12.186129
-12.186129
-12.186129
-12.186129
-12.186129
-12.186129
-12.186129
-12.186129
-12.186129
-12.186129
-12.186129
-12.186129
-12.186129
-12.186129
-18.675015
-18.675015
-18.675015
-18.675015
-18.675015
-18.675015
-18.675015
-18.675015
-18.675015
-12.186129
-12.186129
-12.186129
-12.186129
-12.186129
-12.186129
-12.186129
-12.186129
-12.186129
-12.186129
-12.186129
-12.186129
-12.186129
-12.186129
-12.186129
-12.186129
-12.186129
-12.186129
-12.186129
-12.186129
-12.186129
-12.186129
-12.186129
-12.186129
-12.186129
-12.186129
-12.186129
-12.186129
-12.186129
-12.186129
-12.186129
-12.186129
-12.186129
-12.186129
-12.186129
-12.186129
-12.186129
-12.186129
-12.186129
-12.186129
-12.186129
-12.186129
-12.186129
-12.186129
-12.186129
-12.186129
-12.186129
-12.186129
-12.186129
-12.186129
-12.186129
-12.186129
-12.186129
-12.186129
-12.186129
-12.186129
-12.186129
-12.186129
-12.186129
-12.186129
-18.675015
-18.675015
-18.675015
-12.186129
-12.186129
-12.186129
-12.186129
-12.186129
-12.186129
-12.186129
-18.675015
-18.675015
-18.675015
-12.186129
-12.186129
-12.186129
-12.186129
-12.186129
-12.186129
-12.186129
-12.186129
-12.186129
-12.186129
-12.186129
-12.186129
-12.186129
-12.186129
-12.186129
-12.186129
-12.186129
-12.186129
-12.186129
-12.186129
-12.186129
-12.186129
-12.186129
-12.186129
-12.186129
-12.186129
-12.186129
-12.186129
-12.186129
-12.186129
-12.186129
-12.186129
-12.186129
-12.186129
-12.186129
-12.186129
-12.186129
-12.186129
-12.186129
-12.186129
-12.186129
-12.186129
-12.186129
-12.186129
-12.186129
-12.186129
-12.186129
-12.186129
-12.186129
-12.186129
-12.186129
-12.186129
-12.186129
-12.186129
-12.186129
-12.186129
-12.186129
-12.186129
-12.186129
-12.186129
-12.186129
-12.186129
-12.186129
-12.186129
-12.186129
-12.186129
-12.186129
-12.186129
-12.186129
-12.186129
-12.186129
-12.186129
-12.186129
-12.186129
-12.186129
-12.186129
-12.186129
-12.186129
-12.186129
-12.186129
-12.186129
-12.186129
-12.186129
-18.675015
-18.675015
-18.675015
-12.186129
-12.186129
-12.186129
-18.675015
-18.675015
-18.675015
-18.675015
-18.675015
-18.675015
-18.675015
-18.675015
-12.186129
-12.186129
-12.186129
-12.186129
-12.186129
-12.186129
-12.186129
-12.186129
-12.186129
-12.186129
-12.186129
-12.186129
-12.186129
-18.675015
-18.675015
-12.186129
-12.186129
-12.186129
-12.186129
-12.186129
-12.186129
-18.675015
-18.675015
-18.675015
-12.186129
-12.186129
-12.186129
-12.186129
-12.186129
-12.186129
-18.675015
-18.675015
-18.675015
-12.186129
-18.675015
-18.675015
-18.675015
-18.675015
-18.675015
-12.186129
-12.186129
-12.186129
-12.186129
-12.186129
-18.675015
-18.675015
-18.675015
-18.675015
-18.675015
-18.675015
-18.675015
-18.675015
-18.675015
-18.675015
-12.186129
-12.186129
-12.186129
-12.186129
-12.186129
-12.186129
-12.186129
-12.186129
-12.186129
-12.186129
-18.675015
-18.675015
-18.675015
-18.675015
-18.675015
-18.675015
-18.675015
-18.675015
-18.675015
-18.675015
-18.675015
-18.675015
-12.186129
-12.186129
-12.186129
-12.186129
-12.186129
-12.186129
-18.675015
-18.675015
-18.675015
-18.675015
-18.675015
-18.675015
-18.675015
-18.675015
-18.675015
-18.675015
-18.675015
-18.675015
-18.675015
-18.675015
-18.675015
-18.675015
-18.675015
-18.675015
-18.675015
-18.675015
-18.675015
-12.186129
-12.186129
-12.186129
-18.675015
-18.675015
-18.675015
-18.675015
-18.675015
-18.675015
-18.675015
-18.675015
-12.186129
-12.186129
-12.186129
-18.675015
-18.675015
-18.675015
-12.186129
-12.186129
-12.186129
-12.186129
-12.186129
-18.675015
-18.675015
-18.675015
-18.675015
-18.675015
-18.675015
-18.675015
-18.675015
-12.186129
-12.186129
-12.186129
-12.186129
-12.186129
-12.186129
-12.186129
-12.186129
-12.186129
-12.186129
-12.186129
-12.186129
-18.675015
-18.675015
-12.186129
-12.186129
-12.186129
-18.675015
-18.675015
-12.186129
-12.186129
-12.186129
-12.186129
-12.186129
-12.186129
-12.186129
-12.186129
-12.186129
-12.186129
-12.186129
-12.186129
-12.186129
-12.186129
-12.186129
-12.186129
-12.186129
-12.186129
-12.186129
-18.675015
-18.675015
-18.675015
-18.675015
-18.675015
-18.675015
-18.675015
-18.675015
-18.675015
-18.675015
-12.186129
-12.186129
-18.675015
-18.675015
-18.675015
-12.186129
-12.186129
-12.186129
-12.186129
-12.186129
-12.186129
-12.186129
-12.186129
-12.186129
-12.186129
-18.675015
-18.675015
-12.186129
-12.186129
-12.186129
-12.186129
-18.675015
-12.186129
-12.186129
-12.186129
-12.186129
-12.186129
-18.675015
-18.675015
-18.675015
-12.186129
-12.186129
-12.186129
-12.186129
-12.186129
-12.186129
-12.186129
-12.186129
-12.186129
-12.186129
-12.186129
-12.186129
-12.186129
-12.186129
-18.675015
-18.675015
-18.675015
-12.186129
-12.186129
-12.186129
-12.186129
-12.186129
-12.186129
-12.186129
-12.186129
-12.186129
-12.186129
-12.186129
-12.186129
-12.186129
-12.186129
-12.186129
-12.186129
-12.186129
-12.186129
-12.186129
-12.186129
-12.186129
-12.186129
-12.186129
-12.186129
-12.186129
-12.186129
-12.186129
-18.675015
-18.675015
-12.186129
-12.186129
-12.186129
-12.186129
-12.186129
-18.675015
-18.675015
-18.675015
-12.186129
-12.186129
-12.186129
-12.186129
-12.186129
-18.675015
-18.675015
-12.186129
-12.186129
-12.186129
-12.186129
-12.186129
-12.186129
-12.186129
-12.186129
-12.186129
-12.186129
-12.186129
-12.186129
-12.186129
-12.186129
-12.186129
-12.186129
-12.186129
-12.186129
-12.186129
-12.186129
-12.186129
-12.186129
-12.186129
-12.186129
-12.186129
-12.186129
-12.186129
-12.186129
-12.186129
-12.186129
-12.186129
-12.186129
-12.186129
-12.186129
-12.186129
-12.186129
-12.186129
-12.186129
-12.186129
-12.186129
-12.186129
-12.186129
-12.186129
-12.186129
-12.186129
-12.186129
-12.186129
-12.186129
-12.186129
-12.186129
-12.186129
-12.186129
-12.186129
-12.186129
-12.186129
-12.186129
-12.186129
-12.186129
-12.186129
-12.186129
-12.186129
-12.186129
-12.186129
-12.186129
-12.186129
-12.186129
-12.186129
-12.186129
-18.675015
-18.675015
-18.675015
-18.675015
-12.186129
-12.186129
-18.675015
-18.675015
-18.675015
-18.675015
-12.186129
-12.186129
-12.186129
-12.186129
-18.675015
-12.186129
-12.186129
-12.186129
-12.186129
-12.186129
-12.186129
-12.186129
-12.186129
-12.186129
-12.186129
-12.186129
-12.186129
-12.186129
-12.186129
-12.186129
-12.186129
-12.186129
-12.186129
-12.186129
-12.186129
-12.186129
-12.186129
-18.675015
-18.675015
-18.675015
-18.675015
-18.675015
-18.675015
-12.186129
-12.186129
-12.186129
-18.675015
-18.675015
-18.675015
-18.675015
-18.675015
-12.186129
-12.186129
-12.186129
-12.186129
-12.186129
-12.186129
-12.186129
-12.186129
-18.675015
-18.675015
-18.675015
-18.675015
-18.675015
-18.675015
-18.675015
-18.675015
-18.675015
-18.675015
-18.675015
-18.675015
-18.675015
-18.675015
-18.675015
-18.675015
-18.675015
-18.675015
-18.675015
-18.675015
-18.675015
-18.675015
-18.675015
-18.675015
-18.675015
-18.675015
-18.675015
-18.675015
-18.675015
-18.675015
-12.186129
-12.186129
-12.186129
-12.186129
-12.186129
-12.186129
-12.186129
-18.675015
-18.675015
-18.675015
-18.675015
-18.675015
-18.675015
-18.675015
-18.675015
-18.675015
-18.675015
-18.675015
-18.675015
-12.186129
-12.186129
-12.186129
-12.186129
-18.675015
-18.675015
-18.675015
-18.675015
-18.675015
-18.675015
-18.675015
-12.186129
-18.675015
-18.675015
-18.675015
-12.186129
-12.186129
-12.186129
-12.186129
-12.186129
-12.186129
-12.186129
-12.186129
-12.186129
-12.186129
-12.186129
-12.186129
-12.186129
-12.186129
-12.186129
-12.186129
-12.186129
-18.675015
-18.675015
-18.675015
-12.186129
-12.186129
-12.186129
-12.186129
-12.186129
-12.186129
-12.186129
-12.186129
-12.186129
-12.186129
-12.186129
-12.186129
-12.186129
-12.186129
-12.186129
-12.186129
-12.186129
-12.186129
-12.186129
-12.186129
-12.186129
-12.186129
-12.186129
-12.186129
-12.186129
-12.186129
-12.186129
-12.186129
-12.186129
-12.186129
-12.186129
-12.186129
-12.186129
-12.186129
-12.186129
-12.186129
-12.186129
-12.186129
-12.186129
-12.186129
-12.186129
-12.186129
-12.186129
-12.186129
-12.186129
-12.186129
-12.186129
-12.186129
-12.186129
-12.186129
-12.186129
-12.186129
-12.186129
-12.186129
-12.186129
-12.186129
-12.186129
-12.186129
-12.186129
-12.186129
-12.186129
-12.186129
-12.186129
-12.186129
-12.186129
-12.186129
-12.186129
-12.186129
-12.186129
-12.186129
-12.186129
-12.186129
-12.186129
-12.186129
-12.186129
-12.186129
-12.186129
-12.186129
-12.186129
-12.186129
-12.186129
-12.186129
-12.186129
-12.186129
-12.186129
-12.186129
-12.186129
-12.186129
-12.186129
-12.186129
-12.186129
-12.186129
-12.186129
-12.186129
-12.186129
-12.186129
-12.186129
-12.186129
-12.186129
-12.186129
-12.186129
-12.186129
-12.186129
-12.186129
-12.186129
-12.186129
-12.186129
-12.186129
-12.186129
-12.186129
-12.186129
-12.186129
-12.186129
-12.186129
-12.186129
-12.186129
-12.186129
-12.186129
-12.186129
-12.186129
-12.186129
-12.186129
-12.186129
-12.186129
-12.186129
-12.186129
-12.186129
-12.186129
-12.186129
-12.186129
-12.186129
-12.186129
-12.186129
-12.186129
-12.186129
-18.675015
-18.675015
-18.675015
-18.675015
-18.675015
-18.675015
-18.675015
-18.675015
-18.675015
-18.675015
-18.675015
-18.675015
-18.675015
-18.675015
-18.675015
-18.675015
-18.675015
-18.675015
-18.675015
-18.675015
-18.675015
-18.675015
-18.675015
-18.675015
-18.675015
-18.675015
-18.675015
-18.675015
-18.675015
-18.675015
-18.675015
-12.186129
-12.186129
-12.186129
-18.675015
-18.675015
-18.675015
-12.186129
-12.186129
-12.186129
-18.675015
-18.675015
-18.675015
-18.675015
-18.675015
-18.675015
-18.675015
-18.675015
-18.675015
-18.675015
-12.186129
-12.186129
-12.186129
-18.675015
-18.675015
-18.675015
-12.186129
-12.186129
-12.186129
-12.186129
-12.186129
-18.675015
-18.675015
-18.675015
-18.675015
-18.675015
-18.675015
-18.675015
-12.186129
-12.186129
-12.186129
-12.186129
-12.186129
-12.186129
-12.186129
-12.186129
-12.186129
-12.186129
-12.186129
-12.186129
-12.186129
-12.186129
-12.186129
-12.186129
-12.186129
-12.186129
-12.186129
-12.186129
-12.186129
-12.186129
-12.186129
-12.186129
-12.186129
-12.186129
-12.186129
-12.186129
-12.186129
-12.186129
-12.186129
-12.186129
-12.186129
-12.186129
-12.186129
-12.186129
-12.186129
-12.186129
-12.186129
-12.186129
-12.186129
-12.186129
-12.186129
-12.186129
-12.186129
-12.186129
-12.186129
-12.186129
-12.186129
-12.186129
-12.186129
-12.186129
-12.186129
-12.186129
-12.186129
-12.186129
-12.186129
-12.186129
-12.186129
-12.186129
-12.186129
-12.186129
-12.186129
-12.186129
-12.186129
-12.186129
-12.186129
-12.186129
-12.186129
-12.186129
-12.186129
-12.186129
-12.186129
-12.186129
-12.186129
-12.186129
-12.186129
-12.186129
-12.186129
-12.186129
-12.186129
-12.186129
-12.186129
-12.186129
-12.186129
-12.186129
-12.186129
-12.186129
-12.186129
-12.186129
-12.186129
-12.186129
-12.186129
-12.186129
-12.186129
-12.186129
-12.186129
-12.186129
-12.186129
-12.186129
-12.186129
-12.186129
-12.186129
-12.186129
-12.186129
-12.186129
-12.186129
-12.186129
-12.186129
-12.186129
-12.186129
-12.186129
-12.186129
-12.186129
-12.186129
-12.186129
-12.186129
-12.186129
-12.186129
-12.186129
-12.186129
-12.186129
-12.186129
-12.186129
-12.186129
-12.186129
-12.186129
-12.186129
-12.186129
-12.186129
-12.186129
-12.186129
-12.186129
-12.186129
-12.186129
-12.186129
-12.186129
-12.186129
-12.186129
-12.186129
-18.675015
-18.675015
-18.675015
-12.186129
-12.186129
-12.186129
-12.186129
-12.186129
-12.186129
-12.186129
-12.186129
-12.186129
-12.186129
-12.186129
-12.186129
-18.675015
-18.675015
-12.186129
-12.186129
-12.186129
-12.186129
-12.186129
-12.186129
-12.186129
-12.186129
-18.675015
-18.675015
-12.186129
-12.186129
-12.186129
-18.675015
-18.675015
-12.186129
-12.186129
-12.186129
-12.186129
-12.186129
-12.186129
-12.186129
-12.186129
-12.186129
-12.186129
-12.186129
-12.186129
-12.186129
-12.186129
-12.186129
-12.186129
-12.186129
-12.186129
-12.186129
-12.186129
-12.186129
-12.186129
-12.186129
-12.186129
-12.186129
-12.186129
-12.186129
-12.186129
-12.186129
-12.186129
-12.186129
-12.186129
-12.186129
-12.186129
-12.186129
-12.186129
-12.186129
-12.186129
-12.186129
-12.186129
-12.186129
-12.186129
-12.186129
-12.186129
-12.186129
-12.186129
-12.186129
-12.186129
-12.186129
-12.186129
-12.186129
-12.186129
-12.186129
-12.186129
-12.186129
-12.186129
-12.186129
-12.186129
-12.186129
-12.186129
-12.186129
-12.186129
-12.186129
-12.186129
-12.186129
-12.186129
-12.186129
-12.186129
-12.186129
-12.186129
-12.186129
-12.186129
-12.186129
-12.186129
-12.186129
-12.186129
-12.186129
-12.186129
-12.186129
-12.186129
-12.186129
-12.186129
-12.186129
-12.186129
-12.186129
-12.186129
-12.186129
-12.186129
-12.186129
-12.186129
-12.186129
-12.186129
-12.186129
-12.186129
-12.186129
-12.186129
-12.186129
-12.186129
-12.186129
-12.186129
-12.186129
-12.186129
-12.186129
-12.186129
-12.186129
-12.186129
-12.186129
-12.186129
-12.186129
-12.186129
-12.186129
-12.186129
-12.186129
-12.186129
-12.186129
-12.186129
-12.186129
-12.186129
-12.186129
-12.186129
-12.186129
-12.186129
-12.186129
-12.186129
-12.186129
-12.186129
-12.186129
-12.186129
-12.186129
-12.186129
-12.186129
-12.186129
-12.186129
-12.186129
-12.186129
-12.186129
-12.186129
-12.186129
-12.186129
-12.186129
-12.186129
-12.186129
-12.186129
-12.186129
-12.186129
-12.186129
-12.186129
-12.186129
-12.186129
-12.186129
-12.186129
-12.186129
-12.186129
-12.186129
-12.186129
-12.186129
-12.186129
-12.186129
-12.186129
-12.186129
-12.186129
-12.186129
-12.186129
-12.186129
-12.186129
-12.186129
-12.186129
-12.186129
-12.186129
-12.186129
-12.186129
-12.186129
-12.186129
-12.186129
-12.186129
-12.186129
-12.186129
-12.186129
-12.186129
-12.186129
-12.186129
-12.186129
-12.186129
-12.186129
-12.186129
-12.186129
-12.186129
-12.186129
-12.186129
-12.186129
-12.186129
-12.186129
-12.186129
-12.186129
-12.186129
-12.186129
-12.186129
-12.186129
-12.186129
-12.186129
-12.186129
-12.186129
-12.186129
-12.186129
-12.186129
-12.186129
-12.186129
-12.186129
-12.186129
-12.186129
-12.186129
-12.186129
-12.186129
-12.186129
-12.186129
-12.186129
-5.697242
-5.697242
-12.186129
-12.186129
-12.186129
-12.186129
-12.186129
-12.186129
-12.186129
-12.186129
-12.186129
-12.186129
-12.186129
-12.186129
-12.186129
-12.186129
-12.186129
-12.186129
-12.186129
-12.186129
-12.186129
-12.186129
-12.186129
-12.186129
-12.186129
-12.186129
-12.186129
-12.186129
-12.186129
-12.186129
-12.186129
-12.186129
-12.186129
-12.186129
-12.186129
-12.186129
-12.186129
-12.186129
-12.186129
-12.186129
-12.186129
-12.186129
-12.186129
-12.186129
-12.186129
-12.186129
-12.186129
-12.186129
-12.186129
-12.186129
-12.186129
-12.186129
-12.186129
-12.186129
-12.186129
-12.186129
-12.186129
-12.186129
-12.186129
-12.186129
-12.186129
-12.186129
-12.186129
-12.186129
-12.186129
-12.186129
-12.186129
-12.186129
-12.186129
-12.186129
-12.186129
-12.186129
-12.186129
-12.186129
-12.186129
-12.186129
-12.186129
-12.186129
-12.186129
-12.186129
-12.186129
-12.186129
-12.186129
-12.186129
-12.186129
-12.186129
-12.186129
-12.186129
-12.186129
-12.186129
-12.186129
-12.186129
-12.186129
-12.186129
-12.186129
-12.186129
-12.186129
-12.186129
-12.186129
-12.186129
-12.186129
-12.186129
-12.186129
-12.186129
-12.186129
-12.186129
-12.186129
-12.186129
-12.186129
-18.675015
-18.675015
-18.675015
-18.675015
-18.675015
-18.675015
-18.675015
-18.675015
-12.186129
-12.186129
-12.186129
-18.675015
-18.675015
-18.675015
-18.675015
-18.675015
-18.675015
-12.186129
-12.186129
-18.675015
-18.675015
-18.675015
-18.675015
-18.675015
-18.675015
-12.186129
-12.186129
-18.675015
-18.675015
-18.675015
-18.675015
-18.675015
-18.675015
-18.675015
-18.675015
-18.675015
-18.675015
-18.675015
-18.675015
-18.675015
-18.675015
-18.675015
-18.675015
-18.675015
-18.675015
-18.675015
-18.675015
-18.675015
-18.675015
-18.675015
-18.675015
-18.675015
-18.675015
-18.675015
-18.675015
-18.675015
-18.675015
-18.675015
-18.675015
-18.675015
-18.675015
-18.675015
-18.675015
-18.675015
-18.675015
-18.675015
-18.675015
-18.675015
-18.675015
-18.675015
-18.675015
-18.675015
-18.675015
-18.675015
-18.675015
-18.675015
-18.675015
-18.675015
-18.675015
-18.675015
-18.675015
-18.675015
-18.675015
-18.675015
-18.675015
-18.675015
-18.675015
-18.675015
