# Supplementary material for: Performances of the PIPER scalable child human body model in accident reconstruction
Source: PLoS One. 2017 Nov 14;12(11):e0187916. doi: 10.1371/journal.pone.0187916 (PMC5685610; doi:10.1371/journal.pone.0187916)
Supplement: S3 Data — This zip folder contains input accelerations for reproducibility of the accident reconstruction. Also, the readings from the dummy sensor are reported for reproducibility of the calculations. (ZIP) [file pone.0187916.s011.zip › CHANNEL/RAC03.032]

Test object number          :1
Name of the channel         :
Laboratory channel code     :16THSP0000Q6ACYP
Customer channel code       :16THSP0000Q6ACYP
Channel code                :16THSP0000Q6ACYP
Unit                        :m/(s*s)
Direction                   :Y
Dimension                   :AC
Transducer type             :B-62613
Pre-filter type             :4000Hz 6pole Butterworth (device internal)
Cut off frequency           :4000.0
Channel frequency class     :2000
Channel amplitude class     :20000.0
Reference channel           :implicit
Reference channel name      :NOVALUE
Data source                 :transducer
Data status                 :ok
Sampling interval           :5.0E-5
Bit resolution              :16
".ValidationRemark           :Seulement la gamme [-0.4096 sec; 40.0 sec] a �t� lue. Gamme demand�e: [-6.0 sec; 40.0 sec]."
Time of first sample        :-0.2
Number of samples           :14000
First global maximum value  :37.263767
Time of maximum value       :0.07155
First global minimum value  :-90.84378
Time of minimum value       :0.08834998
Start offset interval       :-0.1
End offset interval         :-0.05
3.8432258
3.8432258
3.8432258
3.8432258
3.8432258
3.8432258
-2.6268518
-2.6268518
-2.6268518
3.8432258
3.8432258
3.8432258
3.8432258
3.8432258
3.8432258
-2.6268518
-2.6268518
3.8432258
3.8432258
3.8432258
3.8432258
3.8432258
3.8432258
3.8432258
3.8432258
3.8432258
-2.6268518
-2.6268518
-2.6268518
-2.6268518
3.8432258
3.8432258
3.8432258
3.8432258
3.8432258
-2.6268518
-2.6268518
-2.6268518
3.8432258
3.8432258
3.8432258
-2.6268518
3.8432258
3.8432258
3.8432258
-2.6268518
-2.6268518
-2.6268518
-2.6268518
-2.6268518
-2.6268518
3.8432258
3.8432258
3.8432258
3.8432258
3.8432258
3.8432258
3.8432258
3.8432258
3.8432258
3.8432258
3.8432258
3.8432258
3.8432258
3.8432258
3.8432258
3.8432258
3.8432258
3.8432258
3.8432258
3.8432258
3.8432258
3.8432258
3.8432258
3.8432258
3.8432258
3.8432258
3.8432258
3.8432258
3.8432258
3.8432258
3.8432258
3.8432258
3.8432258
3.8432258
3.8432258
3.8432258
3.8432258
3.8432258
3.8432258
3.8432258
3.8432258
3.8432258
3.8432258
3.8432258
3.8432258
3.8432258
3.8432258
3.8432258
3.8432258
3.8432258
3.8432258
3.8432258
3.8432258
3.8432258
3.8432258
3.8432258
3.8432258
3.8432258
3.8432258
3.8432258
3.8432258
3.8432258
3.8432258
3.8432258
3.8432258
3.8432258
3.8432258
3.8432258
3.8432258
3.8432258
3.8432258
3.8432258
3.8432258
3.8432258
3.8432258
3.8432258
3.8432258
-2.6268518
-2.6268518
3.8432258
3.8432258
3.8432258
3.8432258
3.8432258
3.8432258
3.8432258
3.8432258
3.8432258
3.8432258
3.8432258
3.8432258
3.8432258
3.8432258
3.8432258
3.8432258
3.8432258
3.8432258
3.8432258
3.8432258
3.8432258
3.8432258
3.8432258
3.8432258
3.8432258
3.8432258
3.8432258
3.8432258
3.8432258
3.8432258
3.8432258
3.8432258
3.8432258
3.8432258
3.8432258
3.8432258
3.8432258
3.8432258
3.8432258
3.8432258
3.8432258
3.8432258
3.8432258
3.8432258
3.8432258
3.8432258
3.8432258
-2.6268518
-2.6268518
-2.6268518
3.8432258
3.8432258
3.8432258
3.8432258
3.8432258
3.8432258
3.8432258
3.8432258
3.8432258
3.8432258
3.8432258
3.8432258
3.8432258
3.8432258
3.8432258
3.8432258
3.8432258
3.8432258
3.8432258
3.8432258
3.8432258
3.8432258
3.8432258
3.8432258
3.8432258
3.8432258
3.8432258
3.8432258
3.8432258
3.8432258
3.8432258
3.8432258
3.8432258
3.8432258
3.8432258
3.8432258
3.8432258
3.8432258
3.8432258
3.8432258
3.8432258
3.8432258
3.8432258
3.8432258
3.8432258
3.8432258
3.8432258
3.8432258
3.8432258
3.8432258
3.8432258
3.8432258
3.8432258
3.8432258
3.8432258
3.8432258
3.8432258
3.8432258
3.8432258
3.8432258
3.8432258
3.8432258
3.8432258
3.8432258
3.8432258
3.8432258
3.8432258
3.8432258
-2.6268518
-2.6268518
-2.6268518
3.8432258
3.8432258
3.8432258
3.8432258
3.8432258
3.8432258
3.8432258
3.8432258
3.8432258
3.8432258
3.8432258
3.8432258
3.8432258
3.8432258
3.8432258
3.8432258
3.8432258
-2.6268518
-2.6268518
-2.6268518
3.8432258
3.8432258
3.8432258
3.8432258
3.8432258
3.8432258
3.8432258
3.8432258
3.8432258
3.8432258
3.8432258
3.8432258
-2.6268518
-2.6268518
-2.6268518
-2.6268518
3.8432258
3.8432258
3.8432258
3.8432258
3.8432258
3.8432258
3.8432258
3.8432258
3.8432258
3.8432258
3.8432258
3.8432258
3.8432258
3.8432258
3.8432258
3.8432258
3.8432258
3.8432258
3.8432258
3.8432258
3.8432258
3.8432258
3.8432258
3.8432258
-2.6268518
-2.6268518
-2.6268518
3.8432258
3.8432258
3.8432258
-2.6268518
-2.6268518
-2.6268518
3.8432258
3.8432258
3.8432258
-2.6268518
-2.6268518
3.8432258
3.8432258
3.8432258
-2.6268518
-2.6268518
-2.6268518
-2.6268518
3.8432258
3.8432258
3.8432258
3.8432258
-2.6268518
-2.6268518
3.8432258
3.8432258
3.8432258
3.8432258
3.8432258
3.8432258
-2.6268518
-2.6268518
-2.6268518
-2.6268518
-2.6268518
-2.6268518
-2.6268518
-2.6268518
-2.6268518
-2.6268518
-2.6268518
3.8432258
3.8432258
3.8432258
-2.6268518
-2.6268518
-2.6268518
-2.6268518
-2.6268518
-2.6268518
-2.6268518
-2.6268518
-2.6268518
-2.6268518
-2.6268518
-2.6268518
-2.6268518
-2.6268518
-2.6268518
-2.6268518
-2.6268518
-2.6268518
-2.6268518
-2.6268518
-2.6268518
-2.6268518
-2.6268518
-2.6268518
-2.6268518
-2.6268518
-2.6268518
-2.6268518
-2.6268518
-2.6268518
-2.6268518
-2.6268518
-2.6268518
-2.6268518
-2.6268518
-2.6268518
-2.6268518
-2.6268518
-2.6268518
-2.6268518
-2.6268518
-2.6268518
-2.6268518
-2.6268518
-2.6268518
-2.6268518
-2.6268518
-2.6268518
-2.6268518
-2.6268518
-2.6268518
-2.6268518
-2.6268518
-2.6268518
-2.6268518
-2.6268518
-2.6268518
-2.6268518
-2.6268518
-2.6268518
-2.6268518
-2.6268518
-2.6268518
-2.6268518
-2.6268518
-2.6268518
-2.6268518
-2.6268518
-2.6268518
-2.6268518
-2.6268518
-2.6268518
-2.6268518
-2.6268518
3.8432258
3.8432258
3.8432258
-2.6268518
-2.6268518
-2.6268518
3.8432258
3.8432258
3.8432258
-2.6268518
-2.6268518
-2.6268518
-2.6268518
-2.6268518
-2.6268518
-2.6268518
-2.6268518
-2.6268518
-2.6268518
-2.6268518
-2.6268518
-2.6268518
-2.6268518
-2.6268518
-2.6268518
-2.6268518
-2.6268518
-2.6268518
-2.6268518
-2.6268518
-2.6268518
-2.6268518
-2.6268518
-2.6268518
-2.6268518
-2.6268518
-2.6268518
-2.6268518
-2.6268518
-2.6268518
-2.6268518
-2.6268518
-2.6268518
-2.6268518
-2.6268518
-2.6268518
-2.6268518
-2.6268518
-2.6268518
-2.6268518
-2.6268518
-2.6268518
-2.6268518
-2.6268518
-2.6268518
-2.6268518
-2.6268518
-2.6268518
-2.6268518
-2.6268518
-2.6268518
-2.6268518
-2.6268518
-2.6268518
-2.6268518
-2.6268518
-2.6268518
-2.6268518
-2.6268518
-2.6268518
-2.6268518
-2.6268518
-2.6268518
-2.6268518
-2.6268518
-2.6268518
-2.6268518
-2.6268518
-2.6268518
-2.6268518
-2.6268518
-2.6268518
-2.6268518
-2.6268518
-2.6268518
-2.6268518
-2.6268518
-2.6268518
-2.6268518
-2.6268518
-2.6268518
-2.6268518
-2.6268518
-2.6268518
-2.6268518
-2.6268518
-2.6268518
-2.6268518
-2.6268518
-2.6268518
-2.6268518
-2.6268518
-2.6268518
-2.6268518
-2.6268518
-2.6268518
-2.6268518
-2.6268518
-2.6268518
-2.6268518
-2.6268518
-2.6268518
-2.6268518
-2.6268518
-2.6268518
-2.6268518
-2.6268518
-2.6268518
-2.6268518
-2.6268518
3.8432258
3.8432258
3.8432258
-2.6268518
-2.6268518
-2.6268518
3.8432258
3.8432258
-2.6268518
-2.6268518
-2.6268518
-2.6268518
-2.6268518
-2.6268518
-2.6268518
3.8432258
3.8432258
3.8432258
3.8432258
-2.6268518
-2.6268518
-2.6268518
-2.6268518
-2.6268518
-2.6268518
-2.6268518
-2.6268518
-2.6268518
3.8432258
3.8432258
-2.6268518
-2.6268518
-2.6268518
-2.6268518
-2.6268518
-2.6268518
-2.6268518
-2.6268518
-2.6268518
-2.6268518
-2.6268518
-2.6268518
-2.6268518
-2.6268518
-2.6268518
-2.6268518
3.8432258
3.8432258
3.8432258
-2.6268518
-2.6268518
-2.6268518
-2.6268518
-2.6268518
-2.6268518
-2.6268518
-2.6268518
-2.6268518
-2.6268518
-2.6268518
-2.6268518
-2.6268518
-2.6268518
-2.6268518
-2.6268518
-2.6268518
-2.6268518
-2.6268518
-2.6268518
-2.6268518
-2.6268518
-2.6268518
-2.6268518
-2.6268518
-2.6268518
-2.6268518
-2.6268518
-2.6268518
3.8432258
3.8432258
3.8432258
3.8432258
-2.6268518
-2.6268518
-2.6268518
-2.6268518
-2.6268518
-2.6268518
-2.6268518
-2.6268518
-2.6268518
-2.6268518
-2.6268518
-2.6268518
-2.6268518
-2.6268518
-2.6268518
-2.6268518
-2.6268518
-2.6268518
-2.6268518
-2.6268518
-2.6268518
-2.6268518
-2.6268518
-2.6268518
-2.6268518
-2.6268518
-2.6268518
-2.6268518
-2.6268518
3.8432258
3.8432258
3.8432258
3.8432258
-2.6268518
-2.6268518
-2.6268518
-2.6268518
-2.6268518
-2.6268518
-2.6268518
-2.6268518
-2.6268518
-2.6268518
-2.6268518
-2.6268518
-2.6268518
-2.6268518
-2.6268518
-2.6268518
-2.6268518
-2.6268518
-2.6268518
3.8432258
3.8432258
3.8432258
3.8432258
-2.6268518
-2.6268518
-2.6268518
-2.6268518
-2.6268518
3.8432258
3.8432258
-2.6268518
-2.6268518
-2.6268518
-2.6268518
-2.6268518
-2.6268518
-2.6268518
-2.6268518
-2.6268518
3.8432258
3.8432258
3.8432258
-2.6268518
-2.6268518
-2.6268518
3.8432258
3.8432258
3.8432258
3.8432258
-2.6268518
-2.6268518
-2.6268518
-2.6268518
-2.6268518
-2.6268518
-2.6268518
3.8432258
3.8432258
-2.6268518
-2.6268518
-2.6268518
-2.6268518
-2.6268518
-2.6268518
-2.6268518
-2.6268518
-2.6268518
-2.6268518
-2.6268518
-2.6268518
-2.6268518
-2.6268518
3.8432258
3.8432258
3.8432258
3.8432258
-2.6268518
-2.6268518
-2.6268518
-2.6268518
-2.6268518
3.8432258
3.8432258
3.8432258
-2.6268518
-2.6268518
-2.6268518
-2.6268518
3.8432258
3.8432258
3.8432258
3.8432258
3.8432258
3.8432258
3.8432258
3.8432258
3.8432258
-2.6268518
-2.6268518
-2.6268518
3.8432258
3.8432258
3.8432258
3.8432258
-2.6268518
-2.6268518
-2.6268518
3.8432258
3.8432258
3.8432258
3.8432258
3.8432258
3.8432258
3.8432258
3.8432258
-2.6268518
-2.6268518
-2.6268518
-2.6268518
-2.6268518
-2.6268518
-2.6268518
-2.6268518
-2.6268518
3.8432258
3.8432258
3.8432258
3.8432258
3.8432258
-2.6268518
-2.6268518
-2.6268518
-2.6268518
-2.6268518
-2.6268518
-2.6268518
-2.6268518
3.8432258
3.8432258
3.8432258
-2.6268518
-2.6268518
-2.6268518
3.8432258
3.8432258
-2.6268518
-2.6268518
-2.6268518
-2.6268518
-2.6268518
3.8432258
3.8432258
3.8432258
-2.6268518
-2.6268518
-2.6268518
-2.6268518
-2.6268518
3.8432258
3.8432258
-2.6268518
-2.6268518
-2.6268518
3.8432258
3.8432258
-2.6268518
-2.6268518
-2.6268518
-2.6268518
-2.6268518
-2.6268518
-2.6268518
-2.6268518
-2.6268518
-2.6268518
3.8432258
3.8432258
3.8432258
3.8432258
3.8432258
3.8432258
3.8432258
-2.6268518
-2.6268518
-2.6268518
3.8432258
3.8432258
-2.6268518
-2.6268518
3.8432258
3.8432258
3.8432258
3.8432258
-2.6268518
-2.6268518
-2.6268518
-2.6268518
3.8432258
3.8432258
3.8432258
3.8432258
3.8432258
-2.6268518
-2.6268518
-2.6268518
3.8432258
3.8432258
3.8432258
-2.6268518
-2.6268518
3.8432258
3.8432258
3.8432258
-2.6268518
-2.6268518
-2.6268518
-2.6268518
3.8432258
3.8432258
3.8432258
-2.6268518
-2.6268518
-2.6268518
3.8432258
3.8432258
-2.6268518
-2.6268518
3.8432258
3.8432258
3.8432258
-2.6268518
-2.6268518
-2.6268518
-2.6268518
3.8432258
3.8432258
3.8432258
3.8432258
3.8432258
-2.6268518
-2.6268518
-2.6268518
-2.6268518
3.8432258
3.8432258
3.8432258
-2.6268518
-2.6268518
-2.6268518
3.8432258
3.8432258
-2.6268518
-2.6268518
-2.6268518
3.8432258
3.8432258
3.8432258
-2.6268518
-2.6268518
-2.6268518
-2.6268518
-2.6268518
-2.6268518
3.8432258
3.8432258
3.8432258
3.8432258
3.8432258
3.8432258
3.8432258
3.8432258
3.8432258
3.8432258
3.8432258
3.8432258
3.8432258
3.8432258
-2.6268518
-2.6268518
-2.6268518
-2.6268518
-2.6268518
3.8432258
3.8432258
-2.6268518
-2.6268518
-2.6268518
-2.6268518
-2.6268518
-2.6268518
-2.6268518
-2.6268518
-2.6268518
-2.6268518
-2.6268518
-2.6268518
-2.6268518
-2.6268518
-2.6268518
3.8432258
3.8432258
-2.6268518
-2.6268518
-2.6268518
3.8432258
3.8432258
-2.6268518
-2.6268518
-2.6268518
-2.6268518
-2.6268518
-2.6268518
3.8432258
3.8432258
3.8432258
-2.6268518
-2.6268518
-2.6268518
-2.6268518
3.8432258
3.8432258
3.8432258
-2.6268518
-2.6268518
-2.6268518
-2.6268518
-2.6268518
3.8432258
3.8432258
3.8432258
-2.6268518
-2.6268518
-2.6268518
-2.6268518
-2.6268518
-2.6268518
-2.6268518
-2.6268518
3.8432258
3.8432258
-2.6268518
-2.6268518
-2.6268518
3.8432258
3.8432258
3.8432258
-2.6268518
-2.6268518
-2.6268518
-2.6268518
-2.6268518
3.8432258
3.8432258
3.8432258
-2.6268518
-2.6268518
-2.6268518
3.8432258
3.8432258
3.8432258
3.8432258
3.8432258
3.8432258
3.8432258
3.8432258
3.8432258
-2.6268518
-2.6268518
3.8432258
3.8432258
3.8432258
3.8432258
3.8432258
3.8432258
-2.6268518
-2.6268518
-2.6268518
-2.6268518
3.8432258
3.8432258
3.8432258
3.8432258
3.8432258
3.8432258
3.8432258
3.8432258
3.8432258
3.8432258
-2.6268518
-2.6268518
-2.6268518
-2.6268518
-2.6268518
3.8432258
3.8432258
3.8432258
3.8432258
3.8432258
3.8432258
3.8432258
3.8432258
3.8432258
3.8432258
-2.6268518
-2.6268518
3.8432258
3.8432258
3.8432258
3.8432258
-2.6268518
-2.6268518
-2.6268518
3.8432258
3.8432258
3.8432258
3.8432258
3.8432258
3.8432258
3.8432258
3.8432258
3.8432258
3.8432258
3.8432258
3.8432258
3.8432258
3.8432258
3.8432258
3.8432258
3.8432258
3.8432258
3.8432258
3.8432258
3.8432258
-2.6268518
-2.6268518
-2.6268518
3.8432258
3.8432258
3.8432258
3.8432258
3.8432258
3.8432258
3.8432258
3.8432258
3.8432258
3.8432258
3.8432258
3.8432258
-2.6268518
-2.6268518
-2.6268518
3.8432258
3.8432258
3.8432258
3.8432258
3.8432258
3.8432258
3.8432258
3.8432258
3.8432258
-2.6268518
-2.6268518
-2.6268518
3.8432258
3.8432258
3.8432258
-2.6268518
-2.6268518
-2.6268518
-2.6268518
-2.6268518
-2.6268518
3.8432258
3.8432258
3.8432258
3.8432258
3.8432258
3.8432258
3.8432258
3.8432258
3.8432258
3.8432258
3.8432258
3.8432258
3.8432258
3.8432258
-2.6268518
-2.6268518
-2.6268518
-2.6268518
3.8432258
3.8432258
3.8432258
3.8432258
3.8432258
3.8432258
3.8432258
3.8432258
3.8432258
3.8432258
3.8432258
3.8432258
-2.6268518
-2.6268518
-2.6268518
3.8432258
3.8432258
3.8432258
-2.6268518
-2.6268518
-2.6268518
3.8432258
3.8432258
3.8432258
3.8432258
3.8432258
3.8432258
3.8432258
-2.6268518
3.8432258
3.8432258
3.8432258
3.8432258
3.8432258
3.8432258
3.8432258
3.8432258
3.8432258
3.8432258
3.8432258
3.8432258
3.8432258
3.8432258
3.8432258
3.8432258
3.8432258
3.8432258
3.8432258
3.8432258
3.8432258
3.8432258
3.8432258
3.8432258
3.8432258
3.8432258
3.8432258
3.8432258
3.8432258
3.8432258
3.8432258
3.8432258
3.8432258
3.8432258
3.8432258
-2.6268518
3.8432258
3.8432258
3.8432258
3.8432258
3.8432258
3.8432258
-2.6268518
-2.6268518
3.8432258
3.8432258
3.8432258
-2.6268518
-2.6268518
3.8432258
3.8432258
3.8432258
3.8432258
3.8432258
3.8432258
-2.6268518
-2.6268518
-2.6268518
-2.6268518
-2.6268518
3.8432258
3.8432258
3.8432258
3.8432258
3.8432258
3.8432258
3.8432258
3.8432258
-2.6268518
-2.6268518
-2.6268518
3.8432258
3.8432258
3.8432258
3.8432258
3.8432258
3.8432258
3.8432258
3.8432258
3.8432258
3.8432258
3.8432258
3.8432258
3.8432258
3.8432258
3.8432258
3.8432258
3.8432258
3.8432258
3.8432258
3.8432258
3.8432258
3.8432258
3.8432258
3.8432258
3.8432258
3.8432258
3.8432258
3.8432258
3.8432258
3.8432258
3.8432258
3.8432258
3.8432258
3.8432258
3.8432258
3.8432258
-2.6268518
-2.6268518
-2.6268518
3.8432258
3.8432258
3.8432258
3.8432258
3.8432258
3.8432258
3.8432258
-2.6268518
-2.6268518
-2.6268518
3.8432258
3.8432258
3.8432258
3.8432258
3.8432258
3.8432258
3.8432258
-2.6268518
-2.6268518
-2.6268518
-2.6268518
-2.6268518
-2.6268518
-2.6268518
-2.6268518
-2.6268518
-2.6268518
3.8432258
3.8432258
3.8432258
-2.6268518
-2.6268518
3.8432258
3.8432258
-2.6268518
-2.6268518
-2.6268518
3.8432258
3.8432258
3.8432258
3.8432258
3.8432258
3.8432258
3.8432258
3.8432258
3.8432258
3.8432258
3.8432258
-2.6268518
-2.6268518
-2.6268518
-2.6268518
-2.6268518
-2.6268518
-2.6268518
-2.6268518
-2.6268518
-2.6268518
-2.6268518
3.8432258
3.8432258
3.8432258
-2.6268518
-2.6268518
3.8432258
3.8432258
3.8432258
3.8432258
3.8432258
3.8432258
3.8432258
-2.6268518
-2.6268518
-2.6268518
3.8432258
3.8432258
3.8432258
3.8432258
3.8432258
3.8432258
3.8432258
3.8432258
3.8432258
3.8432258
3.8432258
3.8432258
-2.6268518
-2.6268518
-2.6268518
3.8432258
3.8432258
3.8432258
-2.6268518
-2.6268518
-2.6268518
-2.6268518
-2.6268518
-2.6268518
-2.6268518
-2.6268518
3.8432258
3.8432258
3.8432258
3.8432258
-2.6268518
-2.6268518
3.8432258
3.8432258
3.8432258
-2.6268518
-2.6268518
3.8432258
3.8432258
3.8432258
-2.6268518
-2.6268518
3.8432258
3.8432258
3.8432258
3.8432258
3.8432258
3.8432258
3.8432258
3.8432258
-2.6268518
-2.6268518
-2.6268518
-2.6268518
-2.6268518
-2.6268518
3.8432258
3.8432258
3.8432258
3.8432258
3.8432258
3.8432258
3.8432258
3.8432258
-2.6268518
-2.6268518
-2.6268518
3.8432258
3.8432258
3.8432258
-2.6268518
-2.6268518
3.8432258
3.8432258
3.8432258
3.8432258
3.8432258
3.8432258
3.8432258
3.8432258
-2.6268518
-2.6268518
-2.6268518
3.8432258
3.8432258
3.8432258
3.8432258
3.8432258
3.8432258
3.8432258
3.8432258
3.8432258
3.8432258
3.8432258
3.8432258
3.8432258
3.8432258
3.8432258
3.8432258
3.8432258
3.8432258
3.8432258
3.8432258
3.8432258
3.8432258
3.8432258
3.8432258
3.8432258
3.8432258
3.8432258
3.8432258
-2.6268518
-2.6268518
-2.6268518
3.8432258
3.8432258
3.8432258
3.8432258
3.8432258
3.8432258
3.8432258
3.8432258
3.8432258
3.8432258
3.8432258
3.8432258
3.8432258
3.8432258
3.8432258
3.8432258
3.8432258
3.8432258
3.8432258
3.8432258
3.8432258
3.8432258
3.8432258
3.8432258
3.8432258
3.8432258
3.8432258
3.8432258
3.8432258
3.8432258
3.8432258
3.8432258
3.8432258
3.8432258
3.8432258
3.8432258
3.8432258
3.8432258
3.8432258
3.8432258
3.8432258
3.8432258
3.8432258
3.8432258
3.8432258
3.8432258
3.8432258
3.8432258
3.8432258
3.8432258
3.8432258
3.8432258
3.8432258
3.8432258
3.8432258
3.8432258
3.8432258
3.8432258
3.8432258
3.8432258
3.8432258
3.8432258
3.8432258
3.8432258
-2.6268518
-2.6268518
-2.6268518
3.8432258
3.8432258
3.8432258
3.8432258
3.8432258
3.8432258
3.8432258
3.8432258
3.8432258
3.8432258
3.8432258
3.8432258
3.8432258
3.8432258
3.8432258
3.8432258
3.8432258
3.8432258
3.8432258
3.8432258
3.8432258
3.8432258
3.8432258
3.8432258
3.8432258
3.8432258
3.8432258
3.8432258
3.8432258
3.8432258
3.8432258
3.8432258
3.8432258
3.8432258
3.8432258
3.8432258
3.8432258
3.8432258
-2.6268518
-2.6268518
-2.6268518
3.8432258
3.8432258
3.8432258
3.8432258
-2.6268518
-2.6268518
3.8432258
3.8432258
3.8432258
3.8432258
3.8432258
3.8432258
3.8432258
3.8432258
3.8432258
3.8432258
3.8432258
3.8432258
3.8432258
3.8432258
3.8432258
3.8432258
3.8432258
3.8432258
3.8432258
3.8432258
3.8432258
3.8432258
3.8432258
3.8432258
3.8432258
3.8432258
3.8432258
3.8432258
3.8432258
3.8432258
3.8432258
3.8432258
3.8432258
3.8432258
3.8432258
3.8432258
3.8432258
3.8432258
3.8432258
3.8432258
3.8432258
3.8432258
3.8432258
3.8432258
3.8432258
3.8432258
3.8432258
3.8432258
3.8432258
3.8432258
3.8432258
3.8432258
3.8432258
3.8432258
3.8432258
3.8432258
3.8432258
3.8432258
3.8432258
3.8432258
3.8432258
3.8432258
-2.6268518
-2.6268518
-2.6268518
3.8432258
3.8432258
3.8432258
3.8432258
-2.6268518
-2.6268518
-2.6268518
-2.6268518
3.8432258
3.8432258
3.8432258
3.8432258
3.8432258
-2.6268518
-2.6268518
-2.6268518
3.8432258
3.8432258
3.8432258
-2.6268518
-2.6268518
-2.6268518
-2.6268518
3.8432258
3.8432258
3.8432258
3.8432258
3.8432258
3.8432258
3.8432258
3.8432258
-2.6268518
-2.6268518
-2.6268518
-2.6268518
-2.6268518
3.8432258
3.8432258
3.8432258
-2.6268518
-2.6268518
-2.6268518
-2.6268518
3.8432258
3.8432258
3.8432258
3.8432258
3.8432258
3.8432258
-2.6268518
-2.6268518
3.8432258
3.8432258
3.8432258
3.8432258
3.8432258
3.8432258
3.8432258
3.8432258
3.8432258
3.8432258
3.8432258
3.8432258
3.8432258
3.8432258
3.8432258
3.8432258
3.8432258
3.8432258
3.8432258
3.8432258
3.8432258
3.8432258
3.8432258
3.8432258
3.8432258
3.8432258
3.8432258
3.8432258
3.8432258
3.8432258
3.8432258
3.8432258
3.8432258
3.8432258
3.8432258
3.8432258
3.8432258
3.8432258
3.8432258
3.8432258
3.8432258
3.8432258
3.8432258
3.8432258
3.8432258
3.8432258
-2.6268518
-2.6268518
3.8432258
3.8432258
3.8432258
3.8432258
3.8432258
3.8432258
3.8432258
3.8432258
3.8432258
3.8432258
3.8432258
3.8432258
3.8432258
3.8432258
3.8432258
3.8432258
3.8432258
3.8432258
3.8432258
3.8432258
3.8432258
3.8432258
3.8432258
3.8432258
3.8432258
3.8432258
3.8432258
3.8432258
3.8432258
3.8432258
3.8432258
3.8432258
3.8432258
3.8432258
3.8432258
3.8432258
3.8432258
3.8432258
3.8432258
3.8432258
3.8432258
3.8432258
3.8432258
3.8432258
3.8432258
3.8432258
3.8432258
3.8432258
3.8432258
3.8432258
3.8432258
3.8432258
3.8432258
3.8432258
-2.6268518
-2.6268518
-2.6268518
3.8432258
3.8432258
3.8432258
3.8432258
3.8432258
3.8432258
3.8432258
3.8432258
3.8432258
3.8432258
3.8432258
3.8432258
3.8432258
3.8432258
3.8432258
3.8432258
3.8432258
3.8432258
3.8432258
3.8432258
3.8432258
3.8432258
3.8432258
3.8432258
3.8432258
3.8432258
3.8432258
3.8432258
3.8432258
3.8432258
3.8432258
3.8432258
3.8432258
3.8432258
3.8432258
-2.6268518
-2.6268518
3.8432258
3.8432258
3.8432258
3.8432258
3.8432258
3.8432258
3.8432258
3.8432258
3.8432258
3.8432258
3.8432258
3.8432258
3.8432258
3.8432258
3.8432258
3.8432258
3.8432258
3.8432258
3.8432258
3.8432258
3.8432258
3.8432258
3.8432258
3.8432258
3.8432258
3.8432258
3.8432258
3.8432258
3.8432258
3.8432258
3.8432258
3.8432258
3.8432258
3.8432258
-2.6268518
-2.6268518
3.8432258
3.8432258
3.8432258
-2.6268518
-2.6268518
3.8432258
3.8432258
3.8432258
3.8432258
3.8432258
3.8432258
3.8432258
-2.6268518
-2.6268518
-2.6268518
3.8432258
3.8432258
3.8432258
3.8432258
-2.6268518
-2.6268518
-2.6268518
3.8432258
3.8432258
3.8432258
3.8432258
3.8432258
3.8432258
3.8432258
3.8432258
-2.6268518
-2.6268518
-2.6268518
3.8432258
3.8432258
3.8432258
3.8432258
3.8432258
3.8432258
3.8432258
3.8432258
3.8432258
3.8432258
3.8432258
3.8432258
3.8432258
3.8432258
3.8432258
-2.6268518
-2.6268518
3.8432258
3.8432258
3.8432258
3.8432258
3.8432258
3.8432258
-2.6268518
-2.6268518
-2.6268518
-2.6268518
-2.6268518
-2.6268518
-2.6268518
3.8432258
3.8432258
-2.6268518
-2.6268518
-2.6268518
3.8432258
3.8432258
3.8432258
3.8432258
3.8432258
3.8432258
3.8432258
3.8432258
3.8432258
3.8432258
3.8432258
3.8432258
3.8432258
3.8432258
3.8432258
3.8432258
3.8432258
3.8432258
-2.6268518
-2.6268518
-2.6268518
3.8432258
3.8432258
3.8432258
3.8432258
3.8432258
3.8432258
3.8432258
-2.6268518
-2.6268518
-2.6268518
-2.6268518
-2.6268518
3.8432258
3.8432258
3.8432258
3.8432258
3.8432258
-2.6268518
-2.6268518
-2.6268518
-2.6268518
3.8432258
3.8432258
3.8432258
3.8432258
3.8432258
3.8432258
3.8432258
3.8432258
3.8432258
3.8432258
3.8432258
-2.6268518
-2.6268518
-2.6268518
-2.6268518
-2.6268518
-2.6268518
-2.6268518
-2.6268518
-2.6268518
-2.6268518
-2.6268518
-2.6268518
-2.6268518
-2.6268518
-2.6268518
-2.6268518
-2.6268518
-2.6268518
-2.6268518
-2.6268518
-2.6268518
-2.6268518
-2.6268518
-2.6268518
-2.6268518
-2.6268518
-2.6268518
-2.6268518
-2.6268518
3.8432258
-2.6268518
-2.6268518
-2.6268518
-2.6268518
-2.6268518
-2.6268518
-2.6268518
-2.6268518
3.8432258
3.8432258
-2.6268518
-2.6268518
-2.6268518
3.8432258
3.8432258
-2.6268518
-2.6268518
-2.6268518
-2.6268518
-2.6268518
-2.6268518
-2.6268518
-2.6268518
-2.6268518
-2.6268518
-2.6268518
-2.6268518
-2.6268518
-2.6268518
-2.6268518
3.8432258
3.8432258
-2.6268518
-2.6268518
3.8432258
3.8432258
3.8432258
3.8432258
3.8432258
3.8432258
3.8432258
3.8432258
3.8432258
3.8432258
3.8432258
3.8432258
-2.6268518
-2.6268518
-2.6268518
3.8432258
3.8432258
3.8432258
3.8432258
3.8432258
3.8432258
3.8432258
-2.6268518
-2.6268518
-2.6268518
-2.6268518
-2.6268518
-2.6268518
-2.6268518
-2.6268518
3.8432258
3.8432258
3.8432258
-2.6268518
-2.6268518
-2.6268518
3.8432258
3.8432258
3.8432258
3.8432258
-2.6268518
-2.6268518
-2.6268518
3.8432258
3.8432258
3.8432258
3.8432258
3.8432258
-2.6268518
-2.6268518
-2.6268518
-2.6268518
-2.6268518
-2.6268518
-2.6268518
-2.6268518
-2.6268518
-2.6268518
-2.6268518
-2.6268518
-2.6268518
-2.6268518
-2.6268518
-2.6268518
-2.6268518
-2.6268518
-2.6268518
-2.6268518
-2.6268518
-2.6268518
-2.6268518
-2.6268518
3.8432258
3.8432258
3.8432258
3.8432258
-2.6268518
-2.6268518
-2.6268518
-2.6268518
3.8432258
3.8432258
-2.6268518
-2.6268518
-2.6268518
-2.6268518
-2.6268518
-2.6268518
-2.6268518
-2.6268518
-2.6268518
-2.6268518
-2.6268518
-2.6268518
-2.6268518
-2.6268518
-2.6268518
-2.6268518
-2.6268518
-2.6268518
-2.6268518
-2.6268518
-2.6268518
-2.6268518
-2.6268518
-2.6268518
-2.6268518
-2.6268518
-2.6268518
-2.6268518
-2.6268518
-2.6268518
-2.6268518
-2.6268518
-2.6268518
-2.6268518
-2.6268518
-2.6268518
-2.6268518
-2.6268518
-2.6268518
3.8432258
-2.6268518
-2.6268518
-2.6268518
-2.6268518
-2.6268518
-2.6268518
3.8432258
3.8432258
3.8432258
3.8432258
-2.6268518
-2.6268518
-2.6268518
-2.6268518
-2.6268518
-2.6268518
-2.6268518
-2.6268518
3.8432258
3.8432258
-2.6268518
-2.6268518
-2.6268518
3.8432258
3.8432258
-2.6268518
-2.6268518
-2.6268518
3.8432258
3.8432258
-2.6268518
-2.6268518
-2.6268518
-2.6268518
-2.6268518
-2.6268518
-2.6268518
-2.6268518
-2.6268518
-2.6268518
-2.6268518
-2.6268518
-2.6268518
-2.6268518
-2.6268518
-2.6268518
-2.6268518
-2.6268518
-2.6268518
-2.6268518
-2.6268518
-2.6268518
-2.6268518
-2.6268518
-2.6268518
-2.6268518
-2.6268518
-2.6268518
-2.6268518
3.8432258
3.8432258
3.8432258
-2.6268518
-2.6268518
-2.6268518
-2.6268518
-2.6268518
-2.6268518
-2.6268518
-2.6268518
-2.6268518
-2.6268518
-2.6268518
-2.6268518
-2.6268518
-2.6268518
-2.6268518
-2.6268518
-2.6268518
3.8432258
3.8432258
3.8432258
-2.6268518
-2.6268518
-2.6268518
-2.6268518
-2.6268518
-2.6268518
3.8432258
3.8432258
3.8432258
3.8432258
-2.6268518
-2.6268518
-2.6268518
-2.6268518
-2.6268518
-2.6268518
-2.6268518
-2.6268518
-2.6268518
-2.6268518
-2.6268518
-2.6268518
-2.6268518
-2.6268518
-2.6268518
-2.6268518
-2.6268518
-2.6268518
-2.6268518
-2.6268518
-2.6268518
-2.6268518
-2.6268518
-2.6268518
-2.6268518
-2.6268518
-2.6268518
-2.6268518
-2.6268518
-2.6268518
-2.6268518
-2.6268518
-2.6268518
-2.6268518
-2.6268518
-2.6268518
-2.6268518
-2.6268518
-2.6268518
-2.6268518
-2.6268518
-2.6268518
-2.6268518
-2.6268518
-2.6268518
-2.6268518
-2.6268518
-2.6268518
-2.6268518
-2.6268518
-2.6268518
-2.6268518
-2.6268518
-2.6268518
-2.6268518
-2.6268518
-2.6268518
-2.6268518
-2.6268518
-2.6268518
-2.6268518
-2.6268518
-2.6268518
-2.6268518
-2.6268518
-2.6268518
-2.6268518
-2.6268518
-2.6268518
-2.6268518
-2.6268518
-2.6268518
-2.6268518
-2.6268518
-2.6268518
-2.6268518
-2.6268518
-2.6268518
-2.6268518
-2.6268518
-2.6268518
-2.6268518
-2.6268518
-2.6268518
-2.6268518
-2.6268518
-2.6268518
-2.6268518
-2.6268518
-2.6268518
-2.6268518
-2.6268518
-2.6268518
-2.6268518
3.8432258
3.8432258
-2.6268518
-2.6268518
-2.6268518
-2.6268518
-2.6268518
-2.6268518
-2.6268518
-2.6268518
-2.6268518
-2.6268518
-2.6268518
-2.6268518
-2.6268518
-2.6268518
-2.6268518
-2.6268518
-2.6268518
-2.6268518
-2.6268518
-2.6268518
-2.6268518
-2.6268518
-2.6268518
-2.6268518
-2.6268518
-2.6268518
-2.6268518
-2.6268518
-2.6268518
-2.6268518
-2.6268518
-2.6268518
-2.6268518
-2.6268518
-2.6268518
-2.6268518
-2.6268518
-2.6268518
-2.6268518
-2.6268518
-2.6268518
-2.6268518
-2.6268518
-2.6268518
-2.6268518
-2.6268518
-2.6268518
-2.6268518
-2.6268518
-2.6268518
-2.6268518
3.8432258
3.8432258
3.8432258
-2.6268518
-2.6268518
-2.6268518
-2.6268518
-2.6268518
-2.6268518
-2.6268518
-2.6268518
-2.6268518
-2.6268518
-2.6268518
-2.6268518
-2.6268518
-2.6268518
-2.6268518
-2.6268518
-2.6268518
-2.6268518
-2.6268518
-2.6268518
-2.6268518
-2.6268518
-2.6268518
-2.6268518
-2.6268518
3.8432258
3.8432258
3.8432258
3.8432258
-2.6268518
-2.6268518
-2.6268518
-2.6268518
-2.6268518
-2.6268518
-2.6268518
-2.6268518
-2.6268518
3.8432258
3.8432258
3.8432258
-2.6268518
-2.6268518
-2.6268518
-2.6268518
-2.6268518
-2.6268518
-2.6268518
-2.6268518
-2.6268518
-2.6268518
-2.6268518
-2.6268518
3.8432258
3.8432258
3.8432258
-2.6268518
-2.6268518
-2.6268518
-2.6268518
-2.6268518
-2.6268518
-2.6268518
-2.6268518
-2.6268518
-2.6268518
-2.6268518
-2.6268518
-2.6268518
-2.6268518
-2.6268518
-2.6268518
-2.6268518
3.8432258
3.8432258
3.8432258
-2.6268518
-2.6268518
-2.6268518
-2.6268518
-2.6268518
-2.6268518
-2.6268518
-2.6268518
-2.6268518
-2.6268518
-2.6268518
3.8432258
3.8432258
3.8432258
-2.6268518
-2.6268518
-2.6268518
-2.6268518
-2.6268518
-2.6268518
-2.6268518
-2.6268518
-2.6268518
-2.6268518
-2.6268518
-2.6268518
-2.6268518
-2.6268518
-2.6268518
-2.6268518
-2.6268518
-2.6268518
-2.6268518
-2.6268518
-2.6268518
-2.6268518
-2.6268518
-2.6268518
-2.6268518
-2.6268518
-2.6268518
-2.6268518
-2.6268518
-2.6268518
-2.6268518
-2.6268518
3.8432258
3.8432258
-2.6268518
-2.6268518
-2.6268518
-2.6268518
-2.6268518
-2.6268518
-2.6268518
3.8432258
-2.6268518
-2.6268518
-2.6268518
-2.6268518
-2.6268518
-2.6268518
-2.6268518
3.8432258
3.8432258
3.8432258
-2.6268518
-2.6268518
-2.6268518
3.8432258
3.8432258
3.8432258
3.8432258
-2.6268518
-2.6268518
-2.6268518
-2.6268518
-2.6268518
-2.6268518
-2.6268518
-2.6268518
-2.6268518
-2.6268518
-2.6268518
-2.6268518
-2.6268518
-2.6268518
-2.6268518
-2.6268518
-2.6268518
-2.6268518
-2.6268518
-2.6268518
-2.6268518
-2.6268518
-2.6268518
-2.6268518
3.8432258
3.8432258
3.8432258
3.8432258
-2.6268518
-2.6268518
-2.6268518
-2.6268518
-2.6268518
-2.6268518
-2.6268518
-2.6268518
-2.6268518
-2.6268518
-2.6268518
3.8432258
3.8432258
3.8432258
-2.6268518
-2.6268518
-2.6268518
-2.6268518
-2.6268518
-2.6268518
-2.6268518
-2.6268518
-2.6268518
-2.6268518
-2.6268518
-2.6268518
3.8432258
3.8432258
-2.6268518
-2.6268518
-2.6268518
-2.6268518
-2.6268518
-2.6268518
-2.6268518
-2.6268518
-2.6268518
-2.6268518
-2.6268518
-2.6268518
-2.6268518
-2.6268518
-2.6268518
-2.6268518
-2.6268518
-2.6268518
-2.6268518
-2.6268518
-2.6268518
-2.6268518
3.8432258
3.8432258
3.8432258
3.8432258
3.8432258
3.8432258
3.8432258
3.8432258
3.8432258
-2.6268518
-2.6268518
-2.6268518
3.8432258
3.8432258
-2.6268518
-2.6268518
3.8432258
3.8432258
3.8432258
3.8432258
3.8432258
3.8432258
3.8432258
3.8432258
3.8432258
3.8432258
3.8432258
3.8432258
-2.6268518
-2.6268518
3.8432258
3.8432258
3.8432258
3.8432258
3.8432258
3.8432258
-2.6268518
-2.6268518
-2.6268518
-2.6268518
-2.6268518
-2.6268518
3.8432258
3.8432258
3.8432258
3.8432258
-2.6268518
3.8432258
3.8432258
3.8432258
-2.6268518
-2.6268518
3.8432258
3.8432258
3.8432258
3.8432258
3.8432258
3.8432258
3.8432258
3.8432258
3.8432258
3.8432258
-2.6268518
-2.6268518
-2.6268518
3.8432258
3.8432258
3.8432258
3.8432258
3.8432258
3.8432258
3.8432258
3.8432258
-2.6268518
-2.6268518
-2.6268518
3.8432258
3.8432258
-2.6268518
-2.6268518
3.8432258
3.8432258
3.8432258
3.8432258
3.8432258
3.8432258
3.8432258
3.8432258
3.8432258
3.8432258
3.8432258
3.8432258
3.8432258
3.8432258
3.8432258
3.8432258
3.8432258
3.8432258
3.8432258
3.8432258
3.8432258
3.8432258
3.8432258
3.8432258
3.8432258
3.8432258
3.8432258
3.8432258
3.8432258
3.8432258
3.8432258
3.8432258
3.8432258
3.8432258
3.8432258
-2.6268518
-2.6268518
-2.6268518
3.8432258
3.8432258
3.8432258
-2.6268518
-2.6268518
3.8432258
3.8432258
3.8432258
3.8432258
-2.6268518
-2.6268518
3.8432258
3.8432258
3.8432258
-2.6268518
-2.6268518
3.8432258
3.8432258
3.8432258
3.8432258
3.8432258
3.8432258
3.8432258
3.8432258
-2.6268518
-2.6268518
3.8432258
3.8432258
3.8432258
-2.6268518
-2.6268518
3.8432258
3.8432258
3.8432258
3.8432258
3.8432258
3.8432258
3.8432258
3.8432258
3.8432258
3.8432258
3.8432258
3.8432258
3.8432258
3.8432258
3.8432258
3.8432258
3.8432258
3.8432258
3.8432258
3.8432258
3.8432258
3.8432258
3.8432258
3.8432258
3.8432258
-2.6268518
-2.6268518
3.8432258
3.8432258
3.8432258
3.8432258
3.8432258
3.8432258
3.8432258
3.8432258
3.8432258
3.8432258
3.8432258
-2.6268518
-2.6268518
-2.6268518
3.8432258
3.8432258
3.8432258
3.8432258
3.8432258
3.8432258
3.8432258
3.8432258
3.8432258
3.8432258
3.8432258
3.8432258
3.8432258
3.8432258
3.8432258
3.8432258
3.8432258
3.8432258
3.8432258
3.8432258
3.8432258
3.8432258
3.8432258
3.8432258
3.8432258
3.8432258
3.8432258
3.8432258
3.8432258
3.8432258
3.8432258
3.8432258
3.8432258
3.8432258
3.8432258
3.8432258
3.8432258
3.8432258
3.8432258
3.8432258
3.8432258
3.8432258
3.8432258
3.8432258
3.8432258
3.8432258
3.8432258
3.8432258
3.8432258
3.8432258
3.8432258
3.8432258
3.8432258
3.8432258
3.8432258
3.8432258
3.8432258
3.8432258
3.8432258
3.8432258
3.8432258
3.8432258
3.8432258
3.8432258
3.8432258
3.8432258
3.8432258
3.8432258
3.8432258
3.8432258
3.8432258
3.8432258
3.8432258
3.8432258
3.8432258
3.8432258
3.8432258
3.8432258
3.8432258
3.8432258
3.8432258
3.8432258
3.8432258
3.8432258
3.8432258
3.8432258
3.8432258
3.8432258
3.8432258
3.8432258
3.8432258
3.8432258
3.8432258
3.8432258
3.8432258
3.8432258
3.8432258
3.8432258
3.8432258
3.8432258
3.8432258
3.8432258
3.8432258
3.8432258
3.8432258
3.8432258
3.8432258
3.8432258
3.8432258
3.8432258
3.8432258
3.8432258
3.8432258
3.8432258
3.8432258
3.8432258
3.8432258
3.8432258
3.8432258
3.8432258
3.8432258
3.8432258
3.8432258
3.8432258
3.8432258
3.8432258
3.8432258
3.8432258
3.8432258
3.8432258
3.8432258
3.8432258
3.8432258
3.8432258
3.8432258
3.8432258
3.8432258
3.8432258
3.8432258
3.8432258
3.8432258
3.8432258
3.8432258
3.8432258
3.8432258
3.8432258
3.8432258
3.8432258
3.8432258
3.8432258
3.8432258
3.8432258
3.8432258
3.8432258
3.8432258
3.8432258
3.8432258
3.8432258
3.8432258
3.8432258
3.8432258
3.8432258
3.8432258
3.8432258
3.8432258
3.8432258
3.8432258
-2.6268518
-2.6268518
-2.6268518
3.8432258
3.8432258
3.8432258
3.8432258
3.8432258
3.8432258
3.8432258
3.8432258
3.8432258
3.8432258
3.8432258
3.8432258
3.8432258
3.8432258
3.8432258
3.8432258
3.8432258
3.8432258
3.8432258
3.8432258
3.8432258
3.8432258
3.8432258
3.8432258
3.8432258
3.8432258
3.8432258
3.8432258
3.8432258
3.8432258
3.8432258
3.8432258
3.8432258
3.8432258
3.8432258
3.8432258
3.8432258
3.8432258
3.8432258
3.8432258
3.8432258
3.8432258
3.8432258
3.8432258
3.8432258
3.8432258
3.8432258
3.8432258
3.8432258
3.8432258
3.8432258
3.8432258
3.8432258
3.8432258
3.8432258
3.8432258
3.8432258
3.8432258
3.8432258
3.8432258
3.8432258
3.8432258
3.8432258
3.8432258
3.8432258
3.8432258
3.8432258
3.8432258
3.8432258
3.8432258
-2.6268518
-2.6268518
-2.6268518
3.8432258
3.8432258
3.8432258
3.8432258
3.8432258
3.8432258
3.8432258
3.8432258
3.8432258
3.8432258
3.8432258
3.8432258
3.8432258
3.8432258
3.8432258
3.8432258
3.8432258
3.8432258
3.8432258
3.8432258
3.8432258
3.8432258
3.8432258
3.8432258
3.8432258
3.8432258
3.8432258
3.8432258
3.8432258
3.8432258
3.8432258
3.8432258
3.8432258
3.8432258
3.8432258
3.8432258
3.8432258
3.8432258
3.8432258
3.8432258
3.8432258
3.8432258
3.8432258
3.8432258
3.8432258
3.8432258
3.8432258
3.8432258
3.8432258
3.8432258
3.8432258
3.8432258
3.8432258
3.8432258
3.8432258
3.8432258
3.8432258
3.8432258
3.8432258
3.8432258
3.8432258
3.8432258
3.8432258
3.8432258
3.8432258
3.8432258
3.8432258
3.8432258
3.8432258
3.8432258
3.8432258
3.8432258
3.8432258
3.8432258
3.8432258
3.8432258
3.8432258
3.8432258
3.8432258
-2.6268518
-2.6268518
3.8432258
3.8432258
3.8432258
-2.6268518
-2.6268518
3.8432258
3.8432258
3.8432258
3.8432258
3.8432258
3.8432258
3.8432258
3.8432258
3.8432258
-2.6268518
-2.6268518
3.8432258
3.8432258
3.8432258
3.8432258
3.8432258
-2.6268518
-2.6268518
-2.6268518
-2.6268518
3.8432258
3.8432258
3.8432258
3.8432258
3.8432258
3.8432258
3.8432258
3.8432258
3.8432258
3.8432258
3.8432258
3.8432258
3.8432258
3.8432258
3.8432258
3.8432258
-2.6268518
-2.6268518
3.8432258
3.8432258
3.8432258
3.8432258
-2.6268518
-2.6268518
3.8432258
3.8432258
3.8432258
3.8432258
3.8432258
3.8432258
3.8432258
3.8432258
3.8432258
3.8432258
3.8432258
3.8432258
3.8432258
3.8432258
3.8432258
3.8432258
3.8432258
3.8432258
3.8432258
3.8432258
3.8432258
3.8432258
3.8432258
3.8432258
3.8432258
3.8432258
3.8432258
3.8432258
3.8432258
3.8432258
3.8432258
3.8432258
3.8432258
3.8432258
3.8432258
3.8432258
3.8432258
3.8432258
3.8432258
3.8432258
3.8432258
3.8432258
3.8432258
3.8432258
3.8432258
3.8432258
3.8432258
3.8432258
3.8432258
3.8432258
3.8432258
3.8432258
3.8432258
3.8432258
3.8432258
3.8432258
3.8432258
3.8432258
3.8432258
3.8432258
3.8432258
3.8432258
3.8432258
3.8432258
3.8432258
3.8432258
3.8432258
3.8432258
3.8432258
3.8432258
3.8432258
3.8432258
3.8432258
3.8432258
3.8432258
3.8432258
3.8432258
3.8432258
3.8432258
3.8432258
3.8432258
3.8432258
3.8432258
3.8432258
3.8432258
3.8432258
-2.6268518
-2.6268518
-2.6268518
-2.6268518
-2.6268518
3.8432258
3.8432258
3.8432258
3.8432258
3.8432258
3.8432258
3.8432258
3.8432258
3.8432258
3.8432258
3.8432258
3.8432258
-2.6268518
-2.6268518
-2.6268518
3.8432258
3.8432258
-2.6268518
-2.6268518
3.8432258
3.8432258
3.8432258
-2.6268518
-2.6268518
-2.6268518
3.8432258
3.8432258
3.8432258
3.8432258
3.8432258
3.8432258
3.8432258
3.8432258
-2.6268518
-2.6268518
3.8432258
3.8432258
3.8432258
3.8432258
3.8432258
3.8432258
3.8432258
-2.6268518
-2.6268518
-2.6268518
-2.6268518
-2.6268518
-2.6268518
-2.6268518
3.8432258
3.8432258
3.8432258
3.8432258
-2.6268518
-2.6268518
-2.6268518
-2.6268518
-2.6268518
-2.6268518
3.8432258
3.8432258
-2.6268518
-2.6268518
-2.6268518
-2.6268518
3.8432258
3.8432258
3.8432258
3.8432258
3.8432258
-2.6268518
-2.6268518
-2.6268518
3.8432258
3.8432258
3.8432258
3.8432258
-2.6268518
-2.6268518
-2.6268518
-2.6268518
-2.6268518
-2.6268518
-2.6268518
-2.6268518
-2.6268518
-2.6268518
-2.6268518
-2.6268518
-2.6268518
3.8432258
3.8432258
3.8432258
-2.6268518
-2.6268518
-2.6268518
-2.6268518
-2.6268518
-2.6268518
-2.6268518
-2.6268518
-2.6268518
-2.6268518
3.8432258
3.8432258
3.8432258
-2.6268518
-2.6268518
-2.6268518
-2.6268518
-2.6268518
-2.6268518
-2.6268518
-2.6268518
-2.6268518
3.8432258
3.8432258
3.8432258
-2.6268518
-2.6268518
-2.6268518
-2.6268518
3.8432258
3.8432258
-2.6268518
-2.6268518
-2.6268518
3.8432258
3.8432258
3.8432258
-2.6268518
-2.6268518
-2.6268518
-2.6268518
-2.6268518
-2.6268518
-2.6268518
-2.6268518
3.8432258
3.8432258
3.8432258
3.8432258
3.8432258
3.8432258
3.8432258
3.8432258
3.8432258
3.8432258
3.8432258
3.8432258
3.8432258
3.8432258
3.8432258
3.8432258
-2.6268518
-2.6268518
-2.6268518
-2.6268518
3.8432258
3.8432258
3.8432258
3.8432258
3.8432258
3.8432258
3.8432258
3.8432258
3.8432258
3.8432258
3.8432258
3.8432258
3.8432258
3.8432258
-2.6268518
-2.6268518
-2.6268518
-2.6268518
-2.6268518
-2.6268518
-2.6268518
3.8432258
3.8432258
-2.6268518
-2.6268518
-2.6268518
-2.6268518
-2.6268518
-2.6268518
-2.6268518
-2.6268518
-2.6268518
-2.6268518
-2.6268518
-2.6268518
3.8432258
3.8432258
3.8432258
3.8432258
3.8432258
-2.6268518
-2.6268518
-2.6268518
-2.6268518
-2.6268518
-2.6268518
-2.6268518
-2.6268518
-2.6268518
-2.6268518
-2.6268518
-2.6268518
3.8432258
3.8432258
3.8432258
3.8432258
3.8432258
-2.6268518
-2.6268518
-2.6268518
-2.6268518
-2.6268518
-2.6268518
-2.6268518
3.8432258
3.8432258
-2.6268518
-2.6268518
-2.6268518
-2.6268518
-2.6268518
-2.6268518
-2.6268518
-2.6268518
-2.6268518
-2.6268518
-2.6268518
-2.6268518
-2.6268518
-2.6268518
3.8432258
3.8432258
3.8432258
-2.6268518
-2.6268518
-2.6268518
-2.6268518
-2.6268518
-2.6268518
-2.6268518
-2.6268518
-2.6268518
-2.6268518
-2.6268518
-2.6268518
-2.6268518
-2.6268518
-2.6268518
-2.6268518
-2.6268518
-2.6268518
3.8432258
3.8432258
3.8432258
-2.6268518
-2.6268518
-2.6268518
3.8432258
-2.6268518
-2.6268518
-2.6268518
-2.6268518
-2.6268518
-2.6268518
-2.6268518
-2.6268518
3.8432258
3.8432258
-2.6268518
-2.6268518
-2.6268518
-2.6268518
-2.6268518
-2.6268518
-2.6268518
-2.6268518
3.8432258
3.8432258
3.8432258
-2.6268518
-2.6268518
-2.6268518
-2.6268518
-2.6268518
-2.6268518
-2.6268518
-2.6268518
-2.6268518
-2.6268518
3.8432258
3.8432258
3.8432258
3.8432258
3.8432258
3.8432258
-2.6268518
-2.6268518
-2.6268518
-2.6268518
-2.6268518
-2.6268518
-2.6268518
-2.6268518
-2.6268518
-2.6268518
-2.6268518
-2.6268518
-2.6268518
-2.6268518
-2.6268518
-2.6268518
-2.6268518
-2.6268518
-2.6268518
-2.6268518
-2.6268518
-2.6268518
-2.6268518
-2.6268518
-2.6268518
-2.6268518
-2.6268518
-2.6268518
-2.6268518
3.8432258
3.8432258
3.8432258
-2.6268518
-2.6268518
-2.6268518
-2.6268518
-2.6268518
-2.6268518
-2.6268518
-2.6268518
-2.6268518
-2.6268518
-2.6268518
-2.6268518
-2.6268518
-2.6268518
-2.6268518
-2.6268518
-2.6268518
-2.6268518
-2.6268518
-2.6268518
-2.6268518
-2.6268518
-2.6268518
-2.6268518
-2.6268518
-2.6268518
-2.6268518
-2.6268518
-2.6268518
-2.6268518
-2.6268518
3.8432258
3.8432258
3.8432258
3.8432258
3.8432258
-2.6268518
-2.6268518
-2.6268518
-2.6268518
-2.6268518
-2.6268518
-2.6268518
-2.6268518
-2.6268518
-2.6268518
-2.6268518
-2.6268518
-2.6268518
-2.6268518
-2.6268518
-2.6268518
-2.6268518
-2.6268518
-2.6268518
-2.6268518
-2.6268518
-2.6268518
-2.6268518
3.8432258
3.8432258
3.8432258
3.8432258
3.8432258
-2.6268518
-2.6268518
-2.6268518
-2.6268518
-2.6268518
-2.6268518
-2.6268518
-2.6268518
3.8432258
3.8432258
3.8432258
-2.6268518
-2.6268518
-2.6268518
3.8432258
3.8432258
-2.6268518
-2.6268518
3.8432258
3.8432258
-2.6268518
-2.6268518
3.8432258
3.8432258
-2.6268518
-2.6268518
-2.6268518
3.8432258
3.8432258
3.8432258
3.8432258
3.8432258
3.8432258
3.8432258
-2.6268518
-2.6268518
-2.6268518
3.8432258
3.8432258
3.8432258
3.8432258
3.8432258
3.8432258
3.8432258
3.8432258
3.8432258
3.8432258
3.8432258
-2.6268518
-2.6268518
3.8432258
3.8432258
3.8432258
3.8432258
-2.6268518
-2.6268518
-2.6268518
-2.6268518
3.8432258
3.8432258
-2.6268518
-2.6268518
-2.6268518
-2.6268518
3.8432258
3.8432258
-2.6268518
-2.6268518
-2.6268518
-2.6268518
-2.6268518
-2.6268518
3.8432258
3.8432258
3.8432258
3.8432258
3.8432258
3.8432258
-2.6268518
-2.6268518
-2.6268518
-2.6268518
-2.6268518
-2.6268518
-2.6268518
3.8432258
3.8432258
3.8432258
-2.6268518
-2.6268518
-2.6268518
-2.6268518
3.8432258
3.8432258
3.8432258
-2.6268518
-2.6268518
-2.6268518
-2.6268518
3.8432258
3.8432258
-2.6268518
-2.6268518
-2.6268518
3.8432258
3.8432258
3.8432258
3.8432258
3.8432258
3.8432258
3.8432258
3.8432258
-2.6268518
-2.6268518
-2.6268518
-2.6268518
-2.6268518
-2.6268518
3.8432258
3.8432258
3.8432258
-2.6268518
-2.6268518
-2.6268518
3.8432258
3.8432258
-2.6268518
-2.6268518
-2.6268518
3.8432258
3.8432258
3.8432258
3.8432258
-2.6268518
-2.6268518
-2.6268518
-2.6268518
3.8432258
3.8432258
-2.6268518
-2.6268518
-2.6268518
3.8432258
3.8432258
-2.6268518
-2.6268518
3.8432258
3.8432258
3.8432258
-2.6268518
-2.6268518
-2.6268518
3.8432258
3.8432258
3.8432258
3.8432258
3.8432258
3.8432258
3.8432258
3.8432258
-2.6268518
-2.6268518
-2.6268518
3.8432258
3.8432258
3.8432258
3.8432258
-2.6268518
-2.6268518
-2.6268518
3.8432258
3.8432258
3.8432258
3.8432258
3.8432258
3.8432258
3.8432258
3.8432258
3.8432258
3.8432258
3.8432258
-2.6268518
-2.6268518
-2.6268518
3.8432258
3.8432258
3.8432258
3.8432258
-2.6268518
-2.6268518
3.8432258
3.8432258
3.8432258
-2.6268518
-2.6268518
-2.6268518
3.8432258
3.8432258
3.8432258
3.8432258
3.8432258
3.8432258
3.8432258
3.8432258
3.8432258
3.8432258
3.8432258
3.8432258
3.8432258
3.8432258
3.8432258
3.8432258
3.8432258
3.8432258
3.8432258
3.8432258
3.8432258
3.8432258
3.8432258
3.8432258
3.8432258
3.8432258
3.8432258
3.8432258
3.8432258
-2.6268518
-2.6268518
-2.6268518
3.8432258
3.8432258
3.8432258
3.8432258
3.8432258
-2.6268518
-2.6268518
-2.6268518
3.8432258
3.8432258
3.8432258
3.8432258
3.8432258
-2.6268518
-2.6268518
-2.6268518
3.8432258
3.8432258
3.8432258
-2.6268518
-2.6268518
-2.6268518
-2.6268518
-2.6268518
-2.6268518
-2.6268518
-2.6268518
-2.6268518
3.8432258
-2.6268518
-2.6268518
-2.6268518
-2.6268518
3.8432258
3.8432258
3.8432258
3.8432258
3.8432258
3.8432258
3.8432258
3.8432258
3.8432258
3.8432258
3.8432258
3.8432258
3.8432258
3.8432258
3.8432258
3.8432258
3.8432258
3.8432258
3.8432258
-2.6268518
-2.6268518
-2.6268518
3.8432258
3.8432258
3.8432258
3.8432258
3.8432258
3.8432258
3.8432258
3.8432258
3.8432258
3.8432258
3.8432258
3.8432258
3.8432258
3.8432258
3.8432258
3.8432258
3.8432258
3.8432258
3.8432258
3.8432258
3.8432258
3.8432258
3.8432258
3.8432258
3.8432258
3.8432258
3.8432258
3.8432258
3.8432258
3.8432258
3.8432258
3.8432258
3.8432258
3.8432258
3.8432258
3.8432258
3.8432258
3.8432258
3.8432258
3.8432258
3.8432258
3.8432258
3.8432258
3.8432258
3.8432258
3.8432258
3.8432258
3.8432258
3.8432258
3.8432258
3.8432258
3.8432258
3.8432258
3.8432258
3.8432258
3.8432258
-2.6268518
-2.6268518
-2.6268518
-2.6268518
3.8432258
3.8432258
3.8432258
-2.6268518
-2.6268518
-2.6268518
3.8432258
3.8432258
3.8432258
3.8432258
3.8432258
3.8432258
3.8432258
3.8432258
3.8432258
3.8432258
3.8432258
3.8432258
3.8432258
3.8432258
3.8432258
-2.6268518
-2.6268518
-2.6268518
-2.6268518
-2.6268518
-2.6268518
3.8432258
3.8432258
3.8432258
-2.6268518
-2.6268518
3.8432258
3.8432258
3.8432258
3.8432258
3.8432258
3.8432258
3.8432258
3.8432258
3.8432258
3.8432258
3.8432258
3.8432258
3.8432258
3.8432258
3.8432258
3.8432258
3.8432258
3.8432258
-2.6268518
-2.6268518
-2.6268518
-2.6268518
3.8432258
3.8432258
3.8432258
3.8432258
-2.6268518
-2.6268518
-2.6268518
3.8432258
3.8432258
3.8432258
3.8432258
3.8432258
3.8432258
-2.6268518
3.8432258
3.8432258
3.8432258
3.8432258
3.8432258
3.8432258
3.8432258
3.8432258
3.8432258
3.8432258
3.8432258
3.8432258
3.8432258
-2.6268518
-2.6268518
-2.6268518
-2.6268518
3.8432258
3.8432258
3.8432258
3.8432258
3.8432258
3.8432258
3.8432258
3.8432258
3.8432258
3.8432258
3.8432258
3.8432258
3.8432258
3.8432258
3.8432258
3.8432258
3.8432258
3.8432258
3.8432258
3.8432258
3.8432258
3.8432258
3.8432258
3.8432258
3.8432258
-2.6268518
-2.6268518
3.8432258
3.8432258
3.8432258
3.8432258
3.8432258
3.8432258
3.8432258
-2.6268518
-2.6268518
-2.6268518
-2.6268518
3.8432258
3.8432258
3.8432258
-2.6268518
-2.6268518
-2.6268518
3.8432258
3.8432258
3.8432258
3.8432258
3.8432258
3.8432258
3.8432258
3.8432258
3.8432258
3.8432258
3.8432258
3.8432258
3.8432258
3.8432258
3.8432258
3.8432258
3.8432258
3.8432258
3.8432258
3.8432258
3.8432258
3.8432258
3.8432258
-2.6268518
-2.6268518
-2.6268518
-2.6268518
3.8432258
3.8432258
3.8432258
3.8432258
3.8432258
3.8432258
3.8432258
3.8432258
-2.6268518
-2.6268518
3.8432258
3.8432258
3.8432258
3.8432258
3.8432258
3.8432258
3.8432258
-2.6268518
3.8432258
3.8432258
3.8432258
3.8432258
3.8432258
3.8432258
3.8432258
-2.6268518
-2.6268518
-2.6268518
3.8432258
3.8432258
3.8432258
3.8432258
3.8432258
3.8432258
3.8432258
3.8432258
3.8432258
3.8432258
-2.6268518
-2.6268518
3.8432258
3.8432258
3.8432258
3.8432258
3.8432258
3.8432258
3.8432258
3.8432258
3.8432258
-2.6268518
-2.6268518
-2.6268518
3.8432258
3.8432258
3.8432258
3.8432258
3.8432258
-2.6268518
-2.6268518
-2.6268518
3.8432258
3.8432258
3.8432258
3.8432258
3.8432258
3.8432258
3.8432258
3.8432258
3.8432258
3.8432258
3.8432258
3.8432258
3.8432258
-2.6268518
-2.6268518
-2.6268518
3.8432258
3.8432258
3.8432258
3.8432258
3.8432258
3.8432258
3.8432258
3.8432258
3.8432258
3.8432258
3.8432258
3.8432258
3.8432258
3.8432258
3.8432258
3.8432258
3.8432258
3.8432258
3.8432258
3.8432258
3.8432258
3.8432258
3.8432258
3.8432258
3.8432258
3.8432258
3.8432258
3.8432258
3.8432258
3.8432258
3.8432258
3.8432258
3.8432258
3.8432258
3.8432258
3.8432258
3.8432258
3.8432258
3.8432258
3.8432258
3.8432258
3.8432258
3.8432258
3.8432258
3.8432258
3.8432258
3.8432258
3.8432258
3.8432258
3.8432258
3.8432258
3.8432258
3.8432258
3.8432258
3.8432258
3.8432258
3.8432258
3.8432258
3.8432258
3.8432258
3.8432258
3.8432258
3.8432258
3.8432258
3.8432258
3.8432258
3.8432258
3.8432258
3.8432258
3.8432258
3.8432258
3.8432258
3.8432258
3.8432258
3.8432258
3.8432258
3.8432258
3.8432258
3.8432258
3.8432258
3.8432258
3.8432258
3.8432258
3.8432258
3.8432258
3.8432258
3.8432258
3.8432258
3.8432258
3.8432258
3.8432258
3.8432258
3.8432258
3.8432258
3.8432258
3.8432258
3.8432258
3.8432258
3.8432258
3.8432258
3.8432258
3.8432258
3.8432258
3.8432258
3.8432258
3.8432258
3.8432258
3.8432258
3.8432258
3.8432258
3.8432258
3.8432258
3.8432258
3.8432258
3.8432258
3.8432258
3.8432258
3.8432258
3.8432258
3.8432258
3.8432258
3.8432258
3.8432258
3.8432258
3.8432258
3.8432258
3.8432258
3.8432258
3.8432258
3.8432258
3.8432258
3.8432258
3.8432258
3.8432258
3.8432258
3.8432258
3.8432258
3.8432258
3.8432258
3.8432258
3.8432258
3.8432258
3.8432258
3.8432258
3.8432258
3.8432258
3.8432258
3.8432258
3.8432258
3.8432258
3.8432258
3.8432258
3.8432258
3.8432258
3.8432258
3.8432258
3.8432258
3.8432258
3.8432258
3.8432258
3.8432258
3.8432258
3.8432258
3.8432258
3.8432258
3.8432258
3.8432258
3.8432258
3.8432258
3.8432258
3.8432258
3.8432258
3.8432258
3.8432258
3.8432258
3.8432258
3.8432258
3.8432258
3.8432258
3.8432258
3.8432258
3.8432258
3.8432258
3.8432258
3.8432258
3.8432258
3.8432258
3.8432258
3.8432258
3.8432258
3.8432258
3.8432258
3.8432258
3.8432258
3.8432258
3.8432258
3.8432258
3.8432258
3.8432258
3.8432258
3.8432258
3.8432258
3.8432258
3.8432258
3.8432258
3.8432258
3.8432258
3.8432258
3.8432258
3.8432258
3.8432258
3.8432258
3.8432258
3.8432258
3.8432258
3.8432258
3.8432258
3.8432258
3.8432258
3.8432258
3.8432258
3.8432258
3.8432258
3.8432258
3.8432258
3.8432258
3.8432258
3.8432258
3.8432258
3.8432258
3.8432258
3.8432258
3.8432258
3.8432258
3.8432258
3.8432258
3.8432258
3.8432258
3.8432258
3.8432258
3.8432258
3.8432258
3.8432258
3.8432258
3.8432258
3.8432258
3.8432258
3.8432258
3.8432258
3.8432258
3.8432258
3.8432258
3.8432258
3.8432258
3.8432258
3.8432258
3.8432258
3.8432258
3.8432258
3.8432258
3.8432258
3.8432258
3.8432258
3.8432258
3.8432258
3.8432258
3.8432258
3.8432258
3.8432258
10.313303
10.313303
3.8432258
3.8432258
3.8432258
3.8432258
3.8432258
3.8432258
3.8432258
3.8432258
3.8432258
3.8432258
3.8432258
3.8432258
3.8432258
3.8432258
3.8432258
3.8432258
3.8432258
3.8432258
3.8432258
3.8432258
3.8432258
3.8432258
3.8432258
3.8432258
3.8432258
3.8432258
3.8432258
3.8432258
3.8432258
3.8432258
3.8432258
3.8432258
3.8432258
3.8432258
3.8432258
3.8432258
3.8432258
3.8432258
3.8432258
3.8432258
3.8432258
3.8432258
3.8432258
3.8432258
3.8432258
3.8432258
3.8432258
3.8432258
3.8432258
3.8432258
3.8432258
3.8432258
3.8432258
3.8432258
3.8432258
3.8432258
3.8432258
3.8432258
3.8432258
3.8432258
3.8432258
10.313303
10.313303
10.313303
10.313303
10.313303
3.8432258
3.8432258
3.8432258
10.313303
10.313303
10.313303
3.8432258
3.8432258
3.8432258
3.8432258
3.8432258
3.8432258
3.8432258
3.8432258
3.8432258
3.8432258
3.8432258
3.8432258
3.8432258
3.8432258
3.8432258
3.8432258
3.8432258
3.8432258
3.8432258
3.8432258
3.8432258
3.8432258
3.8432258
3.8432258
3.8432258
3.8432258
3.8432258
3.8432258
3.8432258
3.8432258
3.8432258
3.8432258
3.8432258
3.8432258
3.8432258
3.8432258
3.8432258
3.8432258
3.8432258
3.8432258
10.313303
10.313303
10.313303
10.313303
10.313303
3.8432258
3.8432258
3.8432258
3.8432258
3.8432258
3.8432258
3.8432258
3.8432258
10.313303
10.313303
10.313303
10.313303
10.313303
10.313303
10.313303
10.313303
10.313303
10.313303
10.313303
10.313303
10.313303
10.313303
3.8432258
3.8432258
3.8432258
10.313303
10.313303
10.313303
10.313303
10.313303
10.313303
10.313303
10.313303
10.313303
10.313303
10.313303
10.313303
10.313303
10.313303
10.313303
10.313303
3.8432258
3.8432258
3.8432258
3.8432258
10.313303
10.313303
10.313303
10.313303
10.313303
10.313303
10.313303
10.313303
10.313303
10.313303
10.313303
10.313303
10.313303
10.313303
10.313303
10.313303
10.313303
10.313303
10.313303
3.8432258
3.8432258
3.8432258
10.313303
16.783383
16.783383
10.313303
3.8432258
3.8432258
3.8432258
10.313303
10.313303
10.313303
3.8432258
3.8432258
10.313303
10.313303
10.313303
3.8432258
3.8432258
3.8432258
10.313303
10.313303
10.313303
10.313303
10.313303
10.313303
10.313303
10.313303
10.313303
10.313303
10.313303
10.313303
10.313303
10.313303
10.313303
10.313303
3.8432258
3.8432258
3.8432258
3.8432258
10.313303
10.313303
10.313303
3.8432258
3.8432258
3.8432258
10.313303
10.313303
10.313303
10.313303
10.313303
10.313303
10.313303
10.313303
16.783383
16.783383
16.783383
16.783383
16.783383
10.313303
10.313303
3.8432258
3.8432258
3.8432258
10.313303
10.313303
10.313303
10.313303
10.313303
10.313303
10.313303
10.313303
10.313303
10.313303
3.8432258
3.8432258
3.8432258
3.8432258
10.313303
10.313303
10.313303
3.8432258
10.313303
10.313303
10.313303
10.313303
3.8432258
3.8432258
3.8432258
10.313303
10.313303
10.313303
16.783383
16.783383
16.783383
16.783383
10.313303
10.313303
16.783383
16.783383
16.783383
10.313303
10.313303
10.313303
10.313303
10.313303
10.313303
16.783383
16.783383
16.783383
10.313303
10.313303
10.313303
10.313303
16.783383
16.783383
23.25346
23.25346
23.25346
16.783383
10.313303
10.313303
16.783383
16.783383
16.783383
16.783383
16.783383
16.783383
16.783383
16.783383
16.783383
23.25346
23.25346
23.25346
23.25346
23.25346
23.25346
16.783383
16.783383
16.783383
23.25346
23.25346
23.25346
23.25346
23.25346
23.25346
16.783383
16.783383
16.783383
16.783383
16.783383
16.783383
16.783383
16.783383
23.25346
23.25346
23.25346
23.25346
23.25346
16.783383
16.783383
16.783383
23.25346
23.25346
23.25346
16.783383
10.313303
10.313303
10.313303
23.25346
36.193616
42.663693
36.193616
29.72354
23.25346
16.783383
16.783383
16.783383
10.313303
10.313303
10.313303
16.783383
23.25346
23.25346
23.25346
23.25346
23.25346
23.25346
10.313303
3.8432258
10.313303
23.25346
29.72354
29.72354
29.72354
29.72354
29.72354
36.193616
36.193616
36.193616
29.72354
23.25346
23.25346
23.25346
23.25346
23.25346
23.25346
23.25346
29.72354
36.193616
42.663693
49.133773
55.603857
55.603857
49.133773
23.25346
3.8432258
-9.0969324
-9.0969324
-2.6268518
10.313303
10.313303
16.783383
16.783383
23.25346
23.25346
29.72354
29.72354
23.25346
23.25346
23.25346
23.25346
23.25346
16.783383
16.783383
16.783383
10.313303
10.313303
10.313303
10.313303
16.783383
16.783383
16.783383
16.783383
10.313303
10.313303
3.8432258
10.313303
10.313303
10.313303
10.313303
3.8432258
3.8432258
3.8432258
3.8432258
10.313303
16.783383
23.25346
29.72354
29.72354
23.25346
23.25346
23.25346
29.72354
36.193616
36.193616
36.193616
36.193616
36.193616
36.193616
36.193616
29.72354
23.25346
23.25346
23.25346
29.72354
23.25346
16.783383
23.25346
36.193616
42.663693
42.663693
36.193616
29.72354
29.72354
36.193616
42.663693
49.133773
49.133773
49.133773
49.133773
49.133773
49.133773
42.663693
36.193616
29.72354
36.193616
49.133773
62.073927
62.073927
55.603857
55.603857
55.603857
55.603857
49.133773
42.663693
42.663693
49.133773
55.603857
55.603857
55.603857
55.603857
55.603857
49.133773
49.133773
49.133773
55.603857
55.603857
55.603857
49.133773
49.133773
55.603857
55.603857
55.603857
49.133773
42.663693
49.133773
49.133773
55.603857
55.603857
49.133773
42.663693
36.193616
42.663693
42.663693
49.133773
42.663693
49.133773
49.133773
55.603857
62.073927
62.073927
62.073927
62.073927
62.073927
62.073927
62.073927
62.073927
62.073927
62.073927
62.073927
55.603857
55.603857
55.603857
55.603857
55.603857
55.603857
55.603857
55.603857
49.133773
36.193616
23.25346
29.72354
49.133773
68.544006
75.014086
75.014086
62.073927
62.073927
62.073927
68.544006
68.544006
75.014086
75.014086
81.484165
81.484165
81.484165
75.014086
81.484165
81.484165
87.95424
87.95424
94.42432
100.8944
113.83455
126.77471
120.30463
100.8944
87.95424
87.95424
107.36447
133.24479
139.71486
113.83455
68.544006
42.663693
68.544006
126.77471
146.18495
75.014086
-67.327633
-177.31897
-144.96858
16.783383
178.53533
185.0054
55.603857
-9.0969324
36.193616
120.30463
204.41565
230.29596
217.3558
236.76603
256.17628
172.06526
62.073927
49.133773
94.42432
126.77471
120.30463
62.073927
3.8432258
23.25346
87.95424
120.30463
107.36447
81.484165
75.014086
113.83455
152.65502
159.12511
152.65502
159.12511
159.12511
152.65502
126.77471
87.95424
75.014086
81.484165
94.42432
94.42432
87.95424
75.014086
75.014086
94.42432
113.83455
126.77471
120.30463
113.83455
107.36447
113.83455
126.77471
133.24479
133.24479
133.24479
133.24479
133.24479
133.24479
126.77471
126.77471
126.77471
139.71486
146.18495
152.65502
146.18495
146.18495
139.71486
133.24479
133.24479
133.24479
120.30463
113.83455
113.83455
126.77471
133.24479
133.24479
133.24479
139.71486
146.18495
159.12511
159.12511
159.12511
159.12511
159.12511
152.65502
146.18495
146.18495
146.18495
139.71486
139.71486
139.71486
139.71486
139.71486
139.71486
139.71486
139.71486
139.71486
133.24479
133.24479
133.24479
133.24479
126.77471
126.77471
126.77471
126.77471
126.77471
126.77471
126.77471
126.77471
126.77471
120.30463
113.83455
113.83455
107.36447
100.8944
94.42432
94.42432
94.42432
100.8944
107.36447
100.8944
100.8944
100.8944
100.8944
100.8944
94.42432
87.95424
81.484165
75.014086
75.014086
68.544006
62.073927
62.073927
75.014086
94.42432
94.42432
94.42432
81.484165
75.014086
75.014086
68.544006
68.544006
68.544006
68.544006
107.36447
146.18495
126.77471
94.42432
81.484165
55.603857
49.133773
87.95424
133.24479
133.24479
107.36447
75.014086
68.544006
81.484165
75.014086
42.663693
16.783383
-2.6268518
-9.0969324
-2.6268518
10.313303
3.8432258
-9.0969324
-28.507164
-54.387484
-73.79771
-86.73787
-93.20795
-86.73787
-93.20795
-99.67803
-99.67803
-99.67803
-99.67803
-106.1481
-106.1481
-112.61818
-112.61818
-106.1481
-99.67803
-99.67803
-86.73787
-67.327633
-60.857553
-54.387484
-67.327633
-86.73787
-106.1481
-132.02842
-151.43865
-157.90874
-157.90874
-144.96858
-119.08826
-86.73787
-60.857553
-34.977243
-22.037086
-28.507164
-47.917404
-67.327633
-67.327633
-67.327633
-60.857553
-54.387484
-41.447325
-41.447325
-41.447325
-34.977243
-9.0969324
29.72354
55.603857
62.073927
62.073927
55.603857
49.133773
55.603857
62.073927
62.073927
49.133773
49.133773
68.544006
87.95424
87.95424
75.014086
68.544006
68.544006
75.014086
75.014086
62.073927
62.073927
62.073927
68.544006
62.073927
62.073927
55.603857
55.603857
62.073927
62.073927
62.073927
62.073927
62.073927
62.073927
55.603857
49.133773
49.133773
62.073927
75.014086
75.014086
75.014086
75.014086
87.95424
100.8944
120.30463
139.71486
139.71486
152.65502
165.59517
191.47549
223.82587
249.7062
269.11642
269.11642
282.05656
294.99674
314.40697
320.87708
333.8172
340.2873
346.75735
353.22742
353.22742
359.69753
359.69753
366.1676
366.1676
372.63767
372.63767
366.1676
366.1676
366.1676
366.1676
366.1676
359.69753
353.22742
346.75735
333.8172
314.40697
288.52665
269.11642
262.64633
249.7062
223.82587
191.47549
165.59517
159.12511
165.59517
172.06526
172.06526
165.59517
146.18495
133.24479
113.83455
107.36447
94.42432
81.484165
62.073927
42.663693
36.193616
36.193616
36.193616
29.72354
16.783383
10.313303
3.8432258
-2.6268518
-2.6268518
-2.6268518
-2.6268518
-2.6268518
-2.6268518
-2.6268518
-9.0969324
-9.0969324
-9.0969324
-9.0969324
-15.56701
-28.507164
-34.977243
-41.447325
-47.917404
-54.387484
-54.387484
-54.387484
-60.857553
-67.327633
-67.327633
-73.79771
-73.79771
-73.79771
-73.79771
-73.79771
-73.79771
-80.26779
-86.73787
-93.20795
-86.73787
-73.79771
-73.79771
-73.79771
-93.20795
-106.1481
-112.61818
-112.61818
-112.61818
-106.1481
-99.67803
-99.67803
-93.20795
-99.67803
-99.67803
-99.67803
-93.20795
-93.20795
-99.67803
-106.1481
-112.61818
-106.1481
-93.20795
-86.73787
-86.73787
-86.73787
-86.73787
-80.26779
-80.26779
-86.73787
-93.20795
-99.67803
-112.61818
-125.55834
-132.02842
-144.96858
-157.90874
-170.8489
-177.31897
-183.78904
-183.78904
-183.78904
-177.31897
-183.78904
-196.7292
-209.66936
-209.66936
-209.66936
-209.66936
-209.66936
-209.66936
-209.66936
-203.1993
-196.7292
-190.25913
-190.25913
-190.25913
-190.25913
-190.25913
-190.25913
-190.25913
-190.25913
-196.7292
-203.1993
-203.1993
-203.1993
-203.1993
-203.1993
-209.66936
-209.66936
-209.66936
-216.13945
-222.60954
-235.54968
-242.01977
-235.54968
-222.60954
-216.13945
-216.13945
-216.13945
-216.13945
-216.13945
-209.66936
-203.1993
-196.7292
-209.66936
-216.13945
-222.60954
-222.60954
-216.13945
-209.66936
-222.60954
-235.54968
-248.48982
-254.9599
-248.48982
-248.48982
-242.01977
-235.54968
-229.07959
-229.07959
-229.07959
-222.60954
-222.60954
-222.60954
-216.13945
-216.13945
-216.13945
-222.60954
-229.07959
-216.13945
-203.1993
-203.1993
-203.1993
-203.1993
-196.7292
-183.78904
-177.31897
-177.31897
-177.31897
-170.8489
-164.37881
-157.90874
-157.90874
-151.43865
-144.96858
-144.96858
-144.96858
-151.43865
-151.43865
-144.96858
-138.49849
-138.49849
-138.49849
-138.49849
-138.49849
-132.02842
-125.55834
-119.08826
-99.67803
-86.73787
-80.26779
-80.26779
-86.73787
-86.73787
-80.26779
-80.26779
-80.26779
-73.79771
-73.79771
-67.327633
-67.327633
-60.857553
-54.387484
-47.917404
-47.917404
-54.387484
-60.857553
-67.327633
-73.79771
-80.26779
-80.26779
-86.73787
-93.20795
-99.67803
-106.1481
-112.61818
-119.08826
-119.08826
-119.08826
-125.55834
-132.02842
-138.49849
-151.43865
-157.90874
-164.37881
-164.37881
-170.8489
-183.78904
-190.25913
-196.7292
-196.7292
-196.7292
-203.1993
-209.66936
-216.13945
-229.07959
-242.01977
-248.48982
-254.9599
-254.9599
-261.43
-267.90009
-280.84023
-287.31031
-293.78036
-293.78036
-293.78036
-293.78036
-300.25045
-313.19061
-319.66068
-326.13075
-332.60086
-332.60086
-339.07093
-345.541
-352.01107
-345.541
-339.07093
-345.541
-352.01107
-364.9512
-371.4213
-377.8914
-384.3615
-390.83153
-397.30164
-403.7717
-410.24178
-410.24178
-410.24178
-410.24178
-416.71185
-423.18195
-436.1221
-449.06227
-449.06227
-449.06227
-455.53234
-455.53234
-455.53234
-455.53234
-449.06227
-442.59216
-436.1221
-436.1221
-436.1221
-436.1221
-436.1221
-436.1221
-442.59216
-449.06227
-462.0024
-481.41262
-494.3528
-513.76305
-546.11343
-571.9937
-597.87407
-623.75435
-643.1646
-662.57484
-681.985
-701.3953
-714.3355
-727.2756
-740.2158
-753.1559
-766.0961
-779.03625
-798.4465
-817.85675
-843.737
-869.6174
-895.4977
-908.4378
-908.4378
-901.9678
-882.55745
-856.6772
-837.2669
-824.3268
-811.38664
-798.4465
-791.9764
-785.5063
-785.5063
-785.5063
-779.03625
-766.0961
-740.2158
-714.3355
-688.4552
-656.1047
-617.2843
-584.9339
-571.9937
-559.05357
-539.64333
-513.76305
-494.3528
-468.47248
-449.06227
-423.18195
-397.30164
-364.9512
-339.07093
-313.19061
-293.78036
-261.43
-242.01977
-229.07959
-222.60954
-216.13945
-203.1993
-183.78904
-170.8489
-164.37881
-164.37881
-157.90874
-144.96858
-132.02842
-125.55834
-125.55834
-112.61818
-93.20795
-73.79771
-54.387484
-34.977243
-34.977243
-54.387484
-73.79771
-93.20795
-106.1481
-106.1481
-112.61818
-112.61818
-112.61818
-106.1481
-86.73787
-73.79771
-60.857553
-47.917404
-34.977243
-22.037086
-15.56701
-9.0969324
-9.0969324
-15.56701
-22.037086
-28.507164
-34.977243
-41.447325
-41.447325
-47.917404
-47.917404
-41.447325
-41.447325
-34.977243
-34.977243
-28.507164
-28.507164
-28.507164
-28.507164
-34.977243
-34.977243
-28.507164
-28.507164
-22.037086
-22.037086
-15.56701
-9.0969324
3.8432258
10.313303
10.313303
3.8432258
-2.6268518
-2.6268518
-9.0969324
-9.0969324
-15.56701
-15.56701
-22.037086
-28.507164
-41.447325
-47.917404
-54.387484
-67.327633
-80.26779
-86.73787
-93.20795
-99.67803
-99.67803
-99.67803
-99.67803
-106.1481
-106.1481
-106.1481
-112.61818
-112.61818
-119.08826
-132.02842
-138.49849
-144.96858
-144.96858
-157.90874
-157.90874
-157.90874
-164.37881
-164.37881
-170.8489
-177.31897
-183.78904
-183.78904
-190.25913
-190.25913
-196.7292
-203.1993
-203.1993
-216.13945
-229.07959
-229.07959
-229.07959
-229.07959
-222.60954
-216.13945
-209.66936
-190.25913
-183.78904
-183.78904
-183.78904
-170.8489
-164.37881
-151.43865
-132.02842
-119.08826
-106.1481
-99.67803
-93.20795
-93.20795
-86.73787
-86.73787
-86.73787
-86.73787
-80.26779
-73.79771
-60.857553
-47.917404
-41.447325
-34.977243
-28.507164
-22.037086
-15.56701
-15.56701
-9.0969324
-2.6268518
10.313303
16.783383
23.25346
23.25346
29.72354
42.663693
55.603857
62.073927
68.544006
68.544006
62.073927
55.603857
55.603857
62.073927
68.544006
87.95424
100.8944
120.30463
133.24479
146.18495
152.65502
152.65502
152.65502
146.18495
139.71486
126.77471
126.77471
126.77471
133.24479
139.71486
152.65502
159.12511
165.59517
172.06526
165.59517
159.12511
159.12511
152.65502
159.12511
159.12511
165.59517
165.59517
172.06526
172.06526
178.53533
178.53533
178.53533
185.0054
185.0054
185.0054
185.0054
191.47549
191.47549
191.47549
197.94556
197.94556
197.94556
197.94556
197.94556
204.41565
204.41565
204.41565
204.41565
204.41565
210.88572
217.3558
217.3558
217.3558
210.88572
204.41565
204.41565
204.41565
204.41565
210.88572
210.88572
210.88572
210.88572
210.88572
210.88572
210.88572
204.41565
204.41565
197.94556
197.94556
197.94556
197.94556
197.94556
197.94556
197.94556
197.94556
204.41565
204.41565
197.94556
197.94556
197.94556
197.94556
191.47549
197.94556
191.47549
191.47549
197.94556
197.94556
191.47549
191.47549
191.47549
185.0054
185.0054
185.0054
185.0054
185.0054
185.0054
178.53533
178.53533
178.53533
178.53533
178.53533
172.06526
172.06526
165.59517
165.59517
165.59517
159.12511
152.65502
152.65502
152.65502
159.12511
159.12511
152.65502
152.65502
152.65502
146.18495
146.18495
146.18495
146.18495
139.71486
139.71486
133.24479
133.24479
126.77471
126.77471
126.77471
126.77471
120.30463
120.30463
120.30463
120.30463
120.30463
120.30463
113.83455
107.36447
100.8944
100.8944
94.42432
94.42432
94.42432
94.42432
94.42432
94.42432
94.42432
94.42432
87.95424
87.95424
87.95424
87.95424
81.484165
81.484165
75.014086
75.014086
75.014086
75.014086
75.014086
81.484165
81.484165
81.484165
81.484165
81.484165
81.484165
81.484165
81.484165
75.014086
75.014086
68.544006
68.544006
68.544006
68.544006
75.014086
75.014086
75.014086
81.484165
81.484165
81.484165
81.484165
81.484165
81.484165
81.484165
75.014086
75.014086
75.014086
75.014086
75.014086
75.014086
81.484165
81.484165
81.484165
81.484165
81.484165
81.484165
75.014086
75.014086
81.484165
81.484165
81.484165
81.484165
81.484165
81.484165
81.484165
75.014086
75.014086
81.484165
81.484165
81.484165
81.484165
81.484165
81.484165
81.484165
81.484165
75.014086
75.014086
68.544006
68.544006
68.544006
75.014086
75.014086
75.014086
68.544006
68.544006
62.073927
62.073927
62.073927
62.073927
55.603857
55.603857
55.603857
55.603857
55.603857
55.603857
55.603857
49.133773
49.133773
49.133773
42.663693
42.663693
36.193616
36.193616
36.193616
36.193616
36.193616
29.72354
29.72354
29.72354
29.72354
29.72354
23.25346
23.25346
23.25346
23.25346
23.25346
23.25346
23.25346
23.25346
16.783383
16.783383
16.783383
16.783383
10.313303
10.313303
10.313303
16.783383
16.783383
16.783383
16.783383
10.313303
10.313303
10.313303
16.783383
10.313303
10.313303
3.8432258
3.8432258
3.8432258
3.8432258
-2.6268518
-2.6268518
-2.6268518
-2.6268518
3.8432258
-2.6268518
-2.6268518
-9.0969324
-9.0969324
-15.56701
-15.56701
-15.56701
-22.037086
-22.037086
-22.037086
-22.037086
-22.037086
-22.037086
-22.037086
-22.037086
-28.507164
-28.507164
-28.507164
-28.507164
-28.507164
-28.507164
-28.507164
-34.977243
-34.977243
-34.977243
-34.977243
-34.977243
-41.447325
-41.447325
-41.447325
-41.447325
-41.447325
-41.447325
-41.447325
-47.917404
-47.917404
-41.447325
-34.977243
-28.507164
-28.507164
-41.447325
-47.917404
-47.917404
-47.917404
-47.917404
-47.917404
-47.917404
-41.447325
-41.447325
-41.447325
-41.447325
-41.447325
-41.447325
-41.447325
-41.447325
-41.447325
-41.447325
-41.447325
-41.447325
-41.447325
-41.447325
-41.447325
-41.447325
-41.447325
-34.977243
-34.977243
-34.977243
-34.977243
-34.977243
-34.977243
-34.977243
-34.977243
-34.977243
-28.507164
-28.507164
-28.507164
-28.507164
-28.507164
-28.507164
-22.037086
-22.037086
-22.037086
-22.037086
-22.037086
-22.037086
-22.037086
-22.037086
-22.037086
-22.037086
-22.037086
-22.037086
-22.037086
-22.037086
-22.037086
-22.037086
-28.507164
-22.037086
-22.037086
-22.037086
-22.037086
-22.037086
-22.037086
-22.037086
-22.037086
-22.037086
-28.507164
-28.507164
-28.507164
-28.507164
-28.507164
-28.507164
-28.507164
-28.507164
-28.507164
-34.977243
-34.977243
-34.977243
-41.447325
-41.447325
-41.447325
-41.447325
-34.977243
-34.977243
-41.447325
-41.447325
-41.447325
-41.447325
-41.447325
-41.447325
-41.447325
-41.447325
-41.447325
-34.977243
-34.977243
-41.447325
-41.447325
-41.447325
-41.447325
-41.447325
-41.447325
-41.447325
-47.917404
-54.387484
-47.917404
-47.917404
-47.917404
-47.917404
-54.387484
-54.387484
-54.387484
-54.387484
-54.387484
-54.387484
-54.387484
-54.387484
-54.387484
-54.387484
-54.387484
-47.917404
-47.917404
-47.917404
-54.387484
-54.387484
-47.917404
-41.447325
-41.447325
-47.917404
-41.447325
-41.447325
-34.977243
-41.447325
-41.447325
-41.447325
-41.447325
-41.447325
-41.447325
-41.447325
-41.447325
-47.917404
-47.917404
-47.917404
-47.917404
-47.917404
-47.917404
-41.447325
-41.447325
-34.977243
-34.977243
-34.977243
-34.977243
-34.977243
-34.977243
-34.977243
-34.977243
-34.977243
-34.977243
-34.977243
-28.507164
-28.507164
-28.507164
-28.507164
-28.507164
-28.507164
-28.507164
-28.507164
-28.507164
-28.507164
-22.037086
-22.037086
-22.037086
-22.037086
-22.037086
-22.037086
-15.56701
-15.56701
-22.037086
-22.037086
-22.037086
-28.507164
-28.507164
-22.037086
-28.507164
-28.507164
-22.037086
-22.037086
-15.56701
-22.037086
-22.037086
-28.507164
-34.977243
-34.977243
-34.977243
-41.447325
-41.447325
-41.447325
-34.977243
-34.977243
-41.447325
-47.917404
-47.917404
-47.917404
-47.917404
-47.917404
-54.387484
-54.387484
-54.387484
-47.917404
-47.917404
-47.917404
-47.917404
-47.917404
-47.917404
-54.387484
-54.387484
-54.387484
-54.387484
-54.387484
-54.387484
-54.387484
-54.387484
-54.387484
-54.387484
-54.387484
-60.857553
-60.857553
-60.857553
-54.387484
-54.387484
-54.387484
-60.857553
-60.857553
-60.857553
-60.857553
-60.857553
-60.857553
-60.857553
-60.857553
-60.857553
-60.857553
-60.857553
-67.327633
-60.857553
-60.857553
-60.857553
-60.857553
-60.857553
-60.857553
-60.857553
-60.857553
-60.857553
-60.857553
-67.327633
-67.327633
-67.327633
-60.857553
-67.327633
-67.327633
-67.327633
-67.327633
-60.857553
-60.857553
-67.327633
-67.327633
-67.327633
-67.327633
-67.327633
-67.327633
-67.327633
-67.327633
-60.857553
-60.857553
-67.327633
-67.327633
-67.327633
-67.327633
-67.327633
-73.79771
-73.79771
-73.79771
-73.79771
-73.79771
-73.79771
-67.327633
-67.327633
-67.327633
-67.327633
-73.79771
-73.79771
-67.327633
-67.327633
-67.327633
-67.327633
-67.327633
-67.327633
-67.327633
-67.327633
-67.327633
-67.327633
-67.327633
-67.327633
-67.327633
-67.327633
-67.327633
-67.327633
-67.327633
-67.327633
-73.79771
-73.79771
-73.79771
-73.79771
-73.79771
-73.79771
-73.79771
-67.327633
-67.327633
-73.79771
-73.79771
-73.79771
-73.79771
-67.327633
-67.327633
-67.327633
-67.327633
-67.327633
-67.327633
-67.327633
-67.327633
-67.327633
-67.327633
-67.327633
-67.327633
-67.327633
-67.327633
-67.327633
-67.327633
-67.327633
-67.327633
-67.327633
-67.327633
-67.327633
-67.327633
-67.327633
-67.327633
-67.327633
-67.327633
-67.327633
-67.327633
-67.327633
-67.327633
-60.857553
-60.857553
-60.857553
-60.857553
-60.857553
-60.857553
-60.857553
-60.857553
-60.857553
-67.327633
-67.327633
-67.327633
-60.857553
-60.857553
-60.857553
-60.857553
-60.857553
-60.857553
-60.857553
-60.857553
-60.857553
-60.857553
-60.857553
-60.857553
-60.857553
-60.857553
-60.857553
-60.857553
-60.857553
-60.857553
-60.857553
-67.327633
-67.327633
-67.327633
-60.857553
-60.857553
-60.857553
-60.857553
-60.857553
-60.857553
-60.857553
-60.857553
-60.857553
-60.857553
-60.857553
-60.857553
-60.857553
-60.857553
-60.857553
-54.387484
-54.387484
-54.387484
-54.387484
-54.387484
-54.387484
-54.387484
-54.387484
-60.857553
-60.857553
-60.857553
-54.387484
-54.387484
-47.917404
-47.917404
-47.917404
-47.917404
-47.917404
-47.917404
-47.917404
-47.917404
-47.917404
-47.917404
-54.387484
-54.387484
-54.387484
-47.917404
-47.917404
-41.447325
-47.917404
-47.917404
-47.917404
-41.447325
-41.447325
-41.447325
-47.917404
-47.917404
-47.917404
-41.447325
-41.447325
-41.447325
-41.447325
-41.447325
-41.447325
-41.447325
-41.447325
-41.447325
-41.447325
-41.447325
-41.447325
-41.447325
-41.447325
-41.447325
-41.447325
-41.447325
-41.447325
-41.447325
-41.447325
-41.447325
-41.447325
-41.447325
-47.917404
-47.917404
-47.917404
-47.917404
-47.917404
-47.917404
-41.447325
-41.447325
-41.447325
-41.447325
-47.917404
-47.917404
-47.917404
-47.917404
-47.917404
-47.917404
-47.917404
-47.917404
-47.917404
-47.917404
-41.447325
-41.447325
-41.447325
-41.447325
-41.447325
-34.977243
-34.977243
-34.977243
-34.977243
-34.977243
-34.977243
-41.447325
-41.447325
-47.917404
-47.917404
-47.917404
-54.387484
-54.387484
-54.387484
-54.387484
-47.917404
-47.917404
-47.917404
-47.917404
-41.447325
-41.447325
-41.447325
-41.447325
-47.917404
-47.917404
-41.447325
-41.447325
-41.447325
-41.447325
-41.447325
-41.447325
-41.447325
-41.447325
-41.447325
-41.447325
-41.447325
-41.447325
-47.917404
-41.447325
-47.917404
-47.917404
-47.917404
-47.917404
-47.917404
-47.917404
-47.917404
-47.917404
-47.917404
-41.447325
-41.447325
-41.447325
-41.447325
-41.447325
-41.447325
-41.447325
-41.447325
-41.447325
-41.447325
-41.447325
-41.447325
-41.447325
-41.447325
-41.447325
-47.917404
-47.917404
-41.447325
-41.447325
-41.447325
-47.917404
-47.917404
-47.917404
-47.917404
-47.917404
-47.917404
-41.447325
-41.447325
-41.447325
-41.447325
-47.917404
-47.917404
-47.917404
-54.387484
-54.387484
-54.387484
-47.917404
-47.917404
-54.387484
-54.387484
-54.387484
-54.387484
-47.917404
-47.917404
-47.917404
-47.917404
-47.917404
-47.917404
-47.917404
-47.917404
-47.917404
-47.917404
-47.917404
-47.917404
-47.917404
-47.917404
-47.917404
-47.917404
-47.917404
-47.917404
-47.917404
-47.917404
-47.917404
-47.917404
-47.917404
-47.917404
-47.917404
-47.917404
-47.917404
-47.917404
-47.917404
-47.917404
-47.917404
-47.917404
-47.917404
-47.917404
-41.447325
-41.447325
-41.447325
-41.447325
-41.447325
-41.447325
-41.447325
-41.447325
-41.447325
-41.447325
-41.447325
-41.447325
-34.977243
-34.977243
-34.977243
-34.977243
-41.447325
-41.447325
-41.447325
-34.977243
-34.977243
-34.977243
-34.977243
-34.977243
-34.977243
-34.977243
-34.977243
-34.977243
-34.977243
-34.977243
-34.977243
-34.977243
-34.977243
-34.977243
-34.977243
-34.977243
-28.507164
-28.507164
-28.507164
-28.507164
-28.507164
-28.507164
-28.507164
-34.977243
-34.977243
-34.977243
-28.507164
-28.507164
-28.507164
-28.507164
-28.507164
-28.507164
-28.507164
-28.507164
-28.507164
-28.507164
-28.507164
-22.037086
-22.037086
-22.037086
-22.037086
-22.037086
-22.037086
-22.037086
-22.037086
-22.037086
-22.037086
-22.037086
-22.037086
-22.037086
-22.037086
-22.037086
-22.037086
-22.037086
-22.037086
-22.037086
-22.037086
-15.56701
-15.56701
-15.56701
-15.56701
-15.56701
-15.56701
-15.56701
-15.56701
-15.56701
-9.0969324
-9.0969324
-9.0969324
-9.0969324
-9.0969324
-9.0969324
-15.56701
-15.56701
-15.56701
-22.037086
-22.037086
-22.037086
-22.037086
-15.56701
-15.56701
-15.56701
-15.56701
-15.56701
-15.56701
-15.56701
-22.037086
-22.037086
-15.56701
-15.56701
-15.56701
-22.037086
-22.037086
-22.037086
-15.56701
-15.56701
-15.56701
-15.56701
-15.56701
-15.56701
-9.0969324
-9.0969324
-9.0969324
-9.0969324
-9.0969324
-9.0969324
-9.0969324
-9.0969324
-9.0969324
-9.0969324
-9.0969324
-9.0969324
-9.0969324
-9.0969324
-15.56701
-15.56701
-9.0969324
-9.0969324
-9.0969324
-9.0969324
-9.0969324
-2.6268518
-2.6268518
-2.6268518
-2.6268518
-9.0969324
-9.0969324
-9.0969324
-2.6268518
-2.6268518
-2.6268518
-2.6268518
-2.6268518
-2.6268518
-2.6268518
-2.6268518
-2.6268518
3.8432258
3.8432258
3.8432258
3.8432258
3.8432258
3.8432258
3.8432258
3.8432258
3.8432258
3.8432258
3.8432258
10.313303
10.313303
3.8432258
3.8432258
-2.6268518
-2.6268518
-9.0969324
-9.0969324
-9.0969324
-9.0969324
-2.6268518
10.313303
3.8432258
-22.037086
-41.447325
-54.387484
-28.507164
29.72354
81.484165
120.30463
126.77471
107.36447
55.603857
16.783383
-9.0969324
-28.507164
-34.977243
-34.977243
-34.977243
-28.507164
-22.037086
-2.6268518
10.313303
23.25346
29.72354
29.72354
29.72354
29.72354
36.193616
36.193616
42.663693
42.663693
42.663693
36.193616
23.25346
3.8432258
-9.0969324
-9.0969324
-9.0969324
-9.0969324
-2.6268518
3.8432258
10.313303
16.783383
23.25346
29.72354
29.72354
29.72354
29.72354
29.72354
29.72354
29.72354
23.25346
23.25346
16.783383
16.783383
10.313303
3.8432258
-2.6268518
10.313303
29.72354
42.663693
42.663693
36.193616
42.663693
42.663693
42.663693
42.663693
29.72354
29.72354
23.25346
23.25346
23.25346
23.25346
23.25346
23.25346
23.25346
23.25346
29.72354
29.72354
36.193616
36.193616
36.193616
36.193616
36.193616
36.193616
29.72354
29.72354
29.72354
36.193616
49.133773
62.073927
62.073927
42.663693
16.783383
10.313303
10.313303
23.25346
36.193616
49.133773
49.133773
36.193616
29.72354
36.193616
49.133773
49.133773
29.72354
10.313303
3.8432258
10.313303
23.25346
42.663693
55.603857
55.603857
49.133773
36.193616
36.193616
49.133773
49.133773
49.133773
49.133773
36.193616
42.663693
42.663693
36.193616
36.193616
42.663693
42.663693
42.663693
42.663693
42.663693
42.663693
42.663693
42.663693
49.133773
49.133773
49.133773
49.133773
49.133773
49.133773
49.133773
49.133773
49.133773
55.603857
55.603857
49.133773
49.133773
49.133773
55.603857
62.073927
62.073927
62.073927
62.073927
62.073927
55.603857
55.603857
49.133773
49.133773
42.663693
42.663693
55.603857
75.014086
87.95424
87.95424
81.484165
75.014086
68.544006
68.544006
75.014086
75.014086
68.544006
68.544006
68.544006
75.014086
68.544006
55.603857
49.133773
55.603857
68.544006
75.014086
68.544006
62.073927
62.073927
62.073927
68.544006
62.073927
62.073927
62.073927
62.073927
62.073927
62.073927
62.073927
68.544006
68.544006
62.073927
62.073927
55.603857
62.073927
68.544006
68.544006
62.073927
62.073927
68.544006
68.544006
68.544006
68.544006
68.544006
68.544006
68.544006
62.073927
55.603857
55.603857
55.603857
55.603857
55.603857
55.603857
68.544006
81.484165
81.484165
68.544006
62.073927
62.073927
68.544006
68.544006
68.544006
68.544006
68.544006
68.544006
68.544006
75.014086
81.484165
87.95424
87.95424
75.014086
68.544006
62.073927
62.073927
68.544006
68.544006
75.014086
75.014086
75.014086
81.484165
81.484165
81.484165
75.014086
75.014086
75.014086
75.014086
75.014086
68.544006
68.544006
68.544006
75.014086
75.014086
81.484165
81.484165
75.014086
75.014086
75.014086
75.014086
75.014086
75.014086
75.014086
68.544006
75.014086
75.014086
75.014086
68.544006
68.544006
68.544006
75.014086
75.014086
75.014086
68.544006
68.544006
68.544006
68.544006
68.544006
68.544006
68.544006
68.544006
68.544006
68.544006
68.544006
75.014086
75.014086
75.014086
68.544006
68.544006
68.544006
68.544006
68.544006
68.544006
75.014086
75.014086
75.014086
75.014086
75.014086
75.014086
75.014086
75.014086
75.014086
75.014086
75.014086
75.014086
75.014086
75.014086
75.014086
81.484165
81.484165
81.484165
81.484165
81.484165
81.484165
81.484165
81.484165
81.484165
75.014086
75.014086
75.014086
75.014086
75.014086
75.014086
81.484165
81.484165
81.484165
81.484165
75.014086
75.014086
75.014086
81.484165
81.484165
81.484165
81.484165
75.014086
75.014086
75.014086
75.014086
81.484165
81.484165
81.484165
81.484165
81.484165
81.484165
81.484165
81.484165
81.484165
75.014086
75.014086
75.014086
75.014086
68.544006
68.544006
68.544006
75.014086
75.014086
81.484165
81.484165
81.484165
75.014086
68.544006
68.544006
62.073927
62.073927
62.073927
62.073927
62.073927
62.073927
62.073927
62.073927
62.073927
62.073927
62.073927
62.073927
62.073927
55.603857
55.603857
55.603857
55.603857
62.073927
62.073927
68.544006
62.073927
62.073927
55.603857
55.603857
55.603857
55.603857
49.133773
49.133773
42.663693
49.133773
49.133773
49.133773
49.133773
49.133773
49.133773
49.133773
49.133773
49.133773
49.133773
42.663693
42.663693
36.193616
36.193616
42.663693
42.663693
42.663693
42.663693
42.663693
42.663693
36.193616
36.193616
36.193616
36.193616
36.193616
36.193616
42.663693
42.663693
36.193616
29.72354
29.72354
29.72354
29.72354
29.72354
29.72354
29.72354
29.72354
29.72354
23.25346
23.25346
23.25346
23.25346
23.25346
23.25346
23.25346
23.25346
23.25346
23.25346
23.25346
23.25346
23.25346
23.25346
29.72354
29.72354
29.72354
23.25346
23.25346
16.783383
16.783383
10.313303
10.313303
3.8432258
3.8432258
3.8432258
10.313303
10.313303
10.313303
10.313303
10.313303
10.313303
3.8432258
3.8432258
3.8432258
3.8432258
3.8432258
-2.6268518
-2.6268518
-2.6268518
3.8432258
10.313303
10.313303
10.313303
10.313303
10.313303
10.313303
10.313303
3.8432258
3.8432258
3.8432258
3.8432258
3.8432258
3.8432258
3.8432258
3.8432258
3.8432258
3.8432258
3.8432258
3.8432258
-2.6268518
-2.6268518
-2.6268518
3.8432258
3.8432258
3.8432258
3.8432258
3.8432258
3.8432258
3.8432258
3.8432258
-2.6268518
-2.6268518
-2.6268518
-2.6268518
-2.6268518
-2.6268518
-2.6268518
-2.6268518
-2.6268518
-2.6268518
-2.6268518
-2.6268518
-2.6268518
-2.6268518
-2.6268518
-9.0969324
-9.0969324
-9.0969324
-9.0969324
-9.0969324
-9.0969324
-9.0969324
-9.0969324
-9.0969324
-9.0969324
-9.0969324
-9.0969324
-9.0969324
-9.0969324
-9.0969324
-9.0969324
-2.6268518
-2.6268518
-2.6268518
3.8432258
3.8432258
3.8432258
3.8432258
3.8432258
3.8432258
3.8432258
-2.6268518
-2.6268518
-2.6268518
-2.6268518
-2.6268518
-2.6268518
-2.6268518
-2.6268518
-2.6268518
-2.6268518
-2.6268518
-9.0969324
-9.0969324
-9.0969324
-9.0969324
-9.0969324
-9.0969324
-9.0969324
-9.0969324
-9.0969324
-2.6268518
-2.6268518
-2.6268518
-9.0969324
-15.56701
-15.56701
-15.56701
-15.56701
-15.56701
-15.56701
-15.56701
-15.56701
-9.0969324
-9.0969324
-9.0969324
-15.56701
-15.56701
-9.0969324
-9.0969324
-9.0969324
-9.0969324
-15.56701
-15.56701
-15.56701
-15.56701
-9.0969324
-9.0969324
-9.0969324
-9.0969324
-9.0969324
-9.0969324
-9.0969324
-9.0969324
-9.0969324
-9.0969324
-9.0969324
-9.0969324
-9.0969324
-9.0969324
-9.0969324
-9.0969324
-9.0969324
-9.0969324
-9.0969324
-9.0969324
-9.0969324
-9.0969324
-9.0969324
-9.0969324
-9.0969324
-9.0969324
-9.0969324
-9.0969324
-9.0969324
-9.0969324
-9.0969324
-9.0969324
-9.0969324
-9.0969324
-9.0969324
-9.0969324
-9.0969324
-9.0969324
-9.0969324
-9.0969324
-9.0969324
-9.0969324
-9.0969324
-9.0969324
-9.0969324
-9.0969324
-9.0969324
-9.0969324
-9.0969324
-9.0969324
-9.0969324
-9.0969324
-9.0969324
-9.0969324
-9.0969324
-9.0969324
-9.0969324
-9.0969324
-9.0969324
-9.0969324
-9.0969324
-9.0969324
-9.0969324
-9.0969324
-9.0969324
-9.0969324
-9.0969324
-9.0969324
-9.0969324
-9.0969324
-9.0969324
-9.0969324
-9.0969324
-9.0969324
-9.0969324
-9.0969324
-9.0969324
-9.0969324
-9.0969324
-9.0969324
-9.0969324
-2.6268518
-2.6268518
-9.0969324
-9.0969324
-9.0969324
-9.0969324
-9.0969324
-9.0969324
-9.0969324
-9.0969324
-9.0969324
-9.0969324
-9.0969324
-9.0969324
-9.0969324
-9.0969324
-9.0969324
-9.0969324
-9.0969324
-9.0969324
-9.0969324
-9.0969324
-9.0969324
-9.0969324
-9.0969324
-9.0969324
-9.0969324
-9.0969324
-9.0969324
-9.0969324
-9.0969324
-9.0969324
-9.0969324
-9.0969324
-9.0969324
-9.0969324
-9.0969324
-9.0969324
-9.0969324
-9.0969324
-9.0969324
-9.0969324
-9.0969324
-9.0969324
-9.0969324
-9.0969324
-9.0969324
-9.0969324
-9.0969324
-9.0969324
-9.0969324
-9.0969324
-9.0969324
-9.0969324
-9.0969324
-9.0969324
-9.0969324
-9.0969324
-9.0969324
-9.0969324
-9.0969324
-9.0969324
-9.0969324
-9.0969324
-9.0969324
-9.0969324
-9.0969324
-9.0969324
-9.0969324
-9.0969324
-9.0969324
-9.0969324
-9.0969324
-9.0969324
-9.0969324
-9.0969324
-9.0969324
-9.0969324
-2.6268518
-2.6268518
-2.6268518
-9.0969324
-9.0969324
-9.0969324
-9.0969324
-9.0969324
-2.6268518
-2.6268518
-2.6268518
-2.6268518
-2.6268518
-2.6268518
-2.6268518
-2.6268518
-9.0969324
-15.56701
-15.56701
-2.6268518
-2.6268518
-2.6268518
-9.0969324
-9.0969324
-2.6268518
-2.6268518
-2.6268518
-2.6268518
-2.6268518
-2.6268518
-2.6268518
-2.6268518
-2.6268518
-2.6268518
-2.6268518
-2.6268518
-2.6268518
-2.6268518
-2.6268518
-2.6268518
-2.6268518
-2.6268518
-2.6268518
-2.6268518
-2.6268518
-2.6268518
-2.6268518
-2.6268518
-2.6268518
-2.6268518
-2.6268518
-2.6268518
-2.6268518
-2.6268518
-2.6268518
-2.6268518
-2.6268518
-9.0969324
-9.0969324
-9.0969324
-2.6268518
-2.6268518
-2.6268518
-2.6268518
-2.6268518
-2.6268518
-2.6268518
-2.6268518
-2.6268518
-2.6268518
-2.6268518
-2.6268518
-2.6268518
-2.6268518
-2.6268518
-2.6268518
-2.6268518
3.8432258
3.8432258
3.8432258
3.8432258
3.8432258
3.8432258
3.8432258
3.8432258
-2.6268518
-2.6268518
-2.6268518
-2.6268518
-2.6268518
-2.6268518
-2.6268518
-2.6268518
-2.6268518
-9.0969324
-2.6268518
-2.6268518
-9.0969324
-9.0969324
-9.0969324
-2.6268518
3.8432258
-2.6268518
-2.6268518
3.8432258
3.8432258
3.8432258
-2.6268518
-2.6268518
-2.6268518
3.8432258
-2.6268518
-9.0969324
-9.0969324
-9.0969324
-2.6268518
-2.6268518
-2.6268518
-2.6268518
3.8432258
3.8432258
3.8432258
3.8432258
3.8432258
3.8432258
3.8432258
3.8432258
3.8432258
3.8432258
3.8432258
3.8432258
3.8432258
3.8432258
10.313303
10.313303
10.313303
10.313303
16.783383
16.783383
16.783383
16.783383
16.783383
16.783383
16.783383
16.783383
16.783383
10.313303
10.313303
16.783383
16.783383
16.783383
16.783383
16.783383
16.783383
16.783383
16.783383
16.783383
10.313303
10.313303
10.313303
10.313303
10.313303
10.313303
10.313303
10.313303
10.313303
16.783383
16.783383
10.313303
10.313303
10.313303
16.783383
16.783383
16.783383
16.783383
16.783383
10.313303
10.313303
10.313303
16.783383
16.783383
16.783383
10.313303
10.313303
10.313303
10.313303
10.313303
10.313303
10.313303
10.313303
10.313303
10.313303
10.313303
10.313303
10.313303
10.313303
10.313303
10.313303
10.313303
10.313303
10.313303
10.313303
10.313303
10.313303
10.313303
10.313303
10.313303
10.313303
10.313303
10.313303
10.313303
10.313303
10.313303
16.783383
16.783383
16.783383
10.313303
10.313303
10.313303
16.783383
16.783383
16.783383
16.783383
16.783383
16.783383
16.783383
10.313303
10.313303
10.313303
16.783383
16.783383
16.783383
16.783383
16.783383
16.783383
16.783383
16.783383
16.783383
16.783383
16.783383
10.313303
10.313303
10.313303
16.783383
16.783383
16.783383
10.313303
10.313303
16.783383
16.783383
16.783383
16.783383
16.783383
16.783383
16.783383
16.783383
16.783383
16.783383
16.783383
16.783383
16.783383
16.783383
16.783383
16.783383
16.783383
16.783383
16.783383
16.783383
16.783383
16.783383
16.783383
16.783383
16.783383
10.313303
10.313303
10.313303
10.313303
10.313303
10.313303
10.313303
10.313303
10.313303
10.313303
10.313303
10.313303
10.313303
10.313303
10.313303
10.313303
10.313303
10.313303
10.313303
10.313303
10.313303
10.313303
10.313303
10.313303
3.8432258
3.8432258
3.8432258
3.8432258
3.8432258
3.8432258
3.8432258
3.8432258
3.8432258
3.8432258
3.8432258
3.8432258
3.8432258
3.8432258
3.8432258
3.8432258
3.8432258
3.8432258
3.8432258
3.8432258
3.8432258
3.8432258
3.8432258
3.8432258
3.8432258
3.8432258
3.8432258
3.8432258
3.8432258
3.8432258
3.8432258
3.8432258
3.8432258
3.8432258
3.8432258
3.8432258
3.8432258
3.8432258
3.8432258
3.8432258
3.8432258
3.8432258
3.8432258
3.8432258
3.8432258
3.8432258
3.8432258
3.8432258
3.8432258
3.8432258
3.8432258
3.8432258
3.8432258
3.8432258
3.8432258
3.8432258
3.8432258
3.8432258
3.8432258
3.8432258
3.8432258
3.8432258
3.8432258
3.8432258
3.8432258
3.8432258
3.8432258
3.8432258
3.8432258
3.8432258
3.8432258
-2.6268518
-2.6268518
-2.6268518
-2.6268518
-2.6268518
-2.6268518
-2.6268518
3.8432258
3.8432258
3.8432258
3.8432258
3.8432258
3.8432258
-2.6268518
-2.6268518
-2.6268518
-2.6268518
-2.6268518
-2.6268518
-2.6268518
-2.6268518
-2.6268518
-2.6268518
-2.6268518
-2.6268518
-2.6268518
-2.6268518
-2.6268518
-2.6268518
-2.6268518
-2.6268518
-2.6268518
-2.6268518
-2.6268518
-2.6268518
3.8432258
3.8432258
3.8432258
-2.6268518
-2.6268518
-2.6268518
3.8432258
3.8432258
3.8432258
3.8432258
3.8432258
3.8432258
3.8432258
3.8432258
3.8432258
3.8432258
3.8432258
3.8432258
-2.6268518
-2.6268518
-2.6268518
-2.6268518
3.8432258
3.8432258
3.8432258
3.8432258
3.8432258
3.8432258
3.8432258
3.8432258
-2.6268518
-2.6268518
-2.6268518
3.8432258
3.8432258
3.8432258
3.8432258
3.8432258
3.8432258
3.8432258
3.8432258
3.8432258
3.8432258
3.8432258
3.8432258
3.8432258
3.8432258
3.8432258
3.8432258
3.8432258
3.8432258
3.8432258
3.8432258
3.8432258
3.8432258
-2.6268518
-2.6268518
-2.6268518
3.8432258
3.8432258
3.8432258
3.8432258
3.8432258
3.8432258
3.8432258
3.8432258
3.8432258
3.8432258
3.8432258
3.8432258
3.8432258
3.8432258
-2.6268518
3.8432258
3.8432258
3.8432258
3.8432258
3.8432258
3.8432258
3.8432258
3.8432258
3.8432258
3.8432258
3.8432258
3.8432258
10.313303
10.313303
3.8432258
3.8432258
3.8432258
3.8432258
3.8432258
3.8432258
3.8432258
3.8432258
10.313303
10.313303
3.8432258
3.8432258
3.8432258
3.8432258
3.8432258
3.8432258
3.8432258
10.313303
10.313303
10.313303
3.8432258
3.8432258
3.8432258
3.8432258
10.313303
10.313303
10.313303
3.8432258
3.8432258
3.8432258
3.8432258
10.313303
10.313303
10.313303
10.313303
3.8432258
3.8432258
3.8432258
3.8432258
10.313303
10.313303
10.313303
3.8432258
3.8432258
3.8432258
3.8432258
3.8432258
3.8432258
3.8432258
3.8432258
3.8432258
3.8432258
3.8432258
3.8432258
3.8432258
3.8432258
3.8432258
3.8432258
3.8432258
3.8432258
3.8432258
3.8432258
3.8432258
3.8432258
3.8432258
-2.6268518
-2.6268518
-2.6268518
3.8432258
3.8432258
3.8432258
3.8432258
-2.6268518
3.8432258
3.8432258
3.8432258
3.8432258
3.8432258
3.8432258
3.8432258
-2.6268518
-2.6268518
-2.6268518
-2.6268518
-2.6268518
-2.6268518
-2.6268518
-2.6268518
-2.6268518
-2.6268518
-2.6268518
-2.6268518
-2.6268518
-2.6268518
-2.6268518
-9.0969324
-9.0969324
-2.6268518
-2.6268518
-2.6268518
-2.6268518
-2.6268518
-2.6268518
-2.6268518
-9.0969324
-9.0969324
-9.0969324
-9.0969324
-2.6268518
-2.6268518
-2.6268518
-9.0969324
-9.0969324
-9.0969324
-9.0969324
-9.0969324
-9.0969324
-15.56701
-15.56701
-15.56701
-15.56701
-9.0969324
-9.0969324
-9.0969324
-15.56701
-15.56701
-15.56701
-15.56701
-15.56701
-15.56701
-15.56701
-15.56701
-15.56701
-15.56701
-15.56701
-15.56701
-15.56701
-15.56701
-15.56701
-15.56701
-15.56701
-15.56701
-15.56701
-15.56701
-15.56701
-15.56701
-15.56701
-15.56701
-15.56701
-15.56701
-15.56701
-15.56701
-15.56701
-9.0969324
-9.0969324
-9.0969324
-9.0969324
-9.0969324
-9.0969324
-9.0969324
-9.0969324
-9.0969324
-9.0969324
-9.0969324
-9.0969324
-9.0969324
-9.0969324
-9.0969324
-9.0969324
-9.0969324
-9.0969324
-9.0969324
-9.0969324
-2.6268518
-2.6268518
-2.6268518
-2.6268518
-2.6268518
-2.6268518
-2.6268518
-2.6268518
-2.6268518
-2.6268518
-2.6268518
3.8432258
3.8432258
3.8432258
-2.6268518
-2.6268518
-2.6268518
-2.6268518
-2.6268518
-2.6268518
-2.6268518
-2.6268518
-2.6268518
-2.6268518
-2.6268518
-2.6268518
-2.6268518
-2.6268518
-2.6268518
3.8432258
3.8432258
10.313303
10.313303
3.8432258
3.8432258
-2.6268518
-9.0969324
-9.0969324
-2.6268518
3.8432258
10.313303
23.25346
29.72354
29.72354
29.72354
29.72354
23.25346
16.783383
10.313303
10.313303
3.8432258
-2.6268518
-9.0969324
-9.0969324
-9.0969324
-9.0969324
-2.6268518
3.8432258
10.313303
23.25346
23.25346
23.25346
23.25346
23.25346
16.783383
10.313303
3.8432258
3.8432258
3.8432258
3.8432258
3.8432258
3.8432258
10.313303
16.783383
10.313303
10.313303
10.313303
10.313303
10.313303
10.313303
10.313303
16.783383
16.783383
16.783383
16.783383
23.25346
23.25346
23.25346
23.25346
16.783383
16.783383
10.313303
10.313303
3.8432258
3.8432258
3.8432258
10.313303
10.313303
3.8432258
3.8432258
10.313303
10.313303
10.313303
10.313303
10.313303
10.313303
10.313303
10.313303
10.313303
10.313303
10.313303
10.313303
10.313303
10.313303
10.313303
10.313303
10.313303
10.313303
10.313303
10.313303
16.783383
16.783383
16.783383
16.783383
16.783383
16.783383
16.783383
23.25346
23.25346
16.783383
16.783383
10.313303
16.783383
16.783383
16.783383
16.783383
16.783383
16.783383
16.783383
16.783383
16.783383
16.783383
23.25346
23.25346
23.25346
23.25346
16.783383
16.783383
16.783383
23.25346
23.25346
23.25346
16.783383
16.783383
16.783383
16.783383
16.783383
16.783383
10.313303
10.313303
10.313303
16.783383
16.783383
16.783383
10.313303
10.313303
10.313303
10.313303
16.783383
16.783383
16.783383
10.313303
10.313303
10.313303
10.313303
10.313303
10.313303
10.313303
10.313303
10.313303
3.8432258
3.8432258
3.8432258
10.313303
10.313303
3.8432258
3.8432258
3.8432258
3.8432258
3.8432258
3.8432258
-2.6268518
-2.6268518
-2.6268518
-2.6268518
-2.6268518
-2.6268518
-2.6268518
-2.6268518
-2.6268518
-9.0969324
-9.0969324
-9.0969324
-9.0969324
-2.6268518
-2.6268518
-2.6268518
-9.0969324
-9.0969324
-9.0969324
-9.0969324
-9.0969324
-9.0969324
-9.0969324
-9.0969324
-9.0969324
-9.0969324
-9.0969324
-9.0969324
-9.0969324
-9.0969324
-9.0969324
-9.0969324
-9.0969324
-9.0969324
-9.0969324
-9.0969324
-9.0969324
-15.56701
-15.56701
-15.56701
-15.56701
-15.56701
-15.56701
-15.56701
-15.56701
-15.56701
-15.56701
-15.56701
-15.56701
-22.037086
-22.037086
-15.56701
-15.56701
-15.56701
-15.56701
-15.56701
-15.56701
-15.56701
-15.56701
-15.56701
-15.56701
-15.56701
-15.56701
-15.56701
-15.56701
-15.56701
-15.56701
-15.56701
-15.56701
-15.56701
-15.56701
-15.56701
-15.56701
-15.56701
-15.56701
-15.56701
-15.56701
-15.56701
-15.56701
-15.56701
-15.56701
-15.56701
-15.56701
-15.56701
-15.56701
-15.56701
-15.56701
-15.56701
-15.56701
-22.037086
-22.037086
-22.037086
-15.56701
-15.56701
-22.037086
-22.037086
-22.037086
-15.56701
-15.56701
-15.56701
-22.037086
-22.037086
-15.56701
-15.56701
-15.56701
-15.56701
-15.56701
-15.56701
-15.56701
-15.56701
-15.56701
-15.56701
-15.56701
-15.56701
-15.56701
-15.56701
-15.56701
-15.56701
-15.56701
-15.56701
-15.56701
-9.0969324
-9.0969324
-9.0969324
-9.0969324
-15.56701
-15.56701
-9.0969324
-9.0969324
-9.0969324
-9.0969324
-9.0969324
-9.0969324
-9.0969324
-2.6268518
-2.6268518
-2.6268518
-9.0969324
-9.0969324
-15.56701
-15.56701
-15.56701
-15.56701
-22.037086
-22.037086
-22.037086
-22.037086
-15.56701
-15.56701
-22.037086
-22.037086
-15.56701
-15.56701
-15.56701
-15.56701
-9.0969324
-9.0969324
-15.56701
-15.56701
-15.56701
-15.56701
-15.56701
-15.56701
-15.56701
-15.56701
-15.56701
-15.56701
-15.56701
-15.56701
-15.56701
-15.56701
-15.56701
-15.56701
-15.56701
-22.037086
-22.037086
-15.56701
-15.56701
-15.56701
-15.56701
-15.56701
-15.56701
-15.56701
-15.56701
-15.56701
-15.56701
-15.56701
-15.56701
-15.56701
-15.56701
-9.0969324
-15.56701
-15.56701
-15.56701
-15.56701
-9.0969324
-9.0969324
-15.56701
-15.56701
-15.56701
-15.56701
-15.56701
-15.56701
-15.56701
-15.56701
-15.56701
-15.56701
-15.56701
-15.56701
-15.56701
-15.56701
-15.56701
-15.56701
-15.56701
-15.56701
-15.56701
-15.56701
-15.56701
-15.56701
-15.56701
-22.037086
-22.037086
-22.037086
-15.56701
-15.56701
-15.56701
-22.037086
-22.037086
-22.037086
-22.037086
-22.037086
-22.037086
-22.037086
-22.037086
-22.037086
-22.037086
-22.037086
-22.037086
-22.037086
-28.507164
-28.507164
-28.507164
-28.507164
-28.507164
-28.507164
-34.977243
-34.977243
-34.977243
-28.507164
-28.507164
-34.977243
-34.977243
-34.977243
-34.977243
-34.977243
-34.977243
-34.977243
-34.977243
-34.977243
-34.977243
-34.977243
-34.977243
-34.977243
-34.977243
-34.977243
-34.977243
-34.977243
-34.977243
-34.977243
-34.977243
-41.447325
-41.447325
-41.447325
-41.447325
-41.447325
-41.447325
-41.447325
-41.447325
-41.447325
-47.917404
-47.917404
-47.917404
-47.917404
-47.917404
-47.917404
-47.917404
-47.917404
-47.917404
-47.917404
-47.917404
-47.917404
-47.917404
-47.917404
-54.387484
-54.387484
-54.387484
-47.917404
-47.917404
-47.917404
-47.917404
-54.387484
-54.387484
-54.387484
-54.387484
-47.917404
-47.917404
-47.917404
-47.917404
-47.917404
-47.917404
-47.917404
-47.917404
-47.917404
-47.917404
-47.917404
-47.917404
-47.917404
-47.917404
-47.917404
-47.917404
-47.917404
-47.917404
-47.917404
-47.917404
-47.917404
-47.917404
-47.917404
-47.917404
-41.447325
-41.447325
-41.447325
-41.447325
-41.447325
-34.977243
-34.977243
-34.977243
-34.977243
-34.977243
-34.977243
-34.977243
-34.977243
-34.977243
-28.507164
-28.507164
-28.507164
-28.507164
-28.507164
-28.507164
-28.507164
-28.507164
-22.037086
-22.037086
-22.037086
-22.037086
-22.037086
-22.037086
-15.56701
-15.56701
-15.56701
-15.56701
-15.56701
-9.0969324
-9.0969324
-2.6268518
-2.6268518
-2.6268518
-2.6268518
3.8432258
3.8432258
3.8432258
3.8432258
10.313303
10.313303
10.313303
10.313303
10.313303
10.313303
16.783383
16.783383
16.783383
23.25346
23.25346
23.25346
23.25346
23.25346
29.72354
29.72354
29.72354
36.193616
36.193616
36.193616
36.193616
36.193616
36.193616
36.193616
42.663693
42.663693
42.663693
42.663693
42.663693
42.663693
49.133773
49.133773
49.133773
49.133773
49.133773
49.133773
49.133773
49.133773
49.133773
49.133773
55.603857
55.603857
55.603857
55.603857
55.603857
55.603857
55.603857
55.603857
55.603857
55.603857
62.073927
62.073927
62.073927
62.073927
62.073927
62.073927
62.073927
68.544006
68.544006
68.544006
68.544006
68.544006
68.544006
68.544006
68.544006
68.544006
68.544006
68.544006
68.544006
68.544006
68.544006
75.014086
75.014086
75.014086
75.014086
68.544006
68.544006
75.014086
75.014086
75.014086
68.544006
62.073927
68.544006
62.073927
55.603857
68.544006
68.544006
68.544006
75.014086
68.544006
49.133773
42.663693
49.133773
49.133773
55.603857
55.603857
55.603857
55.603857
62.073927
62.073927
68.544006
68.544006
62.073927
55.603857
55.603857
55.603857
49.133773
49.133773
49.133773
49.133773
42.663693
42.663693
36.193616
36.193616
29.72354
29.72354
29.72354
36.193616
36.193616
29.72354
29.72354
23.25346
23.25346
23.25346
23.25346
23.25346
23.25346
23.25346
23.25346
23.25346
23.25346
16.783383
16.783383
10.313303
10.313303
3.8432258
-2.6268518
-2.6268518
-2.6268518
-2.6268518
-2.6268518
-2.6268518
-2.6268518
-9.0969324
-9.0969324
-9.0969324
-9.0969324
-15.56701
-15.56701
-15.56701
-15.56701
-9.0969324
-15.56701
-15.56701
-15.56701
-15.56701
-15.56701
-15.56701
-15.56701
-15.56701
-15.56701
-22.037086
-22.037086
-22.037086
-22.037086
-22.037086
-22.037086
-22.037086
-22.037086
-22.037086
-22.037086
-28.507164
-28.507164
-28.507164
-22.037086
-22.037086
-22.037086
-28.507164
-28.507164
-34.977243
-34.977243
-28.507164
-28.507164
-28.507164
-28.507164
-28.507164
-28.507164
-28.507164
-28.507164
-28.507164
-28.507164
-22.037086
-22.037086
-22.037086
-22.037086
-22.037086
-15.56701
-15.56701
-15.56701
-15.56701
-15.56701
-15.56701
-15.56701
-9.0969324
-9.0969324
-9.0969324
-9.0969324
-2.6268518
-2.6268518
-2.6268518
3.8432258
3.8432258
3.8432258
3.8432258
3.8432258
10.313303
10.313303
10.313303
10.313303
16.783383
16.783383
16.783383
16.783383
23.25346
29.72354
29.72354
29.72354
29.72354
29.72354
36.193616
36.193616
42.663693
42.663693
42.663693
42.663693
42.663693
42.663693
42.663693
42.663693
42.663693
42.663693
49.133773
49.133773
49.133773
42.663693
42.663693
42.663693
42.663693
42.663693
49.133773
49.133773
49.133773
49.133773
49.133773
49.133773
42.663693
42.663693
42.663693
42.663693
42.663693
42.663693
49.133773
49.133773
49.133773
49.133773
49.133773
49.133773
49.133773
49.133773
49.133773
49.133773
49.133773
49.133773
49.133773
49.133773
49.133773
49.133773
49.133773
49.133773
49.133773
49.133773
49.133773
42.663693
42.663693
49.133773
42.663693
42.663693
42.663693
42.663693
42.663693
42.663693
36.193616
36.193616
36.193616
36.193616
36.193616
29.72354
29.72354
29.72354
29.72354
29.72354
29.72354
29.72354
29.72354
23.25346
23.25346
23.25346
23.25346
23.25346
23.25346
23.25346
23.25346
23.25346
23.25346
23.25346
16.783383
16.783383
16.783383
16.783383
16.783383
16.783383
23.25346
23.25346
23.25346
23.25346
23.25346
23.25346
23.25346
23.25346
16.783383
16.783383
16.783383
16.783383
16.783383
16.783383
16.783383
16.783383
16.783383
16.783383
23.25346
23.25346
16.783383
23.25346
23.25346
23.25346
23.25346
23.25346
23.25346
23.25346
23.25346
29.72354
29.72354
29.72354
29.72354
29.72354
29.72354
29.72354
29.72354
36.193616
29.72354
29.72354
29.72354
36.193616
36.193616
36.193616
36.193616
36.193616
36.193616
36.193616
36.193616
36.193616
36.193616
36.193616
36.193616
36.193616
36.193616
36.193616
36.193616
42.663693
42.663693
42.663693
42.663693
42.663693
42.663693
42.663693
49.133773
49.133773
49.133773
42.663693
42.663693
42.663693
49.133773
49.133773
49.133773
49.133773
49.133773
49.133773
49.133773
49.133773
49.133773
49.133773
49.133773
49.133773
49.133773
49.133773
49.133773
49.133773
49.133773
49.133773
49.133773
49.133773
49.133773
49.133773
49.133773
55.603857
62.073927
81.484165
100.8944
107.36447
100.8944
81.484165
55.603857
36.193616
29.72354
36.193616
49.133773
62.073927
75.014086
75.014086
68.544006
62.073927
62.073927
62.073927
62.073927
68.544006
68.544006
75.014086
75.014086
68.544006
62.073927
55.603857
49.133773
49.133773
42.663693
42.663693
42.663693
42.663693
36.193616
36.193616
36.193616
36.193616
36.193616
29.72354
29.72354
29.72354
29.72354
29.72354
36.193616
36.193616
36.193616
36.193616
36.193616
36.193616
29.72354
29.72354
36.193616
36.193616
36.193616
36.193616
36.193616
29.72354
29.72354
29.72354
29.72354
36.193616
42.663693
36.193616
36.193616
36.193616
36.193616
42.663693
42.663693
42.663693
36.193616
36.193616
36.193616
36.193616
36.193616
36.193616
42.663693
42.663693
36.193616
36.193616
42.663693
42.663693
42.663693
42.663693
42.663693
42.663693
42.663693
42.663693
42.663693
42.663693
42.663693
42.663693
42.663693
42.663693
36.193616
36.193616
42.663693
42.663693
42.663693
36.193616
36.193616
36.193616
42.663693
42.663693
42.663693
42.663693
42.663693
42.663693
42.663693
42.663693
42.663693
42.663693
42.663693
42.663693
42.663693
42.663693
42.663693
42.663693
36.193616
36.193616
36.193616
36.193616
36.193616
36.193616
36.193616
36.193616
36.193616
36.193616
36.193616
36.193616
36.193616
36.193616
36.193616
36.193616
36.193616
29.72354
29.72354
29.72354
29.72354
29.72354
29.72354
23.25346
23.25346
29.72354
29.72354
29.72354
23.25346
16.783383
16.783383
16.783383
16.783383
16.783383
16.783383
16.783383
23.25346
23.25346
23.25346
23.25346
23.25346
23.25346
23.25346
16.783383
16.783383
16.783383
16.783383
10.313303
16.783383
16.783383
16.783383
16.783383
16.783383
16.783383
10.313303
10.313303
10.313303
10.313303
3.8432258
3.8432258
3.8432258
3.8432258
3.8432258
3.8432258
3.8432258
10.313303
10.313303
16.783383
16.783383
10.313303
16.783383
23.25346
16.783383
16.783383
23.25346
16.783383
16.783383
16.783383
16.783383
16.783383
16.783383
16.783383
16.783383
16.783383
16.783383
10.313303
10.313303
10.313303
10.313303
10.313303
10.313303
10.313303
10.313303
10.313303
3.8432258
10.313303
10.313303
10.313303
16.783383
16.783383
16.783383
10.313303
10.313303
10.313303
10.313303
10.313303
16.783383
16.783383
16.783383
16.783383
16.783383
16.783383
16.783383
16.783383
16.783383
16.783383
16.783383
16.783383
16.783383
16.783383
16.783383
16.783383
16.783383
16.783383
16.783383
16.783383
16.783383
10.313303
10.313303
16.783383
16.783383
16.783383
16.783383
16.783383
10.313303
10.313303
10.313303
10.313303
10.313303
10.313303
16.783383
16.783383
16.783383
16.783383
16.783383
16.783383
10.313303
10.313303
10.313303
3.8432258
3.8432258
10.313303
10.313303
10.313303
10.313303
10.313303
10.313303
10.313303
16.783383
16.783383
16.783383
16.783383
10.313303
10.313303
10.313303
10.313303
10.313303
10.313303
10.313303
10.313303
10.313303
10.313303
10.313303
10.313303
10.313303
3.8432258
3.8432258
3.8432258
10.313303
10.313303
10.313303
10.313303
10.313303
10.313303
10.313303
10.313303
10.313303
10.313303
10.313303
10.313303
10.313303
3.8432258
3.8432258
3.8432258
3.8432258
3.8432258
3.8432258
3.8432258
3.8432258
3.8432258
10.313303
10.313303
10.313303
10.313303
3.8432258
3.8432258
3.8432258
3.8432258
3.8432258
3.8432258
3.8432258
3.8432258
3.8432258
3.8432258
3.8432258
3.8432258
3.8432258
3.8432258
3.8432258
3.8432258
3.8432258
3.8432258
3.8432258
3.8432258
3.8432258
3.8432258
3.8432258
3.8432258
3.8432258
3.8432258
3.8432258
3.8432258
3.8432258
3.8432258
3.8432258
3.8432258
3.8432258
-2.6268518
-2.6268518
3.8432258
3.8432258
3.8432258
3.8432258
-2.6268518
-2.6268518
-2.6268518
-2.6268518
-2.6268518
-2.6268518
-2.6268518
-2.6268518
-2.6268518
-2.6268518
-2.6268518
-2.6268518
-2.6268518
-2.6268518
-2.6268518
-2.6268518
-2.6268518
-2.6268518
-2.6268518
-2.6268518
-2.6268518
3.8432258
3.8432258
3.8432258
-2.6268518
-2.6268518
-2.6268518
-2.6268518
-2.6268518
-2.6268518
-2.6268518
-2.6268518
-2.6268518
-2.6268518
-2.6268518
-2.6268518
-2.6268518
-2.6268518
-2.6268518
-2.6268518
-2.6268518
-2.6268518
-2.6268518
-2.6268518
-2.6268518
-2.6268518
-2.6268518
-2.6268518
-2.6268518
-2.6268518
-2.6268518
-2.6268518
-2.6268518
-2.6268518
-2.6268518
-2.6268518
-2.6268518
-2.6268518
-2.6268518
-2.6268518
-2.6268518
-2.6268518
-2.6268518
-2.6268518
-2.6268518
-2.6268518
-2.6268518
-2.6268518
-2.6268518
-2.6268518
-2.6268518
-2.6268518
-2.6268518
-2.6268518
-2.6268518
-2.6268518
-2.6268518
-2.6268518
-2.6268518
-2.6268518
-2.6268518
-2.6268518
-2.6268518
-2.6268518
-2.6268518
-2.6268518
-2.6268518
-2.6268518
-2.6268518
-2.6268518
-2.6268518
-2.6268518
-2.6268518
-2.6268518
-2.6268518
-2.6268518
-2.6268518
-2.6268518
-2.6268518
-2.6268518
-2.6268518
-2.6268518
-2.6268518
-2.6268518
-2.6268518
-2.6268518
-2.6268518
-2.6268518
-2.6268518
-2.6268518
-2.6268518
-2.6268518
-2.6268518
-2.6268518
-2.6268518
-2.6268518
-2.6268518
-2.6268518
-2.6268518
-2.6268518
-2.6268518
-2.6268518
-2.6268518
-2.6268518
-2.6268518
-2.6268518
-2.6268518
-2.6268518
-2.6268518
-2.6268518
-2.6268518
-2.6268518
-2.6268518
-2.6268518
-2.6268518
-2.6268518
-2.6268518
3.8432258
3.8432258
3.8432258
3.8432258
3.8432258
3.8432258
3.8432258
3.8432258
3.8432258
3.8432258
3.8432258
3.8432258
3.8432258
3.8432258
3.8432258
3.8432258
3.8432258
3.8432258
-2.6268518
-2.6268518
-2.6268518
-2.6268518
3.8432258
3.8432258
3.8432258
-2.6268518
-2.6268518
-2.6268518
-2.6268518
-2.6268518
-2.6268518
-2.6268518
-2.6268518
-2.6268518
-2.6268518
-2.6268518
-2.6268518
3.8432258
3.8432258
3.8432258
3.8432258
3.8432258
3.8432258
-2.6268518
-2.6268518
-2.6268518
-2.6268518
-2.6268518
-2.6268518
-2.6268518
-2.6268518
3.8432258
3.8432258
3.8432258
-2.6268518
-2.6268518
-2.6268518
-2.6268518
-2.6268518
-2.6268518
-2.6268518
-2.6268518
-2.6268518
-2.6268518
-2.6268518
-2.6268518
-2.6268518
-2.6268518
-2.6268518
-2.6268518
-2.6268518
-2.6268518
-2.6268518
-2.6268518
-2.6268518
-2.6268518
-2.6268518
-2.6268518
-2.6268518
-2.6268518
-2.6268518
-2.6268518
-2.6268518
-2.6268518
-2.6268518
-2.6268518
-2.6268518
-2.6268518
-2.6268518
-2.6268518
-2.6268518
-2.6268518
-9.0969324
-9.0969324
-9.0969324
-9.0969324
-9.0969324
-9.0969324
-9.0969324
-9.0969324
-9.0969324
-9.0969324
-9.0969324
-9.0969324
-9.0969324
-9.0969324
-9.0969324
-9.0969324
-9.0969324
-9.0969324
-9.0969324
-9.0969324
-9.0969324
-9.0969324
-9.0969324
-9.0969324
-2.6268518
-2.6268518
-9.0969324
-9.0969324
-9.0969324
-9.0969324
-2.6268518
-2.6268518
-2.6268518
-2.6268518
-9.0969324
-9.0969324
-9.0969324
-9.0969324
-9.0969324
-9.0969324
-9.0969324
-9.0969324
-9.0969324
-9.0969324
-9.0969324
-9.0969324
-9.0969324
-9.0969324
-9.0969324
-9.0969324
-9.0969324
-9.0969324
-9.0969324
-9.0969324
-9.0969324
-9.0969324
-9.0969324
-9.0969324
-9.0969324
-9.0969324
-9.0969324
-9.0969324
-9.0969324
-9.0969324
-9.0969324
-9.0969324
-15.56701
-15.56701
-15.56701
-15.56701
-15.56701
-15.56701
-15.56701
-15.56701
-15.56701
-15.56701
-15.56701
-15.56701
-15.56701
-15.56701
-15.56701
-15.56701
-15.56701
-15.56701
-15.56701
-15.56701
-15.56701
-15.56701
-15.56701
-15.56701
-15.56701
-15.56701
-15.56701
-15.56701
-15.56701
-15.56701
-15.56701
-15.56701
-15.56701
-15.56701
-15.56701
-15.56701
-15.56701
-15.56701
-15.56701
-15.56701
-15.56701
-15.56701
-15.56701
-15.56701
-15.56701
-15.56701
-15.56701
-15.56701
-15.56701
-15.56701
-15.56701
-15.56701
-15.56701
-15.56701
-15.56701
-15.56701
-15.56701
-15.56701
-15.56701
-15.56701
-15.56701
-15.56701
-15.56701
-15.56701
-15.56701
-15.56701
-15.56701
-15.56701
-15.56701
-15.56701
-15.56701
-22.037086
-22.037086
-15.56701
-15.56701
-15.56701
-15.56701
-22.037086
-22.037086
-15.56701
-15.56701
-15.56701
-15.56701
-15.56701
-15.56701
-15.56701
-15.56701
-15.56701
-15.56701
-22.037086
-22.037086
-22.037086
-22.037086
-22.037086
-15.56701
-15.56701
-15.56701
-15.56701
-22.037086
-22.037086
-15.56701
-15.56701
-15.56701
-22.037086
-22.037086
-22.037086
-22.037086
-22.037086
-22.037086
-22.037086
-22.037086
-22.037086
-22.037086
-22.037086
-22.037086
-22.037086
-22.037086
-22.037086
-22.037086
-22.037086
-22.037086
-22.037086
-22.037086
-22.037086
-22.037086
-15.56701
-15.56701
-15.56701
-22.037086
-22.037086
-22.037086
-22.037086
-22.037086
-22.037086
-22.037086
-22.037086
-22.037086
-22.037086
-22.037086
-22.037086
-22.037086
-15.56701
-15.56701
-15.56701
-15.56701
-15.56701
-22.037086
-22.037086
-22.037086
-15.56701
-15.56701
-15.56701
-15.56701
-15.56701
-15.56701
-15.56701
-15.56701
-15.56701
-15.56701
-15.56701
-15.56701
-15.56701
-15.56701
-15.56701
-15.56701
-15.56701
-15.56701
-15.56701
-15.56701
-15.56701
-15.56701
-15.56701
-15.56701
-15.56701
-15.56701
-15.56701
-15.56701
-15.56701
-15.56701
-15.56701
-15.56701
-15.56701
-15.56701
-15.56701
-15.56701
-15.56701
-15.56701
-15.56701
-15.56701
-15.56701
-15.56701
-15.56701
-15.56701
-15.56701
-15.56701
-15.56701
-15.56701
-15.56701
-15.56701
-15.56701
-15.56701
-15.56701
-15.56701
-15.56701
-15.56701
-15.56701
-15.56701
-15.56701
-15.56701
-15.56701
-15.56701
-15.56701
-15.56701
-15.56701
-9.0969324
-9.0969324
-9.0969324
-9.0969324
-15.56701
-15.56701
-9.0969324
-9.0969324
-9.0969324
-9.0969324
-9.0969324
-9.0969324
-9.0969324
-9.0969324
-9.0969324
-9.0969324
-9.0969324
-9.0969324
-9.0969324
-9.0969324
-9.0969324
-9.0969324
-9.0969324
-9.0969324
-9.0969324
-9.0969324
-9.0969324
-9.0969324
-9.0969324
-9.0969324
-9.0969324
-9.0969324
-9.0969324
-9.0969324
-9.0969324
-9.0969324
-9.0969324
-9.0969324
-9.0969324
-9.0969324
-9.0969324
-9.0969324
-9.0969324
-9.0969324
-9.0969324
-9.0969324
-9.0969324
-2.6268518
-2.6268518
-2.6268518
-2.6268518
-2.6268518
-2.6268518
-2.6268518
-2.6268518
-2.6268518
-2.6268518
-2.6268518
-2.6268518
-2.6268518
-2.6268518
-2.6268518
-2.6268518
-2.6268518
-2.6268518
-2.6268518
-2.6268518
-2.6268518
-2.6268518
-2.6268518
-2.6268518
-2.6268518
-2.6268518
-2.6268518
-2.6268518
-2.6268518
-2.6268518
-2.6268518
-2.6268518
-2.6268518
-2.6268518
-2.6268518
-2.6268518
-2.6268518
-2.6268518
-2.6268518
-2.6268518
-2.6268518
-2.6268518
-2.6268518
-2.6268518
-2.6268518
-2.6268518
-2.6268518
-2.6268518
-2.6268518
-2.6268518
-2.6268518
-2.6268518
-2.6268518
-2.6268518
-2.6268518
-2.6268518
-2.6268518
-2.6268518
-2.6268518
-2.6268518
-2.6268518
-2.6268518
-2.6268518
-2.6268518
-2.6268518
-2.6268518
-2.6268518
-2.6268518
-2.6268518
-2.6268518
-2.6268518
-2.6268518
-2.6268518
-2.6268518
-2.6268518
-2.6268518
-2.6268518
-2.6268518
-2.6268518
-2.6268518
-2.6268518
-2.6268518
-2.6268518
-2.6268518
-2.6268518
-2.6268518
-2.6268518
-2.6268518
-2.6268518
-2.6268518
-2.6268518
-2.6268518
-2.6268518
-2.6268518
-2.6268518
-2.6268518
-2.6268518
3.8432258
3.8432258
3.8432258
3.8432258
3.8432258
3.8432258
3.8432258
3.8432258
3.8432258
3.8432258
3.8432258
3.8432258
3.8432258
3.8432258
3.8432258
3.8432258
3.8432258
3.8432258
3.8432258
3.8432258
3.8432258
3.8432258
3.8432258
3.8432258
3.8432258
3.8432258
3.8432258
3.8432258
3.8432258
3.8432258
3.8432258
3.8432258
3.8432258
3.8432258
3.8432258
3.8432258
3.8432258
3.8432258
3.8432258
3.8432258
3.8432258
3.8432258
3.8432258
3.8432258
3.8432258
3.8432258
3.8432258
3.8432258
3.8432258
3.8432258
3.8432258
3.8432258
3.8432258
3.8432258
3.8432258
3.8432258
3.8432258
3.8432258
3.8432258
3.8432258
3.8432258
3.8432258
3.8432258
3.8432258
3.8432258
3.8432258
3.8432258
3.8432258
3.8432258
3.8432258
3.8432258
3.8432258
3.8432258
3.8432258
3.8432258
3.8432258
3.8432258
3.8432258
3.8432258
3.8432258
3.8432258
3.8432258
3.8432258
3.8432258
3.8432258
3.8432258
3.8432258
3.8432258
3.8432258
3.8432258
3.8432258
3.8432258
3.8432258
3.8432258
3.8432258
3.8432258
3.8432258
10.313303
10.313303
10.313303
3.8432258
3.8432258
3.8432258
3.8432258
3.8432258
3.8432258
3.8432258
10.313303
10.313303
10.313303
10.313303
10.313303
3.8432258
3.8432258
3.8432258
10.313303
10.313303
10.313303
10.313303
10.313303
10.313303
10.313303
10.313303
10.313303
10.313303
10.313303
3.8432258
3.8432258
3.8432258
3.8432258
3.8432258
10.313303
10.313303
10.313303
10.313303
10.313303
10.313303
10.313303
10.313303
10.313303
10.313303
3.8432258
3.8432258
3.8432258
3.8432258
3.8432258
10.313303
10.313303
10.313303
10.313303
3.8432258
3.8432258
3.8432258
3.8432258
3.8432258
3.8432258
10.313303
10.313303
3.8432258
3.8432258
3.8432258
3.8432258
3.8432258
3.8432258
3.8432258
3.8432258
10.313303
10.313303
10.313303
10.313303
3.8432258
3.8432258
3.8432258
10.313303
3.8432258
3.8432258
3.8432258
10.313303
10.313303
10.313303
3.8432258
3.8432258
3.8432258
10.313303
3.8432258
3.8432258
3.8432258
3.8432258
3.8432258
3.8432258
3.8432258
3.8432258
3.8432258
3.8432258
3.8432258
3.8432258
3.8432258
3.8432258
3.8432258
3.8432258
3.8432258
3.8432258
3.8432258
3.8432258
3.8432258
3.8432258
3.8432258
3.8432258
3.8432258
3.8432258
3.8432258
3.8432258
3.8432258
3.8432258
3.8432258
3.8432258
3.8432258
3.8432258
3.8432258
3.8432258
3.8432258
3.8432258
3.8432258
3.8432258
3.8432258
3.8432258
3.8432258
3.8432258
3.8432258
3.8432258
3.8432258
3.8432258
3.8432258
3.8432258
3.8432258
3.8432258
3.8432258
3.8432258
3.8432258
3.8432258
3.8432258
3.8432258
3.8432258
3.8432258
3.8432258
3.8432258
3.8432258
3.8432258
3.8432258
3.8432258
3.8432258
3.8432258
3.8432258
3.8432258
3.8432258
3.8432258
3.8432258
3.8432258
3.8432258
3.8432258
3.8432258
3.8432258
3.8432258
3.8432258
3.8432258
10.313303
10.313303
10.313303
3.8432258
3.8432258
3.8432258
3.8432258
3.8432258
3.8432258
3.8432258
3.8432258
3.8432258
3.8432258
3.8432258
3.8432258
3.8432258
3.8432258
3.8432258
3.8432258
3.8432258
3.8432258
3.8432258
3.8432258
3.8432258
3.8432258
3.8432258
3.8432258
3.8432258
3.8432258
3.8432258
3.8432258
3.8432258
3.8432258
3.8432258
3.8432258
3.8432258
3.8432258
3.8432258
3.8432258
3.8432258
3.8432258
3.8432258
3.8432258
3.8432258
3.8432258
3.8432258
3.8432258
3.8432258
3.8432258
3.8432258
3.8432258
3.8432258
3.8432258
3.8432258
3.8432258
3.8432258
3.8432258
3.8432258
3.8432258
3.8432258
3.8432258
3.8432258
3.8432258
-2.6268518
-2.6268518
-2.6268518
-2.6268518
3.8432258
3.8432258
3.8432258
3.8432258
3.8432258
3.8432258
3.8432258
3.8432258
3.8432258
3.8432258
3.8432258
3.8432258
3.8432258
3.8432258
-2.6268518
-2.6268518
3.8432258
3.8432258
3.8432258
3.8432258
3.8432258
10.313303
3.8432258
3.8432258
3.8432258
3.8432258
3.8432258
3.8432258
-2.6268518
3.8432258
3.8432258
3.8432258
3.8432258
-2.6268518
-2.6268518
3.8432258
3.8432258
3.8432258
3.8432258
3.8432258
3.8432258
3.8432258
3.8432258
3.8432258
3.8432258
3.8432258
3.8432258
3.8432258
3.8432258
3.8432258
3.8432258
3.8432258
3.8432258
3.8432258
3.8432258
3.8432258
3.8432258
3.8432258
3.8432258
3.8432258
3.8432258
3.8432258
3.8432258
3.8432258
3.8432258
3.8432258
3.8432258
3.8432258
3.8432258
3.8432258
3.8432258
3.8432258
3.8432258
3.8432258
3.8432258
3.8432258
3.8432258
3.8432258
3.8432258
3.8432258
3.8432258
3.8432258
3.8432258
3.8432258
3.8432258
3.8432258
3.8432258
3.8432258
3.8432258
3.8432258
-2.6268518
-2.6268518
-2.6268518
-2.6268518
-2.6268518
-2.6268518
-2.6268518
-2.6268518
-2.6268518
-2.6268518
-2.6268518
3.8432258
3.8432258
3.8432258
3.8432258
3.8432258
3.8432258
3.8432258
3.8432258
3.8432258
3.8432258
3.8432258
-2.6268518
-2.6268518
-2.6268518
-2.6268518
3.8432258
3.8432258
3.8432258
-2.6268518
-2.6268518
-2.6268518
-2.6268518
-2.6268518
-2.6268518
-2.6268518
-2.6268518
-2.6268518
-2.6268518
-2.6268518
-2.6268518
-2.6268518
-2.6268518
-2.6268518
-2.6268518
-2.6268518
-2.6268518
-2.6268518
-2.6268518
-2.6268518
-2.6268518
-2.6268518
-2.6268518
-2.6268518
-2.6268518
-2.6268518
-2.6268518
-2.6268518
-2.6268518
-2.6268518
-2.6268518
-2.6268518
-2.6268518
-2.6268518
-2.6268518
-2.6268518
-2.6268518
-2.6268518
-2.6268518
-2.6268518
-2.6268518
-2.6268518
-2.6268518
-2.6268518
-2.6268518
-2.6268518
-2.6268518
-2.6268518
-2.6268518
-2.6268518
-2.6268518
-2.6268518
-2.6268518
-2.6268518
-2.6268518
-2.6268518
-2.6268518
-2.6268518
-2.6268518
-2.6268518
-2.6268518
-2.6268518
-2.6268518
-2.6268518
-2.6268518
-2.6268518
-2.6268518
-2.6268518
-2.6268518
-2.6268518
-2.6268518
-2.6268518
-2.6268518
-2.6268518
-2.6268518
-2.6268518
-2.6268518
-2.6268518
-2.6268518
-2.6268518
-2.6268518
-2.6268518
-2.6268518
-2.6268518
-2.6268518
-2.6268518
-2.6268518
-2.6268518
-2.6268518
-2.6268518
-2.6268518
-2.6268518
-2.6268518
-2.6268518
-2.6268518
-2.6268518
-2.6268518
-2.6268518
-2.6268518
-2.6268518
-2.6268518
-2.6268518
-9.0969324
-9.0969324
-9.0969324
-2.6268518
-2.6268518
-2.6268518
-9.0969324
-9.0969324
-9.0969324
-2.6268518
-2.6268518
-9.0969324
-9.0969324
-9.0969324
-9.0969324
-2.6268518
-2.6268518
-2.6268518
-2.6268518
-2.6268518
-2.6268518
-2.6268518
-2.6268518
-2.6268518
-2.6268518
-2.6268518
-2.6268518
-2.6268518
-2.6268518
-2.6268518
-2.6268518
-2.6268518
-2.6268518
-2.6268518
-2.6268518
-2.6268518
-2.6268518
-2.6268518
-2.6268518
-2.6268518
-2.6268518
-2.6268518
-2.6268518
-2.6268518
-2.6268518
-2.6268518
-2.6268518
-2.6268518
-2.6268518
-2.6268518
-2.6268518
-2.6268518
-2.6268518
-2.6268518
-2.6268518
-2.6268518
-2.6268518
-2.6268518
-2.6268518
-2.6268518
-2.6268518
-2.6268518
-2.6268518
-2.6268518
-2.6268518
-2.6268518
-2.6268518
-2.6268518
-2.6268518
-2.6268518
-2.6268518
-2.6268518
-2.6268518
-2.6268518
-2.6268518
-2.6268518
-2.6268518
-2.6268518
-2.6268518
-2.6268518
-2.6268518
-2.6268518
-2.6268518
-2.6268518
-2.6268518
-2.6268518
-2.6268518
-2.6268518
-2.6268518
-2.6268518
-2.6268518
-2.6268518
-2.6268518
-2.6268518
-2.6268518
-2.6268518
-2.6268518
-2.6268518
-2.6268518
-2.6268518
-2.6268518
-2.6268518
-2.6268518
-2.6268518
-2.6268518
-2.6268518
-2.6268518
-2.6268518
-2.6268518
-2.6268518
-2.6268518
-2.6268518
-2.6268518
-2.6268518
-2.6268518
-2.6268518
-2.6268518
-2.6268518
-2.6268518
-2.6268518
-2.6268518
-2.6268518
-2.6268518
-2.6268518
-2.6268518
-2.6268518
-2.6268518
-2.6268518
3.8432258
3.8432258
-2.6268518
-2.6268518
-2.6268518
3.8432258
3.8432258
3.8432258
3.8432258
3.8432258
3.8432258
3.8432258
3.8432258
3.8432258
3.8432258
3.8432258
3.8432258
3.8432258
-2.6268518
-2.6268518
-2.6268518
-2.6268518
-2.6268518
-2.6268518
-2.6268518
3.8432258
3.8432258
-2.6268518
-2.6268518
3.8432258
3.8432258
3.8432258
3.8432258
3.8432258
3.8432258
3.8432258
3.8432258
3.8432258
3.8432258
3.8432258
3.8432258
3.8432258
3.8432258
3.8432258
3.8432258
3.8432258
3.8432258
3.8432258
3.8432258
3.8432258
3.8432258
3.8432258
3.8432258
3.8432258
3.8432258
3.8432258
3.8432258
3.8432258
3.8432258
3.8432258
3.8432258
3.8432258
3.8432258
3.8432258
3.8432258
3.8432258
3.8432258
3.8432258
3.8432258
3.8432258
3.8432258
3.8432258
3.8432258
3.8432258
3.8432258
3.8432258
3.8432258
3.8432258
3.8432258
3.8432258
3.8432258
3.8432258
3.8432258
3.8432258
3.8432258
3.8432258
3.8432258
3.8432258
3.8432258
3.8432258
3.8432258
3.8432258
3.8432258
3.8432258
3.8432258
3.8432258
3.8432258
3.8432258
3.8432258
3.8432258
3.8432258
3.8432258
3.8432258
3.8432258
3.8432258
3.8432258
3.8432258
3.8432258
3.8432258
3.8432258
3.8432258
3.8432258
3.8432258
3.8432258
3.8432258
3.8432258
3.8432258
3.8432258
3.8432258
3.8432258
3.8432258
3.8432258
3.8432258
3.8432258
3.8432258
3.8432258
3.8432258
3.8432258
3.8432258
3.8432258
3.8432258
3.8432258
3.8432258
3.8432258
3.8432258
3.8432258
3.8432258
3.8432258
3.8432258
3.8432258
3.8432258
3.8432258
3.8432258
3.8432258
3.8432258
3.8432258
3.8432258
3.8432258
3.8432258
3.8432258
3.8432258
3.8432258
3.8432258
3.8432258
3.8432258
3.8432258
3.8432258
3.8432258
3.8432258
3.8432258
3.8432258
3.8432258
3.8432258
3.8432258
3.8432258
3.8432258
3.8432258
3.8432258
3.8432258
3.8432258
3.8432258
3.8432258
3.8432258
3.8432258
3.8432258
3.8432258
3.8432258
3.8432258
3.8432258
3.8432258
3.8432258
3.8432258
3.8432258
3.8432258
3.8432258
3.8432258
3.8432258
3.8432258
3.8432258
3.8432258
3.8432258
3.8432258
3.8432258
3.8432258
3.8432258
3.8432258
3.8432258
3.8432258
3.8432258
3.8432258
-2.6268518
-2.6268518
3.8432258
3.8432258
3.8432258
3.8432258
3.8432258
3.8432258
3.8432258
3.8432258
3.8432258
3.8432258
3.8432258
3.8432258
3.8432258
3.8432258
3.8432258
3.8432258
3.8432258
3.8432258
3.8432258
3.8432258
3.8432258
3.8432258
3.8432258
3.8432258
3.8432258
3.8432258
3.8432258
3.8432258
3.8432258
3.8432258
3.8432258
3.8432258
3.8432258
3.8432258
3.8432258
3.8432258
3.8432258
3.8432258
3.8432258
3.8432258
10.313303
10.313303
3.8432258
3.8432258
3.8432258
3.8432258
3.8432258
3.8432258
3.8432258
3.8432258
3.8432258
3.8432258
3.8432258
3.8432258
3.8432258
3.8432258
3.8432258
3.8432258
3.8432258
3.8432258
3.8432258
3.8432258
3.8432258
3.8432258
3.8432258
3.8432258
3.8432258
3.8432258
3.8432258
3.8432258
3.8432258
3.8432258
3.8432258
3.8432258
3.8432258
3.8432258
3.8432258
3.8432258
3.8432258
3.8432258
3.8432258
3.8432258
3.8432258
3.8432258
3.8432258
3.8432258
3.8432258
3.8432258
3.8432258
3.8432258
3.8432258
3.8432258
3.8432258
3.8432258
3.8432258
3.8432258
3.8432258
3.8432258
3.8432258
3.8432258
3.8432258
3.8432258
3.8432258
3.8432258
3.8432258
3.8432258
3.8432258
3.8432258
3.8432258
3.8432258
3.8432258
3.8432258
3.8432258
3.8432258
3.8432258
3.8432258
3.8432258
3.8432258
3.8432258
3.8432258
3.8432258
3.8432258
3.8432258
3.8432258
3.8432258
3.8432258
3.8432258
3.8432258
3.8432258
3.8432258
3.8432258
3.8432258
3.8432258
3.8432258
3.8432258
3.8432258
3.8432258
3.8432258
3.8432258
3.8432258
3.8432258
3.8432258
3.8432258
3.8432258
3.8432258
3.8432258
3.8432258
3.8432258
3.8432258
3.8432258
3.8432258
3.8432258
3.8432258
3.8432258
3.8432258
3.8432258
3.8432258
3.8432258
3.8432258
3.8432258
3.8432258
3.8432258
3.8432258
3.8432258
3.8432258
3.8432258
3.8432258
3.8432258
3.8432258
3.8432258
3.8432258
3.8432258
3.8432258
3.8432258
10.313303
10.313303
3.8432258
3.8432258
3.8432258
3.8432258
3.8432258
3.8432258
3.8432258
3.8432258
3.8432258
3.8432258
3.8432258
3.8432258
3.8432258
3.8432258
3.8432258
3.8432258
3.8432258
3.8432258
3.8432258
3.8432258
3.8432258
3.8432258
3.8432258
3.8432258
-2.6268518
-2.6268518
3.8432258
3.8432258
3.8432258
3.8432258
3.8432258
3.8432258
3.8432258
3.8432258
3.8432258
3.8432258
3.8432258
3.8432258
3.8432258
3.8432258
3.8432258
3.8432258
3.8432258
3.8432258
3.8432258
3.8432258
3.8432258
3.8432258
3.8432258
3.8432258
3.8432258
3.8432258
3.8432258
3.8432258
3.8432258
3.8432258
3.8432258
3.8432258
3.8432258
3.8432258
3.8432258
3.8432258
10.313303
10.313303
10.313303
3.8432258
3.8432258
3.8432258
3.8432258
3.8432258
3.8432258
3.8432258
3.8432258
3.8432258
3.8432258
3.8432258
3.8432258
3.8432258
3.8432258
3.8432258
3.8432258
3.8432258
3.8432258
10.313303
10.313303
3.8432258
3.8432258
3.8432258
10.313303
10.313303
3.8432258
3.8432258
3.8432258
3.8432258
10.313303
3.8432258
3.8432258
3.8432258
3.8432258
3.8432258
10.313303
10.313303
10.313303
3.8432258
3.8432258
3.8432258
3.8432258
3.8432258
3.8432258
3.8432258
3.8432258
3.8432258
3.8432258
3.8432258
10.313303
10.313303
10.313303
3.8432258
3.8432258
10.313303
10.313303
10.313303
3.8432258
3.8432258
3.8432258
3.8432258
3.8432258
3.8432258
3.8432258
3.8432258
3.8432258
3.8432258
3.8432258
3.8432258
3.8432258
3.8432258
3.8432258
3.8432258
3.8432258
3.8432258
3.8432258
3.8432258
3.8432258
3.8432258
3.8432258
3.8432258
3.8432258
3.8432258
3.8432258
3.8432258
3.8432258
3.8432258
3.8432258
3.8432258
3.8432258
3.8432258
10.313303
10.313303
3.8432258
3.8432258
3.8432258
3.8432258
3.8432258
3.8432258
10.313303
10.313303
10.313303
3.8432258
3.8432258
3.8432258
3.8432258
3.8432258
3.8432258
3.8432258
3.8432258
3.8432258
3.8432258
3.8432258
10.313303
3.8432258
3.8432258
3.8432258
10.313303
10.313303
10.313303
10.313303
10.313303
10.313303
10.313303
10.313303
10.313303
10.313303
10.313303
10.313303
10.313303
10.313303
10.313303
10.313303
10.313303
10.313303
10.313303
10.313303
10.313303
10.313303
10.313303
10.313303
10.313303
10.313303
10.313303
10.313303
10.313303
10.313303
10.313303
10.313303
3.8432258
3.8432258
3.8432258
10.313303
10.313303
10.313303
10.313303
10.313303
10.313303
10.313303
10.313303
10.313303
10.313303
10.313303
10.313303
10.313303
10.313303
10.313303
10.313303
10.313303
3.8432258
3.8432258
10.313303
10.313303
10.313303
3.8432258
3.8432258
10.313303
10.313303
10.313303
10.313303
10.313303
10.313303
10.313303
3.8432258
3.8432258
3.8432258
3.8432258
10.313303
10.313303
10.313303
10.313303
3.8432258
3.8432258
3.8432258
3.8432258
3.8432258
3.8432258
3.8432258
3.8432258
3.8432258
3.8432258
3.8432258
10.313303
10.313303
3.8432258
3.8432258
3.8432258
3.8432258
3.8432258
3.8432258
3.8432258
3.8432258
3.8432258
3.8432258
3.8432258
3.8432258
3.8432258
3.8432258
3.8432258
3.8432258
3.8432258
3.8432258
3.8432258
3.8432258
3.8432258
3.8432258
3.8432258
3.8432258
3.8432258
3.8432258
3.8432258
3.8432258
3.8432258
3.8432258
3.8432258
3.8432258
3.8432258
3.8432258
3.8432258
3.8432258
3.8432258
3.8432258
3.8432258
3.8432258
3.8432258
3.8432258
3.8432258
3.8432258
3.8432258
3.8432258
3.8432258
3.8432258
3.8432258
3.8432258
3.8432258
3.8432258
3.8432258
3.8432258
10.313303
10.313303
10.313303
3.8432258
3.8432258
3.8432258
3.8432258
3.8432258
3.8432258
3.8432258
3.8432258
3.8432258
3.8432258
3.8432258
3.8432258
3.8432258
3.8432258
3.8432258
3.8432258
3.8432258
3.8432258
3.8432258
3.8432258
3.8432258
3.8432258
3.8432258
3.8432258
3.8432258
3.8432258
3.8432258
3.8432258
3.8432258
3.8432258
3.8432258
3.8432258
3.8432258
3.8432258
3.8432258
3.8432258
3.8432258
3.8432258
3.8432258
3.8432258
3.8432258
3.8432258
3.8432258
3.8432258
3.8432258
3.8432258
3.8432258
3.8432258
3.8432258
3.8432258
3.8432258
3.8432258
3.8432258
3.8432258
3.8432258
10.313303
10.313303
10.313303
3.8432258
3.8432258
3.8432258
3.8432258
3.8432258
3.8432258
3.8432258
3.8432258
3.8432258
3.8432258
3.8432258
3.8432258
3.8432258
3.8432258
3.8432258
3.8432258
3.8432258
3.8432258
3.8432258
3.8432258
3.8432258
3.8432258
3.8432258
3.8432258
3.8432258
3.8432258
3.8432258
3.8432258
3.8432258
3.8432258
3.8432258
3.8432258
3.8432258
3.8432258
3.8432258
3.8432258
3.8432258
3.8432258
3.8432258
3.8432258
3.8432258
3.8432258
3.8432258
3.8432258
3.8432258
3.8432258
3.8432258
3.8432258
3.8432258
3.8432258
3.8432258
3.8432258
3.8432258
3.8432258
3.8432258
3.8432258
3.8432258
3.8432258
3.8432258
3.8432258
3.8432258
3.8432258
3.8432258
3.8432258
3.8432258
3.8432258
3.8432258
3.8432258
3.8432258
3.8432258
3.8432258
3.8432258
3.8432258
3.8432258
3.8432258
3.8432258
3.8432258
3.8432258
3.8432258
3.8432258
3.8432258
3.8432258
3.8432258
3.8432258
3.8432258
3.8432258
3.8432258
3.8432258
3.8432258
3.8432258
3.8432258
3.8432258
3.8432258
3.8432258
3.8432258
3.8432258
3.8432258
3.8432258
3.8432258
3.8432258
3.8432258
3.8432258
3.8432258
3.8432258
3.8432258
3.8432258
3.8432258
3.8432258
3.8432258
3.8432258
3.8432258
3.8432258
3.8432258
3.8432258
3.8432258
3.8432258
3.8432258
3.8432258
3.8432258
3.8432258
3.8432258
3.8432258
3.8432258
3.8432258
3.8432258
3.8432258
3.8432258
3.8432258
3.8432258
3.8432258
3.8432258
3.8432258
3.8432258
3.8432258
3.8432258
3.8432258
3.8432258
3.8432258
3.8432258
3.8432258
3.8432258
3.8432258
3.8432258
3.8432258
3.8432258
3.8432258
3.8432258
3.8432258
3.8432258
3.8432258
3.8432258
3.8432258
3.8432258
3.8432258
3.8432258
3.8432258
3.8432258
3.8432258
3.8432258
3.8432258
3.8432258
3.8432258
3.8432258
3.8432258
3.8432258
3.8432258
3.8432258
3.8432258
3.8432258
3.8432258
3.8432258
3.8432258
3.8432258
3.8432258
3.8432258
3.8432258
3.8432258
3.8432258
3.8432258
3.8432258
3.8432258
3.8432258
3.8432258
3.8432258
3.8432258
3.8432258
3.8432258
3.8432258
3.8432258
3.8432258
3.8432258
3.8432258
3.8432258
3.8432258
3.8432258
3.8432258
3.8432258
3.8432258
3.8432258
3.8432258
3.8432258
3.8432258
3.8432258
3.8432258
3.8432258
3.8432258
3.8432258
3.8432258
3.8432258
3.8432258
3.8432258
3.8432258
3.8432258
3.8432258
3.8432258
3.8432258
3.8432258
3.8432258
3.8432258
3.8432258
3.8432258
3.8432258
3.8432258
3.8432258
3.8432258
3.8432258
3.8432258
3.8432258
3.8432258
3.8432258
3.8432258
3.8432258
3.8432258
3.8432258
3.8432258
3.8432258
3.8432258
3.8432258
3.8432258
3.8432258
-2.6268518
-2.6268518
-2.6268518
-2.6268518
3.8432258
3.8432258
3.8432258
3.8432258
3.8432258
3.8432258
3.8432258
3.8432258
3.8432258
3.8432258
3.8432258
3.8432258
3.8432258
3.8432258
3.8432258
3.8432258
3.8432258
3.8432258
3.8432258
3.8432258
3.8432258
3.8432258
3.8432258
3.8432258
3.8432258
3.8432258
3.8432258
3.8432258
3.8432258
3.8432258
3.8432258
3.8432258
3.8432258
3.8432258
3.8432258
3.8432258
3.8432258
3.8432258
3.8432258
3.8432258
3.8432258
3.8432258
3.8432258
3.8432258
3.8432258
3.8432258
3.8432258
3.8432258
3.8432258
3.8432258
3.8432258
3.8432258
3.8432258
3.8432258
3.8432258
3.8432258
3.8432258
3.8432258
-2.6268518
-2.6268518
3.8432258
3.8432258
3.8432258
3.8432258
3.8432258
3.8432258
3.8432258
3.8432258
3.8432258
3.8432258
3.8432258
3.8432258
-2.6268518
-2.6268518
-2.6268518
-2.6268518
3.8432258
3.8432258
3.8432258
3.8432258
-2.6268518
3.8432258
3.8432258
3.8432258
3.8432258
3.8432258
3.8432258
3.8432258
3.8432258
3.8432258
3.8432258
3.8432258
3.8432258
3.8432258
3.8432258
-2.6268518
-2.6268518
-2.6268518
-2.6268518
3.8432258
3.8432258
3.8432258
3.8432258
3.8432258
3.8432258
3.8432258
3.8432258
3.8432258
3.8432258
-2.6268518
-2.6268518
3.8432258
3.8432258
3.8432258
3.8432258
3.8432258
3.8432258
3.8432258
-2.6268518
-2.6268518
-2.6268518
3.8432258
3.8432258
3.8432258
3.8432258
3.8432258
3.8432258
3.8432258
3.8432258
3.8432258
3.8432258
3.8432258
3.8432258
3.8432258
-2.6268518
-2.6268518
-2.6268518
-2.6268518
-2.6268518
3.8432258
3.8432258
3.8432258
-2.6268518
-2.6268518
-2.6268518
-2.6268518
-2.6268518
-2.6268518
-2.6268518
-2.6268518
3.8432258
3.8432258
-2.6268518
-2.6268518
-2.6268518
-2.6268518
-2.6268518
-2.6268518
-2.6268518
-2.6268518
-2.6268518
-2.6268518
-2.6268518
-2.6268518
-2.6268518
-2.6268518
-2.6268518
-2.6268518
-2.6268518
-2.6268518
-2.6268518
-2.6268518
-2.6268518
-2.6268518
-2.6268518
-2.6268518
-2.6268518
-2.6268518
-2.6268518
-2.6268518
-2.6268518
-2.6268518
-2.6268518
3.8432258
3.8432258
3.8432258
3.8432258
-2.6268518
-2.6268518
-2.6268518
-2.6268518
-2.6268518
-2.6268518
-2.6268518
-2.6268518
-2.6268518
-2.6268518
-2.6268518
-2.6268518
-2.6268518
-2.6268518
-2.6268518
-2.6268518
-2.6268518
-2.6268518
-2.6268518
-2.6268518
-2.6268518
-2.6268518
-2.6268518
3.8432258
3.8432258
3.8432258
-2.6268518
-2.6268518
-2.6268518
-2.6268518
-2.6268518
-2.6268518
-2.6268518
-2.6268518
-2.6268518
-2.6268518
-2.6268518
-2.6268518
-2.6268518
-2.6268518
-2.6268518
-2.6268518
-2.6268518
-2.6268518
-2.6268518
-2.6268518
-2.6268518
-2.6268518
-2.6268518
-2.6268518
-2.6268518
-2.6268518
-2.6268518
-2.6268518
-2.6268518
-2.6268518
-2.6268518
-2.6268518
-2.6268518
-2.6268518
-2.6268518
-2.6268518
-2.6268518
3.8432258
3.8432258
-2.6268518
-2.6268518
-2.6268518
-2.6268518
-2.6268518
-2.6268518
-2.6268518
-2.6268518
-2.6268518
-2.6268518
-2.6268518
-2.6268518
-2.6268518
-2.6268518
-2.6268518
-2.6268518
-2.6268518
-2.6268518
-2.6268518
-2.6268518
-2.6268518
-2.6268518
-2.6268518
-2.6268518
-2.6268518
-2.6268518
-2.6268518
-2.6268518
-2.6268518
-2.6268518
-2.6268518
-2.6268518
-2.6268518
-2.6268518
-2.6268518
-2.6268518
-2.6268518
-2.6268518
-2.6268518
-2.6268518
-2.6268518
-2.6268518
-2.6268518
-2.6268518
-2.6268518
-2.6268518
-2.6268518
-2.6268518
-2.6268518
-2.6268518
-2.6268518
-2.6268518
-2.6268518
-2.6268518
-2.6268518
-2.6268518
-2.6268518
-2.6268518
-2.6268518
-2.6268518
-2.6268518
-2.6268518
-2.6268518
-2.6268518
-2.6268518
-2.6268518
-2.6268518
-2.6268518
3.8432258
3.8432258
3.8432258
3.8432258
3.8432258
3.8432258
3.8432258
3.8432258
10.313303
10.313303
10.313303
10.313303
10.313303
3.8432258
3.8432258
3.8432258
-2.6268518
-2.6268518
-9.0969324
-9.0969324
-9.0969324
-9.0969324
-9.0969324
-9.0969324
-9.0969324
-9.0969324
-2.6268518
-2.6268518
-2.6268518
-2.6268518
-2.6268518
-2.6268518
-2.6268518
-2.6268518
-2.6268518
-2.6268518
-2.6268518
-2.6268518
-2.6268518
-2.6268518
-2.6268518
-2.6268518
-2.6268518
-2.6268518
-2.6268518
-2.6268518
-2.6268518
-2.6268518
3.8432258
3.8432258
3.8432258
3.8432258
3.8432258
3.8432258
3.8432258
3.8432258
3.8432258
-2.6268518
-2.6268518
-2.6268518
3.8432258
3.8432258
3.8432258
3.8432258
3.8432258
3.8432258
3.8432258
-2.6268518
-2.6268518
-2.6268518
3.8432258
3.8432258
3.8432258
-2.6268518
-2.6268518
-2.6268518
-2.6268518
3.8432258
3.8432258
3.8432258
3.8432258
-2.6268518
-2.6268518
-2.6268518
3.8432258
3.8432258
3.8432258
3.8432258
3.8432258
3.8432258
3.8432258
3.8432258
3.8432258
3.8432258
3.8432258
3.8432258
3.8432258
-2.6268518
-2.6268518
-2.6268518
3.8432258
3.8432258
3.8432258
3.8432258
3.8432258
3.8432258
3.8432258
-2.6268518
-2.6268518
-2.6268518
-2.6268518
-2.6268518
-2.6268518
-2.6268518
-2.6268518
3.8432258
3.8432258
3.8432258
-2.6268518
-2.6268518
3.8432258
3.8432258
3.8432258
-2.6268518
-2.6268518
-2.6268518
-2.6268518
-2.6268518
-2.6268518
-2.6268518
-2.6268518
-2.6268518
3.8432258
3.8432258
3.8432258
3.8432258
-2.6268518
-2.6268518
-2.6268518
-2.6268518
-2.6268518
-2.6268518
-2.6268518
-2.6268518
-2.6268518
-2.6268518
-2.6268518
-2.6268518
-2.6268518
-2.6268518
3.8432258
3.8432258
3.8432258
3.8432258
-2.6268518
-2.6268518
-2.6268518
-2.6268518
-2.6268518
-2.6268518
-2.6268518
3.8432258
3.8432258
3.8432258
3.8432258
-2.6268518
-2.6268518
-2.6268518
-2.6268518
-2.6268518
-2.6268518
-2.6268518
-2.6268518
3.8432258
3.8432258
-2.6268518
-2.6268518
-2.6268518
-2.6268518
-2.6268518
-2.6268518
3.8432258
3.8432258
3.8432258
3.8432258
3.8432258
-2.6268518
-2.6268518
-2.6268518
3.8432258
3.8432258
-2.6268518
-2.6268518
-2.6268518
-2.6268518
-2.6268518
3.8432258
3.8432258
-2.6268518
3.8432258
3.8432258
3.8432258
3.8432258
3.8432258
3.8432258
3.8432258
-2.6268518
-2.6268518
-2.6268518
3.8432258
3.8432258
3.8432258
-2.6268518
-2.6268518
-2.6268518
3.8432258
3.8432258
3.8432258
3.8432258
3.8432258
3.8432258
3.8432258
-2.6268518
-2.6268518
3.8432258
3.8432258
-2.6268518
-2.6268518
-2.6268518
-2.6268518
-2.6268518
3.8432258
3.8432258
-2.6268518
-2.6268518
-2.6268518
3.8432258
3.8432258
-2.6268518
-2.6268518
-2.6268518
3.8432258
3.8432258
-2.6268518
-2.6268518
-2.6268518
3.8432258
3.8432258
3.8432258
-2.6268518
-2.6268518
-2.6268518
-2.6268518
-2.6268518
-2.6268518
-2.6268518
-2.6268518
-2.6268518
-2.6268518
-2.6268518
-2.6268518
-2.6268518
-2.6268518
-2.6268518
-2.6268518
-2.6268518
-2.6268518
-2.6268518
-2.6268518
-2.6268518
-2.6268518
3.8432258
3.8432258
3.8432258
-2.6268518
-2.6268518
-2.6268518
-2.6268518
-2.6268518
-2.6268518
-2.6268518
-2.6268518
-2.6268518
-2.6268518
3.8432258
3.8432258
3.8432258
-2.6268518
-2.6268518
-2.6268518
-2.6268518
3.8432258
3.8432258
-2.6268518
-2.6268518
-2.6268518
-2.6268518
-2.6268518
-2.6268518
-2.6268518
-2.6268518
3.8432258
3.8432258
3.8432258
3.8432258
3.8432258
3.8432258
3.8432258
3.8432258
3.8432258
3.8432258
3.8432258
-2.6268518
-2.6268518
-2.6268518
-2.6268518
-2.6268518
3.8432258
3.8432258
-2.6268518
-2.6268518
-2.6268518
-2.6268518
-2.6268518
-2.6268518
-2.6268518
-2.6268518
-2.6268518
-2.6268518
-2.6268518
-2.6268518
-2.6268518
-2.6268518
-2.6268518
-2.6268518
-2.6268518
-2.6268518
-2.6268518
-2.6268518
-2.6268518
-2.6268518
-2.6268518
-2.6268518
-2.6268518
-2.6268518
-2.6268518
-2.6268518
-2.6268518
-2.6268518
-2.6268518
-2.6268518
-2.6268518
-2.6268518
-2.6268518
-2.6268518
-2.6268518
-2.6268518
-2.6268518
-2.6268518
-2.6268518
-2.6268518
-2.6268518
-2.6268518
-2.6268518
-2.6268518
-2.6268518
-2.6268518
-2.6268518
-2.6268518
-2.6268518
-2.6268518
-2.6268518
-2.6268518
-2.6268518
-2.6268518
-2.6268518
-2.6268518
-2.6268518
-2.6268518
-2.6268518
-2.6268518
-2.6268518
-2.6268518
-2.6268518
-2.6268518
-2.6268518
-2.6268518
-2.6268518
-2.6268518
-2.6268518
-2.6268518
-2.6268518
-2.6268518
-2.6268518
-2.6268518
-2.6268518
-2.6268518
-2.6268518
-2.6268518
-2.6268518
-2.6268518
-2.6268518
-2.6268518
-2.6268518
-2.6268518
-2.6268518
-2.6268518
-2.6268518
-2.6268518
-2.6268518
-2.6268518
-2.6268518
-2.6268518
-2.6268518
-2.6268518
-2.6268518
-2.6268518
-2.6268518
-2.6268518
-2.6268518
-2.6268518
-2.6268518
-2.6268518
-2.6268518
-2.6268518
-2.6268518
-2.6268518
-2.6268518
-2.6268518
-2.6268518
-2.6268518
-2.6268518
-2.6268518
-2.6268518
-2.6268518
-2.6268518
-2.6268518
-2.6268518
-2.6268518
-2.6268518
-2.6268518
-2.6268518
-2.6268518
-2.6268518
-2.6268518
-2.6268518
-2.6268518
-2.6268518
-2.6268518
-2.6268518
-2.6268518
-2.6268518
-2.6268518
-2.6268518
-2.6268518
-2.6268518
-2.6268518
-2.6268518
-2.6268518
-2.6268518
-2.6268518
-2.6268518
-2.6268518
-2.6268518
-2.6268518
-2.6268518
-2.6268518
-2.6268518
-2.6268518
-2.6268518
-2.6268518
-2.6268518
-2.6268518
-2.6268518
-2.6268518
-2.6268518
-2.6268518
-2.6268518
-2.6268518
-2.6268518
-2.6268518
-2.6268518
-2.6268518
-2.6268518
-2.6268518
-2.6268518
-2.6268518
-2.6268518
-2.6268518
-2.6268518
-2.6268518
-2.6268518
-2.6268518
-2.6268518
-2.6268518
-2.6268518
-2.6268518
-2.6268518
-2.6268518
-2.6268518
-2.6268518
-2.6268518
-2.6268518
-2.6268518
-2.6268518
-2.6268518
-2.6268518
-2.6268518
-2.6268518
-2.6268518
-2.6268518
-2.6268518
-2.6268518
-2.6268518
-2.6268518
-2.6268518
-2.6268518
-2.6268518
-2.6268518
-2.6268518
-2.6268518
-2.6268518
-2.6268518
-2.6268518
-2.6268518
-2.6268518
-2.6268518
-2.6268518
-2.6268518
-2.6268518
-2.6268518
-2.6268518
-2.6268518
-2.6268518
-2.6268518
-2.6268518
-2.6268518
-2.6268518
-2.6268518
-2.6268518
-2.6268518
-2.6268518
-2.6268518
-2.6268518
-2.6268518
-2.6268518
-2.6268518
-2.6268518
-2.6268518
-2.6268518
-2.6268518
-2.6268518
-2.6268518
-2.6268518
-2.6268518
-2.6268518
-2.6268518
-2.6268518
-2.6268518
-2.6268518
-2.6268518
-2.6268518
-2.6268518
-2.6268518
-2.6268518
-2.6268518
-2.6268518
-2.6268518
-2.6268518
-2.6268518
-2.6268518
-2.6268518
-2.6268518
-2.6268518
-2.6268518
-2.6268518
-2.6268518
-2.6268518
-2.6268518
-2.6268518
-2.6268518
-2.6268518
-2.6268518
-2.6268518
-2.6268518
-2.6268518
-2.6268518
-2.6268518
-2.6268518
-2.6268518
-2.6268518
-2.6268518
-2.6268518
-2.6268518
-2.6268518
-2.6268518
-2.6268518
-2.6268518
-2.6268518
-2.6268518
-2.6268518
-2.6268518
-9.0969324
-9.0969324
-9.0969324
-2.6268518
-2.6268518
-2.6268518
-2.6268518
-9.0969324
-9.0969324
-9.0969324
-2.6268518
-2.6268518
-2.6268518
-2.6268518
-2.6268518
-2.6268518
-2.6268518
-2.6268518
-2.6268518
-2.6268518
-2.6268518
-2.6268518
-2.6268518
-9.0969324
-9.0969324
-9.0969324
-2.6268518
-2.6268518
-2.6268518
-2.6268518
-2.6268518
-2.6268518
-2.6268518
-2.6268518
-2.6268518
-2.6268518
-2.6268518
-2.6268518
-2.6268518
-2.6268518
-2.6268518
-2.6268518
-2.6268518
-2.6268518
-2.6268518
-2.6268518
-2.6268518
-2.6268518
-2.6268518
-2.6268518
-2.6268518
-2.6268518
-2.6268518
-2.6268518
-2.6268518
-2.6268518
-2.6268518
-2.6268518
-2.6268518
-2.6268518
-2.6268518
-2.6268518
-2.6268518
-2.6268518
-2.6268518
-2.6268518
-2.6268518
-2.6268518
-2.6268518
-2.6268518
-2.6268518
-2.6268518
-2.6268518
-2.6268518
-2.6268518
-2.6268518
-2.6268518
-2.6268518
-2.6268518
-2.6268518
-2.6268518
-2.6268518
-2.6268518
-2.6268518
-2.6268518
-2.6268518
-2.6268518
-2.6268518
-2.6268518
-2.6268518
-2.6268518
-2.6268518
-2.6268518
-2.6268518
-2.6268518
-2.6268518
-2.6268518
-2.6268518
-2.6268518
-2.6268518
-2.6268518
-2.6268518
-2.6268518
-2.6268518
-2.6268518
-2.6268518
-9.0969324
-9.0969324
-9.0969324
-9.0969324
-2.6268518
-2.6268518
-2.6268518
-2.6268518
-9.0969324
-9.0969324
-9.0969324
-2.6268518
-2.6268518
-2.6268518
-9.0969324
-9.0969324
-9.0969324
-9.0969324
-9.0969324
-9.0969324
-9.0969324
-9.0969324
-9.0969324
-2.6268518
-2.6268518
-2.6268518
-2.6268518
-2.6268518
-2.6268518
-2.6268518
-2.6268518
-2.6268518
-2.6268518
-2.6268518
-2.6268518
-2.6268518
-2.6268518
-2.6268518
-2.6268518
-2.6268518
-2.6268518
-2.6268518
-2.6268518
-2.6268518
-2.6268518
-2.6268518
-2.6268518
-2.6268518
-2.6268518
-2.6268518
-9.0969324
-9.0969324
-9.0969324
-2.6268518
-2.6268518
-2.6268518
-2.6268518
-2.6268518
-2.6268518
-2.6268518
-2.6268518
-2.6268518
-2.6268518
-2.6268518
-2.6268518
-2.6268518
-2.6268518
-2.6268518
-2.6268518
-2.6268518
-2.6268518
-9.0969324
-9.0969324
-9.0969324
-2.6268518
-2.6268518
-2.6268518
-2.6268518
-2.6268518
-2.6268518
-2.6268518
-2.6268518
-2.6268518
-2.6268518
-2.6268518
-2.6268518
-2.6268518
-2.6268518
-2.6268518
-2.6268518
-9.0969324
-9.0969324
-9.0969324
-2.6268518
-2.6268518
-2.6268518
-2.6268518
-2.6268518
-2.6268518
-2.6268518
-2.6268518
-2.6268518
-2.6268518
-2.6268518
-2.6268518
-2.6268518
-2.6268518
-2.6268518
-2.6268518
-2.6268518
-2.6268518
-2.6268518
-2.6268518
-2.6268518
-2.6268518
-2.6268518
-2.6268518
-2.6268518
-2.6268518
-2.6268518
-2.6268518
-2.6268518
-2.6268518
-2.6268518
-2.6268518
-2.6268518
-2.6268518
-2.6268518
-2.6268518
-2.6268518
-2.6268518
-2.6268518
-2.6268518
-2.6268518
-2.6268518
-2.6268518
-2.6268518
-2.6268518
-2.6268518
-2.6268518
-2.6268518
-2.6268518
-2.6268518
-2.6268518
-2.6268518
-2.6268518
-2.6268518
-2.6268518
-2.6268518
-2.6268518
-2.6268518
-2.6268518
-2.6268518
-2.6268518
-2.6268518
-2.6268518
-2.6268518
-2.6268518
-2.6268518
-2.6268518
-2.6268518
-2.6268518
-2.6268518
-2.6268518
-2.6268518
-2.6268518
-2.6268518
-2.6268518
-2.6268518
-2.6268518
-2.6268518
-2.6268518
-2.6268518
-2.6268518
-2.6268518
-2.6268518
-2.6268518
-2.6268518
-2.6268518
-2.6268518
-2.6268518
-2.6268518
-2.6268518
-2.6268518
-2.6268518
-2.6268518
-2.6268518
-2.6268518
-2.6268518
-2.6268518
-2.6268518
-2.6268518
-2.6268518
-2.6268518
-2.6268518
-2.6268518
-2.6268518
-2.6268518
-2.6268518
-2.6268518
-2.6268518
-2.6268518
-2.6268518
-2.6268518
-2.6268518
-2.6268518
-2.6268518
-2.6268518
-2.6268518
-2.6268518
-2.6268518
-2.6268518
-2.6268518
-2.6268518
-2.6268518
-2.6268518
-2.6268518
-2.6268518
-2.6268518
-2.6268518
-2.6268518
-2.6268518
-9.0969324
-9.0969324
-2.6268518
-2.6268518
-2.6268518
-9.0969324
-9.0969324
-9.0969324
-2.6268518
-2.6268518
-2.6268518
-9.0969324
-9.0969324
-2.6268518
-2.6268518
-2.6268518
-9.0969324
-9.0969324
-9.0969324
-2.6268518
-2.6268518
-2.6268518
-2.6268518
-2.6268518
-2.6268518
-2.6268518
-2.6268518
-2.6268518
-2.6268518
-9.0969324
-9.0969324
-9.0969324
-9.0969324
-2.6268518
-2.6268518
-2.6268518
-2.6268518
-2.6268518
-2.6268518
-2.6268518
-2.6268518
-2.6268518
-2.6268518
-2.6268518
-2.6268518
-2.6268518
-2.6268518
-2.6268518
-2.6268518
-2.6268518
-2.6268518
-2.6268518
-2.6268518
-2.6268518
-2.6268518
-2.6268518
-2.6268518
-2.6268518
-2.6268518
-2.6268518
-2.6268518
-2.6268518
-2.6268518
-2.6268518
-2.6268518
-2.6268518
-2.6268518
-2.6268518
-2.6268518
-2.6268518
-2.6268518
-2.6268518
-2.6268518
-2.6268518
-2.6268518
-2.6268518
-2.6268518
-2.6268518
-2.6268518
-2.6268518
-2.6268518
-2.6268518
-2.6268518
-2.6268518
-2.6268518
-2.6268518
-2.6268518
-2.6268518
-2.6268518
-2.6268518
-2.6268518
-2.6268518
-2.6268518
-2.6268518
-2.6268518
-2.6268518
-2.6268518
-2.6268518
-2.6268518
-2.6268518
-2.6268518
-2.6268518
-2.6268518
-2.6268518
-2.6268518
-2.6268518
-2.6268518
-2.6268518
-2.6268518
-2.6268518
-2.6268518
-2.6268518
-2.6268518
-2.6268518
-2.6268518
-2.6268518
-2.6268518
-2.6268518
-2.6268518
-2.6268518
-2.6268518
-2.6268518
-2.6268518
-2.6268518
-2.6268518
-2.6268518
-2.6268518
-2.6268518
-2.6268518
-2.6268518
-2.6268518
-2.6268518
-2.6268518
-2.6268518
-2.6268518
-2.6268518
-2.6268518
-2.6268518
-2.6268518
-2.6268518
-2.6268518
-2.6268518
-2.6268518
-2.6268518
-2.6268518
-2.6268518
-2.6268518
-2.6268518
-2.6268518
-2.6268518
-2.6268518
-2.6268518
-2.6268518
-2.6268518
-2.6268518
-2.6268518
-2.6268518
-2.6268518
-2.6268518
-2.6268518
-2.6268518
-2.6268518
-2.6268518
-2.6268518
-2.6268518
-2.6268518
-2.6268518
-2.6268518
-2.6268518
-2.6268518
-2.6268518
-2.6268518
-2.6268518
-2.6268518
-2.6268518
-2.6268518
-2.6268518
-2.6268518
-2.6268518
-2.6268518
-2.6268518
-2.6268518
-2.6268518
-2.6268518
-2.6268518
-2.6268518
-2.6268518
-2.6268518
-2.6268518
-2.6268518
-2.6268518
-2.6268518
-2.6268518
-2.6268518
-2.6268518
-2.6268518
-2.6268518
-2.6268518
-2.6268518
-2.6268518
-2.6268518
-2.6268518
-2.6268518
-2.6268518
-2.6268518
-2.6268518
-2.6268518
-2.6268518
-2.6268518
-2.6268518
-2.6268518
-2.6268518
-2.6268518
-2.6268518
-2.6268518
-2.6268518
-2.6268518
-2.6268518
-2.6268518
-2.6268518
-2.6268518
-2.6268518
-2.6268518
-2.6268518
-2.6268518
-2.6268518
-2.6268518
-2.6268518
-2.6268518
-2.6268518
-2.6268518
-2.6268518
-2.6268518
-2.6268518
-2.6268518
-2.6268518
-2.6268518
-2.6268518
-2.6268518
-2.6268518
-2.6268518
-2.6268518
-9.0969324
-9.0969324
-2.6268518
-2.6268518
-2.6268518
-2.6268518
-2.6268518
-2.6268518
-2.6268518
-2.6268518
-2.6268518
-2.6268518
-2.6268518
-2.6268518
-2.6268518
-2.6268518
-2.6268518
-2.6268518
-2.6268518
-2.6268518
-2.6268518
-2.6268518
-2.6268518
-2.6268518
-2.6268518
-2.6268518
-2.6268518
-2.6268518
-2.6268518
-2.6268518
-2.6268518
-2.6268518
-2.6268518
-2.6268518
-2.6268518
-2.6268518
-2.6268518
-2.6268518
-2.6268518
-2.6268518
-2.6268518
-2.6268518
-2.6268518
-2.6268518
-2.6268518
-2.6268518
-2.6268518
-2.6268518
-2.6268518
-2.6268518
-2.6268518
-2.6268518
-2.6268518
-2.6268518
-2.6268518
-2.6268518
-2.6268518
-2.6268518
-2.6268518
-2.6268518
-2.6268518
-2.6268518
-2.6268518
-2.6268518
-2.6268518
-2.6268518
-2.6268518
-2.6268518
-2.6268518
-2.6268518
-2.6268518
-2.6268518
-2.6268518
-2.6268518
-2.6268518
-2.6268518
-2.6268518
-2.6268518
-2.6268518
-2.6268518
-2.6268518
-2.6268518
-2.6268518
-2.6268518
-2.6268518
-2.6268518
-2.6268518
-2.6268518
-2.6268518
-2.6268518
-2.6268518
-2.6268518
-2.6268518
-2.6268518
-2.6268518
-2.6268518
-2.6268518
-2.6268518
-2.6268518
-2.6268518
-2.6268518
-2.6268518
-2.6268518
-2.6268518
-2.6268518
-2.6268518
-2.6268518
-2.6268518
-2.6268518
-2.6268518
-2.6268518
-2.6268518
-2.6268518
-2.6268518
-2.6268518
-2.6268518
-2.6268518
-2.6268518
-2.6268518
-2.6268518
-2.6268518
-2.6268518
-2.6268518
-2.6268518
-2.6268518
-2.6268518
-2.6268518
-2.6268518
-2.6268518
-2.6268518
-2.6268518
-2.6268518
-2.6268518
-2.6268518
-2.6268518
3.8432258
3.8432258
-2.6268518
-2.6268518
-2.6268518
-2.6268518
-2.6268518
-2.6268518
-2.6268518
-2.6268518
-2.6268518
-2.6268518
3.8432258
3.8432258
-2.6268518
-2.6268518
-2.6268518
-2.6268518
-2.6268518
-2.6268518
-2.6268518
-2.6268518
-2.6268518
-2.6268518
-2.6268518
-2.6268518
-2.6268518
3.8432258
3.8432258
3.8432258
-2.6268518
-2.6268518
-2.6268518
-2.6268518
-2.6268518
-2.6268518
3.8432258
3.8432258
3.8432258
-2.6268518
-2.6268518
-2.6268518
3.8432258
3.8432258
3.8432258
3.8432258
-2.6268518
-2.6268518
-2.6268518
-2.6268518
3.8432258
3.8432258
3.8432258
3.8432258
-2.6268518
-2.6268518
-2.6268518
-2.6268518
3.8432258
3.8432258
3.8432258
-2.6268518
-2.6268518
3.8432258
3.8432258
3.8432258
3.8432258
-2.6268518
-2.6268518
-2.6268518
-2.6268518
-2.6268518
-2.6268518
3.8432258
3.8432258
3.8432258
3.8432258
3.8432258
3.8432258
3.8432258
3.8432258
3.8432258
-2.6268518
-2.6268518
-2.6268518
-2.6268518
-2.6268518
3.8432258
3.8432258
3.8432258
3.8432258
3.8432258
3.8432258
-2.6268518
-2.6268518
3.8432258
3.8432258
3.8432258
3.8432258
3.8432258
3.8432258
3.8432258
3.8432258
-2.6268518
-2.6268518
-2.6268518
3.8432258
3.8432258
3.8432258
3.8432258
3.8432258
3.8432258
3.8432258
3.8432258
3.8432258
3.8432258
3.8432258
3.8432258
3.8432258
3.8432258
3.8432258
3.8432258
3.8432258
3.8432258
3.8432258
3.8432258
3.8432258
3.8432258
3.8432258
3.8432258
3.8432258
3.8432258
3.8432258
3.8432258
3.8432258
3.8432258
3.8432258
3.8432258
3.8432258
3.8432258
3.8432258
-2.6268518
-2.6268518
3.8432258
3.8432258
3.8432258
3.8432258
3.8432258
3.8432258
3.8432258
3.8432258
3.8432258
3.8432258
3.8432258
3.8432258
3.8432258
3.8432258
3.8432258
3.8432258
3.8432258
3.8432258
3.8432258
3.8432258
3.8432258
3.8432258
-2.6268518
-2.6268518
3.8432258
3.8432258
3.8432258
3.8432258
3.8432258
3.8432258
-2.6268518
-2.6268518
-2.6268518
-2.6268518
-2.6268518
-2.6268518
-2.6268518
-2.6268518
-2.6268518
-2.6268518
-2.6268518
-2.6268518
-2.6268518
-2.6268518
-2.6268518
-2.6268518
-2.6268518
-2.6268518
3.8432258
3.8432258
3.8432258
-2.6268518
-2.6268518
-2.6268518
-2.6268518
-2.6268518
-2.6268518
-2.6268518
-2.6268518
-2.6268518
-2.6268518
-2.6268518
-2.6268518
-2.6268518
-2.6268518
-2.6268518
-2.6268518
-2.6268518
-2.6268518
-2.6268518
-2.6268518
-2.6268518
-2.6268518
-2.6268518
-2.6268518
