# Supplementary material for: Performances of the PIPER scalable child human body model in accident reconstruction
Source: PLoS One. 2017 Nov 14;12(11):e0187916. doi: 10.1371/journal.pone.0187916 (PMC5685610; doi:10.1371/journal.pone.0187916)
Supplement: S3 Data — This zip folder contains input accelerations for reproducibility of the accident reconstruction. Also, the readings from the dummy sensor are reported for reproducibility of the calculations. (ZIP) [file pone.0187916.s011.zip › CHANNEL/RAC03.033]

Test object number          :1
Name of the channel         :
Laboratory channel code     :16THSP0000Q6ACZP
Customer channel code       :16THSP0000Q6ACZP
Channel code                :16THSP0000Q6ACZP
Unit                        :m/(s*s)
Direction                   :Z
Dimension                   :AC
Transducer type             :B-62614
Pre-filter type             :4.00kHz 6pole Butterworth for rate 20000 (1.3)
Cut off frequency           :4000.0
Channel frequency class     :2000
Channel amplitude class     :20000.0
Reference channel           :implicit
Reference channel name      :NOVALUE
Data source                 :transducer
Data status                 :ok
Sampling interval           :5.0E-5
Bit resolution              :16
".ValidationRemark           :Seulement la gamme [-0.4096 sec; 45.59 sec] a �t� lue. Gamme demand�e: [-6.0 sec; 40.0 sec]."
Time of first sample        :-0.2
Number of samples           :14000
First global maximum value  :12.762866
Time of maximum value       :0.0944
First global minimum value  :-45.340134
Time of minimum value       :0.06784998
Start offset interval       :-0.1
End offset interval         :-0.05
-0.070234393
-0.070234393
-0.070234393
-0.070234393
-0.070234393
-0.070234393
-0.070234393
-0.070234393
-0.070234393
-0.070234393
-0.070234393
-0.070234393
-0.070234393
-0.070234393
-0.070234393
-0.070234393
-0.070234393
-0.070234393
-0.070234393
-0.070234393
-0.070234393
-0.070234393
-0.070234393
-0.070234393
-0.070234393
-0.070234393
-0.070234393
-0.070234393
-0.070234393
-0.070234393
-0.070234393
-0.070234393
-0.070234393
-0.070234393
-0.070234393
-0.070234393
-0.070234393
-0.070234393
-0.070234393
-0.070234393
-0.070234393
-0.070234393
-0.070234393
-0.070234393
-0.070234393
-0.070234393
-0.070234393
-0.070234393
-0.070234393
-0.070234393
-0.070234393
-0.070234393
-0.070234393
-0.070234393
-0.070234393
-0.070234393
-0.070234393
-0.070234393
-0.070234393
-0.070234393
-0.070234393
-0.070234393
-0.070234393
-0.070234393
-0.070234393
-0.070234393
-0.070234393
-0.070234393
-0.070234393
-0.070234393
-0.070234393
-0.070234393
-0.070234393
-0.070234393
-0.070234393
-0.070234393
-0.070234393
-0.070234393
-0.070234393
-0.070234393
-0.070234393
-0.070234393
-0.070234393
-0.070234393
-0.070234393
-0.070234393
-0.070234393
-0.070234393
-0.070234393
-0.070234393
-0.070234393
-0.070234393
-0.070234393
-0.070234393
-0.070234393
-0.070234393
-0.070234393
-0.070234393
-0.070234393
-0.070234393
-0.070234393
-0.070234393
-0.070234393
-0.070234393
-0.070234393
-0.070234393
-0.070234393
-0.070234393
-0.070234393
-0.070234393
-0.070234393
-0.070234393
-0.070234393
-0.070234393
-0.070234393
-0.070234393
-0.070234393
-0.070234393
-0.070234393
-0.070234393
-0.070234393
-0.070234393
-0.070234393
-0.070234393
-0.070234393
-0.070234393
-0.070234393
-0.070234393
-0.070234393
-0.070234393
-0.070234393
-0.070234393
-0.070234393
-0.070234393
-0.070234393
-0.070234393
-0.070234393
-0.070234393
-0.070234393
-0.070234393
-0.070234393
-0.070234393
-0.070234393
-0.070234393
-0.070234393
-0.070234393
-0.070234393
-0.070234393
-0.070234393
-0.070234393
-0.070234393
-0.070234393
-0.070234393
-0.070234393
-0.070234393
-0.070234393
-0.070234393
-0.070234393
-0.070234393
-0.070234393
-0.070234393
-0.070234393
-0.070234393
-0.070234393
-0.070234393
-0.070234393
-0.070234393
-0.070234393
-0.070234393
-0.070234393
-0.070234393
-0.070234393
-0.070234393
-0.070234393
-0.070234393
-0.070234393
-0.070234393
-0.070234393
-0.070234393
-0.070234393
-0.070234393
-0.070234393
-0.070234393
-0.070234393
-0.070234393
-0.070234393
-0.070234393
-0.070234393
-0.070234393
-0.070234393
-0.070234393
-0.070234393
-0.070234393
-0.070234393
-0.070234393
-0.070234393
-0.070234393
-0.070234393
-0.070234393
-0.070234393
-0.070234393
-0.070234393
-0.070234393
-0.070234393
-0.070234393
-0.070234393
-0.070234393
-0.070234393
-0.070234393
-0.070234393
-0.070234393
-0.070234393
-0.070234393
-0.070234393
-0.070234393
-0.070234393
-0.070234393
-0.070234393
-0.070234393
-0.070234393
-0.070234393
-0.070234393
-0.070234393
-0.070234393
-0.070234393
-0.070234393
-0.070234393
-0.070234393
-0.070234393
-0.070234393
-0.070234393
-0.070234393
-0.070234393
-0.070234393
-0.070234393
-0.070234393
-0.070234393
-0.070234393
-0.070234393
-0.070234393
-0.070234393
-0.070234393
-0.070234393
-0.070234393
-0.070234393
-0.070234393
-0.070234393
-0.070234393
-0.070234393
-0.070234393
-0.070234393
-0.070234393
-0.070234393
-0.070234393
-0.070234393
-0.070234393
-0.070234393
-0.070234393
-0.070234393
-0.070234393
-0.070234393
-0.070234393
-0.070234393
-0.070234393
-0.070234393
-0.070234393
-0.070234393
-0.070234393
-0.070234393
-0.070234393
-0.070234393
-0.070234393
-0.070234393
-0.070234393
-0.070234393
-0.070234393
-0.070234393
-0.070234393
-0.070234393
-0.070234393
-0.070234393
-0.070234393
-0.070234393
-0.070234393
-0.070234393
-0.070234393
-0.070234393
-0.070234393
-0.070234393
-0.070234393
-0.070234393
-0.070234393
-0.070234393
-0.070234393
-0.070234393
-0.070234393
-0.070234393
-0.070234393
-0.070234393
-0.070234393
-0.070234393
-0.070234393
-0.070234393
-0.070234393
-0.070234393
-0.070234393
-0.070234393
-0.070234393
-0.070234393
-0.070234393
-0.070234393
-0.070234393
-0.070234393
-0.070234393
-0.070234393
-0.070234393
-0.070234393
-0.070234393
-0.070234393
-0.070234393
-0.070234393
-0.070234393
-0.070234393
-0.070234393
-0.070234393
-0.070234393
-0.070234393
-0.070234393
-0.070234393
-0.070234393
-0.070234393
-0.070234393
-0.070234393
-0.070234393
-0.070234393
-0.070234393
-0.070234393
-0.070234393
-0.070234393
-0.070234393
-0.070234393
-0.070234393
-0.070234393
-0.070234393
-0.070234393
-0.070234393
-0.070234393
-0.070234393
-0.070234393
-0.070234393
-0.070234393
-0.070234393
-0.070234393
-0.070234393
-0.070234393
-0.070234393
-0.070234393
-0.070234393
-0.070234393
-0.070234393
-0.070234393
-0.070234393
-0.070234393
-0.070234393
-0.070234393
-0.070234393
-0.070234393
-0.070234393
-0.070234393
-0.070234393
-0.070234393
-0.070234393
-0.070234393
-0.070234393
-0.070234393
-0.070234393
-0.070234393
-0.070234393
-0.070234393
-0.070234393
-0.070234393
-0.070234393
-0.070234393
-0.070234393
-0.070234393
-0.070234393
-0.070234393
-0.070234393
-0.070234393
-0.070234393
-0.070234393
-0.070234393
-0.070234393
-0.070234393
-0.070234393
-0.070234393
-0.070234393
-0.070234393
-0.070234393
-0.070234393
-0.070234393
-0.070234393
-0.070234393
-0.070234393
-0.070234393
-0.070234393
-0.070234393
-0.070234393
-0.070234393
-0.070234393
-0.070234393
-0.070234393
-0.070234393
-0.070234393
-0.070234393
-0.070234393
-0.070234393
-0.070234393
-0.070234393
-0.070234393
6.3147104
6.3147104
-0.070234393
-0.070234393
-0.070234393
-0.070234393
-0.070234393
-0.070234393
-0.070234393
-0.070234393
-0.070234393
-0.070234393
-0.070234393
6.3147104
6.3147104
-0.070234393
-0.070234393
-0.070234393
-0.070234393
-0.070234393
-0.070234393
-0.070234393
-0.070234393
-0.070234393
-0.070234393
-0.070234393
-0.070234393
-0.070234393
-0.070234393
-0.070234393
-0.070234393
-0.070234393
-0.070234393
-0.070234393
-0.070234393
-0.070234393
-0.070234393
-0.070234393
-0.070234393
-0.070234393
-0.070234393
-0.070234393
6.3147104
6.3147104
6.3147104
-0.070234393
-0.070234393
6.3147104
6.3147104
-0.070234393
-0.070234393
-0.070234393
-0.070234393
-0.070234393
-0.070234393
-0.070234393
-0.070234393
-0.070234393
-0.070234393
-0.070234393
-0.070234393
-0.070234393
-0.070234393
-0.070234393
-0.070234393
-0.070234393
-0.070234393
-0.070234393
-0.070234393
-0.070234393
-0.070234393
-0.070234393
-0.070234393
-0.070234393
-0.070234393
-0.070234393
-0.070234393
-0.070234393
-0.070234393
-0.070234393
-0.070234393
-0.070234393
-0.070234393
-0.070234393
-0.070234393
-0.070234393
-0.070234393
6.3147104
6.3147104
6.3147104
-0.070234393
-0.070234393
-0.070234393
-0.070234393
-0.070234393
-0.070234393
-0.070234393
-0.070234393
-0.070234393
-0.070234393
-0.070234393
-0.070234393
-0.070234393
-0.070234393
-0.070234393
-0.070234393
-0.070234393
-0.070234393
-0.070234393
-0.070234393
-0.070234393
6.3147104
6.3147104
6.3147104
-0.070234393
-0.070234393
-0.070234393
6.3147104
-0.070234393
-0.070234393
-0.070234393
-0.070234393
-0.070234393
-0.070234393
-0.070234393
-0.070234393
-0.070234393
-0.070234393
-0.070234393
-0.070234393
-0.070234393
-0.070234393
-0.070234393
-0.070234393
-0.070234393
-0.070234393
-0.070234393
-0.070234393
-0.070234393
-0.070234393
6.3147104
6.3147104
6.3147104
-0.070234393
-0.070234393
-0.070234393
-0.070234393
-0.070234393
-0.070234393
-0.070234393
-0.070234393
-0.070234393
-0.070234393
-0.070234393
6.3147104
6.3147104
-0.070234393
-0.070234393
-0.070234393
-0.070234393
-0.070234393
-0.070234393
-0.070234393
-0.070234393
-0.070234393
-0.070234393
-0.070234393
-0.070234393
-0.070234393
-0.070234393
-0.070234393
-0.070234393
-0.070234393
-0.070234393
-0.070234393
-0.070234393
-0.070234393
-0.070234393
-0.070234393
-0.070234393
-0.070234393
-0.070234393
-0.070234393
-0.070234393
-0.070234393
-0.070234393
-0.070234393
-0.070234393
-0.070234393
-0.070234393
-0.070234393
-0.070234393
-0.070234393
-0.070234393
-0.070234393
-0.070234393
-0.070234393
-0.070234393
-0.070234393
-0.070234393
-0.070234393
-0.070234393
-0.070234393
6.3147104
6.3147104
-0.070234393
-0.070234393
-0.070234393
-0.070234393
-0.070234393
-0.070234393
-0.070234393
-0.070234393
-0.070234393
-0.070234393
-0.070234393
-0.070234393
-0.070234393
-0.070234393
-0.070234393
-0.070234393
-0.070234393
-0.070234393
-0.070234393
-0.070234393
-0.070234393
-0.070234393
-0.070234393
-0.070234393
-0.070234393
-0.070234393
-0.070234393
-0.070234393
-0.070234393
-0.070234393
-0.070234393
-0.070234393
-0.070234393
-0.070234393
-0.070234393
-0.070234393
-0.070234393
-0.070234393
-0.070234393
-0.070234393
-0.070234393
6.3147104
6.3147104
-0.070234393
-0.070234393
-0.070234393
6.3147104
6.3147104
6.3147104
-0.070234393
-0.070234393
6.3147104
6.3147104
6.3147104
-0.070234393
-0.070234393
-0.070234393
6.3147104
-0.070234393
-0.070234393
-0.070234393
-0.070234393
6.3147104
-0.070234393
-0.070234393
-0.070234393
-0.070234393
-0.070234393
-0.070234393
-0.070234393
-0.070234393
-0.070234393
-0.070234393
-0.070234393
-0.070234393
-0.070234393
-0.070234393
-0.070234393
-0.070234393
-0.070234393
-0.070234393
-0.070234393
-0.070234393
-0.070234393
-0.070234393
6.3147104
6.3147104
-0.070234393
-0.070234393
-0.070234393
-0.070234393
-0.070234393
-0.070234393
-0.070234393
-0.070234393
-0.070234393
-0.070234393
-0.070234393
-0.070234393
-0.070234393
-0.070234393
-0.070234393
-0.070234393
-0.070234393
6.3147104
6.3147104
6.3147104
-0.070234393
-0.070234393
-0.070234393
-0.070234393
-0.070234393
-0.070234393
6.3147104
6.3147104
-0.070234393
-0.070234393
-0.070234393
-0.070234393
-0.070234393
-0.070234393
-0.070234393
-0.070234393
-0.070234393
-0.070234393
-0.070234393
-0.070234393
-0.070234393
-0.070234393
-0.070234393
-0.070234393
-0.070234393
-0.070234393
-0.070234393
-0.070234393
-0.070234393
-0.070234393
-0.070234393
-0.070234393
-0.070234393
-0.070234393
-0.070234393
-0.070234393
-0.070234393
-0.070234393
-0.070234393
-0.070234393
-0.070234393
-0.070234393
-0.070234393
-0.070234393
-0.070234393
-0.070234393
-0.070234393
-0.070234393
-0.070234393
-0.070234393
6.3147104
6.3147104
6.3147104
-0.070234393
-0.070234393
-0.070234393
-0.070234393
-0.070234393
-0.070234393
-0.070234393
6.3147104
6.3147104
6.3147104
-0.070234393
-0.070234393
-0.070234393
-0.070234393
-0.070234393
-0.070234393
-0.070234393
-0.070234393
-0.070234393
-0.070234393
-0.070234393
-0.070234393
-0.070234393
-0.070234393
-0.070234393
-0.070234393
-0.070234393
-0.070234393
-0.070234393
-0.070234393
-0.070234393
-0.070234393
-0.070234393
-0.070234393
-0.070234393
-0.070234393
-0.070234393
-0.070234393
-0.070234393
-0.070234393
-0.070234393
-0.070234393
-0.070234393
-0.070234393
-0.070234393
-0.070234393
-0.070234393
-0.070234393
-0.070234393
-0.070234393
-0.070234393
-0.070234393
-0.070234393
-0.070234393
-0.070234393
6.3147104
6.3147104
6.3147104
-0.070234393
-0.070234393
-0.070234393
-0.070234393
-0.070234393
-0.070234393
-0.070234393
-0.070234393
-0.070234393
-0.070234393
-0.070234393
-0.070234393
-0.070234393
-0.070234393
-0.070234393
-0.070234393
-0.070234393
-0.070234393
-0.070234393
-0.070234393
-0.070234393
-0.070234393
-0.070234393
-0.070234393
-0.070234393
-0.070234393
-0.070234393
-0.070234393
-0.070234393
-0.070234393
-0.070234393
-0.070234393
-0.070234393
-0.070234393
-0.070234393
-0.070234393
-0.070234393
-0.070234393
-0.070234393
-0.070234393
-0.070234393
-0.070234393
-0.070234393
-0.070234393
-0.070234393
-0.070234393
-0.070234393
-0.070234393
-0.070234393
-0.070234393
-0.070234393
-0.070234393
-0.070234393
-0.070234393
-0.070234393
-0.070234393
-0.070234393
-0.070234393
-0.070234393
-0.070234393
-0.070234393
-0.070234393
-0.070234393
-0.070234393
-0.070234393
-0.070234393
-0.070234393
-0.070234393
-0.070234393
-0.070234393
-0.070234393
-0.070234393
-0.070234393
-0.070234393
-0.070234393
-0.070234393
-0.070234393
-0.070234393
-0.070234393
-0.070234393
6.3147104
6.3147104
-0.070234393
-0.070234393
-0.070234393
-0.070234393
-0.070234393
-0.070234393
-0.070234393
-0.070234393
-0.070234393
-0.070234393
-0.070234393
-0.070234393
-0.070234393
-0.070234393
-0.070234393
-0.070234393
-0.070234393
-0.070234393
-0.070234393
-0.070234393
-0.070234393
-0.070234393
-0.070234393
-0.070234393
-0.070234393
6.3147104
6.3147104
6.3147104
-0.070234393
-0.070234393
-0.070234393
-0.070234393
-0.070234393
-0.070234393
-0.070234393
-0.070234393
-0.070234393
-0.070234393
-0.070234393
-0.070234393
-0.070234393
-0.070234393
-0.070234393
-0.070234393
-0.070234393
-0.070234393
-0.070234393
-0.070234393
-0.070234393
-0.070234393
6.3147104
6.3147104
6.3147104
6.3147104
-0.070234393
-0.070234393
-0.070234393
-0.070234393
-0.070234393
-0.070234393
-0.070234393
6.3147104
6.3147104
6.3147104
-0.070234393
-0.070234393
-0.070234393
-0.070234393
-0.070234393
-0.070234393
-0.070234393
6.3147104
6.3147104
6.3147104
-0.070234393
-0.070234393
-0.070234393
-0.070234393
-0.070234393
-0.070234393
-0.070234393
-0.070234393
-0.070234393
-0.070234393
-0.070234393
6.3147104
6.3147104
6.3147104
-0.070234393
-0.070234393
-0.070234393
-0.070234393
-0.070234393
-0.070234393
-0.070234393
-0.070234393
-0.070234393
-0.070234393
-0.070234393
-0.070234393
-0.070234393
-0.070234393
6.3147104
6.3147104
6.3147104
-0.070234393
-0.070234393
-0.070234393
-0.070234393
-0.070234393
-0.070234393
-0.070234393
-0.070234393
6.3147104
6.3147104
6.3147104
6.3147104
-0.070234393
-0.070234393
-0.070234393
-0.070234393
-0.070234393
-0.070234393
6.3147104
6.3147104
6.3147104
6.3147104
6.3147104
-0.070234393
-0.070234393
-0.070234393
6.3147104
6.3147104
6.3147104
6.3147104
-0.070234393
-0.070234393
-0.070234393
-0.070234393
6.3147104
6.3147104
6.3147104
-0.070234393
-0.070234393
-0.070234393
-0.070234393
-0.070234393
6.3147104
6.3147104
6.3147104
6.3147104
-0.070234393
-0.070234393
-0.070234393
6.3147104
-0.070234393
-0.070234393
-0.070234393
-0.070234393
6.3147104
6.3147104
-0.070234393
-0.070234393
-0.070234393
-0.070234393
-0.070234393
6.3147104
6.3147104
6.3147104
-0.070234393
-0.070234393
-0.070234393
-0.070234393
-0.070234393
-0.070234393
-0.070234393
-0.070234393
-0.070234393
-0.070234393
-0.070234393
-0.070234393
-0.070234393
-0.070234393
-0.070234393
-0.070234393
-0.070234393
-0.070234393
-0.070234393
-0.070234393
-0.070234393
-0.070234393
-0.070234393
-0.070234393
-0.070234393
-0.070234393
-0.070234393
-0.070234393
-0.070234393
6.3147104
6.3147104
6.3147104
6.3147104
-0.070234393
-0.070234393
-0.070234393
-0.070234393
-0.070234393
-0.070234393
-0.070234393
-0.070234393
-0.070234393
-0.070234393
-0.070234393
-0.070234393
-0.070234393
-0.070234393
-0.070234393
-0.070234393
6.3147104
6.3147104
6.3147104
-0.070234393
-0.070234393
-0.070234393
6.3147104
6.3147104
6.3147104
6.3147104
-0.070234393
-0.070234393
-0.070234393
-0.070234393
-0.070234393
-0.070234393
-0.070234393
-0.070234393
6.3147104
6.3147104
6.3147104
6.3147104
-0.070234393
6.3147104
6.3147104
6.3147104
-0.070234393
-0.070234393
-0.070234393
6.3147104
6.3147104
-0.070234393
-0.070234393
6.3147104
6.3147104
6.3147104
6.3147104
6.3147104
6.3147104
6.3147104
6.3147104
6.3147104
6.3147104
6.3147104
-0.070234393
-0.070234393
6.3147104
6.3147104
6.3147104
6.3147104
6.3147104
6.3147104
6.3147104
6.3147104
6.3147104
6.3147104
6.3147104
-0.070234393
-0.070234393
-0.070234393
-0.070234393
6.3147104
6.3147104
6.3147104
6.3147104
-0.070234393
-0.070234393
-0.070234393
-0.070234393
-0.070234393
6.3147104
6.3147104
6.3147104
6.3147104
6.3147104
6.3147104
6.3147104
6.3147104
-0.070234393
-0.070234393
-0.070234393
6.3147104
6.3147104
6.3147104
6.3147104
6.3147104
6.3147104
6.3147104
6.3147104
6.3147104
6.3147104
6.3147104
6.3147104
6.3147104
6.3147104
6.3147104
6.3147104
6.3147104
6.3147104
6.3147104
6.3147104
6.3147104
6.3147104
6.3147104
6.3147104
6.3147104
6.3147104
6.3147104
6.3147104
6.3147104
6.3147104
6.3147104
6.3147104
6.3147104
6.3147104
6.3147104
6.3147104
6.3147104
6.3147104
6.3147104
6.3147104
6.3147104
6.3147104
6.3147104
6.3147104
6.3147104
6.3147104
6.3147104
6.3147104
6.3147104
6.3147104
6.3147104
6.3147104
6.3147104
6.3147104
6.3147104
6.3147104
6.3147104
6.3147104
6.3147104
6.3147104
6.3147104
6.3147104
6.3147104
6.3147104
6.3147104
6.3147104
6.3147104
6.3147104
6.3147104
6.3147104
6.3147104
6.3147104
6.3147104
6.3147104
6.3147104
6.3147104
6.3147104
6.3147104
6.3147104
6.3147104
6.3147104
6.3147104
6.3147104
6.3147104
6.3147104
6.3147104
6.3147104
6.3147104
6.3147104
6.3147104
6.3147104
6.3147104
6.3147104
6.3147104
6.3147104
6.3147104
6.3147104
6.3147104
6.3147104
6.3147104
6.3147104
6.3147104
6.3147104
6.3147104
6.3147104
6.3147104
6.3147104
6.3147104
6.3147104
6.3147104
6.3147104
6.3147104
6.3147104
6.3147104
6.3147104
6.3147104
6.3147104
6.3147104
6.3147104
6.3147104
6.3147104
6.3147104
6.3147104
6.3147104
6.3147104
6.3147104
6.3147104
6.3147104
6.3147104
6.3147104
6.3147104
6.3147104
6.3147104
6.3147104
6.3147104
6.3147104
6.3147104
6.3147104
6.3147104
6.3147104
6.3147104
6.3147104
6.3147104
6.3147104
6.3147104
6.3147104
6.3147104
6.3147104
6.3147104
6.3147104
6.3147104
6.3147104
6.3147104
6.3147104
6.3147104
6.3147104
6.3147104
6.3147104
6.3147104
6.3147104
6.3147104
6.3147104
6.3147104
6.3147104
6.3147104
6.3147104
6.3147104
6.3147104
6.3147104
6.3147104
6.3147104
6.3147104
6.3147104
6.3147104
6.3147104
6.3147104
6.3147104
6.3147104
6.3147104
6.3147104
6.3147104
6.3147104
6.3147104
6.3147104
6.3147104
6.3147104
6.3147104
6.3147104
6.3147104
6.3147104
6.3147104
6.3147104
6.3147104
6.3147104
6.3147104
6.3147104
6.3147104
6.3147104
6.3147104
6.3147104
6.3147104
6.3147104
6.3147104
6.3147104
6.3147104
6.3147104
6.3147104
6.3147104
6.3147104
6.3147104
6.3147104
6.3147104
6.3147104
6.3147104
6.3147104
6.3147104
6.3147104
6.3147104
6.3147104
6.3147104
6.3147104
6.3147104
6.3147104
6.3147104
6.3147104
6.3147104
6.3147104
6.3147104
6.3147104
6.3147104
6.3147104
6.3147104
6.3147104
6.3147104
6.3147104
6.3147104
6.3147104
6.3147104
6.3147104
6.3147104
6.3147104
6.3147104
6.3147104
6.3147104
6.3147104
6.3147104
6.3147104
6.3147104
6.3147104
6.3147104
6.3147104
6.3147104
6.3147104
6.3147104
6.3147104
6.3147104
6.3147104
6.3147104
6.3147104
6.3147104
6.3147104
6.3147104
6.3147104
6.3147104
6.3147104
6.3147104
6.3147104
6.3147104
6.3147104
6.3147104
6.3147104
6.3147104
6.3147104
6.3147104
6.3147104
6.3147104
6.3147104
6.3147104
6.3147104
6.3147104
6.3147104
6.3147104
6.3147104
6.3147104
6.3147104
6.3147104
6.3147104
6.3147104
6.3147104
6.3147104
6.3147104
6.3147104
6.3147104
6.3147104
6.3147104
6.3147104
6.3147104
6.3147104
6.3147104
6.3147104
6.3147104
6.3147104
6.3147104
6.3147104
6.3147104
6.3147104
6.3147104
6.3147104
6.3147104
6.3147104
6.3147104
6.3147104
6.3147104
6.3147104
6.3147104
6.3147104
6.3147104
6.3147104
6.3147104
6.3147104
6.3147104
6.3147104
6.3147104
6.3147104
6.3147104
6.3147104
6.3147104
6.3147104
6.3147104
6.3147104
6.3147104
6.3147104
6.3147104
6.3147104
6.3147104
6.3147104
6.3147104
6.3147104
6.3147104
6.3147104
6.3147104
6.3147104
6.3147104
6.3147104
6.3147104
6.3147104
6.3147104
6.3147104
6.3147104
6.3147104
6.3147104
6.3147104
6.3147104
6.3147104
6.3147104
6.3147104
6.3147104
6.3147104
6.3147104
6.3147104
6.3147104
6.3147104
6.3147104
6.3147104
6.3147104
6.3147104
6.3147104
6.3147104
6.3147104
6.3147104
6.3147104
6.3147104
6.3147104
6.3147104
6.3147104
6.3147104
6.3147104
6.3147104
6.3147104
6.3147104
6.3147104
6.3147104
6.3147104
6.3147104
6.3147104
6.3147104
6.3147104
6.3147104
6.3147104
6.3147104
6.3147104
6.3147104
6.3147104
6.3147104
6.3147104
6.3147104
6.3147104
6.3147104
6.3147104
6.3147104
6.3147104
6.3147104
6.3147104
6.3147104
6.3147104
6.3147104
6.3147104
6.3147104
6.3147104
6.3147104
6.3147104
6.3147104
6.3147104
6.3147104
6.3147104
6.3147104
6.3147104
6.3147104
6.3147104
6.3147104
6.3147104
6.3147104
6.3147104
6.3147104
6.3147104
6.3147104
6.3147104
6.3147104
6.3147104
6.3147104
6.3147104
6.3147104
6.3147104
6.3147104
6.3147104
6.3147104
6.3147104
6.3147104
6.3147104
6.3147104
6.3147104
6.3147104
6.3147104
6.3147104
6.3147104
6.3147104
6.3147104
6.3147104
6.3147104
6.3147104
6.3147104
6.3147104
6.3147104
6.3147104
6.3147104
6.3147104
6.3147104
6.3147104
6.3147104
6.3147104
6.3147104
6.3147104
6.3147104
6.3147104
6.3147104
6.3147104
6.3147104
6.3147104
6.3147104
6.3147104
6.3147104
6.3147104
6.3147104
6.3147104
6.3147104
6.3147104
6.3147104
6.3147104
6.3147104
6.3147104
6.3147104
6.3147104
6.3147104
6.3147104
6.3147104
6.3147104
6.3147104
6.3147104
6.3147104
6.3147104
6.3147104
6.3147104
6.3147104
6.3147104
6.3147104
6.3147104
6.3147104
6.3147104
6.3147104
6.3147104
6.3147104
6.3147104
6.3147104
6.3147104
6.3147104
6.3147104
6.3147104
6.3147104
6.3147104
6.3147104
6.3147104
6.3147104
6.3147104
6.3147104
6.3147104
6.3147104
6.3147104
6.3147104
6.3147104
6.3147104
6.3147104
6.3147104
6.3147104
6.3147104
6.3147104
6.3147104
6.3147104
6.3147104
6.3147104
6.3147104
6.3147104
6.3147104
6.3147104
6.3147104
6.3147104
6.3147104
6.3147104
6.3147104
6.3147104
6.3147104
6.3147104
6.3147104
6.3147104
6.3147104
6.3147104
6.3147104
6.3147104
6.3147104
6.3147104
6.3147104
6.3147104
6.3147104
6.3147104
6.3147104
6.3147104
6.3147104
6.3147104
6.3147104
6.3147104
6.3147104
6.3147104
6.3147104
6.3147104
6.3147104
6.3147104
6.3147104
6.3147104
6.3147104
6.3147104
6.3147104
6.3147104
6.3147104
6.3147104
6.3147104
6.3147104
6.3147104
6.3147104
6.3147104
6.3147104
6.3147104
6.3147104
6.3147104
6.3147104
6.3147104
6.3147104
6.3147104
6.3147104
6.3147104
6.3147104
6.3147104
6.3147104
6.3147104
6.3147104
6.3147104
6.3147104
6.3147104
6.3147104
6.3147104
6.3147104
6.3147104
6.3147104
6.3147104
6.3147104
6.3147104
6.3147104
6.3147104
6.3147104
6.3147104
-0.070234393
-0.070234393
6.3147104
6.3147104
6.3147104
6.3147104
6.3147104
6.3147104
6.3147104
6.3147104
6.3147104
6.3147104
6.3147104
6.3147104
6.3147104
6.3147104
6.3147104
6.3147104
6.3147104
6.3147104
6.3147104
6.3147104
6.3147104
6.3147104
6.3147104
6.3147104
6.3147104
6.3147104
6.3147104
6.3147104
6.3147104
6.3147104
6.3147104
6.3147104
6.3147104
6.3147104
6.3147104
6.3147104
6.3147104
6.3147104
6.3147104
6.3147104
6.3147104
6.3147104
6.3147104
6.3147104
6.3147104
6.3147104
6.3147104
6.3147104
6.3147104
6.3147104
6.3147104
6.3147104
6.3147104
6.3147104
6.3147104
6.3147104
6.3147104
6.3147104
6.3147104
6.3147104
6.3147104
6.3147104
6.3147104
6.3147104
6.3147104
6.3147104
6.3147104
6.3147104
6.3147104
6.3147104
6.3147104
6.3147104
6.3147104
6.3147104
6.3147104
6.3147104
6.3147104
6.3147104
6.3147104
6.3147104
6.3147104
6.3147104
6.3147104
6.3147104
6.3147104
6.3147104
6.3147104
-0.070234393
-0.070234393
6.3147104
6.3147104
6.3147104
6.3147104
6.3147104
6.3147104
6.3147104
6.3147104
6.3147104
6.3147104
6.3147104
-0.070234393
-0.070234393
-0.070234393
-0.070234393
-0.070234393
-0.070234393
6.3147104
6.3147104
6.3147104
6.3147104
6.3147104
6.3147104
6.3147104
6.3147104
6.3147104
6.3147104
-0.070234393
-0.070234393
-0.070234393
-0.070234393
-0.070234393
-0.070234393
-0.070234393
6.3147104
6.3147104
6.3147104
6.3147104
6.3147104
6.3147104
6.3147104
6.3147104
6.3147104
6.3147104
6.3147104
6.3147104
-0.070234393
-0.070234393
-0.070234393
-0.070234393
-0.070234393
6.3147104
6.3147104
6.3147104
6.3147104
6.3147104
6.3147104
6.3147104
6.3147104
6.3147104
6.3147104
6.3147104
6.3147104
-0.070234393
-0.070234393
-0.070234393
-0.070234393
-0.070234393
-0.070234393
-0.070234393
-0.070234393
-0.070234393
-0.070234393
-0.070234393
-0.070234393
-0.070234393
-0.070234393
-0.070234393
-0.070234393
-0.070234393
-0.070234393
-0.070234393
-0.070234393
-0.070234393
-0.070234393
-0.070234393
-0.070234393
6.3147104
6.3147104
6.3147104
-0.070234393
-0.070234393
-0.070234393
-0.070234393
-0.070234393
-0.070234393
-0.070234393
-0.070234393
-0.070234393
-0.070234393
-0.070234393
-0.070234393
-0.070234393
-0.070234393
-0.070234393
6.3147104
6.3147104
-0.070234393
-0.070234393
-0.070234393
-0.070234393
-0.070234393
6.3147104
6.3147104
6.3147104
-0.070234393
-0.070234393
-0.070234393
-0.070234393
6.3147104
6.3147104
6.3147104
-0.070234393
-0.070234393
-0.070234393
-0.070234393
-0.070234393
-0.070234393
-0.070234393
-0.070234393
-0.070234393
-0.070234393
-0.070234393
-0.070234393
-0.070234393
-0.070234393
-0.070234393
-0.070234393
-0.070234393
-0.070234393
-0.070234393
-0.070234393
-0.070234393
-0.070234393
-0.070234393
-0.070234393
-0.070234393
-0.070234393
-0.070234393
-0.070234393
-0.070234393
-0.070234393
-0.070234393
-0.070234393
-0.070234393
-0.070234393
-0.070234393
-0.070234393
-0.070234393
-0.070234393
-0.070234393
-0.070234393
-0.070234393
-0.070234393
-0.070234393
-0.070234393
-0.070234393
-0.070234393
-0.070234393
-0.070234393
-0.070234393
-0.070234393
-0.070234393
-0.070234393
-0.070234393
-0.070234393
-0.070234393
-0.070234393
-0.070234393
-0.070234393
-0.070234393
-0.070234393
-0.070234393
-0.070234393
-0.070234393
-0.070234393
-0.070234393
-0.070234393
-0.070234393
-0.070234393
-0.070234393
-0.070234393
-0.070234393
-0.070234393
-0.070234393
-0.070234393
-0.070234393
-0.070234393
-0.070234393
-0.070234393
-0.070234393
-0.070234393
-0.070234393
-0.070234393
-0.070234393
-0.070234393
-0.070234393
-0.070234393
-0.070234393
-0.070234393
-0.070234393
-0.070234393
-0.070234393
-0.070234393
-0.070234393
-0.070234393
-0.070234393
-0.070234393
-0.070234393
-0.070234393
-0.070234393
-0.070234393
-0.070234393
-0.070234393
-0.070234393
-0.070234393
-0.070234393
-0.070234393
-0.070234393
-0.070234393
-0.070234393
-0.070234393
-0.070234393
-0.070234393
-0.070234393
-0.070234393
-0.070234393
-0.070234393
-0.070234393
-0.070234393
-0.070234393
-0.070234393
-0.070234393
-0.070234393
-0.070234393
-0.070234393
-0.070234393
-0.070234393
-0.070234393
-0.070234393
-0.070234393
-0.070234393
-0.070234393
-0.070234393
-0.070234393
-0.070234393
-0.070234393
-0.070234393
-0.070234393
-0.070234393
-0.070234393
-0.070234393
-0.070234393
-0.070234393
-0.070234393
-0.070234393
-0.070234393
-0.070234393
-0.070234393
-0.070234393
-0.070234393
-0.070234393
-0.070234393
-0.070234393
-0.070234393
-0.070234393
-0.070234393
-0.070234393
-0.070234393
-0.070234393
-0.070234393
-0.070234393
-0.070234393
-0.070234393
-0.070234393
-0.070234393
-0.070234393
-0.070234393
-0.070234393
-0.070234393
-0.070234393
-0.070234393
-0.070234393
-0.070234393
-0.070234393
-0.070234393
-0.070234393
-0.070234393
-0.070234393
-0.070234393
-0.070234393
-0.070234393
-0.070234393
-0.070234393
-0.070234393
-0.070234393
-0.070234393
-0.070234393
-0.070234393
-0.070234393
-0.070234393
-0.070234393
-0.070234393
-0.070234393
-0.070234393
-0.070234393
-0.070234393
-0.070234393
-0.070234393
-0.070234393
-0.070234393
-0.070234393
-0.070234393
-0.070234393
-0.070234393
-0.070234393
-0.070234393
-0.070234393
-0.070234393
-0.070234393
-0.070234393
-0.070234393
-0.070234393
-0.070234393
-0.070234393
-0.070234393
-0.070234393
-0.070234393
-0.070234393
-0.070234393
-0.070234393
-0.070234393
-0.070234393
-0.070234393
-0.070234393
-0.070234393
-0.070234393
-0.070234393
-0.070234393
-0.070234393
-0.070234393
-0.070234393
-0.070234393
-0.070234393
-0.070234393
-0.070234393
-0.070234393
-0.070234393
-0.070234393
-0.070234393
-0.070234393
-0.070234393
-0.070234393
-0.070234393
-0.070234393
-0.070234393
-0.070234393
-0.070234393
-0.070234393
-0.070234393
-0.070234393
-0.070234393
-0.070234393
-0.070234393
-0.070234393
-0.070234393
-0.070234393
-0.070234393
-0.070234393
-0.070234393
-0.070234393
-0.070234393
-0.070234393
-0.070234393
-0.070234393
-0.070234393
-0.070234393
-0.070234393
-0.070234393
-0.070234393
-0.070234393
-0.070234393
-0.070234393
-0.070234393
-0.070234393
-0.070234393
-0.070234393
-0.070234393
-0.070234393
-0.070234393
-0.070234393
-0.070234393
-0.070234393
-0.070234393
-0.070234393
-0.070234393
-0.070234393
-0.070234393
-0.070234393
-0.070234393
-0.070234393
-0.070234393
-0.070234393
-0.070234393
-0.070234393
-0.070234393
-0.070234393
-0.070234393
-0.070234393
-0.070234393
-0.070234393
-0.070234393
-0.070234393
-0.070234393
-0.070234393
-0.070234393
-0.070234393
-0.070234393
-0.070234393
-0.070234393
-0.070234393
-0.070234393
-0.070234393
-0.070234393
-0.070234393
-0.070234393
-0.070234393
-0.070234393
-0.070234393
-0.070234393
-0.070234393
-0.070234393
-0.070234393
-0.070234393
-0.070234393
-0.070234393
-0.070234393
-0.070234393
-0.070234393
-0.070234393
-0.070234393
-0.070234393
-0.070234393
-0.070234393
-0.070234393
-0.070234393
-0.070234393
-0.070234393
-0.070234393
-0.070234393
-0.070234393
-0.070234393
-0.070234393
-0.070234393
-0.070234393
-0.070234393
-0.070234393
-0.070234393
-0.070234393
-0.070234393
-0.070234393
-0.070234393
-0.070234393
-0.070234393
-0.070234393
-0.070234393
-0.070234393
-0.070234393
-0.070234393
-0.070234393
-0.070234393
-0.070234393
-0.070234393
-0.070234393
-0.070234393
-0.070234393
-0.070234393
-0.070234393
-0.070234393
-0.070234393
-0.070234393
-0.070234393
-0.070234393
-0.070234393
-0.070234393
-0.070234393
-0.070234393
-0.070234393
-0.070234393
-0.070234393
-0.070234393
-0.070234393
-0.070234393
-0.070234393
-0.070234393
-0.070234393
-0.070234393
-0.070234393
-0.070234393
-0.070234393
-0.070234393
-0.070234393
-0.070234393
-0.070234393
-0.070234393
-0.070234393
-0.070234393
-0.070234393
-0.070234393
-0.070234393
-0.070234393
-0.070234393
-0.070234393
-0.070234393
-0.070234393
-0.070234393
-0.070234393
-0.070234393
-0.070234393
-0.070234393
-0.070234393
-0.070234393
-0.070234393
-0.070234393
-0.070234393
-0.070234393
-0.070234393
-0.070234393
-0.070234393
-0.070234393
-0.070234393
-0.070234393
-0.070234393
-0.070234393
-0.070234393
-0.070234393
-0.070234393
-0.070234393
-0.070234393
-0.070234393
-0.070234393
-0.070234393
-0.070234393
-0.070234393
-0.070234393
-0.070234393
-0.070234393
-0.070234393
-0.070234393
-0.070234393
-0.070234393
-0.070234393
-0.070234393
-0.070234393
-0.070234393
-0.070234393
-0.070234393
-0.070234393
-0.070234393
-0.070234393
-0.070234393
-0.070234393
-0.070234393
-0.070234393
-0.070234393
-0.070234393
-0.070234393
-0.070234393
-0.070234393
-0.070234393
-0.070234393
-0.070234393
-0.070234393
-0.070234393
-0.070234393
-0.070234393
-0.070234393
-0.070234393
-0.070234393
-0.070234393
-0.070234393
-0.070234393
-0.070234393
-0.070234393
-0.070234393
-0.070234393
-0.070234393
-0.070234393
-0.070234393
-0.070234393
-0.070234393
-0.070234393
-0.070234393
-0.070234393
-0.070234393
-0.070234393
-0.070234393
-0.070234393
-0.070234393
-0.070234393
-0.070234393
-0.070234393
-0.070234393
-0.070234393
-0.070234393
-0.070234393
-0.070234393
-0.070234393
-0.070234393
-0.070234393
-0.070234393
-0.070234393
-0.070234393
-0.070234393
-0.070234393
-0.070234393
-0.070234393
-0.070234393
-0.070234393
-0.070234393
-0.070234393
-0.070234393
-0.070234393
-0.070234393
-0.070234393
-0.070234393
-0.070234393
-0.070234393
-0.070234393
-0.070234393
-0.070234393
-0.070234393
-0.070234393
-0.070234393
-0.070234393
-0.070234393
-0.070234393
-0.070234393
-0.070234393
-0.070234393
-0.070234393
-0.070234393
-0.070234393
-0.070234393
-0.070234393
-0.070234393
-0.070234393
-0.070234393
-0.070234393
-0.070234393
-0.070234393
-0.070234393
-0.070234393
-0.070234393
-0.070234393
-0.070234393
-0.070234393
-0.070234393
-0.070234393
-0.070234393
-0.070234393
-0.070234393
-0.070234393
-0.070234393
-0.070234393
-0.070234393
-0.070234393
-0.070234393
-0.070234393
-0.070234393
-0.070234393
-0.070234393
-0.070234393
-0.070234393
-0.070234393
-0.070234393
-0.070234393
-0.070234393
-0.070234393
-0.070234393
-0.070234393
-0.070234393
-0.070234393
-0.070234393
-0.070234393
-0.070234393
-0.070234393
-0.070234393
-0.070234393
-0.070234393
-0.070234393
-0.070234393
-0.070234393
-0.070234393
-0.070234393
-0.070234393
-0.070234393
-0.070234393
-0.070234393
-0.070234393
-0.070234393
-0.070234393
-0.070234393
-0.070234393
-0.070234393
-0.070234393
-0.070234393
-0.070234393
-0.070234393
-0.070234393
-0.070234393
-0.070234393
-0.070234393
-0.070234393
-0.070234393
-0.070234393
-0.070234393
-0.070234393
-0.070234393
-0.070234393
-0.070234393
-0.070234393
-0.070234393
-0.070234393
-0.070234393
-0.070234393
-0.070234393
-0.070234393
-0.070234393
-0.070234393
-0.070234393
-0.070234393
-0.070234393
-0.070234393
-0.070234393
-0.070234393
-0.070234393
-0.070234393
-0.070234393
-0.070234393
-0.070234393
-0.070234393
-0.070234393
-0.070234393
-0.070234393
-0.070234393
-0.070234393
-0.070234393
-0.070234393
-0.070234393
-0.070234393
-0.070234393
-0.070234393
-0.070234393
-0.070234393
-0.070234393
-0.070234393
-0.070234393
-0.070234393
-0.070234393
-0.070234393
-0.070234393
-0.070234393
-0.070234393
-0.070234393
-0.070234393
-0.070234393
-0.070234393
-0.070234393
-0.070234393
-0.070234393
-0.070234393
-0.070234393
-0.070234393
-0.070234393
-0.070234393
-0.070234393
-0.070234393
-0.070234393
-0.070234393
-0.070234393
-0.070234393
-0.070234393
-0.070234393
-0.070234393
-0.070234393
-0.070234393
-0.070234393
-0.070234393
-0.070234393
-0.070234393
-0.070234393
-0.070234393
-0.070234393
-0.070234393
-0.070234393
-0.070234393
-0.070234393
-0.070234393
-0.070234393
-0.070234393
-0.070234393
-0.070234393
-0.070234393
-0.070234393
-0.070234393
-0.070234393
-0.070234393
-0.070234393
-0.070234393
-0.070234393
-0.070234393
-0.070234393
-0.070234393
-0.070234393
-0.070234393
-0.070234393
-0.070234393
-0.070234393
-0.070234393
-0.070234393
-0.070234393
-0.070234393
-0.070234393
-0.070234393
-0.070234393
-0.070234393
-0.070234393
-0.070234393
-0.070234393
-0.070234393
-0.070234393
-0.070234393
-0.070234393
-0.070234393
-0.070234393
-0.070234393
-0.070234393
-0.070234393
-0.070234393
-0.070234393
-0.070234393
-0.070234393
-0.070234393
-0.070234393
-0.070234393
-0.070234393
-0.070234393
-0.070234393
-0.070234393
-0.070234393
-0.070234393
-0.070234393
-0.070234393
-0.070234393
-0.070234393
-0.070234393
-0.070234393
-0.070234393
-0.070234393
-0.070234393
-0.070234393
-0.070234393
-0.070234393
-0.070234393
-0.070234393
-0.070234393
-0.070234393
-0.070234393
-0.070234393
-0.070234393
-0.070234393
-0.070234393
-0.070234393
-0.070234393
-0.070234393
-0.070234393
-0.070234393
-0.070234393
-0.070234393
-0.070234393
-0.070234393
-0.070234393
-0.070234393
-0.070234393
-0.070234393
-0.070234393
-0.070234393
-0.070234393
-0.070234393
-0.070234393
-0.070234393
-0.070234393
-0.070234393
-0.070234393
-0.070234393
-0.070234393
-0.070234393
-0.070234393
-0.070234393
-0.070234393
-0.070234393
-0.070234393
-0.070234393
-0.070234393
-0.070234393
-0.070234393
-0.070234393
-0.070234393
-0.070234393
-0.070234393
-0.070234393
-0.070234393
-0.070234393
-0.070234393
-0.070234393
-0.070234393
-0.070234393
-0.070234393
-0.070234393
-0.070234393
-0.070234393
-0.070234393
-0.070234393
-0.070234393
-0.070234393
-0.070234393
-0.070234393
-0.070234393
-0.070234393
-0.070234393
-0.070234393
-0.070234393
-0.070234393
-0.070234393
-0.070234393
-0.070234393
-0.070234393
-0.070234393
-0.070234393
-0.070234393
-0.070234393
-0.070234393
-0.070234393
-0.070234393
-0.070234393
-0.070234393
-0.070234393
-0.070234393
-0.070234393
-0.070234393
-0.070234393
-0.070234393
-0.070234393
-0.070234393
-0.070234393
-0.070234393
-0.070234393
-0.070234393
-0.070234393
-0.070234393
-0.070234393
-0.070234393
-0.070234393
-0.070234393
-0.070234393
-0.070234393
-0.070234393
-0.070234393
-0.070234393
-0.070234393
-0.070234393
-0.070234393
-0.070234393
-0.070234393
-0.070234393
-0.070234393
-0.070234393
-0.070234393
-0.070234393
-0.070234393
-0.070234393
-0.070234393
-0.070234393
-0.070234393
-0.070234393
-0.070234393
-0.070234393
-0.070234393
-0.070234393
-0.070234393
-0.070234393
-0.070234393
-0.070234393
-0.070234393
-0.070234393
-0.070234393
-0.070234393
-0.070234393
-0.070234393
-0.070234393
-0.070234393
-0.070234393
-0.070234393
-0.070234393
-0.070234393
-0.070234393
-0.070234393
-0.070234393
-0.070234393
-0.070234393
-0.070234393
-0.070234393
-0.070234393
-0.070234393
-0.070234393
-0.070234393
-0.070234393
-0.070234393
-0.070234393
-0.070234393
-0.070234393
-0.070234393
-0.070234393
-0.070234393
-0.070234393
-0.070234393
-0.070234393
-0.070234393
-0.070234393
-0.070234393
-0.070234393
-0.070234393
-0.070234393
-0.070234393
-0.070234393
-0.070234393
-0.070234393
-0.070234393
-0.070234393
-0.070234393
-0.070234393
-0.070234393
-0.070234393
-0.070234393
-0.070234393
-0.070234393
-0.070234393
-0.070234393
-0.070234393
-0.070234393
-0.070234393
-0.070234393
-0.070234393
-0.070234393
-0.070234393
-0.070234393
-0.070234393
-0.070234393
-0.070234393
-0.070234393
-0.070234393
-0.070234393
-0.070234393
-0.070234393
-0.070234393
-0.070234393
-0.070234393
-0.070234393
-0.070234393
-0.070234393
-0.070234393
-0.070234393
-0.070234393
-0.070234393
-0.070234393
-0.070234393
-0.070234393
-0.070234393
-0.070234393
-0.070234393
-0.070234393
-0.070234393
-0.070234393
-0.070234393
-0.070234393
-0.070234393
-0.070234393
-0.070234393
-0.070234393
-0.070234393
-0.070234393
-0.070234393
-0.070234393
-0.070234393
-0.070234393
-0.070234393
-0.070234393
-0.070234393
-0.070234393
-0.070234393
-0.070234393
-0.070234393
-0.070234393
-0.070234393
-0.070234393
-0.070234393
-0.070234393
-0.070234393
-0.070234393
-0.070234393
-0.070234393
-0.070234393
-0.070234393
-0.070234393
-0.070234393
-0.070234393
-0.070234393
-0.070234393
-0.070234393
-0.070234393
-0.070234393
-0.070234393
-0.070234393
-0.070234393
-0.070234393
-0.070234393
-0.070234393
-0.070234393
-0.070234393
-0.070234393
-0.070234393
-0.070234393
-0.070234393
-0.070234393
-0.070234393
-0.070234393
-0.070234393
-0.070234393
-0.070234393
-0.070234393
-0.070234393
-0.070234393
-0.070234393
-0.070234393
-0.070234393
-0.070234393
-0.070234393
-0.070234393
-0.070234393
-0.070234393
-0.070234393
-0.070234393
-0.070234393
-0.070234393
-0.070234393
-0.070234393
-0.070234393
-0.070234393
-0.070234393
-0.070234393
-0.070234393
-0.070234393
-0.070234393
-0.070234393
-0.070234393
-0.070234393
-0.070234393
-0.070234393
-0.070234393
-0.070234393
-0.070234393
-0.070234393
-0.070234393
-0.070234393
-0.070234393
-0.070234393
-0.070234393
-0.070234393
-0.070234393
-0.070234393
-0.070234393
-0.070234393
-0.070234393
-0.070234393
-0.070234393
-0.070234393
-0.070234393
-0.070234393
-0.070234393
-0.070234393
-0.070234393
-0.070234393
-0.070234393
-0.070234393
-0.070234393
-0.070234393
-0.070234393
-0.070234393
-0.070234393
-0.070234393
-0.070234393
-0.070234393
-0.070234393
-0.070234393
-0.070234393
-0.070234393
-0.070234393
-0.070234393
-0.070234393
-0.070234393
-0.070234393
-0.070234393
-0.070234393
-0.070234393
-0.070234393
-0.070234393
-0.070234393
-0.070234393
-0.070234393
-0.070234393
-0.070234393
-0.070234393
-0.070234393
-0.070234393
-0.070234393
-0.070234393
-0.070234393
-0.070234393
-0.070234393
-0.070234393
-0.070234393
-0.070234393
-0.070234393
-0.070234393
-0.070234393
-0.070234393
-0.070234393
-0.070234393
-0.070234393
-0.070234393
-0.070234393
-0.070234393
-0.070234393
-0.070234393
-0.070234393
-0.070234393
-0.070234393
-0.070234393
-0.070234393
-0.070234393
-0.070234393
-0.070234393
-0.070234393
-0.070234393
-0.070234393
-0.070234393
-0.070234393
-0.070234393
-0.070234393
-0.070234393
-0.070234393
-0.070234393
-0.070234393
-0.070234393
-0.070234393
-0.070234393
-0.070234393
-0.070234393
-0.070234393
-0.070234393
-0.070234393
-0.070234393
6.3147104
6.3147104
-0.070234393
-0.070234393
-0.070234393
-0.070234393
-0.070234393
-0.070234393
-0.070234393
-0.070234393
-0.070234393
-0.070234393
-0.070234393
-0.070234393
-0.070234393
-0.070234393
-0.070234393
-0.070234393
-0.070234393
-0.070234393
-0.070234393
6.3147104
6.3147104
-0.070234393
-0.070234393
-0.070234393
-0.070234393
-0.070234393
-0.070234393
-0.070234393
-0.070234393
-0.070234393
-0.070234393
-0.070234393
-0.070234393
-0.070234393
6.3147104
6.3147104
6.3147104
-0.070234393
-0.070234393
6.3147104
6.3147104
6.3147104
-0.070234393
-0.070234393
-0.070234393
6.3147104
6.3147104
6.3147104
6.3147104
6.3147104
6.3147104
6.3147104
6.3147104
6.3147104
6.3147104
6.3147104
6.3147104
-0.070234393
-0.070234393
6.3147104
6.3147104
6.3147104
6.3147104
6.3147104
6.3147104
6.3147104
6.3147104
6.3147104
6.3147104
6.3147104
6.3147104
6.3147104
6.3147104
6.3147104
6.3147104
6.3147104
6.3147104
6.3147104
6.3147104
6.3147104
6.3147104
6.3147104
6.3147104
6.3147104
6.3147104
6.3147104
6.3147104
6.3147104
-0.070234393
-0.070234393
-0.070234393
6.3147104
6.3147104
6.3147104
6.3147104
6.3147104
6.3147104
6.3147104
6.3147104
6.3147104
6.3147104
6.3147104
6.3147104
6.3147104
6.3147104
6.3147104
6.3147104
6.3147104
6.3147104
6.3147104
6.3147104
6.3147104
6.3147104
6.3147104
6.3147104
6.3147104
6.3147104
6.3147104
6.3147104
6.3147104
6.3147104
6.3147104
6.3147104
6.3147104
6.3147104
6.3147104
6.3147104
6.3147104
6.3147104
-0.070234393
-0.070234393
6.3147104
6.3147104
6.3147104
6.3147104
6.3147104
6.3147104
6.3147104
6.3147104
6.3147104
6.3147104
6.3147104
6.3147104
6.3147104
6.3147104
6.3147104
6.3147104
6.3147104
6.3147104
6.3147104
6.3147104
6.3147104
6.3147104
6.3147104
6.3147104
6.3147104
6.3147104
6.3147104
6.3147104
6.3147104
6.3147104
6.3147104
6.3147104
6.3147104
6.3147104
6.3147104
6.3147104
6.3147104
6.3147104
6.3147104
6.3147104
6.3147104
6.3147104
6.3147104
6.3147104
6.3147104
6.3147104
6.3147104
6.3147104
6.3147104
6.3147104
6.3147104
6.3147104
6.3147104
6.3147104
6.3147104
6.3147104
6.3147104
6.3147104
6.3147104
6.3147104
6.3147104
6.3147104
6.3147104
6.3147104
6.3147104
6.3147104
6.3147104
6.3147104
6.3147104
6.3147104
6.3147104
6.3147104
6.3147104
6.3147104
6.3147104
6.3147104
6.3147104
6.3147104
6.3147104
6.3147104
6.3147104
6.3147104
6.3147104
6.3147104
6.3147104
6.3147104
6.3147104
6.3147104
6.3147104
6.3147104
6.3147104
6.3147104
6.3147104
6.3147104
6.3147104
6.3147104
6.3147104
6.3147104
6.3147104
6.3147104
6.3147104
6.3147104
6.3147104
6.3147104
6.3147104
6.3147104
6.3147104
6.3147104
6.3147104
6.3147104
6.3147104
6.3147104
6.3147104
6.3147104
6.3147104
6.3147104
6.3147104
6.3147104
6.3147104
6.3147104
6.3147104
6.3147104
6.3147104
6.3147104
6.3147104
6.3147104
6.3147104
6.3147104
6.3147104
6.3147104
6.3147104
6.3147104
6.3147104
6.3147104
6.3147104
6.3147104
6.3147104
6.3147104
6.3147104
6.3147104
6.3147104
6.3147104
6.3147104
6.3147104
6.3147104
6.3147104
6.3147104
6.3147104
6.3147104
6.3147104
6.3147104
6.3147104
6.3147104
6.3147104
6.3147104
6.3147104
6.3147104
6.3147104
6.3147104
6.3147104
6.3147104
6.3147104
6.3147104
6.3147104
6.3147104
6.3147104
6.3147104
6.3147104
6.3147104
6.3147104
6.3147104
6.3147104
6.3147104
6.3147104
6.3147104
6.3147104
6.3147104
6.3147104
6.3147104
6.3147104
6.3147104
6.3147104
6.3147104
6.3147104
6.3147104
6.3147104
6.3147104
6.3147104
6.3147104
6.3147104
6.3147104
6.3147104
6.3147104
6.3147104
6.3147104
6.3147104
6.3147104
6.3147104
6.3147104
6.3147104
6.3147104
6.3147104
6.3147104
6.3147104
6.3147104
6.3147104
6.3147104
6.3147104
6.3147104
6.3147104
6.3147104
6.3147104
6.3147104
6.3147104
6.3147104
6.3147104
6.3147104
6.3147104
6.3147104
6.3147104
6.3147104
6.3147104
6.3147104
6.3147104
6.3147104
6.3147104
6.3147104
6.3147104
6.3147104
6.3147104
6.3147104
6.3147104
6.3147104
6.3147104
6.3147104
6.3147104
6.3147104
6.3147104
6.3147104
6.3147104
6.3147104
6.3147104
6.3147104
6.3147104
6.3147104
6.3147104
6.3147104
6.3147104
6.3147104
6.3147104
6.3147104
6.3147104
6.3147104
6.3147104
6.3147104
6.3147104
6.3147104
6.3147104
6.3147104
6.3147104
6.3147104
6.3147104
6.3147104
6.3147104
6.3147104
6.3147104
6.3147104
6.3147104
6.3147104
6.3147104
6.3147104
-0.070234393
-0.070234393
-0.070234393
6.3147104
6.3147104
6.3147104
6.3147104
6.3147104
6.3147104
6.3147104
6.3147104
6.3147104
6.3147104
6.3147104
6.3147104
-0.070234393
-0.070234393
6.3147104
6.3147104
6.3147104
6.3147104
6.3147104
6.3147104
6.3147104
6.3147104
6.3147104
6.3147104
6.3147104
6.3147104
6.3147104
6.3147104
6.3147104
6.3147104
6.3147104
6.3147104
6.3147104
6.3147104
6.3147104
6.3147104
6.3147104
6.3147104
6.3147104
6.3147104
6.3147104
6.3147104
6.3147104
6.3147104
6.3147104
6.3147104
6.3147104
6.3147104
6.3147104
6.3147104
6.3147104
6.3147104
6.3147104
6.3147104
6.3147104
6.3147104
6.3147104
6.3147104
6.3147104
6.3147104
6.3147104
6.3147104
6.3147104
6.3147104
6.3147104
6.3147104
6.3147104
6.3147104
6.3147104
6.3147104
6.3147104
6.3147104
6.3147104
6.3147104
6.3147104
6.3147104
6.3147104
6.3147104
6.3147104
6.3147104
6.3147104
6.3147104
6.3147104
6.3147104
6.3147104
6.3147104
6.3147104
6.3147104
-0.070234393
-0.070234393
-0.070234393
6.3147104
6.3147104
6.3147104
6.3147104
6.3147104
6.3147104
6.3147104
6.3147104
6.3147104
6.3147104
6.3147104
6.3147104
6.3147104
6.3147104
6.3147104
6.3147104
6.3147104
6.3147104
-0.070234393
-0.070234393
6.3147104
6.3147104
6.3147104
6.3147104
6.3147104
6.3147104
6.3147104
-0.070234393
-0.070234393
-0.070234393
6.3147104
6.3147104
6.3147104
6.3147104
6.3147104
6.3147104
6.3147104
6.3147104
6.3147104
-0.070234393
-0.070234393
-0.070234393
6.3147104
6.3147104
6.3147104
6.3147104
6.3147104
6.3147104
-0.070234393
-0.070234393
-0.070234393
6.3147104
6.3147104
-0.070234393
-0.070234393
6.3147104
6.3147104
-0.070234393
-0.070234393
6.3147104
6.3147104
-0.070234393
-0.070234393
6.3147104
6.3147104
6.3147104
6.3147104
-0.070234393
-0.070234393
-0.070234393
-0.070234393
-0.070234393
-0.070234393
-0.070234393
-0.070234393
-0.070234393
6.3147104
-0.070234393
-0.070234393
-0.070234393
-0.070234393
6.3147104
-0.070234393
-0.070234393
-0.070234393
-0.070234393
-0.070234393
-0.070234393
-0.070234393
-0.070234393
6.3147104
6.3147104
6.3147104
6.3147104
6.3147104
6.3147104
6.3147104
6.3147104
6.3147104
6.3147104
6.3147104
-0.070234393
-0.070234393
-0.070234393
6.3147104
6.3147104
6.3147104
6.3147104
6.3147104
-0.070234393
-0.070234393
-0.070234393
6.3147104
6.3147104
-0.070234393
-0.070234393
-0.070234393
6.3147104
6.3147104
6.3147104
6.3147104
-0.070234393
-0.070234393
-0.070234393
-0.070234393
-0.070234393
6.3147104
6.3147104
6.3147104
6.3147104
-0.070234393
-0.070234393
-0.070234393
6.3147104
6.3147104
6.3147104
6.3147104
6.3147104
6.3147104
6.3147104
-0.070234393
-0.070234393
-0.070234393
-0.070234393
6.3147104
6.3147104
6.3147104
6.3147104
-0.070234393
-0.070234393
-0.070234393
6.3147104
6.3147104
6.3147104
6.3147104
6.3147104
-0.070234393
-0.070234393
-0.070234393
-0.070234393
-0.070234393
-0.070234393
-0.070234393
-0.070234393
-0.070234393
-0.070234393
6.3147104
6.3147104
6.3147104
-0.070234393
-0.070234393
-0.070234393
6.3147104
6.3147104
6.3147104
-0.070234393
-0.070234393
-0.070234393
-0.070234393
6.3147104
6.3147104
6.3147104
-0.070234393
-0.070234393
6.3147104
6.3147104
-0.070234393
-0.070234393
-0.070234393
-0.070234393
-0.070234393
-0.070234393
-0.070234393
6.3147104
6.3147104
6.3147104
6.3147104
6.3147104
6.3147104
6.3147104
6.3147104
6.3147104
6.3147104
6.3147104
-0.070234393
-0.070234393
-0.070234393
6.3147104
6.3147104
6.3147104
6.3147104
-0.070234393
-0.070234393
-0.070234393
6.3147104
6.3147104
6.3147104
-0.070234393
-0.070234393
-0.070234393
-0.070234393
-0.070234393
-0.070234393
-0.070234393
6.3147104
6.3147104
6.3147104
-0.070234393
-0.070234393
-0.070234393
6.3147104
6.3147104
6.3147104
6.3147104
6.3147104
6.3147104
6.3147104
6.3147104
6.3147104
6.3147104
6.3147104
6.3147104
-0.070234393
-0.070234393
-0.070234393
6.3147104
6.3147104
-0.070234393
-0.070234393
-0.070234393
-0.070234393
-0.070234393
6.3147104
6.3147104
6.3147104
-0.070234393
-0.070234393
-0.070234393
-0.070234393
6.3147104
6.3147104
6.3147104
6.3147104
-0.070234393
-0.070234393
-0.070234393
-0.070234393
-0.070234393
6.3147104
6.3147104
6.3147104
-0.070234393
-0.070234393
-0.070234393
-0.070234393
-0.070234393
-0.070234393
-0.070234393
-0.070234393
6.3147104
6.3147104
6.3147104
6.3147104
-0.070234393
-0.070234393
-0.070234393
-0.070234393
6.3147104
6.3147104
6.3147104
6.3147104
6.3147104
6.3147104
6.3147104
6.3147104
-0.070234393
-0.070234393
6.3147104
6.3147104
-0.070234393
-0.070234393
-0.070234393
-0.070234393
-0.070234393
-0.070234393
-0.070234393
-0.070234393
-0.070234393
-0.070234393
6.3147104
-0.070234393
-0.070234393
-0.070234393
-0.070234393
-0.070234393
-0.070234393
-0.070234393
-0.070234393
-0.070234393
-0.070234393
-0.070234393
-0.070234393
-0.070234393
6.3147104
6.3147104
6.3147104
-0.070234393
-0.070234393
-0.070234393
-0.070234393
6.3147104
6.3147104
6.3147104
-0.070234393
-0.070234393
-0.070234393
-0.070234393
6.3147104
6.3147104
6.3147104
-0.070234393
-0.070234393
-0.070234393
6.3147104
6.3147104
6.3147104
-0.070234393
-0.070234393
6.3147104
6.3147104
6.3147104
-0.070234393
-0.070234393
-0.070234393
-0.070234393
6.3147104
6.3147104
6.3147104
-0.070234393
-0.070234393
-0.070234393
-0.070234393
-0.070234393
-0.070234393
-0.070234393
-0.070234393
-0.070234393
-0.070234393
-0.070234393
-0.070234393
-0.070234393
-0.070234393
-0.070234393
-0.070234393
-0.070234393
6.3147104
6.3147104
6.3147104
-0.070234393
-0.070234393
-0.070234393
-0.070234393
-0.070234393
-0.070234393
-0.070234393
6.3147104
6.3147104
6.3147104
-0.070234393
-0.070234393
-0.070234393
-0.070234393
-0.070234393
-0.070234393
-0.070234393
-0.070234393
-0.070234393
-0.070234393
-0.070234393
-0.070234393
-0.070234393
-0.070234393
-0.070234393
-0.070234393
-0.070234393
-0.070234393
-0.070234393
-0.070234393
-0.070234393
-0.070234393
-0.070234393
6.3147104
6.3147104
6.3147104
-0.070234393
-0.070234393
-0.070234393
6.3147104
6.3147104
6.3147104
6.3147104
-0.070234393
-0.070234393
-0.070234393
6.3147104
6.3147104
6.3147104
6.3147104
-0.070234393
-0.070234393
-0.070234393
-0.070234393
6.3147104
6.3147104
-0.070234393
-0.070234393
-0.070234393
-0.070234393
-0.070234393
-0.070234393
-0.070234393
-0.070234393
-0.070234393
-0.070234393
-0.070234393
6.3147104
6.3147104
6.3147104
6.3147104
6.3147104
6.3147104
6.3147104
6.3147104
6.3147104
6.3147104
6.3147104
6.3147104
6.3147104
6.3147104
-0.070234393
-0.070234393
-0.070234393
-0.070234393
-0.070234393
-0.070234393
-0.070234393
-0.070234393
-0.070234393
-0.070234393
6.3147104
6.3147104
-0.070234393
-0.070234393
-0.070234393
-0.070234393
-0.070234393
-0.070234393
-0.070234393
-0.070234393
-0.070234393
-0.070234393
-0.070234393
6.3147104
6.3147104
6.3147104
-0.070234393
-0.070234393
-0.070234393
-0.070234393
-0.070234393
-0.070234393
-0.070234393
-0.070234393
-0.070234393
-0.070234393
-0.070234393
-0.070234393
6.3147104
6.3147104
-0.070234393
-0.070234393
6.3147104
6.3147104
-0.070234393
-0.070234393
-0.070234393
-0.070234393
-0.070234393
-0.070234393
-0.070234393
-0.070234393
-0.070234393
-0.070234393
-0.070234393
-0.070234393
-0.070234393
-0.070234393
-0.070234393
-0.070234393
-0.070234393
-0.070234393
-0.070234393
-0.070234393
-0.070234393
-0.070234393
-0.070234393
-0.070234393
-0.070234393
-0.070234393
6.3147104
6.3147104
6.3147104
-0.070234393
-0.070234393
-0.070234393
-0.070234393
6.3147104
-0.070234393
-0.070234393
-0.070234393
-0.070234393
-0.070234393
-0.070234393
-0.070234393
-0.070234393
-0.070234393
-0.070234393
-0.070234393
-0.070234393
-0.070234393
-0.070234393
-0.070234393
-0.070234393
-0.070234393
-0.070234393
-0.070234393
-0.070234393
-0.070234393
-0.070234393
-0.070234393
-0.070234393
-0.070234393
-0.070234393
6.3147104
6.3147104
6.3147104
6.3147104
6.3147104
6.3147104
6.3147104
-0.070234393
-0.070234393
-0.070234393
-0.070234393
-0.070234393
-0.070234393
-0.070234393
-0.070234393
-0.070234393
-0.070234393
-0.070234393
-0.070234393
-0.070234393
-0.070234393
-0.070234393
-0.070234393
-0.070234393
-0.070234393
-0.070234393
-0.070234393
-0.070234393
-0.070234393
-0.070234393
-0.070234393
-0.070234393
-0.070234393
-0.070234393
-0.070234393
-0.070234393
-0.070234393
-0.070234393
-0.070234393
-0.070234393
-0.070234393
-0.070234393
-0.070234393
-0.070234393
-0.070234393
-0.070234393
-0.070234393
-0.070234393
-0.070234393
-0.070234393
-0.070234393
-0.070234393
-0.070234393
-0.070234393
-0.070234393
-0.070234393
-0.070234393
-0.070234393
-0.070234393
-0.070234393
-0.070234393
-0.070234393
-0.070234393
-0.070234393
-0.070234393
-0.070234393
-0.070234393
-0.070234393
-0.070234393
-0.070234393
-0.070234393
-0.070234393
-0.070234393
-0.070234393
-0.070234393
-0.070234393
-0.070234393
-0.070234393
-0.070234393
-0.070234393
-0.070234393
-0.070234393
-0.070234393
-0.070234393
-0.070234393
-0.070234393
-0.070234393
-0.070234393
-0.070234393
-0.070234393
-0.070234393
-0.070234393
-0.070234393
-0.070234393
-0.070234393
-0.070234393
-0.070234393
-0.070234393
-0.070234393
-0.070234393
-0.070234393
-0.070234393
-0.070234393
-0.070234393
-0.070234393
-0.070234393
-0.070234393
-0.070234393
-0.070234393
-0.070234393
-0.070234393
-0.070234393
-0.070234393
-0.070234393
-0.070234393
-0.070234393
-0.070234393
-0.070234393
-0.070234393
-0.070234393
-0.070234393
-0.070234393
-0.070234393
-0.070234393
-0.070234393
-0.070234393
-0.070234393
-0.070234393
-0.070234393
-0.070234393
-0.070234393
-0.070234393
-0.070234393
-0.070234393
-0.070234393
-0.070234393
-0.070234393
-0.070234393
-0.070234393
-0.070234393
-0.070234393
-0.070234393
-0.070234393
-0.070234393
-0.070234393
-0.070234393
-0.070234393
-0.070234393
-0.070234393
-0.070234393
-0.070234393
-0.070234393
-0.070234393
-0.070234393
-0.070234393
-0.070234393
-0.070234393
-0.070234393
-0.070234393
-0.070234393
-0.070234393
-0.070234393
-0.070234393
-0.070234393
-0.070234393
-0.070234393
-0.070234393
-0.070234393
-0.070234393
-0.070234393
-0.070234393
-0.070234393
-0.070234393
-0.070234393
-0.070234393
-0.070234393
-0.070234393
-0.070234393
-0.070234393
-0.070234393
-0.070234393
-0.070234393
-0.070234393
-0.070234393
-0.070234393
-0.070234393
-0.070234393
-0.070234393
-0.070234393
-0.070234393
-0.070234393
-0.070234393
-0.070234393
-0.070234393
-0.070234393
-6.4551795
-6.4551795
-6.4551795
-0.070234393
-0.070234393
-0.070234393
-0.070234393
-0.070234393
-0.070234393
-0.070234393
-0.070234393
-0.070234393
-0.070234393
-0.070234393
-0.070234393
-0.070234393
-0.070234393
-0.070234393
-0.070234393
-6.4551795
-6.4551795
-6.4551795
-0.070234393
-0.070234393
-0.070234393
-6.4551795
-6.4551795
-6.4551795
-6.4551795
-0.070234393
-0.070234393
-0.070234393
-6.4551795
-6.4551795
-6.4551795
-6.4551795
-6.4551795
-6.4551795
-6.4551795
-6.4551795
-6.4551795
-6.4551795
-6.4551795
-6.4551795
-6.4551795
-6.4551795
-6.4551795
-6.4551795
-6.4551795
-6.4551795
-6.4551795
-6.4551795
-6.4551795
-6.4551795
-6.4551795
-6.4551795
-0.070234393
-0.070234393
-0.070234393
-6.4551795
-6.4551795
-0.070234393
-0.070234393
-6.4551795
-6.4551795
-6.4551795
-0.070234393
-0.070234393
-0.070234393
-0.070234393
-6.4551795
-6.4551795
-6.4551795
-6.4551795
-6.4551795
-6.4551795
-6.4551795
-0.070234393
-0.070234393
-6.4551795
-6.4551795
-6.4551795
-6.4551795
-0.070234393
-0.070234393
-0.070234393
-0.070234393
-6.4551795
-6.4551795
-6.4551795
-6.4551795
-6.4551795
-6.4551795
-6.4551795
-6.4551795
-6.4551795
-6.4551795
-6.4551795
-6.4551795
-6.4551795
-6.4551795
-6.4551795
-6.4551795
-6.4551795
-6.4551795
-6.4551795
-6.4551795
-6.4551795
-6.4551795
-6.4551795
-6.4551795
-6.4551795
-0.070234393
-0.070234393
-6.4551795
-6.4551795
-6.4551795
-6.4551795
-6.4551795
-6.4551795
-0.070234393
-0.070234393
-0.070234393
-0.070234393
-0.070234393
-0.070234393
-0.070234393
-6.4551795
-6.4551795
-6.4551795
-6.4551795
-6.4551795
-6.4551795
-6.4551795
-6.4551795
-6.4551795
-6.4551795
-6.4551795
-6.4551795
-6.4551795
-6.4551795
-6.4551795
-6.4551795
-6.4551795
-6.4551795
-6.4551795
-6.4551795
-6.4551795
-6.4551795
-6.4551795
-6.4551795
-6.4551795
-6.4551795
-6.4551795
-6.4551795
-6.4551795
-6.4551795
-6.4551795
-6.4551795
-6.4551795
-6.4551795
-6.4551795
-6.4551795
-6.4551795
-6.4551795
-6.4551795
-12.840124
-12.840124
-6.4551795
-6.4551795
-6.4551795
-6.4551795
-12.840124
-12.840124
-12.840124
-6.4551795
-6.4551795
-12.840124
-12.840124
-12.840124
-12.840124
-12.840124
-12.840124
-12.840124
-12.840124
-12.840124
-12.840124
-12.840124
-12.840124
-12.840124
-12.840124
-12.840124
-12.840124
-12.840124
-12.840124
-12.840124
-12.840124
-12.840124
-12.840124
-12.840124
-12.840124
-12.840124
-12.840124
-12.840124
-12.840124
-12.840124
-12.840124
-12.840124
-12.840124
-12.840124
-12.840124
-12.840124
-12.840124
-12.840124
-12.840124
-6.4551795
-12.840124
-12.840124
-12.840124
-12.840124
-12.840124
-12.840124
-12.840124
-12.840124
-12.840124
-12.840124
-6.4551795
-6.4551795
-6.4551795
-6.4551795
-6.4551795
-6.4551795
-6.4551795
-12.840124
-12.840124
-12.840124
-12.840124
-12.840124
-6.4551795
-6.4551795
-12.840124
-12.840124
-12.840124
-12.840124
-12.840124
-12.840124
-12.840124
-12.840124
-12.840124
-12.840124
-6.4551795
-6.4551795
-6.4551795
-6.4551795
-6.4551795
-6.4551795
-6.4551795
-6.4551795
-6.4551795
-6.4551795
-6.4551795
-6.4551795
-6.4551795
-12.840124
-12.840124
-12.840124
-12.840124
-12.840124
-12.840124
-19.225068
-19.225068
-19.225068
-19.225068
-19.225068
-12.840124
-12.840124
-6.4551795
-12.840124
-12.840124
-12.840124
-12.840124
-12.840124
-12.840124
-12.840124
-12.840124
-12.840124
-12.840124
-12.840124
-12.840124
-19.225068
-19.225068
-12.840124
-12.840124
-12.840124
-12.840124
-12.840124
-12.840124
-12.840124
-12.840124
-12.840124
-12.840124
-12.840124
-12.840124
-12.840124
-12.840124
-12.840124
-12.840124
-12.840124
-19.225068
-19.225068
-19.225068
-19.225068
-12.840124
-12.840124
-12.840124
-12.840124
-12.840124
-12.840124
-19.225068
-19.225068
-19.225068
-12.840124
-12.840124
-19.225068
-19.225068
-19.225068
-19.225068
-19.225068
-19.225068
-19.225068
-19.225068
-19.225068
-19.225068
-19.225068
-19.225068
-19.225068
-19.225068
-12.840124
-12.840124
-12.840124
-12.840124
-12.840124
-12.840124
-19.225068
-19.225068
-19.225068
-19.225068
-19.225068
-19.225068
-19.225068
-19.225068
-19.225068
-19.225068
-19.225068
-19.225068
-12.840124
-12.840124
-12.840124
-19.225068
-19.225068
-19.225068
-19.225068
-19.225068
-19.225068
-19.225068
-19.225068
-19.225068
-19.225068
-19.225068
-25.610013
-25.610013
-25.610013
-25.610013
-25.610013
-25.610013
-25.610013
-19.225068
-19.225068
-25.610013
-25.610013
-19.225068
-19.225068
-19.225068
-19.225068
-25.610013
-25.610013
-25.610013
-19.225068
-19.225068
-19.225068
-19.225068
-25.610013
-25.610013
-25.610013
-19.225068
-19.225068
-19.225068
-19.225068
-19.225068
-19.225068
-19.225068
-19.225068
-19.225068
-19.225068
-19.225068
-19.225068
-19.225068
-19.225068
-25.610013
-25.610013
-25.610013
-25.610013
-25.610013
-25.610013
-25.610013
-25.610013
-25.610013
-25.610013
-31.994958
-31.994958
-31.994958
-25.610013
-25.610013
-31.994958
-38.3799
-44.76485
-38.3799
-38.3799
-38.3799
-38.3799
-44.76485
-44.76485
-44.76485
-44.76485
-44.76485
-51.149793
-57.534738
-57.534738
-57.534738
-57.534738
-57.534738
-51.149793
-51.149793
-51.149793
-51.149793
-51.149793
-44.76485
-44.76485
-44.76485
-51.149793
-51.149793
-51.149793
-57.534738
-57.534738
-57.534738
-57.534738
-57.534738
-57.534738
-57.534738
-57.534738
-51.149793
-44.76485
-38.3799
-31.994958
-31.994958
-31.994958
-38.3799
-38.3799
-44.76485
-44.76485
-44.76485
-44.76485
-44.76485
-38.3799
-31.994958
-31.994958
-31.994958
-38.3799
-31.994958
-25.610013
-25.610013
-25.610013
-25.610013
-25.610013
-25.610013
-25.610013
-25.610013
-19.225068
-19.225068
-6.4551795
-6.4551795
-6.4551795
-12.840124
-19.225068
-19.225068
-12.840124
-6.4551795
-0.070234393
12.699655
12.699655
-0.070234393
-25.610013
-38.3799
-25.610013
-6.4551795
6.3147104
-6.4551795
-19.225068
-25.610013
-25.610013
-25.610013
-25.610013
-25.610013
-25.610013
-25.610013
-31.994958
-38.3799
-44.76485
-44.76485
-51.149793
-51.149793
-57.534738
-57.534738
-63.919683
-63.919683
-63.919683
-70.30463
-76.689568
-83.07452
-83.07452
-83.07452
-76.689568
-76.689568
-70.30463
-70.30463
-70.30463
-76.689568
-89.45947
-95.84441
-95.84441
-89.45947
-89.45947
-102.22936
-114.99925
-102.22936
-63.919683
-31.994958
-38.3799
-70.30463
-95.84441
-95.84441
-83.07452
-83.07452
-89.45947
-95.84441
-89.45947
-89.45947
-89.45947
-89.45947
-89.45947
-95.84441
-95.84441
-95.84441
-95.84441
-89.45947
-89.45947
-89.45947
-89.45947
-95.84441
-95.84441
-95.84441
-95.84441
-76.689568
-63.919683
-63.919683
-70.30463
-76.689568
-76.689568
-70.30463
-63.919683
-70.30463
-70.30463
-70.30463
-63.919683
-57.534738
-51.149793
-44.76485
-44.76485
-51.149793
-51.149793
-51.149793
-44.76485
-38.3799
-31.994958
-31.994958
-38.3799
-44.76485
-51.149793
-44.76485
-31.994958
-19.225068
-25.610013
-38.3799
-44.76485
-38.3799
-31.994958
-31.994958
-38.3799
-44.76485
-51.149793
-51.149793
-44.76485
-44.76485
-44.76485
-51.149793
-51.149793
-57.534738
-57.534738
-51.149793
-51.149793
-51.149793
-51.149793
-57.534738
-51.149793
-57.534738
-57.534738
-63.919683
-70.30463
-70.30463
-76.689568
-76.689568
-76.689568
-76.689568
-76.689568
-70.30463
-70.30463
-70.30463
-70.30463
-70.30463
-70.30463
-70.30463
-76.689568
-76.689568
-83.07452
-76.689568
-76.689568
-76.689568
-76.689568
-89.45947
-95.84441
-95.84441
-89.45947
-89.45947
-89.45947
-95.84441
-102.22936
-102.22936
-95.84441
-102.22936
-102.22936
-108.6143
-114.99925
-114.99925
-114.99925
-114.99925
-114.99925
-114.99925
-114.99925
-108.6143
-108.6143
-108.6143
-108.6143
-114.99925
-108.6143
-102.22936
-95.84441
-102.22936
-108.6143
-108.6143
-108.6143
-114.99925
-114.99925
-114.99925
-121.38419
-108.6143
-95.84441
-95.84441
-121.38419
-153.30891
-134.15408
-95.84441
-83.07452
-95.84441
-95.84441
-89.45947
-95.84441
-108.6143
-127.76914
-127.76914
-102.22936
-83.07452
-89.45947
-102.22936
-95.84441
-70.30463
-63.919683
-76.689568
-95.84441
-108.6143
-108.6143
-114.99925
-114.99925
-121.38419
-114.99925
-102.22936
-89.45947
-89.45947
-89.45947
-95.84441
-95.84441
-95.84441
-95.84441
-102.22936
-108.6143
-114.99925
-114.99925
-108.6143
-114.99925
-121.38419
-127.76914
-134.15408
-134.15408
-134.15408
-134.15408
-127.76914
-127.76914
-127.76914
-121.38419
-121.38419
-121.38419
-121.38419
-121.38419
-121.38419
-121.38419
-121.38419
-121.38419
-121.38419
-121.38419
-121.38419
-121.38419
-127.76914
-134.15408
-134.15408
-134.15408
-134.15408
-140.53904
-146.92397
-153.30891
-153.30891
-159.69386
-166.0788
-172.46374
-172.46374
-172.46374
-172.46374
-172.46374
-172.46374
-178.84869
-185.23363
-191.61858
-198.00352
-204.38847
-204.38847
-204.38847
-204.38847
-198.00352
-191.61858
-191.61858
-191.61858
-198.00352
-204.38847
-204.38847
-210.77341
-217.15836
-217.15836
-217.15836
-223.5433
-229.92825
-229.92825
-236.3132
-236.3132
-242.69814
-242.69814
-242.69814
-242.69814
-249.08308
-255.46803
-261.85295
-261.85295
-261.85295
-268.23792
-268.23792
-268.23792
-268.23792
-274.62286
-274.62286
-268.23792
-268.23792
-274.62286
-287.39275
-293.7777
-300.16264
-306.54757
-306.54757
-306.54757
-312.93253
-312.93253
-325.70244
-325.70244
-332.08736
-332.08736
-332.08736
-338.47233
-351.2422
-364.0121
-370.39703
-370.39703
-364.0121
-364.0121
-364.0121
-357.62714
-332.08736
-312.93253
-319.31747
-351.2422
-376.78196
-370.39703
-338.47233
-306.54757
-300.16264
-306.54757
-319.31747
-332.08736
-344.85725
-351.2422
-344.85725
-338.47233
-338.47233
-338.47233
-344.85725
-351.2422
-344.85725
-351.2422
-357.62714
-370.39703
-376.78196
-383.16692
-389.5519
-395.9368
-402.32174
-408.7067
-415.09167
-421.4766
-427.8615
-440.63145
-440.63145
-440.63145
-440.63145
-434.2465
-427.8615
-421.4766
-408.7067
-402.32174
-402.32174
-395.9368
-383.16692
-370.39703
-351.2422
-338.47233
-332.08736
-319.31747
-312.93253
-319.31747
-325.70244
-344.85725
-351.2422
-364.0121
-376.78196
-389.5519
-402.32174
-415.09167
-415.09167
-421.4766
-440.63145
-453.40134
-434.2465
-408.7067
-402.32174
-408.7067
-408.7067
-395.9368
-383.16692
-376.78196
-370.39703
-357.62714
-351.2422
-338.47233
-338.47233
-332.08736
-325.70244
-319.31747
-325.70244
-338.47233
-338.47233
-319.31747
-306.54757
-306.54757
-306.54757
-293.7777
-281.00782
-261.85295
-255.46803
-242.69814
-229.92825
-217.15836
-210.77341
-198.00352
-178.84869
-166.0788
-146.92397
-134.15408
-127.76914
-121.38419
-114.99925
-102.22936
-95.84441
-89.45947
-89.45947
-95.84441
-108.6143
-121.38419
-121.38419
-114.99925
-114.99925
-134.15408
-166.0788
-204.38847
-223.5433
-223.5433
-217.15836
-229.92825
-261.85295
-293.7777
-312.93253
-325.70244
-325.70244
-325.70244
-332.08736
-332.08736
-338.47233
-344.85725
-357.62714
-364.0121
-370.39703
-376.78196
-376.78196
-376.78196
-383.16692
-383.16692
-383.16692
-383.16692
-389.5519
-383.16692
-370.39703
-357.62714
-364.0121
-376.78196
-376.78196
-370.39703
-357.62714
-351.2422
-357.62714
-364.0121
-357.62714
-351.2422
-344.85725
-344.85725
-344.85725
-344.85725
-351.2422
-357.62714
-364.0121
-370.39703
-383.16692
-395.9368
-402.32174
-408.7067
-421.4766
-427.8615
-434.2465
-427.8615
-421.4766
-421.4766
-427.8615
-427.8615
-427.8615
-421.4766
-421.4766
-427.8615
-434.2465
-427.8615
-421.4766
-415.09167
-415.09167
-421.4766
-415.09167
-408.7067
-402.32174
-395.9368
-389.5519
-383.16692
-376.78196
-370.39703
-364.0121
-351.2422
-351.2422
-344.85725
-338.47233
-332.08736
-332.08736
-325.70244
-319.31747
-312.93253
-312.93253
-306.54757
-306.54757
-300.16264
-300.16264
-300.16264
-293.7777
-293.7777
-287.39275
-281.00782
-274.62286
-274.62286
-274.62286
-274.62286
-274.62286
-274.62286
-268.23792
-261.85295
-261.85295
-261.85295
-261.85295
-261.85295
-255.46803
-255.46803
-255.46803
-249.08308
-242.69814
-236.3132
-236.3132
-229.92825
-223.5433
-217.15836
-210.77341
-204.38847
-204.38847
-198.00352
-191.61858
-185.23363
-178.84869
-172.46374
-178.84869
-178.84869
-178.84869
-172.46374
-172.46374
-172.46374
-178.84869
-185.23363
-185.23363
-185.23363
-185.23363
-191.61858
-198.00352
-198.00352
-198.00352
-198.00352
-198.00352
-198.00352
-198.00352
-198.00352
-191.61858
-191.61858
-191.61858
-191.61858
-191.61858
-198.00352
-204.38847
-210.77341
-210.77341
-217.15836
-223.5433
-223.5433
-229.92825
-229.92825
-229.92825
-229.92825
-229.92825
-229.92825
-236.3132
-236.3132
-236.3132
-236.3132
-236.3132
-242.69814
-242.69814
-249.08308
-249.08308
-249.08308
-249.08308
-249.08308
-249.08308
-255.46803
-255.46803
-255.46803
-261.85295
-268.23792
-268.23792
-268.23792
-268.23792
-261.85295
-255.46803
-255.46803
-255.46803
-255.46803
-249.08308
-249.08308
-255.46803
-261.85295
-261.85295
-261.85295
-261.85295
-268.23792
-274.62286
-281.00782
-287.39275
-293.7777
-293.7777
-300.16264
-306.54757
-319.31747
-325.70244
-325.70244
-332.08736
-332.08736
-338.47233
-338.47233
-344.85725
-351.2422
-357.62714
-364.0121
-364.0121
-364.0121
-370.39703
-376.78196
-376.78196
-376.78196
-370.39703
-370.39703
-370.39703
-376.78196
-383.16692
-383.16692
-383.16692
-383.16692
-383.16692
-383.16692
-383.16692
-383.16692
-383.16692
-383.16692
-376.78196
-370.39703
-370.39703
-370.39703
-383.16692
-389.5519
-383.16692
-370.39703
-370.39703
-364.0121
-364.0121
-364.0121
-370.39703
-370.39703
-376.78196
-370.39703
-370.39703
-370.39703
-370.39703
-370.39703
-364.0121
-357.62714
-357.62714
-357.62714
-357.62714
-357.62714
-357.62714
-357.62714
-351.2422
-344.85725
-344.85725
-338.47233
-338.47233
-338.47233
-332.08736
-325.70244
-325.70244
-319.31747
-312.93253
-312.93253
-312.93253
-312.93253
-306.54757
-306.54757
-300.16264
-300.16264
-293.7777
-287.39275
-287.39275
-281.00782
-274.62286
-274.62286
-274.62286
-268.23792
-261.85295
-255.46803
-255.46803
-255.46803
-249.08308
-242.69814
-229.92825
-223.5433
-223.5433
-223.5433
-223.5433
-217.15836
-210.77341
-204.38847
-204.38847
-198.00352
-191.61858
-185.23363
-178.84869
-166.0788
-166.0788
-159.69386
-159.69386
-153.30891
-153.30891
-146.92397
-140.53904
-134.15408
-127.76914
-127.76914
-121.38419
-114.99925
-108.6143
-108.6143
-108.6143
-108.6143
-108.6143
-102.22936
-102.22936
-102.22936
-95.84441
-89.45947
-89.45947
-83.07452
-83.07452
-76.689568
-70.30463
-63.919683
-57.534738
-51.149793
-44.76485
-38.3799
-31.994958
-25.610013
-12.840124
-6.4551795
-0.070234393
6.3147104
12.699655
19.084599
19.084599
25.469546
25.469546
31.854491
31.854491
38.239434
44.62438
44.62438
51.009326
57.39427
63.779216
63.779216
63.779216
63.779216
63.779216
63.779216
70.164165
70.164165
63.779216
63.779216
57.39427
63.779216
57.39427
57.39427
51.009326
51.009326
57.39427
57.39427
57.39427
57.39427
57.39427
63.779216
63.779216
63.779216
63.779216
63.779216
63.779216
63.779216
63.779216
70.164165
70.164165
76.5491
76.5491
76.5491
76.5491
76.5491
82.93405
82.93405
82.93405
82.93405
76.5491
82.93405
82.93405
82.93405
82.93405
82.93405
82.93405
89.31899
95.70394
95.70394
95.70394
89.31899
76.5491
76.5491
70.164165
70.164165
70.164165
63.779216
63.779216
63.779216
57.39427
57.39427
51.009326
51.009326
51.009326
51.009326
51.009326
51.009326
44.62438
44.62438
44.62438
44.62438
44.62438
44.62438
44.62438
44.62438
51.009326
51.009326
51.009326
44.62438
44.62438
44.62438
44.62438
44.62438
44.62438
44.62438
44.62438
51.009326
51.009326
57.39427
57.39427
63.779216
63.779216
63.779216
70.164165
70.164165
70.164165
70.164165
70.164165
70.164165
76.5491
76.5491
82.93405
89.31899
89.31899
89.31899
89.31899
89.31899
95.70394
102.08888
108.47383
108.47383
114.85877
114.85877
121.24372
121.24372
121.24372
121.24372
127.62866
127.62866
127.62866
127.62866
127.62866
127.62866
127.62866
127.62866
127.62866
127.62866
127.62866
121.24372
121.24372
121.24372
121.24372
121.24372
114.85877
114.85877
114.85877
114.85877
108.47383
108.47383
108.47383
108.47383
108.47383
102.08888
102.08888
102.08888
108.47383
114.85877
114.85877
114.85877
114.85877
108.47383
108.47383
114.85877
108.47383
108.47383
108.47383
108.47383
108.47383
108.47383
102.08888
102.08888
102.08888
102.08888
102.08888
95.70394
95.70394
95.70394
95.70394
89.31899
89.31899
82.93405
82.93405
76.5491
76.5491
76.5491
76.5491
76.5491
76.5491
76.5491
76.5491
76.5491
76.5491
70.164165
70.164165
63.779216
57.39427
57.39427
51.009326
51.009326
57.39427
57.39427
57.39427
57.39427
51.009326
51.009326
44.62438
44.62438
44.62438
38.239434
38.239434
38.239434
38.239434
31.854491
31.854491
31.854491
31.854491
25.469546
25.469546
19.084599
19.084599
19.084599
12.699655
6.3147104
-0.070234393
-0.070234393
-0.070234393
-0.070234393
-0.070234393
-6.4551795
-6.4551795
-12.840124
-12.840124
-12.840124
-12.840124
-12.840124
-12.840124
-12.840124
-19.225068
-19.225068
-19.225068
-19.225068
-19.225068
-19.225068
-19.225068
-19.225068
-25.610013
-25.610013
-25.610013
-25.610013
-19.225068
-19.225068
-19.225068
-19.225068
-25.610013
-25.610013
-25.610013
-25.610013
-25.610013
-25.610013
-25.610013
-25.610013
-25.610013
-25.610013
-25.610013
-25.610013
-25.610013
-25.610013
-25.610013
-25.610013
-25.610013
-25.610013
-25.610013
-25.610013
-25.610013
-25.610013
-25.610013
-25.610013
-25.610013
-25.610013
-25.610013
-31.994958
-31.994958
-31.994958
-25.610013
-25.610013
-25.610013
-31.994958
-31.994958
-31.994958
-31.994958
-25.610013
-25.610013
-25.610013
-31.994958
-31.994958
-25.610013
-25.610013
-25.610013
-31.994958
-31.994958
-38.3799
-38.3799
-38.3799
-38.3799
-38.3799
-38.3799
-44.76485
-44.76485
-44.76485
-44.76485
-51.149793
-51.149793
-51.149793
-57.534738
-57.534738
-57.534738
-57.534738
-63.919683
-63.919683
-70.30463
-70.30463
-70.30463
-70.30463
-70.30463
-76.689568
-76.689568
-76.689568
-76.689568
-76.689568
-76.689568
-83.07452
-83.07452
-83.07452
-89.45947
-89.45947
-89.45947
-89.45947
-89.45947
-89.45947
-89.45947
-89.45947
-89.45947
-89.45947
-89.45947
-89.45947
-89.45947
-89.45947
-89.45947
-89.45947
-89.45947
-89.45947
-89.45947
-89.45947
-89.45947
-89.45947
-89.45947
-89.45947
-95.84441
-95.84441
-95.84441
-95.84441
-95.84441
-95.84441
-95.84441
-95.84441
-95.84441
-95.84441
-95.84441
-95.84441
-95.84441
-95.84441
-95.84441
-95.84441
-95.84441
-95.84441
-95.84441
-95.84441
-89.45947
-89.45947
-89.45947
-89.45947
-89.45947
-89.45947
-89.45947
-89.45947
-89.45947
-89.45947
-89.45947
-89.45947
-89.45947
-89.45947
-89.45947
-89.45947
-89.45947
-89.45947
-89.45947
-95.84441
-95.84441
-95.84441
-89.45947
-89.45947
-89.45947
-95.84441
-95.84441
-95.84441
-95.84441
-95.84441
-95.84441
-95.84441
-95.84441
-95.84441
-95.84441
-95.84441
-95.84441
-95.84441
-95.84441
-95.84441
-95.84441
-95.84441
-89.45947
-89.45947
-89.45947
-95.84441
-95.84441
-95.84441
-89.45947
-89.45947
-89.45947
-89.45947
-89.45947
-89.45947
-89.45947
-89.45947
-89.45947
-89.45947
-89.45947
-89.45947
-89.45947
-89.45947
-89.45947
-89.45947
-89.45947
-89.45947
-89.45947
-89.45947
-89.45947
-89.45947
-89.45947
-83.07452
-89.45947
-89.45947
-89.45947
-89.45947
-83.07452
-83.07452
-83.07452
-83.07452
-83.07452
-76.689568
-76.689568
-76.689568
-83.07452
-83.07452
-83.07452
-76.689568
-76.689568
-76.689568
-76.689568
-76.689568
-76.689568
-76.689568
-76.689568
-76.689568
-76.689568
-76.689568
-76.689568
-76.689568
-76.689568
-70.30463
-70.30463
-70.30463
-70.30463
-70.30463
-70.30463
-70.30463
-70.30463
-63.919683
-63.919683
-63.919683
-63.919683
-63.919683
-63.919683
-63.919683
-63.919683
-63.919683
-63.919683
-57.534738
-57.534738
-57.534738
-57.534738
-57.534738
-57.534738
-51.149793
-51.149793
-44.76485
-51.149793
-51.149793
-51.149793
-51.149793
-51.149793
-51.149793
-51.149793
-44.76485
-44.76485
-44.76485
-44.76485
-44.76485
-44.76485
-44.76485
-44.76485
-44.76485
-44.76485
-44.76485
-44.76485
-38.3799
-38.3799
-38.3799
-38.3799
-38.3799
-38.3799
-38.3799
-38.3799
-38.3799
-38.3799
-31.994958
-31.994958
-38.3799
-38.3799
-44.76485
-38.3799
-31.994958
-31.994958
-38.3799
-38.3799
-38.3799
-38.3799
-38.3799
-38.3799
-38.3799
-38.3799
-38.3799
-38.3799
-38.3799
-38.3799
-38.3799
-31.994958
-31.994958
-31.994958
-31.994958
-31.994958
-31.994958
-31.994958
-31.994958
-31.994958
-31.994958
-31.994958
-31.994958
-31.994958
-31.994958
-31.994958
-31.994958
-31.994958
-31.994958
-31.994958
-31.994958
-31.994958
-31.994958
-31.994958
-31.994958
-31.994958
-31.994958
-31.994958
-31.994958
-25.610013
-19.225068
-19.225068
-25.610013
-44.76485
-51.149793
-38.3799
-25.610013
-19.225068
-19.225068
-25.610013
-31.994958
-25.610013
-25.610013
-25.610013
-25.610013
-31.994958
-31.994958
-31.994958
-31.994958
-31.994958
-31.994958
-31.994958
-31.994958
-31.994958
-31.994958
-31.994958
-31.994958
-25.610013
-25.610013
-25.610013
-19.225068
-19.225068
-19.225068
-19.225068
-19.225068
-19.225068
-19.225068
-19.225068
-19.225068
-12.840124
-12.840124
-12.840124
-12.840124
-12.840124
-6.4551795
-0.070234393
-0.070234393
-12.840124
-19.225068
-19.225068
-12.840124
-6.4551795
-6.4551795
-6.4551795
-12.840124
-6.4551795
-6.4551795
-0.070234393
-0.070234393
-0.070234393
-0.070234393
-0.070234393
-0.070234393
-0.070234393
-0.070234393
-0.070234393
-0.070234393
6.3147104
6.3147104
6.3147104
6.3147104
6.3147104
6.3147104
6.3147104
6.3147104
6.3147104
6.3147104
6.3147104
6.3147104
6.3147104
6.3147104
6.3147104
6.3147104
12.699655
12.699655
12.699655
6.3147104
6.3147104
6.3147104
6.3147104
6.3147104
12.699655
12.699655
12.699655
6.3147104
6.3147104
6.3147104
12.699655
12.699655
12.699655
12.699655
12.699655
12.699655
12.699655
12.699655
12.699655
6.3147104
6.3147104
6.3147104
6.3147104
6.3147104
6.3147104
6.3147104
6.3147104
6.3147104
6.3147104
6.3147104
-0.070234393
-0.070234393
-0.070234393
-0.070234393
-0.070234393
-0.070234393
-0.070234393
-0.070234393
-0.070234393
6.3147104
6.3147104
6.3147104
-0.070234393
-0.070234393
-0.070234393
-0.070234393
-0.070234393
-0.070234393
-0.070234393
-0.070234393
-0.070234393
-0.070234393
-0.070234393
-0.070234393
-0.070234393
-0.070234393
-6.4551795
-6.4551795
-6.4551795
-6.4551795
-6.4551795
-6.4551795
-6.4551795
-6.4551795
-6.4551795
-6.4551795
-6.4551795
-6.4551795
-6.4551795
-6.4551795
-6.4551795
-6.4551795
-6.4551795
-6.4551795
-6.4551795
-6.4551795
-12.840124
-12.840124
-12.840124
-12.840124
-6.4551795
-6.4551795
-6.4551795
-6.4551795
-6.4551795
-6.4551795
-6.4551795
-6.4551795
-6.4551795
-6.4551795
-6.4551795
-6.4551795
-6.4551795
-0.070234393
-0.070234393
-0.070234393
-6.4551795
-6.4551795
-6.4551795
-6.4551795
-6.4551795
-0.070234393
-0.070234393
6.3147104
6.3147104
-0.070234393
-6.4551795
-12.840124
-12.840124
-6.4551795
-6.4551795
-6.4551795
-6.4551795
-0.070234393
-0.070234393
6.3147104
6.3147104
-0.070234393
-0.070234393
-0.070234393
-0.070234393
-0.070234393
-0.070234393
-0.070234393
-0.070234393
-0.070234393
-0.070234393
-0.070234393
-0.070234393
-0.070234393
-0.070234393
-0.070234393
-0.070234393
-0.070234393
-0.070234393
-0.070234393
-0.070234393
-0.070234393
-0.070234393
-0.070234393
-0.070234393
-0.070234393
-6.4551795
-6.4551795
-6.4551795
-6.4551795
-6.4551795
-6.4551795
-6.4551795
-0.070234393
-0.070234393
-6.4551795
-6.4551795
-6.4551795
-6.4551795
-6.4551795
-6.4551795
-6.4551795
-6.4551795
-6.4551795
-6.4551795
-6.4551795
-6.4551795
-6.4551795
-6.4551795
-6.4551795
-6.4551795
-6.4551795
-6.4551795
-6.4551795
-6.4551795
-6.4551795
-6.4551795
-6.4551795
-6.4551795
-6.4551795
-6.4551795
-6.4551795
-6.4551795
-6.4551795
-6.4551795
-6.4551795
-6.4551795
-6.4551795
-6.4551795
-6.4551795
-6.4551795
-6.4551795
-6.4551795
-6.4551795
-6.4551795
-6.4551795
-6.4551795
-6.4551795
-6.4551795
-6.4551795
-6.4551795
-6.4551795
-6.4551795
-6.4551795
-6.4551795
-6.4551795
-6.4551795
-6.4551795
-6.4551795
-6.4551795
-6.4551795
-6.4551795
-6.4551795
-6.4551795
-6.4551795
-6.4551795
-6.4551795
-6.4551795
-6.4551795
-6.4551795
-6.4551795
-6.4551795
-0.070234393
6.3147104
-0.070234393
-6.4551795
-6.4551795
-6.4551795
-6.4551795
-6.4551795
-6.4551795
-6.4551795
-6.4551795
-6.4551795
-6.4551795
-0.070234393
-0.070234393
-0.070234393
-6.4551795
-6.4551795
-6.4551795
-6.4551795
-6.4551795
-6.4551795
-6.4551795
-6.4551795
-6.4551795
-6.4551795
-6.4551795
-0.070234393
-0.070234393
-0.070234393
-6.4551795
-6.4551795
-6.4551795
-6.4551795
-0.070234393
-0.070234393
-0.070234393
-6.4551795
-6.4551795
-0.070234393
-0.070234393
-0.070234393
-0.070234393
-0.070234393
-0.070234393
-0.070234393
-0.070234393
-0.070234393
-0.070234393
-0.070234393
-0.070234393
-0.070234393
-0.070234393
-0.070234393
-0.070234393
-0.070234393
-0.070234393
-0.070234393
-0.070234393
-0.070234393
-0.070234393
-0.070234393
-0.070234393
-0.070234393
-0.070234393
-0.070234393
-0.070234393
-0.070234393
-0.070234393
-0.070234393
-0.070234393
-0.070234393
-0.070234393
-0.070234393
-0.070234393
-0.070234393
-0.070234393
-0.070234393
-0.070234393
-0.070234393
-0.070234393
-0.070234393
-0.070234393
-0.070234393
-0.070234393
-0.070234393
-0.070234393
-0.070234393
-0.070234393
-0.070234393
-0.070234393
-0.070234393
-0.070234393
-0.070234393
-0.070234393
-0.070234393
-0.070234393
-0.070234393
-0.070234393
-0.070234393
-0.070234393
-0.070234393
-0.070234393
-0.070234393
-0.070234393
-0.070234393
-0.070234393
-0.070234393
-0.070234393
-0.070234393
-0.070234393
-0.070234393
-0.070234393
-0.070234393
-0.070234393
-0.070234393
-0.070234393
-0.070234393
-0.070234393
-0.070234393
-0.070234393
-0.070234393
-0.070234393
-0.070234393
-0.070234393
-0.070234393
-0.070234393
-0.070234393
-0.070234393
-0.070234393
-0.070234393
-0.070234393
-0.070234393
-0.070234393
-0.070234393
-0.070234393
-0.070234393
-0.070234393
-0.070234393
-0.070234393
-0.070234393
-0.070234393
-0.070234393
-0.070234393
-0.070234393
-0.070234393
-0.070234393
-0.070234393
-6.4551795
-6.4551795
-6.4551795
-6.4551795
-6.4551795
-6.4551795
-6.4551795
-6.4551795
-6.4551795
-6.4551795
-6.4551795
-6.4551795
-6.4551795
-6.4551795
-6.4551795
-6.4551795
-6.4551795
-6.4551795
-6.4551795
-6.4551795
-6.4551795
-6.4551795
-6.4551795
-6.4551795
-6.4551795
-6.4551795
-6.4551795
-6.4551795
-6.4551795
-6.4551795
-6.4551795
-6.4551795
-6.4551795
-6.4551795
-6.4551795
-12.840124
-12.840124
-12.840124
-12.840124
-12.840124
-12.840124
-12.840124
-12.840124
-12.840124
-12.840124
-12.840124
-12.840124
-12.840124
-12.840124
-12.840124
-12.840124
-12.840124
-19.225068
-19.225068
-19.225068
-19.225068
-19.225068
-19.225068
-19.225068
-19.225068
-19.225068
-19.225068
-19.225068
-19.225068
-19.225068
-19.225068
-19.225068
-19.225068
-19.225068
-19.225068
-19.225068
-19.225068
-19.225068
-19.225068
-19.225068
-19.225068
-19.225068
-19.225068
-19.225068
-19.225068
-25.610013
-25.610013
-19.225068
-19.225068
-12.840124
-19.225068
-25.610013
-25.610013
-19.225068
-19.225068
-25.610013
-25.610013
-25.610013
-19.225068
-19.225068
-19.225068
-25.610013
-25.610013
-25.610013
-25.610013
-19.225068
-19.225068
-19.225068
-19.225068
-25.610013
-25.610013
-25.610013
-19.225068
-19.225068
-19.225068
-19.225068
-19.225068
-19.225068
-19.225068
-19.225068
-19.225068
-19.225068
-19.225068
-19.225068
-19.225068
-19.225068
-19.225068
-19.225068
-19.225068
-19.225068
-19.225068
-19.225068
-19.225068
-19.225068
-19.225068
-19.225068
-19.225068
-19.225068
-25.610013
-25.610013
-25.610013
-19.225068
-19.225068
-19.225068
-25.610013
-25.610013
-25.610013
-25.610013
-25.610013
-25.610013
-25.610013
-25.610013
-25.610013
-25.610013
-25.610013
-25.610013
-25.610013
-25.610013
-25.610013
-25.610013
-25.610013
-19.225068
-19.225068
-19.225068
-19.225068
-25.610013
-25.610013
-25.610013
-25.610013
-25.610013
-25.610013
-19.225068
-19.225068
-19.225068
-19.225068
-19.225068
-19.225068
-19.225068
-19.225068
-19.225068
-19.225068
-19.225068
-19.225068
-19.225068
-19.225068
-19.225068
-19.225068
-19.225068
-19.225068
-19.225068
-25.610013
-25.610013
-25.610013
-25.610013
-25.610013
-19.225068
-19.225068
-25.610013
-25.610013
-25.610013
-25.610013
-25.610013
-25.610013
-25.610013
-25.610013
-25.610013
-25.610013
-25.610013
-25.610013
-25.610013
-25.610013
-25.610013
-25.610013
-25.610013
-25.610013
-25.610013
-25.610013
-31.994958
-31.994958
-31.994958
-25.610013
-25.610013
-25.610013
-31.994958
-25.610013
-25.610013
-25.610013
-25.610013
-25.610013
-25.610013
-25.610013
-25.610013
-25.610013
-25.610013
-25.610013
-25.610013
-25.610013
-25.610013
-25.610013
-25.610013
-25.610013
-25.610013
-25.610013
-25.610013
-25.610013
-25.610013
-25.610013
-25.610013
-25.610013
-25.610013
-25.610013
-25.610013
-25.610013
-25.610013
-25.610013
-25.610013
-25.610013
-25.610013
-25.610013
-25.610013
-25.610013
-25.610013
-25.610013
-25.610013
-25.610013
-25.610013
-25.610013
-25.610013
-25.610013
-25.610013
-25.610013
-25.610013
-25.610013
-25.610013
-25.610013
-19.225068
-25.610013
-19.225068
-12.840124
-12.840124
-6.4551795
-6.4551795
-6.4551795
-6.4551795
-19.225068
-25.610013
-31.994958
-31.994958
-25.610013
-25.610013
-19.225068
-19.225068
-19.225068
-25.610013
-25.610013
-25.610013
-25.610013
-25.610013
-31.994958
-25.610013
-19.225068
-12.840124
-12.840124
-6.4551795
-6.4551795
-6.4551795
-6.4551795
-6.4551795
-6.4551795
-6.4551795
-12.840124
-12.840124
-12.840124
-6.4551795
-6.4551795
-6.4551795
-6.4551795
-6.4551795
-6.4551795
-6.4551795
-6.4551795
-6.4551795
-0.070234393
-0.070234393
-0.070234393
-0.070234393
-0.070234393
-0.070234393
-0.070234393
-0.070234393
-0.070234393
-0.070234393
-0.070234393
-0.070234393
-0.070234393
-0.070234393
-0.070234393
-0.070234393
6.3147104
6.3147104
6.3147104
-0.070234393
-0.070234393
-0.070234393
-0.070234393
-0.070234393
-0.070234393
6.3147104
6.3147104
6.3147104
6.3147104
6.3147104
6.3147104
6.3147104
6.3147104
6.3147104
6.3147104
6.3147104
12.699655
12.699655
12.699655
12.699655
12.699655
12.699655
12.699655
12.699655
12.699655
12.699655
12.699655
12.699655
12.699655
12.699655
19.084599
19.084599
19.084599
12.699655
12.699655
12.699655
19.084599
19.084599
19.084599
12.699655
12.699655
12.699655
19.084599
19.084599
19.084599
19.084599
19.084599
19.084599
25.469546
25.469546
25.469546
19.084599
19.084599
19.084599
19.084599
19.084599
19.084599
19.084599
19.084599
19.084599
19.084599
25.469546
25.469546
25.469546
19.084599
19.084599
25.469546
25.469546
25.469546
25.469546
25.469546
25.469546
25.469546
25.469546
25.469546
25.469546
25.469546
25.469546
25.469546
25.469546
25.469546
31.854491
31.854491
31.854491
31.854491
31.854491
31.854491
31.854491
31.854491
31.854491
31.854491
31.854491
31.854491
31.854491
31.854491
31.854491
31.854491
31.854491
31.854491
38.239434
38.239434
38.239434
38.239434
38.239434
38.239434
38.239434
38.239434
38.239434
38.239434
38.239434
44.62438
44.62438
44.62438
38.239434
38.239434
38.239434
38.239434
38.239434
38.239434
44.62438
44.62438
44.62438
44.62438
38.239434
38.239434
38.239434
38.239434
44.62438
44.62438
44.62438
44.62438
44.62438
44.62438
44.62438
44.62438
44.62438
44.62438
51.009326
51.009326
51.009326
51.009326
51.009326
51.009326
51.009326
51.009326
57.39427
51.009326
51.009326
51.009326
51.009326
51.009326
51.009326
57.39427
57.39427
57.39427
57.39427
57.39427
57.39427
57.39427
57.39427
57.39427
57.39427
57.39427
57.39427
57.39427
57.39427
57.39427
63.779216
63.779216
63.779216
63.779216
63.779216
63.779216
63.779216
63.779216
63.779216
63.779216
63.779216
63.779216
63.779216
63.779216
63.779216
63.779216
63.779216
63.779216
70.164165
70.164165
70.164165
70.164165
70.164165
70.164165
70.164165
70.164165
70.164165
70.164165
70.164165
70.164165
70.164165
70.164165
70.164165
70.164165
70.164165
70.164165
70.164165
70.164165
70.164165
70.164165
70.164165
70.164165
70.164165
70.164165
70.164165
70.164165
70.164165
70.164165
70.164165
70.164165
70.164165
70.164165
70.164165
70.164165
70.164165
70.164165
70.164165
70.164165
70.164165
70.164165
70.164165
70.164165
70.164165
70.164165
70.164165
70.164165
70.164165
70.164165
76.5491
76.5491
76.5491
76.5491
76.5491
76.5491
70.164165
70.164165
70.164165
70.164165
70.164165
70.164165
70.164165
70.164165
70.164165
70.164165
70.164165
70.164165
70.164165
70.164165
70.164165
70.164165
70.164165
70.164165
70.164165
70.164165
70.164165
70.164165
70.164165
70.164165
70.164165
70.164165
70.164165
70.164165
70.164165
70.164165
70.164165
70.164165
70.164165
70.164165
70.164165
70.164165
70.164165
70.164165
76.5491
76.5491
76.5491
70.164165
70.164165
70.164165
76.5491
76.5491
76.5491
76.5491
76.5491
76.5491
76.5491
76.5491
76.5491
76.5491
70.164165
70.164165
70.164165
70.164165
70.164165
70.164165
70.164165
70.164165
70.164165
70.164165
70.164165
70.164165
70.164165
70.164165
70.164165
70.164165
70.164165
63.779216
63.779216
63.779216
63.779216
70.164165
70.164165
63.779216
63.779216
63.779216
63.779216
63.779216
63.779216
63.779216
63.779216
70.164165
70.164165
70.164165
70.164165
70.164165
70.164165
70.164165
70.164165
70.164165
70.164165
70.164165
63.779216
63.779216
63.779216
63.779216
63.779216
63.779216
63.779216
63.779216
63.779216
63.779216
63.779216
63.779216
63.779216
57.39427
57.39427
57.39427
63.779216
63.779216
63.779216
63.779216
57.39427
57.39427
57.39427
57.39427
57.39427
63.779216
63.779216
63.779216
57.39427
57.39427
57.39427
57.39427
57.39427
57.39427
57.39427
57.39427
57.39427
57.39427
63.779216
63.779216
63.779216
57.39427
57.39427
57.39427
57.39427
57.39427
57.39427
57.39427
57.39427
57.39427
57.39427
57.39427
57.39427
57.39427
57.39427
57.39427
57.39427
51.009326
51.009326
51.009326
51.009326
51.009326
51.009326
51.009326
51.009326
51.009326
51.009326
51.009326
51.009326
51.009326
51.009326
44.62438
44.62438
44.62438
44.62438
44.62438
44.62438
44.62438
44.62438
44.62438
44.62438
44.62438
44.62438
44.62438
44.62438
44.62438
44.62438
44.62438
44.62438
44.62438
44.62438
44.62438
44.62438
44.62438
44.62438
44.62438
44.62438
44.62438
44.62438
44.62438
44.62438
44.62438
44.62438
44.62438
44.62438
44.62438
44.62438
38.239434
38.239434
38.239434
38.239434
38.239434
38.239434
38.239434
38.239434
38.239434
38.239434
38.239434
38.239434
38.239434
38.239434
38.239434
38.239434
38.239434
38.239434
38.239434
38.239434
38.239434
38.239434
38.239434
38.239434
31.854491
31.854491
31.854491
31.854491
31.854491
31.854491
31.854491
38.239434
38.239434
38.239434
38.239434
38.239434
38.239434
38.239434
38.239434
38.239434
38.239434
38.239434
38.239434
38.239434
38.239434
38.239434
38.239434
38.239434
38.239434
38.239434
38.239434
38.239434
38.239434
38.239434
38.239434
38.239434
38.239434
38.239434
38.239434
38.239434
38.239434
38.239434
38.239434
38.239434
38.239434
38.239434
38.239434
38.239434
38.239434
38.239434
38.239434
38.239434
38.239434
38.239434
38.239434
38.239434
38.239434
38.239434
38.239434
38.239434
38.239434
38.239434
38.239434
38.239434
38.239434
38.239434
38.239434
38.239434
38.239434
38.239434
38.239434
38.239434
38.239434
38.239434
38.239434
38.239434
38.239434
38.239434
38.239434
38.239434
38.239434
38.239434
38.239434
38.239434
38.239434
38.239434
38.239434
38.239434
38.239434
38.239434
38.239434
38.239434
38.239434
38.239434
38.239434
38.239434
38.239434
38.239434
38.239434
38.239434
38.239434
38.239434
38.239434
38.239434
38.239434
38.239434
38.239434
44.62438
44.62438
44.62438
44.62438
44.62438
38.239434
38.239434
44.62438
44.62438
44.62438
44.62438
44.62438
44.62438
44.62438
44.62438
44.62438
44.62438
44.62438
44.62438
44.62438
44.62438
44.62438
44.62438
44.62438
44.62438
44.62438
44.62438
44.62438
44.62438
44.62438
44.62438
44.62438
44.62438
44.62438
44.62438
44.62438
44.62438
44.62438
44.62438
44.62438
44.62438
44.62438
44.62438
44.62438
44.62438
44.62438
44.62438
44.62438
44.62438
44.62438
51.009326
51.009326
51.009326
51.009326
51.009326
51.009326
44.62438
44.62438
44.62438
51.009326
51.009326
51.009326
51.009326
51.009326
51.009326
51.009326
51.009326
51.009326
51.009326
51.009326
51.009326
51.009326
51.009326
51.009326
51.009326
51.009326
51.009326
51.009326
51.009326
51.009326
51.009326
51.009326
51.009326
51.009326
51.009326
51.009326
51.009326
51.009326
51.009326
51.009326
51.009326
51.009326
51.009326
51.009326
51.009326
51.009326
51.009326
51.009326
51.009326
51.009326
51.009326
51.009326
51.009326
51.009326
51.009326
51.009326
51.009326
51.009326
51.009326
51.009326
51.009326
51.009326
51.009326
51.009326
51.009326
51.009326
51.009326
51.009326
51.009326
51.009326
51.009326
51.009326
51.009326
51.009326
51.009326
51.009326
51.009326
51.009326
51.009326
51.009326
51.009326
51.009326
51.009326
51.009326
51.009326
51.009326
51.009326
51.009326
51.009326
51.009326
51.009326
51.009326
51.009326
51.009326
51.009326
51.009326
51.009326
51.009326
51.009326
51.009326
51.009326
51.009326
51.009326
51.009326
51.009326
51.009326
51.009326
51.009326
51.009326
51.009326
51.009326
51.009326
51.009326
51.009326
51.009326
51.009326
51.009326
51.009326
51.009326
51.009326
51.009326
51.009326
51.009326
51.009326
51.009326
51.009326
51.009326
51.009326
51.009326
51.009326
51.009326
51.009326
51.009326
51.009326
51.009326
51.009326
51.009326
51.009326
51.009326
51.009326
51.009326
51.009326
51.009326
51.009326
51.009326
51.009326
51.009326
51.009326
51.009326
44.62438
44.62438
44.62438
44.62438
44.62438
44.62438
44.62438
51.009326
51.009326
51.009326
51.009326
51.009326
51.009326
51.009326
51.009326
51.009326
51.009326
51.009326
51.009326
51.009326
51.009326
51.009326
51.009326
51.009326
51.009326
51.009326
51.009326
51.009326
51.009326
51.009326
51.009326
51.009326
51.009326
51.009326
51.009326
51.009326
51.009326
51.009326
51.009326
51.009326
51.009326
51.009326
51.009326
51.009326
51.009326
51.009326
51.009326
51.009326
51.009326
51.009326
51.009326
51.009326
51.009326
51.009326
51.009326
51.009326
51.009326
51.009326
51.009326
51.009326
51.009326
51.009326
51.009326
51.009326
51.009326
51.009326
51.009326
51.009326
51.009326
51.009326
51.009326
51.009326
57.39427
57.39427
57.39427
57.39427
51.009326
51.009326
51.009326
51.009326
51.009326
51.009326
51.009326
51.009326
51.009326
51.009326
51.009326
51.009326
51.009326
51.009326
51.009326
51.009326
51.009326
51.009326
51.009326
51.009326
51.009326
51.009326
51.009326
51.009326
51.009326
51.009326
51.009326
51.009326
51.009326
51.009326
51.009326
51.009326
51.009326
51.009326
57.39427
57.39427
51.009326
51.009326
51.009326
51.009326
51.009326
51.009326
51.009326
51.009326
51.009326
51.009326
51.009326
51.009326
51.009326
51.009326
51.009326
51.009326
51.009326
51.009326
51.009326
51.009326
51.009326
51.009326
51.009326
51.009326
51.009326
51.009326
51.009326
51.009326
51.009326
51.009326
51.009326
51.009326
51.009326
51.009326
51.009326
51.009326
51.009326
51.009326
51.009326
51.009326
51.009326
51.009326
44.62438
44.62438
51.009326
51.009326
51.009326
51.009326
51.009326
51.009326
51.009326
44.62438
44.62438
44.62438
51.009326
51.009326
44.62438
44.62438
44.62438
51.009326
51.009326
51.009326
44.62438
44.62438
44.62438
44.62438
51.009326
51.009326
44.62438
44.62438
44.62438
44.62438
44.62438
44.62438
44.62438
44.62438
44.62438
44.62438
44.62438
44.62438
44.62438
44.62438
44.62438
44.62438
44.62438
44.62438
44.62438
44.62438
44.62438
44.62438
44.62438
44.62438
44.62438
44.62438
44.62438
44.62438
44.62438
44.62438
44.62438
44.62438
44.62438
44.62438
44.62438
44.62438
44.62438
44.62438
44.62438
44.62438
44.62438
44.62438
44.62438
44.62438
44.62438
44.62438
44.62438
44.62438
44.62438
44.62438
44.62438
44.62438
44.62438
44.62438
44.62438
44.62438
44.62438
44.62438
44.62438
44.62438
44.62438
44.62438
44.62438
44.62438
44.62438
44.62438
44.62438
44.62438
44.62438
44.62438
44.62438
44.62438
44.62438
44.62438
44.62438
44.62438
44.62438
44.62438
44.62438
44.62438
51.009326
51.009326
51.009326
51.009326
51.009326
51.009326
51.009326
51.009326
51.009326
51.009326
51.009326
51.009326
51.009326
51.009326
51.009326
51.009326
51.009326
51.009326
51.009326
51.009326
51.009326
51.009326
51.009326
51.009326
51.009326
51.009326
51.009326
51.009326
51.009326
51.009326
51.009326
51.009326
51.009326
51.009326
51.009326
51.009326
51.009326
51.009326
51.009326
51.009326
51.009326
51.009326
51.009326
51.009326
51.009326
51.009326
51.009326
51.009326
57.39427
57.39427
51.009326
51.009326
51.009326
51.009326
51.009326
51.009326
51.009326
51.009326
51.009326
51.009326
51.009326
51.009326
51.009326
51.009326
51.009326
51.009326
51.009326
51.009326
51.009326
51.009326
51.009326
51.009326
51.009326
51.009326
51.009326
51.009326
51.009326
51.009326
51.009326
51.009326
51.009326
51.009326
51.009326
51.009326
51.009326
51.009326
51.009326
51.009326
51.009326
51.009326
51.009326
51.009326
51.009326
51.009326
51.009326
51.009326
51.009326
51.009326
51.009326
51.009326
51.009326
51.009326
51.009326
51.009326
51.009326
51.009326
51.009326
51.009326
51.009326
51.009326
51.009326
51.009326
51.009326
51.009326
51.009326
51.009326
51.009326
51.009326
51.009326
51.009326
51.009326
51.009326
51.009326
51.009326
51.009326
51.009326
51.009326
44.62438
44.62438
51.009326
51.009326
51.009326
51.009326
51.009326
51.009326
51.009326
51.009326
51.009326
51.009326
51.009326
51.009326
51.009326
51.009326
51.009326
51.009326
44.62438
44.62438
44.62438
51.009326
51.009326
51.009326
51.009326
51.009326
44.62438
44.62438
44.62438
51.009326
51.009326
51.009326
51.009326
51.009326
51.009326
51.009326
51.009326
51.009326
51.009326
51.009326
51.009326
51.009326
51.009326
51.009326
51.009326
51.009326
51.009326
51.009326
51.009326
51.009326
51.009326
51.009326
51.009326
51.009326
51.009326
51.009326
51.009326
51.009326
51.009326
51.009326
51.009326
51.009326
51.009326
51.009326
51.009326
51.009326
51.009326
57.39427
57.39427
57.39427
51.009326
51.009326
57.39427
57.39427
57.39427
57.39427
57.39427
57.39427
57.39427
57.39427
57.39427
57.39427
57.39427
57.39427
57.39427
57.39427
57.39427
57.39427
57.39427
57.39427
57.39427
57.39427
57.39427
57.39427
57.39427
57.39427
57.39427
57.39427
63.779216
63.779216
63.779216
63.779216
63.779216
63.779216
63.779216
63.779216
63.779216
63.779216
63.779216
63.779216
63.779216
63.779216
63.779216
63.779216
63.779216
63.779216
63.779216
63.779216
63.779216
63.779216
63.779216
63.779216
63.779216
63.779216
63.779216
63.779216
63.779216
63.779216
63.779216
63.779216
63.779216
70.164165
70.164165
70.164165
70.164165
70.164165
70.164165
70.164165
70.164165
70.164165
70.164165
70.164165
70.164165
70.164165
70.164165
70.164165
70.164165
70.164165
70.164165
76.5491
76.5491
76.5491
76.5491
76.5491
76.5491
76.5491
76.5491
76.5491
76.5491
76.5491
76.5491
76.5491
76.5491
76.5491
76.5491
76.5491
76.5491
76.5491
76.5491
76.5491
76.5491
76.5491
76.5491
76.5491
82.93405
82.93405
82.93405
82.93405
76.5491
76.5491
82.93405
82.93405
82.93405
82.93405
82.93405
82.93405
82.93405
82.93405
82.93405
82.93405
82.93405
89.31899
89.31899
89.31899
82.93405
82.93405
89.31899
89.31899
89.31899
89.31899
89.31899
89.31899
89.31899
89.31899
89.31899
89.31899
89.31899
89.31899
89.31899
89.31899
89.31899
89.31899
89.31899
89.31899
89.31899
89.31899
82.93405
82.93405
89.31899
89.31899
89.31899
89.31899
89.31899
89.31899
95.70394
95.70394
89.31899
89.31899
89.31899
95.70394
95.70394
95.70394
95.70394
95.70394
95.70394
95.70394
95.70394
95.70394
89.31899
89.31899
89.31899
89.31899
89.31899
89.31899
89.31899
95.70394
95.70394
95.70394
95.70394
95.70394
95.70394
102.08888
102.08888
102.08888
102.08888
102.08888
108.47383
108.47383
102.08888
102.08888
102.08888
108.47383
108.47383
108.47383
108.47383
108.47383
108.47383
108.47383
108.47383
108.47383
108.47383
108.47383
108.47383
108.47383
108.47383
108.47383
108.47383
108.47383
108.47383
108.47383
108.47383
108.47383
108.47383
108.47383
108.47383
108.47383
108.47383
108.47383
114.85877
114.85877
114.85877
108.47383
108.47383
108.47383
108.47383
108.47383
108.47383
108.47383
108.47383
108.47383
108.47383
108.47383
108.47383
108.47383
108.47383
108.47383
108.47383
108.47383
108.47383
114.85877
114.85877
114.85877
114.85877
114.85877
121.24372
121.24372
121.24372
121.24372
121.24372
121.24372
121.24372
121.24372
121.24372
121.24372
121.24372
121.24372
121.24372
121.24372
121.24372
121.24372
121.24372
121.24372
121.24372
121.24372
121.24372
121.24372
121.24372
121.24372
121.24372
121.24372
121.24372
121.24372
121.24372
121.24372
121.24372
121.24372
121.24372
114.85877
114.85877
114.85877
114.85877
114.85877
114.85877
114.85877
114.85877
114.85877
114.85877
114.85877
114.85877
114.85877
114.85877
114.85877
121.24372
121.24372
121.24372
121.24372
121.24372
121.24372
121.24372
121.24372
121.24372
121.24372
121.24372
121.24372
121.24372
121.24372
121.24372
121.24372
121.24372
121.24372
121.24372
121.24372
121.24372
121.24372
121.24372
121.24372
121.24372
121.24372
121.24372
121.24372
121.24372
121.24372
121.24372
121.24372
114.85877
114.85877
114.85877
121.24372
121.24372
121.24372
114.85877
114.85877
114.85877
114.85877
114.85877
114.85877
114.85877
114.85877
114.85877
114.85877
114.85877
114.85877
114.85877
114.85877
114.85877
114.85877
121.24372
121.24372
121.24372
121.24372
121.24372
121.24372
121.24372
121.24372
121.24372
121.24372
121.24372
121.24372
121.24372
121.24372
114.85877
114.85877
121.24372
121.24372
121.24372
114.85877
114.85877
114.85877
121.24372
121.24372
121.24372
114.85877
114.85877
114.85877
114.85877
114.85877
114.85877
114.85877
114.85877
114.85877
114.85877
114.85877
114.85877
114.85877
114.85877
114.85877
114.85877
114.85877
114.85877
114.85877
114.85877
114.85877
114.85877
114.85877
114.85877
114.85877
114.85877
114.85877
114.85877
114.85877
114.85877
114.85877
114.85877
114.85877
114.85877
114.85877
114.85877
114.85877
114.85877
114.85877
114.85877
114.85877
114.85877
114.85877
114.85877
114.85877
114.85877
114.85877
114.85877
114.85877
108.47383
108.47383
108.47383
108.47383
108.47383
108.47383
108.47383
108.47383
108.47383
108.47383
108.47383
108.47383
108.47383
108.47383
108.47383
108.47383
108.47383
108.47383
108.47383
108.47383
108.47383
108.47383
108.47383
108.47383
108.47383
108.47383
108.47383
108.47383
108.47383
108.47383
108.47383
108.47383
108.47383
108.47383
108.47383
108.47383
108.47383
108.47383
108.47383
108.47383
108.47383
108.47383
108.47383
108.47383
108.47383
108.47383
108.47383
108.47383
108.47383
102.08888
102.08888
102.08888
108.47383
108.47383
102.08888
102.08888
102.08888
102.08888
102.08888
102.08888
102.08888
102.08888
102.08888
102.08888
102.08888
102.08888
102.08888
102.08888
102.08888
102.08888
102.08888
102.08888
102.08888
102.08888
102.08888
102.08888
102.08888
95.70394
95.70394
95.70394
95.70394
95.70394
95.70394
95.70394
95.70394
95.70394
89.31899
89.31899
89.31899
89.31899
89.31899
89.31899
89.31899
89.31899
89.31899
89.31899
89.31899
89.31899
89.31899
89.31899
89.31899
89.31899
89.31899
89.31899
89.31899
89.31899
89.31899
82.93405
82.93405
82.93405
82.93405
82.93405
82.93405
82.93405
76.5491
76.5491
76.5491
76.5491
76.5491
76.5491
76.5491
76.5491
76.5491
76.5491
76.5491
76.5491
76.5491
76.5491
76.5491
76.5491
76.5491
76.5491
76.5491
76.5491
76.5491
76.5491
76.5491
76.5491
76.5491
76.5491
76.5491
76.5491
76.5491
76.5491
76.5491
76.5491
76.5491
76.5491
76.5491
76.5491
70.164165
70.164165
70.164165
70.164165
76.5491
76.5491
76.5491
70.164165
70.164165
70.164165
70.164165
70.164165
70.164165
70.164165
70.164165
70.164165
76.5491
76.5491
76.5491
70.164165
70.164165
70.164165
70.164165
70.164165
70.164165
70.164165
70.164165
70.164165
70.164165
70.164165
70.164165
70.164165
70.164165
70.164165
70.164165
70.164165
70.164165
70.164165
70.164165
70.164165
70.164165
70.164165
70.164165
70.164165
70.164165
70.164165
70.164165
70.164165
70.164165
70.164165
70.164165
70.164165
70.164165
70.164165
70.164165
70.164165
70.164165
70.164165
70.164165
70.164165
63.779216
63.779216
63.779216
63.779216
70.164165
70.164165
70.164165
63.779216
63.779216
63.779216
70.164165
70.164165
70.164165
70.164165
63.779216
63.779216
63.779216
63.779216
63.779216
63.779216
63.779216
63.779216
63.779216
63.779216
63.779216
63.779216
63.779216
63.779216
63.779216
63.779216
63.779216
63.779216
63.779216
63.779216
63.779216
63.779216
63.779216
63.779216
63.779216
63.779216
63.779216
63.779216
63.779216
63.779216
63.779216
63.779216
63.779216
63.779216
63.779216
63.779216
63.779216
63.779216
63.779216
57.39427
57.39427
57.39427
57.39427
57.39427
57.39427
57.39427
51.009326
51.009326
51.009326
51.009326
51.009326
51.009326
51.009326
51.009326
51.009326
51.009326
51.009326
44.62438
44.62438
44.62438
44.62438
44.62438
44.62438
38.239434
38.239434
38.239434
38.239434
38.239434
31.854491
31.854491
25.469546
25.469546
25.469546
31.854491
31.854491
31.854491
25.469546
25.469546
19.084599
19.084599
19.084599
19.084599
19.084599
19.084599
19.084599
19.084599
19.084599
19.084599
19.084599
19.084599
19.084599
19.084599
19.084599
19.084599
19.084599
19.084599
19.084599
19.084599
19.084599
19.084599
19.084599
19.084599
19.084599
19.084599
19.084599
19.084599
19.084599
25.469546
25.469546
25.469546
19.084599
19.084599
25.469546
25.469546
19.084599
19.084599
19.084599
25.469546
25.469546
25.469546
25.469546
25.469546
25.469546
25.469546
25.469546
25.469546
25.469546
25.469546
31.854491
31.854491
31.854491
31.854491
31.854491
31.854491
31.854491
31.854491
31.854491
31.854491
31.854491
38.239434
38.239434
38.239434
31.854491
31.854491
31.854491
31.854491
38.239434
38.239434
38.239434
38.239434
38.239434
38.239434
38.239434
38.239434
38.239434
38.239434
38.239434
44.62438
44.62438
44.62438
44.62438
44.62438
44.62438
44.62438
44.62438
44.62438
44.62438
44.62438
51.009326
51.009326
51.009326
44.62438
44.62438
44.62438
51.009326
51.009326
51.009326
51.009326
51.009326
44.62438
44.62438
44.62438
51.009326
51.009326
51.009326
51.009326
51.009326
51.009326
51.009326
51.009326
51.009326
51.009326
51.009326
51.009326
51.009326
51.009326
51.009326
51.009326
57.39427
57.39427
57.39427
57.39427
57.39427
57.39427
57.39427
57.39427
57.39427
57.39427
57.39427
57.39427
57.39427
63.779216
63.779216
63.779216
63.779216
63.779216
63.779216
63.779216
63.779216
63.779216
63.779216
63.779216
63.779216
63.779216
63.779216
63.779216
63.779216
63.779216
63.779216
63.779216
63.779216
63.779216
63.779216
63.779216
63.779216
63.779216
63.779216
63.779216
63.779216
63.779216
63.779216
63.779216
70.164165
70.164165
70.164165
63.779216
63.779216
70.164165
70.164165
70.164165
70.164165
70.164165
70.164165
70.164165
70.164165
70.164165
70.164165
70.164165
70.164165
70.164165
63.779216
63.779216
63.779216
63.779216
63.779216
63.779216
63.779216
63.779216
63.779216
63.779216
63.779216
63.779216
57.39427
57.39427
57.39427
57.39427
57.39427
57.39427
57.39427
51.009326
51.009326
51.009326
51.009326
51.009326
51.009326
51.009326
51.009326
51.009326
51.009326
51.009326
51.009326
51.009326
51.009326
51.009326
51.009326
51.009326
44.62438
44.62438
44.62438
44.62438
44.62438
44.62438
51.009326
51.009326
51.009326
44.62438
44.62438
44.62438
44.62438
44.62438
44.62438
44.62438
44.62438
44.62438
44.62438
44.62438
44.62438
38.239434
38.239434
38.239434
38.239434
38.239434
38.239434
38.239434
38.239434
38.239434
38.239434
38.239434
38.239434
38.239434
38.239434
38.239434
38.239434
38.239434
31.854491
31.854491
31.854491
31.854491
31.854491
31.854491
31.854491
31.854491
25.469546
25.469546
25.469546
25.469546
25.469546
25.469546
25.469546
25.469546
25.469546
25.469546
25.469546
25.469546
25.469546
25.469546
25.469546
25.469546
25.469546
25.469546
25.469546
25.469546
25.469546
25.469546
25.469546
25.469546
25.469546
25.469546
25.469546
25.469546
25.469546
25.469546
25.469546
25.469546
25.469546
25.469546
19.084599
19.084599
19.084599
25.469546
25.469546
25.469546
19.084599
19.084599
19.084599
19.084599
19.084599
19.084599
19.084599
19.084599
19.084599
19.084599
19.084599
19.084599
19.084599
19.084599
19.084599
19.084599
19.084599
25.469546
25.469546
25.469546
25.469546
25.469546
25.469546
25.469546
25.469546
25.469546
25.469546
25.469546
25.469546
25.469546
25.469546
25.469546
25.469546
25.469546
25.469546
25.469546
25.469546
25.469546
25.469546
19.084599
19.084599
19.084599
25.469546
25.469546
25.469546
25.469546
19.084599
19.084599
19.084599
19.084599
25.469546
25.469546
19.084599
19.084599
19.084599
25.469546
25.469546
25.469546
19.084599
19.084599
19.084599
19.084599
25.469546
25.469546
25.469546
25.469546
25.469546
25.469546
25.469546
25.469546
31.854491
31.854491
31.854491
31.854491
31.854491
31.854491
31.854491
25.469546
25.469546
25.469546
25.469546
31.854491
31.854491
31.854491
38.239434
38.239434
38.239434
38.239434
31.854491
31.854491
25.469546
25.469546
25.469546
25.469546
25.469546
25.469546
25.469546
25.469546
25.469546
25.469546
19.084599
19.084599
19.084599
19.084599
19.084599
19.084599
19.084599
19.084599
19.084599
19.084599
19.084599
19.084599
19.084599
19.084599
19.084599
19.084599
19.084599
19.084599
19.084599
19.084599
19.084599
19.084599
19.084599
19.084599
19.084599
12.699655
12.699655
12.699655
12.699655
12.699655
19.084599
19.084599
19.084599
19.084599
19.084599
19.084599
19.084599
19.084599
12.699655
12.699655
12.699655
12.699655
12.699655
12.699655
12.699655
12.699655
12.699655
12.699655
12.699655
12.699655
12.699655
12.699655
12.699655
6.3147104
6.3147104
6.3147104
6.3147104
6.3147104
6.3147104
6.3147104
6.3147104
6.3147104
6.3147104
6.3147104
6.3147104
6.3147104
6.3147104
6.3147104
6.3147104
6.3147104
6.3147104
6.3147104
6.3147104
6.3147104
6.3147104
12.699655
12.699655
6.3147104
6.3147104
6.3147104
12.699655
12.699655
6.3147104
6.3147104
6.3147104
6.3147104
6.3147104
6.3147104
6.3147104
6.3147104
6.3147104
6.3147104
6.3147104
12.699655
12.699655
12.699655
12.699655
12.699655
12.699655
12.699655
12.699655
6.3147104
6.3147104
6.3147104
6.3147104
6.3147104
6.3147104
12.699655
12.699655
12.699655
6.3147104
6.3147104
6.3147104
6.3147104
6.3147104
6.3147104
6.3147104
6.3147104
6.3147104
6.3147104
6.3147104
6.3147104
12.699655
12.699655
6.3147104
6.3147104
6.3147104
12.699655
12.699655
12.699655
12.699655
12.699655
6.3147104
6.3147104
12.699655
12.699655
12.699655
12.699655
12.699655
12.699655
12.699655
12.699655
12.699655
12.699655
6.3147104
6.3147104
6.3147104
12.699655
12.699655
12.699655
12.699655
6.3147104
6.3147104
6.3147104
6.3147104
6.3147104
12.699655
12.699655
12.699655
12.699655
12.699655
6.3147104
6.3147104
6.3147104
12.699655
12.699655
6.3147104
6.3147104
6.3147104
12.699655
12.699655
12.699655
12.699655
12.699655
12.699655
12.699655
12.699655
12.699655
12.699655
12.699655
12.699655
12.699655
12.699655
12.699655
12.699655
12.699655
12.699655
12.699655
12.699655
12.699655
12.699655
12.699655
12.699655
12.699655
12.699655
12.699655
12.699655
12.699655
12.699655
12.699655
12.699655
12.699655
12.699655
12.699655
12.699655
12.699655
12.699655
12.699655
12.699655
12.699655
12.699655
12.699655
12.699655
12.699655
12.699655
12.699655
12.699655
12.699655
12.699655
12.699655
12.699655
12.699655
12.699655
12.699655
12.699655
12.699655
12.699655
12.699655
12.699655
12.699655
12.699655
12.699655
12.699655
12.699655
12.699655
12.699655
12.699655
12.699655
12.699655
12.699655
12.699655
12.699655
12.699655
12.699655
19.084599
19.084599
19.084599
12.699655
12.699655
12.699655
12.699655
12.699655
12.699655
12.699655
12.699655
12.699655
12.699655
12.699655
12.699655
12.699655
12.699655
12.699655
12.699655
12.699655
12.699655
12.699655
12.699655
12.699655
12.699655
12.699655
12.699655
12.699655
12.699655
12.699655
12.699655
12.699655
12.699655
12.699655
12.699655
12.699655
12.699655
12.699655
12.699655
12.699655
12.699655
12.699655
12.699655
12.699655
12.699655
12.699655
12.699655
12.699655
12.699655
12.699655
12.699655
12.699655
12.699655
12.699655
12.699655
12.699655
12.699655
12.699655
12.699655
12.699655
6.3147104
6.3147104
6.3147104
12.699655
12.699655
12.699655
12.699655
12.699655
12.699655
12.699655
12.699655
12.699655
12.699655
12.699655
12.699655
12.699655
12.699655
12.699655
12.699655
12.699655
12.699655
12.699655
12.699655
12.699655
12.699655
12.699655
12.699655
12.699655
12.699655
12.699655
12.699655
12.699655
12.699655
6.3147104
6.3147104
6.3147104
12.699655
12.699655
12.699655
6.3147104
6.3147104
12.699655
12.699655
12.699655
12.699655
12.699655
12.699655
12.699655
12.699655
12.699655
6.3147104
6.3147104
6.3147104
12.699655
12.699655
12.699655
12.699655
12.699655
6.3147104
6.3147104
6.3147104
12.699655
12.699655
12.699655
12.699655
12.699655
12.699655
12.699655
12.699655
12.699655
12.699655
12.699655
12.699655
12.699655
12.699655
12.699655
12.699655
12.699655
12.699655
12.699655
12.699655
12.699655
12.699655
12.699655
12.699655
12.699655
12.699655
12.699655
12.699655
12.699655
12.699655
12.699655
12.699655
12.699655
12.699655
12.699655
12.699655
12.699655
12.699655
12.699655
12.699655
12.699655
12.699655
12.699655
12.699655
12.699655
12.699655
12.699655
12.699655
12.699655
12.699655
12.699655
12.699655
12.699655
12.699655
12.699655
12.699655
12.699655
12.699655
12.699655
12.699655
12.699655
12.699655
12.699655
12.699655
12.699655
12.699655
12.699655
12.699655
12.699655
12.699655
12.699655
12.699655
12.699655
12.699655
12.699655
12.699655
12.699655
12.699655
12.699655
12.699655
12.699655
12.699655
12.699655
12.699655
12.699655
12.699655
12.699655
12.699655
12.699655
12.699655
12.699655
12.699655
12.699655
12.699655
12.699655
12.699655
12.699655
12.699655
12.699655
12.699655
12.699655
12.699655
12.699655
12.699655
12.699655
12.699655
12.699655
12.699655
19.084599
19.084599
19.084599
12.699655
6.3147104
6.3147104
12.699655
19.084599
25.469546
25.469546
19.084599
19.084599
19.084599
12.699655
12.699655
12.699655
12.699655
12.699655
12.699655
12.699655
12.699655
12.699655
12.699655
12.699655
12.699655
12.699655
12.699655
12.699655
19.084599
19.084599
12.699655
12.699655
12.699655
12.699655
12.699655
12.699655
12.699655
12.699655
12.699655
12.699655
12.699655
12.699655
12.699655
12.699655
12.699655
19.084599
19.084599
19.084599
19.084599
19.084599
19.084599
19.084599
19.084599
19.084599
19.084599
19.084599
19.084599
19.084599
19.084599
19.084599
19.084599
19.084599
25.469546
25.469546
25.469546
25.469546
25.469546
25.469546
25.469546
25.469546
25.469546
25.469546
25.469546
25.469546
25.469546
25.469546
25.469546
25.469546
25.469546
25.469546
25.469546
25.469546
25.469546
25.469546
25.469546
25.469546
25.469546
25.469546
25.469546
25.469546
25.469546
25.469546
25.469546
25.469546
25.469546
25.469546
25.469546
25.469546
25.469546
25.469546
25.469546
25.469546
25.469546
25.469546
25.469546
25.469546
25.469546
25.469546
25.469546
25.469546
25.469546
25.469546
25.469546
25.469546
25.469546
25.469546
25.469546
25.469546
25.469546
25.469546
25.469546
25.469546
25.469546
25.469546
25.469546
25.469546
25.469546
25.469546
25.469546
25.469546
25.469546
19.084599
19.084599
19.084599
19.084599
19.084599
19.084599
19.084599
19.084599
19.084599
19.084599
19.084599
19.084599
19.084599
19.084599
19.084599
19.084599
19.084599
19.084599
19.084599
19.084599
19.084599
19.084599
19.084599
19.084599
19.084599
19.084599
19.084599
19.084599
19.084599
19.084599
19.084599
19.084599
19.084599
19.084599
19.084599
19.084599
19.084599
19.084599
19.084599
19.084599
19.084599
19.084599
19.084599
19.084599
19.084599
19.084599
19.084599
19.084599
19.084599
19.084599
19.084599
19.084599
19.084599
19.084599
19.084599
19.084599
19.084599
19.084599
19.084599
19.084599
19.084599
19.084599
19.084599
19.084599
19.084599
19.084599
19.084599
19.084599
19.084599
19.084599
19.084599
19.084599
19.084599
19.084599
19.084599
19.084599
19.084599
19.084599
19.084599
19.084599
19.084599
19.084599
19.084599
19.084599
19.084599
19.084599
19.084599
19.084599
19.084599
19.084599
19.084599
19.084599
19.084599
19.084599
19.084599
19.084599
19.084599
19.084599
19.084599
19.084599
19.084599
19.084599
19.084599
19.084599
19.084599
19.084599
19.084599
19.084599
19.084599
25.469546
25.469546
25.469546
19.084599
19.084599
19.084599
19.084599
25.469546
25.469546
25.469546
19.084599
25.469546
25.469546
25.469546
25.469546
25.469546
25.469546
25.469546
25.469546
25.469546
25.469546
25.469546
25.469546
25.469546
25.469546
25.469546
25.469546
25.469546
25.469546
25.469546
25.469546
25.469546
25.469546
25.469546
25.469546
25.469546
25.469546
25.469546
25.469546
25.469546
25.469546
25.469546
25.469546
25.469546
25.469546
25.469546
25.469546
25.469546
25.469546
25.469546
25.469546
31.854491
31.854491
31.854491
25.469546
25.469546
25.469546
25.469546
25.469546
25.469546
25.469546
31.854491
31.854491
31.854491
25.469546
25.469546
25.469546
31.854491
31.854491
31.854491
31.854491
31.854491
25.469546
25.469546
25.469546
25.469546
25.469546
25.469546
25.469546
25.469546
25.469546
25.469546
25.469546
25.469546
25.469546
25.469546
25.469546
25.469546
25.469546
25.469546
25.469546
31.854491
31.854491
31.854491
25.469546
25.469546
25.469546
25.469546
25.469546
25.469546
25.469546
31.854491
31.854491
25.469546
25.469546
25.469546
25.469546
25.469546
25.469546
25.469546
25.469546
25.469546
25.469546
25.469546
25.469546
25.469546
25.469546
25.469546
25.469546
25.469546
25.469546
25.469546
25.469546
25.469546
25.469546
25.469546
25.469546
25.469546
25.469546
25.469546
25.469546
25.469546
25.469546
25.469546
25.469546
25.469546
25.469546
25.469546
25.469546
25.469546
25.469546
25.469546
25.469546
25.469546
25.469546
25.469546
25.469546
25.469546
25.469546
25.469546
25.469546
25.469546
25.469546
25.469546
25.469546
25.469546
25.469546
25.469546
25.469546
25.469546
25.469546
25.469546
25.469546
25.469546
25.469546
25.469546
25.469546
25.469546
25.469546
25.469546
25.469546
25.469546
25.469546
25.469546
25.469546
25.469546
25.469546
25.469546
25.469546
25.469546
25.469546
25.469546
25.469546
25.469546
25.469546
25.469546
25.469546
25.469546
25.469546
25.469546
25.469546
25.469546
25.469546
25.469546
25.469546
25.469546
25.469546
25.469546
25.469546
25.469546
25.469546
25.469546
25.469546
25.469546
25.469546
25.469546
25.469546
25.469546
25.469546
25.469546
25.469546
25.469546
25.469546
25.469546
25.469546
25.469546
31.854491
31.854491
31.854491
31.854491
25.469546
25.469546
25.469546
31.854491
31.854491
31.854491
31.854491
31.854491
31.854491
31.854491
31.854491
31.854491
31.854491
31.854491
31.854491
31.854491
31.854491
31.854491
31.854491
31.854491
31.854491
31.854491
31.854491
31.854491
31.854491
31.854491
31.854491
31.854491
31.854491
31.854491
31.854491
31.854491
31.854491
31.854491
31.854491
31.854491
31.854491
31.854491
31.854491
31.854491
31.854491
31.854491
31.854491
31.854491
31.854491
31.854491
31.854491
31.854491
31.854491
31.854491
31.854491
31.854491
31.854491
31.854491
31.854491
31.854491
31.854491
31.854491
31.854491
31.854491
31.854491
31.854491
31.854491
31.854491
31.854491
31.854491
31.854491
31.854491
31.854491
31.854491
31.854491
31.854491
31.854491
31.854491
31.854491
31.854491
31.854491
31.854491
31.854491
31.854491
31.854491
31.854491
25.469546
25.469546
25.469546
25.469546
25.469546
25.469546
25.469546
25.469546
31.854491
31.854491
31.854491
31.854491
25.469546
25.469546
25.469546
25.469546
25.469546
25.469546
25.469546
25.469546
25.469546
25.469546
25.469546
25.469546
25.469546
25.469546
31.854491
31.854491
31.854491
25.469546
25.469546
25.469546
25.469546
25.469546
25.469546
25.469546
25.469546
25.469546
31.854491
31.854491
31.854491
25.469546
25.469546
25.469546
25.469546
31.854491
31.854491
31.854491
31.854491
31.854491
25.469546
25.469546
25.469546
25.469546
31.854491
31.854491
31.854491
25.469546
25.469546
25.469546
31.854491
31.854491
31.854491
25.469546
25.469546
25.469546
25.469546
25.469546
25.469546
25.469546
25.469546
25.469546
25.469546
25.469546
25.469546
25.469546
25.469546
25.469546
25.469546
25.469546
25.469546
31.854491
31.854491
25.469546
25.469546
25.469546
25.469546
25.469546
25.469546
25.469546
25.469546
25.469546
25.469546
25.469546
25.469546
25.469546
25.469546
25.469546
25.469546
25.469546
25.469546
25.469546
25.469546
25.469546
25.469546
25.469546
25.469546
25.469546
25.469546
25.469546
25.469546
25.469546
25.469546
25.469546
25.469546
25.469546
25.469546
25.469546
25.469546
25.469546
25.469546
25.469546
25.469546
25.469546
25.469546
25.469546
25.469546
25.469546
25.469546
25.469546
25.469546
25.469546
25.469546
25.469546
25.469546
25.469546
25.469546
25.469546
25.469546
25.469546
25.469546
25.469546
25.469546
31.854491
31.854491
31.854491
25.469546
25.469546
25.469546
25.469546
25.469546
25.469546
25.469546
25.469546
25.469546
25.469546
25.469546
25.469546
25.469546
25.469546
25.469546
25.469546
25.469546
25.469546
25.469546
25.469546
25.469546
25.469546
25.469546
25.469546
25.469546
25.469546
25.469546
25.469546
19.084599
19.084599
25.469546
25.469546
25.469546
25.469546
19.084599
19.084599
25.469546
25.469546
25.469546
25.469546
25.469546
25.469546
19.084599
19.084599
25.469546
25.469546
25.469546
19.084599
19.084599
25.469546
25.469546
19.084599
19.084599
19.084599
19.084599
19.084599
19.084599
19.084599
19.084599
19.084599
19.084599
19.084599
19.084599
19.084599
19.084599
19.084599
19.084599
19.084599
19.084599
19.084599
19.084599
19.084599
19.084599
19.084599
19.084599
19.084599
19.084599
19.084599
19.084599
19.084599
19.084599
19.084599
19.084599
19.084599
19.084599
19.084599
19.084599
19.084599
19.084599
19.084599
19.084599
19.084599
19.084599
19.084599
19.084599
19.084599
19.084599
19.084599
19.084599
19.084599
19.084599
25.469546
25.469546
25.469546
25.469546
25.469546
25.469546
25.469546
25.469546
25.469546
25.469546
25.469546
25.469546
25.469546
25.469546
25.469546
25.469546
25.469546
25.469546
25.469546
25.469546
25.469546
25.469546
25.469546
25.469546
25.469546
25.469546
25.469546
25.469546
25.469546
25.469546
25.469546
25.469546
25.469546
25.469546
25.469546
25.469546
25.469546
25.469546
25.469546
25.469546
25.469546
25.469546
25.469546
25.469546
25.469546
19.084599
19.084599
19.084599
19.084599
19.084599
19.084599
19.084599
25.469546
25.469546
19.084599
19.084599
19.084599
19.084599
25.469546
25.469546
25.469546
25.469546
25.469546
19.084599
19.084599
19.084599
25.469546
25.469546
25.469546
19.084599
19.084599
25.469546
25.469546
25.469546
19.084599
19.084599
25.469546
25.469546
25.469546
19.084599
19.084599
19.084599
25.469546
25.469546
19.084599
19.084599
19.084599
19.084599
19.084599
19.084599
19.084599
19.084599
25.469546
25.469546
19.084599
19.084599
19.084599
19.084599
19.084599
25.469546
25.469546
25.469546
25.469546
25.469546
19.084599
19.084599
19.084599
19.084599
25.469546
25.469546
25.469546
19.084599
19.084599
19.084599
19.084599
19.084599
19.084599
19.084599
19.084599
19.084599
19.084599
19.084599
19.084599
19.084599
19.084599
19.084599
19.084599
19.084599
19.084599
19.084599
19.084599
19.084599
19.084599
19.084599
19.084599
19.084599
19.084599
19.084599
19.084599
19.084599
19.084599
19.084599
19.084599
19.084599
19.084599
19.084599
19.084599
19.084599
19.084599
19.084599
19.084599
19.084599
19.084599
19.084599
19.084599
19.084599
19.084599
19.084599
19.084599
19.084599
19.084599
19.084599
19.084599
19.084599
19.084599
19.084599
19.084599
19.084599
19.084599
19.084599
19.084599
19.084599
19.084599
19.084599
19.084599
19.084599
19.084599
19.084599
19.084599
19.084599
19.084599
19.084599
19.084599
19.084599
19.084599
19.084599
19.084599
19.084599
19.084599
19.084599
19.084599
19.084599
19.084599
19.084599
19.084599
19.084599
19.084599
19.084599
19.084599
19.084599
19.084599
19.084599
19.084599
19.084599
19.084599
19.084599
19.084599
19.084599
19.084599
19.084599
19.084599
19.084599
19.084599
19.084599
19.084599
19.084599
19.084599
19.084599
19.084599
19.084599
19.084599
19.084599
19.084599
19.084599
19.084599
19.084599
19.084599
19.084599
19.084599
19.084599
19.084599
19.084599
19.084599
19.084599
19.084599
19.084599
19.084599
19.084599
19.084599
19.084599
19.084599
19.084599
19.084599
19.084599
19.084599
19.084599
19.084599
19.084599
19.084599
19.084599
19.084599
19.084599
19.084599
19.084599
19.084599
19.084599
19.084599
19.084599
19.084599
19.084599
19.084599
19.084599
19.084599
19.084599
19.084599
19.084599
19.084599
19.084599
19.084599
19.084599
19.084599
19.084599
19.084599
19.084599
19.084599
19.084599
19.084599
19.084599
19.084599
19.084599
19.084599
19.084599
19.084599
19.084599
19.084599
19.084599
19.084599
19.084599
19.084599
19.084599
19.084599
19.084599
19.084599
19.084599
19.084599
19.084599
19.084599
19.084599
19.084599
19.084599
19.084599
19.084599
19.084599
19.084599
19.084599
19.084599
19.084599
19.084599
19.084599
19.084599
19.084599
19.084599
19.084599
19.084599
19.084599
19.084599
19.084599
19.084599
19.084599
19.084599
19.084599
19.084599
19.084599
19.084599
19.084599
19.084599
19.084599
19.084599
19.084599
19.084599
19.084599
19.084599
19.084599
19.084599
19.084599
19.084599
19.084599
19.084599
19.084599
19.084599
19.084599
19.084599
19.084599
12.699655
12.699655
12.699655
12.699655
12.699655
12.699655
12.699655
12.699655
19.084599
19.084599
19.084599
19.084599
19.084599
19.084599
12.699655
12.699655
12.699655
12.699655
12.699655
19.084599
19.084599
12.699655
12.699655
12.699655
12.699655
12.699655
19.084599
19.084599
19.084599
19.084599
19.084599
19.084599
19.084599
12.699655
12.699655
12.699655
19.084599
19.084599
19.084599
12.699655
12.699655
12.699655
19.084599
19.084599
12.699655
12.699655
12.699655
19.084599
19.084599
19.084599
19.084599
19.084599
19.084599
19.084599
19.084599
19.084599
19.084599
19.084599
19.084599
19.084599
19.084599
19.084599
12.699655
12.699655
12.699655
12.699655
12.699655
12.699655
12.699655
12.699655
19.084599
19.084599
19.084599
19.084599
19.084599
12.699655
12.699655
12.699655
12.699655
12.699655
12.699655
12.699655
19.084599
19.084599
19.084599
19.084599
19.084599
19.084599
19.084599
19.084599
19.084599
19.084599
19.084599
19.084599
19.084599
19.084599
19.084599
12.699655
12.699655
12.699655
12.699655
12.699655
12.699655
12.699655
12.699655
12.699655
12.699655
19.084599
19.084599
12.699655
12.699655
12.699655
12.699655
12.699655
19.084599
19.084599
19.084599
19.084599
19.084599
19.084599
12.699655
12.699655
19.084599
19.084599
12.699655
12.699655
12.699655
12.699655
12.699655
19.084599
19.084599
19.084599
12.699655
12.699655
12.699655
12.699655
12.699655
19.084599
19.084599
19.084599
19.084599
19.084599
19.084599
19.084599
19.084599
19.084599
12.699655
12.699655
12.699655
12.699655
12.699655
12.699655
12.699655
12.699655
12.699655
12.699655
12.699655
12.699655
12.699655
12.699655
12.699655
12.699655
12.699655
19.084599
19.084599
12.699655
12.699655
12.699655
12.699655
12.699655
12.699655
12.699655
12.699655
12.699655
12.699655
12.699655
12.699655
12.699655
12.699655
12.699655
12.699655
12.699655
19.084599
19.084599
19.084599
12.699655
12.699655
12.699655
19.084599
19.084599
19.084599
12.699655
12.699655
12.699655
12.699655
12.699655
12.699655
12.699655
12.699655
12.699655
12.699655
19.084599
19.084599
19.084599
12.699655
12.699655
12.699655
12.699655
12.699655
12.699655
12.699655
12.699655
12.699655
12.699655
12.699655
12.699655
12.699655
12.699655
12.699655
12.699655
12.699655
12.699655
12.699655
12.699655
12.699655
12.699655
12.699655
12.699655
12.699655
12.699655
12.699655
12.699655
12.699655
12.699655
19.084599
19.084599
12.699655
12.699655
12.699655
12.699655
12.699655
12.699655
12.699655
12.699655
12.699655
12.699655
12.699655
12.699655
12.699655
12.699655
12.699655
12.699655
12.699655
12.699655
12.699655
12.699655
12.699655
12.699655
12.699655
12.699655
12.699655
12.699655
12.699655
12.699655
19.084599
19.084599
19.084599
12.699655
12.699655
12.699655
19.084599
19.084599
19.084599
12.699655
12.699655
12.699655
12.699655
12.699655
12.699655
12.699655
12.699655
12.699655
12.699655
12.699655
12.699655
12.699655
12.699655
12.699655
12.699655
12.699655
12.699655
12.699655
12.699655
12.699655
12.699655
12.699655
12.699655
12.699655
12.699655
12.699655
12.699655
12.699655
12.699655
12.699655
12.699655
12.699655
12.699655
12.699655
12.699655
12.699655
12.699655
12.699655
12.699655
12.699655
12.699655
12.699655
12.699655
12.699655
12.699655
12.699655
12.699655
12.699655
12.699655
6.3147104
6.3147104
12.699655
12.699655
12.699655
12.699655
12.699655
6.3147104
6.3147104
6.3147104
12.699655
12.699655
12.699655
12.699655
12.699655
12.699655
12.699655
12.699655
12.699655
12.699655
12.699655
12.699655
12.699655
12.699655
12.699655
12.699655
12.699655
12.699655
12.699655
12.699655
12.699655
12.699655
12.699655
12.699655
12.699655
12.699655
12.699655
12.699655
12.699655
12.699655
12.699655
12.699655
12.699655
12.699655
12.699655
12.699655
12.699655
12.699655
12.699655
12.699655
12.699655
12.699655
12.699655
12.699655
12.699655
12.699655
12.699655
12.699655
12.699655
12.699655
12.699655
12.699655
12.699655
12.699655
12.699655
12.699655
12.699655
12.699655
12.699655
12.699655
12.699655
12.699655
12.699655
12.699655
12.699655
12.699655
12.699655
12.699655
12.699655
12.699655
12.699655
12.699655
12.699655
12.699655
12.699655
12.699655
12.699655
12.699655
12.699655
12.699655
12.699655
12.699655
12.699655
12.699655
12.699655
12.699655
12.699655
12.699655
12.699655
12.699655
12.699655
12.699655
12.699655
12.699655
12.699655
12.699655
12.699655
12.699655
12.699655
12.699655
12.699655
12.699655
12.699655
12.699655
12.699655
12.699655
12.699655
12.699655
12.699655
12.699655
12.699655
12.699655
12.699655
12.699655
12.699655
12.699655
12.699655
12.699655
12.699655
12.699655
12.699655
12.699655
12.699655
12.699655
12.699655
12.699655
12.699655
12.699655
12.699655
12.699655
12.699655
12.699655
12.699655
12.699655
12.699655
12.699655
12.699655
12.699655
12.699655
12.699655
12.699655
12.699655
12.699655
12.699655
12.699655
12.699655
12.699655
12.699655
12.699655
12.699655
12.699655
12.699655
12.699655
12.699655
12.699655
12.699655
12.699655
12.699655
12.699655
12.699655
12.699655
12.699655
12.699655
12.699655
12.699655
12.699655
12.699655
12.699655
12.699655
12.699655
12.699655
12.699655
12.699655
12.699655
12.699655
12.699655
12.699655
12.699655
12.699655
12.699655
12.699655
12.699655
12.699655
12.699655
12.699655
12.699655
12.699655
12.699655
12.699655
12.699655
12.699655
6.3147104
6.3147104
12.699655
12.699655
12.699655
12.699655
12.699655
12.699655
12.699655
12.699655
12.699655
12.699655
12.699655
12.699655
12.699655
12.699655
12.699655
12.699655
12.699655
12.699655
12.699655
12.699655
12.699655
12.699655
12.699655
12.699655
12.699655
12.699655
12.699655
12.699655
12.699655
12.699655
12.699655
12.699655
12.699655
12.699655
12.699655
12.699655
12.699655
12.699655
12.699655
12.699655
12.699655
12.699655
12.699655
12.699655
12.699655
12.699655
12.699655
12.699655
12.699655
12.699655
12.699655
12.699655
12.699655
12.699655
12.699655
12.699655
12.699655
12.699655
12.699655
12.699655
12.699655
12.699655
12.699655
12.699655
12.699655
12.699655
12.699655
12.699655
12.699655
12.699655
12.699655
12.699655
12.699655
12.699655
12.699655
12.699655
12.699655
12.699655
12.699655
12.699655
12.699655
12.699655
12.699655
12.699655
12.699655
12.699655
12.699655
12.699655
12.699655
12.699655
12.699655
12.699655
12.699655
12.699655
12.699655
12.699655
12.699655
12.699655
12.699655
12.699655
12.699655
12.699655
12.699655
12.699655
12.699655
12.699655
12.699655
12.699655
12.699655
12.699655
12.699655
12.699655
12.699655
12.699655
12.699655
12.699655
12.699655
12.699655
12.699655
12.699655
12.699655
12.699655
12.699655
12.699655
12.699655
12.699655
12.699655
12.699655
12.699655
12.699655
12.699655
12.699655
12.699655
12.699655
12.699655
12.699655
12.699655
12.699655
12.699655
12.699655
12.699655
12.699655
12.699655
12.699655
12.699655
12.699655
12.699655
12.699655
12.699655
12.699655
12.699655
12.699655
12.699655
12.699655
12.699655
12.699655
12.699655
12.699655
12.699655
12.699655
12.699655
12.699655
12.699655
12.699655
12.699655
12.699655
12.699655
12.699655
12.699655
12.699655
12.699655
12.699655
12.699655
12.699655
12.699655
12.699655
12.699655
12.699655
12.699655
12.699655
12.699655
12.699655
12.699655
12.699655
12.699655
12.699655
12.699655
12.699655
12.699655
12.699655
12.699655
12.699655
12.699655
12.699655
12.699655
12.699655
12.699655
12.699655
12.699655
12.699655
12.699655
12.699655
12.699655
12.699655
12.699655
12.699655
12.699655
12.699655
12.699655
12.699655
12.699655
12.699655
12.699655
12.699655
12.699655
12.699655
12.699655
12.699655
12.699655
12.699655
12.699655
12.699655
12.699655
12.699655
12.699655
12.699655
12.699655
12.699655
12.699655
12.699655
12.699655
12.699655
12.699655
12.699655
12.699655
12.699655
12.699655
12.699655
12.699655
12.699655
12.699655
12.699655
12.699655
12.699655
12.699655
12.699655
12.699655
12.699655
12.699655
12.699655
12.699655
12.699655
12.699655
12.699655
12.699655
12.699655
12.699655
12.699655
12.699655
12.699655
12.699655
12.699655
12.699655
12.699655
12.699655
12.699655
12.699655
12.699655
12.699655
12.699655
12.699655
12.699655
12.699655
12.699655
12.699655
12.699655
12.699655
12.699655
12.699655
12.699655
12.699655
12.699655
12.699655
12.699655
12.699655
12.699655
12.699655
12.699655
12.699655
12.699655
12.699655
12.699655
12.699655
12.699655
12.699655
12.699655
12.699655
12.699655
12.699655
12.699655
12.699655
12.699655
12.699655
12.699655
12.699655
12.699655
12.699655
12.699655
12.699655
12.699655
12.699655
12.699655
12.699655
12.699655
12.699655
12.699655
12.699655
12.699655
12.699655
12.699655
12.699655
12.699655
12.699655
12.699655
12.699655
12.699655
12.699655
12.699655
12.699655
12.699655
12.699655
12.699655
12.699655
12.699655
12.699655
12.699655
12.699655
12.699655
12.699655
12.699655
12.699655
12.699655
12.699655
12.699655
12.699655
12.699655
12.699655
12.699655
12.699655
12.699655
12.699655
12.699655
12.699655
12.699655
12.699655
12.699655
12.699655
12.699655
12.699655
12.699655
12.699655
12.699655
12.699655
12.699655
12.699655
12.699655
12.699655
12.699655
12.699655
12.699655
12.699655
12.699655
12.699655
12.699655
12.699655
12.699655
12.699655
12.699655
12.699655
12.699655
12.699655
12.699655
12.699655
12.699655
12.699655
12.699655
12.699655
12.699655
12.699655
12.699655
12.699655
12.699655
12.699655
12.699655
12.699655
12.699655
12.699655
12.699655
12.699655
12.699655
12.699655
12.699655
12.699655
12.699655
12.699655
12.699655
12.699655
12.699655
12.699655
12.699655
12.699655
12.699655
12.699655
12.699655
12.699655
12.699655
12.699655
12.699655
12.699655
12.699655
12.699655
12.699655
12.699655
12.699655
12.699655
12.699655
12.699655
12.699655
12.699655
12.699655
12.699655
12.699655
12.699655
12.699655
12.699655
12.699655
12.699655
12.699655
12.699655
12.699655
12.699655
12.699655
12.699655
12.699655
12.699655
12.699655
12.699655
12.699655
12.699655
12.699655
12.699655
12.699655
12.699655
12.699655
12.699655
12.699655
12.699655
12.699655
12.699655
12.699655
12.699655
12.699655
12.699655
12.699655
12.699655
12.699655
12.699655
12.699655
12.699655
12.699655
12.699655
12.699655
12.699655
12.699655
12.699655
12.699655
12.699655
12.699655
12.699655
12.699655
12.699655
12.699655
12.699655
12.699655
12.699655
12.699655
12.699655
12.699655
12.699655
12.699655
12.699655
12.699655
12.699655
12.699655
12.699655
12.699655
12.699655
12.699655
12.699655
12.699655
12.699655
12.699655
12.699655
12.699655
12.699655
12.699655
12.699655
12.699655
12.699655
12.699655
12.699655
12.699655
12.699655
12.699655
12.699655
12.699655
12.699655
12.699655
12.699655
12.699655
12.699655
12.699655
12.699655
12.699655
12.699655
12.699655
12.699655
12.699655
12.699655
12.699655
12.699655
12.699655
12.699655
12.699655
12.699655
12.699655
12.699655
12.699655
12.699655
12.699655
12.699655
12.699655
12.699655
12.699655
12.699655
12.699655
12.699655
12.699655
12.699655
12.699655
12.699655
12.699655
12.699655
12.699655
12.699655
12.699655
12.699655
12.699655
12.699655
12.699655
12.699655
12.699655
12.699655
12.699655
12.699655
12.699655
12.699655
12.699655
12.699655
12.699655
12.699655
12.699655
12.699655
12.699655
12.699655
12.699655
12.699655
12.699655
12.699655
12.699655
12.699655
12.699655
12.699655
12.699655
12.699655
12.699655
12.699655
12.699655
12.699655
12.699655
12.699655
12.699655
12.699655
12.699655
12.699655
12.699655
12.699655
12.699655
12.699655
12.699655
12.699655
12.699655
12.699655
12.699655
12.699655
12.699655
12.699655
12.699655
12.699655
12.699655
12.699655
12.699655
12.699655
12.699655
12.699655
12.699655
12.699655
12.699655
12.699655
12.699655
12.699655
12.699655
12.699655
12.699655
12.699655
12.699655
12.699655
12.699655
12.699655
12.699655
12.699655
12.699655
12.699655
12.699655
12.699655
12.699655
12.699655
12.699655
12.699655
12.699655
12.699655
12.699655
12.699655
12.699655
12.699655
12.699655
12.699655
12.699655
12.699655
12.699655
12.699655
12.699655
12.699655
12.699655
12.699655
12.699655
12.699655
12.699655
12.699655
12.699655
12.699655
12.699655
12.699655
12.699655
12.699655
12.699655
12.699655
12.699655
12.699655
12.699655
12.699655
12.699655
12.699655
12.699655
12.699655
12.699655
12.699655
12.699655
12.699655
12.699655
12.699655
12.699655
12.699655
12.699655
12.699655
12.699655
12.699655
12.699655
12.699655
12.699655
12.699655
12.699655
12.699655
12.699655
12.699655
12.699655
12.699655
12.699655
12.699655
12.699655
12.699655
12.699655
12.699655
12.699655
12.699655
12.699655
12.699655
12.699655
12.699655
12.699655
12.699655
12.699655
12.699655
12.699655
12.699655
12.699655
12.699655
12.699655
12.699655
12.699655
12.699655
12.699655
12.699655
12.699655
12.699655
12.699655
12.699655
12.699655
12.699655
12.699655
12.699655
12.699655
12.699655
12.699655
12.699655
12.699655
12.699655
12.699655
12.699655
12.699655
12.699655
12.699655
12.699655
12.699655
12.699655
12.699655
12.699655
12.699655
12.699655
12.699655
12.699655
12.699655
12.699655
12.699655
12.699655
12.699655
12.699655
12.699655
12.699655
12.699655
12.699655
12.699655
12.699655
12.699655
12.699655
12.699655
12.699655
12.699655
12.699655
12.699655
12.699655
12.699655
12.699655
12.699655
12.699655
12.699655
12.699655
12.699655
12.699655
12.699655
12.699655
12.699655
12.699655
12.699655
12.699655
12.699655
12.699655
12.699655
12.699655
12.699655
12.699655
12.699655
12.699655
12.699655
12.699655
12.699655
12.699655
12.699655
12.699655
12.699655
12.699655
12.699655
12.699655
12.699655
12.699655
12.699655
12.699655
12.699655
12.699655
12.699655
12.699655
12.699655
12.699655
12.699655
12.699655
12.699655
12.699655
12.699655
12.699655
12.699655
12.699655
12.699655
12.699655
12.699655
12.699655
12.699655
12.699655
12.699655
12.699655
12.699655
12.699655
12.699655
12.699655
12.699655
12.699655
12.699655
12.699655
12.699655
12.699655
12.699655
12.699655
12.699655
12.699655
12.699655
12.699655
12.699655
12.699655
12.699655
12.699655
12.699655
12.699655
12.699655
12.699655
12.699655
12.699655
12.699655
12.699655
12.699655
12.699655
12.699655
12.699655
12.699655
12.699655
12.699655
12.699655
12.699655
12.699655
12.699655
12.699655
12.699655
12.699655
12.699655
12.699655
12.699655
12.699655
12.699655
12.699655
12.699655
12.699655
12.699655
12.699655
12.699655
12.699655
12.699655
12.699655
12.699655
12.699655
12.699655
12.699655
12.699655
12.699655
12.699655
12.699655
12.699655
12.699655
12.699655
12.699655
12.699655
12.699655
12.699655
12.699655
12.699655
12.699655
12.699655
12.699655
12.699655
12.699655
12.699655
12.699655
12.699655
12.699655
12.699655
12.699655
12.699655
12.699655
12.699655
12.699655
12.699655
12.699655
12.699655
12.699655
12.699655
12.699655
12.699655
12.699655
12.699655
12.699655
12.699655
12.699655
12.699655
12.699655
12.699655
12.699655
12.699655
12.699655
12.699655
12.699655
12.699655
12.699655
12.699655
12.699655
12.699655
12.699655
12.699655
12.699655
12.699655
12.699655
12.699655
12.699655
12.699655
12.699655
12.699655
12.699655
12.699655
12.699655
12.699655
12.699655
12.699655
12.699655
12.699655
12.699655
12.699655
12.699655
12.699655
12.699655
12.699655
12.699655
12.699655
12.699655
12.699655
12.699655
12.699655
12.699655
12.699655
12.699655
12.699655
12.699655
12.699655
12.699655
12.699655
12.699655
12.699655
12.699655
12.699655
12.699655
12.699655
12.699655
12.699655
12.699655
12.699655
12.699655
12.699655
12.699655
12.699655
12.699655
12.699655
12.699655
12.699655
12.699655
12.699655
12.699655
12.699655
12.699655
12.699655
12.699655
12.699655
12.699655
12.699655
12.699655
12.699655
12.699655
12.699655
12.699655
12.699655
12.699655
12.699655
12.699655
12.699655
12.699655
12.699655
12.699655
12.699655
12.699655
12.699655
12.699655
12.699655
12.699655
12.699655
12.699655
12.699655
12.699655
12.699655
12.699655
12.699655
12.699655
12.699655
12.699655
12.699655
12.699655
12.699655
12.699655
12.699655
12.699655
12.699655
12.699655
12.699655
12.699655
12.699655
12.699655
12.699655
12.699655
12.699655
12.699655
12.699655
12.699655
12.699655
12.699655
12.699655
12.699655
12.699655
12.699655
12.699655
12.699655
12.699655
12.699655
12.699655
12.699655
12.699655
12.699655
12.699655
12.699655
12.699655
12.699655
12.699655
12.699655
12.699655
12.699655
12.699655
12.699655
12.699655
12.699655
12.699655
12.699655
12.699655
12.699655
12.699655
12.699655
12.699655
12.699655
12.699655
6.3147104
6.3147104
12.699655
12.699655
12.699655
12.699655
12.699655
12.699655
12.699655
12.699655
12.699655
12.699655
12.699655
12.699655
12.699655
12.699655
12.699655
12.699655
12.699655
12.699655
12.699655
12.699655
12.699655
12.699655
12.699655
12.699655
12.699655
12.699655
6.3147104
6.3147104
6.3147104
12.699655
12.699655
12.699655
12.699655
6.3147104
6.3147104
6.3147104
12.699655
12.699655
12.699655
12.699655
12.699655
12.699655
12.699655
12.699655
12.699655
12.699655
12.699655
12.699655
12.699655
12.699655
12.699655
12.699655
12.699655
12.699655
12.699655
12.699655
12.699655
12.699655
12.699655
12.699655
12.699655
12.699655
12.699655
12.699655
12.699655
12.699655
12.699655
12.699655
12.699655
12.699655
12.699655
12.699655
12.699655
12.699655
12.699655
12.699655
12.699655
12.699655
12.699655
12.699655
12.699655
12.699655
12.699655
12.699655
12.699655
12.699655
12.699655
12.699655
12.699655
12.699655
12.699655
6.3147104
6.3147104
6.3147104
12.699655
12.699655
12.699655
12.699655
12.699655
12.699655
12.699655
12.699655
12.699655
12.699655
12.699655
12.699655
12.699655
12.699655
12.699655
12.699655
12.699655
6.3147104
12.699655
12.699655
12.699655
6.3147104
6.3147104
6.3147104
12.699655
12.699655
12.699655
12.699655
12.699655
12.699655
12.699655
12.699655
12.699655
12.699655
6.3147104
6.3147104
6.3147104
6.3147104
6.3147104
6.3147104
6.3147104
12.699655
12.699655
6.3147104
6.3147104
6.3147104
6.3147104
6.3147104
6.3147104
6.3147104
6.3147104
6.3147104
6.3147104
6.3147104
6.3147104
6.3147104
6.3147104
6.3147104
6.3147104
6.3147104
6.3147104
6.3147104
6.3147104
6.3147104
6.3147104
6.3147104
6.3147104
6.3147104
12.699655
12.699655
12.699655
6.3147104
6.3147104
12.699655
12.699655
12.699655
12.699655
12.699655
12.699655
12.699655
12.699655
12.699655
12.699655
12.699655
12.699655
12.699655
12.699655
12.699655
12.699655
12.699655
12.699655
6.3147104
6.3147104
12.699655
12.699655
12.699655
12.699655
12.699655
12.699655
12.699655
12.699655
6.3147104
6.3147104
6.3147104
6.3147104
6.3147104
6.3147104
12.699655
12.699655
12.699655
12.699655
12.699655
12.699655
12.699655
12.699655
6.3147104
6.3147104
6.3147104
12.699655
12.699655
12.699655
12.699655
6.3147104
12.699655
12.699655
12.699655
12.699655
12.699655
12.699655
12.699655
12.699655
12.699655
12.699655
12.699655
12.699655
12.699655
12.699655
12.699655
12.699655
12.699655
12.699655
12.699655
12.699655
12.699655
12.699655
12.699655
12.699655
12.699655
12.699655
12.699655
12.699655
12.699655
12.699655
12.699655
12.699655
12.699655
12.699655
12.699655
6.3147104
6.3147104
6.3147104
6.3147104
6.3147104
6.3147104
6.3147104
12.699655
12.699655
12.699655
6.3147104
6.3147104
6.3147104
6.3147104
6.3147104
12.699655
12.699655
12.699655
12.699655
12.699655
12.699655
12.699655
12.699655
12.699655
12.699655
12.699655
12.699655
12.699655
12.699655
12.699655
6.3147104
6.3147104
12.699655
12.699655
12.699655
12.699655
12.699655
6.3147104
6.3147104
6.3147104
6.3147104
12.699655
12.699655
6.3147104
6.3147104
6.3147104
6.3147104
6.3147104
6.3147104
6.3147104
6.3147104
6.3147104
6.3147104
6.3147104
6.3147104
6.3147104
12.699655
6.3147104
6.3147104
6.3147104
6.3147104
6.3147104
6.3147104
6.3147104
6.3147104
6.3147104
6.3147104
6.3147104
6.3147104
6.3147104
6.3147104
12.699655
12.699655
12.699655
12.699655
6.3147104
6.3147104
6.3147104
6.3147104
6.3147104
12.699655
12.699655
12.699655
12.699655
12.699655
12.699655
12.699655
12.699655
6.3147104
6.3147104
6.3147104
6.3147104
6.3147104
6.3147104
6.3147104
6.3147104
6.3147104
12.699655
12.699655
12.699655
6.3147104
6.3147104
6.3147104
6.3147104
6.3147104
6.3147104
6.3147104
6.3147104
12.699655
12.699655
12.699655
12.699655
12.699655
12.699655
6.3147104
6.3147104
12.699655
6.3147104
6.3147104
6.3147104
6.3147104
6.3147104
6.3147104
6.3147104
6.3147104
6.3147104
6.3147104
6.3147104
6.3147104
12.699655
12.699655
12.699655
12.699655
6.3147104
6.3147104
12.699655
12.699655
12.699655
6.3147104
6.3147104
6.3147104
6.3147104
6.3147104
6.3147104
6.3147104
6.3147104
12.699655
12.699655
12.699655
12.699655
6.3147104
6.3147104
12.699655
12.699655
12.699655
6.3147104
6.3147104
6.3147104
12.699655
12.699655
12.699655
6.3147104
12.699655
12.699655
12.699655
12.699655
6.3147104
6.3147104
6.3147104
6.3147104
6.3147104
6.3147104
6.3147104
6.3147104
6.3147104
6.3147104
6.3147104
12.699655
12.699655
12.699655
6.3147104
6.3147104
6.3147104
6.3147104
6.3147104
6.3147104
6.3147104
12.699655
12.699655
12.699655
12.699655
12.699655
12.699655
12.699655
6.3147104
6.3147104
12.699655
12.699655
12.699655
12.699655
6.3147104
6.3147104
6.3147104
6.3147104
6.3147104
6.3147104
6.3147104
12.699655
12.699655
12.699655
12.699655
12.699655
12.699655
12.699655
6.3147104
6.3147104
6.3147104
6.3147104
6.3147104
6.3147104
6.3147104
6.3147104
12.699655
12.699655
6.3147104
6.3147104
6.3147104
6.3147104
6.3147104
6.3147104
6.3147104
6.3147104
6.3147104
6.3147104
6.3147104
6.3147104
6.3147104
6.3147104
12.699655
12.699655
12.699655
12.699655
6.3147104
6.3147104
6.3147104
6.3147104
6.3147104
6.3147104
12.699655
12.699655
12.699655
6.3147104
6.3147104
6.3147104
6.3147104
6.3147104
6.3147104
6.3147104
6.3147104
6.3147104
6.3147104
6.3147104
6.3147104
6.3147104
6.3147104
6.3147104
6.3147104
6.3147104
6.3147104
6.3147104
6.3147104
6.3147104
6.3147104
6.3147104
6.3147104
6.3147104
6.3147104
6.3147104
6.3147104
6.3147104
6.3147104
6.3147104
6.3147104
6.3147104
6.3147104
6.3147104
6.3147104
6.3147104
6.3147104
6.3147104
6.3147104
6.3147104
6.3147104
6.3147104
6.3147104
6.3147104
6.3147104
6.3147104
6.3147104
6.3147104
6.3147104
6.3147104
6.3147104
12.699655
12.699655
12.699655
6.3147104
6.3147104
6.3147104
6.3147104
6.3147104
6.3147104
6.3147104
6.3147104
6.3147104
6.3147104
6.3147104
6.3147104
12.699655
12.699655
12.699655
12.699655
12.699655
12.699655
12.699655
12.699655
12.699655
12.699655
12.699655
12.699655
12.699655
12.699655
12.699655
12.699655
12.699655
12.699655
6.3147104
6.3147104
6.3147104
12.699655
12.699655
12.699655
12.699655
12.699655
12.699655
12.699655
12.699655
12.699655
12.699655
12.699655
12.699655
12.699655
12.699655
12.699655
12.699655
12.699655
12.699655
12.699655
12.699655
6.3147104
6.3147104
6.3147104
12.699655
12.699655
12.699655
12.699655
12.699655
12.699655
12.699655
12.699655
12.699655
12.699655
6.3147104
12.699655
12.699655
12.699655
12.699655
12.699655
6.3147104
6.3147104
6.3147104
6.3147104
6.3147104
6.3147104
6.3147104
6.3147104
6.3147104
6.3147104
6.3147104
6.3147104
6.3147104
6.3147104
6.3147104
6.3147104
6.3147104
6.3147104
6.3147104
6.3147104
6.3147104
6.3147104
6.3147104
6.3147104
6.3147104
6.3147104
6.3147104
6.3147104
6.3147104
6.3147104
6.3147104
6.3147104
6.3147104
6.3147104
6.3147104
6.3147104
6.3147104
6.3147104
6.3147104
6.3147104
6.3147104
6.3147104
6.3147104
6.3147104
6.3147104
6.3147104
6.3147104
6.3147104
6.3147104
6.3147104
6.3147104
6.3147104
6.3147104
6.3147104
6.3147104
6.3147104
6.3147104
6.3147104
6.3147104
6.3147104
6.3147104
6.3147104
6.3147104
6.3147104
6.3147104
6.3147104
6.3147104
6.3147104
6.3147104
6.3147104
-0.070234393
-0.070234393
-0.070234393
-0.070234393
-0.070234393
-0.070234393
-0.070234393
-0.070234393
-0.070234393
-0.070234393
-0.070234393
-0.070234393
-0.070234393
-0.070234393
-0.070234393
-0.070234393
-0.070234393
-0.070234393
-0.070234393
-0.070234393
-0.070234393
-0.070234393
-0.070234393
-0.070234393
-0.070234393
-0.070234393
-0.070234393
6.3147104
6.3147104
6.3147104
6.3147104
6.3147104
6.3147104
6.3147104
6.3147104
6.3147104
6.3147104
6.3147104
6.3147104
6.3147104
6.3147104
6.3147104
6.3147104
6.3147104
6.3147104
6.3147104
6.3147104
6.3147104
6.3147104
6.3147104
6.3147104
6.3147104
6.3147104
6.3147104
6.3147104
6.3147104
6.3147104
6.3147104
6.3147104
6.3147104
6.3147104
6.3147104
6.3147104
6.3147104
6.3147104
6.3147104
6.3147104
6.3147104
6.3147104
6.3147104
6.3147104
6.3147104
6.3147104
6.3147104
6.3147104
6.3147104
6.3147104
6.3147104
6.3147104
6.3147104
6.3147104
6.3147104
6.3147104
6.3147104
6.3147104
6.3147104
6.3147104
6.3147104
6.3147104
6.3147104
6.3147104
6.3147104
6.3147104
6.3147104
6.3147104
6.3147104
6.3147104
6.3147104
6.3147104
6.3147104
6.3147104
6.3147104
6.3147104
6.3147104
6.3147104
6.3147104
6.3147104
6.3147104
6.3147104
6.3147104
6.3147104
6.3147104
6.3147104
6.3147104
6.3147104
6.3147104
6.3147104
6.3147104
6.3147104
6.3147104
6.3147104
6.3147104
6.3147104
6.3147104
6.3147104
6.3147104
6.3147104
6.3147104
6.3147104
6.3147104
6.3147104
6.3147104
6.3147104
6.3147104
6.3147104
6.3147104
6.3147104
6.3147104
6.3147104
6.3147104
6.3147104
6.3147104
6.3147104
6.3147104
6.3147104
6.3147104
6.3147104
6.3147104
6.3147104
6.3147104
6.3147104
6.3147104
6.3147104
6.3147104
6.3147104
6.3147104
6.3147104
6.3147104
6.3147104
6.3147104
6.3147104
6.3147104
6.3147104
6.3147104
6.3147104
6.3147104
6.3147104
6.3147104
6.3147104
6.3147104
6.3147104
6.3147104
6.3147104
6.3147104
6.3147104
6.3147104
6.3147104
6.3147104
6.3147104
6.3147104
6.3147104
6.3147104
6.3147104
6.3147104
6.3147104
6.3147104
6.3147104
6.3147104
6.3147104
6.3147104
6.3147104
6.3147104
6.3147104
6.3147104
6.3147104
6.3147104
6.3147104
6.3147104
6.3147104
6.3147104
6.3147104
6.3147104
6.3147104
6.3147104
6.3147104
6.3147104
6.3147104
6.3147104
6.3147104
6.3147104
6.3147104
6.3147104
6.3147104
6.3147104
6.3147104
6.3147104
6.3147104
6.3147104
6.3147104
6.3147104
6.3147104
6.3147104
6.3147104
6.3147104
6.3147104
6.3147104
6.3147104
6.3147104
6.3147104
6.3147104
6.3147104
6.3147104
6.3147104
6.3147104
6.3147104
6.3147104
6.3147104
6.3147104
6.3147104
6.3147104
6.3147104
6.3147104
6.3147104
6.3147104
6.3147104
6.3147104
6.3147104
6.3147104
6.3147104
6.3147104
6.3147104
6.3147104
6.3147104
6.3147104
6.3147104
6.3147104
6.3147104
6.3147104
6.3147104
6.3147104
6.3147104
6.3147104
6.3147104
6.3147104
6.3147104
6.3147104
6.3147104
6.3147104
6.3147104
6.3147104
6.3147104
6.3147104
6.3147104
6.3147104
6.3147104
6.3147104
6.3147104
6.3147104
6.3147104
6.3147104
6.3147104
6.3147104
6.3147104
6.3147104
6.3147104
6.3147104
6.3147104
6.3147104
6.3147104
6.3147104
6.3147104
6.3147104
6.3147104
6.3147104
6.3147104
6.3147104
6.3147104
6.3147104
6.3147104
6.3147104
6.3147104
6.3147104
6.3147104
6.3147104
6.3147104
6.3147104
6.3147104
6.3147104
6.3147104
6.3147104
6.3147104
6.3147104
6.3147104
6.3147104
6.3147104
6.3147104
6.3147104
6.3147104
6.3147104
6.3147104
6.3147104
6.3147104
6.3147104
6.3147104
6.3147104
6.3147104
6.3147104
6.3147104
6.3147104
6.3147104
6.3147104
6.3147104
6.3147104
6.3147104
6.3147104
6.3147104
6.3147104
6.3147104
6.3147104
6.3147104
6.3147104
6.3147104
6.3147104
6.3147104
6.3147104
6.3147104
6.3147104
6.3147104
6.3147104
6.3147104
6.3147104
6.3147104
6.3147104
6.3147104
6.3147104
6.3147104
6.3147104
6.3147104
6.3147104
6.3147104
6.3147104
6.3147104
6.3147104
6.3147104
6.3147104
6.3147104
6.3147104
6.3147104
6.3147104
6.3147104
6.3147104
6.3147104
6.3147104
6.3147104
6.3147104
6.3147104
6.3147104
6.3147104
6.3147104
6.3147104
6.3147104
6.3147104
6.3147104
6.3147104
6.3147104
6.3147104
6.3147104
6.3147104
6.3147104
6.3147104
6.3147104
6.3147104
6.3147104
6.3147104
6.3147104
6.3147104
6.3147104
6.3147104
6.3147104
6.3147104
6.3147104
6.3147104
6.3147104
6.3147104
6.3147104
6.3147104
6.3147104
6.3147104
6.3147104
6.3147104
6.3147104
6.3147104
6.3147104
6.3147104
6.3147104
6.3147104
6.3147104
6.3147104
6.3147104
6.3147104
6.3147104
6.3147104
6.3147104
6.3147104
6.3147104
6.3147104
6.3147104
6.3147104
6.3147104
6.3147104
6.3147104
6.3147104
6.3147104
6.3147104
6.3147104
6.3147104
6.3147104
6.3147104
6.3147104
6.3147104
6.3147104
6.3147104
6.3147104
6.3147104
6.3147104
6.3147104
6.3147104
6.3147104
6.3147104
6.3147104
6.3147104
6.3147104
6.3147104
6.3147104
6.3147104
6.3147104
6.3147104
6.3147104
6.3147104
6.3147104
6.3147104
6.3147104
6.3147104
6.3147104
6.3147104
6.3147104
6.3147104
-0.070234393
-0.070234393
6.3147104
6.3147104
6.3147104
6.3147104
6.3147104
6.3147104
6.3147104
6.3147104
6.3147104
6.3147104
6.3147104
6.3147104
6.3147104
6.3147104
6.3147104
6.3147104
6.3147104
6.3147104
6.3147104
6.3147104
6.3147104
6.3147104
6.3147104
6.3147104
-0.070234393
-0.070234393
-0.070234393
6.3147104
6.3147104
6.3147104
6.3147104
6.3147104
6.3147104
6.3147104
6.3147104
6.3147104
6.3147104
6.3147104
6.3147104
6.3147104
6.3147104
6.3147104
6.3147104
6.3147104
6.3147104
6.3147104
6.3147104
6.3147104
6.3147104
6.3147104
6.3147104
6.3147104
6.3147104
6.3147104
6.3147104
6.3147104
6.3147104
6.3147104
6.3147104
6.3147104
6.3147104
-0.070234393
-0.070234393
-0.070234393
-0.070234393
6.3147104
6.3147104
-0.070234393
-0.070234393
-0.070234393
6.3147104
6.3147104
6.3147104
-0.070234393
-0.070234393
-0.070234393
6.3147104
6.3147104
6.3147104
6.3147104
6.3147104
6.3147104
6.3147104
-0.070234393
-0.070234393
6.3147104
6.3147104
6.3147104
6.3147104
6.3147104
6.3147104
6.3147104
6.3147104
6.3147104
6.3147104
6.3147104
-0.070234393
-0.070234393
-0.070234393
-0.070234393
6.3147104
6.3147104
6.3147104
-0.070234393
6.3147104
6.3147104
6.3147104
-0.070234393
-0.070234393
-0.070234393
-0.070234393
-0.070234393
-0.070234393
-0.070234393
6.3147104
6.3147104
6.3147104
6.3147104
6.3147104
6.3147104
6.3147104
