# Supplementary material for: Performances of the PIPER scalable child human body model in accident reconstruction
Source: PLoS One. 2017 Nov 14;12(11):e0187916. doi: 10.1371/journal.pone.0187916 (PMC5685610; doi:10.1371/journal.pone.0187916)
Supplement: S3 Data — This zip folder contains input accelerations for reproducibility of the accident reconstruction. Also, the readings from the dummy sensor are reported for reproducibility of the calculations. (ZIP) [file pone.0187916.s011.zip › CHANNEL/RAC03.034]

Test object number          :1
Name of the channel         :
Laboratory channel code     :16CHST0000Q6DSXP
Customer channel code       :16CHST0000Q6DSXP
Channel code                :16CHST0000Q6DSXP
Unit                        :mm
Direction                   :X
Dimension                   :DS
Transducer type             :IR-TRACC
Pre-filter type             :4.00kHz 6pole Butterworth for rate 20000 (1.3)
Cut off frequency           :4000.0
Channel frequency class     :2000
Channel amplitude class     :90.0
Reference channel           :implicit
Reference channel name      :NOVALUE
Data source                 :transducer
Data status                 :ok
Sampling interval           :5.0E-5
Bit resolution              :16
.ValidationRemark           :Seulement la gamme [-0.4096 sec; 45.59 sec] a �t� lue. Gamme demand�e: [-6.0 sec; 40.0 sec].
Time of first sample        :-0.2
Number of samples           :14000
First global maximum value  :-38.433784
Time of maximum value       :0.08084999
First global minimum value  :-56.204544
Time of minimum value       :0.060899988
-45.1024
-45.1024
-45.11114
-45.1024
-45.1024
-45.093655
-45.093655
-45.1024
-45.1024
-45.11114
-45.11114
-45.11114
-45.11114
-45.11114
-45.11114
-45.1024
-45.1024
-45.11114
-45.119884
-45.11114
-45.11114
-45.11114
-45.11114
-45.1024
-45.1024
-45.1024
-45.1024
-45.1024
-45.093655
-45.093655
-45.093655
-45.1024
-45.1024
-45.093655
-45.093655
-45.0849
-45.0849
-45.093655
-45.1024
-45.1024
-45.11114
-45.11114
-45.11114
-45.093655
-45.0849
-45.0849
-45.093655
-45.093655
-45.093655
-45.093655
-45.1024
-45.1024
-45.1024
-45.1024
-45.093655
-45.093655
-45.1024
-45.1024
-45.1024
-45.1024
-45.1024
-45.093655
-45.093655
-45.1024
-45.11114
-45.1024
-45.093655
-45.0849
-45.093655
-45.1024
-45.1024
-45.1024
-45.093655
-45.093655
-45.1024
-45.11114
-45.11114
-45.11114
-45.11114
-45.1024
-45.1024
-45.093655
-45.1024
-45.1024
-45.1024
-45.1024
-45.1024
-45.093655
-45.093655
-45.093655
-45.093655
-45.1024
-45.1024
-45.1024
-45.1024
-45.1024
-45.1024
-45.1024
-45.1024
-45.1024
-45.1024
-45.1024
-45.093655
-45.093655
-45.0849
-45.093655
-45.093655
-45.0849
-45.0849
-45.0849
-45.093655
-45.093655
-45.1024
-45.1024
-45.11114
-45.11114
-45.11114
-45.1024
-45.1024
-45.1024
-45.093655
-45.093655
-45.0849
-45.0849
-45.0849
-45.1024
-45.1024
-45.11114
-45.11114
-45.1024
-45.1024
-45.093655
-45.093655
-45.093655
-45.093655
-45.1024
-45.1024
-45.11114
-45.11114
-45.1024
-45.1024
-45.1024
-45.1024
-45.093655
-45.093655
-45.1024
-45.1024
-45.1024
-45.093655
-45.093655
-45.093655
-45.093655
-45.093655
-45.093655
-45.093655
-45.093655
-45.093655
-45.093655
-45.093655
-45.093655
-45.093655
-45.093655
-45.093655
-45.093655
-45.093655
-45.1024
-45.1024
-45.093655
-45.093655
-45.093655
-45.093655
-45.093655
-45.093655
-45.0849
-45.0849
-45.0849
-45.093655
-45.1024
-45.1024
-45.1024
-45.093655
-45.093655
-45.1024
-45.1024
-45.1024
-45.11114
-45.11114
-45.1024
-45.1024
-45.1024
-45.1024
-45.1024
-45.1024
-45.1024
-45.1024
-45.1024
-45.1024
-45.11114
-45.11114
-45.1024
-45.1024
-45.1024
-45.1024
-45.1024
-45.1024
-45.11114
-45.11114
-45.11114
-45.11114
-45.11114
-45.11114
-45.11114
-45.1024
-45.1024
-45.11114
-45.11114
-45.11114
-45.11114
-45.11114
-45.11114
-45.11114
-45.1024
-45.1024
-45.11114
-45.11114
-45.119884
-45.119884
-45.119884
-45.11114
-45.119884
-45.128628
-45.128628
-45.119884
-45.11114
-45.11114
-45.11114
-45.119884
-45.119884
-45.11114
-45.11114
-45.11114
-45.119884
-45.119884
-45.11114
-45.11114
-45.119884
-45.128628
-45.119884
-45.11114
-45.1024
-45.1024
-45.11114
-45.119884
-45.119884
-45.119884
-45.119884
-45.119884
-45.119884
-45.11114
-45.11114
-45.11114
-45.119884
-45.119884
-45.119884
-45.119884
-45.119884
-45.11114
-45.11114
-45.11114
-45.119884
-45.119884
-45.128628
-45.128628
-45.128628
-45.119884
-45.119884
-45.11114
-45.1024
-45.1024
-45.1024
-45.11114
-45.11114
-45.11114
-45.119884
-45.119884
-45.128628
-45.119884
-45.11114
-45.1024
-45.1024
-45.11114
-45.11114
-45.119884
-45.119884
-45.119884
-45.119884
-45.11114
-45.11114
-45.11114
-45.11114
-45.11114
-45.11114
-45.11114
-45.11114
-45.119884
-45.119884
-45.119884
-45.11114
-45.1024
-45.1024
-45.1024
-45.11114
-45.11114
-45.11114
-45.11114
-45.11114
-45.11114
-45.11114
-45.119884
-45.119884
-45.119884
-45.11114
-45.11114
-45.11114
-45.119884
-45.119884
-45.119884
-45.11114
-45.119884
-45.119884
-45.128628
-45.119884
-45.119884
-45.11114
-45.119884
-45.119884
-45.119884
-45.119884
-45.119884
-45.119884
-45.119884
-45.128628
-45.128628
-45.128628
-45.119884
-45.119884
-45.119884
-45.119884
-45.128628
-45.119884
-45.11114
-45.11114
-45.11114
-45.119884
-45.11114
-45.11114
-45.11114
-45.11114
-45.119884
-45.128628
-45.119884
-45.11114
-45.11114
-45.11114
-45.119884
-45.119884
-45.119884
-45.11114
-45.11114
-45.119884
-45.128628
-45.119884
-45.119884
-45.119884
-45.119884
-45.128628
-45.119884
-45.11114
-45.11114
-45.11114
-45.11114
-45.11114
-45.11114
-45.11114
-45.119884
-45.119884
-45.119884
-45.119884
-45.11114
-45.11114
-45.119884
-45.119884
-45.128628
-45.128628
-45.128628
-45.128628
-45.128628
-45.119884
-45.11114
-45.11114
-45.119884
-45.119884
-45.128628
-45.128628
-45.128628
-45.128628
-45.128628
-45.128628
-45.119884
-45.119884
-45.128628
-45.128628
-45.128628
-45.128628
-45.119884
-45.119884
-45.119884
-45.128628
-45.146095
-45.146095
-45.137363
-45.128628
-45.119884
-45.119884
-45.128628
-45.137363
-45.137363
-45.128628
-45.128628
-45.128628
-45.128628
-45.119884
-45.119884
-45.119884
-45.128628
-45.137363
-45.128628
-45.128628
-45.137363
-45.137363
-45.137363
-45.128628
-45.137363
-45.137363
-45.137363
-45.137363
-45.137363
-45.137363
-45.137363
-45.137363
-45.137363
-45.137363
-45.137363
-45.137363
-45.137363
-45.137363
-45.128628
-45.128628
-45.128628
-45.137363
-45.137363
-45.137363
-45.137363
-45.128628
-45.137363
-45.137363
-45.146095
-45.146095
-45.146095
-45.146095
-45.146095
-45.146095
-45.146095
-45.146095
-45.137363
-45.137363
-45.137363
-45.137363
-45.146095
-45.146095
-45.146095
-45.146095
-45.137363
-45.128628
-45.137363
-45.137363
-45.137363
-45.137363
-45.137363
-45.137363
-45.137363
-45.146095
-45.146095
-45.137363
-45.128628
-45.137363
-45.137363
-45.137363
-45.137363
-45.137363
-45.146095
-45.146095
-45.146095
-45.137363
-45.137363
-45.137363
-45.137363
-45.137363
-45.137363
-45.137363
-45.146095
-45.146095
-45.146095
-45.137363
-45.137363
-45.146095
-45.146095
-45.146095
-45.154827
-45.146095
-45.137363
-45.128628
-45.137363
-45.137363
-45.146095
-45.146095
-45.146095
-45.146095
-45.146095
-45.146095
-45.146095
-45.146095
-45.146095
-45.137363
-45.146095
-45.146095
-45.146095
-45.146095
-45.146095
-45.137363
-45.137363
-45.137363
-45.146095
-45.154827
-45.154827
-45.154827
-45.146095
-45.146095
-45.146095
-45.146095
-45.154827
-45.146095
-45.146095
-45.146095
-45.146095
-45.146095
-45.146095
-45.146095
-45.146095
-45.154827
-45.163555
-45.154827
-45.146095
-45.137363
-45.137363
-45.146095
-45.154827
-45.154827
-45.163555
-45.154827
-45.146095
-45.137363
-45.137363
-45.146095
-45.146095
-45.146095
-45.146095
-45.146095
-45.146095
-45.146095
-45.146095
-45.146095
-45.154827
-45.154827
-45.154827
-45.146095
-45.146095
-45.146095
-45.154827
-45.154827
-45.163555
-45.163555
-45.163555
-45.163555
-45.154827
-45.154827
-45.154827
-45.163555
-45.163555
-45.163555
-45.154827
-45.163555
-45.163555
-45.154827
-45.154827
-45.154827
-45.154827
-45.154827
-45.154827
-45.163555
-45.163555
-45.163555
-45.154827
-45.154827
-45.163555
-45.154827
-45.154827
-45.154827
-45.163555
-45.163555
-45.163555
-45.154827
-45.154827
-45.163555
-45.163555
-45.172283
-45.172283
-45.163555
-45.154827
-45.154827
-45.163555
-45.172283
-45.172283
-45.172283
-45.163555
-45.172283
-45.172283
-45.172283
-45.172283
-45.163555
-45.163555
-45.163555
-45.172283
-45.181004
-45.181004
-45.172283
-45.172283
-45.172283
-45.172283
-45.172283
-45.172283
-45.181004
-45.181004
-45.172283
-45.172283
-45.172283
-45.172283
-45.172283
-45.172283
-45.172283
-45.172283
-45.172283
-45.172283
-45.181004
-45.172283
-45.163555
-45.163555
-45.163555
-45.172283
-45.172283
-45.172283
-45.172283
-45.172283
-45.172283
-45.172283
-45.172283
-45.181004
-45.172283
-45.172283
-45.172283
-45.181004
-45.181004
-45.181004
-45.181004
-45.181004
-45.181004
-45.181004
-45.181004
-45.181004
-45.181004
-45.181004
-45.189728
-45.189728
-45.189728
-45.181004
-45.181004
-45.181004
-45.181004
-45.181004
-45.181004
-45.181004
-45.181004
-45.181004
-45.181004
-45.189728
-45.189728
-45.181004
-45.181004
-45.181004
-45.181004
-45.172283
-45.172283
-45.181004
-45.189728
-45.189728
-45.189728
-45.189728
-45.181004
-45.181004
-45.172283
-45.181004
-45.189728
-45.189728
-45.189728
-45.181004
-45.181004
-45.181004
-45.181004
-45.181004
-45.181004
-45.181004
-45.181004
-45.181004
-45.181004
-45.181004
-45.172283
-45.172283
-45.172283
-45.181004
-45.181004
-45.181004
-45.181004
-45.172283
-45.163555
-45.163555
-45.163555
-45.172283
-45.181004
-45.181004
-45.172283
-45.172283
-45.172283
-45.172283
-45.172283
-45.172283
-45.163555
-45.163555
-45.163555
-45.172283
-45.172283
-45.172283
-45.172283
-45.181004
-45.181004
-45.181004
-45.172283
-45.172283
-45.172283
-45.181004
-45.181004
-45.181004
-45.172283
-45.163555
-45.163555
-45.163555
-45.172283
-45.172283
-45.172283
-45.172283
-45.172283
-45.172283
-45.172283
-45.163555
-45.163555
-45.163555
-45.163555
-45.163555
-45.163555
-45.154827
-45.154827
-45.163555
-45.172283
-45.172283
-45.172283
-45.172283
-45.163555
-45.163555
-45.163555
-45.163555
-45.172283
-45.172283
-45.172283
-45.163555
-45.163555
-45.163555
-45.163555
-45.163555
-45.154827
-45.154827
-45.163555
-45.163555
-45.154827
-45.154827
-45.154827
-45.163555
-45.163555
-45.172283
-45.172283
-45.163555
-45.163555
-45.163555
-45.163555
-45.154827
-45.146095
-45.154827
-45.163555
-45.163555
-45.163555
-45.154827
-45.154827
-45.154827
-45.154827
-45.154827
-45.154827
-45.146095
-45.154827
-45.154827
-45.146095
-45.146095
-45.146095
-45.154827
-45.154827
-45.154827
-45.154827
-45.154827
-45.154827
-45.154827
-45.154827
-45.146095
-45.154827
-45.154827
-45.154827
-45.154827
-45.154827
-45.146095
-45.146095
-45.137363
-45.137363
-45.146095
-45.146095
-45.146095
-45.146095
-45.146095
-45.137363
-45.128628
-45.128628
-45.128628
-45.137363
-45.146095
-45.146095
-45.146095
-45.146095
-45.137363
-45.146095
-45.146095
-45.146095
-45.146095
-45.137363
-45.128628
-45.128628
-45.128628
-45.137363
-45.137363
-45.146095
-45.146095
-45.146095
-45.137363
-45.137363
-45.137363
-45.137363
-45.137363
-45.137363
-45.137363
-45.137363
-45.137363
-45.146095
-45.146095
-45.146095
-45.137363
-45.137363
-45.146095
-45.154827
-45.154827
-45.154827
-45.137363
-45.137363
-45.128628
-45.128628
-45.137363
-45.146095
-45.146095
-45.146095
-45.137363
-45.137363
-45.137363
-45.137363
-45.146095
-45.146095
-45.154827
-45.146095
-45.137363
-45.137363
-45.146095
-45.154827
-45.146095
-45.146095
-45.146095
-45.146095
-45.146095
-45.146095
-45.146095
-45.154827
-45.154827
-45.154827
-45.154827
-45.154827
-45.146095
-45.146095
-45.146095
-45.146095
-45.137363
-45.146095
-45.146095
-45.154827
-45.146095
-45.146095
-45.137363
-45.146095
-45.146095
-45.146095
-45.146095
-45.146095
-45.146095
-45.146095
-45.146095
-45.146095
-45.146095
-45.137363
-45.146095
-45.154827
-45.154827
-45.146095
-45.137363
-45.146095
-45.146095
-45.146095
-45.146095
-45.154827
-45.154827
-45.154827
-45.154827
-45.146095
-45.146095
-45.146095
-45.146095
-45.154827
-45.154827
-45.154827
-45.154827
-45.163555
-45.163555
-45.163555
-45.163555
-45.163555
-45.163555
-45.163555
-45.163555
-45.163555
-45.163555
-45.163555
-45.163555
-45.163555
-45.163555
-45.163555
-45.163555
-45.163555
-45.154827
-45.154827
-45.154827
-45.154827
-45.154827
-45.154827
-45.154827
-45.154827
-45.154827
-45.163555
-45.172283
-45.163555
-45.163555
-45.154827
-45.154827
-45.163555
-45.163555
-45.163555
-45.154827
-45.154827
-45.154827
-45.146095
-45.146095
-45.154827
-45.154827
-45.154827
-45.154827
-45.154827
-45.163555
-45.163555
-45.163555
-45.154827
-45.154827
-45.154827
-45.163555
-45.163555
-45.172283
-45.163555
-45.163555
-45.163555
-45.172283
-45.172283
-45.172283
-45.172283
-45.172283
-45.172283
-45.172283
-45.163555
-45.163555
-45.163555
-45.172283
-45.172283
-45.163555
-45.163555
-45.163555
-45.172283
-45.172283
-45.163555
-45.163555
-45.154827
-45.154827
-45.163555
-45.163555
-45.163555
-45.163555
-45.163555
-45.163555
-45.172283
-45.172283
-45.172283
-45.163555
-45.163555
-45.163555
-45.163555
-45.163555
-45.163555
-45.163555
-45.163555
-45.163555
-45.172283
-45.172283
-45.172283
-45.172283
-45.163555
-45.163555
-45.163555
-45.163555
-45.163555
-45.163555
-45.163555
-45.154827
-45.163555
-45.163555
-45.163555
-45.163555
-45.154827
-45.163555
-45.163555
-45.172283
-45.172283
-45.172283
-45.163555
-45.172283
-45.172283
-45.172283
-45.163555
-45.163555
-45.154827
-45.154827
-45.163555
-45.172283
-45.172283
-45.172283
-45.163555
-45.163555
-45.163555
-45.172283
-45.172283
-45.163555
-45.163555
-45.163555
-45.163555
-45.163555
-45.163555
-45.154827
-45.154827
-45.163555
-45.163555
-45.172283
-45.172283
-45.172283
-45.163555
-45.163555
-45.163555
-45.163555
-45.163555
-45.163555
-45.172283
-45.163555
-45.163555
-45.154827
-45.154827
-45.154827
-45.163555
-45.163555
-45.163555
-45.163555
-45.163555
-45.172283
-45.163555
-45.163555
-45.154827
-45.154827
-45.146095
-45.146095
-45.154827
-45.163555
-45.163555
-45.163555
-45.163555
-45.163555
-45.163555
-45.163555
-45.172283
-45.172283
-45.163555
-45.163555
-45.163555
-45.163555
-45.163555
-45.163555
-45.154827
-45.154827
-45.154827
-45.163555
-45.163555
-45.163555
-45.163555
-45.154827
-45.154827
-45.163555
-45.172283
-45.172283
-45.163555
-45.172283
-45.172283
-45.172283
-45.172283
-45.163555
-45.163555
-45.163555
-45.163555
-45.163555
-45.163555
-45.154827
-45.154827
-45.163555
-45.163555
-45.172283
-45.172283
-45.172283
-45.163555
-45.163555
-45.154827
-45.154827
-45.154827
-45.154827
-45.154827
-45.163555
-45.163555
-45.163555
-45.154827
-45.146095
-45.146095
-45.146095
-45.154827
-45.154827
-45.154827
-45.154827
-45.154827
-45.154827
-45.154827
-45.146095
-45.146095
-45.146095
-45.146095
-45.154827
-45.154827
-45.163555
-45.163555
-45.154827
-45.146095
-45.146095
-45.154827
-45.154827
-45.154827
-45.146095
-45.146095
-45.146095
-45.146095
-45.154827
-45.154827
-45.154827
-45.146095
-45.146095
-45.146095
-45.137363
-45.137363
-45.137363
-45.146095
-45.154827
-45.154827
-45.146095
-45.154827
-45.154827
-45.154827
-45.146095
-45.137363
-45.137363
-45.146095
-45.154827
-45.146095
-45.146095
-45.137363
-45.146095
-45.146095
-45.154827
-45.154827
-45.146095
-45.137363
-45.137363
-45.137363
-45.137363
-45.137363
-45.137363
-45.146095
-45.146095
-45.146095
-45.146095
-45.146095
-45.137363
-45.137363
-45.137363
-45.137363
-45.137363
-45.137363
-45.137363
-45.137363
-45.137363
-45.137363
-45.146095
-45.146095
-45.137363
-45.128628
-45.137363
-45.137363
-45.137363
-45.137363
-45.137363
-45.137363
-45.137363
-45.137363
-45.137363
-45.137363
-45.137363
-45.137363
-45.146095
-45.146095
-45.146095
-45.146095
-45.146095
-45.146095
-45.146095
-45.146095
-45.146095
-45.146095
-45.146095
-45.146095
-45.146095
-45.146095
-45.146095
-45.146095
-45.154827
-45.154827
-45.154827
-45.146095
-45.146095
-45.146095
-45.137363
-45.137363
-45.137363
-45.154827
-45.154827
-45.154827
-45.154827
-45.163555
-45.163555
-45.154827
-45.154827
-45.146095
-45.146095
-45.146095
-45.154827
-45.154827
-45.154827
-45.154827
-45.154827
-45.154827
-45.163555
-45.163555
-45.163555
-45.154827
-45.146095
-45.146095
-45.154827
-45.154827
-45.154827
-45.146095
-45.146095
-45.146095
-45.154827
-45.154827
-45.146095
-45.146095
-45.154827
-45.163555
-45.163555
-45.154827
-45.154827
-45.154827
-45.154827
-45.154827
-45.154827
-45.154827
-45.154827
-45.154827
-45.154827
-45.154827
-45.154827
-45.154827
-45.154827
-45.154827
-45.154827
-45.154827
-45.154827
-45.146095
-45.154827
-45.154827
-45.154827
-45.154827
-45.154827
-45.146095
-45.146095
-45.154827
-45.163555
-45.163555
-45.163555
-45.163555
-45.154827
-45.146095
-45.154827
-45.154827
-45.154827
-45.154827
-45.163555
-45.163555
-45.154827
-45.154827
-45.163555
-45.163555
-45.163555
-45.154827
-45.154827
-45.154827
-45.154827
-45.163555
-45.163555
-45.163555
-45.163555
-45.163555
-45.163555
-45.154827
-45.154827
-45.154827
-45.154827
-45.154827
-45.154827
-45.154827
-45.163555
-45.163555
-45.172283
-45.163555
-45.154827
-45.154827
-45.154827
-45.154827
-45.154827
-45.146095
-45.137363
-45.146095
-45.154827
-45.163555
-45.163555
-45.163555
-45.154827
-45.146095
-45.146095
-45.146095
-45.154827
-45.154827
-45.146095
-45.146095
-45.146095
-45.146095
-45.146095
-45.146095
-45.146095
-45.146095
-45.137363
-45.137363
-45.146095
-45.154827
-45.146095
-45.137363
-45.137363
-45.128628
-45.137363
-45.137363
-45.128628
-45.128628
-45.128628
-45.137363
-45.137363
-45.137363
-45.137363
-45.128628
-45.137363
-45.137363
-45.137363
-45.137363
-45.137363
-45.137363
-45.137363
-45.137363
-45.137363
-45.128628
-45.119884
-45.119884
-45.128628
-45.137363
-45.128628
-45.128628
-45.128628
-45.128628
-45.137363
-45.128628
-45.128628
-45.128628
-45.128628
-45.128628
-45.119884
-45.119884
-45.11114
-45.119884
-45.119884
-45.119884
-45.119884
-45.119884
-45.119884
-45.119884
-45.119884
-45.11114
-45.11114
-45.11114
-45.11114
-45.11114
-45.11114
-45.11114
-45.11114
-45.119884
-45.119884
-45.11114
-45.1024
-45.1024
-45.11114
-45.119884
-45.119884
-45.11114
-45.1024
-45.1024
-45.1024
-45.11114
-45.1024
-45.1024
-45.1024
-45.1024
-45.1024
-45.1024
-45.093655
-45.093655
-45.093655
-45.1024
-45.1024
-45.093655
-45.093655
-45.093655
-45.093655
-45.1024
-45.093655
-45.093655
-45.0849
-45.093655
-45.093655
-45.1024
-45.093655
-45.093655
-45.093655
-45.093655
-45.1024
-45.093655
-45.093655
-45.093655
-45.093655
-45.093655
-45.0849
-45.07615
-45.07615
-45.07615
-45.07615
-45.07615
-45.0849
-45.0849
-45.0849
-45.07615
-45.07615
-45.07615
-45.07615
-45.07615
-45.07615
-45.07615
-45.07615
-45.0849
-45.07615
-45.07615
-45.07615
-45.07615
-45.07615
-45.06739
-45.06739
-45.07615
-45.0849
-45.0849
-45.07615
-45.07615
-45.07615
-45.07615
-45.07615
-45.0849
-45.07615
-45.07615
-45.07615
-45.0849
-45.0849
-45.0849
-45.07615
-45.07615
-45.07615
-45.0849
-45.0849
-45.07615
-45.07615
-45.0849
-45.0849
-45.07615
-45.06739
-45.07615
-45.0849
-45.093655
-45.093655
-45.093655
-45.093655
-45.0849
-45.07615
-45.06739
-45.06739
-45.07615
-45.0849
-45.0849
-45.0849
-45.07615
-45.07615
-45.0849
-45.093655
-45.0849
-45.0849
-45.0849
-45.0849
-45.0849
-45.0849
-45.07615
-45.07615
-45.07615
-45.0849
-45.0849
-45.0849
-45.07615
-45.07615
-45.07615
-45.0849
-45.0849
-45.07615
-45.06739
-45.07615
-45.0849
-45.0849
-45.0849
-45.0849
-45.07615
-45.07615
-45.07615
-45.07615
-45.07615
-45.07615
-45.0849
-45.093655
-45.093655
-45.0849
-45.0849
-45.093655
-45.1024
-45.093655
-45.093655
-45.0849
-45.0849
-45.0849
-45.0849
-45.093655
-45.093655
-45.1024
-45.11114
-45.11114
-45.1024
-45.093655
-45.093655
-45.093655
-45.093655
-45.093655
-45.093655
-45.1024
-45.1024
-45.1024
-45.1024
-45.1024
-45.1024
-45.1024
-45.1024
-45.093655
-45.093655
-45.093655
-45.093655
-45.1024
-45.1024
-45.11114
-45.11114
-45.11114
-45.1024
-45.093655
-45.093655
-45.093655
-45.093655
-45.093655
-45.1024
-45.1024
-45.093655
-45.093655
-45.093655
-45.093655
-45.093655
-45.1024
-45.1024
-45.093655
-45.093655
-45.093655
-45.1024
-45.1024
-45.093655
-45.093655
-45.1024
-45.1024
-45.1024
-45.093655
-45.1024
-45.1024
-45.11114
-45.1024
-45.093655
-45.093655
-45.1024
-45.1024
-45.1024
-45.093655
-45.093655
-45.093655
-45.1024
-45.11114
-45.11114
-45.1024
-45.093655
-45.093655
-45.093655
-45.093655
-45.1024
-45.1024
-45.1024
-45.1024
-45.1024
-45.1024
-45.093655
-45.093655
-45.093655
-45.1024
-45.11114
-45.11114
-45.11114
-45.11114
-45.11114
-45.11114
-45.1024
-45.093655
-45.093655
-45.093655
-45.1024
-45.1024
-45.1024
-45.093655
-45.093655
-45.093655
-45.093655
-45.093655
-45.093655
-45.093655
-45.093655
-45.1024
-45.1024
-45.1024
-45.093655
-45.093655
-45.093655
-45.1024
-45.1024
-45.11114
-45.1024
-45.093655
-45.093655
-45.093655
-45.093655
-45.093655
-45.093655
-45.093655
-45.1024
-45.1024
-45.1024
-45.093655
-45.093655
-45.1024
-45.1024
-45.1024
-45.1024
-45.1024
-45.1024
-45.11114
-45.1024
-45.093655
-45.093655
-45.093655
-45.093655
-45.093655
-45.093655
-45.093655
-45.093655
-45.0849
-45.0849
-45.093655
-45.093655
-45.093655
-45.093655
-45.093655
-45.093655
-45.093655
-45.093655
-45.0849
-45.0849
-45.093655
-45.093655
-45.093655
-45.093655
-45.0849
-45.0849
-45.093655
-45.093655
-45.1024
-45.1024
-45.1024
-45.093655
-45.0849
-45.0849
-45.0849
-45.093655
-45.1024
-45.1024
-45.093655
-45.093655
-45.093655
-45.093655
-45.093655
-45.093655
-45.093655
-45.093655
-45.1024
-45.1024
-45.093655
-45.093655
-45.093655
-45.093655
-45.0849
-45.0849
-45.0849
-45.093655
-45.093655
-45.093655
-45.1024
-45.1024
-45.1024
-45.093655
-45.07615
-45.07615
-45.0849
-45.093655
-45.093655
-45.093655
-45.093655
-45.093655
-45.093655
-45.093655
-45.093655
-45.093655
-45.0849
-45.0849
-45.0849
-45.093655
-45.093655
-45.093655
-45.0849
-45.0849
-45.093655
-45.1024
-45.1024
-45.093655
-45.0849
-45.093655
-45.093655
-45.093655
-45.093655
-45.093655
-45.093655
-45.093655
-45.093655
-45.093655
-45.093655
-45.093655
-45.093655
-45.093655
-45.093655
-45.093655
-45.1024
-45.1024
-45.093655
-45.0849
-45.0849
-45.093655
-45.093655
-45.1024
-45.1024
-45.093655
-45.093655
-45.0849
-45.0849
-45.0849
-45.093655
-45.1024
-45.1024
-45.093655
-45.0849
-45.0849
-45.093655
-45.1024
-45.1024
-45.093655
-45.093655
-45.093655
-45.093655
-45.093655
-45.093655
-45.1024
-45.1024
-45.1024
-45.1024
-45.1024
-45.1024
-45.1024
-45.1024
-45.1024
-45.11114
-45.119884
-45.119884
-45.11114
-45.1024
-45.1024
-45.1024
-45.1024
-45.1024
-45.1024
-45.11114
-45.11114
-45.11114
-45.11114
-45.11114
-45.11114
-45.1024
-45.1024
-45.1024
-45.11114
-45.11114
-45.11114
-45.11114
-45.11114
-45.11114
-45.11114
-45.11114
-45.11114
-45.11114
-45.11114
-45.119884
-45.119884
-45.11114
-45.11114
-45.11114
-45.11114
-45.11114
-45.11114
-45.119884
-45.119884
-45.11114
-45.11114
-45.119884
-45.119884
-45.119884
-45.119884
-45.128628
-45.128628
-45.128628
-45.119884
-45.119884
-45.119884
-45.119884
-45.119884
-45.119884
-45.119884
-45.128628
-45.128628
-45.128628
-45.128628
-45.128628
-45.128628
-45.119884
-45.119884
-45.128628
-45.137363
-45.146095
-45.137363
-45.128628
-45.119884
-45.119884
-45.119884
-45.119884
-45.119884
-45.128628
-45.137363
-45.137363
-45.137363
-45.128628
-45.128628
-45.128628
-45.137363
-45.137363
-45.128628
-45.128628
-45.128628
-45.119884
-45.128628
-45.128628
-45.137363
-45.137363
-45.137363
-45.137363
-45.137363
-45.137363
-45.137363
-45.137363
-45.128628
-45.128628
-45.128628
-45.137363
-45.137363
-45.137363
-45.137363
-45.137363
-45.137363
-45.137363
-45.137363
-45.128628
-45.128628
-45.137363
-45.137363
-45.137363
-45.128628
-45.128628
-45.128628
-45.128628
-45.128628
-45.128628
-45.128628
-45.128628
-45.128628
-45.137363
-45.137363
-45.137363
-45.137363
-45.137363
-45.146095
-45.146095
-45.146095
-45.146095
-45.137363
-45.137363
-45.137363
-45.137363
-45.128628
-45.137363
-45.146095
-45.146095
-45.146095
-45.137363
-45.137363
-45.137363
-45.146095
-45.146095
-45.146095
-45.137363
-45.137363
-45.128628
-45.137363
-45.137363
-45.137363
-45.137363
-45.128628
-45.128628
-45.128628
-45.128628
-45.128628
-45.137363
-45.146095
-45.154827
-45.146095
-45.146095
-45.137363
-45.137363
-45.137363
-45.137363
-45.137363
-45.146095
-45.146095
-45.146095
-45.137363
-45.128628
-45.128628
-45.128628
-45.128628
-45.137363
-45.137363
-45.137363
-45.137363
-45.137363
-45.128628
-45.128628
-45.137363
-45.146095
-45.146095
-45.146095
-45.137363
-45.137363
-45.137363
-45.146095
-45.146095
-45.137363
-45.137363
-45.137363
-45.137363
-45.137363
-45.146095
-45.146095
-45.146095
-45.146095
-45.137363
-45.137363
-45.137363
-45.146095
-45.154827
-45.146095
-45.146095
-45.137363
-45.137363
-45.137363
-45.146095
-45.146095
-45.146095
-45.154827
-45.154827
-45.154827
-45.146095
-45.146095
-45.146095
-45.146095
-45.146095
-45.146095
-45.146095
-45.146095
-45.146095
-45.146095
-45.137363
-45.137363
-45.137363
-45.146095
-45.146095
-45.146095
-45.146095
-45.146095
-45.137363
-45.146095
-45.146095
-45.154827
-45.154827
-45.154827
-45.146095
-45.146095
-45.154827
-45.154827
-45.154827
-45.146095
-45.154827
-45.154827
-45.154827
-45.154827
-45.146095
-45.146095
-45.154827
-45.154827
-45.154827
-45.154827
-45.146095
-45.146095
-45.146095
-45.146095
-45.146095
-45.154827
-45.154827
-45.154827
-45.146095
-45.146095
-45.137363
-45.146095
-45.146095
-45.146095
-45.146095
-45.146095
-45.154827
-45.154827
-45.154827
-45.154827
-45.163555
-45.163555
-45.163555
-45.154827
-45.154827
-45.154827
-45.163555
-45.163555
-45.163555
-45.163555
-45.163555
-45.163555
-45.154827
-45.154827
-45.154827
-45.163555
-45.163555
-45.172283
-45.163555
-45.163555
-45.154827
-45.154827
-45.154827
-45.163555
-45.172283
-45.172283
-45.163555
-45.172283
-45.172283
-45.172283
-45.172283
-45.163555
-45.163555
-45.172283
-45.163555
-45.163555
-45.163555
-45.172283
-45.172283
-45.172283
-45.172283
-45.172283
-45.181004
-45.172283
-45.172283
-45.181004
-45.181004
-45.181004
-45.172283
-45.163555
-45.163555
-45.163555
-45.172283
-45.172283
-45.181004
-45.172283
-45.163555
-45.172283
-45.172283
-45.181004
-45.181004
-45.181004
-45.181004
-45.181004
-45.181004
-45.189728
-45.189728
-45.181004
-45.181004
-45.181004
-45.181004
-45.181004
-45.181004
-45.181004
-45.181004
-45.189728
-45.189728
-45.189728
-45.181004
-45.181004
-45.181004
-45.181004
-45.189728
-45.189728
-45.189728
-45.181004
-45.181004
-45.181004
-45.189728
-45.189728
-45.181004
-45.181004
-45.189728
-45.189728
-45.181004
-45.181004
-45.181004
-45.189728
-45.189728
-45.189728
-45.189728
-45.181004
-45.189728
-45.189728
-45.189728
-45.181004
-45.181004
-45.181004
-45.189728
-45.189728
-45.189728
-45.189728
-45.189728
-45.198444
-45.198444
-45.198444
-45.189728
-45.181004
-45.181004
-45.189728
-45.189728
-45.189728
-45.181004
-45.181004
-45.189728
-45.198444
-45.198444
-45.198444
-45.198444
-45.198444
-45.189728
-45.189728
-45.189728
-45.198444
-45.198444
-45.198444
-45.198444
-45.189728
-45.189728
-45.181004
-45.189728
-45.189728
-45.198444
-45.198444
-45.198444
-45.198444
-45.198444
-45.198444
-45.189728
-45.189728
-45.189728
-45.198444
-45.198444
-45.189728
-45.189728
-45.189728
-45.189728
-45.189728
-45.189728
-45.189728
-45.189728
-45.198444
-45.198444
-45.198444
-45.198444
-45.20716
-45.198444
-45.198444
-45.189728
-45.189728
-45.198444
-45.198444
-45.198444
-45.189728
-45.198444
-45.198444
-45.198444
-45.198444
-45.198444
-45.198444
-45.198444
-45.20716
-45.198444
-45.189728
-45.181004
-45.189728
-45.198444
-45.20716
-45.198444
-45.198444
-45.189728
-45.189728
-45.198444
-45.198444
-45.198444
-45.189728
-45.189728
-45.198444
-45.198444
-45.189728
-45.189728
-45.189728
-45.189728
-45.198444
-45.198444
-45.198444
-45.189728
-45.189728
-45.189728
-45.198444
-45.198444
-45.198444
-45.198444
-45.198444
-45.198444
-45.198444
-45.198444
-45.198444
-45.198444
-45.198444
-45.189728
-45.198444
-45.198444
-45.20716
-45.198444
-45.198444
-45.198444
-45.198444
-45.198444
-45.198444
-45.198444
-45.198444
-45.198444
-45.198444
-45.198444
-45.198444
-45.198444
-45.198444
-45.198444
-45.198444
-45.189728
-45.181004
-45.181004
-45.189728
-45.198444
-45.198444
-45.189728
-45.189728
-45.189728
-45.189728
-45.189728
-45.189728
-45.189728
-45.189728
-45.189728
-45.189728
-45.189728
-45.189728
-45.189728
-45.189728
-45.198444
-45.189728
-45.189728
-45.189728
-45.189728
-45.198444
-45.198444
-45.189728
-45.189728
-45.189728
-45.189728
-45.198444
-45.198444
-45.198444
-45.189728
-45.189728
-45.189728
-45.189728
-45.189728
-45.189728
-45.189728
-45.181004
-45.181004
-45.181004
-45.189728
-45.189728
-45.189728
-45.189728
-45.198444
-45.198444
-45.189728
-45.189728
-45.181004
-45.181004
-45.189728
-45.181004
-45.181004
-45.181004
-45.189728
-45.189728
-45.189728
-45.189728
-45.181004
-45.181004
-45.181004
-45.181004
-45.181004
-45.181004
-45.181004
-45.181004
-45.189728
-45.189728
-45.189728
-45.189728
-45.181004
-45.181004
-45.181004
-45.181004
-45.181004
-45.181004
-45.181004
-45.181004
-45.181004
-45.181004
-45.181004
-45.189728
-45.198444
-45.198444
-45.189728
-45.189728
-45.189728
-45.189728
-45.189728
-45.181004
-45.181004
-45.181004
-45.189728
-45.198444
-45.198444
-45.189728
-45.181004
-45.189728
-45.189728
-45.189728
-45.181004
-45.181004
-45.181004
-45.181004
-45.181004
-45.181004
-45.181004
-45.181004
-45.189728
-45.189728
-45.181004
-45.172283
-45.172283
-45.181004
-45.189728
-45.189728
-45.181004
-45.181004
-45.189728
-45.189728
-45.189728
-45.189728
-45.189728
-45.189728
-45.189728
-45.181004
-45.189728
-45.189728
-45.189728
-45.181004
-45.181004
-45.181004
-45.189728
-45.189728
-45.181004
-45.181004
-45.181004
-45.189728
-45.181004
-45.181004
-45.172283
-45.181004
-45.181004
-45.172283
-45.172283
-45.181004
-45.181004
-45.181004
-45.181004
-45.181004
-45.189728
-45.189728
-45.189728
-45.181004
-45.172283
-45.172283
-45.181004
-45.189728
-45.189728
-45.181004
-45.181004
-45.181004
-45.181004
-45.181004
-45.181004
-45.172283
-45.172283
-45.172283
-45.172283
-45.172283
-45.172283
-45.172283
-45.181004
-45.181004
-45.172283
-45.163555
-45.163555
-45.172283
-45.172283
-45.181004
-45.172283
-45.172283
-45.172283
-45.163555
-45.163555
-45.172283
-45.172283
-45.172283
-45.172283
-45.172283
-45.172283
-45.163555
-45.163555
-45.163555
-45.163555
-45.163555
-45.163555
-45.172283
-45.163555
-45.163555
-45.163555
-45.163555
-45.172283
-45.172283
-45.163555
-45.163555
-45.172283
-45.181004
-45.181004
-45.172283
-45.163555
-45.163555
-45.172283
-45.172283
-45.172283
-45.163555
-45.154827
-45.154827
-45.154827
-45.154827
-45.154827
-45.154827
-45.154827
-45.154827
-45.154827
-45.163555
-45.163555
-45.163555
-45.163555
-45.163555
-45.163555
-45.163555
-45.163555
-45.163555
-45.154827
-45.154827
-45.154827
-45.154827
-45.154827
-45.154827
-45.154827
-45.163555
-45.163555
-45.154827
-45.146095
-45.154827
-45.154827
-45.163555
-45.154827
-45.146095
-45.154827
-45.154827
-45.163555
-45.163555
-45.154827
-45.154827
-45.154827
-45.154827
-45.154827
-45.154827
-45.163555
-45.163555
-45.163555
-45.163555
-45.163555
-45.163555
-45.154827
-45.154827
-45.154827
-45.154827
-45.154827
-45.154827
-45.154827
-45.163555
-45.163555
-45.163555
-45.154827
-45.146095
-45.154827
-45.154827
-45.163555
-45.163555
-45.154827
-45.146095
-45.146095
-45.154827
-45.154827
-45.154827
-45.154827
-45.163555
-45.163555
-45.163555
-45.163555
-45.163555
-45.163555
-45.154827
-45.154827
-45.154827
-45.154827
-45.163555
-45.163555
-45.154827
-45.154827
-45.154827
-45.163555
-45.163555
-45.163555
-45.154827
-45.146095
-45.146095
-45.154827
-45.163555
-45.154827
-45.154827
-45.163555
-45.163555
-45.163555
-45.154827
-45.154827
-45.154827
-45.154827
-45.154827
-45.154827
-45.154827
-45.163555
-45.163555
-45.154827
-45.154827
-45.154827
-45.154827
-45.146095
-45.146095
-45.154827
-45.154827
-45.163555
-45.154827
-45.154827
-45.146095
-45.154827
-45.154827
-45.154827
-45.154827
-45.154827
-45.154827
-45.154827
-45.154827
-45.154827
-45.154827
-45.146095
-45.146095
-45.154827
-45.154827
-45.154827
-45.154827
-45.154827
-45.163555
-45.163555
-45.163555
-45.163555
-45.154827
-45.154827
-45.154827
-45.154827
-45.154827
-45.163555
-45.163555
-45.163555
-45.154827
-45.154827
-45.154827
-45.154827
-45.154827
-45.154827
-45.154827
-45.154827
-45.154827
-45.163555
-45.163555
-45.163555
-45.163555
-45.163555
-45.163555
-45.163555
-45.163555
-45.154827
-45.154827
-45.154827
-45.154827
-45.154827
-45.163555
-45.172283
-45.172283
-45.172283
-45.163555
-45.163555
-45.163555
-45.163555
-45.163555
-45.154827
-45.154827
-45.154827
-45.154827
-45.154827
-45.154827
-45.154827
-45.146095
-45.154827
-45.154827
-45.154827
-45.154827
-45.154827
-45.163555
-45.172283
-45.181004
-45.172283
-45.163555
-45.163555
-45.163555
-45.163555
-45.163555
-45.154827
-45.154827
-45.154827
-45.163555
-45.163555
-45.163555
-45.154827
-45.154827
-45.163555
-45.163555
-45.163555
-45.163555
-45.163555
-45.154827
-45.154827
-45.154827
-45.154827
-45.163555
-45.163555
-45.154827
-45.154827
-45.154827
-45.154827
-45.163555
-45.172283
-45.172283
-45.163555
-45.154827
-45.154827
-45.154827
-45.154827
-45.154827
-45.163555
-45.154827
-45.154827
-45.146095
-45.154827
-45.154827
-45.154827
-45.154827
-45.154827
-45.154827
-45.154827
-45.154827
-45.154827
-45.163555
-45.154827
-45.154827
-45.154827
-45.154827
-45.163555
-45.163555
-45.154827
-45.154827
-45.163555
-45.163555
-45.154827
-45.154827
-45.154827
-45.154827
-45.163555
-45.163555
-45.163555
-45.154827
-45.154827
-45.146095
-45.146095
-45.154827
-45.154827
-45.163555
-45.163555
-45.154827
-45.154827
-45.154827
-45.154827
-45.146095
-45.154827
-45.163555
-45.154827
-45.154827
-45.146095
-45.154827
-45.163555
-45.163555
-45.154827
-45.154827
-45.154827
-45.154827
-45.154827
-45.154827
-45.154827
-45.154827
-45.146095
-45.146095
-45.146095
-45.154827
-45.154827
-45.163555
-45.154827
-45.154827
-45.146095
-45.154827
-45.154827
-45.154827
-45.154827
-45.154827
-45.154827
-45.154827
-45.154827
-45.154827
-45.154827
-45.163555
-45.163555
-45.154827
-45.154827
-45.154827
-45.163555
-45.163555
-45.154827
-45.146095
-45.137363
-45.146095
-45.154827
-45.154827
-45.154827
-45.154827
-45.154827
-45.154827
-45.154827
-45.154827
-45.172283
-45.172283
-45.163555
-45.154827
-45.146095
-45.154827
-45.154827
-45.154827
-45.146095
-45.146095
-45.146095
-45.154827
-45.154827
-45.154827
-45.146095
-45.146095
-45.146095
-45.163555
-45.172283
-45.163555
-45.163555
-45.154827
-45.154827
-45.154827
-45.154827
-45.154827
-45.154827
-45.154827
-45.154827
-45.154827
-45.163555
-45.154827
-45.154827
-45.154827
-45.154827
-45.154827
-45.146095
-45.146095
-45.146095
-45.154827
-45.163555
-45.163555
-45.163555
-45.163555
-45.154827
-45.154827
-45.154827
-45.154827
-45.154827
-45.154827
-45.154827
-45.163555
-45.163555
-45.154827
-45.154827
-45.154827
-45.154827
-45.146095
-45.146095
-45.146095
-45.154827
-45.154827
-45.154827
-45.154827
-45.154827
-45.146095
-45.146095
-45.146095
-45.146095
-45.146095
-45.154827
-45.163555
-45.163555
-45.163555
-45.163555
-45.154827
-45.154827
-45.146095
-45.146095
-45.146095
-45.146095
-45.154827
-45.154827
-45.154827
-45.154827
-45.154827
-45.154827
-45.154827
-45.154827
-45.154827
-45.154827
-45.154827
-45.154827
-45.146095
-45.146095
-45.146095
-45.146095
-45.146095
-45.146095
-45.146095
-45.146095
-45.154827
-45.146095
-45.146095
-45.146095
-45.154827
-45.154827
-45.154827
-45.146095
-45.146095
-45.146095
-45.154827
-45.154827
-45.146095
-45.154827
-45.154827
-45.154827
-45.154827
-45.154827
-45.154827
-45.154827
-45.154827
-45.154827
-45.154827
-45.154827
-45.154827
-45.146095
-45.146095
-45.146095
-45.146095
-45.146095
-45.146095
-45.146095
-45.146095
-45.146095
-45.154827
-45.154827
-45.146095
-45.146095
-45.146095
-45.154827
-45.146095
-45.146095
-45.146095
-45.146095
-45.154827
-45.154827
-45.154827
-45.154827
-45.154827
-45.163555
-45.154827
-45.146095
-45.146095
-45.146095
-45.154827
-45.154827
-45.154827
-45.154827
-45.154827
-45.146095
-45.137363
-45.137363
-45.146095
-45.154827
-45.154827
-45.146095
-45.146095
-45.137363
-45.137363
-45.146095
-45.146095
-45.146095
-45.146095
-45.146095
-45.146095
-45.146095
-45.146095
-45.146095
-45.137363
-45.128628
-45.137363
-45.146095
-45.146095
-45.146095
-45.146095
-45.146095
-45.154827
-45.154827
-45.154827
-45.146095
-45.146095
-45.146095
-45.146095
-45.146095
-45.146095
-45.146095
-45.146095
-45.146095
-45.146095
-45.146095
-45.154827
-45.154827
-45.146095
-45.146095
-45.146095
-45.146095
-45.154827
-45.154827
-45.163555
-45.154827
-45.154827
-45.146095
-45.146095
-45.137363
-45.146095
-45.146095
-45.146095
-45.146095
-45.146095
-45.146095
-45.146095
-45.146095
-45.146095
-45.146095
-45.146095
-45.146095
-45.146095
-45.146095
-45.137363
-45.146095
-45.154827
-45.163555
-45.163555
-45.154827
-45.154827
-45.154827
-45.154827
-45.154827
-45.146095
-45.146095
-45.146095
-45.146095
-45.146095
-45.146095
-45.137363
-45.137363
-45.137363
-45.146095
-45.154827
-45.154827
-45.146095
-45.146095
-45.137363
-45.146095
-45.154827
-45.154827
-45.154827
-45.154827
-45.154827
-45.154827
-45.146095
-45.137363
-45.137363
-45.146095
-45.146095
-45.146095
-45.154827
-45.154827
-45.154827
-45.146095
-45.146095
-45.146095
-45.146095
-45.146095
-45.146095
-45.146095
-45.146095
-45.146095
-45.146095
-45.146095
-45.146095
-45.146095
-45.146095
-45.146095
-45.146095
-45.146095
-45.146095
-45.146095
-45.146095
-45.146095
-45.146095
-45.146095
-45.146095
-45.146095
-45.146095
-45.137363
-45.137363
-45.137363
-45.146095
-45.154827
-45.146095
-45.137363
-45.137363
-45.137363
-45.146095
-45.146095
-45.146095
-45.137363
-45.137363
-45.146095
-45.146095
-45.137363
-45.137363
-45.137363
-45.146095
-45.154827
-45.146095
-45.146095
-45.146095
-45.146095
-45.137363
-45.146095
-45.146095
-45.146095
-45.146095
-45.146095
-45.146095
-45.146095
-45.146095
-45.146095
-45.154827
-45.154827
-45.154827
-45.146095
-45.146095
-45.137363
-45.137363
-45.146095
-45.146095
-45.146095
-45.146095
-45.137363
-45.137363
-45.128628
-45.137363
-45.146095
-45.146095
-45.146095
-45.146095
-45.146095
-45.137363
-45.137363
-45.137363
-45.137363
-45.137363
-45.137363
-45.137363
-45.137363
-45.146095
-45.146095
-45.137363
-45.137363
-45.137363
-45.146095
-45.146095
-45.146095
-45.146095
-45.146095
-45.137363
-45.137363
-45.128628
-45.128628
-45.137363
-45.137363
-45.146095
-45.137363
-45.137363
-45.128628
-45.137363
-45.137363
-45.146095
-45.137363
-45.137363
-45.137363
-45.137363
-45.137363
-45.137363
-45.137363
-45.146095
-45.146095
-45.137363
-45.128628
-45.128628
-45.128628
-45.128628
-45.137363
-45.146095
-45.146095
-45.137363
-45.128628
-45.128628
-45.137363
-45.137363
-45.137363
-45.137363
-45.137363
-45.137363
-45.137363
-45.137363
-45.146095
-45.146095
-45.146095
-45.146095
-45.137363
-45.137363
-45.137363
-45.146095
-45.137363
-45.137363
-45.137363
-45.146095
-45.146095
-45.146095
-45.137363
-45.137363
-45.137363
-45.137363
-45.137363
-45.137363
-45.137363
-45.137363
-45.137363
-45.137363
-45.137363
-45.146095
-45.137363
-45.137363
-45.137363
-45.137363
-45.137363
-45.146095
-45.146095
-45.146095
-45.146095
-45.146095
-45.137363
-45.137363
-45.128628
-45.137363
-45.137363
-45.146095
-45.146095
-45.146095
-45.146095
-45.146095
-45.146095
-45.154827
-45.154827
-45.154827
-45.146095
-45.146095
-45.137363
-45.137363
-45.137363
-45.137363
-45.146095
-45.146095
-45.146095
-45.137363
-45.137363
-45.146095
-45.137363
-45.137363
-45.137363
-45.137363
-45.146095
-45.154827
-45.146095
-45.137363
-45.137363
-45.146095
-45.146095
-45.146095
-45.137363
-45.137363
-45.146095
-45.163555
-45.163555
-45.154827
-45.146095
-45.137363
-45.128628
-45.137363
-45.146095
-45.154827
-45.146095
-45.137363
-45.137363
-45.146095
-45.146095
-45.137363
-45.137363
-45.137363
-45.146095
-45.146095
-45.137363
-45.137363
-45.146095
-45.154827
-45.146095
-45.146095
-45.146095
-45.154827
-45.154827
-45.146095
-45.146095
-45.137363
-45.146095
-45.146095
-45.146095
-45.137363
-45.137363
-45.137363
-45.146095
-45.146095
-45.146095
-45.137363
-45.146095
-45.146095
-45.146095
-45.146095
-45.146095
-45.146095
-45.137363
-45.137363
-45.137363
-45.137363
-45.137363
-45.137363
-45.146095
-45.146095
-45.146095
-45.137363
-45.137363
-45.137363
-45.146095
-45.146095
-45.137363
-45.137363
-45.146095
-45.146095
-45.146095
-45.146095
-45.146095
-45.146095
-45.146095
-45.146095
-45.146095
-45.146095
-45.154827
-45.154827
-45.154827
-45.146095
-45.146095
-45.146095
-45.146095
-45.146095
-45.137363
-45.137363
-45.146095
-45.154827
-45.146095
-45.146095
-45.137363
-45.146095
-45.146095
-45.146095
-45.146095
-45.146095
-45.146095
-45.154827
-45.154827
-45.154827
-45.146095
-45.137363
-45.137363
-45.137363
-45.137363
-45.146095
-45.154827
-45.154827
-45.146095
-45.146095
-45.146095
-45.146095
-45.146095
-45.137363
-45.146095
-45.146095
-45.146095
-45.146095
-45.146095
-45.146095
-45.146095
-45.146095
-45.146095
-45.154827
-45.154827
-45.154827
-45.154827
-45.154827
-45.146095
-45.146095
-45.146095
-45.146095
-45.146095
-45.146095
-45.154827
-45.154827
-45.146095
-45.146095
-45.146095
-45.146095
-45.154827
-45.154827
-45.154827
-45.146095
-45.146095
-45.146095
-45.146095
-45.146095
-45.146095
-45.146095
-45.154827
-45.154827
-45.146095
-45.146095
-45.137363
-45.146095
-45.154827
-45.154827
-45.154827
-45.154827
-45.154827
-45.154827
-45.154827
-45.154827
-45.154827
-45.146095
-45.146095
-45.146095
-45.146095
-45.146095
-45.146095
-45.146095
-45.146095
-45.154827
-45.154827
-45.154827
-45.154827
-45.154827
-45.154827
-45.146095
-45.146095
-45.146095
-45.146095
-45.154827
-45.154827
-45.154827
-45.163555
-45.163555
-45.154827
-45.154827
-45.154827
-45.154827
-45.154827
-45.154827
-45.154827
-45.154827
-45.154827
-45.154827
-45.154827
-45.154827
-45.146095
-45.154827
-45.154827
-45.154827
-45.154827
-45.154827
-45.154827
-45.154827
-45.154827
-45.146095
-45.146095
-45.146095
-45.154827
-45.163555
-45.163555
-45.163555
-45.154827
-45.154827
-45.146095
-45.154827
-45.154827
-45.154827
-45.154827
-45.154827
-45.146095
-45.146095
-45.146095
-45.154827
-45.163555
-45.154827
-45.154827
-45.154827
-45.154827
-45.154827
-45.154827
-45.154827
-45.154827
-45.154827
-45.154827
-45.154827
-45.154827
-45.154827
-45.154827
-45.154827
-45.154827
-45.163555
-45.163555
-45.163555
-45.163555
-45.154827
-45.154827
-45.154827
-45.154827
-45.154827
-45.154827
-45.154827
-45.154827
-45.146095
-45.146095
-45.146095
-45.146095
-45.154827
-45.154827
-45.163555
-45.154827
-45.154827
-45.154827
-45.154827
-45.163555
-45.154827
-45.154827
-45.154827
-45.154827
-45.146095
-45.146095
-45.154827
-45.163555
-45.163555
-45.163555
-45.163555
-45.163555
-45.163555
-45.163555
-45.163555
-45.163555
-45.154827
-45.154827
-45.146095
-45.154827
-45.163555
-45.163555
-45.154827
-45.154827
-45.154827
-45.154827
-45.154827
-45.154827
-45.163555
-45.163555
-45.154827
-45.154827
-45.154827
-45.154827
-45.154827
-45.154827
-45.146095
-45.146095
-45.146095
-45.154827
-45.154827
-45.163555
-45.154827
-45.146095
-45.146095
-45.146095
-45.154827
-45.154827
-45.154827
-45.154827
-45.154827
-45.154827
-45.154827
-45.154827
-45.154827
-45.154827
-45.154827
-45.154827
-45.154827
-45.146095
-45.146095
-45.146095
-45.146095
-45.146095
-45.146095
-45.146095
-45.154827
-45.154827
-45.154827
-45.146095
-45.146095
-45.146095
-45.154827
-45.154827
-45.146095
-45.146095
-45.146095
-45.146095
-45.154827
-45.154827
-45.163555
-45.163555
-45.154827
-45.154827
-45.154827
-45.154827
-45.146095
-45.146095
-45.154827
-45.154827
-45.154827
-45.154827
-45.154827
-45.154827
-45.154827
-45.154827
-45.146095
-45.146095
-45.154827
-45.154827
-45.154827
-45.146095
-45.146095
-45.154827
-45.154827
-45.146095
-45.146095
-45.154827
-45.154827
-45.146095
-45.146095
-45.146095
-45.146095
-45.154827
-45.154827
-45.154827
-45.154827
-45.146095
-45.146095
-45.146095
-45.146095
-45.146095
-45.137363
-45.146095
-45.146095
-45.146095
-45.146095
-45.146095
-45.146095
-45.146095
-45.137363
-45.137363
-45.137363
-45.146095
-45.146095
-45.137363
-45.137363
-45.137363
-45.137363
-45.137363
-45.137363
-45.137363
-45.146095
-45.146095
-45.146095
-45.146095
-45.146095
-45.137363
-45.128628
-45.119884
-45.128628
-45.137363
-45.137363
-45.137363
-45.137363
-45.137363
-45.146095
-45.146095
-45.137363
-45.137363
-45.137363
-45.137363
-45.137363
-45.137363
-45.137363
-45.137363
-45.137363
-45.137363
-45.137363
-45.137363
-45.137363
-45.146095
-45.146095
-45.137363
-45.137363
-45.128628
-45.128628
-45.137363
-45.146095
-45.146095
-45.137363
-45.137363
-45.146095
-45.137363
-45.137363
-45.128628
-45.128628
-45.128628
-45.128628
-45.137363
-45.146095
-45.146095
-45.137363
-45.128628
-45.128628
-45.137363
-45.137363
-45.137363
-45.137363
-45.128628
-45.128628
-45.128628
-45.128628
-45.128628
-45.128628
-45.137363
-45.137363
-45.137363
-45.128628
-45.128628
-45.137363
-45.137363
-45.137363
-45.137363
-45.137363
-45.137363
-45.137363
-45.137363
-45.137363
-45.137363
-45.137363
-45.128628
-45.128628
-45.137363
-45.137363
-45.146095
-45.137363
-45.128628
-45.128628
-45.128628
-45.128628
-45.128628
-45.128628
-45.137363
-45.137363
-45.137363
-45.146095
-45.137363
-45.137363
-45.137363
-45.128628
-45.137363
-45.137363
-45.137363
-45.137363
-45.128628
-45.128628
-45.137363
-45.137363
-45.137363
-45.146095
-45.146095
-45.146095
-45.137363
-45.137363
-45.137363
-45.137363
-45.128628
-45.128628
-45.128628
-45.137363
-45.137363
-45.137363
-45.137363
-45.137363
-45.137363
-45.137363
-45.137363
-45.137363
-45.128628
-45.128628
-45.128628
-45.128628
-45.128628
-45.128628
-45.128628
-45.137363
-45.137363
-45.137363
-45.137363
-45.128628
-45.128628
-45.128628
-45.137363
-45.137363
-45.137363
-45.146095
-45.137363
-45.137363
-45.137363
-45.137363
-45.137363
-45.137363
-45.137363
-45.146095
-45.137363
-45.137363
-45.128628
-45.119884
-45.128628
-45.128628
-45.128628
-45.128628
-45.128628
-45.137363
-45.137363
-45.128628
-45.119884
-45.119884
-45.119884
-45.128628
-45.128628
-45.128628
-45.119884
-45.119884
-45.119884
-45.128628
-45.128628
-45.137363
-45.128628
-45.128628
-45.119884
-45.119884
-45.119884
-45.119884
-45.119884
-45.119884
-45.119884
-45.119884
-45.128628
-45.119884
-45.119884
-45.119884
-45.119884
-45.119884
-45.119884
-45.119884
-45.119884
-45.119884
-45.119884
-45.128628
-45.128628
-45.128628
-45.128628
-45.128628
-45.128628
-45.128628
-45.128628
-45.119884
-45.119884
-45.119884
-45.128628
-45.137363
-45.137363
-45.128628
-45.128628
-45.128628
-45.128628
-45.119884
-45.119884
-45.119884
-45.11114
-45.11114
-45.11114
-45.119884
-45.119884
-45.119884
-45.119884
-45.11114
-45.119884
-45.119884
-45.119884
-45.119884
-45.11114
-45.119884
-45.119884
-45.119884
-45.119884
-45.119884
-45.119884
-45.119884
-45.119884
-45.119884
-45.119884
-45.119884
-45.11114
-45.11114
-45.11114
-45.119884
-45.119884
-45.119884
-45.119884
-45.128628
-45.128628
-45.119884
-45.119884
-45.119884
-45.119884
-45.119884
-45.119884
-45.119884
-45.128628
-45.128628
-45.128628
-45.119884
-45.119884
-45.128628
-45.128628
-45.128628
-45.119884
-45.11114
-45.11114
-45.119884
-45.119884
-45.128628
-45.128628
-45.119884
-45.119884
-45.11114
-45.119884
-45.119884
-45.119884
-45.119884
-45.119884
-45.11114
-45.11114
-45.11114
-45.119884
-45.128628
-45.119884
-45.11114
-45.119884
-45.119884
-45.119884
-45.119884
-45.11114
-45.11114
-45.119884
-45.119884
-45.119884
-45.119884
-45.11114
-45.11114
-45.11114
-45.119884
-45.119884
-45.119884
-45.11114
-45.119884
-45.119884
-45.128628
-45.128628
-45.119884
-45.11114
-45.119884
-45.119884
-45.119884
-45.119884
-45.119884
-45.128628
-45.137363
-45.137363
-45.128628
-45.119884
-45.119884
-45.119884
-45.119884
-45.119884
-45.128628
-45.128628
-45.128628
-45.128628
-45.128628
-45.119884
-45.119884
-45.119884
-45.119884
-45.119884
-45.119884
-45.119884
-45.119884
-45.128628
-45.128628
-45.119884
-45.11114
-45.119884
-45.119884
-45.128628
-45.128628
-45.119884
-45.11114
-45.11114
-45.11114
-45.119884
-45.11114
-45.119884
-45.119884
-45.128628
-45.119884
-45.11114
-45.11114
-45.11114
-45.119884
-45.119884
-45.119884
-45.11114
-45.11114
-45.119884
-45.119884
-45.119884
-45.119884
-45.119884
-45.119884
-45.119884
-45.128628
-45.137363
-45.137363
-45.128628
-45.128628
-45.128628
-45.128628
-45.128628
-45.137363
-45.137363
-45.146095
-45.137363
-45.128628
-45.128628
-45.128628
-45.128628
-45.128628
-45.128628
-45.128628
-45.128628
-45.128628
-45.119884
-45.119884
-45.119884
-45.119884
-45.128628
-45.128628
-45.128628
-45.119884
-45.119884
-45.119884
-45.119884
-45.128628
-45.128628
-45.128628
-45.119884
-45.119884
-45.11114
-45.119884
-45.128628
-45.128628
-45.137363
-45.128628
-45.128628
-45.128628
-45.128628
-45.128628
-45.128628
-45.137363
-45.137363
-45.128628
-45.119884
-45.119884
-45.119884
-45.128628
-45.119884
-45.119884
-45.128628
-45.128628
-45.128628
-45.128628
-45.128628
-45.137363
-45.146095
-45.146095
-45.146095
-45.137363
-45.137363
-45.128628
-45.128628
-45.137363
-45.137363
-45.146095
-45.137363
-45.137363
-45.128628
-45.128628
-45.128628
-45.137363
-45.137363
-45.137363
-45.137363
-45.128628
-45.137363
-45.128628
-45.128628
-45.128628
-45.128628
-45.137363
-45.137363
-45.137363
-45.128628
-45.128628
-45.128628
-45.128628
-45.128628
-45.128628
-45.119884
-45.128628
-45.137363
-45.137363
-45.137363
-45.128628
-45.128628
-45.128628
-45.137363
-45.137363
-45.137363
-45.137363
-45.137363
-45.137363
-45.137363
-45.128628
-45.128628
-45.137363
-45.146095
-45.154827
-45.154827
-45.146095
-45.146095
-45.137363
-45.146095
-45.146095
-45.146095
-45.146095
-45.146095
-45.146095
-45.146095
-45.146095
-45.146095
-45.137363
-45.137363
-45.137363
-45.146095
-45.146095
-45.146095
-45.146095
-45.146095
-45.146095
-45.146095
-45.146095
-45.146095
-45.137363
-45.137363
-45.137363
-45.146095
-45.146095
-45.137363
-45.137363
-45.146095
-45.146095
-45.137363
-45.137363
-45.137363
-45.146095
-45.146095
-45.146095
-45.137363
-45.137363
-45.137363
-45.146095
-45.154827
-45.163555
-45.163555
-45.154827
-45.146095
-45.146095
-45.146095
-45.146095
-45.154827
-45.154827
-45.163555
-45.163555
-45.154827
-45.146095
-45.146095
-45.154827
-45.154827
-45.154827
-45.154827
-45.146095
-45.146095
-45.154827
-45.154827
-45.154827
-45.146095
-45.146095
-45.146095
-45.146095
-45.146095
-45.137363
-45.137363
-45.137363
-45.146095
-45.146095
-45.137363
-45.137363
-45.137363
-45.128628
-45.128628
-45.128628
-45.137363
-45.137363
-45.137363
-45.137363
-45.137363
-45.137363
-45.128628
-45.128628
-45.128628
-45.137363
-45.146095
-45.146095
-45.146095
-45.137363
-45.137363
-45.137363
-45.137363
-45.137363
-45.137363
-45.146095
-45.146095
-45.154827
-45.154827
-45.146095
-45.146095
-45.154827
-45.154827
-45.154827
-45.154827
-45.146095
-45.146095
-45.154827
-45.154827
-45.154827
-45.146095
-45.146095
-45.154827
-45.154827
-45.154827
-45.146095
-45.146095
-45.154827
-45.154827
-45.154827
-45.154827
-45.163555
-45.163555
-45.154827
-45.146095
-45.146095
-45.137363
-45.137363
-45.146095
-45.154827
-45.163555
-45.172283
-45.181004
-45.172283
-45.163555
-45.154827
-45.146095
-45.154827
-45.163555
-45.163555
-45.163555
-45.163555
-45.163555
-45.172283
-45.172283
-45.181004
-45.181004
-45.181004
-45.172283
-45.172283
-45.172283
-45.172283
-45.172283
-45.172283
-45.181004
-45.172283
-45.172283
-45.163555
-45.163555
-45.163555
-45.172283
-45.181004
-45.181004
-45.181004
-45.181004
-45.172283
-45.172283
-45.181004
-45.181004
-45.181004
-45.172283
-45.163555
-45.163555
-45.172283
-45.181004
-45.181004
-45.181004
-45.172283
-45.163555
-45.154827
-45.154827
-45.154827
-45.154827
-45.163555
-45.181004
-45.181004
-45.172283
-45.172283
-45.172283
-45.172283
-45.172283
-45.163555
-45.163555
-45.172283
-45.172283
-45.163555
-45.163555
-45.163555
-45.163555
-45.163555
-45.163555
-45.163555
-45.163555
-45.163555
-45.172283
-45.181004
-45.189728
-45.181004
-45.172283
-45.163555
-45.154827
-45.163555
-45.163555
-45.163555
-45.163555
-45.163555
-45.172283
-45.172283
-45.172283
-45.172283
-45.172283
-45.172283
-45.181004
-45.181004
-45.172283
-45.163555
-45.154827
-45.154827
-45.163555
-45.172283
-45.172283
-45.163555
-45.137363
-45.11114
-45.128628
-45.172283
-45.20716
-45.20716
-45.172283
-45.137363
-45.128628
-45.128628
-45.154827
-45.181004
-45.198444
-45.198444
-45.172283
-45.154827
-45.154827
-45.163555
-45.172283
-45.181004
-45.189728
-45.189728
-45.172283
-45.163555
-45.154827
-45.154827
-45.163555
-45.163555
-45.172283
-45.172283
-45.163555
-45.163555
-45.172283
-45.181004
-45.181004
-45.189728
-45.198444
-45.20716
-45.20716
-45.20716
-45.198444
-45.20716
-45.215874
-45.224583
-45.224583
-45.215874
-45.215874
-45.215874
-45.224583
-45.224583
-45.215874
-45.215874
-45.224583
-45.24199
-45.250694
-45.250694
-45.250694
-45.250694
-45.250694
-45.250694
-45.250694
-45.24199
-45.24199
-45.25939
-45.27678
-45.285473
-45.27678
-45.268085
-45.268085
-45.27678
-45.285473
-45.29416
-45.29416
-45.29416
-45.30284
-45.311523
-45.320206
-45.320206
-45.311523
-45.30284
-45.30284
-45.311523
-45.328876
-45.346222
-45.354893
-45.354893
-45.346222
-45.346222
-45.354893
-45.36356
-45.372223
-45.372223
-45.372223
-45.372223
-45.38088
-45.38088
-45.389534
-45.398193
-45.398193
-45.389534
-45.389534
-45.389534
-45.398193
-45.415493
-45.432785
-45.432785
-45.432785
-45.450066
-45.4587
-45.467327
-45.467327
-45.4587
-45.450066
-45.4587
-45.47596
-45.493214
-45.501835
-45.501835
-45.493214
-45.493214
-45.493214
-45.493214
-45.493214
-45.493214
-45.493214
-45.493214
-45.493214
-45.501835
-45.527687
-45.544907
-45.536293
-45.527687
-45.51907
-45.51907
-45.527687
-45.536293
-45.544907
-45.544907
-45.544907
-45.536293
-45.536293
-45.544907
-45.544907
-45.544907
-45.55351
-45.570717
-45.5965
-45.5965
-45.5965
-45.58791
-45.5965
-45.605087
-45.605087
-45.5965
-45.58791
-45.605087
-45.622257
-45.63084
-45.63942
-45.63942
-45.648
-45.65657
-45.665142
-45.673706
-45.673706
-45.673706
-45.682274
-45.690834
-45.699398
-45.707954
-45.725063
-45.73361
-45.742157
-45.7507
-45.7507
-45.76778
-45.79338
-45.801907
-45.810432
-45.818954
-45.84451
-45.87004
-45.895546
-45.912533
-45.921024
-45.929516
-45.937996
-45.963436
-45.971912
-45.971912
-45.963436
-45.946484
-45.937996
-45.921024
-45.921024
-45.929516
-45.95496
-45.980385
-45.997326
-46.005787
-46.014248
-46.031166
-46.04807
-46.056522
-46.056522
-46.056522
-46.056522
-46.06497
-46.073414
-46.056522
-46.022713
-45.971912
-45.929516
-45.895546
-45.87004
-45.85302
-45.835995
-45.84451
-45.861534
-45.904037
-45.946484
-45.980385
-46.014248
-46.022713
-46.03962
-46.06497
-46.09873
-46.11559
-46.14087
-46.17453
-46.208153
-46.224953
-46.25851
-46.28366
-46.317142
-46.34224
-46.350594
-46.384003
-46.417366
-46.45902
-46.49229
-46.51722
-46.542126
-46.583584
-46.60015
-46.616707
-46.649788
-46.691086
-46.740555
-46.773487
-46.798153
-46.822807
-46.831017
-46.847435
-46.88843
-46.945717
-46.978397
-47.01104
-47.04364
-47.08434
-47.116856
-47.141216
-47.157444
-47.181767
-47.21416
-47.246525
-47.286915
-47.319183
-47.351414
-47.38361
-47.40773
-47.43183
-47.455906
-47.471947
-47.47996
-47.471947
-47.471947
-47.503998
-47.55999
-47.599915
-47.623844
-47.65571
-47.695496
-47.751087
-47.79073
-47.806572
-47.822403
-47.854034
-47.909306
-47.97233
-48.0195
-48.058743
-48.097935
-48.137062
-48.17614
-48.215157
-48.261894
-48.316326
-48.355137
-48.386143
-48.432587
-48.471233
-48.494392
-48.51753
-48.548344
-48.57913
-48.602192
-48.63291
-48.67127
-48.70191
-48.732513
-48.747803
-48.763084
-48.78599
-48.824116
-48.862194
-48.88501
-48.892612
-48.90781
-48.93818
-48.96851
-48.99124
-49.02151
-49.066856
-49.11212
-49.149784
-49.17236
-49.202423
-49.247456
-49.292416
-49.329815
-49.367172
-49.411926
-49.4566
-49.516052
-49.582775
-49.634552
-49.68623
-49.708344
-49.6936
-49.678856
-49.708344
-49.759872
-49.789276
-49.789276
-49.781933
-49.796623
-49.811302
-49.825977
-49.81864
-49.811302
-49.825977
-49.847977
-49.855305
-49.855305
-49.862633
-49.862633
-49.847977
-49.81864
-49.825977
-49.862633
-49.89924
-49.869957
-49.796623
-49.715714
-49.67148
-49.664093
-49.649326
-49.61977
-49.567963
-49.53831
-49.50863
-49.4566
-49.374638
-49.292416
-49.22495
-49.157307
-49.097046
-49.036636
-48.976093
-48.923004
-48.862194
-48.793617
-48.732513
-48.68659
-48.67127
-48.663597
-48.655933
-48.648262
-48.648262
-48.648262
-48.655933
-48.678932
-48.70191
-48.724865
-48.732513
-48.755444
-48.78599
-48.816494
-48.84697
-48.862194
-48.8698
-48.877407
-48.88501
-48.892612
-48.90781
-48.953346
-48.983665
-48.976093
-48.93059
-48.91541
-48.96093
-49.02151
-49.066856
-49.097046
-49.127193
-49.17988
-49.239956
-49.284927
-49.314865
-49.359703
-49.419376
-49.493774
-49.54573
-49.59018
-49.656715
-49.75252
-49.855305
-49.94309
-50.016018
-50.074207
-50.146774
-50.23358
-50.327297
-50.420673
-50.513725
-50.599316
-50.691723
-50.783802
-50.861458
-50.931854
-51.00907
-51.10003
-51.190662
-51.280983
-51.35024
-51.405518
-51.467556
-51.556908
-51.659622
-51.755116
-51.8299
-51.90446
-51.985554
-52.07312
-52.16708
-52.267376
-52.367268
-52.46677
-52.565887
-52.66462
-52.756416
-52.828316
-52.893497
-52.95851
-53.04278
-53.13322
-53.21048
-53.268265
-53.300316
-53.33232
-53.37068
-53.408974
-53.44721
-53.479034
-53.504463
-53.517162
-53.523514
-53.52986
-53.523514
-53.517162
-53.498104
-53.472675
-53.45358
-53.4281
-53.408974
-53.396217
-53.38983
-53.38345
-53.38345
-53.38345
-53.396217
-53.408974
-53.43447
-53.459946
-53.479034
-53.498104
-53.523514
-53.555237
-53.58692
-53.61224
-53.64385
-53.675423
-53.71325
-53.757317
-53.79503
-53.826412
-53.85775
-53.907818
-53.957783
-54.00142
-54.051193
-54.100872
-54.156643
-54.21846
-54.28628
-54.34164
-54.39074
-54.45198
-54.519165
-54.58009
-54.628716
-54.68331
-54.725693
-54.749878
-54.792145
-54.85841
-54.9305
-54.98444
-55.02032
-55.050194
-55.085987
-55.127678
-55.17524
-55.234566
-55.31737
-55.37635
-55.394024
-55.394024
-55.423435
-55.48803
-55.558296
-55.616695
-55.651676
-55.6866
-55.715664
-55.744698
-55.7679
-55.796864
-55.825798
-55.8547
-55.883564
-55.918163
-55.952705
-55.9872
-56.010174
-56.02739
-56.038853
-56.061775
-56.084675
-56.101833
-56.11327
-56.124695
-56.13041
-56.14183
-56.153244
-56.17036
-56.18176
-56.193153
-56.198853
-56.193153
-56.18176
-56.187458
-56.198853
-56.204544
-56.198853
-56.18176
-56.164658
-56.147537
-56.136124
-56.118984
-56.084675
-56.044586
-56.01591
-55.9872
-55.946953
-55.9124
-55.877796
-55.848923
-55.820015
-55.7679
-55.721474
-55.6866
-55.657497
-55.622536
-55.581676
-55.534897
-55.493893
-55.45869
-55.429317
-55.399906
-55.36457
-55.323277
-55.28783
-55.258247
-55.24049
-55.21085
-55.18118
-55.145523
-55.11577
-55.091946
-55.07406
-55.050194
-55.02032
-54.97845
-54.936504
-54.894485
-54.86443
-54.83433
-54.81626
-54.804203
-54.767998
-54.71359
-54.659065
-54.64693
-54.64086
-54.604416
-54.54965
-54.513065
-54.48254
-54.45809
-54.409126
-54.353924
-54.298595
-54.255474
-54.212288
-54.1752
-54.138065
-54.107075
-54.082256
-54.051193
-54.013874
-53.957783
-53.90156
-53.845222
-53.78875
-53.73844
-53.688034
-53.637527
-53.58692
-53.53621
-53.49175
-53.43447
-53.364292
-53.30672
-53.255436
-53.204052
-53.146114
-53.07512
-52.99744
-52.92603
-52.867447
-52.808723
-52.743324
-52.67775
-52.61859
-52.565887
-52.506466
-52.446903
-52.39384
-52.34732
-52.307373
-52.260693
-52.200558
-52.146973
-52.100002
-52.07312
-52.03274
-51.978806
-51.924755
-51.884148
-51.850254
-51.81632
-51.775536
-51.748306
-51.72105
-51.68694
-51.63911
-51.598045
-51.570625
-51.577484
-51.598045
-51.61174
-51.598045
-51.556908
-51.508835
-51.47444
-51.440002
-51.405518
-51.370983
-51.329483
-51.274048
-51.218487
-51.162807
-51.10701
-51.023083
-50.917793
-50.819134
-50.73426
-50.6349
-50.528008
-50.413506
-50.312897
-50.226357
-50.146774
-50.088737
-50.0524
-50.03058
-50.001446
-49.972286
-49.94309
-49.94309
-49.950386
-49.935783
-49.913864
-49.90655
-49.90655
-49.891914
-49.869957
-49.825977
-49.781933
-49.72308
-49.656715
-49.582775
-49.493774
-49.40447
-49.329815
-49.25495
-49.17988
-49.11212
-49.036636
-48.96093
-48.877407
-48.78599
-48.69425
-48.57913
-48.471233
-48.378395
-48.300785
-48.230743
-48.168324
-48.097935
-48.003784
-47.91719
-47.84613
-47.79865
-47.751087
-47.695496
-47.631817
-47.575966
-47.512
-47.43183
-47.36752
-47.319183
-47.262684
-47.189865
-47.1006
-47.002884
-46.912994
-46.83923
-46.76526
-46.691086
-46.60843
-46.50891
-46.392345
-46.2669
-46.157707
-46.073414
-45.98886
-45.904037
-45.827477
-45.73361
-45.613674
-45.501835
-45.415493
-45.36356
-45.328876
-45.25939
-45.172283
-45.0849
-44.99724
-44.926907
-44.8564
-44.794556
-44.750294
-44.705963
-44.65267
-44.608185
-44.58146
-44.536858
-44.492188
-44.42952
-44.39365
-44.38467
-44.375694
-44.339756
-44.276745
-44.18649
-44.023273
-43.904804
-43.913933
-43.986877
-43.99598
-43.92306
-43.849953
-43.804165
-43.767475
-43.712353
-43.638695
-43.546345
-43.472244
-43.41654
-43.370037
-43.31413
-43.23941
-43.183243
-43.17387
-43.164494
-43.09878
-43.02349
-42.985767
-42.976334
-42.96689
-42.938545
-42.90071
-42.8723
-42.853344
-42.843864
-42.843864
-42.834377
-42.8059
-42.758377
-42.7203
-42.70124
-42.70124
-42.70124
-42.68217
-42.65354
-42.615322
-42.586624
-42.586624
-42.586624
-42.55789
-42.51955
-42.490753
-42.490753
-42.481148
-42.452312
-42.42345
-42.404194
-42.38492
-42.355988
-42.317364
-42.269012
-42.23996
-42.23027
-42.21088
-42.172066
-42.123463
-42.06503
-42.03577
-41.99671
-41.9576
-41.90863
-41.889023
-41.8694
-41.849762
-41.82028
-41.780922
-41.731647
-41.67241
-41.642746
-41.613052
-41.58332
-41.54364
-41.513844
-41.47406
-41.424255
-41.38435
-41.354385
-41.324387
-41.29436
-41.264305
-41.23421
-41.244244
-41.274326
-41.264305
-41.194042
-41.143745
-41.13368
-41.153812
-41.16387
-41.143745
-41.13368
-41.143745
-41.16387
-41.17393
-41.17393
-41.18399
-41.204086
-41.204086
-41.194042
-41.143745
-41.07319
-41.012573
-40.98222
-40.98222
-40.99234
-40.99234
-40.961964
-40.890957
-40.81978
-40.758625
-40.71779
-40.666656
-40.615437
-40.55385
-40.502426
-40.450916
-40.399307
-40.35796
-40.306187
-40.254326
-40.202366
-40.160732
-40.12947
-40.098175
-40.045937
-40.00408
-39.97265
-39.930687
-39.878143
-39.825512
-39.772785
-39.70938
-39.645844
-39.60341
-39.56091
-39.48639
-39.41168
-39.358196
-39.30462
-39.25094
-39.19716
-39.15407
-39.100117
-39.024418
-38.95937
-38.89418
-38.839745
-38.79613
-38.76337
-38.708694
-38.675842
-38.653915
-38.631977
-38.58805
-38.544052
-38.5
-38.47794
-38.45587
-38.444828
-38.444828
-38.433784
-38.433784
-38.433784
-38.433784
-38.433784
-38.444828
-38.45587
-38.488976
-38.522034
-38.533047
-38.522034
-38.533047
-38.599037
-38.686794
-38.73058
-38.71964
-38.73058
-38.785213
-38.817944
-38.817944
-38.817944
-38.861534
-38.926792
-38.97022
-39.002747
-39.035244
-39.078506
-39.110916
-39.1325
-39.15407
-39.175625
-39.19716
-39.207928
-39.218685
-39.240192
-39.26168
-39.29389
-39.315342
-39.32606
-39.315342
-39.336777
-39.3689
-39.40099
-39.422363
-39.45439
-39.47573
-39.465057
-39.45439
-39.47573
-39.51835
-39.57154
-39.61402
-39.62463
-39.61402
-39.62463
-39.645844
-39.677628
-39.70938
-39.730534
-39.730534
-39.719955
-39.730534
-39.783337
-39.81497
-39.846577
-39.857105
-39.88866
-39.89917
-39.89917
-39.878143
-39.867626
-39.867626
-39.878143
-39.89917
-39.909683
-39.920185
-39.920185
-39.930687
-39.94118
-39.951675
-39.951675
-39.962162
-40.00408
-40.06684
-40.12947
-40.139896
-40.108612
-40.098175
-40.119045
-40.160732
-40.202366
-40.22316
-40.22316
-40.212765
-40.191967
-40.17115
-40.139896
-40.098175
-40.06684
-40.01455
-39.962162
-39.909683
-39.867626
-39.825512
-39.783337
-39.7411
-39.719955
-39.7411
-39.751663
-39.7411
-39.70938
-39.677628
-39.656445
-39.645844
-39.61402
-39.57154
-39.539635
-39.52899
-39.51835
-39.507698
-39.497047
-39.48639
-39.47573
-39.47573
-39.465057
-39.465057
-39.47573
-39.48639
-39.48639
-39.48639
-39.48639
-39.48639
-39.507698
-39.52899
-39.55027
-39.55027
-39.51835
-39.507698
-39.52899
-39.582165
-39.61402
-39.63524
-39.667038
-39.70938
-39.762226
-39.793884
-39.825512
-39.867626
-39.909683
-39.951675
-39.993607
-40.035477
-40.087734
-40.150314
-40.181557
-40.212765
-40.22316
-40.24394
-40.254326
-40.27508
-40.295822
-40.316547
-40.337265
-40.35796
-40.368305
-40.388977
-40.399307
-40.399307
-40.388977
-40.388977
-40.399307
-40.409634
-40.399307
-40.388977
-40.37864
-40.35796
-40.347614
-40.326904
-40.316547
-40.306187
-40.295822
-40.264706
-40.24394
-40.23355
-40.22316
-40.212765
-40.191967
-40.17115
-40.160732
-40.160732
-40.160732
-40.150314
-40.150314
-40.150314
-40.17115
-40.202366
-40.22316
-40.23355
-40.254326
-40.295822
-40.337265
-40.37864
-40.41996
-40.47153
-40.512722
-40.56412
-40.605183
-40.64618
-40.687122
-40.738216
-40.789223
-40.840134
-40.87064
-40.911266
-40.941696
-40.99234
-41.0429
-41.093365
-41.143745
-41.17393
-41.194042
-41.224174
-41.254272
-41.29436
-41.33439
-41.374367
-41.414284
-41.45415
-41.48401
-41.513844
-41.553566
-41.58332
-41.613052
-41.642746
-41.67241
-41.721786
-41.771076
-41.83011
-41.87921
-41.90863
-41.9576
-42.006485
-42.06503
-42.09426
-42.11373
-42.13319
-42.172066
-42.21088
-42.25933
-42.288364
-42.317364
-42.34634
-42.37528
-42.413822
-42.433075
-42.442696
-42.46193
-42.490753
-42.509953
-42.51955
-42.51955
-42.538727
-42.56748
-42.59619
-42.634438
-42.663086
-42.691704
-42.7203
-42.748863
-42.777393
-42.796402
-42.82489
-42.853344
-42.8723
-42.90071
-42.919636
-42.957443
-42.985767
-43.01406
-43.042336
-43.07057
-43.108173
-43.136353
-43.164494
-43.19261
-43.2207
-43.258106
-43.286137
-43.323452
-43.351414
-43.388645
-43.41654
-43.425835
-43.40724
-43.379345
-43.342094
-43.323452
-43.323452
-43.332775
-43.342094
-43.332775
-43.332775
-43.323452
-43.323452
-43.31413
-43.295467
-43.295467
-43.295467
-43.3048
-43.3048
-43.286137
-43.276794
-43.267456
-43.267456
-43.267456
-43.258106
-43.248764
-43.23941
-43.23006
-43.23006
-43.23006
-43.2207
-43.21134
-43.20198
-43.183243
-43.183243
-43.183243
-43.19261
-43.19261
-43.183243
-43.17387
-43.19261
-43.21134
-43.23941
-43.23941
-43.23941
-43.23941
-43.248764
-43.258106
-43.267456
-43.286137
-43.295467
-43.31413
-43.332775
-43.351414
-43.370037
-43.39795
-43.41654
-43.44441
-43.462967
-43.481514
-43.50932
-43.546345
-43.57408
-43.59256
-43.611023
-43.638695
-43.67555
-43.712353
-43.73993
-43.758297
-43.776653
-43.804165
-43.831646
-43.868244
-43.904804
-43.932186
-43.959545
-43.986877
-44.014175
-44.032368
-44.059628
-44.086857
-44.12313
-44.141243
-44.168396
-44.195526
-44.222626
-44.25872
-44.29476
-44.330765
-44.35773
-44.39365
-44.42056
-44.447437
-44.474293
-44.501125
-44.536858
-44.572548
-44.59928
-44.625988
-44.65267
-44.67933
-44.705963
-44.73257
-44.759148
-44.785706
-44.82107
-44.84757
-44.874043
-44.900486
-44.93571
-44.962093
-44.988453
-45.014793
-45.049866
-45.07615
-45.1024
-45.128628
-45.154827
-45.181004
-45.20716
-45.224583
-45.24199
-45.268085
-45.29416
-45.328876
-45.36356
-45.398193
-45.406845
-45.415493
-45.424145
-45.450066
-45.47596
-45.493214
-45.51046
-45.527687
-45.55351
-45.570717
-45.5965
-45.613674
-45.63084
-45.648
-45.673706
-45.690834
-45.699398
-45.699398
-45.71651
-45.73361
-45.75924
-45.776318
-45.784855
-45.79338
-45.79338
-45.810432
-45.818954
-45.835995
-45.85302
-45.861534
-45.87004
-45.87854
-45.895546
-45.912533
-45.929516
-45.937996
-45.946484
-45.946484
-45.95496
-45.963436
-45.971912
-45.980385
-45.98886
-45.997326
-45.997326
-46.005787
-46.005787
-46.014248
-46.022713
-46.031166
-46.031166
-46.03962
-46.03962
-46.04807
-46.056522
-46.06497
-46.073414
-46.081852
-46.081852
-46.081852
-46.09029
-46.09029
-46.09029
-46.09873
-46.09873
-46.10716
-46.10716
-46.10716
-46.10716
-46.10716
-46.10716
-46.10716
-46.10716
-46.11559
-46.124016
-46.124016
-46.132442
-46.14087
-46.132442
-46.124016
-46.10716
-46.10716
-46.11559
-46.124016
-46.11559
-46.11559
-46.10716
-46.124016
-46.132442
-46.14087
-46.149284
-46.14087
-46.132442
-46.132442
-46.14087
-46.14087
-46.14087
-46.14087
-46.149284
-46.157707
-46.16612
-46.17453
-46.18294
-46.191345
-46.191345
-46.191345
-46.199753
-46.208153
-46.216557
-46.224953
-46.224953
-46.241737
-46.250126
-46.2669
-46.27528
-46.292034
-46.317142
-46.333878
-46.34224
-46.350594
-46.367306
-46.384003
-46.40069
-46.4257
-46.442364
-46.46734
-46.48398
-46.50891
-46.525524
-46.542126
-46.55872
-46.583584
-46.60015
-46.616707
-46.64152
-46.658054
-46.68283
-46.699337
-46.732315
-46.757027
-46.773487
-46.798153
-46.81459
-46.83923
-46.86384
-46.89662
-46.912994
-46.92936
-46.962063
-46.98656
-47.002884
-47.02735
-47.068066
-47.092472
-47.116856
-47.133095
-47.14933
-47.17366
-47.197968
-47.222256
-47.254604
-47.27884
-47.303055
-47.327244
-47.35947
-47.39165
-47.415768
-47.439857
-47.471947
-47.495987
-47.520008
-47.544003
-47.55999
-47.58395
-47.615864
-47.63978
-47.67163
-47.695496
-47.711388
-47.72728
-47.743153
-47.766953
-47.79865
-47.822403
-47.84613
-47.86194
-47.88563
-47.901417
-47.925076
-47.948715
-47.97233
-47.995922
-48.0195
-48.043053
-48.058743
-48.074425
-48.0901
-48.121418
-48.144886
-48.160515
-48.18394
-48.19955
-48.22295
-48.246323
-48.261894
-48.27746
-48.29301
-48.308556
-48.339622
-48.362892
-48.386143
-48.40938
-48.432587
-48.44805
-48.471233
-48.494392
-48.509815
-48.53294
-48.55604
-48.57913
-48.602192
-48.63291
-48.655933
-48.678932
-48.69425
-48.71721
-48.732513
-48.763084
-48.793617
-48.816494
-48.83935
-48.854584
-48.88501
-48.91541
-48.945763
-48.96851
-48.998814
-49.036636
-49.074406
-49.11212
-49.149784
-49.187393
-49.232452
-49.27743
-49.322342
-49.374638
-49.419376
-49.44172
-49.46404
-49.50863
-49.560555
-49.60498
-49.627163
-49.649326
-49.678856
-49.715714
-49.759872
-49.796623
-49.833313
-49.862633
-49.89924
-49.92848
-49.95769
-49.99416
-50.03058
-50.06694
-50.096
-50.125023
-50.15402
-50.18298
-50.211906
-50.23358
-50.262455
-50.284084
-50.305702
-50.33449
-50.370438
-50.39198
-50.406334
-50.413506
-50.435013
-50.456505
-50.477974
-50.49228
-50.513725
-50.520866
-50.535145
-50.54942
-50.563686
-50.577946
-50.592194
-50.599316
-50.613556
-50.6349
-50.642006
-50.627785
-50.627785
-50.6349
-50.65622
-50.663326
-50.67043
-50.677532
-50.691723
-50.69882
-50.70591
-50.713
-50.72009
-50.73426
-50.73426
-50.73426
-50.741344
-50.755505
-50.769657
-50.769657
-50.76258
-50.769657
-50.77673
-50.790874
-50.79794
-50.79794
-50.79794
-50.79794
-50.790874
-50.790874
-50.790874
-50.783802
-50.783802
-50.790874
-50.790874
-50.79794
-50.805004
-50.819134
-50.833244
-50.8403
-50.84736
-50.854412
-50.868507
-50.875553
-50.875553
-50.868507
-50.854412
-50.8403
-50.833244
-50.82619
-50.819134
-50.81207
-50.79794
-50.769657
-50.74843
-50.727177
-50.713
-50.677532
-50.620667
-50.556557
-50.49943
-50.449345
-50.413506
-50.370438
-50.33449
-50.305702
-50.29129
-50.29129
-50.29129
-50.305702
-50.327297
-50.356064
-50.384804
-50.406334
-50.435013
-50.449345
-50.477974
-50.535145
-50.592194
-50.613556
-50.65622
-50.713
-50.769657
-50.805004
-50.854412
-50.91076
-50.966984
-51.023083
-51.07207
-51.11399
-51.169777
-51.22544
-51.274048
-51.329483
-51.377895
-51.433105
-51.481327
-51.522583
-51.556908
-51.604893
-51.659622
-51.714233
-51.761925
-51.80952
-51.850254
-51.884148
-51.917995
-51.9518
-51.992302
-52.01927
-52.039474
-52.07312
-52.11343
-52.153675
-52.193867
-52.22062
-52.233986
-52.240665
-52.240665
-52.240665
-52.240665
-52.24734
-52.260693
-52.274044
-52.29405
-52.3207
-52.35397
-52.3872
-52.41375
-52.433647
-52.46677
-52.499855
-52.539494
-52.57907
-52.631752
-52.684315
-52.743324
-52.79566
-52.841366
-52.90001
-52.95202
-53.00392
-53.04925
-53.088043
-53.12032
-53.152557
-53.178314
-53.204052
-53.229755
-53.255436
-53.27468
-53.29391
-53.300316
-53.30672
-53.30672
-53.30672
-53.30672
-53.30672
-53.30672
-53.313126
-53.319527
-53.319527
-53.319527
-53.325928
-53.325928
-53.325928
-53.325928
-53.325928
-53.319527
-53.313126
-53.300316
-53.29391
-53.29391
-53.300316
-53.29391
-53.287502
-53.28109
-53.27468
-53.268265
-53.255436
-53.24902
-53.242603
-53.242603
-53.236176
-53.229755
-53.22333
-53.22333
-53.216908
-53.204052
-53.19762
-53.191185
-53.19762
-53.191185
-53.191185
-53.18475
-53.178314
-53.178314
-53.178314
-53.16544
-53.159
-53.152557
-53.159
-53.159
-53.152557
-53.146114
-53.139664
-53.139664
-53.12677
-53.12032
-53.12032
-53.12032
-53.12677
-53.12677
-53.12677
-53.12677
-53.12677
-53.12677
-53.12677
-53.12677
-53.13322
-53.13322
-53.12677
-53.12032
-53.12032
-53.113865
-53.113865
-53.107414
-53.107414
-53.10096
-53.094498
-53.081585
-53.081585
-53.081585
-53.081585
-53.07512
-53.062187
-53.062187
-53.062187
-53.055725
-53.055725
-53.04925
-53.04925
-53.04925
-53.04925
-53.036312
-53.02984
-53.02984
-53.02984
-53.02984
-53.02984
-53.023357
-53.023357
-53.016884
-53.016884
-53.010403
-53.010403
-53.00392
-53.00392
-53.00392
-52.990955
-52.98447
-52.98447
-52.977985
-52.977985
-52.971497
-52.965004
-52.95851
-52.95851
-52.95202
-52.945526
-52.939026
-52.93253
-52.92603
-52.919525
-52.906513
-52.90001
-52.886986
-52.880478
-52.873962
-52.867447
-52.860928
-52.854404
-52.841366
-52.83484
-52.828316
-52.82179
-52.808723
-52.802193
-52.79566
-52.789124
-52.776047
-52.756416
-52.730225
-52.717117
-52.717117
-52.717117
-52.710564
-52.69744
-52.67775
-52.66462
-52.658047
-52.658047
-52.6449
-52.631752
-52.61859
-52.60543
-52.598843
-52.592255
-52.585663
-52.57907
-52.572483
-52.565887
-52.559296
-52.5461
-52.526287
-52.513077
-52.506466
-52.499855
-52.48663
-52.46677
-52.453526
-52.440277
-52.427017
-52.407116
-52.40048
-52.3872
-52.367268
-52.340668
-52.3207
-52.307373
-52.29405
-52.280716
-52.267376
-52.24734
-52.233986
-52.22062
-52.200558
-52.180473
-52.16038
-52.140266
-52.120144
-52.10672
-52.08656
-52.07312
-52.05294
-52.039474
-52.026005
-52.01253
-51.999046
-51.978806
-51.95855
-51.9518
-51.931522
-51.91123
-51.89092
-51.877373
-51.857033
-51.836685
-51.81632
-51.80952
-51.80273
-51.78913
-51.76873
-51.748306
-51.727867
-51.707413
-51.693764
-51.68694
-51.673286
-51.652786
-51.632275
-51.618587
-51.61174
-51.59119
-51.577484
-51.56377
-51.55005
-51.536316
-51.51571
-51.495087
-51.481327
-51.467556
-51.460674
-51.446896
-51.440002
-51.426216
-51.405518
-51.39171
-51.377895
-51.370983
-51.357155
-51.343323
-51.329483
-51.315636
-51.301777
-51.294846
-51.280983
-51.26711
-51.253227
-51.239334
-51.22544
-51.22544
-51.218487
-51.20458
-51.190662
-51.17674
-51.169777
-51.162807
-51.15584
-51.148872
-51.1419
-51.127945
-51.11399
-51.10701
-51.10003
-51.10003
-51.016075
-50.82619
-50.727177
-50.854412
-51.05109
-51.120968
-51.06508
-50.995045
-50.981018
-51.002056
-51.016075
-51.016075
-51.002056
-51.00907
-51.023083
-51.03709
-51.03709
-51.03709
-51.044094
-51.044094
-51.03709
-51.023083
-51.016075
-51.016075
-51.00907
-51.00907
-51.00907
-51.00907
-51.00907
-51.00907
-51.002056
-50.988033
-50.981018
-50.966984
-50.94591
-50.938885
-50.931854
-50.924828
-50.91076
-50.88964
-50.868507
-50.854412
-50.8403
-50.82619
-50.82619
-50.82619
-50.82619
-50.82619
-50.82619
-50.82619
-50.82619
-50.819134
-50.819134
-50.81207
-50.81207
-50.805004
-50.79794
-50.79794
-50.790874
-50.783802
-50.783802
-50.783802
-50.77673
-50.76258
-50.76258
-50.76258
-50.769657
-50.769657
-50.769657
-50.77673
-50.77673
-50.769657
-50.76258
-50.769657
-50.77673
-50.77673
-50.77673
-50.769657
-50.77673
-50.769657
-50.769657
-50.769657
-50.769657
-50.769657
-50.769657
-50.769657
-50.769657
-50.769657
-50.77673
-50.783802
-50.783802
-50.783802
-50.783802
-50.783802
-50.783802
-50.790874
-50.790874
-50.783802
-50.783802
-50.790874
-50.79794
-50.805004
-50.79794
-50.79794
-50.79794
-50.805004
-50.79794
-50.790874
-50.783802
-50.77673
-50.77673
-50.783802
-50.77673
-50.77673
-50.769657
-50.76258
-50.755505
-50.74843
-50.755505
-50.755505
-50.76258
-50.76258
-50.755505
-50.755505
-50.76258
-50.76258
-50.76258
-50.755505
-50.755505
-50.755505
-50.74843
-50.74843
-50.74843
-50.741344
-50.727177
-50.72009
-50.727177
-50.727177
-50.73426
-50.73426
-50.727177
-50.727177
-50.73426
-50.73426
-50.741344
-50.74843
-50.74843
-50.73426
-50.73426
-50.73426
-50.741344
-50.741344
-50.741344
-50.73426
-50.727177
-50.727177
-50.727177
-50.73426
-50.73426
-50.73426
-50.727177
-50.713
-50.713
-50.713
-50.72009
-50.72009
-50.72009
-50.72009
-50.713
-50.713
-50.713
-50.713
-50.713
-50.72009
-50.713
-50.713
-50.713
-50.713
-50.72009
-50.713
-50.70591
-50.70591
-50.70591
-50.70591
-50.70591
-50.70591
-50.70591
-50.70591
-50.70591
-50.69882
-50.69882
-50.69882
-50.69882
-50.69882
-50.69882
-50.69882
-50.70591
-50.70591
-50.70591
-50.70591
-50.70591
-50.70591
-50.70591
-50.70591
-50.70591
-50.70591
-50.70591
-50.70591
-50.69882
-50.69882
-50.69882
-50.69882
-50.69882
-50.69882
-50.691723
-50.684628
-50.677532
-50.684628
-50.684628
-50.684628
-50.684628
-50.677532
-50.677532
-50.677532
-50.677532
-50.684628
-50.684628
-50.677532
-50.67043
-50.663326
-50.663326
-50.663326
-50.65622
-50.65622
-50.649113
-50.642006
-50.642006
-50.642006
-50.642006
-50.642006
-50.627785
-50.620667
-50.620667
-50.613556
-50.606434
-50.599316
-50.592194
-50.592194
-50.585068
-50.585068
-50.585068
-50.570816
-50.563686
-50.556557
-50.556557
-50.54942
-50.542282
-50.528008
-50.520866
-50.513725
-50.49943
-50.49943
-50.49943
-50.49228
-50.49228
-50.485126
-50.477974
-50.47082
-50.463665
-50.463665
-50.456505
-50.449345
-50.44218
-50.435013
-50.427845
-50.427845
-50.413506
-50.406334
-50.39916
-50.39198
-50.384804
-50.384804
-50.37762
-50.370438
-50.356064
-50.341686
-50.327297
-50.3201
-50.312897
-50.305702
-50.298496
-50.284084
-50.26967
-50.255238
-50.240803
-50.23358
-50.226357
-50.211906
-50.19021
-50.17574
-50.168503
-50.16126
-50.146774
-50.11777
-50.096
-50.096
-50.10326
-50.088737
-50.06694
-50.037853
-50.0233
-50.0233
-50.016018
-49.99416
-49.972286
-49.95769
-49.950386
-49.935783
-49.92117
-49.913864
-49.89924
-49.884598
-49.862633
-49.847977
-49.833313
-49.81864
-49.803967
-49.796623
-49.781933
-49.767227
-49.745163
-49.72308
-49.715714
-49.700974
-49.6936
-49.67148
-49.649326
-49.64194
-49.634552
-49.61977
-49.59758
-49.582775
-49.567963
-49.560555
-49.54573
-49.5309
-49.516052
-49.5012
-49.486343
-49.478912
-49.471478
-49.4566
-49.434273
-49.419376
-49.40447
-49.397015
-49.3821
-49.367172
-49.352238
-49.337296
-49.322342
-49.30738
-49.292416
-49.284927
-49.27743
-49.26245
-49.247456
-49.232452
-49.22495
-49.21744
-49.209934
-49.194912
-49.17988
-49.164837
-49.157307
-49.142258
-49.134727
-49.11966
-49.097046
-49.074406
-49.059303
-49.05175
-49.036636
-49.02907
-49.013947
-49.006382
-48.99124
-48.96851
-48.945763
-48.923004
-48.90781
-48.892612
-48.877407
-48.862194
-48.831738
-48.816494
-48.808872
-48.801247
-48.793617
-48.77835
-48.755444
-48.740158
-48.724865
-48.70956
-48.69425
-48.678932
-48.655933
-48.61756
-48.571438
-48.52523
-48.471233
-48.417118
-48.362892
-48.300785
-48.238533
-48.168324
-48.105762
-48.043053
-47.98806
-47.925076
-47.84613
-47.766953
-47.695496
-47.63978
-47.58395
-47.520008
-47.46393
-47.415768
-47.36752
-47.319183
-47.286915
-47.286915
-47.303055
-47.29499
-47.262684
-47.222256
-47.197968
-47.197968
-47.189865
-47.181767
-47.17366
-47.165554
-47.14933
-47.133095
-47.10873
-47.076202
-47.04364
-47.01104
-46.978397
-46.95389
-46.912994
-46.847435
-46.78171
-46.74879
-46.740555
-46.74879
-46.740555
-46.70758
-46.666313
-46.624985
-46.59187
-46.55872
-46.533825
-46.51722
-46.50891
-46.49229
-46.475662
-46.46734
-46.45069
-46.4257
-46.375652
-46.333878
-46.34224
-46.367306
-46.375652
-46.350594
-46.308777
-46.27528
-46.2669
-46.25851
-46.241737
-46.224953
-46.199753
-46.191345
-46.18294
-46.191345
-46.17453
-46.149284
-46.124016
-46.10716
-46.10716
-46.10716
-46.09873
-46.09029
-46.09029
-46.09029
-46.09029
-46.09029
-46.09029
-46.09029
-46.09873
-46.09873
-46.10716
-46.10716
-46.09873
-46.09873
-46.10716
-46.10716
-46.10716
-46.09873
-46.09873
-46.09029
-46.09873
-46.10716
-46.11559
-46.11559
-46.11559
-46.11559
-46.10716
-46.10716
-46.09029
-46.073414
-46.06497
-46.04807
-46.03962
-46.03962
-46.031166
-46.022713
-46.014248
-46.014248
-46.005787
-45.997326
-45.98886
-45.971912
-45.963436
-45.963436
-45.963436
-45.963436
-45.963436
-45.946484
-45.937996
-45.929516
-45.929516
-45.929516
-45.921024
-45.904037
-45.887043
-45.887043
-45.87854
-45.87854
-45.87004
-45.87854
-45.87004
-45.85302
-45.835995
-45.827477
-45.827477
-45.835995
-45.827477
-45.818954
-45.818954
-45.810432
-45.810432
-45.79338
-45.776318
-45.75924
-45.75924
-45.7507
-45.73361
-45.71651
-45.707954
-45.699398
-45.690834
-45.673706
-45.648
-45.622257
-45.5965
-45.58791
-45.570717
-45.570717
-45.55351
-45.536293
-45.51046
-45.48459
-45.467327
-45.450066
-45.432785
-45.424145
-45.406845
-45.38088
-45.36356
-45.346222
-45.320206
-45.285473
-45.25939
-45.24199
-45.224583
-45.198444
-45.172283
-45.137363
-45.119884
-45.1024
-45.0849
-45.058628
-45.032337
-45.00602
-44.97967
-44.9533
-44.93571
-44.909294
-44.891674
-44.86522
-44.82991
-44.8034
-44.794556
-44.785706
-44.768
-44.750294
-44.723705
-44.69709
-44.67933
-44.66156
-44.65267
-44.625988
-44.608185
-44.590374
-44.572548
-44.554707
-44.536858
-44.518997
-44.510063
-44.492188
-44.474293
-44.456394
-44.42952
-44.402622
-44.38467
-44.375694
-44.366714
-44.348743
-44.330765
-44.30377
-44.28576
-44.26774
-44.240677
-44.20456
-44.18649
-44.17744
-44.168396
-44.159348
-44.13219
-44.114067
-44.095932
-44.086857
-44.086857
-44.086857
-44.077785
-44.068707
-44.059628
-44.050545
-44.050545
-44.041454
-44.032368
-44.023273
-44.023273
-44.023273
-44.023273
-44.023273
-44.023273
-44.014175
-44.014175
-44.014175
-44.023273
-44.023273
-44.014175
-44.005077
-44.005077
-44.005077
-44.005077
-44.005077
-43.99598
-43.986877
-43.986877
-43.977768
-43.96866
-43.950428
-43.932186
-43.92306
-43.92306
-43.913933
-43.88653
-43.849953
-43.822487
-43.813328
-43.804165
-43.785824
-43.758297
-43.730747
-43.70316
-43.684757
-43.66634
-43.65713
-43.629475
-43.59256
-43.56484
-43.546345
-43.52784
-43.500057
-43.472244
-43.453686
-43.44441
-43.44441
-43.44441
-43.453686
-43.462967
-43.481514
-43.500057
-43.52784
-43.546345
-43.56484
-43.58332
-43.601795
-43.611023
-43.62025
-43.62025
-43.62025
-43.62025
-43.629475
-43.638695
-43.629475
-43.62025
-43.611023
-43.601795
-43.59256
-43.57408
-43.56484
-43.546345
-43.537094
-43.52784
-43.51858
-43.50932
-43.481514
-43.462967
-43.44441
-43.435123
-43.425835
-43.41654
-43.39795
-43.379345
-43.36073
-43.332775
-43.31413
-43.3048
-43.295467
-43.295467
-43.286137
-43.267456
-43.23941
-43.23941
-43.258106
-43.286137
-43.295467
-43.295467
-43.276794
-43.258106
-43.248764
-43.23941
-43.2207
-43.20198
-43.183243
-43.17387
-43.164494
-43.145737
-43.136353
-43.126965
-43.108173
-43.089382
-43.061165
-43.05175
-43.042336
-43.032913
-43.01406
-42.9952
-42.976334
-42.976334
-42.96689
-42.947994
-42.938545
-42.929092
-42.919636
-42.891247
-42.862823
-42.834377
-42.815395
-42.796402
-42.796402
-42.777393
-42.758377
-42.729824
-42.70124
-42.68217
-42.67263
-42.65354
-42.634438
-42.615322
-42.59619
-42.577053
-42.548313
-42.51955
-42.509953
-42.500355
-42.500355
-42.490753
-42.481148
-42.47154
-42.47154
-42.47154
-42.481148
-42.481148
-42.481148
-42.481148
-42.490753
-42.490753
-42.500355
-42.509953
-42.51955
-42.51955
-42.52914
-42.52914
-42.51955
-42.52914
-42.538727
-42.538727
-42.538727
-42.538727
-42.52914
-42.52914
-42.52914
-42.51955
-42.509953
-42.500355
-42.500355
-42.500355
-42.500355
-42.500355
-42.509953
-42.509953
-42.509953
-42.509953
-42.509953
-42.51955
-42.52914
-42.538727
-42.538727
-42.538727
-42.538727
-42.548313
-42.55789
-42.56748
-42.56748
-42.56748
-42.56748
-42.56748
-42.577053
-42.56748
-42.56748
-42.56748
-42.56748
-42.55789
-42.52914
-42.500355
-42.500355
-42.509953
-42.509953
-42.500355
-42.490753
-42.481148
-42.47154
-42.46193
-42.442696
-42.433075
-42.42345
-42.413822
-42.413822
-42.413822
-42.413822
-42.394554
-42.365635
-42.365635
-42.37528
-42.38492
-42.394554
-42.404194
-42.404194
-42.413822
-42.413822
-42.404194
-42.394554
-42.38492
-42.404194
-42.42345
-42.433075
-42.433075
-42.442696
-42.442696
-42.442696
-42.452312
-42.46193
-42.46193
-42.46193
-42.47154
-42.481148
-42.490753
-42.490753
-42.490753
-42.500355
-42.500355
-42.500355
-42.500355
-42.509953
-42.509953
-42.509953
-42.509953
-42.51955
-42.52914
-42.538727
-42.538727
-42.52914
-42.538727
-42.548313
-42.548313
-42.548313
-42.548313
-42.548313
-42.55789
-42.55789
-42.55789
-42.55789
-42.56748
-42.56748
-42.56748
-42.56748
-42.56748
-42.56748
-42.56748
-42.577053
-42.577053
-42.577053
-42.577053
-42.577053
-42.586624
-42.59619
-42.59619
-42.59619
-42.59619
-42.59619
-42.59619
-42.59619
-42.59619
-42.59619
-42.586624
-42.577053
-42.586624
-42.59619
-42.59619
-42.59619
-42.59619
-42.586624
-42.586624
-42.577053
-42.56748
-42.577053
-42.56748
-42.56748
-42.56748
-42.56748
-42.56748
-42.577053
-42.577053
-42.577053
-42.577053
-42.577053
-42.577053
-42.56748
-42.56748
-42.56748
-42.577053
-42.586624
-42.586624
-42.586624
-42.577053
-42.586624
-42.586624
-42.586624
-42.586624
-42.586624
-42.59619
-42.59619
-42.586624
-42.577053
-42.56748
-42.577053
-42.577053
-42.577053
-42.577053
-42.577053
-42.56748
-42.56748
-42.56748
-42.56748
-42.577053
-42.577053
-42.56748
-42.56748
-42.56748
-42.56748
-42.577053
-42.577053
-42.577053
-42.577053
-42.577053
-42.586624
-42.586624
-42.586624
-42.59619
-42.60576
-42.59619
-42.59619
-42.586624
-42.59619
-42.60576
-42.60576
-42.60576
-42.60576
-42.60576
-42.615322
-42.62488
-42.62488
-42.615322
-42.60576
-42.615322
-42.62488
-42.634438
-42.643993
-42.643993
-42.643993
-42.634438
-42.634438
-42.634438
-42.643993
-42.643993
-42.643993
-42.643993
-42.643993
-42.643993
-42.65354
-42.663086
-42.67263
-42.663086
-42.65354
-42.663086
-42.67263
-42.67263
-42.67263
-42.663086
-42.663086
-42.67263
-42.68217
-42.691704
-42.691704
-42.691704
-42.691704
-42.68217
-42.68217
-42.691704
-42.71077
-42.71077
-42.70124
-42.70124
-42.71077
-42.71077
-42.71077
-42.71077
-42.7203
-42.729824
-42.729824
-42.729824
-42.7203
-42.7203
-42.7203
-42.729824
-42.729824
-42.729824
-42.729824
-42.7203
-42.71077
-42.71077
-42.70124
-42.691704
-42.691704
-42.691704
-42.691704
-42.691704
-42.691704
-42.691704
-42.691704
-42.691704
-42.70124
-42.691704
-42.691704
-42.691704
-42.691704
-42.691704
-42.691704
-42.68217
-42.68217
-42.68217
-42.67263
-42.67263
-42.67263
-42.67263
-42.67263
-42.67263
-42.663086
-42.65354
-42.65354
-42.65354
-42.643993
-42.643993
-42.634438
-42.634438
-42.615322
-42.490753
-42.38492
-42.452312
-42.65354
-42.8059
-42.8059
-42.748863
-42.758377
-42.853344
-42.957443
-43.02349
-43.042336
-43.02349
-43.01406
-43.01406
-43.01406
-43.01406
-42.9952
-42.985767
-42.957443
-42.919636
-42.88178
-42.834377
-42.767887
-42.70124
-42.643993
-42.60576
-42.577053
-42.548313
-42.509953
-42.46193
-42.413822
-42.365635
-42.317364
-42.25933
-42.20118
-42.16235
-42.14291
-42.11373
-42.084526
-42.06503
-42.04553
-42.04553
-42.03577
-42.03577
-42.04553
-42.04553
-42.04553
-42.055283
-42.06503
-42.09426
-42.11373
-42.14291
-42.172066
-42.19148
-42.20118
-42.21088
-42.23027
-42.25933
-42.288364
-42.29803
-42.307697
-42.317364
-42.34634
-42.365635
-42.394554
-42.404194
-42.413822
-42.413822
-42.404194
-42.413822
-42.442696
-42.47154
-42.47154
-42.46193
-42.46193
-42.481148
-42.509953
-42.538727
-42.55789
-42.577053
-42.59619
-42.60576
-42.60576
-42.586624
-42.586624
-42.59619
-42.615322
-42.634438
-42.643993
-42.643993
-42.65354
-42.663086
-42.68217
-42.691704
-42.691704
-42.68217
-42.68217
-42.68217
-42.68217
-42.68217
-42.67263
-42.68217
-42.691704
-42.70124
-42.70124
-42.71077
-42.71077
-42.7203
-42.729824
-42.739346
-42.748863
-42.767887
-42.777393
-42.786896
-42.796402
-42.815395
-42.834377
-42.843864
-42.853344
-42.8723
-42.891247
-42.90071
-42.910175
-42.929092
-42.957443
-42.96689
-42.976334
-42.985767
-43.00464
-43.02349
-43.032913
-43.042336
-43.05175
-43.07057
-43.079975
-43.089382
-43.09878
-43.108173
-43.117573
-43.126965
-43.136353
-43.126965
-43.136353
-43.145737
-43.155117
-43.155117
-43.155117
-43.155117
-43.164494
-43.17387
-43.183243
-43.183243
-43.183243
-43.183243
-43.183243
-43.183243
-43.19261
-43.20198
-43.20198
-43.20198
-43.20198
-43.20198
-43.21134
-43.21134
-43.21134
-43.21134
-43.21134
-43.21134
-43.21134
-43.2207
-43.2207
-43.2207
-43.2207
-43.2207
-43.2207
-43.23006
-43.23006
-43.23006
-43.2207
-43.2207
-43.2207
-43.2207
-43.23006
-43.23941
-43.248764
-43.23941
-43.23006
-43.23941
-43.23941
-43.248764
-43.248764
-43.248764
-43.248764
-43.258106
-43.258106
-43.258106
-43.258106
-43.258106
-43.258106
-43.258106
-43.258106
-43.258106
-43.258106
-43.258106
-43.258106
-43.267456
-43.267456
-43.276794
-43.286137
-43.286137
-43.286137
-43.286137
-43.295467
-43.295467
-43.295467
-43.3048
-43.3048
-43.31413
-43.31413
-43.31413
-43.31413
-43.31413
-43.31413
-43.31413
-43.323452
-43.332775
-43.342094
-43.342094
-43.342094
-43.342094
-43.342094
-43.342094
-43.351414
-43.36073
-43.36073
-43.36073
-43.36073
-43.370037
-43.379345
-43.379345
-43.388645
-43.39795
-43.39795
-43.39795
-43.40724
-43.40724
-43.40724
-43.40724
-43.40724
-43.41654
-43.425835
-43.425835
-43.435123
-43.435123
-43.44441
-43.44441
-43.453686
-43.453686
-43.453686
-43.453686
-43.453686
-43.453686
-43.462967
-43.481514
-43.490788
-43.490788
-43.490788
-43.500057
-43.50932
-43.50932
-43.50932
-43.50932
-43.51858
-43.52784
-43.52784
-43.537094
-43.537094
-43.546345
-43.546345
-43.55559
-43.55559
-43.55559
-43.55559
-43.55559
-43.56484
-43.56484
-43.56484
-43.56484
-43.57408
-43.57408
-43.58332
-43.58332
-43.58332
-43.58332
-43.58332
-43.58332
-43.59256
-43.601795
-43.601795
-43.601795
-43.601795
-43.601795
-43.62025
-43.62025
-43.629475
-43.629475
-43.638695
-43.647915
-43.647915
-43.65713
-43.65713
-43.65713
-43.65713
-43.66634
-43.67555
-43.684757
-43.693962
-43.684757
-43.684757
-43.684757
-43.684757
-43.693962
-43.70316
-43.712353
-43.712353
-43.712353
-43.721546
-43.73993
-43.74912
-43.74912
-43.73993
-43.73993
-43.74912
-43.74912
-43.758297
-43.758297
-43.767475
-43.776653
-43.785824
-43.785824
-43.785824
-43.795
-43.795
-43.795
-43.804165
-43.804165
-43.813328
-43.822487
-43.831646
-43.8408
-43.8408
-43.8408
-43.849953
-43.849953
-43.8408
-43.849953
-43.8591
-43.8591
-43.868244
-43.877396
-43.877396
-43.877396
-43.877396
-43.88653
-43.89567
-43.89567
-43.89567
-43.904804
-43.904804
-43.904804
-43.913933
-43.92306
-43.92306
-43.92306
-43.92306
-43.92306
-43.92306
-43.932186
-43.932186
-43.941307
-43.941307
-43.932186
-43.932186
-43.941307
-43.950428
-43.950428
-43.959545
-43.959545
-43.959545
-43.959545
-43.96866
-43.986877
-43.986877
-43.977768
-43.96866
-43.96866
-43.977768
-43.99598
-43.99598
-43.99598
-44.005077
-44.014175
-44.032368
-44.041454
-44.041454
-44.032368
-44.032368
-44.032368
-44.041454
-44.041454
-44.050545
-44.050545
-44.050545
-44.050545
-44.059628
-44.059628
-44.059628
-44.068707
-44.077785
-44.086857
-44.086857
-44.077785
-44.077785
-44.077785
-44.077785
-44.086857
-44.095932
-44.105
-44.105
-44.095932
-44.095932
-44.095932
-44.086857
-44.086857
-44.077785
-44.068707
-44.059628
-44.050545
-44.050545
-44.050545
-44.059628
-44.050545
-44.041454
-44.032368
-44.032368
-44.032368
-44.023273
-44.014175
-44.005077
-44.014175
-44.005077
-43.986877
-43.96866
-43.950428
-43.941307
-43.932186
-43.913933
-43.89567
-43.868244
-43.849953
-43.822487
-43.795
-43.776653
-43.74912
-43.721546
-43.67555
-43.638695
-43.611023
-43.59256
-43.56484
-43.537094
-43.50932
-43.490788
-43.481514
-43.481514
-43.481514
-43.472244
-43.462967
-43.453686
-43.453686
-43.472244
-43.481514
-43.481514
-43.472244
-43.481514
-43.490788
-43.500057
-43.500057
-43.490788
-43.481514
-43.481514
-43.490788
-43.500057
-43.50932
-43.500057
-43.490788
-43.490788
-43.500057
-43.51858
-43.52784
-43.52784
-43.52784
-43.537094
-43.546345
-43.546345
-43.55559
-43.55559
-43.56484
-43.56484
-43.56484
-43.57408
-43.57408
-43.58332
-43.59256
-43.59256
-43.59256
-43.601795
-43.611023
-43.611023
-43.611023
-43.611023
-43.611023
-43.62025
-43.629475
-43.629475
-43.638695
-43.647915
-43.647915
-43.647915
-43.647915
-43.647915
-43.647915
-43.65713
-43.66634
-43.67555
-43.67555
-43.684757
-43.693962
-43.693962
-43.693962
-43.70316
-43.712353
-43.721546
-43.721546
-43.721546
-43.721546
-43.730747
-43.73993
-43.73993
-43.74912
-43.767475
-43.776653
-43.776653
-43.785824
-43.795
-43.804165
-43.822487
-43.831646
-43.8408
-43.849953
-43.868244
-43.877396
-43.89567
-43.904804
-43.904804
-43.913933
-43.92306
-43.932186
-43.950428
-43.959545
-43.96866
-43.986877
-43.986877
-44.005077
-44.014175
-44.023273
-44.032368
-44.041454
-44.041454
-44.050545
-44.068707
-44.086857
-44.095932
-44.105
-44.105
-44.114067
-44.12313
-44.13219
-44.141243
-44.1503
-44.159348
-44.168396
-44.18649
-44.195526
-44.195526
-44.20456
-44.213593
-44.222626
-44.222626
-44.231647
-44.240677
-44.25872
-44.276745
-44.28576
-44.29476
-44.29476
-44.30377
-44.30377
-44.312767
-44.330765
-44.348743
-44.35773
-44.366714
-44.38467
-44.402622
-44.42056
-44.43848
-44.447437
-44.456394
-44.474293
-44.501125
-44.518997
-44.527927
-44.527927
-44.527927
-44.545784
-44.554707
-44.56363
-44.572548
-44.58146
-44.58146
-44.58146
-44.58146
-44.572548
-44.58146
-44.58146
-44.554707
-44.492188
-44.42952
-44.366714
-44.321766
-44.28576
-44.240677
-44.213593
-44.195526
-44.195526
-44.213593
-44.240677
-44.28576
-44.35773
-44.447437
-44.554707
-44.64378
-44.73257
-44.82107
-44.918106
-45.023563
-45.146095
-45.268085
-45.38088
-45.48459
-45.605087
-45.725063
-45.835995
-45.904037
-45.921024
-45.929516
-45.921024
-45.904037
-45.87854
-45.835995
-45.776318
-45.725063
-45.682274
-45.63084
-45.5965
-45.562115
-45.536293
-45.51046
-45.47596
-45.44143
-45.406845
-45.38088
-45.346222
-45.328876
-45.30284
-45.29416
-45.285473
-45.27678
-45.268085
-45.268085
-45.285473
-45.29416
-45.29416
-45.29416
-45.30284
-45.30284
-45.30284
-45.29416
-45.27678
-45.268085
-45.25939
-45.24199
-45.224583
-45.189728
-45.154827
-45.119884
-45.0849
-45.049866
-45.023563
-44.99724
-44.988453
-44.99724
-45.023563
-45.07615
-45.119884
-45.154827
-45.154827
-45.137363
-45.119884
-45.119884
-45.146095
-45.181004
-45.20716
-45.20716
-45.198444
-45.189728
-45.198444
-45.224583
-45.24199
-45.25939
-45.25939
-45.25939
-45.268085
-45.285473
-45.29416
-45.311523
-45.320206
-45.320206
-45.320206
-45.328876
-45.337555
-45.337555
-45.337555
-45.337555
-45.328876
-45.337555
-45.346222
-45.346222
-45.354893
-45.354893
-45.354893
-45.36356
-45.372223
-45.38088
-45.398193
-45.406845
-45.415493
-45.424145
-45.432785
-45.44143
-45.4587
-45.47596
-45.48459
-45.493214
-45.501835
-45.51907
-45.527687
-45.544907
-45.562115
-45.57931
-45.605087
-45.622257
-45.63084
-45.63942
-45.65657
-45.673706
-45.690834
-45.707954
-45.725063
-45.742157
-45.75924
-45.75924
-45.76778
-45.776318
-45.79338
-45.801907
-45.810432
-45.810432
-45.810432
-45.818954
-45.827477
-45.835995
-45.835995
-45.835995
-45.84451
-45.85302
-45.861534
-45.861534
-45.87004
-45.87004
-45.87854
-45.87854
-45.87854
-45.87854
-45.887043
-45.895546
-45.912533
-45.929516
-45.929516
-45.929516
-45.929516
-45.937996
-45.946484
-45.946484
-45.946484
-45.946484
-45.946484
-45.95496
-45.95496
-45.963436
-45.971912
-45.971912
-45.971912
-45.963436
-45.971912
-45.980385
-45.980385
-45.980385
-45.980385
-45.98886
-45.98886
-45.997326
-45.997326
-45.997326
-45.997326
-45.997326
-45.98886
-45.98886
-45.997326
-45.997326
-45.997326
-45.997326
-45.98886
-45.980385
-45.980385
-45.980385
-45.980385
-45.971912
-45.963436
-45.95496
-45.946484
-45.937996
-45.937996
-45.929516
-45.929516
-45.921024
-45.912533
-45.904037
-45.887043
-45.861534
-45.835995
-45.810432
-45.79338
-45.776318
-45.776318
-45.776318
-45.76778
-45.75924
-45.75924
-45.776318
-45.801907
-45.827477
-45.835995
-45.85302
-45.861534
-45.87854
-45.895546
-45.921024
-45.929516
-45.946484
-45.946484
-45.95496
-45.946484
-45.946484
-45.946484
-45.946484
-45.946484
-45.946484
-45.946484
-45.946484
-45.95496
-45.95496
-45.963436
-45.971912
-45.971912
-45.980385
-45.980385
-45.997326
-46.014248
-46.022713
-46.031166
-46.03962
-46.056522
-46.081852
-46.11559
-46.16612
-46.224953
-46.28366
-46.34224
-46.40069
-46.46734
-46.533825
-46.60015
-46.666313
-46.70758
-46.732315
-46.74879
-46.757027
-46.740555
-46.70758
-46.666313
-46.633255
-46.624985
-46.633255
-46.649788
-46.68283
-46.70758
-46.740555
-46.78171
-46.806374
-46.831017
-46.847435
-46.855633
-46.855633
-46.86384
-46.86384
-46.855633
-46.847435
-46.83923
-46.822807
-46.822807
-46.822807
-46.822807
-46.822807
-46.806374
-46.789932
-46.789932
-46.789932
-46.789932
-46.789932
-46.78171
-46.78171
-46.78171
-46.773487
-46.773487
-46.773487
-46.773487
-46.76526
-46.76526
-46.76526
-46.757027
-46.757027
-46.74879
-46.732315
-46.715828
-46.70758
-46.699337
-46.68283
-46.666313
-46.649788
-46.624985
-46.60843
-46.583584
-46.5753
-46.55872
-46.542126
-46.51722
-46.500607
-46.475662
-46.45069
-46.4257
-46.40069
-46.375652
-46.35895
-46.350594
-46.333878
-46.317142
-46.308777
-46.308777
-46.300407
-46.292034
-46.28366
-46.27528
-46.27528
-46.27528
-46.2669
-46.250126
-46.241737
-46.23335
-46.224953
-46.208153
-46.191345
-46.17453
-46.157707
-46.149284
-46.14087
-46.14087
-46.14087
-46.132442
-46.124016
-46.11559
-46.11559
-46.10716
-46.09029
-46.09029
-46.081852
-46.081852
-46.081852
-46.073414
-46.06497
-46.04807
-46.031166
-46.022713
-46.005787
-46.005787
-45.997326
-45.98886
-45.980385
-45.971912
-45.971912
-45.95496
-45.946484
-45.937996
-45.929516
-45.921024
-45.904037
-45.895546
-45.887043
-45.87854
-45.87004
-45.85302
-45.84451
-45.84451
-45.835995
-45.827477
-45.818954
-45.810432
-45.810432
-45.810432
-45.801907
-45.784855
-45.776318
-45.776318
-45.76778
-45.75924
-45.7507
-45.742157
-45.742157
-45.742157
-45.742157
-45.73361
-45.71651
-45.71651
-45.71651
-45.71651
-45.71651
-45.71651
-45.71651
-45.71651
-45.707954
-45.707954
-45.707954
-45.707954
-45.707954
-45.707954
-45.699398
-45.699398
-45.699398
-45.707954
-45.707954
-45.707954
-45.699398
-45.699398
-45.707954
-45.707954
-45.707954
-45.699398
-45.699398
-45.699398
-45.707954
-45.699398
-45.699398
-45.699398
-45.690834
-45.690834
-45.682274
-45.682274
-45.682274
-45.682274
-45.690834
-45.690834
-45.699398
-45.690834
-45.690834
-45.690834
-45.699398
-45.699398
-45.699398
-45.699398
-45.699398
-45.699398
-45.699398
-45.707954
-45.707954
-45.707954
-45.699398
-45.699398
-45.699398
-45.699398
-45.699398
-45.699398
-45.699398
-45.699398
-45.699398
-45.707954
-45.707954
-45.707954
-45.707954
-45.707954
-45.71651
-45.71651
-45.71651
-45.71651
-45.71651
-45.707954
-45.707954
-45.707954
-45.707954
-45.707954
-45.699398
-45.699398
-45.699398
-45.690834
-45.690834
-45.690834
-45.682274
-45.673706
-45.65657
-45.648
-45.63942
-45.63942
-45.63084
-45.622257
-45.605087
-45.605087
-45.5965
-45.58791
-45.57931
-45.570717
-45.562115
-45.55351
-45.536293
-45.527687
-45.51046
-45.493214
-45.47596
-45.4587
-45.450066
-45.432785
-45.415493
-45.398193
-45.38088
-45.36356
-45.346222
-45.328876
-45.311523
-45.29416
-45.27678
-45.25939
-45.24199
-45.233288
-45.215874
-45.198444
-45.172283
-45.154827
-45.137363
-45.128628
-45.119884
-45.1024
-45.093655
-45.07615
-45.049866
-45.041103
-45.032337
-45.023563
-45.00602
-44.99724
-44.97967
-44.970886
-44.9533
-44.93571
-44.909294
-44.882862
-44.8564
-44.82107
-44.785706
-44.759148
-44.723705
-44.68821
-44.64378
-44.608185
-44.572548
-44.545784
-44.518997
-44.492188
-44.465343
-44.447437
-44.42952
-44.41159
-44.39365
-44.375694
-44.348743
-44.321766
-44.30377
-44.28576
-44.26774
-44.240677
-44.213593
-44.18649
-44.168396
-44.141243
-44.105
-44.077785
-44.050545
-44.032368
-43.99598
-43.96866
-43.941307
-43.913933
-43.88653
-43.849953
-43.822487
-43.785824
-43.758297
-43.721546
-43.67555
-43.629475
-43.59256
-43.55559
-43.490788
-43.388645
-43.267456
-43.17387
-43.108173
-43.05175
-42.985767
-42.919636
-42.862823
-42.8059
-42.758377
-42.71077
-42.67263
-42.643993
-42.62488
-42.62488
-42.62488
-42.62488
-42.62488
-42.62488
-42.62488
-42.615322
-42.60576
-42.615322
-42.615322
-42.615322
-42.60576
-42.60576
-42.60576
-42.60576
-42.59619
-42.59619
-42.59619
-42.59619
-42.59619
-42.59619
-42.59619
-42.59619
-42.59619
-42.60576
-42.60576
-42.60576
-42.60576
-42.615322
-42.634438
-42.643993
-42.65354
-42.663086
-42.663086
-42.67263
-42.68217
-42.70124
-42.7203
-42.729824
-42.748863
-42.758377
-42.767887
-42.777393
-42.786896
-42.796402
-42.815395
-42.834377
-42.8723
-42.910175
-42.947994
-42.985767
-43.02349
-43.079975
-43.136353
-43.183243
-43.23941
-43.286137
-43.332775
-43.379345
-43.41654
-43.462967
-43.500057
-43.51858
-43.546345
-43.56484
-43.58332
-43.58332
-43.58332
-43.58332
-43.58332
-43.57408
-43.57408
-43.56484
-43.57408
-43.58332
-43.59256
-43.601795
-43.629475
-43.647915
-43.65713
-43.66634
-43.684757
-43.70316
-43.730747
-43.74912
-43.767475
-43.795
-43.813328
-43.831646
-43.8408
-43.849953
-43.868244
-43.877396
-43.89567
-43.913933
-43.92306
-43.92306
-43.932186
-43.941307
-43.950428
-43.959545
-43.959545
-43.96866
-43.977768
-43.986877
-43.99598
-43.99598
-43.99598
-43.99598
-44.005077
-44.014175
-44.014175
-44.005077
-44.005077
-44.014175
-44.023273
-44.023273
-44.023273
-44.023273
-44.023273
-44.023273
-44.041454
-44.050545
-44.068707
-44.077785
-44.086857
-44.086857
-44.086857
-44.086857
-44.077785
-44.077785
-44.086857
-44.095932
-44.095932
-44.086857
-44.077785
-44.077785
-44.086857
-44.086857
-44.077785
-44.077785
-44.077785
-44.086857
-44.095932
-44.105
-44.105
-44.095932
-44.105
-44.105
-44.095932
-44.095932
-44.105
-44.105
-44.095932
-44.095932
-44.095932
-44.095932
-44.095932
-44.086857
-44.077785
-44.068707
-44.050545
-44.032368
-44.023273
-44.014175
-43.99598
-43.986877
-43.977768
-43.96866
-43.950428
-43.941307
-43.932186
-43.913933
-43.904804
-43.89567
-43.88653
-43.877396
-43.868244
-43.8591
-43.8408
-43.813328
-43.795
-43.776653
-43.758297
-43.730747
-43.693962
-43.65713
-43.62025
-43.58332
-43.546345
-43.50932
-43.462967
-43.425835
-43.39795
-43.370037
-43.342094
-43.323452
-43.3048
-43.286137
-43.267456
-43.248764
-43.23941
-43.23006
-43.21134
-43.20198
-43.19261
-43.19261
-43.19261
-43.19261
-43.183243
-43.17387
-43.17387
-43.164494
-43.155117
-43.136353
-43.108173
-43.07057
-43.042336
-43.02349
-43.01406
-43.00464
-42.9952
-42.985767
-42.976334
-42.957443
-42.957443
-42.957443
-42.957443
-42.957443
-42.957443
-42.947994
-42.947994
-42.947994
-42.957443
-42.957443
-42.947994
-42.929092
-42.929092
-42.947994
-42.96689
-42.976334
-42.976334
-42.976334
-42.985767
-43.00464
-43.01406
-43.02349
-43.032913
-43.042336
-43.061165
-43.079975
-43.09878
-43.108173
-43.117573
-43.126965
-43.126965
-43.136353
-43.164494
-43.183243
-43.19261
-43.19261
-43.20198
-43.21134
-43.23006
-43.248764
-43.258106
-43.276794
-43.295467
-43.323452
-43.342094
-43.36073
-43.379345
-43.39795
-43.40724
-43.425835
-43.44441
-43.472244
-43.490788
-43.50932
-43.51858
-43.52784
-43.537094
-43.546345
-43.55559
-43.56484
-43.56484
-43.57408
-43.58332
-43.59256
-43.601795
-43.611023
-43.611023
-43.62025
-43.62025
-43.638695
-43.647915
-43.65713
-43.66634
-43.67555
-43.684757
-43.712353
-43.73993
-43.758297
-43.767475
-43.785824
-43.813328
-43.831646
-43.8591
-43.877396
-43.904804
-43.913933
-43.932186
-43.941307
-43.96866
-43.986877
-44.005077
-44.023273
-44.041454
-44.059628
-44.086857
-44.114067
-44.141243
-44.17744
-44.213593
-44.240677
-44.276745
-44.30377
-44.330765
-44.366714
-44.38467
-44.41159
-44.42952
-44.447437
-44.447437
-44.447437
-44.456394
-44.465343
-44.492188
-44.510063
-44.518997
-44.536858
-44.554707
-44.572548
-44.608185
-44.634888
-44.66156
-44.69709
-44.73257
-44.768
-44.8034
-44.84757
-44.900486
-44.9533
-44.988453
-45.023563
-45.058628
-45.11114
-45.181004
-45.250694
-45.311523
-45.372223
-45.432785
-45.493214
-45.570717
-45.63942
-45.707954
-45.76778
-45.835995
-45.895546
-45.963436
-46.031166
-46.09029
-46.149284
-46.208153
-46.2669
-46.34224
-46.40069
-46.45069
-46.500607
-46.542126
-46.583584
-46.616707
-46.658054
-46.70758
-46.740555
-46.76526
-46.78171
-46.798153
-46.822807
-46.83923
-46.855633
-46.872036
-46.88023
-46.88843
-46.904808
-46.912994
-46.921177
-46.92936
-46.945717
-46.95389
-46.962063
-46.97023
-46.97023
-46.97023
-46.97023
-46.97023
-46.97023
-46.97023
-46.95389
-46.945717
-46.93754
-46.92936
-46.92936
-46.92936
-46.912994
-46.904808
-46.88843
-46.88023
-46.872036
-46.86384
-46.855633
-46.847435
-46.83923
-46.831017
-46.822807
-46.81459
-46.806374
-46.798153
-46.798153
-46.78171
-46.773487
-46.76526
-46.76526
-46.757027
-46.757027
-46.74879
-46.740555
-46.740555
-46.732315
-46.732315
-46.732315
-46.724075
-46.715828
-46.715828
-46.70758
-46.699337
-46.691086
-46.68283
-46.68283
-46.674576
-46.666313
-46.658054
-46.649788
-46.64152
-46.64152
-46.633255
-46.616707
-46.60015
-46.59187
-46.583584
-46.56701
-46.533825
-46.49229
-46.45069
-46.392345
-46.317142
-46.224953
-46.124016
-46.022713
-45.912533
-45.801907
-45.690834
-45.58791
-45.48459
-45.389534
-45.285473
-45.181004
-45.058628
-44.93571
-44.794556
-44.65267
-44.510063
-44.366714
-44.213593
-44.059628
-43.941307
-43.8591
-43.813328
-43.785824
-43.74912
-43.721546
-43.70316
-43.67555
-43.65713
-43.638695
-43.629475
-43.638695
-43.629475
-43.629475
-43.629475
-43.647915
-43.67555
-43.693962
-43.712353
-43.721546
-43.730747
-43.73993
-43.73993
-43.758297
-43.776653
-43.795
-43.822487
-43.8591
-43.89567
-43.941307
-43.99598
-44.050545
-44.095932
-44.141243
-44.18649
-44.231647
-44.276745
-44.321766
-44.35773
-44.38467
-44.42056
-44.456394
-44.492188
-44.536858
-44.572548
-44.608185
-44.634888
-44.66156
-44.68821
-44.705963
-44.714836
-44.73257
-44.750294
-44.768
-44.785706
-44.794556
-44.8034
-44.812237
-44.82107
-44.82991
-44.838737
-44.84757
-44.84757
-44.84757
-44.838737
-44.838737
-44.838737
-44.84757
-44.8564
-44.8564
-44.86522
-44.86522
-44.86522
-44.86522
-44.8564
-44.8564
-44.8564
-44.8564
-44.86522
-44.8564
-44.8564
-44.8564
-44.8564
-44.84757
-44.838737
-44.82991
-44.82107
-44.82107
-44.82107
-44.8034
-44.794556
-44.785706
-44.768
-44.759148
-44.759148
-44.759148
-44.759148
-44.750294
-44.73257
-44.723705
-44.714836
-44.705963
-44.69709
-44.68821
-44.68821
-44.67933
-44.67045
-44.66156
-44.65267
-44.64378
-44.634888
-44.617085
-44.617085
-44.608185
-44.59928
-44.590374
-44.572548
-44.572548
-44.56363
-44.545784
-44.536858
-44.527927
-44.527927
-44.518997
-44.518997
-44.518997
-44.518997
-44.518997
-44.510063
-44.501125
-44.501125
-44.501125
-44.501125
-44.501125
-44.501125
-44.492188
-44.492188
-44.483242
-44.483242
-44.483242
-44.483242
-44.474293
-44.474293
-44.474293
-44.474293
-44.474293
-44.465343
-44.465343
-44.456394
-44.456394
-44.456394
-44.456394
-44.447437
-44.447437
-44.447437
-44.447437
-44.447437
-44.447437
-44.447437
-44.43848
-44.43848
-44.42952
-44.43848
-44.43848
-44.43848
-44.43848
-44.43848
-44.447437
-44.447437
-44.447437
-44.447437
-44.42952
-44.42952
-44.42952
-44.43848
-44.447437
-44.447437
-44.43848
-44.447437
-44.456394
-44.465343
-44.474293
-44.465343
-44.465343
-44.465343
-44.474293
-44.492188
-44.501125
-44.501125
-44.501125
-44.501125
-44.501125
-44.501125
-44.501125
-44.510063
-44.510063
-44.510063
-44.510063
-44.518997
-44.510063
-44.510063
-44.510063
-44.510063
-44.510063
-44.510063
-44.510063
-44.510063
-44.510063
-44.510063
-44.501125
-44.501125
-44.492188
-44.492188
-44.492188
-44.483242
-44.474293
-44.474293
-44.474293
-44.465343
-44.465343
-44.465343
-44.465343
-44.456394
-44.456394
-44.43848
-44.43848
-44.42952
-44.42056
-44.42056
-44.42056
-44.41159
-44.402622
-44.402622
-44.402622
-44.39365
-44.39365
-44.38467
-44.38467
-44.38467
-44.38467
-44.375694
-44.366714
-44.366714
-44.35773
-44.35773
-44.35773
-44.348743
-44.339756
-44.339756
-44.339756
-44.339756
-44.330765
-44.321766
-44.321766
-44.321766
-44.321766
-44.321766
-44.312767
-44.29476
-44.29476
-44.28576
-44.276745
-44.26774
-44.276745
-44.276745
-44.276745
-44.26774
-44.25872
-44.25872
-44.249695
-44.249695
-44.240677
-44.231647
-44.231647
-44.222626
-44.213593
-44.20456
-44.20456
-44.195526
-44.18649
-44.168396
-44.159348
-44.1503
-44.1503
-44.141243
-44.13219
-44.12313
-44.114067
-44.114067
-44.095932
-44.086857
-44.068707
-44.068707
-44.059628
-44.050545
-44.041454
-44.041454
-44.023273
-44.014175
-44.005077
-43.99598
-43.99598
-43.986877
-43.977768
-43.977768
-43.96866
-43.950428
-43.941307
-43.932186
-43.92306
-43.913933
-43.913933
-43.904804
-43.89567
-43.89567
-43.88653
-43.868244
-43.8591
-43.849953
-43.849953
-43.849953
-43.849953
-43.8408
-43.831646
-43.822487
-43.822487
-43.822487
-43.813328
-43.804165
-43.804165
-43.804165
-43.804165
-43.795
-43.785824
-43.776653
-43.776653
-43.767475
-43.767475
-43.767475
-43.758297
-43.74912
-43.758297
-43.767475
-43.776653
-43.767475
-43.758297
-43.758297
-43.74912
-43.74912
-43.73993
-43.73993
-43.73993
-43.73993
-43.73993
-43.730747
-43.730747
-43.73993
-43.73993
-43.73993
-43.73993
-43.73993
-43.73993
-43.73993
-43.73993
-43.73993
-43.74912
-43.74912
-43.74912
-43.73993
-43.730747
-43.730747
-43.730747
-43.730747
-43.730747
-43.730747
-43.721546
-43.721546
-43.721546
-43.721546
-43.712353
-43.712353
-43.712353
-43.721546
-43.721546
-43.721546
-43.70316
-43.70316
-43.70316
-43.712353
-43.712353
-43.712353
-43.712353
-43.70316
-43.70316
-43.70316
-43.693962
-43.684757
-43.684757
-43.684757
-43.684757
-43.67555
-43.684757
-43.693962
-43.693962
-43.693962
-43.693962
-43.693962
-43.693962
-43.684757
-43.684757
-43.684757
-43.693962
-43.693962
-43.693962
-43.693962
-43.693962
-43.693962
-43.693962
-43.684757
-43.693962
-43.693962
-43.70316
-43.70316
-43.693962
-43.693962
-43.693962
-43.693962
-43.693962
-43.70316
-43.712353
-43.712353
-43.712353
-43.712353
-43.712353
-43.712353
-43.712353
-43.712353
-43.712353
-43.712353
-43.712353
-43.712353
-43.712353
-43.712353
-43.721546
-43.712353
-43.712353
-43.712353
-43.712353
-43.721546
-43.721546
-43.721546
-43.721546
-43.721546
-43.721546
-43.712353
-43.721546
-43.721546
-43.721546
-43.721546
-43.721546
-43.721546
-43.721546
-43.730747
-43.73993
-43.73993
-43.74912
-43.74912
-43.73993
-43.73993
-43.73993
-43.73993
-43.73993
-43.74912
-43.758297
-43.758297
-43.74912
-43.74912
-43.758297
-43.767475
-43.767475
-43.767475
-43.776653
-43.776653
-43.785824
-43.785824
-43.795
-43.795
-43.804165
-43.813328
-43.822487
-43.831646
-43.831646
-43.8408
-43.8591
-43.868244
-43.877396
-43.877396
-43.877396
-43.88653
-43.904804
-43.913933
-43.913933
-43.932186
-43.941307
-43.941307
-43.941307
-43.950428
-43.959545
-43.977768
-43.986877
-43.99598
-43.99598
-43.99598
-44.005077
-44.014175
-44.023273
-44.023273
-44.032368
-44.032368
-44.041454
-44.050545
-44.050545
-44.059628
-44.068707
-44.068707
-44.068707
-44.068707
-44.086857
-44.095932
-44.105
-44.105
-44.105
-44.114067
-44.12313
-44.13219
-44.141243
-44.141243
-44.141243
-44.141243
-44.1503
-44.1503
-44.1503
-44.159348
-44.17744
-44.18649
-44.18649
-44.195526
-44.20456
-44.222626
-44.231647
-44.240677
-44.240677
-44.240677
-44.240677
-44.240677
-44.25872
-44.26774
-44.26774
-44.26774
-44.276745
-44.28576
-44.29476
-44.29476
-44.29476
-44.29476
-44.29476
-44.29476
-44.30377
-44.312767
-44.312767
-44.312767
-44.30377
-44.29476
-44.29476
-44.30377
-44.312767
-44.312767
-44.312767
-44.321766
-44.321766
-44.330765
-44.330765
-44.330765
-44.330765
-44.330765
-44.330765
-44.339756
-44.348743
-44.348743
-44.339756
-44.339756
-44.348743
-44.35773
-44.366714
-44.366714
-44.366714
-44.35773
-44.366714
-44.375694
-44.38467
-44.38467
-44.38467
-44.38467
-44.38467
-44.38467
-44.38467
-44.39365
-44.39365
-44.402622
-44.402622
-44.402622
-44.39365
-44.39365
-44.39365
-44.39365
-44.402622
-44.41159
-44.41159
-44.41159
-44.402622
-44.402622
-44.402622
-44.41159
-44.41159
-44.42056
-44.42056
-44.42056
-44.41159
-44.41159
-44.41159
-44.42056
-44.42952
-44.42952
-44.42056
-44.42056
-44.42056
-44.42952
-44.42952
-44.42056
-44.42056
-44.42056
-44.42056
-44.41159
-44.41159
-44.42056
-44.42056
-44.42056
-44.41159
-44.402622
-44.402622
-44.39365
-44.39365
-44.39365
-44.39365
-44.402622
-44.41159
-44.41159
-44.402622
-44.39365
-44.38467
-44.38467
-44.38467
-44.375694
-44.375694
-44.375694
-44.375694
-44.375694
-44.375694
-44.375694
-44.375694
-44.375694
-44.375694
-44.375694
-44.38467
-44.38467
-44.39365
-44.402622
-44.402622
-44.41159
-44.41159
-44.41159
-44.41159
-44.41159
-44.41159
-44.41159
-44.41159
-44.41159
-44.402622
-44.402622
-44.402622
-44.402622
-44.402622
-44.39365
-44.39365
-44.39365
-44.39365
-44.39365
-44.39365
-44.39365
-44.39365
-44.39365
-44.39365
-44.38467
-44.39365
-44.402622
-44.402622
-44.39365
-44.39365
-44.402622
-44.402622
-44.39365
-44.38467
-44.402622
-44.41159
-44.42056
-44.41159
-44.402622
-44.402622
-44.41159
-44.41159
-44.42056
-44.42056
-44.42056
-44.42056
-44.41159
-44.42056
-44.42056
-44.42056
-44.42056
-44.42056
-44.42056
-44.42952
-44.42952
-44.43848
-44.43848
-44.43848
-44.43848
-44.43848
-44.447437
-44.43848
-44.43848
-44.447437
-44.456394
-44.465343
-44.465343
-44.465343
-44.465343
-44.465343
-44.465343
-44.474293
-44.483242
-44.483242
-44.483242
-44.474293
-44.483242
-44.483242
-44.483242
-44.483242
-44.483242
-44.483242
-44.483242
-44.492188
-44.510063
-44.510063
-44.510063
-44.510063
-44.510063
-44.510063
-44.518997
-44.518997
-44.518997
-44.518997
-44.527927
-44.536858
-44.536858
-44.536858
-44.536858
-44.536858
-44.536858
-44.527927
-44.527927
-44.527927
-44.536858
-44.545784
-44.545784
-44.545784
-44.545784
-44.545784
-44.545784
-44.545784
-44.545784
-44.545784
-44.545784
-44.545784
-44.545784
-44.545784
-44.545784
-44.536858
-44.536858
-44.545784
-44.554707
-44.554707
-44.554707
-44.545784
-44.545784
-44.554707
-44.545784
-44.545784
-44.545784
-44.545784
-44.545784
-44.554707
-44.554707
-44.554707
-44.554707
-44.554707
-44.554707
-44.554707
-44.554707
-44.56363
-44.554707
-44.554707
-44.545784
-44.545784
-44.545784
-44.545784
-44.545784
-44.545784
-44.545784
-44.554707
-44.554707
-44.554707
-44.554707
-44.554707
-44.554707
-44.554707
-44.554707
-44.554707
-44.554707
-44.554707
-44.545784
-44.545784
-44.545784
-44.554707
-44.56363
-44.554707
-44.545784
-44.536858
-44.545784
-44.545784
-44.554707
-44.545784
-44.545784
-44.536858
-44.536858
-44.536858
-44.536858
-44.536858
-44.527927
-44.527927
-44.527927
-44.527927
-44.536858
-44.536858
-44.536858
-44.536858
-44.536858
-44.545784
-44.536858
-44.536858
-44.536858
-44.536858
-44.545784
-44.545784
-44.545784
-44.536858
-44.536858
-44.536858
-44.536858
-44.545784
-44.545784
-44.545784
-44.545784
-44.545784
-44.545784
-44.545784
-44.545784
-44.554707
-44.56363
-44.572548
-44.56363
-44.56363
-44.56363
-44.56363
-44.56363
-44.56363
-44.56363
-44.56363
-44.56363
-44.56363
-44.572548
-44.572548
-44.572548
-44.56363
-44.572548
-44.58146
-44.590374
-44.58146
-44.58146
-44.58146
-44.58146
-44.590374
-44.590374
-44.590374
-44.590374
-44.59928
-44.59928
-44.59928
-44.59928
-44.59928
-44.59928
-44.59928
-44.59928
-44.590374
-44.590374
-44.590374
-44.59928
-44.59928
-44.59928
-44.59928
-44.590374
-44.59928
-44.59928
-44.59928
-44.59928
-44.608185
-44.617085
-44.617085
-44.608185
-44.608185
-44.608185
-44.608185
-44.608185
-44.608185
-44.617085
-44.625988
-44.625988
-44.625988
-44.625988
-44.625988
-44.634888
-44.634888
-44.64378
-44.64378
-44.64378
-44.64378
-44.634888
-44.634888
-44.634888
-44.634888
-44.634888
-44.634888
-44.64378
-44.65267
-44.65267
-44.65267
-44.65267
-44.65267
-44.66156
-44.67045
-44.67045
-44.67045
-44.66156
-44.67045
-44.66156
-44.66156
-44.66156
-44.67045
-44.67045
-44.67045
-44.66156
-44.66156
-44.67045
-44.67933
-44.67045
-44.66156
-44.66156
-44.66156
-44.67933
-44.68821
-44.67933
-44.67933
-44.67045
-44.67933
-44.68821
-44.68821
-44.68821
-44.68821
-44.68821
-44.68821
-44.69709
-44.69709
-44.69709
-44.69709
-44.68821
-44.67933
-44.67933
-44.67933
-44.67933
-44.67933
-44.68821
-44.68821
-44.68821
-44.67933
-44.67933
-44.68821
-44.68821
-44.68821
-44.68821
-44.68821
-44.68821
-44.68821
-44.69709
-44.69709
-44.69709
-44.68821
-44.68821
-44.69709
-44.69709
-44.69709
-44.69709
-44.69709
-44.69709
-44.69709
-44.69709
-44.705963
-44.69709
-44.68821
-44.68821
-44.68821
-44.68821
-44.68821
-44.68821
-44.68821
-44.68821
-44.67933
-44.67045
-44.67045
-44.67933
-44.67933
-44.67045
-44.67045
-44.67045
-44.67045
-44.67933
-44.68821
-44.67933
-44.67933
-44.67045
-44.67933
-44.67933
-44.67933
-44.67045
-44.66156
-44.66156
-44.67045
-44.67045
-44.67045
-44.66156
-44.66156
-44.66156
-44.66156
-44.66156
-44.66156
-44.66156
-44.66156
-44.67045
-44.67045
-44.66156
-44.66156
-44.65267
-44.65267
-44.65267
-44.65267
-44.65267
-44.65267
-44.65267
-44.65267
-44.65267
-44.64378
-44.64378
-44.64378
-44.64378
-44.64378
-44.64378
-44.64378
-44.64378
-44.634888
-44.634888
-44.64378
-44.634888
-44.634888
-44.634888
-44.634888
-44.634888
-44.634888
-44.625988
-44.617085
-44.617085
-44.625988
-44.634888
-44.634888
-44.625988
-44.608185
-44.608185
-44.608185
-44.608185
-44.617085
-44.617085
-44.617085
-44.617085
-44.608185
-44.608185
-44.59928
-44.608185
-44.608185
-44.608185
-44.608185
-44.59928
-44.59928
-44.608185
-44.608185
-44.608185
-44.59928
-44.590374
-44.590374
-44.590374
-44.590374
-44.590374
-44.58146
-44.58146
-44.58146
-44.590374
-44.590374
-44.590374
-44.590374
-44.590374
-44.58146
-44.572548
-44.572548
-44.572548
-44.58146
-44.58146
-44.572548
-44.572548
-44.56363
-44.56363
-44.554707
-44.545784
-44.545784
-44.545784
-44.554707
-44.554707
-44.554707
-44.554707
-44.554707
-44.545784
-44.536858
-44.527927
-44.527927
-44.527927
-44.518997
-44.501125
-44.483242
-44.465343
-44.456394
-44.447437
-44.43848
-44.42056
-44.41159
-44.41159
-44.402622
-44.402622
-44.402622
-44.38467
-44.375694
-44.375694
-44.375694
-44.375694
-44.366714
-44.35773
-44.348743
-44.35773
-44.35773
-44.348743
-44.348743
-44.348743
-44.348743
-44.348743
-44.348743
-44.348743
-44.348743
-44.348743
-44.348743
-44.348743
-44.339756
-44.339756
-44.330765
-44.330765
-44.330765
-44.330765
-44.330765
-44.330765
-44.330765
-44.330765
-44.339756
-44.339756
-44.339756
-44.339756
-44.330765
-44.330765
-44.321766
-44.321766
-44.330765
-44.339756
-44.339756
-44.339756
-44.339756
-44.339756
-44.339756
-44.339756
-44.339756
-44.339756
-44.348743
-44.339756
-44.339756
-44.339756
-44.339756
-44.339756
-44.339756
-44.348743
-44.35773
-44.35773
-44.35773
-44.35773
-44.35773
-44.35773
-44.35773
-44.366714
-44.366714
-44.366714
-44.35773
-44.35773
-44.35773
-44.35773
-44.35773
-44.35773
-44.366714
-44.375694
-44.38467
-44.38467
-44.375694
-44.375694
-44.375694
-44.38467
-44.38467
-44.39365
-44.39365
-44.402622
-44.402622
-44.41159
-44.41159
-44.41159
-44.42056
-44.42056
-44.42952
-44.42952
-44.42952
-44.42952
-44.42952
-44.43848
-44.447437
-44.447437
-44.447437
-44.43848
-44.43848
-44.447437
-44.456394
-44.465343
-44.456394
-44.456394
-44.465343
-44.474293
-44.492188
-44.492188
-44.483242
-44.483242
-44.483242
-44.492188
-44.492188
-44.492188
-44.492188
-44.501125
-44.501125
-44.501125
-44.510063
-44.518997
-44.518997
-44.518997
-44.518997
-44.527927
-44.536858
-44.536858
-44.536858
-44.536858
-44.536858
-44.536858
-44.545784
-44.545784
-44.554707
-44.554707
-44.554707
-44.554707
-44.554707
-44.554707
-44.554707
-44.56363
-44.56363
-44.56363
-44.56363
-44.56363
-44.56363
-44.572548
-44.572548
-44.56363
-44.56363
-44.56363
-44.572548
-44.572548
-44.58146
-44.58146
-44.58146
-44.58146
-44.58146
-44.58146
-44.58146
-44.58146
-44.572548
-44.572548
-44.572548
-44.58146
-44.58146
-44.58146
-44.58146
-44.572548
-44.572548
-44.572548
-44.572548
-44.58146
-44.58146
-44.58146
-44.572548
-44.572548
-44.572548
-44.58146
-44.572548
-44.572548
-44.56363
-44.572548
-44.572548
-44.572548
-44.56363
-44.554707
-44.554707
-44.554707
-44.554707
-44.56363
-44.56363
-44.56363
-44.56363
-44.554707
-44.554707
-44.554707
-44.554707
-44.554707
-44.545784
-44.536858
-44.536858
-44.536858
-44.527927
-44.527927
-44.527927
-44.527927
-44.527927
-44.536858
-44.536858
-44.527927
-44.518997
-44.510063
-44.510063
-44.518997
-44.527927
-44.518997
-44.501125
-44.501125
-44.501125
-44.501125
-44.501125
-44.501125
-44.501125
-44.501125
-44.510063
-44.501125
-44.501125
-44.492188
-44.483242
-44.483242
-44.483242
-44.483242
-44.483242
-44.474293
-44.465343
-44.465343
-44.465343
-44.474293
-44.474293
-44.465343
-44.465343
-44.465343
-44.465343
-44.465343
-44.456394
-44.456394
-44.456394
-44.456394
-44.447437
-44.43848
-44.43848
-44.42952
-44.42952
-44.42952
-44.42952
-44.42952
-44.42952
-44.42952
-44.42056
-44.42056
-44.42056
-44.41159
-44.41159
-44.402622
-44.402622
-44.402622
-44.39365
-44.39365
-44.39365
-44.38467
-44.38467
-44.38467
-44.39365
-44.38467
-44.38467
-44.38467
-44.38467
-44.375694
-44.375694
-44.366714
-44.366714
-44.366714
-44.35773
-44.348743
-44.348743
-44.35773
-44.35773
-44.348743
-44.348743
-44.339756
-44.339756
-44.339756
-44.330765
-44.330765
-44.330765
-44.330765
-44.330765
-44.330765
-44.321766
-44.312767
-44.312767
-44.312767
-44.30377
-44.30377
-44.30377
-44.29476
-44.29476
-44.29476
-44.29476
-44.29476
-44.28576
-44.28576
-44.276745
-44.276745
-44.28576
-44.28576
-44.28576
-44.276745
-44.276745
-44.26774
-44.25872
-44.25872
-44.25872
-44.25872
-44.25872
-44.249695
-44.249695
-44.249695
-44.249695
-44.240677
-44.240677
-44.240677
-44.249695
-44.240677
-44.231647
-44.231647
-44.231647
-44.240677
-44.240677
-44.231647
-44.222626
-44.222626
-44.231647
-44.240677
-44.231647
-44.222626
-44.222626
-44.222626
-44.231647
-44.222626
-44.222626
-44.222626
-44.222626
-44.222626
-44.213593
-44.20456
-44.20456
-44.20456
-44.213593
-44.213593
-44.20456
-44.20456
-44.20456
-44.20456
-44.195526
-44.195526
-44.195526
-44.195526
-44.195526
-44.195526
-44.195526
-44.195526
-44.195526
-44.195526
-44.20456
-44.20456
-44.20456
-44.20456
-44.20456
-44.20456
-44.213593
-44.213593
-44.20456
-44.195526
-44.18649
-44.18649
-44.195526
-44.20456
-44.20456
-44.195526
-44.20456
-44.20456
-44.20456
-44.20456
-44.20456
-44.20456
-44.20456
-44.20456
-44.20456
-44.20456
-44.20456
-44.213593
-44.222626
-44.213593
-44.213593
-44.20456
-44.195526
-44.195526
-44.195526
-44.20456
-44.213593
-44.213593
-44.213593
-44.213593
-44.213593
-44.213593
-44.20456
-44.195526
-44.195526
-44.195526
-44.20456
-44.195526
-44.195526
-44.195526
-44.20456
-44.20456
-44.20456
-44.20456
-44.195526
-44.195526
-44.195526
-44.195526
-44.195526
-44.195526
-44.195526
-44.195526
-44.20456
-44.20456
-44.195526
-44.20456
-44.20456
-44.20456
-44.20456
-44.20456
-44.20456
-44.20456
-44.195526
-44.195526
-44.195526
-44.195526
-44.195526
-44.20456
-44.20456
-44.20456
-44.195526
-44.195526
-44.195526
-44.20456
-44.20456
-44.20456
-44.20456
-44.20456
-44.20456
-44.195526
-44.195526
-44.195526
-44.195526
-44.20456
-44.20456
-44.20456
-44.20456
-44.20456
-44.20456
-44.20456
-44.20456
-44.20456
-44.20456
-44.20456
-44.20456
-44.20456
-44.20456
-44.20456
-44.20456
-44.20456
-44.20456
-44.20456
-44.195526
-44.18649
-44.18649
-44.195526
-44.20456
-44.20456
-44.20456
-44.195526
-44.18649
-44.18649
-44.195526
-44.195526
-44.195526
-44.195526
-44.195526
-44.20456
-44.195526
-44.195526
-44.195526
-44.18649
-44.195526
-44.195526
-44.195526
-44.18649
-44.18649
-44.18649
-44.17744
-44.17744
-44.18649
-44.18649
-44.18649
-44.17744
-44.17744
-44.18649
-44.18649
-44.18649
-44.17744
-44.17744
-44.168396
-44.17744
-44.17744
-44.17744
-44.17744
-44.17744
-44.17744
-44.168396
-44.168396
-44.168396
-44.168396
-44.168396
-44.168396
-44.168396
-44.168396
-44.168396
-44.168396
-44.168396
-44.17744
-44.17744
-44.168396
-44.159348
-44.159348
-44.1503
-44.159348
-44.168396
-44.168396
-44.168396
-44.168396
-44.159348
-44.159348
-44.159348
-44.159348
-44.159348
-44.159348
-44.159348
-44.159348
-44.159348
-44.1503
-44.1503
-44.1503
-44.1503
-44.141243
-44.141243
-44.141243
-44.1503
-44.1503
-44.1503
-44.141243
-44.141243
-44.141243
-44.1503
-44.1503
-44.141243
-44.141243
-44.1503
-44.141243
-44.141243
-44.13219
-44.13219
-44.13219
-44.13219
-44.13219
-44.13219
-44.141243
-44.13219
-44.12313
-44.12313
-44.12313
-44.12313
-44.13219
-44.13219
-44.13219
-44.13219
-44.13219
-44.13219
-44.13219
-44.13219
-44.13219
-44.141243
-44.13219
-44.12313
-44.114067
-44.12313
-44.12313
-44.12313
-44.114067
-44.105
-44.114067
-44.12313
-44.12313
-44.114067
-44.114067
-44.12313
-44.12313
-44.114067
-44.114067
-44.114067
-44.114067
-44.105
-44.105
-44.105
-44.105
-44.105
-44.105
-44.105
-44.105
-44.095932
-44.095932
-44.086857
-44.086857
-44.077785
-44.086857
-44.086857
-44.086857
-44.068707
-44.068707
-44.068707
-44.077785
-44.077785
-44.077785
-44.077785
-44.077785
-44.068707
-44.068707
-44.068707
-44.068707
-44.068707
-44.068707
-44.059628
-44.059628
-44.059628
-44.068707
-44.077785
-44.077785
-44.077785
-44.059628
-44.050545
-44.059628
-44.059628
-44.068707
-44.068707
-44.068707
-44.068707
-44.068707
-44.059628
-44.050545
-44.050545
-44.050545
-44.068707
-44.068707
-44.068707
-44.059628
-44.059628
-44.068707
-44.068707
-44.068707
-44.068707
-44.059628
-44.059628
-44.059628
-44.059628
-44.059628
-44.059628
-44.059628
-44.050545
-44.050545
-44.050545
-44.050545
-44.050545
-44.050545
-44.050545
-44.050545
-44.050545
-44.050545
-44.050545
-44.041454
-44.041454
-44.032368
-44.032368
-44.032368
-44.032368
-44.032368
-44.032368
-44.032368
-44.032368
-44.032368
-44.041454
-44.032368
-44.023273
-44.023273
-44.023273
-44.023273
-44.032368
-44.023273
-44.023273
-44.023273
-44.032368
-44.032368
-44.032368
-44.023273
-44.023273
-44.023273
-44.023273
-44.014175
-44.014175
-44.014175
-44.023273
-44.023273
-44.014175
-44.014175
-44.005077
-44.005077
-44.014175
-44.014175
-44.005077
-44.005077
-44.014175
-44.023273
-44.023273
-44.023273
-44.023273
-44.023273
-44.014175
-44.005077
-43.986877
-43.986877
-43.99598
-43.99598
-44.005077
-44.005077
-43.99598
-43.99598
-43.99598
-44.005077
-44.005077
-44.014175
-44.014175
-44.005077
-44.005077
-44.005077
-44.005077
-44.014175
-44.014175
-44.014175
-44.014175
-44.014175
-44.014175
-44.014175
-44.014175
-44.014175
-44.014175
-44.014175
-44.023273
-44.023273
-44.023273
-44.032368
-44.032368
-44.032368
-44.023273
-44.032368
-44.032368
-44.041454
-44.041454
-44.041454
-44.041454
-44.050545
-44.050545
-44.059628
-44.059628
-44.059628
-44.059628
-44.059628
-44.059628
-44.059628
-44.059628
-44.068707
-44.068707
-44.068707
-44.068707
-44.077785
-44.077785
-44.077785
-44.077785
-44.077785
-44.077785
-44.077785
-44.077785
-44.077785
-44.068707
-44.068707
-44.077785
-44.077785
-44.086857
-44.086857
-44.095932
-44.095932
-44.105
-44.105
-44.114067
-44.114067
-44.114067
-44.12313
-44.13219
-44.141243
-44.141243
-44.1503
-44.168396
-44.17744
-44.17744
-44.17744
-44.18649
-44.195526
-44.20456
-44.20456
-44.20456
-44.213593
-44.213593
-44.213593
-44.222626
-44.231647
-44.240677
-44.240677
-44.231647
-44.240677
-44.249695
-44.26774
-44.276745
-44.276745
-44.28576
-44.29476
-44.29476
-44.30377
-44.30377
-44.30377
-44.312767
-44.321766
-44.330765
-44.330765
-44.330765
-44.339756
-44.330765
-44.330765
-44.339756
-44.348743
-44.35773
-44.35773
-44.35773
-44.35773
-44.35773
-44.366714
-44.375694
-44.366714
-44.366714
-44.366714
-44.366714
-44.375694
-44.375694
-44.375694
-44.375694
-44.375694
-44.366714
-44.35773
-44.35773
-44.35773
-44.366714
-44.366714
-44.35773
-44.35773
-44.35773
-44.35773
-44.366714
-44.366714
-44.366714
-44.366714
-44.35773
-44.35773
-44.35773
-44.35773
-44.348743
-44.348743
-44.348743
-44.339756
-44.339756
-44.348743
-44.348743
-44.348743
-44.348743
-44.339756
-44.339756
-44.339756
-44.348743
-44.348743
-44.339756
-44.330765
-44.339756
-44.348743
-44.348743
-44.339756
-44.339756
-44.339756
-44.339756
-44.339756
-44.339756
-44.339756
-44.348743
-44.339756
-44.330765
-44.321766
-44.321766
-44.330765
-44.339756
-44.339756
-44.339756
-44.330765
-44.330765
-44.339756
-44.339756
-44.339756
-44.330765
-44.330765
-44.339756
-44.339756
-44.339756
-44.339756
-44.348743
-44.348743
-44.35773
-44.35773
-44.35773
-44.348743
-44.348743
-44.348743
-44.348743
-44.348743
-44.348743
-44.348743
-44.348743
-44.348743
-44.348743
-44.348743
-44.348743
-44.348743
-44.339756
-44.339756
-44.348743
-44.35773
-44.35773
-44.348743
-44.348743
-44.348743
-44.35773
-44.35773
-44.35773
-44.35773
-44.35773
-44.366714
-44.366714
-44.366714
-44.366714
-44.366714
-44.366714
-44.366714
-44.366714
-44.366714
-44.366714
-44.366714
-44.366714
-44.366714
-44.35773
-44.35773
-44.35773
-44.35773
-44.35773
-44.366714
-44.375694
-44.366714
-44.35773
-44.35773
-44.366714
-44.375694
-44.375694
-44.366714
-44.35773
-44.35773
-44.366714
-44.366714
-44.366714
-44.366714
-44.366714
-44.366714
-44.366714
-44.35773
-44.366714
-44.366714
-44.366714
-44.35773
-44.35773
-44.35773
-44.366714
-44.366714
-44.366714
-44.35773
-44.35773
-44.35773
-44.35773
-44.35773
-44.35773
-44.348743
-44.348743
-44.35773
-44.35773
-44.35773
-44.35773
-44.35773
-44.366714
-44.35773
-44.348743
-44.339756
-44.339756
-44.339756
-44.348743
-44.348743
-44.348743
-44.348743
-44.348743
-44.348743
-44.339756
-44.330765
-44.330765
-44.339756
-44.339756
-44.348743
-44.348743
-44.348743
-44.339756
-44.339756
-44.348743
-44.348743
-44.348743
-44.339756
-44.348743
-44.35773
-44.35773
-44.348743
-44.339756
-44.339756
-44.348743
-44.348743
-44.35773
-44.348743
-44.348743
-44.348743
-44.348743
-44.348743
-44.339756
-44.348743
-44.348743
-44.35773
-44.35773
-44.35773
-44.35773
-44.35773
-44.35773
-44.35773
-44.348743
-44.348743
-44.35773
-44.35773
-44.348743
-44.348743
-44.348743
-44.35773
-44.35773
-44.35773
-44.35773
-44.366714
-44.35773
-44.35773
-44.35773
-44.35773
-44.35773
-44.35773
-44.35773
-44.348743
-44.339756
-44.348743
-44.35773
-44.35773
-44.35773
-44.35773
-44.35773
-44.35773
-44.35773
-44.35773
-44.35773
-44.35773
-44.366714
-44.366714
-44.366714
-44.366714
-44.366714
-44.366714
-44.366714
-44.366714
-44.35773
-44.35773
-44.35773
-44.366714
-44.366714
-44.35773
-44.35773
-44.35773
-44.35773
-44.366714
-44.35773
-44.35773
-44.35773
-44.35773
-44.348743
-44.348743
-44.35773
-44.35773
-44.35773
-44.348743
-44.35773
-44.35773
-44.348743
-44.348743
-44.339756
-44.348743
-44.348743
-44.348743
-44.348743
-44.348743
-44.35773
-44.35773
-44.35773
-44.35773
-44.35773
-44.348743
-44.35773
-44.35773
-44.35773
-44.35773
-44.35773
-44.35773
-44.348743
-44.348743
-44.348743
-44.348743
-44.348743
-44.339756
-44.339756
-44.348743
-44.35773
-44.35773
-44.35773
-44.348743
-44.348743
-44.339756
-44.339756
-44.348743
-44.348743
-44.348743
-44.348743
-44.348743
-44.348743
-44.348743
-44.348743
-44.348743
-44.348743
-44.339756
-44.339756
-44.339756
-44.339756
-44.348743
-44.348743
-44.348743
-44.339756
-44.339756
-44.339756
-44.339756
-44.339756
-44.339756
-44.348743
-44.348743
-44.339756
-44.330765
-44.330765
-44.330765
-44.339756
-44.339756
-44.339756
-44.330765
-44.330765
-44.330765
-44.339756
-44.339756
-44.339756
-44.339756
-44.339756
-44.339756
-44.330765
-44.330765
-44.330765
-44.339756
-44.348743
-44.348743
-44.348743
-44.339756
-44.339756
-44.339756
-44.339756
-44.339756
-44.339756
-44.348743
-44.348743
-44.339756
-44.339756
-44.339756
-44.339756
-44.339756
-44.339756
-44.348743
-44.348743
-44.348743
-44.339756
-44.339756
-44.339756
-44.348743
-44.348743
-44.339756
-44.339756
-44.339756
-44.339756
-44.348743
-44.348743
-44.348743
-44.348743
-44.35773
-44.35773
-44.348743
-44.348743
-44.348743
-44.348743
-44.339756
-44.339756
-44.348743
-44.348743
-44.339756
-44.339756
-44.339756
-44.348743
-44.35773
-44.35773
-44.35773
-44.348743
-44.348743
-44.35773
-44.348743
-44.348743
-44.348743
-44.35773
-44.35773
-44.366714
-44.366714
-44.366714
-44.35773
-44.35773
-44.35773
-44.35773
-44.35773
-44.35773
-44.366714
-44.35773
-44.35773
-44.35773
-44.366714
-44.375694
-44.375694
-44.375694
-44.366714
-44.366714
-44.366714
-44.366714
-44.375694
-44.375694
-44.366714
-44.366714
-44.375694
-44.38467
-44.38467
-44.38467
-44.38467
-44.375694
-44.375694
-44.375694
-44.375694
-44.375694
-44.38467
-44.39365
-44.38467
-44.38467
-44.38467
-44.38467
-44.38467
-44.39365
-44.39365
-44.402622
-44.402622
-44.402622
-44.402622
-44.402622
-44.402622
-44.402622
-44.402622
-44.402622
-44.402622
-44.41159
-44.42056
-44.42056
-44.42056
-44.42056
-44.42056
-44.42952
-44.42952
-44.42952
-44.42056
-44.42056
-44.42952
-44.43848
-44.43848
-44.43848
-44.447437
-44.447437
-44.456394
-44.456394
-44.456394
-44.456394
-44.447437
-44.447437
-44.456394
-44.465343
-44.465343
-44.465343
-44.474293
-44.483242
-44.492188
-44.492188
-44.492188
-44.492188
-44.492188
-44.501125
-44.501125
-44.501125
-44.501125
-44.492188
-44.501125
-44.501125
-44.501125
-44.510063
-44.510063
-44.510063
-44.510063
-44.510063
-44.510063
-44.518997
-44.518997
-44.518997
-44.527927
-44.536858
-44.545784
-44.545784
-44.536858
-44.545784
-44.545784
-44.545784
-44.554707
-44.56363
-44.56363
-44.572548
-44.572548
-44.572548
-44.58146
-44.590374
-44.590374
-44.590374
-44.59928
-44.59928
-44.608185
-44.608185
-44.608185
-44.617085
-44.625988
-44.634888
-44.634888
-44.64378
-44.64378
-44.64378
-44.64378
-44.65267
-44.66156
-44.66156
-44.65267
-44.65267
-44.66156
-44.67045
-44.67933
-44.67933
-44.67933
-44.67933
-44.67933
-44.68821
-44.68821
-44.69709
-44.69709
-44.69709
-44.705963
-44.705963
-44.714836
-44.714836
-44.714836
-44.714836
-44.723705
-44.723705
-44.723705
-44.714836
-44.723705
-44.73257
-44.73257
-44.73257
-44.73257
-44.73257
-44.73257
-44.723705
-44.723705
-44.723705
-44.723705
-44.73257
-44.741436
-44.741436
-44.741436
-44.741436
-44.73257
-44.741436
-44.750294
-44.759148
-44.759148
-44.759148
-44.759148
-44.768
-44.768
-44.77686
-44.785706
-44.785706
-44.785706
-44.785706
-44.785706
-44.785706
-44.794556
-44.794556
-44.794556
-44.8034
-44.812237
-44.812237
-44.8034
-44.8034
-44.812237
-44.82107
-44.82107
-44.82107
-44.82107
-44.82107
-44.82991
-44.838737
-44.82991
-44.82991
-44.838737
-44.84757
-44.84757
-44.8564
-44.8564
-44.8564
-44.8564
-44.86522
-44.86522
-44.86522
-44.86522
-44.86522
-44.86522
-44.874043
-44.882862
-44.882862
-44.891674
-44.891674
-44.891674
-44.891674
-44.900486
-44.900486
-44.900486
-44.900486
-44.900486
-44.900486
-44.900486
-44.900486
-44.909294
-44.918106
-44.918106
-44.918106
-44.926907
-44.93571
-44.93571
-44.944508
-44.944508
-44.944508
-44.9533
-44.9533
-44.9533
-44.9533
-44.944508
-44.9533
-44.9533
-44.962093
-44.962093
-44.962093
-44.970886
-44.97967
-44.988453
-44.988453
-44.988453
-44.988453
-44.99724
-44.99724
-45.00602
-45.00602
-45.00602
-45.00602
-45.014793
-45.014793
-45.023563
-45.023563
-45.023563
-45.032337
-45.041103
-45.041103
-45.041103
-45.041103
-45.041103
-45.049866
-45.049866
-45.041103
-45.049866
-45.058628
-45.06739
-45.07615
-45.06739
-45.06739
-45.07615
-45.07615
-45.0849
-45.07615
-45.0849
-45.0849
-45.093655
-45.1024
-45.1024
-45.1024
-45.11114
-45.11114
-45.11114
-45.11114
-45.11114
-45.11114
-45.11114
-45.119884
-45.128628
-45.137363
-45.128628
-45.119884
-45.119884
-45.128628
-45.128628
-45.128628
-45.128628
-45.128628
-45.128628
-45.119884
-45.119884
-45.128628
-45.128628
-45.137363
-45.137363
-45.137363
-45.137363
-45.137363
-45.137363
-45.137363
-45.146095
-45.154827
-45.154827
-45.154827
-45.154827
-45.163555
-45.163555
-45.163555
-45.163555
-45.163555
-45.172283
-45.172283
-45.172283
-45.163555
-45.163555
-45.163555
-45.163555
-45.172283
-45.172283
-45.172283
-45.181004
-45.189728
-45.189728
-45.189728
-45.181004
-45.189728
-45.198444
-45.198444
-45.198444
-45.20716
-45.20716
-45.20716
-45.215874
-45.215874
-45.215874
-45.215874
-45.215874
-45.215874
-45.224583
-45.233288
-45.233288
-45.233288
-45.233288
-45.24199
-45.24199
-45.24199
-45.24199
-45.24199
-45.24199
-45.250694
-45.250694
-45.250694
-45.250694
-45.250694
-45.25939
-45.25939
-45.25939
-45.250694
-45.250694
-45.250694
-45.25939
-45.268085
-45.268085
-45.27678
-45.27678
-45.27678
-45.268085
-45.25939
-45.25939
-45.268085
-45.268085
-45.27678
-45.268085
-45.268085
-45.268085
-45.27678
-45.27678
-45.27678
-45.27678
-45.285473
-45.285473
-45.285473
-45.29416
-45.29416
-45.285473
-45.285473
-45.285473
-45.285473
-45.29416
-45.29416
-45.29416
-45.285473
-45.285473
-45.285473
-45.285473
-45.285473
-45.285473
-45.29416
-45.29416
-45.29416
-45.29416
-45.29416
-45.29416
-45.29416
-45.29416
-45.29416
-45.29416
-45.29416
-45.29416
-45.285473
-45.285473
-45.27678
-45.27678
-45.27678
-45.285473
-45.285473
-45.285473
-45.27678
-45.27678
-45.27678
-45.27678
-45.27678
-45.27678
-45.27678
-45.27678
-45.285473
-45.285473
-45.285473
-45.27678
-45.27678
-45.27678
-45.27678
-45.27678
-45.285473
-45.285473
-45.285473
-45.27678
-45.27678
-45.285473
-45.285473
-45.27678
-45.27678
-45.268085
-45.268085
-45.268085
-45.25939
-45.25939
-45.25939
-45.25939
-45.268085
-45.268085
-45.268085
-45.268085
-45.25939
-45.268085
-45.25939
-45.25939
-45.250694
-45.250694
-45.25939
-45.25939
-45.25939
-45.250694
-45.25939
-45.250694
-45.250694
-45.250694
-45.250694
-45.250694
-45.250694
-45.24199
-45.233288
-45.233288
-45.24199
-45.233288
-45.233288
-45.224583
-45.224583
-45.215874
-45.215874
-45.224583
-45.233288
-45.233288
-45.224583
-45.215874
-45.215874
-45.20716
-45.20716
-45.20716
-45.215874
-45.215874
-45.20716
-45.20716
-45.20716
-45.20716
-45.20716
-45.198444
-45.189728
-45.189728
-45.189728
-45.189728
-45.189728
-45.189728
-45.189728
-45.189728
-45.181004
-45.181004
-45.181004
-45.181004
-45.181004
-45.181004
-45.172283
-45.172283
-45.172283
-45.172283
-45.163555
-45.154827
-45.154827
-45.154827
-45.163555
-45.163555
-45.163555
-45.154827
-45.154827
-45.154827
-45.146095
-45.146095
-45.146095
-45.154827
-45.154827
-45.146095
-45.128628
-45.128628
-45.119884
-45.119884
-45.119884
-45.119884
-45.119884
-45.119884
-45.119884
-45.119884
-45.11114
-45.11114
-45.11114
-45.11114
-45.1024
-45.093655
-45.093655
-45.093655
-45.0849
-45.0849
-45.0849
-45.0849
-45.0849
-45.07615
-45.07615
-45.07615
-45.07615
-45.06739
-45.058628
-45.049866
-45.058628
-45.06739
-45.06739
-45.049866
-45.041103
-45.041103
-45.049866
-45.041103
-45.032337
-45.023563
-45.023563
-45.032337
-45.032337
-45.032337
-45.023563
-45.023563
-45.014793
-45.023563
-45.023563
-45.023563
-45.023563
-45.023563
-45.023563
-45.023563
-45.023563
-45.023563
-45.023563
-45.023563
-45.023563
-45.014793
-45.014793
-45.014793
-45.023563
-45.023563
-45.023563
-45.023563
-45.014793
-45.014793
-45.014793
-45.014793
-45.014793
-45.014793
-45.023563
-45.023563
-45.023563
-45.023563
-45.023563
-45.032337
-45.041103
-45.041103
-45.032337
-45.032337
-45.032337
-45.032337
-45.041103
-45.041103
-45.049866
-45.058628
-45.058628
-45.058628
-45.049866
-45.049866
-45.058628
-45.06739
-45.07615
-45.07615
-45.0849
-45.0849
-45.0849
-45.0849
-45.0849
-45.0849
-45.0849
-45.093655
-45.093655
-45.1024
-45.1024
-45.1024
-45.11114
-45.11114
-45.11114
-45.119884
-45.119884
-45.128628
-45.128628
-45.119884
-45.128628
-45.128628
-45.128628
-45.128628
-45.137363
-45.137363
-45.137363
-45.146095
-45.154827
-45.154827
-45.154827
-45.154827
-45.154827
-45.154827
-45.154827
-45.154827
-45.163555
-45.163555
-45.172283
-45.172283
-45.172283
-45.172283
-45.181004
-45.181004
-45.189728
-45.181004
-45.181004
-45.189728
-45.189728
-45.198444
-45.189728
-45.189728
-45.189728
-45.198444
-45.20716
-45.215874
-45.215874
-45.215874
-45.215874
-45.215874
-45.215874
-45.215874
-45.224583
-45.224583
-45.224583
-45.224583
-45.224583
-45.224583
-45.224583
-45.224583
-45.233288
-45.233288
-45.233288
-45.24199
-45.24199
-45.24199
-45.233288
-45.24199
-45.250694
-45.25939
-45.25939
-45.25939
-45.25939
-45.250694
-45.250694
-45.250694
-45.25939
-45.25939
-45.25939
-45.25939
-45.268085
-45.268085
-45.27678
-45.285473
-45.285473
-45.285473
-45.285473
-45.285473
-45.285473
-45.29416
-45.29416
-45.30284
-45.30284
-45.30284
-45.30284
-45.30284
-45.30284
-45.311523
-45.320206
-45.320206
-45.320206
-45.328876
-45.328876
-45.328876
-45.328876
-45.328876
-45.328876
-45.337555
-45.337555
-45.337555
-45.328876
-45.328876
-45.337555
-45.337555
-45.346222
-45.346222
-45.354893
-45.346222
-45.346222
-45.346222
-45.354893
-45.36356
-45.36356
-45.36356
-45.36356
-45.36356
-45.36356
-45.36356
-45.372223
-45.372223
-45.38088
-45.38088
-45.389534
-45.389534
-45.38088
-45.38088
-45.38088
-45.389534
-45.389534
-45.398193
-45.398193
-45.406845
-45.406845
-45.406845
-45.406845
-45.406845
-45.415493
-45.415493
-45.415493
-45.424145
-45.424145
-45.415493
-45.415493
-45.415493
-45.424145
-45.432785
-45.44143
-45.44143
-45.44143
-45.44143
-45.44143
-45.44143
-45.44143
-45.44143
-45.44143
-45.44143
-45.44143
-45.450066
-45.450066
-45.450066
-45.4587
-45.4587
-45.467327
-45.4587
-45.4587
-45.450066
-45.4587
-45.4587
-45.467327
-45.47596
-45.47596
-45.47596
-45.467327
-45.467327
-45.47596
-45.48459
-45.493214
-45.493214
-45.493214
-45.493214
-45.493214
-45.48459
-45.47596
-45.48459
-45.493214
-45.493214
-45.48459
-45.48459
-45.493214
-45.493214
-45.501835
-45.501835
-45.51046
-45.51046
-45.51046
-45.51046
-45.51046
-45.51046
-45.51046
-45.51046
-45.51046
-45.51046
-45.51907
-45.527687
-45.527687
-45.51907
-45.51907
-45.527687
-45.51907
-45.51907
-45.51907
-45.527687
-45.536293
-45.536293
-45.536293
-45.544907
-45.544907
-45.55351
-45.544907
-45.55351
-45.55351
-45.55351
-45.544907
-45.544907
-45.562115
-45.562115
-45.562115
-45.562115
-45.562115
-45.562115
-45.562115
-45.562115
-45.562115
-45.562115
-45.562115
-45.562115
-45.570717
-45.570717
-45.570717
-45.570717
-45.562115
-45.562115
-45.570717
-45.57931
-45.57931
-45.570717
-45.570717
-45.570717
-45.57931
-45.58791
-45.5965
-45.58791
-45.58791
-45.5965
-45.5965
-45.5965
-45.5965
-45.605087
-45.613674
-45.605087
-45.605087
-45.5965
-45.5965
-45.605087
-45.605087
-45.605087
-45.605087
-45.605087
-45.613674
-45.622257
-45.622257
-45.622257
-45.622257
-45.622257
-45.622257
-45.622257
-45.63084
-45.63084
-45.622257
-45.622257
-45.622257
-45.622257
-45.63084
-45.63084
-45.63084
-45.63942
-45.63942
-45.63942
-45.63942
-45.63942
-45.63942
-45.63942
-45.648
-45.65657
-45.65657
-45.648
-45.648
-45.63942
-45.648
-45.648
-45.65657
-45.665142
-45.665142
-45.665142
-45.665142
-45.665142
-45.665142
-45.665142
-45.665142
-45.665142
-45.673706
-45.673706
-45.673706
-45.673706
-45.682274
-45.682274
-45.682274
-45.682274
-45.673706
-45.682274
-45.682274
-45.690834
-45.690834
-45.690834
-45.690834
-45.699398
-45.707954
-45.707954
-45.707954
-45.707954
-45.707954
-45.71651
-45.707954
-45.707954
-45.699398
-45.707954
-45.71651
-45.725063
-45.725063
-45.71651
-45.707954
-45.707954
-45.71651
-45.71651
-45.725063
-45.725063
-45.725063
-45.725063
-45.71651
-45.71651
-45.725063
-45.725063
-45.73361
-45.73361
-45.73361
-45.725063
-45.725063
-45.725063
-45.73361
-45.73361
-45.73361
-45.73361
-45.742157
-45.7507
-45.7507
-45.7507
-45.7507
-45.75924
-45.75924
-45.76778
-45.76778
-45.76778
-45.76778
-45.76778
-45.76778
-45.76778
-45.776318
-45.776318
-45.776318
-45.776318
-45.776318
-45.776318
-45.776318
-45.776318
-45.776318
-45.784855
-45.79338
-45.784855
-45.784855
-45.79338
-45.79338
-45.801907
-45.810432
-45.810432
-45.801907
-45.801907
-45.801907
-45.801907
-45.801907
-45.801907
-45.801907
-45.801907
-45.810432
-45.810432
-45.810432
-45.810432
-45.810432
-45.810432
-45.810432
-45.810432
-45.810432
-45.810432
-45.810432
-45.810432
-45.810432
-45.818954
-45.827477
-45.827477
-45.827477
-45.818954
-45.818954
-45.818954
-45.827477
-45.827477
-45.827477
-45.827477
-45.827477
-45.827477
-45.818954
-45.818954
-45.818954
-45.818954
-45.827477
-45.827477
-45.827477
-45.827477
-45.835995
-45.835995
-45.84451
-45.835995
-45.835995
-45.827477
-45.827477
-45.835995
-45.835995
-45.835995
-45.835995
-45.84451
-45.84451
-45.84451
-45.84451
-45.84451
-45.85302
-45.85302
-45.85302
-45.85302
-45.85302
-45.85302
-45.85302
-45.85302
-45.84451
-45.85302
-45.85302
-45.85302
-45.85302
-45.85302
-45.85302
-45.84451
-45.84451
-45.84451
-45.84451
-45.84451
-45.84451
-45.835995
-45.835995
-45.827477
-45.827477
-45.827477
-45.818954
-45.818954
-45.818954
-45.818954
-45.818954
-45.818954
-45.818954
-45.818954
-45.818954
-45.827477
-45.827477
-45.827477
-45.818954
-45.818954
-45.818954
-45.818954
-45.818954
-45.818954
-45.818954
-45.818954
-45.818954
-45.810432
-45.818954
-45.818954
-45.827477
-45.818954
-45.810432
-45.810432
-45.801907
-45.801907
-45.810432
-45.818954
-45.818954
-45.818954
-45.810432
-45.810432
-45.810432
-45.818954
-45.818954
-45.810432
-45.801907
-45.801907
-45.801907
-45.801907
-45.810432
-45.810432
-45.818954
-45.818954
-45.818954
-45.818954
-45.818954
-45.810432
-45.810432
-45.810432
-45.818954
-45.818954
-45.818954
-45.827477
-45.835995
-45.835995
-45.835995
-45.835995
-45.827477
-45.827477
-45.835995
-45.835995
-45.835995
-45.835995
-45.84451
-45.84451
-45.84451
-45.84451
-45.85302
-45.861534
-45.87004
-45.87004
-45.861534
-45.861534
-45.861534
-45.87004
-45.87004
-45.87004
-45.87854
-45.87854
-45.87854
-45.87004
-45.87854
-45.87854
-45.887043
-45.887043
-45.87854
-45.87854
-45.887043
-45.895546
-45.895546
-45.887043
-45.895546
-45.895546
-45.904037
-45.904037
-45.895546
-45.895546
-45.895546
-45.904037
-45.904037
-45.904037
-45.904037
-45.904037
-45.895546
-45.895546
-45.904037
-45.904037
-45.904037
-45.904037
-45.904037
-45.904037
-45.904037
-45.904037
-45.904037
-45.904037
-45.904037
-45.904037
-45.904037
-45.912533
-45.904037
-45.895546
-45.895546
-45.895546
-45.904037
-45.904037
-45.904037
-45.912533
-45.904037
-45.904037
-45.904037
-45.912533
-45.912533
-45.912533
-45.904037
-45.895546
-45.904037
-45.912533
-45.921024
-45.921024
-45.921024
-45.921024
-45.921024
-45.921024
-45.921024
-45.921024
-45.912533
-45.912533
-45.912533
-45.912533
-45.912533
-45.912533
-45.921024
-45.921024
-45.921024
-45.921024
-45.921024
-45.912533
-45.912533
-45.921024
-45.921024
-45.929516
-45.921024
-45.912533
-45.904037
-45.912533
-45.912533
-45.921024
-45.921024
-45.912533
-45.912533
-45.912533
-45.912533
-45.904037
-45.904037
-45.895546
-45.895546
-45.904037
-45.904037
-45.895546
-45.895546
-45.895546
-45.895546
-45.895546
-45.887043
-45.87854
-45.87854
-45.87854
-45.887043
-45.887043
-45.87854
-45.87004
-45.861534
-45.861534
-45.87004
-45.87854
-45.87854
-45.887043
-45.87854
-45.87004
-45.861534
-45.861534
-45.861534
-45.861534
-45.861534
-45.861534
-45.861534
-45.861534
-45.87004
-45.861534
-45.85302
-45.835995
-45.84451
-45.85302
-45.85302
-45.84451
-45.835995
-45.827477
-45.835995
-45.84451
-45.84451
-45.84451
-45.84451
-45.84451
-45.835995
-45.835995
-45.835995
-45.835995
-45.835995
-45.827477
-45.827477
-45.818954
-45.827477
-45.835995
-45.835995
-45.827477
-45.818954
-45.818954
-45.810432
-45.818954
-45.818954
-45.818954
-45.818954
-45.818954
-45.818954
-45.818954
-45.818954
-45.818954
-45.818954
-45.810432
-45.810432
-45.810432
-45.818954
-45.827477
-45.827477
-45.810432
-45.810432
-45.810432
-45.810432
-45.810432
-45.810432
-45.810432
-45.810432
-45.810432
-45.801907
-45.79338
-45.79338
-45.79338
-45.79338
-45.79338
-45.784855
-45.784855
-45.776318
-45.776318
-45.776318
-45.776318
-45.76778
-45.76778
-45.75924
-45.75924
-45.75924
-45.75924
-45.75924
-45.75924
-45.7507
-45.7507
-45.7507
-45.742157
-45.742157
-45.742157
-45.742157
-45.73361
-45.73361
-45.725063
-45.73361
-45.73361
-45.725063
-45.71651
-45.71651
-45.71651
-45.71651
-45.71651
-45.71651
-45.707954
-45.699398
-45.699398
-45.699398
-45.707954
-45.707954
-45.699398
-45.690834
-45.690834
-45.690834
-45.690834
-45.690834
-45.690834
-45.690834
-45.690834
-45.690834
-45.690834
-45.690834
-45.690834
-45.690834
-45.682274
-45.682274
-45.673706
-45.673706
-45.682274
-45.682274
-45.682274
-45.682274
-45.682274
-45.682274
-45.682274
-45.682274
-45.682274
-45.682274
-45.682274
-45.682274
-45.682274
-45.682274
-45.682274
-45.682274
-45.682274
-45.682274
-45.682274
-45.682274
-45.682274
-45.682274
-45.682274
-45.682274
-45.682274
-45.682274
-45.682274
-45.673706
-45.665142
-45.65657
-45.65657
-45.665142
-45.665142
-45.665142
-45.65657
-45.65657
-45.65657
-45.65657
-45.648
-45.648
-45.648
-45.648
-45.648
-45.648
-45.648
-45.63942
-45.63942
-45.648
-45.648
-45.63942
-45.63942
-45.63942
-45.63942
-45.63942
-45.63942
-45.63942
-45.63942
-45.63942
-45.63942
-45.648
-45.648
-45.648
-45.648
-45.648
-45.63942
-45.63942
-45.63942
-45.63084
-45.63942
-45.648
-45.648
-45.648
-45.63942
-45.63084
-45.63942
-45.648
-45.648
-45.63942
-45.63942
-45.63942
-45.648
-45.648
-45.648
-45.648
-45.648
-45.648
-45.648
-45.648
-45.648
-45.648
-45.648
-45.648
-45.648
-45.648
-45.648
-45.648
-45.648
-45.65657
-45.65657
-45.65657
-45.65657
-45.65657
-45.65657
-45.665142
-45.665142
-45.65657
-45.665142
-45.665142
-45.65657
-45.65657
-45.665142
-45.665142
-45.673706
-45.673706
-45.673706
-45.665142
-45.673706
-45.673706
-45.673706
-45.673706
-45.673706
-45.673706
-45.673706
-45.682274
-45.690834
-45.690834
-45.690834
-45.682274
-45.682274
-45.690834
-45.699398
-45.707954
-45.707954
-45.707954
-45.707954
-45.699398
-45.699398
-45.699398
-45.707954
-45.707954
-45.71651
-45.725063
-45.73361
-45.73361
-45.73361
-45.725063
-45.725063
-45.73361
-45.73361
-45.73361
-45.725063
-45.73361
-45.73361
-45.742157
-45.742157
-45.742157
-45.742157
-45.742157
-45.742157
-45.7507
-45.75924
-45.75924
-45.7507
-45.7507
-45.7507
-45.75924
-45.776318
-45.776318
-45.776318
-45.76778
-45.76778
-45.76778
-45.76778
-45.76778
-45.776318
-45.776318
-45.776318
-45.776318
-45.776318
-45.776318
-45.776318
-45.776318
-45.776318
-45.784855
-45.784855
-45.784855
-45.784855
-45.784855
-45.784855
-45.784855
-45.784855
-45.776318
-45.776318
-45.776318
-45.784855
-45.784855
-45.776318
-45.776318
-45.776318
-45.776318
-45.784855
-45.784855
-45.784855
-45.784855
-45.776318
-45.776318
-45.776318
-45.776318
-45.776318
-45.776318
-45.776318
-45.776318
-45.776318
-45.776318
-45.776318
-45.776318
-45.776318
-45.76778
-45.75924
-45.75924
-45.75924
-45.75924
-45.76778
-45.76778
-45.76778
-45.776318
-45.776318
-45.76778
-45.76778
-45.75924
-45.75924
-45.7507
-45.7507
-45.75924
-45.75924
-45.75924
-45.75924
-45.7507
-45.742157
-45.7507
-45.75924
-45.75924
-45.75924
-45.7507
-45.742157
-45.7507
-45.7507
-45.7507
-45.742157
-45.73361
-45.73361
-45.742157
-45.742157
-45.73361
-45.73361
-45.73361
-45.73361
-45.73361
-45.73361
-45.73361
-45.725063
-45.725063
-45.725063
-45.725063
-45.725063
-45.725063
-45.71651
-45.71651
-45.71651
-45.71651
-45.71651
-45.707954
-45.699398
-45.699398
-45.707954
-45.707954
-45.707954
-45.699398
-45.699398
-45.707954
-45.707954
-45.707954
-45.707954
-45.699398
-45.699398
-45.699398
-45.699398
-45.699398
-45.699398
-45.699398
-45.699398
-45.699398
-45.699398
-45.690834
-45.690834
-45.699398
-45.699398
-45.707954
-45.699398
-45.699398
-45.699398
-45.699398
-45.699398
-45.699398
-45.707954
-45.707954
-45.71651
-45.71651
-45.707954
-45.71651
-45.71651
-45.71651
-45.71651
-45.71651
-45.707954
-45.707954
-45.707954
-45.71651
-45.71651
-45.71651
-45.71651
-45.725063
-45.725063
-45.725063
-45.725063
-45.73361
-45.73361
-45.73361
-45.742157
-45.742157
-45.742157
-45.7507
-45.75924
-45.75924
-45.7507
-45.7507
-45.7507
-45.75924
-45.75924
-45.76778
-45.776318
-45.784855
-45.784855
-45.784855
-45.784855
-45.784855
-45.784855
-45.79338
-45.801907
-45.810432
-45.810432
-45.810432
-45.810432
-45.810432
-45.818954
-45.818954
-45.827477
-45.827477
-45.835995
-45.835995
-45.835995
-45.84451
-45.84451
-45.85302
-45.85302
-45.85302
-45.861534
-45.87004
-45.87004
-45.87854
-45.887043
-45.887043
-45.887043
-45.887043
-45.895546
-45.904037
-45.904037
-45.912533
-45.912533
-45.904037
-45.904037
-45.912533
-45.921024
-45.929516
-45.929516
-45.921024
-45.929516
-45.929516
-45.937996
-45.937996
-45.937996
-45.946484
-45.946484
-45.946484
-45.946484
-45.95496
-45.963436
-45.963436
-45.963436
-45.963436
-45.971912
-45.971912
-45.971912
-45.980385
-45.980385
-45.98886
-45.98886
