# Supplementary material for: Performances of the PIPER scalable child human body model in accident reconstruction
Source: PLoS One. 2017 Nov 14;12(11):e0187916. doi: 10.1371/journal.pone.0187916 (PMC5685610; doi:10.1371/journal.pone.0187916)
Supplement: S3 Data — This zip folder contains input accelerations for reproducibility of the accident reconstruction. Also, the readings from the dummy sensor are reported for reproducibility of the calculations. (ZIP) [file pone.0187916.s011.zip › CHANNEL/RAC03.035]

Test object number          :1
Name of the channel         :
Laboratory channel code     :16LUSP0000Q6FOXP
Customer channel code       :16LUSP0000Q6FOXP
Channel code                :16LUSP0000Q6FOXP
Unit                        :kN
Direction                   :X
Dimension                   :FO
Transducer type             :Q3NS-114/X/FO
Pre-filter type             :4.00kHz 6pole Butterworth for rate 20000 (1.3)
Cut off frequency           :4000.0
Channel frequency class     :2000
Channel amplitude class     :5.0
Reference channel           :implicit
Reference channel name      :NOVALUE
Data source                 :transducer
Data status                 :ok
Sampling interval           :5.0E-5
Bit resolution              :16
.ValidationRemark           :Seulement la gamme [-0.4096 sec; 45.59 sec] a �t� lue. Gamme demand�e: [-6.0 sec; 40.0 sec].
Time of first sample        :-0.2
Number of samples           :14000
First global maximum value  :0.40016627
Time of maximum value       :0.1005
First global minimum value  :-0.90624523
Time of minimum value       :0.06999998
Start offset interval       :-0.1
End offset interval         :-0.05
2.5375246E-4
1.0070519E-4
-5.2342075E-5
-5.2342075E-5
1.0070519E-4
2.5375246E-4
2.5375246E-4
2.5375246E-4
2.5375246E-4
2.5375246E-4
-5.2342075E-5
-2.0538934E-4
-2.0538934E-4
-5.2342075E-5
1.0070519E-4
1.0070519E-4
1.0070519E-4
2.5375246E-4
1.0070519E-4
-5.2342075E-5
-5.2342075E-5
1.0070519E-4
2.5375246E-4
2.5375246E-4
2.5375246E-4
2.5375246E-4
2.5375246E-4
2.5375246E-4
2.5375246E-4
1.0070519E-4
-5.2342075E-5
-2.0538934E-4
-5.2342075E-5
1.0070519E-4
1.0070519E-4
-2.0538934E-4
-2.0538934E-4
-2.0538934E-4
-2.0538934E-4
-3.584366E-4
-3.584366E-4
-5.2342075E-5
1.0070519E-4
1.0070519E-4
-5.2342075E-5
1.0070519E-4
2.5375246E-4
2.5375246E-4
1.0070519E-4
-5.2342075E-5
-2.0538934E-4
-2.0538934E-4
-2.0538934E-4
-5.2342075E-5
1.0070519E-4
1.0070519E-4
1.0070519E-4
1.0070519E-4
-5.2342075E-5
-5.2342075E-5
-5.2342075E-5
1.0070519E-4
-5.2342075E-5
-3.584366E-4
-5.11484E-4
-3.584366E-4
-2.0538934E-4
-2.0538934E-4
-2.0538934E-4
-5.2342075E-5
1.0070519E-4
-5.2342075E-5
1.0070519E-4
1.0070519E-4
-5.2342075E-5
-5.11484E-4
-6.6453125E-4
-6.6453125E-4
-3.584366E-4
-2.0538934E-4
-3.584366E-4
-5.11484E-4
-5.11484E-4
-5.11484E-4
-5.11484E-4
-6.6453125E-4
-6.6453125E-4
-6.6453125E-4
-5.11484E-4
-5.11484E-4
-6.6453125E-4
-6.6453125E-4
-5.11484E-4
-5.11484E-4
-5.11484E-4
-6.6453125E-4
-8.1757846E-4
-8.1757846E-4
-8.1757846E-4
-8.1757846E-4
-8.1757846E-4
-8.1757846E-4
-8.1757846E-4
-8.1757846E-4
-8.1757846E-4
-9.706258E-4
-8.1757846E-4
-6.6453125E-4
-5.11484E-4
-3.584366E-4
-3.584366E-4
-6.6453125E-4
-9.706258E-4
-0.001123673
-0.001123673
-6.6453125E-4
-3.584366E-4
-3.584366E-4
-5.11484E-4
-6.6453125E-4
-6.6453125E-4
-5.11484E-4
-3.584366E-4
-3.584366E-4
-5.11484E-4
-8.1757846E-4
-8.1757846E-4
-6.6453125E-4
-6.6453125E-4
-8.1757846E-4
-9.706258E-4
-8.1757846E-4
-8.1757846E-4
-9.706258E-4
-9.706258E-4
-9.706258E-4
-8.1757846E-4
-8.1757846E-4
-8.1757846E-4
-9.706258E-4
-0.001123673
-0.001123673
-8.1757846E-4
-5.11484E-4
-6.6453125E-4
-8.1757846E-4
-6.6453125E-4
-5.11484E-4
-6.6453125E-4
-9.706258E-4
-0.001123673
-0.001123673
-9.706258E-4
-6.6453125E-4
-6.6453125E-4
-9.706258E-4
-0.001123673
-0.0012767203
-0.001123673
-9.706258E-4
-9.706258E-4
-9.706258E-4
-0.001123673
-9.706258E-4
-8.1757846E-4
-8.1757846E-4
-8.1757846E-4
-8.1757846E-4
-8.1757846E-4
-8.1757846E-4
-8.1757846E-4
-8.1757846E-4
-9.706258E-4
-9.706258E-4
-9.706258E-4
-0.001123673
-9.706258E-4
-8.1757846E-4
-8.1757846E-4
-9.706258E-4
-0.001123673
-0.001123673
-0.001123673
-0.001123673
-8.1757846E-4
-5.11484E-4
-3.584366E-4
-5.11484E-4
-8.1757846E-4
-9.706258E-4
-9.706258E-4
-9.706258E-4
-8.1757846E-4
-6.6453125E-4
-6.6453125E-4
-6.6453125E-4
-6.6453125E-4
-6.6453125E-4
-6.6453125E-4
-5.11484E-4
-5.11484E-4
-3.584366E-4
-3.584366E-4
-5.11484E-4
-5.11484E-4
-5.11484E-4
-5.11484E-4
-5.11484E-4
-6.6453125E-4
-6.6453125E-4
-6.6453125E-4
-5.11484E-4
-5.11484E-4
-6.6453125E-4
-6.6453125E-4
-6.6453125E-4
-5.11484E-4
-3.584366E-4
-3.584366E-4
-5.11484E-4
-6.6453125E-4
-8.1757846E-4
-6.6453125E-4
-3.584366E-4
-2.0538934E-4
-3.584366E-4
-5.11484E-4
-6.6453125E-4
-6.6453125E-4
-6.6453125E-4
-6.6453125E-4
-5.11484E-4
-5.11484E-4
-3.584366E-4
-2.0538934E-4
-3.584366E-4
-6.6453125E-4
-8.1757846E-4
-6.6453125E-4
-3.584366E-4
-3.584366E-4
-5.11484E-4
-8.1757846E-4
-8.1757846E-4
-6.6453125E-4
-5.11484E-4
-5.11484E-4
-5.11484E-4
-5.11484E-4
-6.6453125E-4
-8.1757846E-4
-8.1757846E-4
-6.6453125E-4
-5.11484E-4
-5.11484E-4
-3.584366E-4
-3.584366E-4
-3.584366E-4
-5.11484E-4
-3.584366E-4
-5.2342075E-5
-5.2342075E-5
-2.0538934E-4
-2.0538934E-4
-5.2342075E-5
-5.2342075E-5
-2.0538934E-4
-3.584366E-4
-5.11484E-4
-5.11484E-4
-5.11484E-4
-5.11484E-4
-3.584366E-4
-2.0538934E-4
-5.2342075E-5
1.0070519E-4
2.5375246E-4
2.5375246E-4
1.0070519E-4
-2.0538934E-4
-5.11484E-4
-5.11484E-4
-5.2342075E-5
2.5375246E-4
1.0070519E-4
-2.0538934E-4
-3.584366E-4
-3.584366E-4
-5.2342075E-5
-5.2342075E-5
-5.2342075E-5
-5.2342075E-5
-2.0538934E-4
-2.0538934E-4
-5.2342075E-5
1.0070519E-4
-5.2342075E-5
-5.2342075E-5
-5.2342075E-5
2.5375246E-4
4.0679972E-4
2.5375246E-4
2.5375246E-4
1.0070519E-4
-5.2342075E-5
-5.2342075E-5
-5.2342075E-5
1.0070519E-4
2.5375246E-4
4.0679972E-4
2.5375246E-4
2.5375246E-4
1.0070519E-4
-5.2342075E-5
-5.2342075E-5
-5.2342075E-5
1.0070519E-4
2.5375246E-4
2.5375246E-4
1.0070519E-4
1.0070519E-4
1.0070519E-4
4.0679972E-4
5.59847E-4
4.0679972E-4
1.0070519E-4
-5.2342075E-5
1.0070519E-4
4.0679972E-4
2.5375246E-4
1.0070519E-4
2.5375246E-4
2.5375246E-4
2.5375246E-4
1.0070519E-4
1.0070519E-4
2.5375246E-4
1.0070519E-4
-5.2342075E-5
-2.0538934E-4
-5.2342075E-5
2.5375246E-4
2.5375246E-4
1.0070519E-4
-5.2342075E-5
-2.0538934E-4
-5.2342075E-5
-5.2342075E-5
1.0070519E-4
-5.2342075E-5
-2.0538934E-4
-2.0538934E-4
-5.2342075E-5
1.0070519E-4
1.0070519E-4
1.0070519E-4
-2.0538934E-4
-2.0538934E-4
-2.0538934E-4
-5.2342075E-5
-5.2342075E-5
-5.2342075E-5
-5.2342075E-5
-2.0538934E-4
-2.0538934E-4
-5.2342075E-5
-5.2342075E-5
-5.2342075E-5
-5.2342075E-5
1.0070519E-4
1.0070519E-4
1.0070519E-4
-2.0538934E-4
-3.584366E-4
-2.0538934E-4
-2.0538934E-4
-2.0538934E-4
-2.0538934E-4
-3.584366E-4
-2.0538934E-4
-5.2342075E-5
-2.0538934E-4
-2.0538934E-4
-5.2342075E-5
-5.2342075E-5
-2.0538934E-4
-3.584366E-4
-2.0538934E-4
-5.2342075E-5
-5.2342075E-5
-5.2342075E-5
-3.584366E-4
-3.584366E-4
-3.584366E-4
-2.0538934E-4
1.0070519E-4
1.0070519E-4
-2.0538934E-4
-3.584366E-4
-3.584366E-4
-2.0538934E-4
1.0070519E-4
-5.2342075E-5
-2.0538934E-4
-2.0538934E-4
-5.2342075E-5
1.0070519E-4
-5.2342075E-5
-2.0538934E-4
-5.11484E-4
-5.11484E-4
-3.584366E-4
-5.2342075E-5
2.5375246E-4
2.5375246E-4
-5.2342075E-5
-2.0538934E-4
-2.0538934E-4
-3.584366E-4
-5.11484E-4
-3.584366E-4
-2.0538934E-4
-2.0538934E-4
-3.584366E-4
-3.584366E-4
-3.584366E-4
-3.584366E-4
-5.11484E-4
-3.584366E-4
-2.0538934E-4
-2.0538934E-4
-5.11484E-4
-5.11484E-4
-2.0538934E-4
-5.2342075E-5
1.0070519E-4
1.0070519E-4
-5.2342075E-5
-3.584366E-4
-5.11484E-4
-3.584366E-4
-5.2342075E-5
1.0070519E-4
-2.0538934E-4
-3.584366E-4
-2.0538934E-4
-5.2342075E-5
1.0070519E-4
1.0070519E-4
-5.2342075E-5
-5.2342075E-5
-2.0538934E-4
-5.2342075E-5
-5.2342075E-5
-2.0538934E-4
1.0070519E-4
2.5375246E-4
1.0070519E-4
1.0070519E-4
-5.2342075E-5
1.0070519E-4
1.0070519E-4
1.0070519E-4
-5.2342075E-5
-5.2342075E-5
1.0070519E-4
1.0070519E-4
1.0070519E-4
-5.2342075E-5
-2.0538934E-4
-2.0538934E-4
-5.2342075E-5
-5.2342075E-5
1.0070519E-4
4.0679972E-4
7.1289425E-4
8.659415E-4
5.59847E-4
1.0070519E-4
1.0070519E-4
1.0070519E-4
2.5375246E-4
1.0070519E-4
1.0070519E-4
2.5375246E-4
4.0679972E-4
4.0679972E-4
2.5375246E-4
5.59847E-4
7.1289425E-4
8.659415E-4
5.59847E-4
4.0679972E-4
4.0679972E-4
5.59847E-4
5.59847E-4
5.59847E-4
5.59847E-4
5.59847E-4
4.0679972E-4
1.0070519E-4
2.5375246E-4
7.1289425E-4
8.659415E-4
8.659415E-4
4.0679972E-4
1.0070519E-4
1.0070519E-4
4.0679972E-4
5.59847E-4
5.59847E-4
5.59847E-4
7.1289425E-4
8.659415E-4
7.1289425E-4
4.0679972E-4
2.5375246E-4
4.0679972E-4
5.59847E-4
8.659415E-4
8.659415E-4
7.1289425E-4
7.1289425E-4
7.1289425E-4
7.1289425E-4
7.1289425E-4
7.1289425E-4
5.59847E-4
5.59847E-4
7.1289425E-4
8.659415E-4
8.659415E-4
8.659415E-4
8.659415E-4
8.659415E-4
8.659415E-4
8.659415E-4
8.659415E-4
7.1289425E-4
7.1289425E-4
7.1289425E-4
8.659415E-4
0.0010189888
0.0010189888
0.001172036
0.0013250833
0.001172036
8.659415E-4
8.659415E-4
8.659415E-4
8.659415E-4
7.1289425E-4
7.1289425E-4
0.0010189888
0.0010189888
0.0010189888
8.659415E-4
8.659415E-4
0.0010189888
0.001172036
0.0013250833
0.0013250833
0.0013250833
0.0013250833
0.0013250833
0.0013250833
0.001172036
0.001172036
0.001172036
0.0013250833
0.0014781306
0.0014781306
0.0014781306
0.0014781306
0.0014781306
0.0013250833
0.0013250833
0.0016311778
0.0017842251
0.0014781306
0.0010189888
0.0010189888
0.0013250833
0.0016311778
0.0016311778
0.0014781306
0.0013250833
0.0016311778
0.0017842251
0.0017842251
0.0014781306
0.0014781306
0.0014781306
0.0017842251
0.0017842251
0.0016311778
0.0014781306
0.0014781306
0.0013250833
0.0013250833
0.0013250833
0.0014781306
0.0014781306
0.0014781306
0.0016311778
0.0016311778
0.0014781306
0.0014781306
0.0014781306
0.0014781306
0.0014781306
0.0013250833
0.001172036
0.0014781306
0.0017842251
0.0020903195
0.0019372724
0.0016311778
0.0014781306
0.0014781306
0.0017842251
0.0019372724
0.0019372724
0.0017842251
0.0016311778
0.0016311778
0.0016311778
0.0017842251
0.0019372724
0.0020903195
0.0019372724
0.0017842251
0.0016311778
0.0014781306
0.0014781306
0.0014781306
0.0016311778
0.0017842251
0.0019372724
0.0019372724
0.0019372724
0.0017842251
0.0014781306
0.0013250833
0.0014781306
0.0016311778
0.0016311778
0.0016311778
0.0016311778
0.0017842251
0.0017842251
0.0017842251
0.0016311778
0.0014781306
0.0014781306
0.0016311778
0.0019372724
0.0019372724
0.0017842251
0.0016311778
0.0014781306
0.0013250833
0.0014781306
0.0016311778
0.0016311778
0.0016311778
0.0016311778
0.0017842251
0.0017842251
0.0017842251
0.0017842251
0.0017842251
0.0016311778
0.0014781306
0.0013250833
0.0013250833
0.0013250833
0.0016311778
0.0019372724
0.0019372724
0.0016311778
0.0014781306
0.0013250833
0.0013250833
0.0013250833
0.0014781306
0.0016311778
0.0014781306
0.0013250833
0.0013250833
0.0013250833
0.0013250833
0.0013250833
0.0013250833
0.001172036
0.001172036
0.001172036
0.001172036
0.0013250833
0.0016311778
0.0016311778
0.0014781306
0.0013250833
0.001172036
0.001172036
0.001172036
0.001172036
0.001172036
0.0013250833
0.0013250833
0.0013250833
0.0013250833
0.001172036
0.001172036
8.659415E-4
7.1289425E-4
7.1289425E-4
0.0010189888
0.001172036
0.0013250833
0.001172036
0.0010189888
0.0010189888
0.001172036
0.0010189888
8.659415E-4
7.1289425E-4
7.1289425E-4
8.659415E-4
0.001172036
0.0010189888
8.659415E-4
7.1289425E-4
7.1289425E-4
7.1289425E-4
8.659415E-4
0.0010189888
0.0010189888
0.0010189888
0.001172036
0.0010189888
8.659415E-4
5.59847E-4
5.59847E-4
7.1289425E-4
8.659415E-4
7.1289425E-4
4.0679972E-4
2.5375246E-4
4.0679972E-4
7.1289425E-4
7.1289425E-4
4.0679972E-4
2.5375246E-4
2.5375246E-4
4.0679972E-4
7.1289425E-4
8.659415E-4
8.659415E-4
7.1289425E-4
7.1289425E-4
7.1289425E-4
4.0679972E-4
4.0679972E-4
4.0679972E-4
4.0679972E-4
4.0679972E-4
5.59847E-4
7.1289425E-4
7.1289425E-4
5.59847E-4
2.5375246E-4
2.5375246E-4
2.5375246E-4
4.0679972E-4
4.0679972E-4
2.5375246E-4
1.0070519E-4
1.0070519E-4
1.0070519E-4
4.0679972E-4
5.59847E-4
4.0679972E-4
1.0070519E-4
1.0070519E-4
1.0070519E-4
2.5375246E-4
1.0070519E-4
2.5375246E-4
4.0679972E-4
5.59847E-4
7.1289425E-4
5.59847E-4
2.5375246E-4
1.0070519E-4
1.0070519E-4
1.0070519E-4
1.0070519E-4
-5.2342075E-5
-5.2342075E-5
-5.2342075E-5
-5.2342075E-5
-5.2342075E-5
-2.0538934E-4
-2.0538934E-4
-2.0538934E-4
-2.0538934E-4
-5.2342075E-5
-5.2342075E-5
-5.2342075E-5
1.0070519E-4
1.0070519E-4
2.5375246E-4
2.5375246E-4
1.0070519E-4
-5.2342075E-5
-5.2342075E-5
1.0070519E-4
2.5375246E-4
1.0070519E-4
-5.2342075E-5
-3.584366E-4
-3.584366E-4
-2.0538934E-4
-2.0538934E-4
-5.2342075E-5
1.0070519E-4
2.5375246E-4
2.5375246E-4
2.5375246E-4
1.0070519E-4
1.0070519E-4
1.0070519E-4
2.5375246E-4
1.0070519E-4
-5.2342075E-5
-5.2342075E-5
-2.0538934E-4
-2.0538934E-4
-3.584366E-4
-2.0538934E-4
1.0070519E-4
2.5375246E-4
1.0070519E-4
-2.0538934E-4
-2.0538934E-4
-5.2342075E-5
2.5375246E-4
2.5375246E-4
-5.2342075E-5
-3.584366E-4
-5.11484E-4
-2.0538934E-4
1.0070519E-4
1.0070519E-4
1.0070519E-4
-5.2342075E-5
-5.2342075E-5
1.0070519E-4
2.5375246E-4
2.5375246E-4
2.5375246E-4
2.5375246E-4
4.0679972E-4
2.5375246E-4
1.0070519E-4
-5.2342075E-5
-5.2342075E-5
1.0070519E-4
-5.2342075E-5
-2.0538934E-4
-5.2342075E-5
1.0070519E-4
1.0070519E-4
-5.2342075E-5
1.0070519E-4
2.5375246E-4
5.59847E-4
5.59847E-4
2.5375246E-4
1.0070519E-4
2.5375246E-4
2.5375246E-4
5.59847E-4
7.1289425E-4
7.1289425E-4
7.1289425E-4
5.59847E-4
5.59847E-4
5.59847E-4
2.5375246E-4
2.5375246E-4
2.5375246E-4
4.0679972E-4
7.1289425E-4
8.659415E-4
7.1289425E-4
7.1289425E-4
8.659415E-4
8.659415E-4
8.659415E-4
8.659415E-4
7.1289425E-4
5.59847E-4
5.59847E-4
4.0679972E-4
4.0679972E-4
4.0679972E-4
5.59847E-4
7.1289425E-4
7.1289425E-4
7.1289425E-4
7.1289425E-4
5.59847E-4
4.0679972E-4
2.5375246E-4
5.59847E-4
7.1289425E-4
7.1289425E-4
5.59847E-4
7.1289425E-4
8.659415E-4
8.659415E-4
8.659415E-4
5.59847E-4
5.59847E-4
7.1289425E-4
8.659415E-4
8.659415E-4
5.59847E-4
4.0679972E-4
7.1289425E-4
8.659415E-4
8.659415E-4
5.59847E-4
4.0679972E-4
4.0679972E-4
4.0679972E-4
5.59847E-4
5.59847E-4
5.59847E-4
5.59847E-4
7.1289425E-4
8.659415E-4
8.659415E-4
7.1289425E-4
4.0679972E-4
4.0679972E-4
4.0679972E-4
7.1289425E-4
0.0010189888
0.001172036
0.001172036
0.0010189888
8.659415E-4
8.659415E-4
7.1289425E-4
7.1289425E-4
7.1289425E-4
8.659415E-4
0.0010189888
8.659415E-4
5.59847E-4
5.59847E-4
8.659415E-4
0.0010189888
8.659415E-4
7.1289425E-4
8.659415E-4
0.0010189888
0.001172036
0.001172036
8.659415E-4
7.1289425E-4
7.1289425E-4
8.659415E-4
0.0010189888
8.659415E-4
8.659415E-4
8.659415E-4
0.0010189888
0.001172036
0.0013250833
0.0016311778
0.0016311778
0.0014781306
0.0013250833
0.0013250833
0.0013250833
0.001172036
0.0013250833
0.0014781306
0.0016311778
0.0017842251
0.0017842251
0.0017842251
0.0016311778
0.0014781306
0.0014781306
0.0013250833
0.0013250833
0.0013250833
0.0014781306
0.0014781306
0.0014781306
0.0013250833
0.0014781306
0.0016311778
0.0017842251
0.0017842251
0.0017842251
0.0016311778
0.0014781306
0.0013250833
0.0014781306
0.0017842251
0.0019372724
0.0019372724
0.0019372724
0.0017842251
0.0017842251
0.0019372724
0.0019372724
0.0017842251
0.0017842251
0.0017842251
0.0019372724
0.0019372724
0.0020903195
0.0020903195
0.0020903195
0.0017842251
0.0017842251
0.0019372724
0.0019372724
0.0019372724
0.0017842251
0.0017842251
0.0017842251
0.0019372724
0.0020903195
0.0020903195
0.0017842251
0.0017842251
0.0019372724
0.002243367
0.002243367
0.002243367
0.002243367
0.002243367
0.002243367
0.0020903195
0.0019372724
0.0019372724
0.0017842251
0.0017842251
0.0019372724
0.0020903195
0.0019372724
0.0017842251
0.0017842251
0.0017842251
0.0019372724
0.0019372724
0.0019372724
0.0019372724
0.0017842251
0.0016311778
0.0017842251
0.0020903195
0.0019372724
0.0017842251
0.0016311778
0.0016311778
0.0016311778
0.0016311778
0.0016311778
0.0016311778
0.0014781306
0.0014781306
0.0014781306
0.0016311778
0.0016311778
0.0016311778
0.0017842251
0.0017842251
0.0017842251
0.0016311778
0.0016311778
0.0016311778
0.0016311778
0.0016311778
0.0014781306
0.0014781306
0.0014781306
0.0016311778
0.0016311778
0.0016311778
0.0016311778
0.0016311778
0.0016311778
0.0014781306
0.0013250833
0.0013250833
0.001172036
0.001172036
0.0013250833
0.0014781306
0.0016311778
0.0014781306
0.001172036
0.0013250833
0.0016311778
0.0017842251
0.0016311778
0.0014781306
0.0014781306
0.0014781306
0.0013250833
0.0013250833
0.0014781306
0.0014781306
0.0014781306
0.0013250833
0.001172036
0.0010189888
0.0010189888
0.0010189888
0.0010189888
0.0010189888
0.001172036
0.0013250833
0.0013250833
0.0013250833
0.001172036
0.001172036
0.0013250833
0.0013250833
0.001172036
0.0010189888
0.0010189888
0.001172036
0.0013250833
0.0014781306
0.0014781306
0.0013250833
0.001172036
0.0013250833
0.0013250833
0.001172036
0.0010189888
0.001172036
0.0013250833
0.0014781306
0.0014781306
0.0014781306
0.0014781306
0.0014781306
0.0014781306
0.0016311778
0.0017842251
0.0016311778
0.0016311778
0.0016311778
0.0017842251
0.0017842251
0.0016311778
0.0014781306
0.0016311778
0.0017842251
0.0019372724
0.0019372724
0.0017842251
0.0016311778
0.0016311778
0.0017842251
0.0020903195
0.002396414
0.002243367
0.0020903195
0.0016311778
0.0014781306
0.0016311778
0.0019372724
0.0019372724
0.0017842251
0.0014781306
0.0014781306
0.0016311778
0.0016311778
0.0016311778
0.0017842251
0.0020903195
0.0020903195
0.002243367
0.002243367
0.002243367
0.002243367
0.002243367
0.002243367
0.002243367
0.002396414
0.002396414
0.002396414
0.002243367
0.002396414
0.0025494616
0.0025494616
0.0025494616
0.002396414
0.0027025086
0.0027025086
0.0027025086
0.0025494616
0.0025494616
0.002396414
0.002243367
0.002243367
0.0025494616
0.002855556
0.002855556
0.0025494616
0.0025494616
0.0030086031
0.0034677451
0.0033146976
0.0030086031
0.0027025086
0.0027025086
0.0027025086
0.002855556
0.0030086031
0.0030086031
0.0031616506
0.0033146976
0.0036207922
0.0034677451
0.0034677451
0.0033146976
0.0033146976
0.0033146976
0.0033146976
0.0031616506
0.0031616506
0.0031616506
0.0034677451
0.0036207922
0.0036207922
0.0036207922
0.0037738397
0.0039268867
0.0039268867
0.0036207922
0.0034677451
0.0033146976
0.0034677451
0.0037738397
0.0039268867
0.0037738397
0.0037738397
0.0039268867
0.004079934
0.0037738397
0.0034677451
0.0034677451
0.0036207922
0.0039268867
0.004079934
0.004079934
0.004079934
0.0039268867
0.0037738397
0.0037738397
0.0036207922
0.0036207922
0.0039268867
0.004079934
0.0039268867
0.0039268867
0.004079934
0.0043860287
0.004539076
0.0043860287
0.004079934
0.0039268867
0.0039268867
0.004079934
0.0042329812
0.0042329812
0.0042329812
0.0042329812
0.0042329812
0.0043860287
0.0043860287
0.0042329812
0.0039268867
0.0037738397
0.0037738397
0.0037738397
0.0037738397
0.0037738397
0.004079934
0.0042329812
0.0043860287
0.004079934
0.0037738397
0.0037738397
0.0037738397
0.0037738397
0.0037738397
0.0039268867
0.0042329812
0.004539076
0.0043860287
0.0039268867
0.0037738397
0.004079934
0.0043860287
0.004539076
0.0042329812
0.004079934
0.004079934
0.0043860287
0.0043860287
0.0042329812
0.004079934
0.004079934
0.0042329812
0.0042329812
0.004079934
0.0039268867
0.004079934
0.0043860287
0.0043860287
0.0039268867
0.0036207922
0.0034677451
0.0036207922
0.0039268867
0.0039268867
0.0039268867
0.004079934
0.004079934
0.004079934
0.004079934
0.004079934
0.0042329812
0.0043860287
0.0043860287
0.0042329812
0.0042329812
0.004079934
0.0039268867
0.0039268867
0.0039268867
0.004079934
0.0039268867
0.0039268867
0.004079934
0.004079934
0.004079934
0.004079934
0.004079934
0.0042329812
0.0042329812
0.0042329812
0.004079934
0.004079934
0.004079934
0.004079934
0.004079934
0.0039268867
0.0039268867
0.0039268867
0.0039268867
0.0037738397
0.0037738397
0.0039268867
0.004079934
0.004079934
0.0037738397
0.0034677451
0.0034677451
0.0036207922
0.0037738397
0.0037738397
0.0037738397
0.0036207922
0.0036207922
0.0037738397
0.0037738397
0.0036207922
0.0036207922
0.0037738397
0.0037738397
0.0037738397
0.0037738397
0.0036207922
0.0036207922
0.0034677451
0.0034677451
0.0036207922
0.0036207922
0.0037738397
0.0039268867
0.0037738397
0.0034677451
0.0033146976
0.0034677451
0.0036207922
0.0037738397
0.0036207922
0.0034677451
0.0033146976
0.0033146976
0.0033146976
0.0034677451
0.0034677451
0.0036207922
0.0037738397
0.0037738397
0.0037738397
0.0037738397
0.0036207922
0.0034677451
0.0036207922
0.0037738397
0.0037738397
0.0037738397
0.0036207922
0.0036207922
0.0034677451
0.0034677451
0.0034677451
0.0033146976
0.0033146976
0.0034677451
0.0034677451
0.0033146976
0.0031616506
0.0030086031
0.0033146976
0.0036207922
0.0036207922
0.0036207922
0.0033146976
0.0031616506
0.0031616506
0.0033146976
0.0036207922
0.0036207922
0.0036207922
0.0034677451
0.0033146976
0.0031616506
0.0033146976
0.0036207922
0.0039268867
0.0037738397
0.0034677451
0.0031616506
0.0031616506
0.0031616506
0.0031616506
0.0031616506
0.0031616506
0.0031616506
0.0031616506
0.0033146976
0.0034677451
0.0036207922
0.0036207922
0.0034677451
0.0033146976
0.0033146976
0.0034677451
0.0034677451
0.0034677451
0.0034677451
0.0036207922
0.0037738397
0.0039268867
0.0037738397
0.0034677451
0.0033146976
0.0034677451
0.0037738397
0.0037738397
0.0037738397
0.0037738397
0.0037738397
0.0037738397
0.0036207922
0.0034677451
0.0034677451
0.0034677451
0.0033146976
0.0033146976
0.0033146976
0.0031616506
0.0033146976
0.0036207922
0.0036207922
0.0036207922
0.0034677451
0.0034677451
0.0036207922
0.0039268867
0.0039268867
0.0037738397
0.0037738397
0.0039268867
0.004079934
0.004079934
0.0037738397
0.0036207922
0.0036207922
0.0036207922
0.0036207922
0.0036207922
0.0034677451
0.0036207922
0.0039268867
0.0039268867
0.0036207922
0.0033146976
0.0031616506
0.0034677451
0.0039268867
0.004079934
0.0039268867
0.0036207922
0.0036207922
0.0037738397
0.0037738397
0.0039268867
0.0037738397
0.0036207922
0.0036207922
0.0036207922
0.0037738397
0.0037738397
0.0037738397
0.0037738397
0.0037738397
0.0036207922
0.0036207922
0.0037738397
0.004079934
0.004079934
0.004079934
0.0037738397
0.0037738397
0.0036207922
0.0036207922
0.0034677451
0.0033146976
0.0034677451
0.0037738397
0.004079934
0.0042329812
0.004079934
0.0037738397
0.0036207922
0.0036207922
0.0036207922
0.0037738397
0.0037738397
0.0039268867
0.004079934
0.0042329812
0.0042329812
0.0039268867
0.0037738397
0.0037738397
0.004079934
0.0042329812
0.004079934
0.0037738397
0.0036207922
0.0037738397
0.0039268867
0.0039268867
0.0037738397
0.0034677451
0.0034677451
0.0036207922
0.0039268867
0.0039268867
0.0037738397
0.0036207922
0.0036207922
0.0039268867
0.0039268867
0.0037738397
0.0036207922
0.0034677451
0.0033146976
0.0033146976
0.0034677451
0.0036207922
0.0037738397
0.0039268867
0.0037738397
0.0034677451
0.0033146976
0.0033146976
0.0036207922
0.0037738397
0.0037738397
0.0036207922
0.0036207922
0.0034677451
0.0034677451
0.0036207922
0.0036207922
0.0036207922
0.0036207922
0.0037738397
0.0039268867
0.0037738397
0.0036207922
0.0036207922
0.0037738397
0.0037738397
0.0036207922
0.0033146976
0.0031616506
0.0031616506
0.0031616506
0.0033146976
0.0034677451
0.0034677451
0.0034677451
0.0034677451
0.0034677451
0.0034677451
0.0036207922
0.0037738397
0.0036207922
0.0034677451
0.0033146976
0.0033146976
0.0034677451
0.0034677451
0.0033146976
0.0031616506
0.0033146976
0.0033146976
0.0033146976
0.0034677451
0.0033146976
0.0031616506
0.0030086031
0.0031616506
0.0034677451
0.0034677451
0.0033146976
0.0031616506
0.0033146976
0.0034677451
0.0033146976
0.0031616506
0.0033146976
0.0034677451
0.0031616506
0.002855556
0.0030086031
0.0033146976
0.0034677451
0.0034677451
0.0034677451
0.0034677451
0.0033146976
0.0033146976
0.0031616506
0.0031616506
0.0031616506
0.0030086031
0.002855556
0.002855556
0.0030086031
0.0031616506
0.0030086031
0.002855556
0.0027025086
0.0030086031
0.0033146976
0.0033146976
0.0030086031
0.0027025086
0.0027025086
0.002855556
0.0030086031
0.0030086031
0.0031616506
0.0030086031
0.002855556
0.0027025086
0.0027025086
0.002855556
0.0030086031
0.0031616506
0.0031616506
0.0031616506
0.0031616506
0.0030086031
0.0027025086
0.0027025086
0.0027025086
0.0027025086
0.0027025086
0.0027025086
0.0027025086
0.002855556
0.0027025086
0.0027025086
0.0027025086
0.0027025086
0.002855556
0.002855556
0.0027025086
0.0025494616
0.002396414
0.002396414
0.002396414
0.0025494616
0.0025494616
0.0027025086
0.0027025086
0.0027025086
0.0027025086
0.002396414
0.0020903195
0.002243367
0.002396414
0.0025494616
0.002396414
0.002243367
0.002243367
0.002243367
0.0020903195
0.0019372724
0.0017842251
0.0019372724
0.0020903195
0.002243367
0.002243367
0.0020903195
0.0020903195
0.0020903195
0.0019372724
0.0016311778
0.0014781306
0.0016311778
0.0017842251
0.0019372724
0.0019372724
0.0017842251
0.0017842251
0.0019372724
0.0020903195
0.0017842251
0.0016311778
0.0014781306
0.0017842251
0.0020903195
0.002243367
0.0019372724
0.0017842251
0.0016311778
0.0017842251
0.0017842251
0.0014781306
0.0013250833
0.0014781306
0.0017842251
0.0020903195
0.0019372724
0.0016311778
0.0014781306
0.0016311778
0.0016311778
0.0017842251
0.0016311778
0.0016311778
0.0014781306
0.0016311778
0.0016311778
0.0016311778
0.0014781306
0.0014781306
0.0013250833
0.001172036
0.0013250833
0.0016311778
0.0016311778
0.0013250833
0.0010189888
0.0010189888
0.0013250833
0.0014781306
0.0016311778
0.0014781306
0.0013250833
0.001172036
0.0010189888
0.001172036
0.0013250833
0.0013250833
0.0013250833
0.001172036
0.001172036
0.001172036
0.0013250833
0.0013250833
0.001172036
8.659415E-4
8.659415E-4
8.659415E-4
0.0010189888
0.001172036
0.0013250833
0.001172036
0.0013250833
0.0013250833
0.0013250833
0.0010189888
8.659415E-4
0.0010189888
0.001172036
0.0013250833
0.001172036
0.001172036
0.001172036
0.0010189888
7.1289425E-4
5.59847E-4
5.59847E-4
8.659415E-4
0.0010189888
0.001172036
0.001172036
0.0010189888
8.659415E-4
8.659415E-4
8.659415E-4
0.0010189888
0.0010189888
0.0010189888
8.659415E-4
8.659415E-4
8.659415E-4
8.659415E-4
8.659415E-4
7.1289425E-4
7.1289425E-4
8.659415E-4
0.0010189888
8.659415E-4
7.1289425E-4
5.59847E-4
7.1289425E-4
8.659415E-4
8.659415E-4
5.59847E-4
5.59847E-4
7.1289425E-4
8.659415E-4
8.659415E-4
7.1289425E-4
5.59847E-4
5.59847E-4
5.59847E-4
7.1289425E-4
0.0010189888
0.0010189888
7.1289425E-4
8.659415E-4
0.0010189888
0.001172036
0.0010189888
7.1289425E-4
5.59847E-4
7.1289425E-4
8.659415E-4
0.0010189888
7.1289425E-4
5.59847E-4
4.0679972E-4
5.59847E-4
5.59847E-4
4.0679972E-4
4.0679972E-4
4.0679972E-4
5.59847E-4
5.59847E-4
5.59847E-4
8.659415E-4
8.659415E-4
7.1289425E-4
4.0679972E-4
4.0679972E-4
5.59847E-4
7.1289425E-4
8.659415E-4
8.659415E-4
7.1289425E-4
5.59847E-4
7.1289425E-4
7.1289425E-4
5.59847E-4
5.59847E-4
5.59847E-4
7.1289425E-4
8.659415E-4
7.1289425E-4
5.59847E-4
7.1289425E-4
8.659415E-4
8.659415E-4
5.59847E-4
5.59847E-4
4.0679972E-4
4.0679972E-4
4.0679972E-4
4.0679972E-4
4.0679972E-4
4.0679972E-4
2.5375246E-4
1.0070519E-4
1.0070519E-4
2.5375246E-4
5.59847E-4
7.1289425E-4
5.59847E-4
2.5375246E-4
-5.2342075E-5
-5.2342075E-5
1.0070519E-4
1.0070519E-4
1.0070519E-4
2.5375246E-4
4.0679972E-4
5.59847E-4
4.0679972E-4
-5.2342075E-5
-2.0538934E-4
1.0070519E-4
5.59847E-4
7.1289425E-4
7.1289425E-4
4.0679972E-4
1.0070519E-4
1.0070519E-4
2.5375246E-4
1.0070519E-4
1.0070519E-4
2.5375246E-4
5.59847E-4
5.59847E-4
4.0679972E-4
-5.2342075E-5
-2.0538934E-4
-5.2342075E-5
2.5375246E-4
4.0679972E-4
4.0679972E-4
2.5375246E-4
2.5375246E-4
2.5375246E-4
2.5375246E-4
1.0070519E-4
-5.2342075E-5
1.0070519E-4
2.5375246E-4
4.0679972E-4
1.0070519E-4
-5.2342075E-5
-5.2342075E-5
1.0070519E-4
-5.2342075E-5
-2.0538934E-4
-2.0538934E-4
2.5375246E-4
4.0679972E-4
2.5375246E-4
2.5375246E-4
2.5375246E-4
1.0070519E-4
-5.2342075E-5
-3.584366E-4
-5.11484E-4
-3.584366E-4
-5.2342075E-5
1.0070519E-4
-5.2342075E-5
-5.2342075E-5
-5.2342075E-5
-5.2342075E-5
-2.0538934E-4
-2.0538934E-4
1.0070519E-4
4.0679972E-4
4.0679972E-4
4.0679972E-4
2.5375246E-4
1.0070519E-4
-5.2342075E-5
-3.584366E-4
-3.584366E-4
-3.584366E-4
-5.2342075E-5
1.0070519E-4
-5.2342075E-5
-3.584366E-4
-5.11484E-4
-5.11484E-4
-5.11484E-4
-5.11484E-4
-3.584366E-4
-3.584366E-4
-5.11484E-4
-8.1757846E-4
-8.1757846E-4
-5.11484E-4
-3.584366E-4
-3.584366E-4
-5.11484E-4
-5.11484E-4
-5.11484E-4
-5.11484E-4
-3.584366E-4
-2.0538934E-4
-2.0538934E-4
-2.0538934E-4
-3.584366E-4
-3.584366E-4
-3.584366E-4
-3.584366E-4
-5.11484E-4
-5.11484E-4
-6.6453125E-4
-6.6453125E-4
-6.6453125E-4
-6.6453125E-4
-6.6453125E-4
-5.11484E-4
-6.6453125E-4
-8.1757846E-4
-8.1757846E-4
-6.6453125E-4
-5.11484E-4
-3.584366E-4
-5.11484E-4
-8.1757846E-4
-9.706258E-4
-8.1757846E-4
-6.6453125E-4
-6.6453125E-4
-6.6453125E-4
-6.6453125E-4
-8.1757846E-4
-8.1757846E-4
-8.1757846E-4
-9.706258E-4
-8.1757846E-4
-6.6453125E-4
-5.11484E-4
-5.11484E-4
-6.6453125E-4
-8.1757846E-4
-9.706258E-4
-8.1757846E-4
-6.6453125E-4
-6.6453125E-4
-6.6453125E-4
-6.6453125E-4
-8.1757846E-4
-9.706258E-4
-9.706258E-4
-0.001123673
-0.001123673
-0.001123673
-9.706258E-4
-9.706258E-4
-9.706258E-4
-9.706258E-4
-0.001123673
-0.0012767203
-0.0012767203
-0.0014297676
-0.0014297676
-0.0014297676
-0.0012767203
-0.001123673
-0.001123673
-0.001123673
-0.001123673
-0.001123673
-0.0012767203
-0.0012767203
-0.0012767203
-0.0012767203
-0.0012767203
-0.0014297676
-0.0015828148
-0.0017358621
-0.0017358621
-0.0014297676
-0.001123673
-0.001123673
-0.0012767203
-0.0014297676
-0.0014297676
-0.0014297676
-0.0015828148
-0.0015828148
-0.0014297676
-0.0014297676
-0.0014297676
-0.0017358621
-0.0018889094
-0.0017358621
-0.0015828148
-0.0014297676
-0.0014297676
-0.0017358621
-0.0020419566
-0.002195004
-0.0018889094
-0.0014297676
-0.0014297676
-0.0015828148
-0.0018889094
-0.002195004
-0.002195004
-0.0020419566
-0.0018889094
-0.0017358621
-0.0018889094
-0.0020419566
-0.0020419566
-0.0018889094
-0.0017358621
-0.0015828148
-0.0018889094
-0.0018889094
-0.0018889094
-0.0017358621
-0.0017358621
-0.0018889094
-0.0018889094
-0.0020419566
-0.0023480512
-0.0023480512
-0.0023480512
-0.002195004
-0.0020419566
-0.0020419566
-0.002195004
-0.002195004
-0.002195004
-0.002195004
-0.0020419566
-0.0018889094
-0.0018889094
-0.0018889094
-0.0018889094
-0.0020419566
-0.0020419566
-0.002195004
-0.002195004
-0.002195004
-0.002195004
-0.0020419566
-0.0020419566
-0.002195004
-0.0023480512
-0.0023480512
-0.0023480512
-0.0020419566
-0.0020419566
-0.0020419566
-0.002195004
-0.002195004
-0.002195004
-0.0023480512
-0.002654146
-0.002654146
-0.0023480512
-0.0020419566
-0.002195004
-0.0025010984
-0.0025010984
-0.0023480512
-0.0020419566
-0.0018889094
-0.002195004
-0.0025010984
-0.002807193
-0.002654146
-0.0023480512
-0.002195004
-0.002195004
-0.0018889094
-0.0017358621
-0.0020419566
-0.0025010984
-0.002654146
-0.002654146
-0.0025010984
-0.0023480512
-0.0023480512
-0.002195004
-0.002195004
-0.002195004
-0.002195004
-0.002195004
-0.0020419566
-0.0018889094
-0.0018889094
-0.0020419566
-0.0020419566
-0.0017358621
-0.0017358621
-0.0018889094
-0.0023480512
-0.0025010984
-0.002654146
-0.0025010984
-0.0025010984
-0.0023480512
-0.0023480512
-0.002195004
-0.002195004
-0.002195004
-0.002195004
-0.002195004
-0.0020419566
-0.002195004
-0.002195004
-0.002195004
-0.0020419566
-0.0020419566
-0.002195004
-0.0023480512
-0.002195004
-0.0020419566
-0.0017358621
-0.0017358621
-0.0020419566
-0.002195004
-0.002195004
-0.002195004
-0.002195004
-0.0020419566
-0.0018889094
-0.0017358621
-0.0017358621
-0.0017358621
-0.0020419566
-0.002195004
-0.0020419566
-0.0020419566
-0.0018889094
-0.0020419566
-0.0020419566
-0.0020419566
-0.0018889094
-0.0017358621
-0.0015828148
-0.0017358621
-0.0017358621
-0.0018889094
-0.0017358621
-0.0014297676
-0.0014297676
-0.0015828148
-0.0017358621
-0.0017358621
-0.0015828148
-0.0014297676
-0.0015828148
-0.0017358621
-0.0017358621
-0.0017358621
-0.0017358621
-0.0017358621
-0.0017358621
-0.0017358621
-0.0015828148
-0.0015828148
-0.0014297676
-0.0014297676
-0.0015828148
-0.0017358621
-0.0017358621
-0.0017358621
-0.0017358621
-0.0015828148
-0.0017358621
-0.0018889094
-0.0018889094
-0.0015828148
-0.0012767203
-0.0014297676
-0.0017358621
-0.0020419566
-0.0018889094
-0.0015828148
-0.0014297676
-0.0015828148
-0.0015828148
-0.0015828148
-0.0015828148
-0.0012767203
-0.001123673
-0.0012767203
-0.0014297676
-0.0014297676
-0.0015828148
-0.0015828148
-0.0015828148
-0.0015828148
-0.0014297676
-0.0014297676
-0.0012767203
-0.0012767203
-0.0014297676
-0.0014297676
-0.0012767203
-0.001123673
-0.001123673
-0.001123673
-0.001123673
-0.0012767203
-0.0012767203
-0.001123673
-9.706258E-4
-9.706258E-4
-0.001123673
-0.001123673
-0.001123673
-9.706258E-4
-0.001123673
-0.001123673
-0.001123673
-9.706258E-4
-9.706258E-4
-8.1757846E-4
-8.1757846E-4
-8.1757846E-4
-9.706258E-4
-8.1757846E-4
-8.1757846E-4
-8.1757846E-4
-8.1757846E-4
-8.1757846E-4
-6.6453125E-4
-5.11484E-4
-6.6453125E-4
-8.1757846E-4
-0.001123673
-0.0014297676
-0.0014297676
-9.706258E-4
-5.11484E-4
-3.584366E-4
-5.11484E-4
-6.6453125E-4
-8.1757846E-4
-6.6453125E-4
-5.11484E-4
-5.11484E-4
-6.6453125E-4
-8.1757846E-4
-8.1757846E-4
-6.6453125E-4
-6.6453125E-4
-5.11484E-4
-5.11484E-4
-6.6453125E-4
-8.1757846E-4
-9.706258E-4
-9.706258E-4
-8.1757846E-4
-8.1757846E-4
-6.6453125E-4
-6.6453125E-4
-5.11484E-4
-6.6453125E-4
-6.6453125E-4
-6.6453125E-4
-5.11484E-4
-5.11484E-4
-6.6453125E-4
-8.1757846E-4
-8.1757846E-4
-8.1757846E-4
-5.11484E-4
-2.0538934E-4
-3.584366E-4
-8.1757846E-4
-8.1757846E-4
-3.584366E-4
-2.0538934E-4
-3.584366E-4
-8.1757846E-4
-8.1757846E-4
-5.11484E-4
-3.584366E-4
-3.584366E-4
-3.584366E-4
-3.584366E-4
-5.11484E-4
-5.11484E-4
-5.11484E-4
-5.11484E-4
-3.584366E-4
-5.11484E-4
-6.6453125E-4
-6.6453125E-4
-5.11484E-4
-3.584366E-4
-3.584366E-4
-5.11484E-4
-5.11484E-4
-3.584366E-4
-3.584366E-4
-5.11484E-4
-3.584366E-4
-3.584366E-4
-2.0538934E-4
-3.584366E-4
-3.584366E-4
-2.0538934E-4
-2.0538934E-4
-2.0538934E-4
-3.584366E-4
-3.584366E-4
-3.584366E-4
-3.584366E-4
-2.0538934E-4
-2.0538934E-4
-2.0538934E-4
-5.11484E-4
-5.11484E-4
-3.584366E-4
-2.0538934E-4
-5.2342075E-5
-5.2342075E-5
-5.2342075E-5
-2.0538934E-4
-3.584366E-4
-2.0538934E-4
-5.2342075E-5
1.0070519E-4
-5.2342075E-5
-5.2342075E-5
-5.2342075E-5
-2.0538934E-4
-3.584366E-4
-3.584366E-4
-2.0538934E-4
-2.0538934E-4
-2.0538934E-4
-2.0538934E-4
-3.584366E-4
-2.0538934E-4
-5.2342075E-5
1.0070519E-4
-5.2342075E-5
-2.0538934E-4
-5.2342075E-5
-5.2342075E-5
-5.2342075E-5
-5.2342075E-5
-5.2342075E-5
1.0070519E-4
1.0070519E-4
1.0070519E-4
2.5375246E-4
4.0679972E-4
2.5375246E-4
-5.2342075E-5
-5.2342075E-5
1.0070519E-4
2.5375246E-4
1.0070519E-4
-5.2342075E-5
-5.2342075E-5
1.0070519E-4
1.0070519E-4
1.0070519E-4
-5.2342075E-5
-5.2342075E-5
1.0070519E-4
1.0070519E-4
1.0070519E-4
-5.2342075E-5
-2.0538934E-4
-3.584366E-4
-2.0538934E-4
1.0070519E-4
2.5375246E-4
4.0679972E-4
5.59847E-4
5.59847E-4
2.5375246E-4
1.0070519E-4
-5.2342075E-5
-5.2342075E-5
-2.0538934E-4
-2.0538934E-4
-2.0538934E-4
-5.2342075E-5
1.0070519E-4
1.0070519E-4
1.0070519E-4
2.5375246E-4
4.0679972E-4
2.5375246E-4
-5.2342075E-5
-5.2342075E-5
1.0070519E-4
4.0679972E-4
2.5375246E-4
-5.2342075E-5
-5.2342075E-5
1.0070519E-4
2.5375246E-4
4.0679972E-4
4.0679972E-4
4.0679972E-4
5.59847E-4
4.0679972E-4
2.5375246E-4
1.0070519E-4
1.0070519E-4
1.0070519E-4
2.5375246E-4
4.0679972E-4
2.5375246E-4
1.0070519E-4
1.0070519E-4
1.0070519E-4
-5.2342075E-5
-2.0538934E-4
-5.2342075E-5
2.5375246E-4
5.59847E-4
7.1289425E-4
5.59847E-4
4.0679972E-4
2.5375246E-4
2.5375246E-4
1.0070519E-4
1.0070519E-4
1.0070519E-4
2.5375246E-4
4.0679972E-4
5.59847E-4
4.0679972E-4
1.0070519E-4
1.0070519E-4
4.0679972E-4
4.0679972E-4
1.0070519E-4
-2.0538934E-4
-2.0538934E-4
-5.2342075E-5
1.0070519E-4
2.5375246E-4
2.5375246E-4
2.5375246E-4
2.5375246E-4
2.5375246E-4
2.5375246E-4
2.5375246E-4
2.5375246E-4
1.0070519E-4
-5.2342075E-5
1.0070519E-4
4.0679972E-4
5.59847E-4
4.0679972E-4
2.5375246E-4
1.0070519E-4
2.5375246E-4
5.59847E-4
5.59847E-4
2.5375246E-4
1.0070519E-4
2.5375246E-4
5.59847E-4
5.59847E-4
4.0679972E-4
2.5375246E-4
1.0070519E-4
2.5375246E-4
2.5375246E-4
4.0679972E-4
4.0679972E-4
4.0679972E-4
4.0679972E-4
4.0679972E-4
4.0679972E-4
5.59847E-4
7.1289425E-4
5.59847E-4
2.5375246E-4
2.5375246E-4
7.1289425E-4
8.659415E-4
7.1289425E-4
2.5375246E-4
1.0070519E-4
2.5375246E-4
4.0679972E-4
4.0679972E-4
4.0679972E-4
5.59847E-4
5.59847E-4
4.0679972E-4
4.0679972E-4
4.0679972E-4
5.59847E-4
5.59847E-4
5.59847E-4
4.0679972E-4
4.0679972E-4
4.0679972E-4
2.5375246E-4
2.5375246E-4
2.5375246E-4
2.5375246E-4
2.5375246E-4
4.0679972E-4
7.1289425E-4
7.1289425E-4
7.1289425E-4
7.1289425E-4
7.1289425E-4
8.659415E-4
8.659415E-4
8.659415E-4
8.659415E-4
8.659415E-4
7.1289425E-4
5.59847E-4
5.59847E-4
7.1289425E-4
7.1289425E-4
7.1289425E-4
7.1289425E-4
7.1289425E-4
7.1289425E-4
7.1289425E-4
5.59847E-4
4.0679972E-4
5.59847E-4
8.659415E-4
0.0010189888
0.0010189888
8.659415E-4
7.1289425E-4
5.59847E-4
5.59847E-4
4.0679972E-4
4.0679972E-4
5.59847E-4
0.0010189888
0.001172036
0.0013250833
0.0013250833
0.001172036
8.659415E-4
5.59847E-4
5.59847E-4
8.659415E-4
0.0010189888
8.659415E-4
5.59847E-4
5.59847E-4
5.59847E-4
8.659415E-4
0.0010189888
8.659415E-4
8.659415E-4
8.659415E-4
8.659415E-4
0.001172036
0.001172036
0.0010189888
0.0010189888
0.001172036
0.0013250833
0.001172036
0.0010189888
0.001172036
0.0013250833
0.0013250833
0.0013250833
0.001172036
8.659415E-4
8.659415E-4
0.0010189888
0.0013250833
0.0014781306
0.001172036
8.659415E-4
8.659415E-4
0.0010189888
0.001172036
0.0013250833
0.0013250833
0.0010189888
0.0010189888
0.0010189888
0.0010189888
0.0010189888
0.0010189888
0.0010189888
0.0010189888
0.0010189888
0.0010189888
8.659415E-4
8.659415E-4
0.0010189888
0.001172036
0.0013250833
0.0013250833
0.0013250833
0.0013250833
0.0013250833
0.0013250833
0.0013250833
0.0013250833
0.001172036
0.001172036
0.0013250833
0.0013250833
0.0013250833
0.001172036
0.001172036
0.0013250833
0.0014781306
0.0014781306
0.0013250833
0.001172036
0.0013250833
0.0014781306
0.0013250833
0.001172036
0.001172036
0.0014781306
0.0016311778
0.0017842251
0.0016311778
0.0013250833
0.001172036
0.0013250833
0.0014781306
0.0016311778
0.0017842251
0.0017842251
0.0016311778
0.0014781306
0.0013250833
0.0013250833
0.0014781306
0.0014781306
0.0014781306
0.001172036
0.001172036
0.001172036
0.0014781306
0.0016311778
0.0017842251
0.0017842251
0.0016311778
0.0016311778
0.0016311778
0.0017842251
0.0017842251
0.0016311778
0.0014781306
0.0016311778
0.0017842251
0.0019372724
0.0019372724
0.0019372724
0.0019372724
0.0017842251
0.0013250833
0.0013250833
0.0016311778
0.0019372724
0.0017842251
0.0014781306
0.0014781306
0.0017842251
0.0019372724
0.0017842251
0.0017842251
0.0017842251
0.0017842251
0.0017842251
0.0016311778
0.0014781306
0.0014781306
0.0014781306
0.0016311778
0.0017842251
0.0017842251
0.0017842251
0.0016311778
0.0017842251
0.0019372724
0.0019372724
0.0017842251
0.0014781306
0.0014781306
0.0016311778
0.0017842251
0.0016311778
0.0016311778
0.0014781306
0.0014781306
0.0016311778
0.0017842251
0.0020903195
0.0020903195
0.0017842251
0.0017842251
0.0016311778
0.0016311778
0.0014781306
0.0016311778
0.0017842251
0.0017842251
0.0016311778
0.0014781306
0.0014781306
0.0014781306
0.0014781306
0.0013250833
0.0013250833
0.0013250833
0.0014781306
0.0017842251
0.0017842251
0.0017842251
0.0016311778
0.0016311778
0.0016311778
0.0014781306
0.0014781306
0.0016311778
0.0014781306
0.0013250833
0.0013250833
0.0016311778
0.0019372724
0.0020903195
0.0019372724
0.0016311778
0.0016311778
0.0016311778
0.0016311778
0.0016311778
0.0017842251
0.0017842251
0.0017842251
0.0017842251
0.0017842251
0.0017842251
0.0019372724
0.0017842251
0.0016311778
0.0016311778
0.0017842251
0.0020903195
0.002396414
0.002396414
0.0020903195
0.0016311778
0.0014781306
0.0016311778
0.0019372724
0.0019372724
0.0016311778
0.0014781306
0.0013250833
0.0014781306
0.0016311778
0.0019372724
0.0019372724
0.0019372724
0.0017842251
0.0019372724
0.0019372724
0.0019372724
0.0017842251
0.0016311778
0.0019372724
0.0020903195
0.0019372724
0.0016311778
0.0016311778
0.0017842251
0.0020903195
0.0020903195
0.0017842251
0.0016311778
0.0016311778
0.0016311778
0.0017842251
0.0019372724
0.0019372724
0.0017842251
0.0016311778
0.0016311778
0.0016311778
0.0019372724
0.0020903195
0.0020903195
0.0017842251
0.0014781306
0.0016311778
0.0017842251
0.0019372724
0.0019372724
0.0016311778
0.0016311778
0.0016311778
0.0016311778
0.0016311778
0.0016311778
0.0014781306
0.0016311778
0.0016311778
0.0017842251
0.0019372724
0.0019372724
0.0019372724
0.0020903195
0.0020903195
0.0019372724
0.0019372724
0.0020903195
0.0020903195
0.0019372724
0.0019372724
0.0017842251
0.0017842251
0.0019372724
0.0020903195
0.0020903195
0.0019372724
0.0019372724
0.0019372724
0.0019372724
0.0019372724
0.0019372724
0.0019372724
0.0019372724
0.0019372724
0.0019372724
0.0020903195
0.002243367
0.002243367
0.002243367
0.002243367
0.0020903195
0.0020903195
0.0020903195
0.0020903195
0.0020903195
0.0019372724
0.0019372724
0.0019372724
0.0019372724
0.0019372724
0.0019372724
0.0017842251
0.0019372724
0.0019372724
0.0019372724
0.0019372724
0.0019372724
0.0019372724
0.0020903195
0.0020903195
0.0019372724
0.0017842251
0.0017842251
0.0017842251
0.0020903195
0.0020903195
0.0020903195
0.0019372724
0.0019372724
0.0019372724
0.0017842251
0.0019372724
0.0019372724
0.0019372724
0.0017842251
0.0019372724
0.0020903195
0.002243367
0.0020903195
0.0019372724
0.0017842251
0.0017842251
0.0020903195
0.002243367
0.002243367
0.0020903195
0.0020903195
0.002243367
0.0025494616
0.0025494616
0.002396414
0.0019372724
0.0019372724
0.002243367
0.0025494616
0.0025494616
0.002396414
0.002243367
0.002243367
0.002396414
0.0027025086
0.0027025086
0.0025494616
0.002243367
0.0020903195
0.002243367
0.002396414
0.0025494616
0.0025494616
0.0025494616
0.002396414
0.0020903195
0.0019372724
0.0019372724
0.002243367
0.002396414
0.0025494616
0.002396414
0.002396414
0.0025494616
0.0027025086
0.0027025086
0.0027025086
0.0027025086
0.0027025086
0.0027025086
0.0027025086
0.0025494616
0.002396414
0.0025494616
0.0025494616
0.0025494616
0.0025494616
0.0027025086
0.0027025086
0.0027025086
0.0025494616
0.0025494616
0.0025494616
0.0027025086
0.0027025086
0.0027025086
0.0027025086
0.0027025086
0.002855556
0.002855556
0.002855556
0.002855556
0.0025494616
0.002243367
0.002396414
0.0025494616
0.0025494616
0.0025494616
0.0025494616
0.0027025086
0.002855556
0.002855556
0.002855556
0.0027025086
0.0025494616
0.002396414
0.0025494616
0.0027025086
0.0027025086
0.0027025086
0.0027025086
0.0025494616
0.0025494616
0.0027025086
0.0027025086
0.0027025086
0.0027025086
0.002855556
0.002855556
0.0027025086
0.002396414
0.0025494616
0.0027025086
0.002855556
0.0027025086
0.0025494616
0.0025494616
0.002855556
0.0030086031
0.0030086031
0.0030086031
0.0030086031
0.002855556
0.0027025086
0.0025494616
0.002396414
0.0025494616
0.0031616506
0.0034677451
0.0034677451
0.0030086031
0.0025494616
0.0027025086
0.0030086031
0.0033146976
0.0031616506
0.002855556
0.002855556
0.002855556
0.002855556
0.0030086031
0.0030086031
0.0031616506
0.0030086031
0.002855556
0.0027025086
0.0027025086
0.0027025086
0.002855556
0.002855556
0.0030086031
0.002855556
0.0027025086
0.0027025086
0.002855556
0.0030086031
0.0030086031
0.0031616506
0.0033146976
0.0033146976
0.0031616506
0.0030086031
0.0030086031
0.0030086031
0.0030086031
0.0030086031
0.0030086031
0.0031616506
0.0031616506
0.0031616506
0.0031616506
0.0031616506
0.0033146976
0.0031616506
0.0030086031
0.002855556
0.002855556
0.0030086031
0.0031616506
0.0033146976
0.0033146976
0.0033146976
0.0034677451
0.0036207922
0.0036207922
0.0033146976
0.0031616506
0.0030086031
0.0031616506
0.0033146976
0.0033146976
0.0030086031
0.0030086031
0.0031616506
0.0034677451
0.0037738397
0.0034677451
0.0031616506
0.0031616506
0.0033146976
0.0036207922
0.0034677451
0.0034677451
0.0033146976
0.0031616506
0.0031616506
0.0031616506
0.0033146976
0.0036207922
0.0036207922
0.0034677451
0.0036207922
0.0036207922
0.0039268867
0.0039268867
0.0037738397
0.0036207922
0.0034677451
0.0036207922
0.0036207922
0.0034677451
0.0034677451
0.0036207922
0.0037738397
0.0036207922
0.0034677451
0.0034677451
0.0034677451
0.0036207922
0.0036207922
0.0036207922
0.0037738397
0.0039268867
0.004079934
0.0039268867
0.0037738397
0.0036207922
0.0037738397
0.0039268867
0.004079934
0.0039268867
0.0039268867
0.0039268867
0.004079934
0.0037738397
0.0036207922
0.0036207922
0.0037738397
0.0039268867
0.004079934
0.004079934
0.0039268867
0.0039268867
0.0036207922
0.0036207922
0.0036207922
0.0037738397
0.0037738397
0.0036207922
0.0037738397
0.0037738397
0.0037738397
0.0037738397
0.0037738397
0.004079934
0.0042329812
0.0042329812
0.004079934
0.004079934
0.004079934
0.004079934
0.0037738397
0.0036207922
0.0034677451
0.0036207922
0.004079934
0.0043860287
0.0046921233
0.004539076
0.004079934
0.0037738397
0.0039268867
0.0043860287
0.004539076
0.0042329812
0.0039268867
0.0037738397
0.0039268867
0.0039268867
0.004079934
0.004079934
0.004079934
0.0042329812
0.0043860287
0.0043860287
0.004079934
0.0039268867
0.0037738397
0.0039268867
0.0042329812
0.0042329812
0.004079934
0.0039268867
0.0039268867
0.004079934
0.004079934
0.0039268867
0.0037738397
0.0039268867
0.0042329812
0.004539076
0.0042329812
0.0039268867
0.0037738397
0.0039268867
0.0042329812
0.0042329812
0.0043860287
0.0042329812
0.0042329812
0.0042329812
0.0043860287
0.004539076
0.004539076
0.0043860287
0.0042329812
0.004079934
0.004079934
0.004079934
0.004079934
0.004079934
0.0039268867
0.004079934
0.0043860287
0.004539076
0.0043860287
0.0039268867
0.0039268867
0.004079934
0.0043860287
0.004539076
0.004539076
0.004539076
0.0042329812
0.0042329812
0.0042329812
0.0043860287
0.0043860287
0.0042329812
0.004079934
0.0042329812
0.0043860287
0.0043860287
0.0042329812
0.004079934
0.004079934
0.0042329812
0.0043860287
0.0042329812
0.004079934
0.004079934
0.0042329812
0.0042329812
0.004079934
0.0039268867
0.0039268867
0.0039268867
0.0039268867
0.0039268867
0.0039268867
0.004079934
0.004079934
0.004079934
0.0039268867
0.0039268867
0.004079934
0.0042329812
0.0043860287
0.0042329812
0.004079934
0.0042329812
0.0042329812
0.0042329812
0.0042329812
0.004079934
0.0039268867
0.0039268867
0.0039268867
0.0039268867
0.0039268867
0.0042329812
0.004539076
0.0043860287
0.0042329812
0.0042329812
0.0042329812
0.004079934
0.0039268867
0.0036207922
0.0037738397
0.004079934
0.004079934
0.0039268867
0.0037738397
0.0037738397
0.004079934
0.004079934
0.0037738397
0.0037738397
0.004079934
0.0042329812
0.0042329812
0.004079934
0.0039268867
0.0037738397
0.0039268867
0.004079934
0.0042329812
0.0039268867
0.0036207922
0.0033146976
0.0034677451
0.0036207922
0.0039268867
0.0039268867
0.0039268867
0.0037738397
0.0036207922
0.0033146976
0.0033146976
0.0034677451
0.0034677451
0.0034677451
0.0036207922
0.0037738397
0.0037738397
0.0036207922
0.0033146976
0.0033146976
0.0033146976
0.0034677451
0.0034677451
0.0033146976
0.0033146976
0.0033146976
0.0033146976
0.0033146976
0.0031616506
0.0030086031
0.002855556
0.0030086031
0.0033146976
0.0036207922
0.0036207922
0.0036207922
0.0034677451
0.0031616506
0.002855556
0.0030086031
0.0030086031
0.002855556
0.002855556
0.002855556
0.0030086031
0.0030086031
0.0031616506
0.0031616506
0.0030086031
0.002855556
0.002855556
0.0027025086
0.0027025086
0.0027025086
0.0027025086
0.0027025086
0.002855556
0.0031616506
0.0033146976
0.0034677451
0.0031616506
0.002855556
0.0027025086
0.0025494616
0.0027025086
0.002855556
0.0027025086
0.0027025086
0.002855556
0.002855556
0.002855556
0.0027025086
0.0025494616
0.002396414
0.002396414
0.002396414
0.002396414
0.0020903195
0.0017842251
0.0020903195
0.002396414
0.002396414
0.002243367
0.002243367
0.0020903195
0.0020903195
0.0019372724
0.0020903195
0.0020903195
0.0020903195
0.002396414
0.0025494616
0.0025494616
0.002396414
0.002396414
0.002243367
0.002243367
0.002243367
0.002243367
0.0020903195
0.0020903195
0.002243367
0.0020903195
0.0019372724
0.0017842251
0.0017842251
0.0019372724
0.0020903195
0.002243367
0.002396414
0.002243367
0.002243367
0.0020903195
0.0019372724
0.0020903195
0.002396414
0.002396414
0.0020903195
0.0017842251
0.0016311778
0.0014781306
0.0014781306
0.0013250833
0.0014781306
0.0017842251
0.0019372724
0.0019372724
0.0017842251
0.0014781306
0.0013250833
0.0013250833
0.0013250833
0.0013250833
0.0013250833
0.0013250833
0.0013250833
0.001172036
0.001172036
0.001172036
0.001172036
0.001172036
0.001172036
8.659415E-4
8.659415E-4
0.001172036
0.0014781306
0.0016311778
0.0013250833
0.0010189888
0.0010189888
0.0010189888
0.001172036
0.001172036
0.0010189888
0.0010189888
8.659415E-4
0.0010189888
0.0010189888
0.0010189888
0.0010189888
0.0010189888
0.0010189888
0.001172036
0.0010189888
0.0010189888
8.659415E-4
7.1289425E-4
7.1289425E-4
7.1289425E-4
7.1289425E-4
7.1289425E-4
7.1289425E-4
7.1289425E-4
7.1289425E-4
7.1289425E-4
5.59847E-4
5.59847E-4
7.1289425E-4
7.1289425E-4
8.659415E-4
8.659415E-4
7.1289425E-4
5.59847E-4
2.5375246E-4
1.0070519E-4
1.0070519E-4
4.0679972E-4
7.1289425E-4
8.659415E-4
7.1289425E-4
5.59847E-4
7.1289425E-4
7.1289425E-4
7.1289425E-4
5.59847E-4
5.59847E-4
4.0679972E-4
4.0679972E-4
4.0679972E-4
4.0679972E-4
5.59847E-4
5.59847E-4
2.5375246E-4
-5.2342075E-5
-5.2342075E-5
2.5375246E-4
5.59847E-4
4.0679972E-4
1.0070519E-4
-2.0538934E-4
-5.2342075E-5
-5.2342075E-5
1.0070519E-4
1.0070519E-4
1.0070519E-4
1.0070519E-4
2.5375246E-4
1.0070519E-4
1.0070519E-4
-5.2342075E-5
-2.0538934E-4
-5.2342075E-5
-5.2342075E-5
-5.2342075E-5
-2.0538934E-4
-2.0538934E-4
-5.2342075E-5
1.0070519E-4
1.0070519E-4
1.0070519E-4
1.0070519E-4
-5.2342075E-5
-2.0538934E-4
-2.0538934E-4
-5.2342075E-5
-5.2342075E-5
-5.2342075E-5
-2.0538934E-4
-2.0538934E-4
-5.2342075E-5
-2.0538934E-4
-2.0538934E-4
-2.0538934E-4
-3.584366E-4
-3.584366E-4
-2.0538934E-4
-2.0538934E-4
-3.584366E-4
-6.6453125E-4
-6.6453125E-4
-5.11484E-4
-2.0538934E-4
-5.2342075E-5
-5.11484E-4
-8.1757846E-4
-8.1757846E-4
-6.6453125E-4
-5.11484E-4
-6.6453125E-4
-5.11484E-4
-3.584366E-4
-5.11484E-4
-6.6453125E-4
-9.706258E-4
-0.001123673
-9.706258E-4
-9.706258E-4
-8.1757846E-4
-8.1757846E-4
-8.1757846E-4
-6.6453125E-4
-6.6453125E-4
-6.6453125E-4
-6.6453125E-4
-8.1757846E-4
-9.706258E-4
-9.706258E-4
-9.706258E-4
-9.706258E-4
-8.1757846E-4
-9.706258E-4
-0.001123673
-0.0014297676
-0.0012767203
-9.706258E-4
-8.1757846E-4
-9.706258E-4
-0.0014297676
-0.0014297676
-0.001123673
-6.6453125E-4
-5.11484E-4
-6.6453125E-4
-0.001123673
-0.0012767203
-0.0014297676
-0.0012767203
-0.0012767203
-0.0012767203
-0.0014297676
-0.0014297676
-0.0012767203
-0.001123673
-0.001123673
-0.0012767203
-0.0014297676
-0.0014297676
-0.001123673
-9.706258E-4
-9.706258E-4
-0.0012767203
-0.0014297676
-0.0012767203
-0.001123673
-0.001123673
-0.0012767203
-0.001123673
-0.001123673
-0.0012767203
-0.0017358621
-0.002195004
-0.002195004
-0.0018889094
-0.0017358621
-0.0017358621
-0.0017358621
-0.0017358621
-0.0014297676
-0.0014297676
-0.0015828148
-0.0018889094
-0.0020419566
-0.0018889094
-0.0017358621
-0.0015828148
-0.0018889094
-0.0020419566
-0.0023480512
-0.0025010984
-0.0025010984
-0.0020419566
-0.0017358621
-0.0017358621
-0.0020419566
-0.0023480512
-0.0023480512
-0.002195004
-0.0018889094
-0.0020419566
-0.0023480512
-0.0023480512
-0.002195004
-0.0020419566
-0.0020419566
-0.0020419566
-0.0020419566
-0.0020419566
-0.0020419566
-0.0023480512
-0.0025010984
-0.0025010984
-0.0023480512
-0.0020419566
-0.0018889094
-0.0020419566
-0.002195004
-0.0023480512
-0.0023480512
-0.0023480512
-0.002195004
-0.002195004
-0.002195004
-0.0023480512
-0.0023480512
-0.0023480512
-0.0025010984
-0.0025010984
-0.0025010984
-0.0025010984
-0.002654146
-0.002654146
-0.002654146
-0.002654146
-0.002807193
-0.002654146
-0.0025010984
-0.0025010984
-0.002654146
-0.002654146
-0.0025010984
-0.0025010984
-0.0025010984
-0.0025010984
-0.0025010984
-0.0025010984
-0.0025010984
-0.0025010984
-0.002654146
-0.002654146
-0.0025010984
-0.0025010984
-0.0025010984
-0.002654146
-0.002807193
-0.002807193
-0.002807193
-0.002654146
-0.0023480512
-0.002195004
-0.002195004
-0.0025010984
-0.002654146
-0.002654146
-0.002654146
-0.002654146
-0.002654146
-0.0025010984
-0.002654146
-0.002807193
-0.0029602405
-0.0029602405
-0.002807193
-0.0025010984
-0.0025010984
-0.002654146
-0.002807193
-0.002807193
-0.002654146
-0.0025010984
-0.0025010984
-0.002654146
-0.002807193
-0.002807193
-0.002654146
-0.002654146
-0.002654146
-0.002654146
-0.002807193
-0.0029602405
-0.0031132875
-0.002807193
-0.0025010984
-0.0023480512
-0.0025010984
-0.0029602405
-0.0031132875
-0.0029602405
-0.0025010984
-0.0023480512
-0.0025010984
-0.002654146
-0.0029602405
-0.002807193
-0.002654146
-0.002654146
-0.002807193
-0.0031132875
-0.0031132875
-0.002807193
-0.002807193
-0.002807193
-0.0031132875
-0.0031132875
-0.0029602405
-0.002807193
-0.002654146
-0.0025010984
-0.0025010984
-0.002654146
-0.002807193
-0.0029602405
-0.0029602405
-0.0029602405
-0.0031132875
-0.0031132875
-0.0029602405
-0.002807193
-0.0029602405
-0.0031132875
-0.0031132875
-0.0029602405
-0.0029602405
-0.0029602405
-0.0029602405
-0.0029602405
-0.0029602405
-0.0029602405
-0.0029602405
-0.0029602405
-0.0029602405
-0.0029602405
-0.0029602405
-0.002807193
-0.002807193
-0.002654146
-0.002807193
-0.0031132875
-0.003266335
-0.0031132875
-0.0029602405
-0.0029602405
-0.0029602405
-0.0029602405
-0.0029602405
-0.002807193
-0.002807193
-0.002654146
-0.002807193
-0.002807193
-0.002807193
-0.0029602405
-0.0031132875
-0.003266335
-0.003266335
-0.0031132875
-0.0029602405
-0.0031132875
-0.003419382
-0.0035724295
-0.003266335
-0.002807193
-0.002654146
-0.002807193
-0.0029602405
-0.0029602405
-0.002807193
-0.002807193
-0.0029602405
-0.003266335
-0.003419382
-0.003419382
-0.0031132875
-0.0029602405
-0.002807193
-0.002807193
-0.002807193
-0.002807193
-0.0029602405
-0.0029602405
-0.0029602405
-0.0031132875
-0.0031132875
-0.0029602405
-0.002807193
-0.0029602405
-0.003266335
-0.003266335
-0.0031132875
-0.0029602405
-0.0029602405
-0.0029602405
-0.0029602405
-0.0031132875
-0.003266335
-0.003266335
-0.0031132875
-0.002807193
-0.002807193
-0.0031132875
-0.003266335
-0.0031132875
-0.0029602405
-0.0029602405
-0.0031132875
-0.0031132875
-0.0029602405
-0.002807193
-0.002654146
-0.002654146
-0.0029602405
-0.0029602405
-0.0029602405
-0.0029602405
-0.0031132875
-0.003266335
-0.0031132875
-0.0031132875
-0.0029602405
-0.0031132875
-0.0031132875
-0.0029602405
-0.0029602405
-0.002807193
-0.002654146
-0.002807193
-0.0031132875
-0.003266335
-0.0031132875
-0.0031132875
-0.0031132875
-0.0031132875
-0.0031132875
-0.0029602405
-0.002807193
-0.002654146
-0.002807193
-0.0029602405
-0.003266335
-0.003419382
-0.003419382
-0.003266335
-0.0029602405
-0.0029602405
-0.0029602405
-0.0031132875
-0.0031132875
-0.0031132875
-0.002807193
-0.002654146
-0.0029602405
-0.0031132875
-0.003419382
-0.003419382
-0.003266335
-0.0031132875
-0.0029602405
-0.0029602405
-0.0029602405
-0.0031132875
-0.0031132875
-0.003266335
-0.003266335
-0.003419382
-0.0035724295
-0.0035724295
-0.003419382
-0.003266335
-0.0031132875
-0.0031132875
-0.0031132875
-0.003266335
-0.0031132875
-0.0029602405
-0.0029602405
-0.003266335
-0.003419382
-0.003419382
-0.0031132875
-0.002807193
-0.0029602405
-0.003419382
-0.003419382
-0.0031132875
-0.0029602405
-0.002807193
-0.002807193
-0.0029602405
-0.0031132875
-0.0031132875
-0.0031132875
-0.0029602405
-0.0029602405
-0.0031132875
-0.003266335
-0.0031132875
-0.0029602405
-0.002807193
-0.0029602405
-0.0029602405
-0.0029602405
-0.0029602405
-0.0029602405
-0.0029602405
-0.0029602405
-0.002807193
-0.002807193
-0.002807193
-0.0029602405
-0.0029602405
-0.0031132875
-0.0031132875
-0.0029602405
-0.002807193
-0.002807193
-0.002807193
-0.0029602405
-0.0029602405
-0.0029602405
-0.0031132875
-0.0031132875
-0.0031132875
-0.0029602405
-0.0029602405
-0.0029602405
-0.002807193
-0.002807193
-0.0031132875
-0.0031132875
-0.0029602405
-0.0029602405
-0.0029602405
-0.0029602405
-0.002807193
-0.002807193
-0.0029602405
-0.0031132875
-0.0029602405
-0.002807193
-0.002654146
-0.002654146
-0.002654146
-0.0025010984
-0.002654146
-0.002807193
-0.002807193
-0.002807193
-0.0029602405
-0.0031132875
-0.0031132875
-0.0031132875
-0.0029602405
-0.002807193
-0.002807193
-0.002807193
-0.002654146
-0.0025010984
-0.0025010984
-0.002654146
-0.002654146
-0.0025010984
-0.0025010984
-0.0023480512
-0.0023480512
-0.0025010984
-0.0025010984
-0.002654146
-0.002654146
-0.002654146
-0.0023480512
-0.002195004
-0.002195004
-0.0023480512
-0.002654146
-0.002807193
-0.002654146
-0.002654146
-0.0025010984
-0.002654146
-0.0025010984
-0.0023480512
-0.002195004
-0.0023480512
-0.0025010984
-0.0025010984
-0.0025010984
-0.002195004
-0.0018889094
-0.0020419566
-0.0020419566
-0.0018889094
-0.0018889094
-0.0020419566
-0.002195004
-0.0023480512
-0.0025010984
-0.0023480512
-0.002195004
-0.0020419566
-0.0020419566
-0.0018889094
-0.0018889094
-0.0020419566
-0.002195004
-0.002195004
-0.0023480512
-0.002195004
-0.002195004
-0.002195004
-0.0020419566
-0.0018889094
-0.0018889094
-0.002195004
-0.0023480512
-0.002195004
-0.0018889094
-0.0018889094
-0.0020419566
-0.002195004
-0.0020419566
-0.0017358621
-0.0014297676
-0.0015828148
-0.0018889094
-0.0017358621
-0.0014297676
-0.0012767203
-0.001123673
-0.0012767203
-0.0014297676
-0.0017358621
-0.0017358621
-0.0015828148
-0.0012767203
-0.0012767203
-0.0014297676
-0.0015828148
-0.0015828148
-0.0017358621
-0.0015828148
-0.0014297676
-0.0012767203
-0.0012767203
-0.0012767203
-0.0012767203
-0.0014297676
-0.0015828148
-0.0015828148
-0.0014297676
-0.001123673
-0.001123673
-0.0012767203
-0.0014297676
-0.0014297676
-0.001123673
-8.1757846E-4
-6.6453125E-4
-8.1757846E-4
-9.706258E-4
-9.706258E-4
-9.706258E-4
-9.706258E-4
-0.001123673
-9.706258E-4
-8.1757846E-4
-8.1757846E-4
-9.706258E-4
-0.0012767203
-0.001123673
-9.706258E-4
-6.6453125E-4
-5.11484E-4
-5.11484E-4
-5.11484E-4
-6.6453125E-4
-6.6453125E-4
-6.6453125E-4
-8.1757846E-4
-9.706258E-4
-8.1757846E-4
-5.11484E-4
-3.584366E-4
-6.6453125E-4
-9.706258E-4
-0.001123673
-8.1757846E-4
-6.6453125E-4
-6.6453125E-4
-8.1757846E-4
-6.6453125E-4
-3.584366E-4
-3.584366E-4
-3.584366E-4
-3.584366E-4
-2.0538934E-4
-2.0538934E-4
-2.0538934E-4
-5.11484E-4
-6.6453125E-4
-6.6453125E-4
-3.584366E-4
-5.2342075E-5
-5.2342075E-5
-2.0538934E-4
-3.584366E-4
-3.584366E-4
-2.0538934E-4
-5.2342075E-5
-3.584366E-4
-6.6453125E-4
-6.6453125E-4
-3.584366E-4
-2.0538934E-4
-2.0538934E-4
-3.584366E-4
-3.584366E-4
-3.584366E-4
-5.2342075E-5
1.0070519E-4
-5.2342075E-5
-2.0538934E-4
-3.584366E-4
-3.584366E-4
-2.0538934E-4
-5.2342075E-5
1.0070519E-4
1.0070519E-4
1.0070519E-4
-2.0538934E-4
-3.584366E-4
-3.584366E-4
-5.2342075E-5
2.5375246E-4
1.0070519E-4
-2.0538934E-4
-2.0538934E-4
-2.0538934E-4
-2.0538934E-4
-3.584366E-4
-3.584366E-4
-2.0538934E-4
-2.0538934E-4
-2.0538934E-4
-2.0538934E-4
-3.584366E-4
-3.584366E-4
-2.0538934E-4
-5.2342075E-5
-2.0538934E-4
-3.584366E-4
-3.584366E-4
-3.584366E-4
-5.2342075E-5
1.0070519E-4
1.0070519E-4
-5.2342075E-5
-2.0538934E-4
-2.0538934E-4
-3.584366E-4
-3.584366E-4
-2.0538934E-4
-2.0538934E-4
-5.2342075E-5
-5.2342075E-5
-5.2342075E-5
1.0070519E-4
1.0070519E-4
1.0070519E-4
1.0070519E-4
2.5375246E-4
2.5375246E-4
2.5375246E-4
-5.2342075E-5
-2.0538934E-4
-2.0538934E-4
1.0070519E-4
4.0679972E-4
4.0679972E-4
1.0070519E-4
-5.2342075E-5
-5.2342075E-5
1.0070519E-4
1.0070519E-4
1.0070519E-4
1.0070519E-4
2.5375246E-4
4.0679972E-4
4.0679972E-4
4.0679972E-4
2.5375246E-4
1.0070519E-4
-5.2342075E-5
1.0070519E-4
2.5375246E-4
5.59847E-4
7.1289425E-4
5.59847E-4
2.5375246E-4
1.0070519E-4
1.0070519E-4
4.0679972E-4
5.59847E-4
7.1289425E-4
5.59847E-4
4.0679972E-4
2.5375246E-4
4.0679972E-4
5.59847E-4
4.0679972E-4
2.5375246E-4
1.0070519E-4
2.5375246E-4
5.59847E-4
7.1289425E-4
5.59847E-4
4.0679972E-4
4.0679972E-4
2.5375246E-4
1.0070519E-4
-5.2342075E-5
1.0070519E-4
4.0679972E-4
5.59847E-4
5.59847E-4
5.59847E-4
8.659415E-4
8.659415E-4
5.59847E-4
4.0679972E-4
4.0679972E-4
5.59847E-4
5.59847E-4
8.659415E-4
8.659415E-4
8.659415E-4
5.59847E-4
5.59847E-4
5.59847E-4
5.59847E-4
2.5375246E-4
-5.2342075E-5
1.0070519E-4
4.0679972E-4
4.0679972E-4
2.5375246E-4
1.0070519E-4
2.5375246E-4
4.0679972E-4
2.5375246E-4
-5.2342075E-5
-2.0538934E-4
-5.2342075E-5
1.0070519E-4
2.5375246E-4
1.0070519E-4
-2.0538934E-4
-2.0538934E-4
-5.2342075E-5
2.5375246E-4
2.5375246E-4
1.0070519E-4
-5.2342075E-5
-5.2342075E-5
-5.2342075E-5
-5.2342075E-5
-5.2342075E-5
-2.0538934E-4
-5.2342075E-5
-2.0538934E-4
-3.584366E-4
-6.6453125E-4
-8.1757846E-4
-6.6453125E-4
-6.6453125E-4
-6.6453125E-4
-6.6453125E-4
-8.1757846E-4
-0.001123673
-0.0012767203
-0.001123673
-9.706258E-4
-6.6453125E-4
-5.11484E-4
-5.11484E-4
-6.6453125E-4
-8.1757846E-4
-9.706258E-4
-9.706258E-4
-0.0012767203
-0.0014297676
-0.0014297676
-0.0014297676
-0.0012767203
-0.001123673
-0.001123673
-0.0014297676
-0.0017358621
-0.0020419566
-0.002195004
-0.002195004
-0.0020419566
-0.0020419566
-0.0020419566
-0.0020419566
-0.0020419566
-0.0023480512
-0.002654146
-0.002654146
-0.0025010984
-0.0023480512
-0.002654146
-0.0031132875
-0.003266335
-0.0031132875
-0.003266335
-0.0035724295
-0.003878524
-0.003878524
-0.0037254766
-0.0035724295
-0.003878524
-0.0041846186
-0.004490713
-0.0043376656
-0.0041846186
-0.0043376656
-0.004490713
-0.0047968077
-0.0049498547
-0.0049498547
-0.005255949
-0.0057150912
-0.0058681387
-0.006021186
-0.0058681387
-0.0058681387
-0.0057150912
-0.0058681387
-0.006021186
-0.0058681387
-0.0058681387
-0.006021186
-0.0063272803
-0.0063272803
-0.0061742333
-0.0063272803
-0.006480328
-0.006633375
-0.006633375
-0.006633375
-0.006633375
-0.006480328
-0.0063272803
-0.0063272803
-0.0063272803
-0.006480328
-0.0063272803
-0.0063272803
-0.0063272803
-0.006480328
-0.0067864223
-0.007092517
-0.007092517
-0.007092517
-0.0069394694
-0.0069394694
-0.007092517
-0.0069394694
-0.007092517
-0.007245564
-0.0073986114
-0.007245564
-0.007245564
-0.007245564
-0.007245564
-0.007245564
-0.007092517
-0.007245564
-0.0075516584
-0.007857753
-0.0080108
-0.007704706
-0.007245564
-0.007092517
-0.007245564
-0.0075516584
-0.0075516584
-0.0075516584
-0.0073986114
-0.0075516584
-0.007704706
-0.0075516584
-0.0073986114
-0.007245564
-0.007245564
-0.0075516584
-0.0075516584
-0.0075516584
-0.0075516584
-0.0075516584
-0.0073986114
-0.007245564
-0.007092517
-0.007245564
-0.0075516584
-0.007704706
-0.007704706
-0.0075516584
-0.0075516584
-0.0075516584
-0.0075516584
-0.0075516584
-0.0075516584
-0.0073986114
-0.0073986114
-0.0075516584
-0.007704706
-0.0075516584
-0.0073986114
-0.007245564
-0.007245564
-0.0073986114
-0.0075516584
-0.0075516584
-0.0075516584
-0.0073986114
-0.0075516584
-0.0075516584
-0.0075516584
-0.0075516584
-0.0075516584
-0.007704706
-0.0080108
-0.008316895
-0.008163848
-0.007857753
-0.0075516584
-0.0073986114
-0.007704706
-0.007857753
-0.007857753
-0.007857753
-0.0080108
-0.008316895
-0.008469942
-0.008469942
-0.008469942
-0.008469942
-0.008316895
-0.008316895
-0.008469942
-0.008776037
-0.008776037
-0.008622989
-0.008316895
-0.008316895
-0.008316895
-0.008469942
-0.008469942
-0.008469942
-0.008316895
-0.009847367
-0.014897927
-0.01918325
-0.017652778
-0.011990029
-0.0075516584
-0.007092517
-0.008316895
-0.008622989
-0.008163848
-0.008163848
-0.008776037
-0.009082132
-0.008776037
-0.008316895
-0.0080108
-0.0080108
-0.008163848
-0.008316895
-0.008163848
-0.007857753
-0.007704706
-0.007857753
-0.0073986114
-0.0061742333
-0.007245564
-0.009541273
-0.010459556
-0.009235178
-0.0075516584
-0.007092517
-0.0075516584
-0.007704706
-0.0073986114
-0.0069394694
-0.003419382
-0.0014297676
-0.0063272803
-0.009541273
-0.0049498547
1.0070519E-4
-0.0012767203
-0.006633375
-0.00969432
-0.008929084
-0.007092517
-0.006633375
-0.007245564
-0.0080108
-0.0080108
-0.007857753
-0.0073986114
-0.007245564
-0.00969432
-0.011836981
-0.008469942
-0.003266335
-0.0020419566
-0.005102902
-0.008163848
-0.008316895
-0.007245564
-0.0067864223
-0.007092517
-0.007704706
-0.010459556
-0.014591834
-0.015816212
-0.01244917
-0.007704706
-0.0054089967
-0.0057150912
-0.0067864223
-0.007092517
-0.007092517
-0.0067864223
-0.006480328
-0.0063272803
-0.0063272803
-0.006633375
-0.0067864223
-0.0067864223
-0.006633375
-0.006480328
-0.006633375
-0.006633375
-0.006633375
-0.006480328
-0.0063272803
-0.0061742333
-0.0063272803
-0.0063272803
-0.006633375
-0.006633375
-0.006480328
-0.0063272803
-0.007092517
-0.0080108
-0.0073986114
-0.006021186
-0.0054089967
-0.006021186
-0.0069394694
-0.007092517
-0.006633375
-0.0063272803
-0.0061742333
-0.0061742333
-0.005255949
-9.706258E-4
0.0033146976
0.002396414
-0.0029602405
-0.0075516584
-0.008316895
-0.0067864223
-0.0057150912
-0.0061742333
-0.0067864223
-0.0067864223
-0.0063272803
-0.0061742333
-0.006480328
-0.0067864223
-0.0067864223
-0.0067864223
-0.006633375
-0.0063272803
-0.0061742333
-0.006021186
-0.0057150912
-0.0057150912
-0.005562044
-0.0054089967
-0.005255949
-0.005255949
-0.005255949
-0.005255949
-0.0069394694
-0.007857753
-0.005255949
-0.0018889094
-0.0012767203
-0.0047968077
-0.010612603
-0.010765651
-0.0047968077
-0.003266335
-0.0073986114
-0.009847367
-0.007092517
-0.0025010984
-6.6453125E-4
-0.0015828148
-0.002807193
-0.002654146
-0.0015828148
-5.11484E-4
-5.2342075E-5
1.0070519E-4
2.5375246E-4
8.659415E-4
0.0014781306
0.0020903195
0.0025494616
0.0030086031
0.0034677451
0.0039268867
0.0043860287
0.004998218
0.00545736
0.005916502
0.006222596
0.006681738
0.00714088
0.007753069
0.008212211
0.008671353
0.009283542
0.009742684
0.010048779
0.01050792
0.010967062
0.011732298
0.012650582
0.013415818
0.013721914
0.014181055
0.014640197
0.015252385
0.015864575
0.016476763
0.016629811
0.016323717
0.017088953
0.019078568
0.020455992
0.020455992
0.019690756
0.020455992
0.022751702
0.024129126
0.024282176
0.02397608
0.024129126
0.025200458
0.026577882
0.027496168
0.028261403
0.028873594
0.029485783
0.030251019
0.031016253
0.031934537
0.03285282
0.03377111
0.034536343
0.03514853
0.035760723
0.036525957
0.037138145
0.03744424
0.03866862
0.040964328
0.04264785
0.042800896
0.0424948
0.042800896
0.043872226
0.045096606
0.04601489
0.04662708
0.04708622
0.04769841
0.04876974
0.04999412
0.050912403
0.05137154
0.051830683
0.052748967
0.053820297
0.05489163
0.055962965
0.05657515
0.05688125
0.05825867
0.060554378
0.062390946
0.062390946
0.06177876
0.06300314
0.06591103
0.06790065
0.0677476
0.06728846
0.068818934
0.07142074
0.07264511
0.07249206
0.0732573
0.075246915
0.0761652
0.0761652
0.07708348
0.07892005
0.079838336
0.08014443
0.081521854
0.08305232
0.08320537
0.08274624
0.08335842
0.08473585
0.08550108
0.08580718
0.085960224
0.08641937
0.08703156
0.0877968
0.08871508
0.08948032
0.0900925
0.09024555
0.090551645
0.09101079
0.09223516
0.09361259
0.09453087
0.09529611
0.09606135
0.09682658
0.097438775
0.09820401
0.09896924
0.099581435
0.10019362
0.10095886
0.101724096
0.10233629
0.10294847
0.104019806
0.10509113
0.106315516
0.10738685
0.107999034
0.10861122
0.10952951
0.110447794
0.11151912
0.1127435
0.11442702
0.11611053
0.117334925
0.1179471
0.1182532
0.11871234
0.11932453
0.12039586
0.12162024
0.122691564
0.12360986
0.12452813
0.12544642
0.12651774
0.12743604
0.12850736
0.12942564
0.13003783
0.13049698
0.13080306
0.13126221
0.13172136
0.1318744
0.1318744
0.1318744
0.13172136
0.1318744
0.13202745
0.1321805
0.13248658
0.13340488
0.1347823
0.13646582
0.1373841
0.13753715
0.13707802
0.13661887
0.13631277
0.13661887
0.1376902
0.13937372
0.14075114
0.14090419
0.14013895
0.13922067
0.13876154
0.13922067
0.14013895
0.14105724
0.14105724
0.14059809
0.1396798
0.13906762
0.13876154
0.13922067
0.13983285
0.14044505
0.14075114
0.14059809
0.14013895
0.1399859
0.14013895
0.14044505
0.14090419
0.14136334
0.14151639
0.14151639
0.14090419
0.14013895
0.13937372
0.13906762
0.13891457
0.13922067
0.13922067
0.13891457
0.13830239
0.13753715
0.13677192
0.13600667
0.1353945
0.13493535
0.13462925
0.13432315
0.13386402
0.13309878
0.13248658
0.1318744
0.13110916
0.13034393
0.13003783
0.13003783
0.13019088
0.13003783
0.12942564
0.12896651
0.12881346
0.12866041
0.12850736
0.12804821
0.12728299
0.1266708
0.12621164
0.12621164
0.12621164
0.12621164
0.12590554
0.12575251
0.12514032
0.12437508
0.12330376
0.12238548
0.12192634
0.121314146
0.12085501
0.12054891
0.12024282
0.11947757
0.11779405
0.11534531
0.11259045
0.11060084
0.1098356
0.110141695
0.110447794
0.1098356
0.10830513
0.106162466
0.103713706
0.10126495
0.09881619
0.09682658
0.09544916
0.0959083
0.097591825
0.0959083
0.08963336
0.08274624
0.07892005
0.077848725
0.07662434
0.0738695
0.0703494
0.06713541
0.064839706
0.06315618
0.061319612
0.059023906
0.05657515
0.054126393
0.051677637
0.04922888
0.04662708
0.044484414
0.04310699
0.042035658
0.040811278
0.039280806
0.037138145
0.03468939
0.03178149
0.029485783
0.027496168
0.025965696
0.024435222
0.022751702
0.020762088
0.018160284
0.015405433
0.012650582
0.010201826
0.007906117
0.0051512653
0.0020903195
-9.706258E-4
-0.003878524
-0.0063272803
-0.008776037
-0.011530887
-0.014438786
-0.017805826
-0.02147896
-0.025764285
-0.029896561
-0.033722743
-0.036783688
-0.039232444
-0.04122206
-0.043211672
-0.045507383
-0.04826223
-0.05132318
-0.054384124
-0.05744507
-0.060506016
-0.06326087
-0.06570962
-0.06861752
-0.0721376
-0.075657696
-0.07902473
-0.08177959
-0.084228344
-0.08713624
-0.09096242
-0.095247746
-0.099226974
-0.10259402
-0.10504277
-0.10703239
-0.10917505
-0.11223599
-0.11606218
-0.12019446
-0.12478587
-0.12937729
-0.13381566
-0.138101
-0.14192717
-0.14575335
-0.14942649
-0.15325268
-0.1566197
-0.15952761
-0.16228247
-0.1650373
-0.16779217
-0.17131224
-0.17559758
-0.18080118
-0.18646392
-0.19212668
-0.1973303
-0.2022278
-0.20651312
-0.21018626
-0.21370634
-0.21753253
-0.22212394
-0.2271745
-0.23222508
-0.23712258
-0.241714
-0.24615237
-0.2504377
-0.2550291
-0.25962055
-0.26421192
-0.26880336
-0.27339476
-0.2782923
-0.2831898
-0.28824034
-0.2932909
-0.29849455
-0.3035451
-0.3084426
-0.31334013
-0.31854373
-0.3240534
-0.32956314
-0.33491978
-0.33997035
-0.345327
-0.3508367
-0.3563464
-0.3618561
-0.36751884
-0.37333465
-0.3789974
-0.38466015
-0.39016986
-0.3958326
-0.40149537
-0.4071581
-0.4126678
-0.41833055
-0.4242994
-0.43011516
-0.4356249
-0.44128767
-0.44710344
-0.45322534
-0.45904112
-0.46439776
-0.46960136
-0.47511107
-0.4809269
-0.48704877
-0.4933237
-0.49944562
-0.50526136
-0.5107711
-0.5161277
-0.52133137
-0.5265349
-0.53204465
-0.5375544
-0.5432171
-0.5487268
-0.5539304
-0.55898094
-0.5638785
-0.568776
-0.5739796
-0.5793362
-0.58484596
-0.59035563
-0.59555924
-0.6004568
-0.6048951
-0.6094866
-0.614078
-0.61836326
-0.62280166
-0.62754613
-0.63244367
-0.6370351
-0.64116734
-0.64499354
-0.64897275
-0.652952
-0.65677816
-0.6604513
-0.6641245
-0.66779757
-0.67147076
-0.6754499
-0.6791231
-0.6824901
-0.68539804
-0.6883059
-0.6915199
-0.69458085
-0.69718266
-0.6994783
-0.701468
-0.7033046
-0.70529413
-0.7077429
-0.71003866
-0.71218127
-0.71432394
-0.71677274
-0.7192215
-0.7207519
-0.7216702
-0.72396594
-0.7296287
-0.7378932
-0.74615777
-0.75151443
-0.7536571
-0.7545754
-0.7562589
-0.75931984
-0.762993
-0.7666661
-0.7698801
-0.7718697
-0.77232885
-0.77156365
-0.7707984
-0.7712575
-0.7730941
-0.7753898
-0.77692026
-0.7770733
-0.7758489
-0.77416545
-0.7730941
-0.7730941
-0.77355325
-0.7737063
-0.7738594
-0.77416545
-0.7749307
-0.7758489
-0.7767672
-0.7773794
-0.7782977
-0.7804404
-0.78396046
-0.78748053
-0.79038846
-0.79268414
-0.7948268
-0.7974286
-0.8001835
-0.8026322
-0.80492795
-0.8072236
-0.8087541
-0.8096724
-0.81013155
-0.8102846
-0.8098254
-0.8086011
-0.80691755
-0.805081
-0.80293834
-0.8006426
-0.79834694
-0.79589814
-0.79406154
-0.79268414
-0.79207194
-0.7916128
-0.79115367
-0.7908476
-0.7905415
-0.7900824
-0.7894702
-0.78931713
-0.7896232
-0.79038846
-0.7910006
-0.79145974
-0.79237807
-0.7937555
-0.7948268
-0.79513294
-0.795439
-0.79651034
-0.798653
-0.8007956
-0.80247915
-0.8046219
-0.80691755
-0.8093663
-0.8124273
-0.8174778
-0.82513016
-0.83308864
-0.8392105
-0.8436489
-0.84808725
-0.8532909
-0.8594128
-0.86691207
-0.8757888
-0.8842064
-0.8901753
-0.8935423
-0.895838
-0.8978276
-0.8996642
-0.90150076
-0.90349036
-0.90532696
-0.90624523
-0.9057861
-0.90379643
-0.9004294
-0.895991
-0.89109355
-0.88604295
-0.88083935
-0.87487054
-0.86828953
-0.86155546
-0.8545152
-0.84747505
-0.8404349
-0.83370084
-0.8274259
-0.82176316
-0.8162534
-0.81089675
-0.8056932
-0.80110174
-0.7972756
-0.79452074
-0.7919189
-0.78931713
-0.7873275
-0.78595006
-0.78487873
-0.7838074
-0.7827361
-0.7816648
-0.7810526
-0.7815117
-0.7830422
-0.7845726
-0.78549093
-0.78625613
-0.78748053
-0.78931713
-0.79115367
-0.7925311
-0.7937555
-0.7949799
-0.7960512
-0.7969695
-0.79773474
-0.79834694
-0.79834694
-0.7981939
-0.7975817
-0.79681647
-0.7942146
-0.7870214
-0.7804404
-0.7802873
-0.78426653
-0.785644
-0.782277
-0.7767672
-0.77278805
-0.77033925
-0.7681966
-0.7649826
-0.76130944
-0.7577894
-0.75472844
-0.75197357
-0.7490657
-0.7460047
-0.7432499
-0.7406481
-0.7378932
-0.7352915
-0.7328427
-0.7307
-0.7288634
-0.7268739
-0.7248842
-0.72274154
-0.7207519
-0.71876234
-0.7166197
-0.7141709
-0.7120282
-0.71019167
-0.70850813
-0.7066716
-0.704835
-0.7028454
-0.7008558
-0.6987131
-0.69657046
-0.69458085
-0.6924382
-0.6899894
-0.6872346
-0.6846328
-0.682031
-0.6794292
-0.67698044
-0.6746847
-0.67238903
-0.6697872
-0.6668793
-0.6639714
-0.6609104
-0.65800256
-0.65463555
-0.6512685
-0.6479015
-0.64499354
-0.6423917
-0.639943
-0.6374942
-0.6351985
-0.63336194
-0.63198453
-0.63045406
-0.6289236
-0.62754613
-0.62662786
-0.6255565
-0.6249443
-0.6249443
-0.6255565
-0.62616867
-0.627087
-0.62815833
-0.62953573
-0.6306071
-0.63106626
-0.63167846
-0.63229066
-0.6329028
-0.63351494
-0.63351494
-0.6332089
-0.63229066
-0.6309132
-0.62953573
-0.6276992
-0.62540346
-0.6229547
-0.6211181
-0.6203529
-0.6200468
-0.6198938
-0.6191285
-0.61759806
-0.6151493
-0.6125475
-0.61055785
-0.6096396
-0.60902745
-0.6085683
-0.60780305
-0.60642564
-0.604283
-0.60214025
-0.6001507
-0.5984672
-0.5969367
-0.59525317
-0.59311056
-0.5905087
-0.58714163
-0.58346856
-0.57979536
-0.57642835
-0.5733674
-0.5701534
-0.5664803
-0.56296015
-0.5592871
-0.55576694
-0.55239993
-0.549339
-0.54643106
-0.5433701
-0.5401561
-0.53709525
-0.5341873
-0.5312794
-0.5283715
-0.52561665
-0.5228618
-0.520107
-0.5173521
-0.51459724
-0.5121485
-0.50969976
-0.50725096
-0.5048022
-0.5025065
-0.5003639
-0.49837428
-0.49623165
-0.49408892
-0.4924054
-0.49118108
-0.49026275
-0.4891914
-0.48766097
-0.48582438
-0.4838348
-0.48215127
-0.4809269
-0.48000863
-0.47939643
-0.4789373
-0.47817203
-0.4767946
-0.474805
-0.47281536
-0.47143796
-0.4705197
-0.4699075
-0.4689892
-0.46791786
-0.46684653
-0.46592826
-0.46531606
-0.4647039
-0.4640917
-0.46363255
-0.46317342
-0.46256122
-0.4616429
-0.46087772
-0.4605716
-0.46026552
-0.46011245
-0.46011245
-0.45995942
-0.45980635
-0.45995942
-0.46011245
-0.46041858
-0.4605716
-0.46087772
-0.4611838
-0.46133682
-0.46133682
-0.4614899
-0.4616429
-0.4622551
-0.46302035
-0.46363255
-0.46424475
-0.46455082
-0.4647039
-0.46455082
-0.46439776
-0.46424475
-0.4640917
-0.4640917
-0.4640917
-0.46424475
-0.4640917
-0.46363255
-0.46271423
-0.46179596
-0.46087772
-0.46026552
-0.45965332
-0.45904112
-0.45796978
-0.45674542
-0.45567408
-0.45506188
-0.4544497
-0.45368445
-0.45291924
-0.452154
-0.45138875
-0.45047048
-0.44955218
-0.44771564
-0.44511384
-0.44327724
-0.44358334
-0.44496077
-0.445726
-0.44480774
-0.44327724
-0.4418998
-0.4408285
-0.43960413
-0.43822667
-0.43684927
-0.4356249
-0.43424746
-0.43287006
-0.43149263
-0.43026823
-0.42873776
-0.4272073
-0.42537072
-0.42338112
-0.42139152
-0.41940188
-0.41756532
-0.41572875
-0.41389218
-0.41190258
-0.4097599
-0.40777028
-0.4062398
-0.4045563
-0.40256667
-0.40011793
-0.39736307
-0.3949143
-0.39231253
-0.38986376
-0.3871089
-0.38435405
-0.38144615
-0.37853825
-0.37563035
-0.3725694
-0.36950848
-0.36644754
-0.3632335
-0.35986647
-0.3563464
-0.35236716
-0.3482349
-0.34425566
-0.34073558
-0.33706245
-0.3330832
-0.32864484
-0.3240534
-0.319462
-0.31471756
-0.30982003
-0.30507556
-0.3003311
-0.29573968
-0.2913013
-0.28686294
-0.28242457
-0.27813926
-0.27370086
-0.26910946
-0.26482412
-0.26069185
-0.25686568
-0.25303948
-0.24890722
-0.24492799
-0.24110182
-0.23773476
-0.23406163
-0.22977631
-0.22518489
-0.22120567
-0.21737948
-0.21309416
-0.20834969
-0.20345218
-0.19840162
-0.19335106
-0.1879944
-0.18263775
-0.17712805
-0.17192444
-0.16672082
-0.16151722
-0.15570143
-0.14973259
-0.14376374
-0.13764185
-0.13151996
-0.12539807
-0.119276166
-0.11300123
-0.10657325
-0.09999221
-0.09341118
-0.08698319
-0.08055521
-0.07428027
-0.06800534
-0.061883442
-0.0559146
-0.049945753
-0.04412996
-0.038773302
-0.033569694
-0.028519135
-0.02377467
-0.01918325
-0.014897927
-0.010612603
-0.0063272803
-0.0020419566
0.0020903195
0.0057634544
0.009283542
0.012344487
0.015405433
0.018313332
0.02122123
0.023823032
0.02627179
0.028720547
0.031169303
0.03377111
0.035913765
0.037750334
0.039433856
0.041576516
0.043872226
0.04586184
0.047239266
0.048463646
0.04999412
0.051830683
0.05366725
0.05550382
0.057340387
0.059329998
0.06147266
0.06361532
0.06545189
0.066982366
0.068512835
0.07019635
0.07187988
0.0732573
0.07463473
0.07601215
0.077389576
0.07876701
0.07999138
0.08121576
0.081980996
0.08244014
0.08289928
0.084123656
0.085960224
0.087949835
0.08963336
0.09131688
0.09254126
0.09361259
0.09437783
0.09529611
0.09667354
0.0985101
0.10049972
0.10218324
0.103407614
0.10447895
0.105856374
0.10738685
0.10876427
0.109988645
0.11105998
0.112437405
0.11412093
0.1156514
0.116875775
0.1182532
0.11978367
0.12146719
0.122997664
0.12468118
0.1266708
0.12850736
0.13019088
0.1318744
0.13355793
0.13524145
0.13707802
0.13891457
0.14075114
0.1425877
0.14488342
0.14717913
0.1493218
0.15131141
0.15330103
0.15544368
0.15773939
0.16049424
0.1632491
0.16615699
0.16891184
0.17181973
0.17472765
0.17809467
0.1814617
0.18467571
0.18773666
0.19079761
0.19385855
0.19691949
0.20013349
0.20350052
0.20686756
0.21008156
0.21298945
0.2160504
0.21911134
0.22201926
0.22462104
0.22722284
0.23013075
0.23334475
0.23655872
0.23931357
0.24206845
0.24467023
0.24711901
0.24941468
0.25140432
0.25324088
0.25523052
0.25767925
0.2602811
0.26288286
0.26517856
0.26732123
0.26961693
0.2723718
0.2752797
0.27834064
0.28124854
0.28415644
0.28691128
0.28981918
0.29257405
0.2953289
0.29838982
0.30129772
0.3043587
0.3069605
0.30940923
0.311858
0.3141537
0.31614333
0.31813294
0.32058167
0.32364264
0.32685664
0.32976452
0.33206025
0.3342029
0.33603945
0.337723
0.33955956
0.34200832
0.344304
0.34659973
0.34858933
0.35011983
0.35088506
0.3513442
0.3521094
0.3536399
0.35562953
0.35792524
0.36006787
0.36221054
0.36389405
0.36557758
0.3672611
0.36879158
0.37032205
0.37154642
0.37231165
0.37292385
0.3736891
0.37491348
0.37675002
0.37873966
0.38088232
0.3827189
0.3844024
0.3856268
0.38654506
0.3873103
0.38792247
0.38884076
0.3899121
0.3908304
0.39144257
0.39205477
0.39282
0.39389133
0.39511573
0.39634007
0.39725837
0.39787057
0.39817667
0.39787057
0.39741144
0.39756447
0.3980236
0.39878887
0.39955407
0.4000132
0.3997071
0.39924797
0.3989419
0.39924797
0.39986017
0.40016627
0.4000132
0.39955407
0.39909494
0.39878887
0.3986358
0.39878887
0.3989419
0.39878887
0.3983297
0.3977175
0.39710534
0.39634007
0.39588094
0.39526877
0.39480963
0.39450353
0.39419743
0.3937383
0.39327914
0.3925139
0.3915956
0.39067736
0.38975906
0.38899383
0.38807553
0.38715726
0.386239
0.3850146
0.38394326
0.38287196
0.3818006
0.38057622
0.37919882
0.37766832
0.37613785
0.37491348
0.37384215
0.37277082
0.37169945
0.37062815
0.36940378
0.36817938
0.36680198
0.36527148
0.36389405
0.36251664
0.3611392
0.35960874
0.35823134
0.35685387
0.35547647
0.3542521
0.35318077
0.3527216
0.3524155
0.35195637
0.3510381
0.34981373
0.3484363
0.3470589
0.3458345
0.34506926
0.344304
0.34338576
0.34246746
0.34139612
0.3400187
0.33879432
0.33787602
0.3374169
0.33695775
0.3361925
0.33527425
0.33435595
0.33328462
0.33236632
0.331295
0.3303767
0.32961148
0.32884625
0.32762188
0.32639748
0.32502005
0.32364264
0.3222652
0.32119387
0.3202756
0.3193573
0.31843904
0.31721464
0.31614333
0.3147659
0.31308237
0.3115519
0.31002143
0.3089501
0.3078788
0.3066544
0.30558306
0.30451173
0.3034404
0.30206296
0.30068552
0.2991551
0.2979307
0.29685935
0.29594108
0.29517585
0.29425755
0.29288012
0.29134968
0.28997222
0.28874785
0.28737044
0.285993
0.28461558
0.28354424
0.2824729
0.28124854
0.27987114
0.27834064
0.27711624
0.27604493
0.27482057
0.27344313
0.2723718
0.27099437
0.2694639
0.26762733
0.2659438
0.26441336
0.26318896
0.26227066
0.2613524
0.259975
0.25859755
0.25722012
0.25599575
0.25492442
0.25400612
0.25278175
0.25155738
0.25017995
0.24880254
0.24773118
0.24727204
0.24696594
0.24650681
0.24574159
0.24482329
0.24390501
0.24313977
0.24206845
0.24099709
0.24007884
0.23916054
0.23808922
0.23717092
0.23625264
0.2357935
0.2351813
0.23410998
0.23288558
0.23181427
0.2305899
0.22936551
0.2282942
0.2273759
0.22661066
0.22569238
0.22446801
0.22324362
0.2221723
0.2215601
0.2209479
0.22018269
0.21911134
0.21773392
0.2163565
0.21497907
0.2134486
0.21237728
0.21161203
0.21099983
0.21038766
0.20931631
0.208245
0.20702061
0.20610233
0.205031
0.20411272
0.20304137
0.2021231
0.2012048
0.20013349
0.19875607
0.19737864
0.19615425
0.19508292
0.19416465
0.1930933
0.19186893
0.19049151
0.18942018
0.18804274
0.18681838
0.18544094
0.18436962
0.18345132
0.18253306
0.1814617
0.18023734
0.17870687
0.17732944
0.17610507
0.17533982
0.17472765
0.17411545
0.17304413
0.17166668
0.17028926
0.16921794
0.16829965
0.16738136
0.16646309
0.16539174
0.16447347
0.16340214
0.16217776
0.16080034
0.15988205
0.1594229
0.15881072
0.15819854
0.15728025
0.15620892
0.15498455
0.15406625
0.15345407
0.15284188
0.15238273
0.1516175
0.15069921
0.14993398
0.14916874
0.14855656
0.14809741
0.14733218
0.14641389
0.14549561
0.14473037
0.14396513
0.14335296
0.1425877
0.14182247
0.14105724
0.140292
0.1396798
0.13922067
0.13860849
0.13784324
0.13723107
0.13661887
0.13600667
0.1353945
0.1347823
0.13386402
0.13309878
0.13248658
0.13233355
0.13202745
0.13126221
0.13034393
0.1295787
0.12881346
0.12820126
0.12758908
0.12682384
0.12621164
0.12575251
0.12529337
0.12468118
0.124069
0.12360986
0.123150714
0.122997664
0.12253853
0.12207939
0.12146719
0.12085501
0.12039586
0.12008977
0.11978367
0.11932453
0.11855929
0.1179471
0.11748797
0.117334925
0.117181875
0.116722725
0.11611053
0.11534531
0.11488616
0.11458006
0.11412093
0.11366178
0.11335569
0.11289655
0.11228436
0.11167216
0.11121303
0.11060084
0.109988645
0.10968255
0.10922341
0.10876427
0.108458176
0.107999034
0.10738685
0.10677465
0.106162466
0.10555028
0.10493809
0.10447895
0.104019806
0.103560664
0.10325457
0.10294847
0.10233629
0.101418
0.10080581
0.10049972
0.10019362
0.09988753
0.09927534
0.09881619
0.0985101
0.09835706
0.09789791
0.097132675
0.09667354
0.09667354
0.09667354
0.09636744
0.0959083
0.09529611
0.094836965
0.09453087
0.09422478
0.09391868
0.09361259
0.0933065
0.0930004
0.09269431
0.09223516
0.09177602
0.09146993
0.09116384
0.090704694
0.090398595
0.08993945
0.08948032
0.08902117
0.088562034
0.088255934
0.087949835
0.08764375
0.08733765
0.08687851
0.086266324
0.08580718
0.08550108
0.08519499
0.08504194
0.08473585
0.084429756
0.084123656
0.083817564
0.08351147
0.08335842
0.08320537
0.08320537
0.08335842
0.08320537
0.08305232
0.08289928
0.08274624
0.08244014
0.08228709
0.082134046
0.08228709
0.08228709
0.08182795
0.081521854
0.081521854
0.0816749
0.0816749
0.08136881
0.08106271
0.08090967
0.08075662
0.08075662
0.08075662
0.08060357
0.08060357
0.08075662
0.08060357
0.08029748
0.07999138
0.08029748
0.08045053
0.08060357
0.08045053
0.08014443
0.08014443
0.08029748
0.08075662
0.08106271
0.08136881
0.08136881
0.0816749
0.082134046
0.08259319
0.08289928
0.08320537
0.08351147
0.083817564
0.08397061
0.08397061
0.084276706
0.084582806
0.08488889
0.08519499
0.08534804
0.08534804
0.08550108
0.086113274
0.086725466
0.08703156
0.0874907
0.088102885
0.08871508
0.08902117
0.08917422
0.08948032
0.08978641
0.09024555
0.09085774
0.09131688
0.09177602
0.09208211
0.09223516
0.09254126
0.09269431
0.0930004
0.0933065
0.09361259
0.09407173
0.09453087
0.09453087
0.09422478
0.09422478
0.09437783
0.09468392
0.094990015
0.094990015
0.094836965
0.09468392
0.094836965
0.095143065
0.095143065
0.095143065
0.095143065
0.094990015
0.094836965
0.094836965
0.09468392
0.09453087
0.09437783
0.09422478
0.09422478
0.09407173
0.09376564
0.09376564
0.09361259
0.09315345
0.09269431
0.09238821
0.09238821
0.09238821
0.09192907
0.09146993
0.09101079
0.09085774
0.090551645
0.0900925
0.08978641
0.08963336
0.08948032
0.08917422
0.088408984
0.08764375
0.08687851
0.08641937
0.086113274
0.085960224
0.08565413
0.08504194
0.084582806
0.08397061
0.08351147
0.08305232
0.08259319
0.081980996
0.08136881
0.08121576
0.08106271
0.08060357
0.079838336
0.079073094
0.07846091
0.07815481
0.077848725
0.077389576
0.07677739
0.0761652
0.075553015
0.07494082
0.07448168
0.07417558
0.0735634
0.07295121
0.07233902
0.07157379
0.07111464
0.07050245
0.06973722
0.068971984
0.0680537
0.06759455
0.06713541
0.06682932
0.066217124
0.06560494
0.064992756
0.06438056
0.06392142
0.06330923
0.06269704
0.062084854
0.06162571
0.060860477
0.06024828
0.059789144
0.059483048
0.059023906
0.05856476
0.05810562
0.057646483
0.057187337
0.05688125
0.056422103
0.055656865
0.055044677
0.05473858
0.05443249
0.053973347
0.05320811
0.052442875
0.051830683
0.05137154
0.051218495
0.050912403
0.05045326
0.049688023
0.048922785
0.048463646
0.048157547
0.047851454
0.047239266
0.046780124
0.046320982
0.045555748
0.044943556
0.044331368
0.043719176
0.043260034
0.042953942
0.042800896
0.042341754
0.04188261
0.04142347
0.040811278
0.040199094
0.0395869
0.039280806
0.038974714
0.03866862
0.03820948
0.03805643
0.037903383
0.037597287
0.0369851
0.036372907
0.035913765
0.035607673
0.035454627
0.035301577
0.034842435
0.034383293
0.0340772
0.03392415
0.03392415
0.03361806
0.033311963
0.03300587
0.03254673
0.032240633
0.031934537
0.03178149
0.031475395
0.031169303
0.030863207
0.030557115
0.030404065
0.030097973
0.029791877
0.029485783
0.029179689
0.028873594
0.028720547
0.028720547
0.028720547
0.028414452
0.02780226
0.027190074
0.027037024
0.027037024
0.027190074
0.026883978
0.026424836
0.025812646
0.025353504
0.02504741
0.024894364
0.024588268
0.024435222
0.024129126
0.02397608
0.02397608
0.02397608
0.023823032
0.02351694
0.02336389
0.023057798
0.022751702
0.022598654
0.022292562
0.022139512
0.021986466
0.02168037
0.021374276
0.020915134
0.020762088
0.020762088
0.02060904
0.020149898
0.019843806
0.019843806
0.019843806
0.01953771
0.019078568
0.018772474
0.018466378
0.018160284
0.01785419
0.017548095
0.017395047
0.017088953
0.016782857
0.016476763
0.01617067
0.015711527
0.015558479
0.015252385
0.014946291
0.014640197
0.014334101
0.014181055
0.014028007
0.013721914
0.013415818
0.012956676
0.012497535
0.01219144
0.011732298
0.011273157
0.010967062
0.010814015
0.010660968
0.01050792
0.010201826
0.009895731
0.00943659
0.009130495
0.0088244
0.008671353
0.008518306
0.008365259
0.008212211
0.007906117
0.007600021
0.006987832
0.006375643
0.006069549
0.006069549
0.006222596
0.006069549
0.0057634544
0.0051512653
0.004845171
0.0046921233
0.004539076
0.0043860287
0.0039268867
0.0034677451
0.0030086031
0.0025494616
0.0020903195
0.0016311778
0.0014781306
0.0013250833
0.001172036
8.659415E-4
7.1289425E-4
-5.2342075E-5
-0.0017358621
-0.0023480512
-0.0014297676
-5.2342075E-5
1.0070519E-4
-8.1757846E-4
-0.0014297676
-0.0015828148
-0.0015828148
-0.0018889094
-0.002195004
-0.0025010984
-0.002654146
-0.002807193
-0.0031132875
-0.003419382
-0.0035724295
-0.0035724295
-0.003419382
-0.003419382
-0.0035724295
-0.0037254766
-0.003878524
-0.0041846186
-0.00464376
-0.0047968077
-0.0047968077
-0.0047968077
-0.0049498547
-0.005102902
-0.005255949
-0.005562044
-0.0057150912
-0.0057150912
-0.005562044
-0.005562044
-0.0057150912
-0.005562044
-0.0054089967
-0.0054089967
-0.005562044
-0.0057150912
-0.0057150912
-0.005562044
-0.005562044
-0.005562044
-0.005562044
-0.0054089967
-0.005102902
-0.0049498547
-0.005102902
-0.0054089967
-0.0057150912
-0.0058681387
-0.005562044
-0.0054089967
-0.005255949
-0.0054089967
-0.0054089967
-0.005255949
-0.005102902
-0.005255949
-0.0054089967
-0.0054089967
-0.0054089967
-0.0054089967
-0.005102902
-0.00464376
-0.0041846186
-0.0041846186
-0.0043376656
-0.0043376656
-0.0041846186
-0.003878524
-0.0035724295
-0.003419382
-0.0031132875
-0.002807193
-0.002654146
-0.0025010984
-0.0025010984
-0.0025010984
-0.0025010984
-0.002195004
-0.0018889094
-0.0014297676
-9.706258E-4
-8.1757846E-4
-6.6453125E-4
-6.6453125E-4
-5.11484E-4
-2.0538934E-4
-5.2342075E-5
-5.2342075E-5
2.5375246E-4
4.0679972E-4
7.1289425E-4
8.659415E-4
0.001172036
0.0013250833
0.0014781306
0.0016311778
0.0019372724
0.002396414
0.0025494616
0.0027025086
0.0031616506
0.0034677451
0.0036207922
0.0037738397
0.0039268867
0.0039268867
0.0042329812
0.0046921233
0.0051512653
0.0051512653
0.004845171
0.0046921233
0.004998218
0.0056104064
0.006222596
0.006375643
0.006528691
0.006681738
0.006681738
0.006681738
0.006681738
0.006987832
0.007293927
0.007600021
0.007753069
0.007906117
0.007906117
0.008059164
0.008059164
0.008212211
0.008365259
0.008518306
0.008671353
0.009130495
0.009589637
0.009742684
0.009589637
0.00943659
0.009283542
0.009283542
0.009589637
0.010048779
0.010201826
0.010201826
0.010048779
0.010201826
0.010354873
0.010201826
0.009742684
0.009589637
0.009742684
0.009895731
0.009895731
0.009895731
0.009742684
0.009895731
0.009895731
0.009895731
0.009895731
0.009589637
0.00943659
0.00943659
0.009589637
0.009589637
0.009589637
0.00943659
0.00943659
0.00943659
0.009589637
0.009895731
0.010048779
0.009895731
0.009589637
0.00943659
0.00943659
0.009589637
0.009589637
0.00943659
0.00943659
0.009589637
0.009895731
0.009895731
0.009742684
0.00943659
0.009283542
0.009130495
0.008977448
0.008977448
0.009283542
0.00943659
0.00943659
0.009283542
0.0088244
0.008518306
0.008212211
0.008212211
0.008212211
0.008212211
0.008212211
0.008212211
0.008059164
0.007753069
0.007446974
0.007293927
0.00714088
0.007293927
0.007293927
0.00714088
0.006987832
0.006681738
0.006375643
0.006222596
0.006375643
0.006375643
0.006222596
0.006222596
0.006069549
0.005916502
0.0056104064
0.00545736
0.0053043123
0.004998218
0.004845171
0.004998218
0.004998218
0.004845171
0.0046921233
0.0046921233
0.0046921233
0.0043860287
0.004079934
0.0039268867
0.0037738397
0.0036207922
0.0034677451
0.0034677451
0.0034677451
0.0034677451
0.0033146976
0.0031616506
0.0030086031
0.0025494616
0.002243367
0.002243367
0.002243367
0.002243367
0.002243367
0.002243367
0.0020903195
0.0017842251
0.0016311778
0.0014781306
0.0013250833
0.0010189888
4.0679972E-4
-5.2342075E-5
-2.0538934E-4
-2.0538934E-4
-5.2342075E-5
-5.2342075E-5
-3.584366E-4
-6.6453125E-4
-9.706258E-4
-0.001123673
-0.001123673
-0.0012767203
-0.0015828148
-0.0018889094
-0.0020419566
-0.0018889094
-0.0017358621
-0.0018889094
-0.0020419566
-0.002195004
-0.002195004
-0.002654146
-0.003266335
-0.0035724295
-0.0035724295
-0.0035724295
-0.0037254766
-0.004031571
-0.0041846186
-0.0043376656
-0.0047968077
-0.005102902
-0.005255949
-0.0054089967
-0.005562044
-0.0058681387
-0.0061742333
-0.0063272803
-0.0063272803
-0.006480328
-0.006633375
-0.0069394694
-0.007092517
-0.0073986114
-0.007704706
-0.0080108
-0.008316895
-0.008469942
-0.008776037
-0.008929084
-0.009235178
-0.009541273
-0.009847367
-0.010000414
-0.010153462
-0.010306509
-0.010459556
-0.010459556
-0.010612603
-0.010765651
-0.011071745
-0.01137784
-0.011683934
-0.011990029
-0.012143076
-0.012296123
-0.012296123
-0.012602218
-0.012755266
-0.0129083125
-0.012755266
-0.01244917
-0.012143076
-0.012143076
-0.012143076
-0.011990029
-0.011836981
-0.011530887
-0.011224792
-0.011071745
-0.011224792
-0.011836981
-0.0130613595
-0.014438786
-0.015816212
-0.016734494
-0.017193638
-0.017346684
-0.017499732
-0.017805826
-0.018571062
-0.019336298
-0.019642392
-0.01979544
-0.019642392
-0.019489346
-0.019336298
-0.01918325
-0.019336298
-0.019489346
-0.019642392
-0.019642392
-0.019642392
-0.019642392
-0.01979544
-0.020101534
-0.020407628
-0.02086677
-0.021632006
-0.022397244
-0.022703338
-0.023009432
-0.02316248
-0.02316248
-0.023315527
-0.023468575
-0.02377467
-0.024080763
-0.024386859
-0.024539907
-0.024846
-0.024999049
-0.024846
-0.024692953
-0.024846
-0.02530514
-0.02591733
-0.026223427
-0.026376473
-0.026529519
-0.026835615
-0.026988663
-0.027294757
-0.027753899
-0.027906945
-0.027906945
-0.027906945
-0.028059993
-0.02821304
-0.028519135
-0.028825229
-0.029131323
-0.029437419
-0.029743513
-0.029896561
-0.030049607
-0.030049607
-0.030202655
-0.03050875
-0.030967891
-0.031427037
-0.03158008
-0.03173313
-0.03188618
-0.03203922
-0.032345317
-0.032651413
-0.032957505
-0.0332636
-0.033416647
-0.033722743
-0.03387579
-0.034028836
-0.034487978
-0.03494712
-0.03510017
-0.03510017
-0.035253216
-0.035559308
-0.035712358
-0.035865404
-0.0361715
-0.03647759
-0.036783688
-0.036936734
-0.036936734
-0.03724283
-0.037395876
-0.037548926
-0.037548926
-0.037548926
-0.037855018
-0.03831416
-0.038467206
-0.038620256
-0.038926348
-0.03938549
-0.03938549
-0.03953854
-0.039691586
-0.040150728
-0.04045682
-0.04045682
-0.04060987
-0.040915962
-0.04122206
-0.041528154
-0.041528154
-0.0416812
-0.041987296
-0.04229339
-0.042599484
-0.043058626
-0.04336472
-0.04351777
-0.043670814
-0.04397691
-0.044436052
-0.044895194
-0.04504824
-0.045201287
-0.045354333
-0.04566043
-0.04611957
-0.046578716
-0.047037855
-0.04734395
-0.047496997
-0.04795614
-0.04841528
-0.048874423
-0.049027473
-0.049333565
-0.049639657
-0.0500988
-0.050710987
-0.05132318
-0.05178232
-0.051935367
-0.051935367
-0.052241463
-0.05285365
-0.053618886
-0.053924985
-0.053924985
-0.053924985
-0.054231077
-0.054843266
-0.055455457
-0.0559146
-0.05622069
-0.05637374
-0.056679834
-0.056985926
-0.05744507
-0.057904214
-0.058210306
-0.058669448
-0.059128586
-0.059587732
-0.059893824
-0.06004687
-0.06019992
-0.06035297
-0.06081211
-0.061271254
-0.061577342
-0.062189538
-0.06264868
-0.062801726
-0.062954776
-0.063107826
-0.06341391
-0.06387306
-0.064332195
-0.06479134
-0.06525048
-0.06555657
-0.06616876
-0.066474855
-0.066627905
-0.066780955
-0.06708705
-0.06754619
-0.06800534
-0.06831142
-0.06831142
-0.06831142
-0.06861752
-0.069076665
-0.0698419
-0.07030104
-0.07091323
-0.071219325
-0.07137237
-0.07167847
-0.07229065
-0.07290285
-0.073208936
-0.073515035
-0.07382113
-0.07428027
-0.07489246
-0.075351596
-0.075657696
-0.07596379
-0.07642293
-0.077188164
-0.077953406
-0.07871864
-0.07933083
-0.079636924
-0.079943016
-0.08055521
-0.08116739
-0.08162654
-0.081932634
-0.082544826
-0.08346311
-0.08438139
-0.084840536
-0.08514662
-0.08545272
-0.086064905
-0.086677104
-0.08744234
-0.08805452
-0.088513665
-0.08897281
-0.089585
-0.09019718
-0.09065633
-0.09142157
-0.0921868
-0.0924929
-0.092798986
-0.093258135
-0.09402337
-0.094941646
-0.095553845
-0.09616603
-0.096931264
-0.09784955
-0.09861479
-0.099073924
-0.09953307
-0.10014526
-0.10106354
-0.102134876
-0.10305316
-0.103665344
-0.104430586
-0.10519582
-0.105961055
-0.10657325
-0.10733848
-0.108103715
-0.109022
-0.10978723
-0.11039943
-0.11116467
-0.1119299
-0.112695135
-0.11330733
-0.11407256
-0.114990845
-0.11575608
-0.11667436
-0.11774569
-0.11881703
-0.11958226
-0.12019446
-0.120959684
-0.121877976
-0.12279625
-0.123561494
-0.12417368
-0.12478587
-0.12555112
-0.12677549
-0.12799987
-0.12907119
-0.12983644
-0.13044862
-0.13136691
-0.1322852
-0.13305043
-0.13412176
-0.13504004
-0.13595833
-0.13672356
-0.1374888
-0.1384071
-0.13947842
-0.1403967
-0.14146803
-0.14238632
-0.1433046
-0.14422289
-0.14514117
-0.14605945
-0.14713077
-0.14804907
-0.14912039
-0.15019172
-0.15111001
-0.15187524
-0.15248743
-0.15309963
-0.15386486
-0.1549362
-0.15600753
-0.15707885
-0.1578441
-0.15876237
-0.15952761
-0.16044588
-0.16136418
-0.16228247
-0.16320074
-0.16411904
-0.16488425
-0.16580255
-0.16687387
-0.16763912
-0.16840434
-0.16886349
-0.16962872
-0.17070006
-0.17177139
-0.17268968
-0.17345491
-0.17406711
-0.17467928
-0.17529148
-0.17620976
-0.17712805
-0.17804633
-0.17881157
-0.17942375
-0.18003595
-0.18064813
-0.18141337
-0.1821786
-0.18309689
-0.18386213
-0.1844743
-0.18523955
-0.18615782
-0.18692307
-0.1876883
-0.18845354
-0.18906574
-0.18983097
-0.19044316
-0.19105534
-0.19182059
-0.19243278
-0.19319801
-0.1941163
-0.19488153
-0.19549373
-0.19595285
-0.19656505
-0.19748333
-0.19809552
-0.19870771
-0.19916685
-0.19977905
-0.20054428
-0.20130952
-0.2019217
-0.20253389
-0.20314609
-0.20360523
-0.2042174
-0.20498265
-0.20590092
-0.20681922
-0.2074314
-0.20819664
-0.20880882
-0.20926797
-0.20988016
-0.21049234
-0.21110454
-0.21171673
-0.21232891
-0.21294111
-0.21370634
-0.21447158
-0.21538986
-0.21600205
-0.2164612
-0.21692035
-0.21753253
-0.21829776
-0.2187569
-0.21921605
-0.21982823
-0.22059347
-0.22135872
-0.22197089
-0.22243004
-0.22288918
-0.22334833
-0.22411355
-0.2248788
-0.22564402
-0.22625622
-0.22656232
-0.22702146
-0.22763364
-0.22824584
-0.22885802
-0.22931717
-0.22977631
-0.23038849
-0.23115373
-0.23207201
-0.23283724
-0.23344943
-0.23375553
-0.23421466
-0.23467383
-0.23528601
-0.23589818
-0.23666345
-0.23712258
-0.23742867
-0.2375817
-0.2378878
-0.23865306
-0.23941828
-0.24003048
-0.24064265
-0.24125485
-0.24186704
-0.24247923
-0.24293837
-0.24339752
-0.24370362
-0.24431579
-0.24508105
-0.24584627
-0.2463054
-0.2466115
-0.2469176
-0.24768282
-0.24860112
-0.24936634
-0.24967244
-0.24997854
-0.2504377
-0.25089684
-0.25135595
-0.25166208
-0.2521212
-0.25227425
-0.25227425
-0.25227425
-0.25258034
-0.25303948
-0.25349864
-0.2538047
-0.2538047
-0.2538047
-0.25395778
-0.25426388
-0.25456998
-0.2550291
-0.2553352
-0.2556413
-0.2559474
-0.25610045
-0.25640652
-0.25671262
-0.25717175
-0.25747785
-0.25778395
-0.25778395
-0.257937
-0.25809005
-0.2582431
-0.25839615
-0.2585492
-0.25885528
-0.25885528
-0.25900835
-0.25946748
-0.25977358
-0.26007965
-0.2602327
-0.26038575
-0.26038575
-0.2602327
-0.26007965
-0.26007965
-0.2602327
-0.2605388
-0.26069185
-0.2608449
-0.26099795
-0.261151
-0.26099795
-0.26069185
-0.2605388
-0.2605388
-0.26069185
-0.2605388
-0.2605388
-0.26038575
-0.26007965
-0.25992662
-0.25992662
-0.25992662
-0.26007965
-0.25992662
-0.25977358
-0.25962055
-0.25931445
-0.25900835
-0.25900835
-0.25900835
-0.25900835
-0.25900835
-0.25885528
-0.2585492
-0.25839615
-0.2582431
-0.25809005
-0.257937
-0.257937
-0.2576309
-0.25747785
-0.25717175
-0.25717175
-0.25701872
-0.25671262
-0.25655958
-0.25655958
-0.25640652
-0.25610045
-0.25579435
-0.2556413
-0.2556413
-0.2553352
-0.25487608
-0.25456998
-0.2544169
-0.2541108
-0.2538047
-0.25349864
-0.25319254
-0.25288644
-0.25258034
-0.25227425
-0.2521212
-0.25181514
-0.25166208
-0.251509
-0.25104988
-0.25059074
-0.2501316
-0.2498255
-0.24951941
-0.24936634
-0.24890722
-0.24844809
-0.24814199
-0.24768282
-0.24737673
-0.24707066
-0.2466115
-0.2459993
-0.2456932
-0.24538714
-0.24492799
-0.24462189
-0.24400969
-0.24339752
-0.24293837
-0.24263227
-0.24232617
-0.24186704
-0.24125485
-0.24079572
-0.24048962
-0.24033658
-0.23987742
-0.23941828
-0.23895916
-0.23865306
-0.2381939
-0.23773476
-0.23727563
-0.23696955
-0.23666345
-0.23635735
-0.23589818
-0.23559211
-0.23513296
-0.23467383
-0.23421466
-0.2336025
-0.23314334
-0.23268421
-0.23237811
-0.23191898
-0.23145983
-0.23100069
-0.23038849
-0.22992936
-0.22947021
-0.22901107
-0.22855192
-0.22824584
-0.22793974
-0.22763364
-0.22702146
-0.22625622
-0.22533794
-0.22472575
-0.22441965
-0.22441965
-0.22411355
-0.2236544
-0.22288918
-0.22227699
-0.22181785
-0.22120567
-0.22074652
-0.22028737
-0.22013433
-0.21998128
-0.21952215
-0.21890995
-0.21814471
-0.21753253
-0.21707338
-0.2167673
-0.21630815
-0.215849
-0.21523683
-0.21477768
-0.21431853
-0.21416548
-0.21385938
-0.21324721
-0.21263501
-0.21202283
-0.21171673
-0.21156369
-0.21125759
-0.21079844
-0.21033931
-0.20988016
-0.20926797
-0.20850274
-0.20789054
-0.2074314
-0.20697227
-0.20681922
-0.20636007
-0.20590092
-0.2054418
-0.20498265
-0.2042174
-0.20360523
-0.20314609
-0.20314609
-0.20283999
-0.2022278
-0.20146257
-0.20069732
-0.20023818
-0.19993208
-0.19947295
-0.1990138
-0.19840162
-0.19778943
-0.1973303
-0.1970242
-0.196412
-0.19595285
-0.19564678
-0.19518763
-0.19472848
-0.19442238
-0.1941163
-0.19365716
-0.19304496
-0.19258581
-0.19212668
-0.19166754
-0.1909023
-0.19029011
-0.18998401
-0.18967792
-0.18906574
-0.18845354
-0.1879944
-0.18738222
-0.18692307
-0.18631087
-0.18585175
-0.1853926
-0.18493345
-0.18432127
-0.18370908
-0.18309689
-0.18279079
-0.1824847
-0.1821786
-0.18156642
-0.18080118
-0.1798829
-0.17942375
-0.17881157
-0.17819937
-0.1775872
-0.1772811
-0.17682195
-0.17620976
-0.17559758
-0.17513843
-0.17452624
-0.17391406
-0.17314881
-0.17268968
-0.17223053
-0.17161834
-0.17085311
-0.17008787
-0.16962872
-0.16901654
-0.16855739
-0.16809826
-0.16779217
-0.16733302
-0.16672082
-0.16610865
-0.16549645
-0.1650373
-0.16457817
-0.16381294
-0.16320074
-0.1624355
-0.16182332
-0.16121113
-0.16075198
-0.16029285
-0.15998675
-0.15952761
-0.15922152
-0.15891542
-0.15830323
-0.15769105
-0.15707885
-0.1566197
-0.15616058
-0.15570143
-0.15508923
-0.1546301
-0.15401791
-0.15340571
-0.15294658
-0.15264048
-0.15233439
-0.15187524
-0.15111001
-0.15049782
-0.14988564
-0.14942649
-0.14896734
-0.14835517
-0.14774297
-0.14713077
-0.14651859
-0.14605945
-0.1456003
-0.14452899
-0.14315155
-0.14284545
-0.14315155
-0.14315155
-0.14253937
-0.14177413
-0.14100888
-0.14054975
-0.14009061
-0.13963147
-0.13901927
-0.13856015
-0.13794795
-0.13733575
-0.13657053
-0.13611138
-0.13565223
-0.1351931
-0.13458091
-0.13412176
-0.13350958
-0.13305043
-0.1322852
-0.13167301
-0.13136691
-0.13106081
-0.13060167
-0.12998949
-0.12922424
-0.12830597
-0.12754072
-0.12708159
-0.12662244
-0.12601025
-0.12539807
-0.12478587
-0.12432673
-0.12402063
-0.123561494
-0.12310235
-0.12249015
-0.121724926
-0.121112734
-0.120806634
-0.1203475
-0.11973531
-0.119123116
-0.11866398
-0.11820484
-0.11759264
-0.11698046
-0.116521314
-0.11636827
-0.11606218
-0.11560303
-0.114990845
-0.11437866
-0.11376646
-0.11346038
-0.11346038
-0.11315428
-0.112695135
-0.11208295
-0.11147076
-0.11116467
-0.11085857
-0.11055247
-0.11009333
-0.10963418
-0.109022
-0.10856286
-0.108103715
-0.10764457
-0.10703239
-0.10672629
-0.1064202
-0.105961055
-0.10550192
-0.10473667
-0.104277536
-0.10397144
-0.10397144
-0.103665344
-0.1032062
-0.10259402
-0.102134876
-0.10182878
-0.10167573
-0.10136964
-0.10091049
-0.10029831
-0.09983916
-0.099686116
-0.09953307
-0.099073924
-0.09876783
-0.09861479
-0.09846174
-0.0980026
-0.097696505
-0.09739041
-0.09723736
-0.096931264
-0.09662517
-0.09616603
-0.09585993
-0.09570689
-0.095553845
-0.095094696
-0.0947886
-0.09432946
-0.09402337
-0.09371728
-0.09356423
-0.093105085
-0.0924929
-0.09203375
-0.09172766
-0.09157462
-0.09157462
-0.09126852
-0.090809375
-0.09035023
-0.08989109
-0.089585
-0.08912586
-0.088666715
-0.08836062
-0.08805452
-0.08759539
-0.08698319
-0.086524054
-0.086217955
-0.086064905
-0.08591186
-0.08545272
-0.084840536
-0.08453444
-0.084075294
-0.08361615
-0.08315701
-0.082544826
-0.08223873
-0.081932634
-0.08147349
-0.08101435
-0.08070826
-0.08070826
-0.08040216
-0.079789974
-0.07933083
-0.07887169
-0.0785656
-0.0782595
-0.077953406
-0.07749426
-0.077188164
-0.07672903
-0.07642293
-0.07596379
-0.075504646
-0.07519855
-0.07473941
-0.07412722
-0.073668085
-0.073361985
-0.073055886
-0.0727498
-0.0721376
-0.07183152
-0.07167847
-0.07137237
-0.07091323
-0.07030104
-0.0698419
-0.06922971
-0.068923615
-0.06846447
-0.06815837
-0.06769924
-0.06708705
-0.066627905
-0.06601572
-0.06525048
-0.064485244
-0.0640261
-0.06387306
-0.06356696
-0.063107826
-0.06234258
-0.061883442
-0.061730392
-0.061730392
-0.061118204
-0.06035297
-0.05974078
-0.05974078
-0.059587732
-0.058975544
-0.058057256
-0.05729202
-0.05683288
-0.056526784
-0.05606764
-0.055455457
-0.054996315
-0.054384124
-0.053771935
-0.053159744
-0.0527006
-0.05239451
-0.052241463
-0.05178232
-0.051017087
-0.050404895
-0.049945753
-0.049333565
-0.048874423
-0.04826223
-0.047650043
-0.047037855
-0.046425667
-0.045966525
-0.04566043
-0.045354333
-0.04504824
-0.044436052
-0.04382386
-0.043211672
-0.04275253
-0.042140342
-0.041528154
-0.041069012
-0.04045682
-0.039844632
-0.039079398
-0.038467206
-0.038008064
-0.037548926
-0.036936734
-0.036324546
-0.035712358
-0.03540626
-0.03494712
-0.034181885
-0.033416647
-0.032651413
-0.032345317
-0.03188618
-0.031120937
-0.03050875
-0.029896561
-0.029284371
-0.028672183
-0.02821304
-0.02760085
-0.026988663
-0.026376473
-0.025764285
-0.025152095
-0.024539907
-0.023927717
-0.023009432
-0.022244196
-0.021325914
-0.020560676
-0.020254582
-0.019948488
-0.019489346
-0.018571062
-0.017652778
-0.016734494
-0.016122306
-0.015663164
-0.015357069
-0.015050975
-0.014438786
-0.013673549
-0.012755266
-0.012143076
-0.011530887
-0.010918698
-0.010306509
-0.00969432
-0.009388225
-0.009082132
-0.008622989
-0.007857753
-0.0069394694
-0.006021186
-0.005255949
-0.0047968077
-0.0043376656
-0.004031571
-0.003419382
-0.002195004
-0.0012767203
-6.6453125E-4
-2.0538934E-4
2.5375246E-4
0.001172036
0.0017842251
0.0025494616
0.0031616506
0.0039268867
0.0046921233
0.0053043123
0.005916502
0.006681738
0.007600021
0.008518306
0.00943659
0.010048779
0.01050792
0.011120109
0.012038393
0.013109723
0.014028007
0.014946291
0.015864575
0.016629811
0.017242
0.018007236
0.018772474
0.019690756
0.020762088
0.02168037
0.022292562
0.023057798
0.023823032
0.024741318
0.0256596
0.026424836
0.027343119
0.02795531
0.028414452
0.029179689
0.030251019
0.03132235
0.032087587
0.03285282
0.03361806
0.034536343
0.035454627
0.036066815
0.03683205
0.037597287
0.03836252
0.039280806
0.039892998
0.040658236
0.04142347
0.0424948
0.043413084
0.043872226
0.044484414
0.0454027
0.046320982
0.047239266
0.047851454
0.04861669
0.049381927
0.04999412
0.050759353
0.05152459
0.052442875
0.05320811
0.05366725
0.054126393
0.05473858
0.055350773
0.055962965
0.05688125
0.05810562
0.059329998
0.05994219
0.06040133
0.060860477
0.061319612
0.061931804
0.062543996
0.06330923
0.06407447
0.064992756
0.06591103
0.066370174
0.066370174
0.06682932
0.0677476
0.06912502
0.07050245
0.07142074
0.07203293
0.07233902
0.07279816
0.0732573
0.07402254
0.07478778
0.075553015
0.07631825
0.07693044
0.077389576
0.077695675
0.07815481
0.079073094
0.08045053
0.081521854
0.08228709
0.08274624
0.08305232
0.08351147
0.084276706
0.08488889
0.08550108
0.086266324
0.08687851
0.0871846
0.0874907
0.088102885
0.08886812
0.0900925
0.09116384
0.09208211
0.09269431
0.0930004
0.09345955
0.09376564
0.09422478
0.09468392
0.09560221
0.09636744
0.09682658
0.096979626
0.097285725
0.09805096
0.09927534
0.10049972
0.101418
0.101724096
0.10203019
0.10248934
0.10294847
0.103560664
0.104172856
0.10447895
0.10493809
0.10524418
0.105703324
0.106315516
0.1069277
0.10753989
0.10830513
0.10922341
0.109988645
0.110294744
0.110447794
0.11090693
0.11136608
0.11151912
0.11167216
0.11167216
0.11197826
0.112437405
0.11320264
0.11396788
0.11488616
0.11549835
0.1159575
0.11611053
0.11626358
0.11641663
0.116569676
0.117028825
0.11748797
0.11810015
0.1182532
0.1182532
0.1182532
0.11855929
0.11932453
0.12039586
0.12146719
0.12207939
0.12223244
0.12223244
0.12223244
0.12238548
0.122844614
0.12345681
0.124069
0.12452813
0.12498728
0.12544642
0.12575251
0.12559947
0.12544642
0.12590554
0.12682384
0.12774213
0.12835431
0.12850736
0.12820126
0.12804821
0.12835431
0.12896651
0.12973174
0.13065003
0.13110916
0.13126221
0.13126221
0.13110916
0.13126221
0.13156831
0.13202745
0.13263963
0.13309878
0.13340488
0.13325183
0.13309878
0.13325183
0.13355793
0.13386402
0.13401707
0.1344762
0.1347823
0.13524145
0.13554755
0.13570058
0.13554755
0.13554755
0.13585362
0.13631277
0.13677192
0.13692497
0.13692497
0.13707802
0.13707802
0.1373841
0.1376902
0.13784324
0.13784324
0.13784324
0.13799629
0.13814934
0.13814934
0.13814934
0.13830239
0.13876154
0.13906762
0.13906762
0.13922067
0.13922067
0.13937372
0.13952677
0.13952677
0.13952677
0.1396798
0.14013895
0.140292
0.14013895
0.1399859
0.1399859
0.1399859
0.140292
0.14044505
0.14059809
0.14075114
0.14075114
0.14059809
0.14059809
0.14075114
0.14105724
0.14105724
0.14090419
0.14090419
0.14075114
0.14075114
0.14059809
0.14044505
0.140292
0.1399859
0.1399859
0.14013895
0.1399859
0.13983285
0.1396798
0.1396798
0.13983285
0.13983285
0.13983285
0.1396798
0.13937372
0.13922067
0.13891457
0.13860849
0.13830239
0.13814934
0.13799629
0.13799629
0.13799629
0.13784324
0.1373841
0.13692497
0.13661887
0.13646582
0.13615972
0.13554755
0.1350884
0.1347823
0.13462925
0.1344762
0.13401707
0.13355793
0.13325183
0.13294573
0.13263963
0.1321805
0.13172136
0.13141526
0.13110916
0.13080306
0.13019088
0.12942564
0.12896651
0.12881346
0.12835431
0.12774213
0.12697689
0.1263647
0.12590554
0.12559947
0.12498728
0.12437508
0.12391595
0.12345681
0.122997664
0.12238548
0.12162024
0.12085501
0.12008977
0.11947757
0.11901844
0.11855929
0.1179471
0.11748797
0.117028825
0.116722725
0.116569676
0.11641663
0.11611053
0.11549835
0.11473311
0.11396788
0.11304959
0.11228436
0.11151912
0.11075389
0.110294744
0.10968255
0.10937646
0.10891732
0.108152084
0.10738685
0.10677465
0.106162466
0.105703324
0.10524418
0.10478504
0.1043259
0.103866756
0.10325457
0.10248934
0.10203019
0.101724096
0.101418
0.10080581
0.10004058
0.09896924
0.09820401
0.097285725
0.09636744
0.09544916
0.09453087
0.09376564
0.09269431
0.09162298
0.090551645
0.08963336
0.08886812
0.088102885
0.0874907
0.086572416
0.08550108
0.084429756
0.08335842
0.08259319
0.08182795
0.08090967
0.079838336
0.07892005
0.07800177
0.07693044
0.07570606
0.07463473
0.0735634
0.07249206
0.07187988
0.070961595
0.07004331
0.068971984
0.06790065
0.066676274
0.06575799
0.064992756
0.06422751
0.06346227
0.062543996
0.06147266
0.06040133
0.059483048
0.05856476
0.057952575
0.057187337
0.056269053
0.055350773
0.05443249
0.053514205
0.052748967
0.051983733
0.05106545
0.04999412
0.04922888
0.04861669
0.047851454
0.046780124
0.04570879
0.044637464
0.043872226
0.042953942
0.04188261
0.040964328
0.039892998
0.038821664
0.037750334
0.03683205
0.036066815
0.03514853
0.034383293
0.033311963
0.032240633
0.031475395
0.030557115
0.029485783
0.028414452
0.027343119
0.026424836
0.025506554
0.024588268
0.023823032
0.023210844
0.022445608
0.02168037
0.020762088
0.020302946
0.019843806
0.019078568
0.018160284
0.017088953
0.016323717
0.015711527
0.015252385
0.014793243
0.014181055
0.013262771
0.012344487
0.011579251
0.011120109
0.010660968
0.010048779
0.009130495
0.008365259
0.007906117
0.007446974
0.006834785
0.006069549
0.0053043123
0.0046921233
0.0043860287
0.004079934
0.0033146976
0.002396414
0.0017842251
0.0013250833
7.1289425E-4
1.0070519E-4
-5.11484E-4
-9.706258E-4
-0.0014297676
-0.0020419566
-0.002654146
-0.003419382
-0.003878524
-0.004490713
-0.005102902
-0.0058681387
-0.006480328
-0.0069394694
-0.0073986114
-0.0080108
-0.008469942
-0.008929084
-0.009235178
-0.009847367
-0.010306509
-0.010765651
-0.011071745
-0.01137784
-0.011990029
-0.012602218
-0.0132144075
-0.013520502
-0.013673549
-0.013826597
-0.014132691
-0.014897927
-0.015357069
-0.015510116
-0.015663164
-0.015663164
-0.01596926
-0.016275354
-0.016275354
-0.016428402
-0.016581448
-0.016887542
-0.017346684
-0.017652778
-0.017652778
-0.017805826
-0.017958872
-0.018264968
-0.018571062
-0.01872411
-0.018877156
-0.01918325
-0.019489346
-0.019642392
-0.01979544
-0.019642392
-0.019948488
-0.020254582
-0.020713724
-0.021019818
-0.021019818
-0.021019818
-0.021172866
-0.021325914
-0.02147896
-0.02147896
-0.021785054
-0.022091148
-0.022244196
-0.022397244
-0.022703338
-0.022703338
-0.022856385
-0.022703338
-0.022703338
-0.022703338
-0.022856385
-0.023009432
-0.023009432
-0.023009432
-0.023009432
-0.023009432
-0.02316248
-0.023315527
-0.023315527
-0.023315527
-0.02316248
-0.023009432
-0.023009432
-0.023009432
-0.02316248
-0.023315527
-0.023315527
-0.023468575
-0.023468575
-0.023315527
-0.023315527
-0.023315527
-0.023315527
-0.023315527
-0.023315527
-0.023315527
-0.023315527
-0.023009432
-0.023009432
-0.02316248
-0.023468575
-0.023468575
-0.02316248
-0.022703338
-0.022703338
-0.022856385
-0.022856385
-0.022703338
-0.022244196
-0.022091148
-0.021938102
-0.021938102
-0.021938102
-0.021632006
-0.02147896
-0.021325914
-0.021172866
-0.021019818
-0.02086677
-0.02086677
-0.020560676
-0.020101534
-0.01979544
-0.019642392
-0.019642392
-0.019642392
-0.019489346
-0.019336298
-0.019030204
-0.01872411
-0.018418014
-0.018264968
-0.017958872
-0.017958872
-0.017805826
-0.017652778
-0.017499732
-0.017193638
-0.01704059
-0.01704059
-0.016887542
-0.016734494
-0.016581448
-0.016275354
-0.016122306
-0.016122306
-0.01596926
-0.015663164
-0.015510116
-0.015510116
-0.015816212
-0.015816212
-0.015510116
-0.015204023
-0.015204023
-0.015204023
-0.015204023
-0.015050975
-0.014897927
-0.014897927
-0.01474488
-0.01474488
-0.014591834
-0.014591834
-0.01474488
-0.015050975
-0.015204023
-0.015050975
-0.014897927
-0.014897927
-0.015050975
-0.014897927
-0.014591834
-0.014438786
-0.014591834
-0.01474488
-0.01474488
-0.01474488
-0.01474488
-0.014897927
-0.015050975
-0.015050975
-0.015050975
-0.015204023
-0.015510116
-0.015663164
-0.01596926
-0.016275354
-0.016581448
-0.016734494
-0.016734494
-0.016887542
-0.01704059
-0.01704059
-0.01704059
-0.017346684
-0.017652778
-0.017805826
-0.017805826
-0.017805826
-0.017805826
-0.017958872
-0.01811192
-0.018264968
-0.01872411
-0.019336298
-0.019642392
-0.019948488
-0.020101534
-0.020254582
-0.020713724
-0.021325914
-0.022091148
-0.022550292
-0.022856385
-0.023009432
-0.02316248
-0.02377467
-0.024386859
-0.025152095
-0.025611237
-0.02591733
-0.026070379
-0.026529519
-0.026835615
-0.027141709
-0.027447805
-0.02760085
-0.027906945
-0.028059993
-0.028366087
-0.028672183
-0.029131323
-0.029437419
-0.029590465
-0.029437419
-0.029437419
-0.029590465
-0.030202655
-0.030661795
-0.030661795
-0.030355701
-0.030355701
-0.03050875
-0.030814843
-0.030967891
-0.031273987
-0.03158008
-0.03173313
-0.03188618
-0.03203922
-0.03219227
-0.03219227
-0.03203922
-0.032345317
-0.03280446
-0.03311055
-0.0332636
-0.0332636
-0.03311055
-0.0332636
-0.033722743
-0.034028836
-0.034181885
-0.03433493
-0.034641027
-0.03510017
-0.03540626
-0.035559308
-0.035712358
-0.035865404
-0.03601845
-0.036324546
-0.036783688
-0.03724283
-0.037548926
-0.03770197
-0.038008064
-0.03831416
-0.03831416
-0.038467206
-0.038620256
-0.038773302
-0.039232444
-0.03953854
-0.039844632
-0.040150728
-0.04045682
-0.040762916
-0.041375104
-0.041834246
-0.04229339
-0.04244644
-0.042599484
-0.04275253
-0.042905577
-0.043211672
-0.04336472
-0.04382386
-0.04412996
-0.044742145
-0.045201287
-0.045507383
-0.045966525
-0.046425667
-0.04688481
-0.0471909
-0.047496997
-0.04780309
-0.04826223
-0.048721373
-0.049027473
-0.049639657
-0.0500988
-0.050557945
-0.050864037
-0.05147623
-0.051935367
-0.05239451
-0.052547555
-0.05285365
-0.053312793
-0.053771935
-0.054231077
-0.05469022
-0.055149358
-0.0556085
-0.0559146
-0.05622069
-0.056526784
-0.056985926
-0.057598114
-0.058057256
-0.058669448
-0.059128586
-0.059587732
-0.059893824
-0.06004687
-0.060506016
-0.060965154
-0.0614243
-0.061883442
-0.062189538
-0.062495627
-0.062801726
-0.06326087
-0.06372001
-0.0640261
-0.064485244
-0.06509744
-0.06555657
-0.06601572
-0.06632181
-0.066934004
-0.06739314
-0.06769924
-0.06785229
-0.06800534
-0.06831142
-0.06877057
-0.06922971
-0.06953581
-0.06968885
-0.06999495
-0.07030104
-0.07045408
-0.07045408
-0.07091323
-0.07152542
-0.0721376
-0.07229065
-0.0724437
-0.07259675
-0.0727498
-0.07290285
-0.073055886
-0.073208936
-0.073208936
-0.073668085
-0.07397418
-0.07443332
-0.07458636
-0.07428027
-0.07382113
-0.073515035
-0.07397418
-0.07473941
-0.075351596
-0.075351596
-0.07489246
-0.07428027
-0.07397418
-0.07397418
-0.07443332
-0.07489246
-0.07519855
-0.075504646
-0.075351596
-0.07458636
-0.07397418
-0.07382113
-0.07428027
-0.07443332
-0.07412722
-0.07397418
-0.07382113
-0.073668085
-0.073361985
-0.07290285
-0.0727498
-0.0727498
-0.07259675
-0.0721376
-0.07167847
-0.071219325
-0.07076018
-0.06999495
-0.06953581
-0.069076665
-0.06846447
-0.06785229
-0.06724009
-0.066474855
-0.06586267
-0.06509744
-0.064485244
-0.06372001
-0.062954776
-0.062189538
-0.0614243
-0.060506016
-0.05974078
-0.058975544
-0.058210306
-0.05744507
-0.056679834
-0.05606764
-0.055149358
-0.053924985
-0.0530067
-0.052088413
-0.05132318
-0.050404895
-0.04948661
-0.048721373
-0.04795614
-0.047037855
-0.04611957
-0.04504824
-0.04382386
-0.042905577
-0.041987296
-0.04122206
-0.04045682
-0.03953854
-0.038620256
-0.037548926
-0.03663064
-0.03540626
-0.03433493
-0.033416647
-0.032651413
-0.03188618
-0.030967891
-0.029896561
-0.028825229
-0.027906945
-0.026988663
-0.026070379
-0.024999049
-0.023927717
-0.023009432
-0.021938102
-0.021172866
-0.020254582
-0.019336298
-0.018571062
-0.017805826
-0.016887542
-0.015663164
-0.01474488
-0.0139796445
-0.013367455
-0.012602218
-0.011530887
-0.010459556
-0.009541273
-0.008776037
-0.007857753
-0.0067864223
-0.0058681387
-0.0049498547
-0.0041846186
-0.003419382
-0.002654146
-0.0020419566
-0.0014297676
-6.6453125E-4
2.5375246E-4
0.001172036
0.0016311778
0.0019372724
0.0025494616
0.0034677451
0.0042329812
0.0046921233
0.0051512653
0.0056104064
0.006375643
0.006987832
0.007753069
0.008518306
0.009130495
0.009589637
0.010201826
0.010660968
0.011120109
0.011579251
0.012038393
0.012497535
0.013109723
0.013568865
0.014181055
0.014640197
0.014946291
0.015405433
0.015711527
0.01617067
0.016782857
0.017242
0.017395047
0.017701142
0.01785419
0.01785419
0.01785419
0.018160284
0.018619427
0.019078568
0.019384662
0.019384662
0.019078568
0.019078568
0.019231614
0.01953771
0.019384662
0.019078568
0.01892552
0.01892552
0.019078568
0.01892552
0.018619427
0.018466378
0.018466378
0.018466378
0.018313332
0.018007236
0.017701142
0.017548095
0.017395047
0.017395047
0.017088953
0.016629811
0.01617067
0.015864575
0.015711527
0.015405433
0.014946291
0.014487149
0.014028007
0.013874961
0.013415818
0.012956676
0.012497535
0.012038393
0.011579251
0.011120109
0.010354873
0.009742684
0.008977448
0.008365259
0.007906117
0.007446974
0.006528691
0.0057634544
0.004998218
0.0043860287
0.0037738397
0.0030086031
0.002243367
0.0016311778
0.0010189888
2.5375246E-4
-3.584366E-4
-9.706258E-4
-0.0017358621
-0.002807193
-0.0035724295
-0.0041846186
-0.004490713
-0.005102902
-0.0058681387
-0.0067864223
-0.0075516584
-0.0080108
-0.008469942
-0.009235178
-0.010000414
-0.010612603
-0.011224792
-0.011836981
-0.012602218
-0.0132144075
-0.013520502
-0.0139796445
-0.014438786
-0.014897927
-0.015510116
-0.016122306
-0.016734494
-0.01704059
-0.017346684
-0.017652778
-0.017958872
-0.018264968
-0.018877156
-0.019336298
-0.019642392
-0.019948488
-0.020407628
-0.020713724
-0.021019818
-0.021172866
-0.02147896
-0.021785054
-0.022091148
-0.022550292
-0.023009432
-0.023009432
-0.022856385
-0.022856385
-0.023315527
-0.02377467
-0.02377467
-0.023621622
-0.02377467
-0.02423381
-0.024846
-0.02530514
-0.025611237
-0.025611237
-0.025458189
-0.025458189
-0.025611237
-0.02591733
-0.026070379
-0.026070379
-0.025764285
-0.025611237
-0.025611237
-0.025611237
-0.025611237
-0.025764285
-0.026070379
-0.026376473
-0.026529519
-0.026529519
-0.026529519
-0.026529519
-0.026223427
-0.02591733
-0.025764285
-0.02591733
-0.026070379
-0.02591733
-0.025764285
-0.025611237
-0.025611237
-0.025764285
-0.02591733
-0.02591733
-0.025611237
-0.02530514
-0.024999049
-0.024692953
-0.024539907
-0.024386859
-0.024080763
-0.023927717
-0.02377467
-0.02377467
-0.02377467
-0.023621622
-0.023315527
-0.023009432
-0.022703338
-0.022244196
-0.021785054
-0.021632006
-0.021632006
-0.02147896
-0.021172866
-0.020713724
-0.020407628
-0.020254582
-0.019948488
-0.019489346
-0.019030204
-0.018571062
-0.018418014
-0.018264968
-0.017958872
-0.017652778
-0.017193638
-0.016581448
-0.01596926
-0.015816212
-0.015816212
-0.015510116
-0.014897927
-0.014132691
-0.013520502
-0.0130613595
-0.012602218
-0.012296123
-0.011990029
-0.011530887
-0.010918698
-0.010306509
-0.00969432
-0.009235178
-0.008929084
-0.008622989
-0.008316895
-0.007857753
-0.0073986114
-0.007092517
-0.0067864223
-0.006480328
-0.006021186
-0.0054089967
-0.00464376
-0.0041846186
-0.003878524
-0.0035724295
-0.003266335
-0.002807193
-0.0025010984
-0.002195004
-0.0018889094
-0.0014297676
-9.706258E-4
-5.11484E-4
-5.2342075E-5
4.0679972E-4
8.659415E-4
0.0010189888
0.001172036
0.0014781306
0.0019372724
0.0025494616
0.0030086031
0.0034677451
0.0039268867
0.0043860287
0.0046921233
0.004998218
0.00545736
0.005916502
0.006375643
0.006528691
0.006681738
0.007293927
0.008059164
0.0088244
0.009283542
0.009895731
0.010354873
0.010967062
0.011273157
0.011732298
0.01219144
0.012650582
0.013109723
0.013721914
0.014334101
0.014793243
0.014946291
0.015099339
0.015405433
0.015864575
0.016323717
0.016629811
0.016782857
0.016935905
0.017395047
0.018313332
0.01892552
0.019231614
0.01892552
0.018772474
0.018772474
0.01892552
0.01892552
0.019078568
0.019231614
0.019690756
0.020149898
0.020455992
0.02060904
0.020915134
0.021068184
0.02122123
0.02122123
0.021374276
0.021833418
0.022292562
0.022598654
0.023057798
0.023669986
0.024282176
0.024894364
0.025353504
0.0256596
0.025965696
0.026118742
0.02627179
0.026730932
0.027190074
0.027343119
0.027649216
0.028108358
0.028567497
0.029026639
0.029179689
0.029485783
0.030097973
0.030557115
0.030863207
0.031016253
0.031016253
0.031475395
0.031934537
0.03239368
0.03285282
0.033311963
0.03361806
0.03392415
0.0340772
0.0340772
0.034230247
0.034536343
0.034842435
0.034995485
0.03514853
0.035454627
0.035607673
0.035913765
0.035913765
0.036066815
0.036372907
0.036679003
0.03683205
0.03683205
0.0369851
0.037138145
0.03744424
0.03744424
0.03744424
0.037597287
0.037750334
0.037750334
0.037750334
0.03805643
0.03836252
0.03866862
0.038821664
0.038974714
0.038974714
0.03912776
0.039280806
0.039433856
0.0395869
0.039739948
0.039892998
0.040199094
0.040505186
0.040658236
0.040505186
0.040505186
0.040505186
0.040658236
0.040964328
0.041117378
0.041117378
0.04127042
0.04142347
0.041576516
0.041576516
0.04142347
0.041576516
0.041729562
0.04188261
0.042035658
0.042188708
0.042341754
0.042341754
0.042188708
0.042035658
0.042035658
0.042188708
0.042341754
0.042341754
0.0424948
0.0424948
0.042341754
0.042188708
0.042341754
0.042341754
0.042188708
0.042188708
0.042341754
0.04264785
0.0424948
0.042188708
0.041729562
0.041729562
0.04188261
0.041729562
0.04142347
0.04127042
0.040964328
0.040964328
0.040811278
0.040658236
0.04035214
0.040199094
0.040046044
0.040046044
0.040046044
0.039892998
0.0395869
0.039433856
0.039280806
0.03912776
0.038974714
0.03866862
0.03836252
0.03805643
0.037750334
0.037597287
0.03729119
0.03683205
0.036525957
0.036372907
0.036219865
0.035913765
0.035454627
0.034995485
0.034842435
0.034536343
0.03392415
0.03346501
0.033158917
0.032699775
0.03239368
0.031934537
0.03178149
0.031475395
0.031016253
0.030404065
0.030097973
0.030097973
0.029791877
0.029179689
0.028567497
0.028261403
0.028108358
0.027649216
0.027343119
0.026730932
0.026118742
0.0256596
0.025353504
0.025200458
0.02504741
0.024588268
0.023823032
0.023057798
0.022445608
0.022139512
0.021986466
0.021833418
0.02168037
0.021374276
0.020915134
0.020149898
0.01953771
0.019231614
0.01892552
0.018619427
0.018313332
0.018007236
0.017701142
0.017242
0.016782857
0.016323717
0.015864575
0.015252385
0.014640197
0.013874961
0.013262771
0.013109723
0.012803629
0.012344487
0.011885346
0.011273157
0.010660968
0.010201826
0.009895731
0.00943659
0.008977448
0.008365259
0.007753069
0.007293927
0.006987832
0.006987832
0.006681738
0.006069549
0.0056104064
0.0053043123
0.004845171
0.0043860287
0.0037738397
0.0034677451
0.0030086031
0.0027025086
0.002396414
0.002243367
0.0017842251
0.0013250833
8.659415E-4
4.0679972E-4
-5.2342075E-5
-2.0538934E-4
-5.11484E-4
-8.1757846E-4
-0.0012767203
-0.0017358621
-0.0023480512
-0.002807193
-0.003266335
-0.003266335
-0.003419382
-0.0037254766
-0.004031571
-0.0043376656
-0.00464376
-0.0047968077
-0.005102902
-0.005562044
-0.0058681387
-0.0061742333
-0.0063272803
-0.0063272803
-0.006633375
-0.007245564
-0.007857753
-0.0080108
-0.008163848
-0.008469942
-0.008929084
-0.009388225
-0.009541273
-0.00969432
-0.009847367
-0.010000414
-0.010306509
-0.010765651
-0.010918698
-0.011071745
-0.011224792
-0.01137784
-0.011530887
-0.011683934
-0.011990029
-0.012296123
-0.01244917
-0.012602218
-0.012755266
-0.0132144075
-0.013520502
-0.013673549
-0.013673549
-0.013826597
-0.0139796445
-0.014132691
-0.014438786
-0.014591834
-0.014591834
-0.014438786
-0.014591834
-0.014897927
-0.015050975
-0.015050975
-0.015204023
-0.015357069
-0.015663164
-0.015663164
-0.015663164
-0.015510116
-0.015663164
-0.015816212
-0.01596926
-0.016122306
-0.016122306
-0.016275354
-0.016581448
-0.016734494
-0.016734494
-0.016734494
-0.016734494
-0.016734494
-0.016887542
-0.016734494
-0.016734494
-0.016734494
-0.01704059
-0.017193638
-0.017499732
-0.017499732
-0.017652778
-0.017652778
-0.017652778
-0.017652778
-0.017652778
-0.017652778
-0.017805826
-0.017958872
-0.017958872
-0.017805826
-0.017958872
-0.017958872
-0.01811192
-0.01811192
-0.017958872
-0.017652778
-0.017805826
-0.01811192
-0.01811192
-0.017958872
-0.017652778
-0.017652778
-0.017652778
-0.017805826
-0.017958872
-0.01811192
-0.01811192
-0.018264968
-0.018264968
-0.017958872
-0.017805826
-0.017805826
-0.017958872
-0.017805826
-0.017499732
-0.017499732
-0.017499732
-0.017652778
-0.017805826
-0.017958872
-0.017805826
-0.017805826
-0.017805826
-0.017805826
-0.017652778
-0.017346684
-0.017193638
-0.017346684
-0.017652778
-0.017805826
-0.017805826
-0.017652778
-0.017346684
-0.017346684
-0.017346684
-0.017346684
-0.017346684
-0.017193638
-0.01704059
-0.01704059
-0.016887542
-0.016734494
-0.016734494
-0.016734494
-0.016734494
-0.016581448
-0.016581448
-0.016734494
-0.01704059
-0.01704059
-0.016734494
-0.016275354
-0.01596926
-0.016122306
-0.016428402
-0.016581448
-0.016428402
-0.016275354
-0.016428402
-0.016428402
-0.016428402
-0.016275354
-0.016122306
-0.016122306
-0.016122306
-0.016122306
-0.01596926
-0.01596926
-0.01596926
-0.016122306
-0.01596926
-0.015816212
-0.015663164
-0.015663164
-0.015816212
-0.015816212
-0.015663164
-0.015510116
-0.015510116
-0.015663164
-0.01596926
-0.015816212
-0.015510116
-0.015357069
-0.015357069
-0.015510116
-0.015510116
-0.015357069
-0.015357069
-0.015510116
-0.015357069
-0.015050975
-0.015050975
-0.015357069
-0.015357069
-0.015204023
-0.015204023
-0.015204023
-0.015510116
-0.015663164
-0.015510116
-0.015204023
-0.015050975
-0.015050975
-0.015357069
-0.015510116
-0.015663164
-0.015510116
-0.015357069
-0.015510116
-0.015510116
-0.015510116
-0.015663164
-0.01596926
-0.016122306
-0.01596926
-0.01596926
-0.01596926
-0.015816212
-0.015816212
-0.015816212
-0.016122306
-0.016428402
-0.016275354
-0.01596926
-0.015663164
-0.015663164
-0.015816212
-0.016122306
-0.016275354
-0.016275354
-0.016275354
-0.016122306
-0.016122306
-0.016122306
-0.016122306
-0.016428402
-0.016581448
-0.016581448
-0.016581448
-0.016734494
-0.01704059
-0.01704059
-0.016887542
-0.016887542
-0.016887542
-0.016887542
-0.016734494
-0.016581448
-0.016581448
-0.016734494
-0.016887542
-0.016887542
-0.016734494
-0.016734494
-0.016887542
-0.016887542
-0.016734494
-0.016581448
-0.016428402
-0.016275354
-0.016122306
-0.01596926
-0.016122306
-0.016275354
-0.016275354
-0.016122306
-0.01596926
-0.015816212
-0.015510116
-0.015357069
-0.015510116
-0.015510116
-0.015510116
-0.015357069
-0.015050975
-0.01474488
-0.014591834
-0.014438786
-0.014285738
-0.014132691
-0.013826597
-0.013367455
-0.0130613595
-0.0129083125
-0.012755266
-0.012755266
-0.012602218
-0.012296123
-0.011836981
-0.01137784
-0.011071745
-0.010765651
-0.010459556
-0.010153462
-0.009847367
-0.009541273
-0.009235178
-0.008776037
-0.008469942
-0.008163848
-0.0080108
-0.007704706
-0.0073986114
-0.0069394694
-0.0061742333
-0.0057150912
-0.005562044
-0.0054089967
-0.005255949
-0.00464376
-0.0041846186
-0.003878524
-0.0037254766
-0.0035724295
-0.003419382
-0.002807193
-0.002195004
-0.0017358621
-0.0015828148
-0.0015828148
-0.0012767203
-9.706258E-4
-5.11484E-4
-5.2342075E-5
2.5375246E-4
5.59847E-4
0.0010189888
0.0013250833
0.0016311778
0.0019372724
0.0025494616
0.0031616506
0.0037738397
0.004079934
0.0042329812
0.004539076
0.004998218
0.0051512653
0.0053043123
0.0057634544
0.006528691
0.00714088
0.007293927
0.007446974
0.007600021
0.008059164
0.008671353
0.008977448
0.009283542
0.009742684
0.010201826
0.010201826
0.010201826
0.010354873
0.010814015
0.011273157
0.011885346
0.01219144
0.012344487
0.012344487
0.012497535
0.012956676
0.013415818
0.013874961
0.014181055
0.014487149
0.014487149
0.014640197
0.014793243
0.015099339
0.015405433
0.015558479
0.015711527
0.015711527
0.015864575
0.01617067
0.016323717
0.016629811
0.016935905
0.017242
0.017701142
0.018007236
0.018007236
0.018007236
0.018160284
0.018772474
0.019231614
0.019384662
0.019384662
0.019690756
0.020149898
0.02060904
0.020762088
0.021068184
0.021374276
0.021833418
0.021986466
0.022292562
0.022598654
0.023057798
0.02336389
0.023669986
0.02397608
0.024282176
0.024741318
0.024741318
0.024894364
0.024894364
0.025353504
0.025965696
0.026424836
0.026730932
0.026730932
0.026883978
0.027190074
0.027496168
0.02780226
0.02795531
0.028261403
0.028567497
0.028873594
0.029332733
0.029485783
0.029791877
0.030097973
0.030404065
0.03071016
0.031016253
0.03132235
0.031628445
0.032087587
0.03239368
0.03239368
0.03239368
0.032699775
0.033158917
0.03377111
0.034230247
0.034383293
0.034536343
0.03468939
0.03514853
0.035760723
0.036372907
0.036679003
0.036679003
0.036525957
0.03683205
0.03729119
0.037597287
0.037903383
0.03820948
0.03851557
0.038821664
0.039280806
0.0395869
0.039892998
0.040046044
0.04035214
0.040658236
0.041117378
0.041576516
0.04188261
0.042035658
0.042035658
0.042188708
0.0424948
0.042800896
0.04310699
0.043413084
0.043872226
0.04417832
0.04417832
0.04417832
0.044484414
0.044943556
0.0454027
0.045555748
0.045555748
0.04570879
0.04601489
0.04647403
0.046780124
0.04708622
0.047239266
0.047239266
0.047392312
0.047545362
0.047851454
0.048310596
0.04861669
0.04876974
0.049075834
0.04922888
0.049381927
0.049688023
0.04984107
0.04999412
0.04984107
0.04999412
0.05030021
0.050759353
0.05106545
0.05106545
0.05106545
0.051218495
0.05152459
0.051983733
0.052289825
0.05259592
0.052748967
0.052748967
0.052748967
0.052902017
0.05336116
0.053820297
0.053973347
0.053973347
0.053973347
0.054126393
0.05427944
0.05473858
0.055044677
0.055197723
0.055044677
0.055044677
0.055197723
0.055350773
0.055656865
0.055809915
0.055809915
0.055809915
0.055809915
0.056116004
0.056422103
0.05657515
0.0567282
0.05688125
0.057187337
0.057493433
0.057646483
0.057646483
0.057646483
0.057646483
0.057493433
0.057493433
0.057646483
0.057799526
0.057952575
0.05810562
0.05841172
0.05856476
0.05841172
0.05825867
0.05825867
0.05841172
0.05856476
0.05887086
0.059176955
0.059329998
0.059483048
0.059483048
0.059483048
0.059636094
0.05994219
0.06009524
0.06009524
0.06024828
0.06024828
0.06024828
0.06040133
0.060707428
0.06101352
0.06101352
0.060860477
0.06101352
0.06116657
0.06147266
0.06162571
0.06162571
0.06162571
0.06177876
0.062084854
0.062390946
0.062543996
0.062543996
0.062543996
0.06269704
0.06285009
0.06285009
0.06285009
0.06300314
0.06330923
0.06361532
0.06376837
0.06376837
0.06392142
0.06422751
0.06438056
0.06438056
0.064533606
0.064992756
0.0651458
0.0651458
0.064992756
0.064992756
0.064992756
0.06529884
0.06545189
0.06545189
0.06560494
0.06591103
0.06606408
0.06606408
0.066217124
0.066370174
0.066523224
0.066676274
0.06682932
0.066982366
0.066982366
0.06713541
0.06713541
0.06728846
0.06759455
0.0677476
0.0677476
0.0677476
0.06790065
0.06790065
0.0680537
0.06820674
0.068359785
0.068359785
0.068359785
0.068512835
0.068665884
0.068665884
0.068818934
0.06912502
0.06943112
0.06958417
0.06958417
0.06927807
0.06912502
0.06943112
0.06989027
0.07019635
0.07019635
0.07004331
0.07019635
0.0703494
0.0706555
0.070808545
0.070808545
0.07111464
0.07126769
0.07142074
0.07157379
0.07157379
0.07172683
0.07187988
0.07203293
0.07203293
0.07218597
0.07233902
0.07279816
0.073104255
0.07341035
0.0735634
0.0735634
0.0735634
0.07371645
0.07417558
0.07463473
0.07494082
0.075093865
0.075093865
0.075093865
0.075246915
0.075553015
0.07585911
0.07631825
0.07662434
0.07677739
0.07708348
0.07723653
0.077542625
0.077848725
0.07815481
0.07846091
0.07861396
0.07876701
0.07876701
0.07892005
0.07922614
0.07953224
0.07968529
0.07999138
0.08029748
0.08060357
0.08090967
0.08121576
0.08136881
0.0816749
0.08182795
0.082134046
0.08228709
0.08244014
0.08259319
0.08274624
0.08289928
0.08305232
0.08320537
0.08335842
0.08366452
0.08397061
0.084276706
0.084582806
0.08473585
0.08488889
0.08488889
0.08504194
0.08519499
0.08550108
0.08550108
0.08550108
0.08550108
0.08580718
0.086113274
0.08641937
0.086725466
0.086725466
0.086725466
0.086725466
0.086725466
0.08687851
0.08703156
0.08733765
0.08764375
0.087949835
0.087949835
0.0877968
0.0877968
0.088102885
0.088408984
0.08871508
0.08871508
0.08871508
0.08886812
0.08902117
0.08886812
0.08871508
0.08886812
0.08917422
0.08948032
0.08948032
0.08948032
0.08948032
0.08963336
0.08993945
0.09024555
0.0900925
0.08993945
0.08993945
0.09024555
0.090551645
0.09085774
0.09085774
0.09085774
0.09085774
0.09101079
0.09101079
0.09101079
0.09101079
0.09131688
0.09146993
0.09162298
0.09146993
0.09146993
0.09146993
0.09162298
0.09177602
0.09177602
0.09177602
0.09177602
0.09192907
0.09223516
0.09238821
0.09238821
0.09254126
0.09269431
0.09284735
0.0930004
0.09284735
0.09269431
0.09284735
0.09315345
0.0933065
0.0933065
0.09345955
0.09376564
0.09376564
0.09361259
0.09361259
0.09361259
0.09376564
0.09376564
0.09391868
0.09407173
0.09422478
0.09437783
0.09468392
0.09468392
0.09468392
0.09468392
0.094836965
0.094836965
0.09468392
0.09468392
0.094836965
0.094990015
0.094990015
0.095143065
0.095143065
0.09529611
0.09529611
0.09544916
0.09560221
0.09544916
0.09529611
0.09544916
0.09560221
0.09575525
0.09575525
0.09575525
0.0959083
0.0959083
0.0959083
0.09575525
0.09560221
0.09560221
0.09575525
0.0959083
0.09621439
0.09636744
0.09621439
0.0959083
0.0959083
0.09606135
0.09621439
0.09621439
0.0959083
0.0959083
0.09606135
0.09636744
0.09636744
0.09621439
0.09606135
0.09606135
0.09606135
0.0959083
0.09575525
0.0959083
0.0959083
0.0959083
0.0959083
0.09606135
0.09621439
0.09621439
0.0959083
0.09575525
0.09560221
0.09560221
0.09575525
0.0959083
0.0959083
0.0959083
0.09575525
0.0959083
0.0959083
0.09575525
0.09560221
0.09544916
0.09544916
0.09544916
0.095143065
0.094836965
0.09468392
0.09468392
0.094990015
0.095143065
0.094990015
0.09468392
0.09437783
0.09437783
0.09437783
0.09422478
0.09422478
0.09422478
0.09422478
0.09407173
0.09391868
0.09391868
0.09391868
0.09391868
0.09376564
0.0933065
0.09315345
0.0930004
0.0930004
0.0930004
0.09284735
0.09254126
0.09238821
0.09208211
0.09177602
0.09162298
0.09192907
0.09208211
0.09192907
0.09146993
0.09085774
0.090398595
0.09024555
0.0900925
0.08993945
0.08963336
0.08932727
0.08902117
0.08871508
0.088562034
0.088102885
0.08764375
0.08733765
0.0871846
0.08703156
0.08687851
0.086725466
0.08641937
0.086113274
0.08565413
0.08519499
0.08488889
0.084582806
0.084123656
0.08366452
0.08335842
0.08320537
0.08305232
0.08274624
0.08228709
0.08182795
0.08136881
0.08106271
0.08075662
0.08045053
0.08029748
0.07999138
0.079838336
0.07953224
0.07937919
0.079073094
0.07876701
0.07861396
0.07830786
0.077848725
0.077542625
0.07723653
0.07708348
0.07708348
0.07662434
0.07601215
0.07570606
0.07570606
0.075553015
0.075399965
0.07494082
0.07463473
0.07432863
0.07417558
0.07417558
0.07402254
0.0735634
0.0732573
0.07295121
0.07249206
0.07218597
0.07203293
0.07203293
0.07187988
0.07157379
0.07111464
0.070961595
0.070808545
0.0703494
0.07019635
0.07004331
0.06989027
0.06958417
0.06927807
0.06912502
0.06912502
0.06912502
0.068971984
0.068818934
0.068512835
0.06820674
0.0677476
0.06759455
0.06744151
0.06759455
0.06759455
0.06744151
0.06728846
0.06744151
0.06759455
0.06759455
0.06728846
0.06713541
0.06728846
0.06728846
0.06713541
0.066982366
0.06682932
0.066982366
0.06713541
0.06728846
0.066982366
0.066676274
0.066523224
0.066523224
0.06682932
0.066982366
0.066982366
0.06682932
0.066676274
0.066676274
0.066523224
0.066370174
0.06606408
0.06606408
0.06606408
0.06606408
0.066217124
0.066370174
0.06606408
0.06575799
0.06560494
0.06575799
0.06560494
0.06529884
0.064992756
0.064992756
0.064992756
0.0651458
0.0651458
0.0651458
0.064992756
0.064839706
0.064533606
0.06438056
0.06438056
0.06438056
0.06422751
0.06407447
0.06392142
0.06407447
0.06438056
0.06438056
0.06407447
0.06361532
0.06330923
0.06330923
0.06330923
0.06346227
0.06361532
0.06376837
0.06361532
0.06330923
0.06300314
0.06300314
0.06285009
0.06285009
0.06285009
0.06285009
0.06300314
0.06285009
0.06269704
0.06269704
0.06269704
0.06269704
0.062390946
0.062084854
0.062084854
0.062084854
0.062084854
0.061931804
0.06177876
0.06162571
0.06162571
0.06162571
0.06162571
0.06162571
0.06162571
0.06162571
0.06147266
0.061319612
0.06116657
0.06116657
0.06116657
0.06116657
0.06101352
0.060860477
0.060707428
0.060554378
0.06040133
0.06040133
0.06040133
0.06040133
0.06024828
0.06009524
0.05994219
0.059789144
0.05994219
0.05994219
0.05994219
0.059789144
0.059789144
0.059636094
0.059329998
0.059176955
0.059329998
0.059483048
0.059329998
0.059023906
0.05871781
0.05856476
0.05871781
0.05871781
0.05871781
0.05856476
0.05841172
0.05810562
0.057952575
0.05810562
0.05825867
0.05841172
0.05810562
0.057799526
0.057799526
0.057799526
0.057952575
0.057799526
0.057340387
0.057340387
0.057340387
0.057340387
0.057187337
0.057034288
0.05688125
0.0567282
0.05657515
0.0567282
0.05688125
0.05688125
0.0567282
0.05657515
0.056269053
0.056269053
0.056422103
0.056422103
0.056269053
0.056269053
0.056269053
0.056422103
0.056422103
0.056116004
0.055809915
0.055809915
0.055962965
0.055962965
0.055962965
0.055962965
0.055809915
0.055656865
0.055350773
0.055350773
0.055656865
0.055656865
0.055350773
0.055044677
0.05489163
0.05489163
0.055044677
0.055044677
0.05473858
0.05443249
0.05443249
0.054585535
0.05473858
0.054585535
0.05443249
0.05427944
0.05427944
0.05427944
0.054126393
0.053973347
0.053820297
0.053973347
0.053973347
0.053820297
0.05366725
0.05366725
0.05366725
0.05336116
0.053055063
0.053055063
0.053055063
0.052902017
0.052902017
0.053055063
0.05320811
0.05336116
0.05320811
0.053055063
0.052748967
0.05259592
0.052748967
0.052902017
0.052748967
0.05259592
0.052442875
0.052289825
0.05213678
0.05213678
0.052289825
0.052289825
0.052289825
0.05213678
0.05213678
0.051983733
0.051677637
0.05137154
0.05137154
0.05152459
0.05152459
0.05152459
0.05152459
0.05137154
0.051218495
0.05106545
0.05106545
0.05106545
0.05106545
0.050912403
0.050759353
0.050759353
0.050759353
0.05045326
0.05030021
0.05030021
0.05045326
0.05045326
0.05030021
0.050147165
0.04999412
0.049688023
0.049534976
0.049381927
0.04922888
0.049075834
0.049075834
0.04922888
0.049075834
0.049075834
0.049075834
0.049075834
0.049075834
0.048922785
0.04861669
0.04861669
0.04861669
0.04861669
0.048463646
0.048310596
0.048157547
0.048157547
0.048157547
0.048310596
0.048157547
0.048004504
0.04769841
0.047392312
0.047239266
0.04708622
0.04708622
0.04708622
0.047239266
0.047239266
0.04708622
0.04708622
0.047239266
0.04708622
0.046780124
0.046320982
0.04601489
0.04601489
0.04601489
0.046167932
0.046167932
0.04601489
0.04586184
0.04570879
0.04570879
0.045555748
0.0454027
0.0454027
0.045249652
0.045249652
0.045096606
0.04479051
0.044484414
0.044484414
0.044484414
0.044637464
0.044637464
0.044484414
0.044331368
0.04417832
0.044025272
0.043872226
0.043719176
0.043566134
0.043566134
0.043413084
0.043260034
0.04310699
0.042953942
0.042800896
0.042800896
0.04264785
0.042800896
0.042800896
0.04264785
0.042341754
0.042035658
0.042035658
0.04188261
0.041729562
0.041576516
0.04142347
0.04142347
0.04142347
0.041117378
0.040811278
0.040505186
0.040505186
0.040505186
0.040199094
0.040046044
0.039892998
0.039892998
0.039892998
0.0395869
0.03912776
0.038974714
0.038821664
0.038974714
0.03912776
0.038974714
0.038821664
0.03851557
0.03820948
0.03805643
0.037903383
0.037750334
0.037750334
0.037903383
0.037903383
0.037750334
0.03744424
0.037138145
0.037138145
0.037138145
0.037138145
0.0369851
0.036679003
0.036525957
0.036679003
0.036679003
0.036525957
0.036219865
0.035913765
0.035913765
0.035760723
0.035607673
0.035454627
0.035454627
0.035454627
0.035454627
0.035301577
0.03514853
0.035301577
0.03514853
0.034842435
0.03468939
0.034842435
0.034842435
0.034842435
0.034536343
0.034383293
0.034230247
0.0340772
0.03377111
0.03377111
0.03377111
0.0340772
0.0340772
0.03392415
0.03377111
0.03361806
0.03361806
0.03346501
0.033311963
0.03346501
0.033311963
0.033158917
0.03300587
0.03300587
0.033158917
0.033311963
0.033158917
0.03300587
0.03300587
0.03285282
0.032699775
0.03254673
0.03254673
0.032699775
0.03285282
0.032699775
0.03239368
0.031934537
0.03178149
0.032087587
0.03254673
0.032699775
0.03254673
0.032240633
0.032240633
0.032240633
0.03239368
0.03239368
0.032240633
0.032240633
0.032240633
0.032087587
0.032087587
0.032240633
0.032087587
0.031934537
0.031934537
0.031934537
0.032087587
0.032087587
0.031934537
0.03178149
0.031934537
0.032087587
0.032240633
0.032240633
0.032087587
0.03178149
0.03178149
0.031934537
0.032240633
0.032240633
0.032087587
0.032087587
0.032087587
0.032087587
0.032087587
0.031934537
0.031934537
0.031934537
0.031934537
0.031934537
0.03178149
0.03178149
0.031934537
0.032240633
0.03239368
0.03239368
0.032240633
0.032087587
0.032087587
0.032087587
0.032240633
0.03254673
0.03254673
0.032240633
0.032087587
0.03239368
0.032699775
0.03285282
0.03300587
0.03285282
0.03254673
0.03239368
0.03254673
0.03285282
0.03300587
0.03285282
0.032699775
0.03254673
0.03254673
0.032699775
0.03285282
0.03285282
0.032699775
0.03254673
0.03254673
0.032699775
0.03300587
0.03300587
0.03300587
0.03285282
0.03300587
0.033158917
0.033158917
0.033158917
0.03285282
0.03285282
0.03300587
0.033158917
0.033158917
0.033158917
0.033158917
0.033158917
0.033311963
0.033311963
0.03361806
0.03377111
0.03361806
0.03346501
0.03346501
0.03361806
0.03361806
0.03361806
0.03361806
0.03361806
0.03346501
0.03346501
0.03361806
0.03377111
0.03377111
0.03361806
0.03361806
0.03361806
0.03361806
0.03361806
0.03361806
0.03361806
0.03377111
0.03392415
0.03392415
0.03392415
0.03377111
0.03377111
0.03392415
0.0340772
0.034230247
0.0340772
0.03392415
0.03377111
0.03377111
0.03392415
0.034230247
0.034383293
0.034383293
0.0340772
0.03361806
0.03377111
0.0340772
0.034230247
0.034230247
0.0340772
0.03392415
0.03392415
0.0340772
0.034383293
0.034536343
0.034230247
0.03392415
0.03392415
0.0340772
0.034230247
0.0340772
0.03377111
0.03346501
0.03346501
0.03361806
0.03392415
0.034230247
0.034230247
0.03392415
0.03377111
0.03377111
0.03377111
0.03392415
0.0340772
0.034230247
0.034383293
0.034383293
0.034383293
0.034230247
0.034230247
0.034383293
0.034230247
0.0340772
0.03377111
0.03392415
0.034230247
0.034383293
0.034383293
0.034230247
0.034230247
0.034230247
0.034383293
0.034383293
0.034230247
0.034230247
0.034383293
0.034383293
0.034230247
0.03392415
0.03377111
0.0340772
0.034230247
0.034230247
0.03392415
0.03377111
0.03377111
0.03377111
0.03377111
0.03392415
0.03392415
0.03392415
0.03377111
0.03377111
0.03377111
0.03377111
0.03377111
0.03361806
0.033311963
0.033311963
0.033311963
0.033311963
0.03300587
0.03254673
0.03239368
0.03239368
0.03239368
0.03254673
0.032699775
0.03285282
0.032699775
0.03239368
0.032087587
0.032087587
0.032240633
0.03239368
0.03239368
0.032087587
0.031628445
0.03132235
0.03132235
0.031475395
0.031475395
0.03132235
0.031169303
0.030863207
0.030863207
0.030863207
0.03071016
0.03071016
0.030557115
0.030404065
0.030251019
0.030251019
0.030097973
0.029944923
0.029791877
0.029791877
0.029944923
0.029791877
0.029485783
0.029179689
0.029179689
0.029332733
0.029332733
0.029332733
0.029179689
0.029179689
0.029179689
0.029179689
0.029179689
0.029026639
0.028720547
0.028567497
0.028414452
0.028261403
0.028261403
0.028108358
0.028261403
0.028261403
0.028261403
0.028261403
0.028108358
0.02795531
0.02780226
0.02780226
0.02795531
0.028108358
0.028261403
0.028261403
0.028261403
0.02795531
0.027649216
0.027496168
0.027343119
0.027496168
0.027649216
0.027649216
0.027649216
0.027649216
0.027496168
0.027343119
0.027496168
0.027649216
0.02780226
0.027649216
0.027496168
0.027496168
0.027496168
0.027496168
0.027190074
0.027037024
0.027037024
0.027190074
0.027037024
0.026883978
0.026730932
0.026883978
0.027190074
0.027343119
0.027496168
0.027496168
0.027190074
0.026883978
0.026730932
0.026730932
0.026883978
0.027037024
0.027037024
0.027037024
0.027037024
0.026883978
0.026883978
0.026730932
0.026424836
0.026424836
0.026577882
0.026730932
0.026883978
0.027037024
0.027037024
0.027037024
0.026883978
0.026730932
0.026577882
0.026577882
0.026577882
0.026883978
0.027037024
0.026883978
0.026577882
0.026424836
0.026424836
0.026424836
0.02627179
0.02627179
0.026424836
0.026577882
0.026577882
0.02627179
0.026118742
0.025965696
0.026118742
0.026118742
0.026118742
0.025965696
0.025965696
0.026118742
0.025965696
0.025812646
0.0256596
0.025506554
0.025506554
0.0256596
0.0256596
0.0256596
0.0256596
0.0256596
0.025812646
0.025812646
0.0256596
0.025506554
0.025353504
0.025200458
0.02504741
0.024741318
0.024588268
0.024741318
0.02504741
0.02504741
0.02504741
0.02504741
0.024894364
0.024894364
0.02504741
0.02504741
0.02504741
0.024894364
0.024894364
0.024894364
0.024588268
0.024435222
0.024588268
0.02504741
0.025353504
0.025200458
0.024894364
0.024741318
0.024741318
0.024894364
0.024894364
0.024894364
0.02504741
0.025200458
0.025353504
0.025200458
0.025200458
0.02504741
0.024894364
0.024894364
0.02504741
0.025200458
0.025353504
0.025200458
0.025200458
0.025353504
0.0256596
0.025812646
0.0256596
0.025506554
0.0256596
0.025812646
0.025812646
0.0256596
0.025506554
0.025506554
0.0256596
0.025812646
0.025812646
0.026118742
0.026424836
0.026577882
0.026577882
0.026424836
0.026577882
0.026730932
0.026730932
0.026577882
0.026577882
0.026577882
0.026883978
0.027037024
0.027190074
0.027037024
0.026730932
0.026883978
0.027037024
0.027190074
0.027190074
0.027343119
0.027496168
0.027649216
0.02780226
0.027649216
0.027496168
0.027190074
0.027037024
0.027343119
0.027496168
0.027649216
0.027649216
0.027496168
0.027496168
0.027649216
0.02795531
0.028261403
0.028108358
0.02795531
0.02795531
0.02795531
0.028108358
0.02780226
0.027496168
0.027496168
0.02780226
0.028108358
0.028261403
0.02795531
0.02780226
0.02780226
0.02780226
0.02780226
0.02780226
0.027649216
0.027496168
0.027496168
0.027496168
0.027649216
0.02795531
0.028108358
0.02795531
0.027649216
0.027496168
0.027496168
0.027343119
0.027496168
0.027649216
0.02780226
0.02780226
0.02780226
0.027496168
0.027343119
0.027496168
0.02780226
0.02780226
0.027649216
0.027649216
0.027649216
0.027649216
0.027496168
0.027649216
0.027649216
0.027649216
0.027496168
0.027343119
0.027343119
0.027343119
0.027190074
0.027343119
0.027496168
0.027496168
0.027343119
0.027037024
0.026883978
0.027037024
0.027190074
0.027343119
0.027496168
0.027496168
0.027343119
0.027190074
0.027037024
0.027037024
0.027190074
0.027343119
0.027190074
0.027037024
0.027190074
0.027190074
0.027190074
0.027037024
0.026883978
0.026883978
0.026883978
0.027190074
0.027190074
0.027037024
0.027037024
0.027037024
0.027037024
0.027343119
0.027343119
0.027190074
0.027037024
0.027037024
0.027190074
0.027343119
0.027343119
0.027496168
0.027496168
0.027343119
0.027190074
0.027190074
0.027190074
0.027190074
0.027343119
0.027343119
0.027343119
0.027343119
0.027496168
0.027496168
0.02780226
0.028108358
0.028108358
0.02795531
0.02780226
0.02780226
0.02795531
0.02795531
0.028108358
0.028261403
0.028261403
0.028261403
0.028108358
0.02795531
0.02780226
0.02780226
0.028108358
0.028261403
0.028261403
0.028108358
0.02795531
0.02780226
0.028108358
0.028414452
0.028567497
0.028567497
0.028261403
0.028261403
0.028261403
0.028414452
0.028567497
0.028567497
0.028414452
0.028567497
0.028720547
0.028720547
0.028414452
0.028108358
0.028261403
0.028414452
0.028567497
0.028414452
0.028414452
0.028414452
0.028261403
0.02795531
0.028108358
0.028261403
0.028567497
0.028720547
0.028873594
0.028567497
0.028567497
0.028720547
0.028720547
0.028567497
0.028414452
0.028261403
0.028414452
0.028567497
0.028567497
0.028567497
0.028414452
0.028414452
0.028567497
0.028567497
0.028567497
0.028261403
0.028108358
0.028108358
0.028261403
0.028414452
0.028414452
0.028567497
0.028567497
0.028720547
0.028720547
0.028720547
0.028567497
0.028414452
0.028414452
0.028567497
0.028567497
0.028414452
0.028414452
0.028414452
0.028414452
0.028414452
0.028414452
0.028567497
0.028873594
0.028873594
0.028567497
0.028261403
0.028261403
0.028414452
0.028873594
0.029026639
0.028720547
0.028414452
0.028414452
0.028720547
0.029026639
0.028873594
0.028567497
0.028414452
0.028414452
0.028567497
0.028720547
0.028720547
0.028720547
0.028720547
0.028873594
0.028873594
0.028873594
0.028720547
0.028414452
0.028414452
0.028567497
0.028567497
0.028567497
0.028567497
0.028720547
0.028720547
0.028567497
0.028567497
0.028414452
0.028414452
0.028414452
0.028414452
0.028261403
0.028108358
0.028261403
0.028261403
0.028108358
0.02795531
0.02780226
0.02795531
0.02795531
0.02780226
0.02780226
0.02780226
0.02795531
0.028108358
0.02795531
0.02780226
0.027496168
0.027343119
0.027649216
0.02795531
0.02795531
0.02795531
0.02780226
0.027649216
0.027496168
0.027649216
0.02780226
0.02795531
0.02795531
0.028108358
0.02795531
0.02780226
0.027496168
0.027190074
0.027343119
0.027649216
0.027649216
0.027649216
0.027496168
0.027649216
0.02780226
0.027649216
0.027343119
0.027343119
0.027496168
0.027649216
0.027649216
0.027496168
0.027496168
0.027496168
0.027343119
0.027190074
0.027343119
0.027496168
0.027496168
0.027343119
0.027190074
0.027037024
0.027190074
0.027190074
0.027343119
0.027343119
0.027190074
0.027037024
0.026883978
0.026883978
0.027037024
0.027037024
0.026883978
0.026730932
0.026883978
0.027037024
0.027190074
0.027037024
0.026730932
0.026577882
0.026577882
0.026883978
0.026883978
0.027037024
0.026883978
0.026730932
0.026577882
0.026577882
0.026424836
0.02627179
0.026118742
0.02627179
0.026424836
0.026730932
0.026883978
0.026883978
0.026883978
0.026883978
0.026883978
0.026730932
0.026424836
0.026118742
0.025965696
0.026118742
0.02627179
0.026424836
0.026424836
0.026424836
0.026424836
0.026424836
0.026424836
0.02627179
0.026118742
0.026118742
0.026118742
0.026118742
0.026118742
0.025965696
0.0256596
0.025506554
0.025506554
0.0256596
0.025812646
0.025812646
0.025812646
0.025965696
0.026118742
0.026118742
0.025965696
0.025506554
0.025200458
0.025353504
0.0256596
0.025812646
0.025812646
0.0256596
0.025506554
0.025353504
0.025353504
0.025200458
0.025200458
0.025353504
0.025506554
0.0256596
0.0256596
0.025506554
0.025200458
0.025200458
0.025506554
0.0256596
0.0256596
0.025506554
0.025506554
0.025506554
0.025506554
0.025200458
0.02504741
0.024894364
0.024741318
0.024894364
0.024894364
0.02504741
0.025200458
0.02504741
0.024894364
0.024741318
0.024741318
0.024741318
0.024588268
0.024435222
0.024435222
0.024435222
0.024588268
0.024588268
0.024435222
0.024129126
0.02397608
0.02397608
0.024129126
0.024129126
0.024129126
0.024129126
0.023823032
0.023823032
0.02397608
0.024435222
0.024741318
0.024435222
0.024129126
0.024129126
0.024129126
0.024129126
0.024129126
0.024129126
0.02397608
0.02397608
0.023823032
0.023823032
0.023823032
0.023823032
0.023823032
0.023669986
0.02351694
0.02336389
0.02336389
0.02351694
0.02336389
0.023210844
0.02351694
0.023669986
0.023669986
0.02336389
0.023210844
0.02336389
0.02336389
0.02336389
0.023057798
0.022904748
0.023057798
0.023057798
0.022751702
0.022445608
0.022598654
0.022751702
0.022751702
0.022598654
0.022445608
0.022445608
0.022445608
0.022139512
0.021833418
0.02168037
0.021986466
0.022139512
0.022139512
0.021986466
0.021986466
0.021986466
0.022139512
0.021986466
0.021986466
0.021986466
0.021986466
0.021986466
0.021986466
0.021833418
0.021833418
0.021833418
0.02168037
0.02168037
0.02168037
0.021833418
0.021833418
0.021527324
0.02122123
0.021374276
0.021833418
0.021833418
0.02168037
0.021374276
0.021374276
0.021374276
0.021374276
0.02122123
0.021068184
0.021068184
0.021068184
0.021068184
0.021068184
0.021068184
0.021068184
0.02122123
0.02122123
0.02122123
0.021068184
0.020915134
0.021068184
0.021068184
0.02122123
0.02122123
0.02122123
0.020915134
0.020762088
0.020762088
0.020915134
0.021068184
0.021068184
0.020915134
0.020915134
0.020915134
0.021068184
0.02122123
0.02122123
0.020915134
0.020762088
0.020455992
0.020455992
0.02060904
0.020762088
0.021068184
0.021374276
0.021374276
0.021068184
0.020915134
0.020915134
0.020915134
0.020915134
0.020915134
0.021068184
0.021068184
0.021068184
0.020915134
0.020915134
0.021068184
0.02122123
0.021527324
0.02122123
0.020915134
0.020915134
0.020915134
0.02122123
0.021374276
0.02168037
0.02168037
0.021527324
0.021374276
0.021374276
0.021374276
0.021527324
0.021527324
0.021374276
0.021374276
0.02122123
0.02122123
0.021068184
0.021068184
0.021374276
0.021527324
0.021374276
0.02122123
0.02122123
0.02122123
0.02122123
0.02122123
0.021374276
0.021527324
0.021374276
0.02122123
0.021068184
0.021374276
0.021527324
0.021527324
0.021374276
0.021374276
0.02122123
0.021068184
0.020915134
0.020915134
0.021068184
0.02122123
0.021374276
0.021374276
0.021374276
0.021527324
0.021527324
0.021527324
0.02122123
0.021068184
0.021068184
0.021374276
0.021527324
0.021527324
0.021527324
0.021374276
0.021374276
0.021374276
0.021527324
0.021527324
0.021527324
0.021374276
0.021374276
0.021374276
0.02122123
0.02122123
0.021374276
0.021527324
0.021527324
0.021527324
0.02168037
0.02168037
0.021527324
0.021374276
0.021374276
0.021374276
0.021374276
0.021374276
0.021374276
0.021527324
0.02168037
0.021833418
0.02168037
0.02168037
0.021527324
0.021527324
0.02168037
0.021986466
0.021833418
0.021527324
0.02122123
0.02122123
0.021527324
0.02168037
0.021833418
0.021833418
0.021833418
0.021833418
0.02168037
0.02168037
0.021527324
0.021527324
0.02168037
0.02168037
0.021833418
0.021833418
0.021833418
0.021833418
0.021833418
0.021833418
0.021833418
0.021833418
0.021833418
0.021986466
0.021986466
0.021833418
0.021833418
0.021986466
0.021986466
0.021986466
0.021833418
0.021833418
0.021986466
0.021986466
0.021833418
0.02168037
0.02168037
0.021986466
0.022292562
0.022292562
0.022292562
0.022292562
0.022139512
0.021986466
0.021833418
0.021833418
0.021986466
0.021986466
0.022139512
0.022292562
0.022292562
0.022292562
0.022139512
0.021986466
0.02168037
0.021833418
0.022139512
0.022292562
0.022292562
0.022292562
0.022292562
0.022445608
0.022292562
0.022139512
0.021986466
0.022139512
0.022292562
0.022292562
0.022139512
0.022139512
0.022445608
0.022751702
0.022751702
0.022598654
0.022445608
0.022292562
0.022445608
0.022598654
0.022598654
0.022598654
0.022751702
0.022904748
0.022904748
0.022904748
0.022751702
0.022598654
0.022445608
0.022445608
0.022598654
0.022598654
0.022445608
0.022445608
0.022598654
0.022904748
0.023057798
0.023057798
0.022904748
0.022904748
0.022751702
0.022598654
0.022292562
0.022445608
0.022598654
0.022751702
0.022904748
0.022904748
0.022751702
0.022445608
0.022445608
0.022598654
0.022751702
0.022904748
0.022904748
0.022751702
0.022904748
0.023057798
0.023210844
0.023210844
0.02336389
0.02336389
0.023210844
0.022904748
0.022751702
0.022751702
0.022904748
0.023210844
0.02336389
0.023210844
0.023210844
0.023210844
0.023210844
0.023057798
0.022904748
0.022904748
0.023210844
0.023210844
0.023210844
0.023210844
0.02336389
0.023669986
0.02351694
0.02336389
0.02336389
0.02351694
0.023669986
0.02351694
0.023210844
0.023210844
0.02336389
0.02351694
0.02351694
0.02336389
0.02336389
0.023210844
0.02336389
0.02336389
0.023210844
0.023210844
0.023210844
0.02336389
0.023669986
0.023823032
0.023669986
0.02351694
0.02336389
0.02336389
0.02336389
0.023210844
0.023057798
0.022904748
0.023057798
0.023057798
0.022904748
0.022751702
0.022904748
0.022904748
0.022904748
0.022904748
0.022904748
0.022904748
0.022904748
0.022904748
0.022904748
0.022751702
0.022445608
0.022445608
0.022445608
0.022751702
0.022904748
0.022904748
0.022904748
0.022598654
0.022445608
0.022139512
0.022139512
0.022139512
0.022292562
0.022598654
0.022598654
0.022445608
0.022139512
0.022139512
0.022292562
0.022139512
0.021833418
0.021527324
0.02168037
0.021986466
0.022139512
0.021986466
0.021833418
0.021833418
0.021833418
0.02168037
0.021527324
0.021527324
0.021527324
0.021527324
0.021527324
0.021374276
0.021527324
0.02168037
0.022139512
0.022139512
0.021986466
0.021986466
0.021833418
0.021833418
0.02168037
0.02168037
0.021527324
0.021527324
0.021527324
0.02122123
0.021068184
0.021068184
0.02122123
0.021527324
0.021527324
0.021527324
0.02168037
0.022139512
0.022139512
0.021986466
0.02168037
0.02168037
0.021833418
0.021833418
0.021527324
0.02122123
0.02122123
0.021068184
0.021068184
0.021068184
0.021068184
0.020915134
0.020762088
0.020915134
0.02122123
0.02122123
0.02122123
0.021068184
0.020915134
0.020762088
0.020762088
0.020915134
0.021068184
0.020915134
0.020455992
0.020302946
0.020302946
0.020455992
0.02060904
0.020455992
0.020455992
0.020455992
0.020455992
0.020302946
0.020149898
0.020149898
0.019996852
0.020149898
0.020302946
0.020455992
0.020302946
0.019996852
0.019843806
0.019843806
0.019843806
0.019690756
0.019843806
0.019690756
0.01953771
0.01953771
0.01953771
0.019690756
0.019690756
0.019384662
0.019078568
0.019078568
0.019231614
0.019231614
0.019078568
0.018772474
0.018772474
0.018772474
0.019231614
0.019384662
0.019231614
0.018619427
0.018160284
0.018466378
0.018772474
0.019078568
0.01892552
0.018772474
0.018772474
0.018772474
0.018619427
0.018619427
0.018772474
0.018619427
0.018466378
0.018466378
0.018466378
0.018313332
0.018160284
0.018160284
0.018160284
0.018007236
0.018007236
0.018160284
0.018466378
0.018619427
0.018313332
0.018007236
0.01785419
0.01785419
0.018007236
0.018160284
0.018007236
0.01785419
0.01785419
0.01785419
0.018313332
0.018466378
0.018313332
0.017701142
0.017242
0.017242
0.017548095
0.01785419
0.01785419
0.017548095
0.017242
0.017242
0.017395047
0.017548095
0.017701142
0.01785419
0.01785419
0.017548095
0.017395047
0.017395047
0.017548095
0.017701142
0.017701142
0.017395047
0.017088953
0.017088953
0.017088953
0.017088953
0.017242
0.017395047
0.017548095
0.017395047
0.017088953
0.017088953
0.017242
0.017548095
0.01785419
0.017701142
0.017548095
0.017548095
0.017548095
0.017395047
0.017088953
0.017088953
0.017242
0.017548095
0.017701142
0.017701142
0.017548095
0.017548095
0.017548095
0.017548095
0.017548095
0.017395047
0.017395047
0.017548095
0.017701142
0.017548095
0.017395047
0.017395047
0.017548095
0.017701142
0.017701142
0.017548095
0.017242
0.017242
0.017242
0.017395047
0.017395047
0.017395047
0.017395047
0.017395047
0.017548095
0.017548095
0.017242
0.016782857
0.016782857
0.016935905
0.017088953
0.017088953
0.017088953
0.017088953
0.017088953
0.017088953
0.016935905
0.016935905
0.017088953
0.017088953
0.017088953
0.017088953
0.016935905
0.017088953
0.017088953
0.017088953
0.017242
0.017088953
0.016935905
0.016782857
0.016782857
0.016782857
0.016782857
0.016782857
0.016935905
0.016935905
0.016782857
0.016629811
0.016629811
0.016629811
0.016782857
0.016782857
0.016782857
0.016935905
0.016935905
0.016935905
0.016782857
0.016782857
0.016935905
0.017088953
0.017088953
0.016782857
0.016782857
0.016782857
0.016935905
0.016782857
0.016782857
0.016782857
0.016782857
0.016782857
0.016782857
0.016782857
0.016782857
0.016935905
0.017088953
0.017242
0.017548095
0.017548095
0.017548095
0.017242
0.017088953
0.017088953
0.017242
0.017395047
0.017395047
0.017242
0.017242
0.017242
0.017242
0.017395047
0.017548095
0.017548095
0.017548095
0.017395047
0.017242
0.017395047
0.017548095
0.017548095
0.017548095
0.017548095
0.017701142
0.017548095
0.017548095
0.017701142
0.01785419
0.018007236
0.01785419
0.017701142
0.017548095
0.017548095
0.017701142
0.017701142
0.01785419
0.01785419
0.017701142
0.017701142
0.017548095
0.017548095
0.017548095
0.01785419
0.018007236
0.01785419
0.01785419
0.01785419
0.018007236
0.018007236
0.018007236
0.018160284
0.018313332
0.018160284
0.01785419
0.017701142
0.017701142
0.01785419
0.01785419
0.01785419
0.017701142
0.017701142
0.017701142
0.01785419
0.018007236
0.01785419
0.017701142
0.017548095
0.017548095
0.017548095
0.01785419
0.018007236
0.018007236
0.01785419
0.01785419
0.01785419
0.01785419
0.017701142
0.017548095
0.017548095
0.017395047
0.017395047
0.017548095
0.017548095
0.017395047
0.016935905
0.016782857
0.016782857
0.016935905
0.017242
0.017242
0.016935905
0.016476763
0.016476763
0.016782857
0.016935905
0.016935905
0.016935905
0.016782857
0.016629811
0.016476763
0.016476763
0.016629811
0.016782857
0.016935905
0.016935905
0.016782857
0.016782857
0.016782857
0.016935905
0.016782857
0.016629811
0.016629811
0.016629811
0.016935905
0.017242
0.017395047
0.017242
0.017088953
0.017088953
0.017088953
0.016935905
0.016782857
0.016935905
0.017395047
0.017548095
0.017242
0.016935905
0.016935905
0.017395047
0.017548095
0.017548095
0.017548095
0.017701142
0.017701142
0.017701142
0.017701142
0.017548095
0.017548095
0.017548095
0.017548095
0.017548095
0.017548095
0.017548095
0.017548095
0.017395047
0.017701142
0.018007236
0.018313332
0.018007236
0.017548095
0.017242
0.017242
0.017548095
0.01785419
0.018007236
0.01785419
0.01785419
0.018007236
0.01785419
0.017701142
0.017701142
0.017701142
0.01785419
0.018007236
0.018007236
0.01785419
0.01785419
0.018160284
0.018466378
0.018619427
0.018772474
0.018772474
0.018619427
0.018619427
0.018619427
0.018772474
0.01892552
0.019231614
0.019384662
0.019231614
0.019078568
0.01892552
0.019078568
0.019231614
0.019384662
0.019384662
0.019384662
0.019231614
0.019231614
0.01953771
0.019690756
0.019690756
0.019384662
0.019231614
0.019231614
0.01953771
0.019690756
0.019690756
0.019690756
0.019843806
0.019996852
0.019843806
0.019690756
0.019690756
0.019690756
0.019843806
0.019996852
0.019996852
0.019843806
0.019690756
0.019843806
0.020149898
0.020302946
0.020149898
0.019843806
0.019996852
0.020149898
0.020302946
0.020302946
0.020455992
0.020455992
0.020455992
0.020455992
0.020455992
0.020455992
0.020455992
0.02060904
0.020915134
0.021068184
0.020915134
0.02060904
0.020455992
0.020762088
0.021068184
0.02122123
0.021068184
0.020915134
0.020762088
0.02060904
0.020762088
0.021068184
0.02122123
0.02122123
0.020915134
0.020915134
0.020915134
0.020762088
0.02060904
0.020762088
0.021068184
0.02122123
0.02122123
0.02122123
0.021068184
0.02122123
0.021374276
0.021374276
0.021068184
0.020915134
0.021068184
0.021374276
0.021527324
0.021527324
0.021374276
0.02122123
0.02122123
0.021374276
0.021527324
0.021527324
0.021374276
0.021068184
0.021068184
0.02122123
0.021527324
0.021527324
0.021527324
0.021527324
0.021374276
0.02122123
0.02122123
0.021374276
0.021527324
0.02168037
0.02168037
0.02168037
0.021527324
0.021374276
0.021374276
0.021527324
0.02168037
0.02168037
0.02168037
0.02168037
0.02168037
0.021527324
0.021527324
0.02168037
0.021833418
0.021986466
0.021986466
0.02168037
0.021527324
0.02168037
0.021833418
0.021833418
0.02168037
0.021527324
0.02168037
0.021833418
0.021986466
0.021833418
0.02168037
0.02168037
0.02168037
0.02168037
0.021527324
0.021527324
0.021527324
0.021527324
0.021527324
0.02168037
0.021833418
0.021986466
0.02168037
0.021374276
0.021374276
0.021527324
0.021833418
0.021833418
0.021527324
0.021527324
0.02168037
0.021986466
0.021833418
0.02168037
0.021527324
0.02168037
0.02168037
0.021527324
0.021374276
0.021374276
0.021527324
0.021527324
0.021374276
0.021374276
0.021527324
0.02168037
0.021527324
0.02122123
0.021068184
0.021374276
0.021374276
0.02122123
0.020762088
0.02060904
0.02060904
0.020915134
0.021068184
0.02122123
0.02122123
0.021068184
0.020915134
0.020915134
0.020915134
0.021068184
0.020762088
0.02060904
0.020762088
0.021068184
0.021068184
0.020762088
0.020455992
0.020302946
0.020302946
0.020302946
0.020302946
0.020302946
0.020455992
0.02060904
0.02060904
0.020302946
0.020149898
0.019996852
0.020149898
0.02060904
0.020762088
0.020762088
0.020455992
0.019996852
0.019996852
0.020149898
0.020455992
0.020455992
0.019996852
0.019996852
0.019996852
0.019996852
0.019996852
0.019996852
0.019996852
0.019996852
0.019843806
0.019843806
0.019843806
0.019843806
0.019843806
0.019690756
0.01953771
0.01953771
0.01953771
0.019690756
0.019690756
0.01953771
0.01953771
0.01953771
0.01953771
0.01953771
0.019384662
0.019231614
0.019384662
0.019384662
0.019384662
0.019231614
0.019231614
0.019384662
0.01953771
0.019690756
0.01953771
0.01953771
0.019690756
0.019690756
0.01953771
0.019231614
0.019231614
0.019231614
0.019384662
0.019384662
0.019384662
0.019384662
0.019384662
0.019384662
0.019384662
0.019231614
0.019231614
0.019384662
0.01953771
0.01953771
0.01953771
0.019843806
0.019996852
0.019996852
0.020149898
0.020149898
0.019996852
0.019996852
0.019996852
0.019996852
0.019996852
0.019843806
0.019843806
0.019996852
0.020149898
0.020149898
0.020149898
0.019996852
0.019843806
0.019843806
0.019843806
0.019690756
0.019690756
0.019843806
0.019996852
0.020149898
0.020149898
0.020302946
0.020149898
0.020149898
0.020302946
0.020302946
0.020455992
0.020302946
0.019996852
0.019996852
0.020149898
0.020302946
0.020302946
0.020302946
0.020455992
0.02060904
0.020915134
0.020915134
0.02060904
0.020455992
0.02060904
0.020762088
0.020762088
0.020762088
0.020915134
0.021068184
0.021068184
0.021068184
0.021068184
0.021068184
0.021068184
0.021374276
0.02168037
0.02168037
0.021527324
0.021374276
0.021527324
0.021833418
0.021986466
0.021986466
0.021833418
0.021527324
0.02168037
0.021986466
0.022292562
0.022292562
0.022139512
0.022139512
0.022139512
0.022292562
0.022292562
0.022139512
0.022139512
0.022139512
0.022139512
0.022139512
0.022139512
0.022292562
0.022292562
0.022139512
0.022292562
0.022292562
0.022139512
0.021986466
0.02168037
0.021527324
0.02168037
0.02168037
0.021833418
0.021833418
0.021986466
0.021986466
0.02168037
0.02122123
0.020915134
0.020915134
0.02122123
0.021374276
0.02122123
0.021068184
0.02122123
0.02122123
0.02122123
0.021068184
0.020762088
0.02060904
0.02060904
0.02060904
0.02060904
0.02060904
0.02060904
0.02060904
0.02060904
0.020455992
0.020149898
0.020149898
0.020149898
0.020302946
0.020455992
0.020302946
0.019996852
0.019690756
0.019690756
0.019690756
0.019690756
0.01953771
0.019384662
0.01953771
0.01953771
0.019384662
0.019078568
0.018772474
0.018466378
0.018619427
0.01892552
0.01892552
0.018772474
0.018772474
0.018772474
0.018772474
0.01892552
0.018772474
0.018619427
0.018619427
0.018772474
0.018619427
0.018466378
0.018160284
0.018007236
0.018160284
0.018313332
0.018466378
0.018160284
0.018007236
0.018007236
0.018160284
0.018313332
0.018007236
0.01785419
0.01785419
0.01785419
0.017701142
0.017701142
0.01785419
0.018007236
0.018160284
0.018160284
0.018313332
0.018466378
0.018619427
0.018466378
0.018313332
0.018160284
0.018160284
0.018313332
0.018466378
0.018313332
0.018007236
0.01785419
0.018160284
0.018466378
0.018466378
0.018313332
0.018313332
0.018313332
0.018313332
0.018313332
0.018313332
0.018160284
0.018160284
0.018007236
0.018007236
0.018007236
0.018160284
0.018160284
0.018160284
0.018313332
0.018466378
0.018313332
0.018160284
0.018160284
0.018007236
0.018007236
0.018007236
0.018313332
0.018619427
0.018466378
0.018160284
0.01785419
0.017701142
0.017701142
0.01785419
0.018007236
0.018160284
0.018313332
0.018466378
0.018466378
0.018466378
0.018313332
0.018466378
0.018466378
0.018466378
0.018313332
0.018160284
0.01785419
0.017701142
0.018007236
0.018466378
0.018772474
0.018772474
0.018619427
0.018619427
0.018619427
0.018619427
0.018619427
0.018619427
0.018772474
0.018772474
0.01892552
0.019078568
0.01892552
0.018772474
0.018619427
0.018772474
0.01892552
0.01892552
0.01892552
0.018772474
0.018772474
0.018772474
0.01892552
0.019078568
0.019078568
0.019078568
0.019078568
0.019078568
0.019078568
0.01892552
0.018619427
0.018619427
0.018619427
0.018772474
0.018772474
0.018772474
0.018772474
0.018619427
0.018619427
0.018772474
0.01892552
0.019078568
0.01892552
0.018772474
0.018619427
0.018772474
0.01892552
0.019078568
0.01892552
0.018619427
0.018619427
0.018619427
0.018619427
0.018619427
0.018466378
0.018466378
0.018619427
0.01892552
0.01892552
0.018619427
0.018466378
0.018619427
0.018772474
0.01892552
0.01892552
0.018772474
0.018466378
0.018313332
0.018619427
0.019078568
0.019231614
0.01892552
0.018772474
0.01892552
0.019231614
0.01953771
0.019384662
0.019231614
0.019078568
0.01892552
0.019231614
0.019384662
0.019231614
0.019231614
0.019231614
0.019231614
0.019078568
0.01892552
0.019078568
0.019384662
0.019690756
0.019843806
0.019843806
0.019843806
0.019843806
0.019690756
0.01953771
0.019384662
0.019384662
0.019384662
0.019690756
0.019843806
0.019843806
0.019843806
0.019690756
0.019843806
0.019843806
0.01953771
0.019384662
0.019384662
0.019690756
0.019996852
0.019843806
0.019690756
0.01953771
0.019690756
0.019843806
0.019843806
0.019843806
0.019996852
0.020149898
0.019996852
0.019690756
0.01953771
0.019690756
0.019996852
0.020149898
0.020302946
0.020149898
0.020149898
0.020302946
0.019996852
0.019843806
0.019843806
0.019996852
0.020149898
0.019996852
0.019996852
0.019996852
0.019996852
0.019843806
0.019690756
0.019843806
0.020149898
0.020302946
0.020302946
0.020149898
0.020149898
0.020302946
0.020149898
0.019843806
0.019843806
0.019996852
0.019996852
0.019843806
0.019843806
0.019690756
0.019690756
0.019843806
0.019843806
0.019843806
0.019843806
0.019996852
0.020149898
0.020149898
0.019996852
0.019843806
0.019843806
0.019843806
0.019843806
0.019843806
0.019843806
0.019843806
0.019843806
0.019843806
0.019996852
0.019843806
0.019996852
0.020302946
0.020455992
0.020455992
0.020302946
0.019996852
0.019843806
0.01953771
0.019690756
0.019996852
0.020302946
0.020302946
0.019996852
0.019843806
0.019996852
0.020149898
0.020302946
0.020302946
0.020149898
0.020302946
0.020455992
0.020455992
0.02060904
0.020455992
0.020302946
0.020455992
0.020762088
0.020762088
0.020455992
0.020302946
0.020455992
0.020762088
0.020915134
0.020762088
0.02060904
0.02060904
0.020762088
0.020762088
0.02060904
0.02060904
0.020762088
0.021068184
0.021374276
0.02168037
0.02168037
0.021374276
0.02122123
0.021068184
0.021374276
0.021527324
0.02168037
0.021833418
0.02168037
0.021527324
0.02122123
0.020915134
0.02060904
0.02060904
0.020762088
0.021068184
0.021527324
0.021833418
0.022139512
0.021986466
0.021833418
0.021527324
0.021527324
0.021527324
0.021527324
0.021527324
0.021527324
0.02168037
0.021833418
0.021986466
0.021833418
0.021833418
0.021833418
0.022139512
0.022292562
0.022139512
0.022139512
0.021986466
0.021986466
0.021833418
0.02168037
0.021833418
0.021986466
0.022139512
0.022139512
0.022292562
0.022139512
0.022139512
0.022139512
0.022139512
0.022139512
0.022139512
0.022139512
0.022139512
0.022139512
0.022292562
0.022292562
0.022445608
0.022445608
0.022292562
0.022139512
0.021986466
0.022139512
0.022292562
0.022292562
0.022292562
0.022292562
0.022292562
0.022445608
0.022445608
0.022445608
0.022445608
0.022292562
0.022292562
0.022445608
0.022445608
0.022292562
0.022445608
0.022598654
0.022598654
0.022445608
0.022139512
0.021986466
0.021986466
0.022139512
0.022292562
0.022292562
0.022139512
0.022292562
0.022292562
0.022445608
0.022445608
0.022292562
0.022139512
0.021986466
0.021833418
0.022139512
0.022598654
0.022598654
0.022598654
0.022292562
0.022292562
0.022292562
0.022445608
0.022445608
0.022292562
0.021986466
0.021833418
0.02168037
0.021986466
0.022445608
0.022751702
0.022904748
0.022904748
0.022598654
0.022445608
0.022445608
0.022292562
0.022139512
0.021986466
0.021833418
0.02168037
0.021833418
0.021986466
0.021986466
0.022139512
0.022445608
0.022598654
0.022292562
0.021986466
0.021986466
0.022292562
0.022445608
0.022598654
0.022445608
0.022292562
0.022139512
0.022292562
0.022292562
0.022139512
0.022292562
0.022445608
0.022445608
0.022445608
0.022445608
0.022292562
0.022445608
0.022445608
0.022445608
0.022292562
0.021986466
0.022139512
0.022445608
0.022751702
0.022751702
0.022751702
0.022751702
0.022751702
0.022598654
0.022445608
0.022598654
0.022904748
0.022751702
0.022445608
0.022292562
0.022292562
0.022445608
0.022598654
0.022751702
0.022598654
0.022445608
0.022292562
0.022445608
0.022598654
0.022445608
0.022445608
0.022751702
0.022904748
0.022904748
0.022751702
0.022598654
0.022598654
0.022598654
0.022598654
0.022751702
0.022904748
0.022904748
0.022904748
0.022904748
0.023057798
0.023057798
0.022904748
0.022904748
0.023057798
0.023210844
0.023210844
0.023210844
0.023210844
0.023057798
0.022904748
0.022904748
0.023210844
0.02351694
0.023823032
0.023823032
0.02351694
0.02351694
0.02351694
0.023669986
0.023669986
0.023823032
0.02397608
0.023823032
0.023669986
0.023823032
0.024129126
0.024282176
0.024282176
0.024129126
0.02397608
0.02397608
0.02397608
0.02397608
0.02397608
0.02397608
0.02397608
0.024129126
0.024435222
0.024435222
0.024435222
0.024282176
0.024282176
0.024435222
0.024588268
0.024588268
0.024741318
0.024741318
0.024588268
0.024282176
0.024129126
0.024282176
0.024435222
0.024588268
0.024588268
0.024588268
0.024588268
0.024588268
0.024741318
0.024741318
0.024741318
0.02504741
0.025200458
0.02504741
0.024894364
0.024741318
0.024894364
0.02504741
0.02504741
0.02504741
0.02504741
0.025200458
0.025200458
0.02504741
0.02504741
0.02504741
0.024894364
0.024741318
0.024588268
0.024588268
0.024741318
0.024741318
0.024894364
0.025200458
0.025353504
0.025200458
0.024894364
0.024741318
0.024894364
0.024894364
0.024894364
0.024894364
0.02504741
0.02504741
0.02504741
0.024894364
0.024894364
0.02504741
0.02504741
0.02504741
0.024894364
0.024894364
0.024741318
0.024741318
0.024894364
0.02504741
0.024894364
0.024894364
0.024894364
0.02504741
0.025200458
0.025200458
0.02504741
0.02504741
0.024894364
0.02504741
0.02504741
0.02504741
0.024894364
0.024741318
0.024741318
0.02504741
0.025200458
0.025353504
0.02504741
0.02504741
0.024894364
0.02504741
0.02504741
0.02504741
0.02504741
0.025200458
0.025200458
0.025353504
0.025353504
0.025353504
0.025200458
0.025200458
0.025200458
0.025353504
0.025353504
0.025353504
0.025353504
0.025353504
0.025506554
0.0256596
0.025812646
0.025812646
0.025812646
0.0256596
