# Supplementary material for: Performances of the PIPER scalable child human body model in accident reconstruction
Source: PLoS One. 2017 Nov 14;12(11):e0187916. doi: 10.1371/journal.pone.0187916 (PMC5685610; doi:10.1371/journal.pone.0187916)
Supplement: S3 Data — This zip folder contains input accelerations for reproducibility of the accident reconstruction. Also, the readings from the dummy sensor are reported for reproducibility of the calculations. (ZIP) [file pone.0187916.s011.zip › CHANNEL/RAC03.036]

Test object number          :1
Name of the channel         :
Laboratory channel code     :16LUSP0000Q6FOYP
Customer channel code       :16LUSP0000Q6FOYP
Channel code                :16LUSP0000Q6FOYP
Unit                        :kN
Direction                   :Y
Dimension                   :FO
Transducer type             :Q3NS-114/Y/FO
Pre-filter type             :4.00kHz 6pole Butterworth for rate 20000 (1.3)
Cut off frequency           :4000.0
Channel frequency class     :2000
Channel amplitude class     :5.0
Reference channel           :implicit
Reference channel name      :NOVALUE
Data source                 :transducer
Data status                 :ok
Sampling interval           :5.0E-5
Bit resolution              :16
.ValidationRemark           :Seulement la gamme [-0.4096 sec; 45.59 sec] a �t� lue. Gamme demand�e: [-6.0 sec; 40.0 sec].
Time of first sample        :-0.2
Number of samples           :14000
First global maximum value  :0.1123984
Time of maximum value       :0.10414998
First global minimum value  :-0.4472952
Time of minimum value       :0.08145
Start offset interval       :-0.1
End offset interval         :-0.05
7.655263E-4
4.5968278E-4
1.538393E-4
9.1752736E-7
3.06761E-4
7.655263E-4
9.184481E-4
7.655263E-4
6.1260455E-4
7.655263E-4
0.0010713697
0.0010713697
7.655263E-4
7.655263E-4
6.1260455E-4
6.1260455E-4
4.5968278E-4
4.5968278E-4
3.06761E-4
1.538393E-4
3.06761E-4
6.1260455E-4
9.184481E-4
9.184481E-4
9.184481E-4
7.655263E-4
4.5968278E-4
3.06761E-4
4.5968278E-4
6.1260455E-4
4.5968278E-4
4.5968278E-4
4.5968278E-4
6.1260455E-4
6.1260455E-4
4.5968278E-4
3.06761E-4
4.5968278E-4
6.1260455E-4
7.655263E-4
7.655263E-4
6.1260455E-4
6.1260455E-4
6.1260455E-4
7.655263E-4
7.655263E-4
6.1260455E-4
4.5968278E-4
4.5968278E-4
4.5968278E-4
4.5968278E-4
4.5968278E-4
4.5968278E-4
4.5968278E-4
3.06761E-4
3.06761E-4
4.5968278E-4
4.5968278E-4
3.06761E-4
4.5968278E-4
4.5968278E-4
4.5968278E-4
4.5968278E-4
4.5968278E-4
4.5968278E-4
4.5968278E-4
4.5968278E-4
3.06761E-4
1.538393E-4
9.1752736E-7
3.06761E-4
6.1260455E-4
7.655263E-4
4.5968278E-4
1.538393E-4
9.1752736E-7
1.538393E-4
1.538393E-4
3.06761E-4
3.06761E-4
9.1752736E-7
-1.5200418E-4
1.538393E-4
4.5968278E-4
6.1260455E-4
7.655263E-4
4.5968278E-4
1.538393E-4
1.538393E-4
4.5968278E-4
6.1260455E-4
6.1260455E-4
6.1260455E-4
6.1260455E-4
6.1260455E-4
4.5968278E-4
4.5968278E-4
3.06761E-4
3.06761E-4
4.5968278E-4
6.1260455E-4
6.1260455E-4
4.5968278E-4
1.538393E-4
9.1752736E-7
3.06761E-4
7.655263E-4
7.655263E-4
6.1260455E-4
6.1260455E-4
6.1260455E-4
6.1260455E-4
6.1260455E-4
4.5968278E-4
4.5968278E-4
6.1260455E-4
7.655263E-4
6.1260455E-4
4.5968278E-4
6.1260455E-4
7.655263E-4
7.655263E-4
6.1260455E-4
4.5968278E-4
6.1260455E-4
9.184481E-4
0.0010713697
9.184481E-4
9.184481E-4
7.655263E-4
9.184481E-4
9.184481E-4
0.0010713697
0.0010713697
9.184481E-4
7.655263E-4
7.655263E-4
9.184481E-4
0.0010713697
9.184481E-4
7.655263E-4
6.1260455E-4
7.655263E-4
9.184481E-4
0.0010713697
0.0010713697
9.184481E-4
9.184481E-4
0.0010713697
0.0010713697
0.0010713697
0.0010713697
0.0012242915
0.0010713697
9.184481E-4
7.655263E-4
7.655263E-4
9.184481E-4
0.0010713697
0.0012242915
0.0012242915
0.0012242915
9.184481E-4
7.655263E-4
4.5968278E-4
4.5968278E-4
6.1260455E-4
9.184481E-4
0.0012242915
0.0012242915
9.184481E-4
6.1260455E-4
4.5968278E-4
7.655263E-4
0.0010713697
0.0012242915
0.0010713697
9.184481E-4
4.5968278E-4
3.06761E-4
6.1260455E-4
7.655263E-4
9.184481E-4
7.655263E-4
4.5968278E-4
3.06761E-4
4.5968278E-4
7.655263E-4
9.184481E-4
9.184481E-4
7.655263E-4
7.655263E-4
9.184481E-4
0.0010713697
0.0010713697
9.184481E-4
7.655263E-4
7.655263E-4
9.184481E-4
0.0010713697
0.0010713697
9.184481E-4
9.184481E-4
9.184481E-4
7.655263E-4
7.655263E-4
6.1260455E-4
7.655263E-4
6.1260455E-4
6.1260455E-4
4.5968278E-4
4.5968278E-4
6.1260455E-4
9.184481E-4
0.0012242915
0.0012242915
9.184481E-4
7.655263E-4
7.655263E-4
0.0010713697
0.0012242915
0.0012242915
0.0012242915
0.0010713697
9.184481E-4
7.655263E-4
6.1260455E-4
7.655263E-4
9.184481E-4
9.184481E-4
9.184481E-4
7.655263E-4
7.655263E-4
7.655263E-4
6.1260455E-4
6.1260455E-4
6.1260455E-4
7.655263E-4
0.0010713697
0.0010713697
7.655263E-4
4.5968278E-4
4.5968278E-4
4.5968278E-4
6.1260455E-4
7.655263E-4
9.184481E-4
7.655263E-4
6.1260455E-4
7.655263E-4
9.184481E-4
9.184481E-4
6.1260455E-4
4.5968278E-4
4.5968278E-4
4.5968278E-4
6.1260455E-4
6.1260455E-4
6.1260455E-4
6.1260455E-4
6.1260455E-4
6.1260455E-4
4.5968278E-4
3.06761E-4
3.06761E-4
4.5968278E-4
7.655263E-4
9.184481E-4
9.184481E-4
9.184481E-4
7.655263E-4
6.1260455E-4
4.5968278E-4
4.5968278E-4
4.5968278E-4
3.06761E-4
3.06761E-4
3.06761E-4
4.5968278E-4
4.5968278E-4
4.5968278E-4
7.655263E-4
9.184481E-4
0.0010713697
9.184481E-4
7.655263E-4
7.655263E-4
7.655263E-4
6.1260455E-4
4.5968278E-4
3.06761E-4
3.06761E-4
4.5968278E-4
7.655263E-4
6.1260455E-4
4.5968278E-4
1.538393E-4
3.06761E-4
4.5968278E-4
4.5968278E-4
3.06761E-4
3.06761E-4
4.5968278E-4
6.1260455E-4
6.1260455E-4
6.1260455E-4
4.5968278E-4
1.538393E-4
9.1752736E-7
1.538393E-4
4.5968278E-4
7.655263E-4
7.655263E-4
6.1260455E-4
4.5968278E-4
4.5968278E-4
3.06761E-4
1.538393E-4
1.538393E-4
4.5968278E-4
6.1260455E-4
6.1260455E-4
3.06761E-4
3.06761E-4
4.5968278E-4
4.5968278E-4
4.5968278E-4
3.06761E-4
1.538393E-4
1.538393E-4
1.538393E-4
9.1752736E-7
9.1752736E-7
1.538393E-4
3.06761E-4
4.5968278E-4
4.5968278E-4
4.5968278E-4
3.06761E-4
1.538393E-4
9.1752736E-7
1.538393E-4
4.5968278E-4
6.1260455E-4
7.655263E-4
9.184481E-4
6.1260455E-4
3.06761E-4
1.538393E-4
3.06761E-4
4.5968278E-4
3.06761E-4
9.1752736E-7
-1.5200418E-4
9.1752736E-7
1.538393E-4
3.06761E-4
4.5968278E-4
4.5968278E-4
1.538393E-4
1.538393E-4
3.06761E-4
3.06761E-4
3.06761E-4
3.06761E-4
3.06761E-4
4.5968278E-4
4.5968278E-4
3.06761E-4
1.538393E-4
1.538393E-4
9.1752736E-7
9.1752736E-7
1.538393E-4
1.538393E-4
3.06761E-4
3.06761E-4
9.1752736E-7
-3.0492595E-4
-1.5200418E-4
9.1752736E-7
1.538393E-4
4.5968278E-4
6.1260455E-4
6.1260455E-4
3.06761E-4
1.538393E-4
9.1752736E-7
-1.5200418E-4
-1.5200418E-4
1.538393E-4
4.5968278E-4
4.5968278E-4
3.06761E-4
1.538393E-4
1.538393E-4
9.1752736E-7
9.1752736E-7
9.1752736E-7
-1.5200418E-4
-3.0492595E-4
-1.5200418E-4
1.538393E-4
3.06761E-4
1.538393E-4
9.1752736E-7
1.538393E-4
3.06761E-4
3.06761E-4
1.538393E-4
-1.5200418E-4
-1.5200418E-4
9.1752736E-7
1.538393E-4
9.1752736E-7
-1.5200418E-4
9.1752736E-7
1.538393E-4
1.538393E-4
1.538393E-4
1.538393E-4
3.06761E-4
3.06761E-4
9.1752736E-7
-1.5200418E-4
1.538393E-4
4.5968278E-4
7.655263E-4
7.655263E-4
6.1260455E-4
4.5968278E-4
3.06761E-4
3.06761E-4
3.06761E-4
3.06761E-4
3.06761E-4
3.06761E-4
4.5968278E-4
6.1260455E-4
4.5968278E-4
3.06761E-4
1.538393E-4
3.06761E-4
6.1260455E-4
6.1260455E-4
3.06761E-4
1.538393E-4
9.1752736E-7
9.1752736E-7
9.1752736E-7
3.06761E-4
6.1260455E-4
6.1260455E-4
6.1260455E-4
4.5968278E-4
3.06761E-4
3.06761E-4
3.06761E-4
4.5968278E-4
6.1260455E-4
6.1260455E-4
6.1260455E-4
6.1260455E-4
6.1260455E-4
7.655263E-4
6.1260455E-4
6.1260455E-4
4.5968278E-4
4.5968278E-4
3.06761E-4
3.06761E-4
6.1260455E-4
0.0010713697
9.184481E-4
6.1260455E-4
3.06761E-4
6.1260455E-4
7.655263E-4
9.184481E-4
7.655263E-4
7.655263E-4
7.655263E-4
7.655263E-4
7.655263E-4
7.655263E-4
7.655263E-4
7.655263E-4
6.1260455E-4
6.1260455E-4
7.655263E-4
0.0010713697
0.0012242915
0.0010713697
9.184481E-4
9.184481E-4
9.184481E-4
9.184481E-4
9.184481E-4
9.184481E-4
6.1260455E-4
6.1260455E-4
4.5968278E-4
4.5968278E-4
6.1260455E-4
9.184481E-4
0.0010713697
0.0010713697
0.0010713697
9.184481E-4
9.184481E-4
7.655263E-4
9.184481E-4
9.184481E-4
0.0010713697
0.0010713697
0.0010713697
9.184481E-4
9.184481E-4
9.184481E-4
7.655263E-4
7.655263E-4
9.184481E-4
7.655263E-4
4.5968278E-4
4.5968278E-4
6.1260455E-4
9.184481E-4
0.0010713697
0.0010713697
9.184481E-4
7.655263E-4
9.184481E-4
9.184481E-4
9.184481E-4
7.655263E-4
6.1260455E-4
6.1260455E-4
6.1260455E-4
6.1260455E-4
7.655263E-4
7.655263E-4
9.184481E-4
9.184481E-4
0.0010713697
0.0010713697
9.184481E-4
9.184481E-4
7.655263E-4
7.655263E-4
9.184481E-4
9.184481E-4
9.184481E-4
7.655263E-4
7.655263E-4
7.655263E-4
6.1260455E-4
6.1260455E-4
9.184481E-4
0.0012242915
9.184481E-4
9.184481E-4
9.184481E-4
9.184481E-4
7.655263E-4
6.1260455E-4
7.655263E-4
7.655263E-4
7.655263E-4
6.1260455E-4
6.1260455E-4
6.1260455E-4
7.655263E-4
7.655263E-4
6.1260455E-4
4.5968278E-4
4.5968278E-4
7.655263E-4
7.655263E-4
7.655263E-4
4.5968278E-4
4.5968278E-4
4.5968278E-4
6.1260455E-4
6.1260455E-4
4.5968278E-4
4.5968278E-4
4.5968278E-4
4.5968278E-4
4.5968278E-4
6.1260455E-4
6.1260455E-4
6.1260455E-4
4.5968278E-4
3.06761E-4
4.5968278E-4
4.5968278E-4
4.5968278E-4
6.1260455E-4
7.655263E-4
6.1260455E-4
4.5968278E-4
4.5968278E-4
6.1260455E-4
6.1260455E-4
6.1260455E-4
4.5968278E-4
4.5968278E-4
6.1260455E-4
6.1260455E-4
6.1260455E-4
6.1260455E-4
7.655263E-4
7.655263E-4
6.1260455E-4
6.1260455E-4
9.184481E-4
9.184481E-4
7.655263E-4
6.1260455E-4
6.1260455E-4
6.1260455E-4
7.655263E-4
7.655263E-4
6.1260455E-4
4.5968278E-4
6.1260455E-4
7.655263E-4
7.655263E-4
6.1260455E-4
4.5968278E-4
4.5968278E-4
4.5968278E-4
4.5968278E-4
4.5968278E-4
6.1260455E-4
6.1260455E-4
4.5968278E-4
1.538393E-4
-1.5200418E-4
1.538393E-4
6.1260455E-4
9.184481E-4
9.184481E-4
6.1260455E-4
4.5968278E-4
6.1260455E-4
6.1260455E-4
3.06761E-4
1.538393E-4
3.06761E-4
6.1260455E-4
7.655263E-4
7.655263E-4
6.1260455E-4
6.1260455E-4
7.655263E-4
7.655263E-4
7.655263E-4
4.5968278E-4
3.06761E-4
1.538393E-4
1.538393E-4
3.06761E-4
3.06761E-4
3.06761E-4
4.5968278E-4
6.1260455E-4
6.1260455E-4
6.1260455E-4
6.1260455E-4
7.655263E-4
6.1260455E-4
3.06761E-4
9.1752736E-7
1.538393E-4
4.5968278E-4
7.655263E-4
7.655263E-4
6.1260455E-4
3.06761E-4
1.538393E-4
3.06761E-4
4.5968278E-4
4.5968278E-4
4.5968278E-4
4.5968278E-4
6.1260455E-4
7.655263E-4
7.655263E-4
7.655263E-4
7.655263E-4
7.655263E-4
9.184481E-4
9.184481E-4
7.655263E-4
7.655263E-4
7.655263E-4
7.655263E-4
6.1260455E-4
6.1260455E-4
7.655263E-4
7.655263E-4
7.655263E-4
6.1260455E-4
6.1260455E-4
6.1260455E-4
6.1260455E-4
6.1260455E-4
6.1260455E-4
6.1260455E-4
6.1260455E-4
7.655263E-4
7.655263E-4
7.655263E-4
7.655263E-4
0.0010713697
0.0010713697
9.184481E-4
6.1260455E-4
6.1260455E-4
7.655263E-4
9.184481E-4
9.184481E-4
7.655263E-4
6.1260455E-4
7.655263E-4
9.184481E-4
0.0010713697
9.184481E-4
9.184481E-4
9.184481E-4
9.184481E-4
9.184481E-4
9.184481E-4
7.655263E-4
7.655263E-4
9.184481E-4
0.0010713697
9.184481E-4
7.655263E-4
4.5968278E-4
4.5968278E-4
6.1260455E-4
7.655263E-4
9.184481E-4
7.655263E-4
7.655263E-4
7.655263E-4
9.184481E-4
9.184481E-4
9.184481E-4
7.655263E-4
6.1260455E-4
4.5968278E-4
6.1260455E-4
7.655263E-4
7.655263E-4
7.655263E-4
7.655263E-4
9.184481E-4
0.0010713697
9.184481E-4
9.184481E-4
9.184481E-4
9.184481E-4
9.184481E-4
9.184481E-4
0.0010713697
0.0012242915
0.0012242915
0.0010713697
0.0010713697
0.0010713697
0.0010713697
9.184481E-4
6.1260455E-4
6.1260455E-4
7.655263E-4
9.184481E-4
0.0012242915
0.0012242915
0.0010713697
9.184481E-4
7.655263E-4
7.655263E-4
9.184481E-4
0.0010713697
9.184481E-4
6.1260455E-4
4.5968278E-4
6.1260455E-4
9.184481E-4
0.0010713697
0.0010713697
0.0010713697
9.184481E-4
7.655263E-4
6.1260455E-4
4.5968278E-4
4.5968278E-4
6.1260455E-4
7.655263E-4
9.184481E-4
0.0010713697
0.0012242915
0.0012242915
0.0010713697
9.184481E-4
9.184481E-4
9.184481E-4
0.0010713697
0.0010713697
9.184481E-4
7.655263E-4
7.655263E-4
0.0010713697
0.0012242915
0.0010713697
9.184481E-4
7.655263E-4
9.184481E-4
9.184481E-4
9.184481E-4
7.655263E-4
9.184481E-4
0.0012242915
0.0012242915
0.0012242915
0.0010713697
0.0010713697
0.0010713697
0.0012242915
0.0013772134
0.0013772134
0.0012242915
9.184481E-4
9.184481E-4
0.0010713697
0.0010713697
0.0010713697
9.184481E-4
0.0010713697
0.0012242915
0.0013772134
0.0013772134
0.0012242915
0.0010713697
0.0010713697
0.0012242915
0.0012242915
0.0010713697
0.0010713697
9.184481E-4
9.184481E-4
7.655263E-4
7.655263E-4
0.0010713697
0.0012242915
0.0013772134
0.0013772134
0.0013772134
0.0010713697
7.655263E-4
6.1260455E-4
7.655263E-4
9.184481E-4
0.0010713697
0.0010713697
0.0010713697
0.0010713697
0.0010713697
0.0012242915
0.0013772134
0.0013772134
0.0012242915
0.0010713697
0.0010713697
0.0010713697
0.0010713697
0.0010713697
0.0012242915
0.0012242915
0.0010713697
0.0010713697
0.0010713697
0.0012242915
0.0012242915
0.0012242915
0.0012242915
0.0012242915
0.0012242915
0.0012242915
0.0012242915
0.0012242915
0.0010713697
7.655263E-4
9.184481E-4
0.0010713697
0.0010713697
0.0012242915
0.0012242915
0.0012242915
0.0010713697
9.184481E-4
0.0010713697
0.0012242915
0.0015301349
0.0016830567
0.0015301349
0.0013772134
0.0012242915
0.0010713697
0.0012242915
0.0013772134
0.0012242915
9.184481E-4
9.184481E-4
0.0010713697
0.0013772134
0.0013772134
0.0013772134
0.0010713697
9.184481E-4
0.0010713697
0.0013772134
0.0015301349
0.0013772134
0.0010713697
0.0010713697
0.0012242915
0.0012242915
0.0012242915
0.0010713697
0.0010713697
0.0010713697
0.0012242915
0.0012242915
0.0010713697
9.184481E-4
6.1260455E-4
7.655263E-4
0.0012242915
0.0015301349
0.0013772134
0.0010713697
9.184481E-4
9.184481E-4
0.0010713697
9.184481E-4
9.184481E-4
9.184481E-4
0.0012242915
0.0013772134
0.0012242915
0.0010713697
0.0010713697
9.184481E-4
9.184481E-4
0.0012242915
0.0013772134
0.0013772134
0.0013772134
0.0013772134
0.0012242915
9.184481E-4
7.655263E-4
7.655263E-4
9.184481E-4
0.0010713697
0.0012242915
0.0010713697
0.0010713697
0.0010713697
0.0010713697
9.184481E-4
7.655263E-4
7.655263E-4
9.184481E-4
0.0010713697
0.0010713697
9.184481E-4
7.655263E-4
7.655263E-4
7.655263E-4
6.1260455E-4
6.1260455E-4
7.655263E-4
0.0010713697
0.0012242915
0.0012242915
9.184481E-4
7.655263E-4
9.184481E-4
0.0012242915
0.0013772134
0.0010713697
7.655263E-4
6.1260455E-4
7.655263E-4
0.0010713697
0.0012242915
0.0012242915
0.0012242915
0.0010713697
0.0010713697
0.0010713697
0.0012242915
0.0010713697
7.655263E-4
7.655263E-4
0.0010713697
0.0013772134
0.0013772134
0.0013772134
0.0012242915
0.0010713697
9.184481E-4
9.184481E-4
9.184481E-4
0.0012242915
0.0012242915
0.0012242915
0.0010713697
9.184481E-4
9.184481E-4
9.184481E-4
9.184481E-4
9.184481E-4
0.0010713697
0.0010713697
0.0012242915
0.0010713697
9.184481E-4
9.184481E-4
9.184481E-4
9.184481E-4
7.655263E-4
9.184481E-4
9.184481E-4
9.184481E-4
7.655263E-4
6.1260455E-4
7.655263E-4
0.0010713697
0.0010713697
7.655263E-4
6.1260455E-4
6.1260455E-4
9.184481E-4
0.0012242915
0.0013772134
0.0013772134
0.0012242915
0.0012242915
9.184481E-4
9.184481E-4
0.0010713697
0.0012242915
0.0012242915
0.0010713697
0.0012242915
0.0012242915
0.0010713697
9.184481E-4
7.655263E-4
9.184481E-4
0.0010713697
0.0012242915
0.0013772134
0.0013772134
0.0012242915
0.0012242915
0.0012242915
0.0012242915
0.0010713697
9.184481E-4
9.184481E-4
0.0010713697
0.0010713697
0.0012242915
0.0010713697
9.184481E-4
9.184481E-4
0.0010713697
0.0013772134
0.0015301349
0.0013772134
0.0010713697
0.0010713697
0.0013772134
0.0018359785
0.0019889004
0.0016830567
0.0013772134
0.0012242915
0.0010713697
0.0010713697
0.0012242915
0.0013772134
0.0013772134
0.0010713697
0.0010713697
0.0012242915
0.0015301349
0.0015301349
0.0015301349
0.0013772134
0.0015301349
0.0015301349
0.0015301349
0.0015301349
0.0013772134
0.0012242915
0.0012242915
0.0012242915
0.0012242915
0.0013772134
0.0015301349
0.0015301349
0.0015301349
0.0015301349
0.0015301349
0.0016830567
0.0016830567
0.0019889004
0.0019889004
0.0019889004
0.0016830567
0.0016830567
0.0018359785
0.0018359785
0.0018359785
0.0016830567
0.0016830567
0.0016830567
0.0016830567
0.0016830567
0.0016830567
0.0018359785
0.0019889004
0.0019889004
0.0018359785
0.0018359785
0.0018359785
0.0021418221
0.002294744
0.0021418221
0.0018359785
0.0016830567
0.0018359785
0.0019889004
0.0018359785
0.0016830567
0.0018359785
0.0021418221
0.0021418221
0.0019889004
0.0018359785
0.0016830567
0.0016830567
0.0018359785
0.0018359785
0.0018359785
0.0019889004
0.0019889004
0.0019889004
0.0019889004
0.0021418221
0.0021418221
0.0019889004
0.0018359785
0.0018359785
0.0019889004
0.002294744
0.002294744
0.002294744
0.0021418221
0.0021418221
0.0021418221
0.002294744
0.0024476657
0.0024476657
0.0024476657
0.002294744
0.002294744
0.0021418221
0.0019889004
0.0019889004
0.0021418221
0.0024476657
0.0024476657
0.002294744
0.0021418221
0.002294744
0.0024476657
0.0024476657
0.0021418221
0.0018359785
0.0019889004
0.002294744
0.0024476657
0.002294744
0.0021418221
0.0018359785
0.0019889004
0.0021418221
0.002294744
0.002294744
0.0021418221
0.0021418221
0.0021418221
0.002294744
0.0024476657
0.002294744
0.002294744
0.0021418221
0.0021418221
0.0021418221
0.0021418221
0.0021418221
0.002294744
0.0024476657
0.0024476657
0.0024476657
0.0024476657
0.0024476657
0.002294744
0.0021418221
0.0018359785
0.0016830567
0.0018359785
0.0019889004
0.0021418221
0.0019889004
0.0019889004
0.0019889004
0.0019889004
0.0021418221
0.002294744
0.002294744
0.0021418221
0.0019889004
0.0019889004
0.0021418221
0.0021418221
0.0021418221
0.0021418221
0.0021418221
0.0021418221
0.0019889004
0.0018359785
0.0018359785
0.0016830567
0.0018359785
0.0019889004
0.0019889004
0.0018359785
0.0016830567
0.0015301349
0.0016830567
0.0018359785
0.0018359785
0.0015301349
0.0012242915
0.0010713697
0.0012242915
0.0015301349
0.0018359785
0.0016830567
0.0015301349
0.0015301349
0.0015301349
0.0013772134
0.0012242915
0.0010713697
0.0012242915
0.0012242915
0.0012242915
0.0012242915
0.0012242915
0.0012242915
0.0012242915
0.0012242915
0.0013772134
0.0015301349
0.0015301349
0.0013772134
0.0013772134
0.0016830567
0.0018359785
0.0018359785
0.0015301349
0.0010713697
9.184481E-4
9.184481E-4
0.0010713697
0.0010713697
9.184481E-4
9.184481E-4
9.184481E-4
9.184481E-4
9.184481E-4
0.0010713697
0.0012242915
0.0013772134
0.0012242915
0.0010713697
9.184481E-4
7.655263E-4
7.655263E-4
7.655263E-4
7.655263E-4
7.655263E-4
9.184481E-4
7.655263E-4
6.1260455E-4
4.5968278E-4
6.1260455E-4
0.0010713697
0.0012242915
0.0012242915
0.0010713697
0.0010713697
0.0012242915
0.0012242915
0.0010713697
9.184481E-4
7.655263E-4
7.655263E-4
9.184481E-4
0.0010713697
0.0012242915
0.0013772134
0.0012242915
0.0012242915
0.0013772134
0.0012242915
9.184481E-4
7.655263E-4
7.655263E-4
0.0010713697
0.0012242915
0.0012242915
0.0010713697
0.0010713697
0.0010713697
0.0012242915
0.0012242915
0.0012242915
0.0010713697
0.0010713697
0.0010713697
0.0010713697
0.0010713697
0.0010713697
9.184481E-4
7.655263E-4
7.655263E-4
9.184481E-4
0.0013772134
0.0015301349
0.0015301349
0.0013772134
0.0012242915
0.0010713697
0.0010713697
0.0010713697
0.0010713697
0.0010713697
0.0012242915
0.0013772134
0.0012242915
0.0010713697
0.0010713697
0.0012242915
0.0013772134
0.0015301349
0.0015301349
0.0015301349
0.0013772134
0.0013772134
0.0015301349
0.0013772134
0.0012242915
0.0012242915
0.0013772134
0.0015301349
0.0015301349
0.0018359785
0.0018359785
0.0018359785
0.0015301349
0.0013772134
0.0015301349
0.0018359785
0.0019889004
0.0018359785
0.0018359785
0.0016830567
0.0016830567
0.0018359785
0.0019889004
0.0019889004
0.0016830567
0.0015301349
0.0013772134
0.0015301349
0.0018359785
0.0018359785
0.0019889004
0.0018359785
0.0016830567
0.0016830567
0.0016830567
0.0018359785
0.0018359785
0.0019889004
0.0019889004
0.0018359785
0.0018359785
0.0019889004
0.0021418221
0.0019889004
0.0018359785
0.0015301349
0.0016830567
0.0019889004
0.0021418221
0.0021418221
0.0021418221
0.0021418221
0.0019889004
0.0018359785
0.0016830567
0.0018359785
0.0019889004
0.0019889004
0.0019889004
0.002294744
0.0024476657
0.0024476657
0.002294744
0.0021418221
0.002294744
0.0024476657
0.0026005874
0.0026005874
0.0024476657
0.0024476657
0.002294744
0.0024476657
0.0026005874
0.0026005874
0.0024476657
0.002294744
0.0021418221
0.002294744
0.0024476657
0.0026005874
0.0024476657
0.0024476657
0.0024476657
0.0026005874
0.0024476657
0.002294744
0.0021418221
0.002294744
0.0026005874
0.0027535092
0.0026005874
0.0021418221
0.0021418221
0.0024476657
0.0026005874
0.0024476657
0.0024476657
0.0024476657
0.0026005874
0.0024476657
0.002294744
0.0024476657
0.0026005874
0.0027535092
0.0026005874
0.0024476657
0.002294744
0.0026005874
0.0027535092
0.0027535092
0.0024476657
0.002294744
0.0024476657
0.0026005874
0.0026005874
0.002294744
0.0021418221
0.0019889004
0.0021418221
0.0026005874
0.0027535092
0.0026005874
0.0024476657
0.0024476657
0.0027535092
0.0027535092
0.0027535092
0.0026005874
0.0026005874
0.0027535092
0.0027535092
0.0024476657
0.002294744
0.0024476657
0.0026005874
0.0027535092
0.0027535092
0.0026005874
0.002294744
0.0024476657
0.002906431
0.0030593523
0.0030593523
0.0026005874
0.002294744
0.0021418221
0.0024476657
0.0027535092
0.002906431
0.002906431
0.0030593523
0.002906431
0.0027535092
0.0024476657
0.0024476657
0.0027535092
0.002906431
0.0027535092
0.0024476657
0.002294744
0.0024476657
0.0027535092
0.002906431
0.0030593523
0.002906431
0.0027535092
0.0024476657
0.002294744
0.0024476657
0.0026005874
0.0027535092
0.0027535092
0.0027535092
0.0026005874
0.002294744
0.002294744
0.0024476657
0.0026005874
0.0027535092
0.0026005874
0.0026005874
0.0026005874
0.0024476657
0.0024476657
0.0026005874
0.0027535092
0.0027535092
0.0027535092
0.0026005874
0.002294744
0.0021418221
0.002294744
0.0026005874
0.0026005874
0.0024476657
0.002294744
0.002294744
0.002294744
0.002294744
0.0024476657
0.0026005874
0.0026005874
0.002294744
0.0021418221
0.0019889004
0.0021418221
0.0021418221
0.002294744
0.002294744
0.0024476657
0.0024476657
0.0024476657
0.0021418221
0.0019889004
0.0019889004
0.002294744
0.0024476657
0.0024476657
0.002294744
0.002294744
0.0024476657
0.0024476657
0.002294744
0.0019889004
0.0018359785
0.0018359785
0.0021418221
0.0021418221
0.0021418221
0.0019889004
0.0021418221
0.002294744
0.0024476657
0.002294744
0.0019889004
0.0016830567
0.0018359785
0.0019889004
0.0021418221
0.0019889004
0.0019889004
0.0021418221
0.002294744
0.002294744
0.002294744
0.002294744
0.0019889004
0.0016830567
0.0018359785
0.0019889004
0.0019889004
0.0021418221
0.002294744
0.002294744
0.002294744
0.0021418221
0.0021418221
0.0021418221
0.0021418221
0.0021418221
0.002294744
0.002294744
0.0021418221
0.0019889004
0.0018359785
0.0019889004
0.0019889004
0.0019889004
0.0019889004
0.0021418221
0.002294744
0.002294744
0.002294744
0.0021418221
0.0019889004
0.0018359785
0.0019889004
0.0021418221
0.002294744
0.0021418221
0.0021418221
0.0019889004
0.0021418221
0.0021418221
0.0021418221
0.0021418221
0.0019889004
0.0018359785
0.0019889004
0.0019889004
0.0019889004
0.0018359785
0.0016830567
0.0018359785
0.0021418221
0.002294744
0.0021418221
0.0021418221
0.0019889004
0.0019889004
0.0018359785
0.0016830567
0.0016830567
0.0016830567
0.0018359785
0.0019889004
0.0018359785
0.0016830567
0.0016830567
0.0018359785
0.0021418221
0.002294744
0.0021418221
0.0019889004
0.0018359785
0.0016830567
0.0015301349
0.0016830567
0.0018359785
0.0019889004
0.0018359785
0.0018359785
0.0018359785
0.0018359785
0.0016830567
0.0015301349
0.0015301349
0.0016830567
0.0016830567
0.0016830567
0.0018359785
0.0019889004
0.0019889004
0.0019889004
0.0019889004
0.0019889004
0.0016830567
0.0015301349
0.0016830567
0.0016830567
0.0018359785
0.0018359785
0.0018359785
0.0018359785
0.0016830567
0.0016830567
0.0018359785
0.0018359785
0.0016830567
0.0015301349
0.0016830567
0.0019889004
0.0019889004
0.0016830567
0.0015301349
0.0016830567
0.0018359785
0.0018359785
0.0016830567
0.0018359785
0.0021418221
0.0021418221
0.0021418221
0.0019889004
0.0018359785
0.0016830567
0.0016830567
0.0016830567
0.0019889004
0.002294744
0.0021418221
0.0019889004
0.0019889004
0.0019889004
0.0019889004
0.0018359785
0.0016830567
0.0018359785
0.0019889004
0.0021418221
0.0021418221
0.0019889004
0.0019889004
0.0019889004
0.0019889004
0.0018359785
0.0019889004
0.0019889004
0.0019889004
0.0016830567
0.0016830567
0.0018359785
0.0018359785
0.0018359785
0.0018359785
0.0019889004
0.0021418221
0.002294744
0.002294744
0.0021418221
0.0021418221
0.0021418221
0.0019889004
0.0019889004
0.0019889004
0.0021418221
0.002294744
0.002294744
0.002294744
0.0021418221
0.0019889004
0.0018359785
0.0018359785
0.0018359785
0.0018359785
0.0019889004
0.0021418221
0.002294744
0.0021418221
0.0021418221
0.0019889004
0.0019889004
0.002294744
0.0024476657
0.0024476657
0.0021418221
0.0018359785
0.0018359785
0.0021418221
0.002294744
0.002294744
0.0021418221
0.0021418221
0.0021418221
0.0021418221
0.0021418221
0.0019889004
0.0021418221
0.002294744
0.002294744
0.0019889004
0.0018359785
0.0019889004
0.0021418221
0.0021418221
0.0019889004
0.0021418221
0.0021418221
0.0019889004
0.0018359785
0.0018359785
0.0016830567
0.0016830567
0.0018359785
0.0019889004
0.0019889004
0.0019889004
0.0019889004
0.0019889004
0.0019889004
0.0018359785
0.0016830567
0.0015301349
0.0016830567
0.0018359785
0.0018359785
0.0018359785
0.0018359785
0.0018359785
0.0018359785
0.0018359785
0.0018359785
0.0018359785
0.0018359785
0.0016830567
0.0016830567
0.0016830567
0.0016830567
0.0016830567
0.0015301349
0.0016830567
0.0018359785
0.0018359785
0.0016830567
0.0016830567
0.0016830567
0.0016830567
0.0018359785
0.0019889004
0.0019889004
0.0016830567
0.0016830567
0.0015301349
0.0015301349
0.0015301349
0.0013772134
0.0013772134
0.0015301349
0.0016830567
0.0016830567
0.0016830567
0.0015301349
0.0015301349
0.0013772134
0.0013772134
0.0012242915
0.0012242915
0.0015301349
0.0015301349
0.0013772134
0.0013772134
0.0013772134
0.0015301349
0.0013772134
0.0013772134
0.0013772134
0.0013772134
0.0013772134
0.0013772134
0.0012242915
0.0010713697
7.655263E-4
7.655263E-4
0.0010713697
0.0013772134
0.0015301349
0.0013772134
0.0013772134
0.0015301349
0.0015301349
0.0013772134
0.0010713697
9.184481E-4
9.184481E-4
0.0010713697
0.0010713697
0.0010713697
0.0012242915
0.0012242915
0.0012242915
0.0010713697
0.0010713697
0.0010713697
0.0010713697
0.0010713697
0.0010713697
0.0010713697
0.0012242915
0.0012242915
0.0013772134
0.0013772134
0.0013772134
0.0013772134
0.0013772134
0.0012242915
0.0010713697
9.184481E-4
7.655263E-4
7.655263E-4
7.655263E-4
9.184481E-4
0.0012242915
0.0013772134
0.0013772134
0.0012242915
9.184481E-4
7.655263E-4
7.655263E-4
7.655263E-4
7.655263E-4
9.184481E-4
9.184481E-4
9.184481E-4
9.184481E-4
9.184481E-4
9.184481E-4
9.184481E-4
7.655263E-4
4.5968278E-4
3.06761E-4
6.1260455E-4
9.184481E-4
0.0010713697
9.184481E-4
7.655263E-4
7.655263E-4
0.0010713697
0.0010713697
0.0010713697
0.0010713697
9.184481E-4
7.655263E-4
6.1260455E-4
4.5968278E-4
4.5968278E-4
6.1260455E-4
9.184481E-4
0.0010713697
9.184481E-4
7.655263E-4
6.1260455E-4
6.1260455E-4
6.1260455E-4
6.1260455E-4
6.1260455E-4
7.655263E-4
9.184481E-4
7.655263E-4
4.5968278E-4
4.5968278E-4
6.1260455E-4
9.184481E-4
9.184481E-4
9.184481E-4
6.1260455E-4
6.1260455E-4
6.1260455E-4
7.655263E-4
6.1260455E-4
6.1260455E-4
4.5968278E-4
4.5968278E-4
7.655263E-4
9.184481E-4
7.655263E-4
3.06761E-4
3.06761E-4
6.1260455E-4
7.655263E-4
7.655263E-4
6.1260455E-4
7.655263E-4
9.184481E-4
9.184481E-4
6.1260455E-4
6.1260455E-4
7.655263E-4
0.0012242915
0.0013772134
0.0012242915
7.655263E-4
6.1260455E-4
6.1260455E-4
7.655263E-4
6.1260455E-4
4.5968278E-4
1.538393E-4
3.06761E-4
4.5968278E-4
6.1260455E-4
6.1260455E-4
9.184481E-4
9.184481E-4
7.655263E-4
4.5968278E-4
4.5968278E-4
6.1260455E-4
7.655263E-4
7.655263E-4
6.1260455E-4
6.1260455E-4
6.1260455E-4
7.655263E-4
7.655263E-4
6.1260455E-4
6.1260455E-4
9.184481E-4
9.184481E-4
9.184481E-4
9.184481E-4
0.0010713697
0.0010713697
0.0010713697
9.184481E-4
7.655263E-4
6.1260455E-4
6.1260455E-4
9.184481E-4
0.0010713697
0.0010713697
7.655263E-4
6.1260455E-4
6.1260455E-4
7.655263E-4
9.184481E-4
7.655263E-4
7.655263E-4
9.184481E-4
0.0010713697
9.184481E-4
9.184481E-4
9.184481E-4
0.0012242915
0.0012242915
9.184481E-4
4.5968278E-4
3.06761E-4
6.1260455E-4
9.184481E-4
9.184481E-4
7.655263E-4
7.655263E-4
9.184481E-4
0.0010713697
9.184481E-4
7.655263E-4
6.1260455E-4
6.1260455E-4
7.655263E-4
7.655263E-4
7.655263E-4
9.184481E-4
0.0010713697
0.0010713697
9.184481E-4
7.655263E-4
7.655263E-4
7.655263E-4
7.655263E-4
7.655263E-4
7.655263E-4
7.655263E-4
7.655263E-4
9.184481E-4
0.0010713697
0.0012242915
9.184481E-4
7.655263E-4
7.655263E-4
7.655263E-4
9.184481E-4
9.184481E-4
9.184481E-4
9.184481E-4
7.655263E-4
7.655263E-4
6.1260455E-4
6.1260455E-4
7.655263E-4
7.655263E-4
7.655263E-4
7.655263E-4
9.184481E-4
0.0010713697
9.184481E-4
7.655263E-4
7.655263E-4
7.655263E-4
7.655263E-4
9.184481E-4
0.0012242915
0.0012242915
0.0010713697
7.655263E-4
4.5968278E-4
3.06761E-4
4.5968278E-4
6.1260455E-4
6.1260455E-4
6.1260455E-4
7.655263E-4
6.1260455E-4
4.5968278E-4
3.06761E-4
4.5968278E-4
7.655263E-4
9.184481E-4
9.184481E-4
6.1260455E-4
4.5968278E-4
4.5968278E-4
6.1260455E-4
7.655263E-4
9.184481E-4
9.184481E-4
9.184481E-4
7.655263E-4
7.655263E-4
6.1260455E-4
4.5968278E-4
3.06761E-4
1.538393E-4
3.06761E-4
6.1260455E-4
7.655263E-4
6.1260455E-4
6.1260455E-4
4.5968278E-4
4.5968278E-4
4.5968278E-4
6.1260455E-4
4.5968278E-4
3.06761E-4
3.06761E-4
3.06761E-4
4.5968278E-4
4.5968278E-4
4.5968278E-4
4.5968278E-4
3.06761E-4
3.06761E-4
4.5968278E-4
4.5968278E-4
6.1260455E-4
7.655263E-4
7.655263E-4
6.1260455E-4
6.1260455E-4
7.655263E-4
7.655263E-4
7.655263E-4
6.1260455E-4
6.1260455E-4
7.655263E-4
7.655263E-4
7.655263E-4
6.1260455E-4
6.1260455E-4
7.655263E-4
7.655263E-4
7.655263E-4
7.655263E-4
7.655263E-4
7.655263E-4
6.1260455E-4
4.5968278E-4
4.5968278E-4
4.5968278E-4
4.5968278E-4
3.06761E-4
4.5968278E-4
7.655263E-4
7.655263E-4
6.1260455E-4
4.5968278E-4
6.1260455E-4
7.655263E-4
7.655263E-4
7.655263E-4
6.1260455E-4
6.1260455E-4
4.5968278E-4
4.5968278E-4
6.1260455E-4
6.1260455E-4
6.1260455E-4
6.1260455E-4
6.1260455E-4
6.1260455E-4
6.1260455E-4
6.1260455E-4
4.5968278E-4
3.06761E-4
9.1752736E-7
9.1752736E-7
9.1752736E-7
3.06761E-4
4.5968278E-4
4.5968278E-4
6.1260455E-4
6.1260455E-4
4.5968278E-4
3.06761E-4
3.06761E-4
3.06761E-4
3.06761E-4
4.5968278E-4
4.5968278E-4
3.06761E-4
1.538393E-4
3.06761E-4
3.06761E-4
3.06761E-4
1.538393E-4
9.1752736E-7
1.538393E-4
3.06761E-4
3.06761E-4
3.06761E-4
1.538393E-4
1.538393E-4
1.538393E-4
1.538393E-4
3.06761E-4
3.06761E-4
3.06761E-4
1.538393E-4
9.1752736E-7
9.1752736E-7
9.1752736E-7
-1.5200418E-4
-1.5200418E-4
9.1752736E-7
9.1752736E-7
-1.5200418E-4
-1.5200418E-4
-3.0492595E-4
-3.0492595E-4
-3.0492595E-4
-3.0492595E-4
-4.578477E-4
-4.578477E-4
-3.0492595E-4
-1.5200418E-4
-1.5200418E-4
-1.5200418E-4
-1.5200418E-4
-3.0492595E-4
-4.578477E-4
-4.578477E-4
-3.0492595E-4
-3.0492595E-4
-4.578477E-4
-6.1076944E-4
-7.636912E-4
-6.1076944E-4
-4.578477E-4
-3.0492595E-4
-4.578477E-4
-6.1076944E-4
-7.636912E-4
-7.636912E-4
-6.1076944E-4
-6.1076944E-4
-6.1076944E-4
-4.578477E-4
-4.578477E-4
-6.1076944E-4
-6.1076944E-4
-6.1076944E-4
-6.1076944E-4
-7.636912E-4
-9.16613E-4
-9.16613E-4
-7.636912E-4
-7.636912E-4
-7.636912E-4
-7.636912E-4
-6.1076944E-4
-4.578477E-4
-6.1076944E-4
-6.1076944E-4
-6.1076944E-4
-6.1076944E-4
-4.578477E-4
-6.1076944E-4
-9.16613E-4
-9.16613E-4
-9.16613E-4
-7.636912E-4
-6.1076944E-4
-6.1076944E-4
-7.636912E-4
-9.16613E-4
-9.16613E-4
-9.16613E-4
-9.16613E-4
-9.16613E-4
-9.16613E-4
-9.16613E-4
-0.0010695347
-0.0010695347
-0.0012224565
-0.0010695347
-9.16613E-4
-7.636912E-4
-7.636912E-4
-9.16613E-4
-9.16613E-4
-7.636912E-4
-7.636912E-4
-7.636912E-4
-9.16613E-4
-0.0010695347
-0.0010695347
-0.0010695347
-7.636912E-4
-6.1076944E-4
-6.1076944E-4
-7.636912E-4
-0.0010695347
-0.0010695347
-9.16613E-4
-9.16613E-4
-0.0010695347
-0.0010695347
-0.0012224565
-0.0012224565
-0.0012224565
-0.0010695347
-9.16613E-4
-9.16613E-4
-7.636912E-4
-7.636912E-4
-6.1076944E-4
-7.636912E-4
-9.16613E-4
-9.16613E-4
-7.636912E-4
-7.636912E-4
-7.636912E-4
-9.16613E-4
-9.16613E-4
-9.16613E-4
-9.16613E-4
-9.16613E-4
-9.16613E-4
-7.636912E-4
-7.636912E-4
-7.636912E-4
-7.636912E-4
-9.16613E-4
-9.16613E-4
-9.16613E-4
-9.16613E-4
-7.636912E-4
-9.16613E-4
-0.0010695347
-0.0013753782
-0.0012224565
-0.0010695347
-7.636912E-4
-6.1076944E-4
-7.636912E-4
-0.0010695347
-0.0010695347
-9.16613E-4
-9.16613E-4
-0.0012224565
-0.0013753782
-0.0012224565
-0.0010695347
-0.0010695347
-9.16613E-4
-9.16613E-4
-0.0010695347
-0.0010695347
-0.0010695347
-0.0010695347
-0.0010695347
-0.0012224565
-0.0012224565
-0.0012224565
-0.0010695347
-0.0010695347
-0.0012224565
-0.0012224565
-0.0010695347
-9.16613E-4
-9.16613E-4
-0.0010695347
-0.0012224565
-0.0013753782
-0.0013753782
-0.0013753782
-0.0012224565
-0.0010695347
-0.0010695347
-0.0012224565
-0.0013753782
-0.0013753782
-0.0012224565
-9.16613E-4
-9.16613E-4
-0.0010695347
-9.16613E-4
-9.16613E-4
-9.16613E-4
-0.0010695347
-0.0012224565
-0.0010695347
-0.0010695347
-0.0010695347
-0.0010695347
-0.0012224565
-0.0012224565
-0.0010695347
-9.16613E-4
-9.16613E-4
-0.0010695347
-0.0012224565
-0.0012224565
-0.0012224565
-0.0012224565
-0.0012224565
-0.0012224565
-0.0010695347
-9.16613E-4
-9.16613E-4
-0.0012224565
-0.0012224565
-0.0010695347
-7.636912E-4
-7.636912E-4
-9.16613E-4
-0.0010695347
-9.16613E-4
-7.636912E-4
-7.636912E-4
-9.16613E-4
-0.0010695347
-0.0010695347
-0.0010695347
-9.16613E-4
-9.16613E-4
-9.16613E-4
-0.0010695347
-0.0012224565
-0.0012224565
-0.0012224565
-0.0010695347
-0.0012224565
-0.0013753782
-0.0015282999
-0.0012224565
-0.0010695347
-0.0010695347
-0.0012224565
-0.0012224565
-0.0012224565
-0.0012224565
-0.0010695347
-0.0010695347
-0.0012224565
-0.0012224565
-0.0012224565
-0.0010695347
-0.0010695347
-0.0010695347
-0.0010695347
-0.0010695347
-0.0010695347
-9.16613E-4
-9.16613E-4
-7.636912E-4
-7.636912E-4
-0.0010695347
-0.0012224565
-0.0012224565
-0.0010695347
-9.16613E-4
-7.636912E-4
-6.1076944E-4
-6.1076944E-4
-7.636912E-4
-0.0010695347
-0.0010695347
-9.16613E-4
-9.16613E-4
-9.16613E-4
-9.16613E-4
-9.16613E-4
-0.0010695347
-0.0010695347
-0.0012224565
-0.0012224565
-0.0012224565
-0.0012224565
-0.0010695347
-7.636912E-4
-6.1076944E-4
-7.636912E-4
-9.16613E-4
-9.16613E-4
-7.636912E-4
-9.16613E-4
-0.0010695347
-9.16613E-4
-7.636912E-4
-4.578477E-4
-4.578477E-4
-7.636912E-4
-7.636912E-4
-9.16613E-4
-9.16613E-4
-0.0010695347
-9.16613E-4
-7.636912E-4
-7.636912E-4
-0.0010695347
-0.0012224565
-0.0012224565
-0.0010695347
-9.16613E-4
-7.636912E-4
-4.578477E-4
-3.0492595E-4
-4.578477E-4
-7.636912E-4
-9.16613E-4
-9.16613E-4
-7.636912E-4
-6.1076944E-4
-6.1076944E-4
-7.636912E-4
-7.636912E-4
-7.636912E-4
-7.636912E-4
-7.636912E-4
-7.636912E-4
-7.636912E-4
-7.636912E-4
-7.636912E-4
-6.1076944E-4
-6.1076944E-4
-7.636912E-4
-7.636912E-4
-6.1076944E-4
-3.0492595E-4
-4.578477E-4
-7.636912E-4
-0.0010695347
-9.16613E-4
-7.636912E-4
-4.578477E-4
-4.578477E-4
-6.1076944E-4
-7.636912E-4
-9.16613E-4
-7.636912E-4
-7.636912E-4
-7.636912E-4
-7.636912E-4
-7.636912E-4
-6.1076944E-4
-6.1076944E-4
-4.578477E-4
-3.0492595E-4
-1.5200418E-4
-1.5200418E-4
-3.0492595E-4
-4.578477E-4
-6.1076944E-4
-6.1076944E-4
-6.1076944E-4
-6.1076944E-4
-6.1076944E-4
-6.1076944E-4
-6.1076944E-4
-4.578477E-4
-3.0492595E-4
-3.0492595E-4
-1.5200418E-4
-3.0492595E-4
-4.578477E-4
-4.578477E-4
-4.578477E-4
-4.578477E-4
-3.0492595E-4
-1.5200418E-4
-3.0492595E-4
-4.578477E-4
-4.578477E-4
-4.578477E-4
-4.578477E-4
-4.578477E-4
-4.578477E-4
-3.0492595E-4
-3.0492595E-4
-1.5200418E-4
9.1752736E-7
1.538393E-4
1.538393E-4
-1.5200418E-4
-1.5200418E-4
-1.5200418E-4
-1.5200418E-4
-3.0492595E-4
-3.0492595E-4
-1.5200418E-4
9.1752736E-7
-1.5200418E-4
-6.1076944E-4
-7.636912E-4
-4.578477E-4
-1.5200418E-4
1.538393E-4
1.538393E-4
9.1752736E-7
-1.5200418E-4
9.1752736E-7
9.1752736E-7
-1.5200418E-4
-1.5200418E-4
9.1752736E-7
1.538393E-4
1.538393E-4
9.1752736E-7
-1.5200418E-4
-3.0492595E-4
-1.5200418E-4
9.1752736E-7
9.1752736E-7
-1.5200418E-4
-3.0492595E-4
-1.5200418E-4
9.1752736E-7
1.538393E-4
1.538393E-4
3.06761E-4
1.538393E-4
9.1752736E-7
1.538393E-4
3.06761E-4
4.5968278E-4
3.06761E-4
9.1752736E-7
-3.0492595E-4
-1.5200418E-4
1.538393E-4
1.538393E-4
1.538393E-4
4.5968278E-4
6.1260455E-4
6.1260455E-4
3.06761E-4
9.1752736E-7
9.1752736E-7
1.538393E-4
1.538393E-4
9.1752736E-7
3.06761E-4
6.1260455E-4
4.5968278E-4
3.06761E-4
1.538393E-4
9.1752736E-7
-1.5200418E-4
9.1752736E-7
1.538393E-4
4.5968278E-4
7.655263E-4
6.1260455E-4
3.06761E-4
9.1752736E-7
9.1752736E-7
1.538393E-4
3.06761E-4
3.06761E-4
3.06761E-4
1.538393E-4
1.538393E-4
1.538393E-4
9.1752736E-7
1.538393E-4
3.06761E-4
4.5968278E-4
6.1260455E-4
6.1260455E-4
6.1260455E-4
4.5968278E-4
4.5968278E-4
3.06761E-4
1.538393E-4
1.538393E-4
4.5968278E-4
6.1260455E-4
6.1260455E-4
4.5968278E-4
3.06761E-4
6.1260455E-4
7.655263E-4
7.655263E-4
6.1260455E-4
4.5968278E-4
4.5968278E-4
4.5968278E-4
4.5968278E-4
4.5968278E-4
3.06761E-4
1.538393E-4
1.538393E-4
3.06761E-4
6.1260455E-4
7.655263E-4
7.655263E-4
7.655263E-4
7.655263E-4
6.1260455E-4
4.5968278E-4
4.5968278E-4
6.1260455E-4
7.655263E-4
6.1260455E-4
6.1260455E-4
4.5968278E-4
3.06761E-4
1.538393E-4
9.1752736E-7
1.538393E-4
3.06761E-4
3.06761E-4
3.06761E-4
3.06761E-4
1.538393E-4
1.538393E-4
1.538393E-4
3.06761E-4
6.1260455E-4
6.1260455E-4
4.5968278E-4
4.5968278E-4
4.5968278E-4
6.1260455E-4
6.1260455E-4
3.06761E-4
1.538393E-4
1.538393E-4
3.06761E-4
4.5968278E-4
3.06761E-4
1.538393E-4
3.06761E-4
4.5968278E-4
4.5968278E-4
4.5968278E-4
3.06761E-4
3.06761E-4
3.06761E-4
3.06761E-4
1.538393E-4
1.538393E-4
1.538393E-4
3.06761E-4
3.06761E-4
4.5968278E-4
6.1260455E-4
6.1260455E-4
6.1260455E-4
4.5968278E-4
4.5968278E-4
4.5968278E-4
6.1260455E-4
6.1260455E-4
4.5968278E-4
4.5968278E-4
4.5968278E-4
6.1260455E-4
4.5968278E-4
3.06761E-4
1.538393E-4
1.538393E-4
1.538393E-4
3.06761E-4
4.5968278E-4
6.1260455E-4
4.5968278E-4
1.538393E-4
9.1752736E-7
1.538393E-4
4.5968278E-4
4.5968278E-4
3.06761E-4
1.538393E-4
1.538393E-4
3.06761E-4
4.5968278E-4
4.5968278E-4
4.5968278E-4
6.1260455E-4
7.655263E-4
7.655263E-4
4.5968278E-4
1.538393E-4
1.538393E-4
1.538393E-4
4.5968278E-4
6.1260455E-4
6.1260455E-4
4.5968278E-4
3.06761E-4
4.5968278E-4
6.1260455E-4
6.1260455E-4
6.1260455E-4
6.1260455E-4
6.1260455E-4
7.655263E-4
4.5968278E-4
1.538393E-4
3.06761E-4
7.655263E-4
9.184481E-4
7.655263E-4
4.5968278E-4
3.06761E-4
3.06761E-4
4.5968278E-4
6.1260455E-4
7.655263E-4
7.655263E-4
7.655263E-4
6.1260455E-4
3.06761E-4
1.538393E-4
1.538393E-4
3.06761E-4
6.1260455E-4
6.1260455E-4
6.1260455E-4
7.655263E-4
7.655263E-4
6.1260455E-4
4.5968278E-4
6.1260455E-4
7.655263E-4
7.655263E-4
7.655263E-4
6.1260455E-4
4.5968278E-4
4.5968278E-4
4.5968278E-4
4.5968278E-4
3.06761E-4
3.06761E-4
6.1260455E-4
7.655263E-4
7.655263E-4
4.5968278E-4
3.06761E-4
4.5968278E-4
6.1260455E-4
6.1260455E-4
4.5968278E-4
3.06761E-4
3.06761E-4
4.5968278E-4
6.1260455E-4
6.1260455E-4
4.5968278E-4
3.06761E-4
3.06761E-4
3.06761E-4
3.06761E-4
4.5968278E-4
7.655263E-4
7.655263E-4
6.1260455E-4
4.5968278E-4
4.5968278E-4
6.1260455E-4
6.1260455E-4
4.5968278E-4
3.06761E-4
3.06761E-4
6.1260455E-4
9.184481E-4
9.184481E-4
9.184481E-4
6.1260455E-4
4.5968278E-4
4.5968278E-4
6.1260455E-4
6.1260455E-4
6.1260455E-4
6.1260455E-4
4.5968278E-4
4.5968278E-4
4.5968278E-4
4.5968278E-4
4.5968278E-4
4.5968278E-4
4.5968278E-4
4.5968278E-4
6.1260455E-4
6.1260455E-4
6.1260455E-4
6.1260455E-4
6.1260455E-4
7.655263E-4
7.655263E-4
7.655263E-4
6.1260455E-4
4.5968278E-4
4.5968278E-4
6.1260455E-4
6.1260455E-4
6.1260455E-4
6.1260455E-4
4.5968278E-4
4.5968278E-4
6.1260455E-4
4.5968278E-4
1.538393E-4
1.538393E-4
3.06761E-4
4.5968278E-4
4.5968278E-4
4.5968278E-4
6.1260455E-4
7.655263E-4
6.1260455E-4
4.5968278E-4
3.06761E-4
3.06761E-4
4.5968278E-4
4.5968278E-4
4.5968278E-4
3.06761E-4
1.538393E-4
9.1752736E-7
1.538393E-4
4.5968278E-4
4.5968278E-4
4.5968278E-4
1.538393E-4
1.538393E-4
1.538393E-4
4.5968278E-4
4.5968278E-4
4.5968278E-4
3.06761E-4
4.5968278E-4
7.655263E-4
7.655263E-4
4.5968278E-4
3.06761E-4
1.538393E-4
1.538393E-4
1.538393E-4
3.06761E-4
4.5968278E-4
6.1260455E-4
6.1260455E-4
4.5968278E-4
3.06761E-4
3.06761E-4
3.06761E-4
3.06761E-4
3.06761E-4
3.06761E-4
4.5968278E-4
3.06761E-4
1.538393E-4
3.06761E-4
6.1260455E-4
9.184481E-4
7.655263E-4
4.5968278E-4
4.5968278E-4
4.5968278E-4
6.1260455E-4
6.1260455E-4
6.1260455E-4
4.5968278E-4
3.06761E-4
1.538393E-4
1.538393E-4
3.06761E-4
6.1260455E-4
7.655263E-4
6.1260455E-4
4.5968278E-4
3.06761E-4
1.538393E-4
3.06761E-4
6.1260455E-4
7.655263E-4
7.655263E-4
4.5968278E-4
3.06761E-4
3.06761E-4
4.5968278E-4
4.5968278E-4
1.538393E-4
-1.5200418E-4
9.1752736E-7
3.06761E-4
4.5968278E-4
4.5968278E-4
4.5968278E-4
4.5968278E-4
4.5968278E-4
3.06761E-4
3.06761E-4
3.06761E-4
1.538393E-4
1.538393E-4
3.06761E-4
4.5968278E-4
6.1260455E-4
4.5968278E-4
1.538393E-4
1.538393E-4
1.538393E-4
3.06761E-4
3.06761E-4
3.06761E-4
3.06761E-4
1.538393E-4
1.538393E-4
3.06761E-4
3.06761E-4
3.06761E-4
1.538393E-4
1.538393E-4
1.538393E-4
3.06761E-4
4.5968278E-4
7.655263E-4
7.655263E-4
7.655263E-4
6.1260455E-4
4.5968278E-4
4.5968278E-4
6.1260455E-4
6.1260455E-4
3.06761E-4
9.1752736E-7
9.1752736E-7
1.538393E-4
4.5968278E-4
6.1260455E-4
4.5968278E-4
3.06761E-4
1.538393E-4
1.538393E-4
1.538393E-4
3.06761E-4
3.06761E-4
1.538393E-4
9.1752736E-7
1.538393E-4
3.06761E-4
3.06761E-4
3.06761E-4
3.06761E-4
3.06761E-4
3.06761E-4
3.06761E-4
3.06761E-4
3.06761E-4
4.5968278E-4
6.1260455E-4
4.5968278E-4
3.06761E-4
3.06761E-4
4.5968278E-4
4.5968278E-4
4.5968278E-4
3.06761E-4
3.06761E-4
3.06761E-4
1.538393E-4
1.538393E-4
3.06761E-4
3.06761E-4
1.538393E-4
9.1752736E-7
9.1752736E-7
3.06761E-4
3.06761E-4
4.5968278E-4
4.5968278E-4
6.1260455E-4
4.5968278E-4
3.06761E-4
3.06761E-4
3.06761E-4
3.06761E-4
3.06761E-4
1.538393E-4
9.1752736E-7
9.1752736E-7
1.538393E-4
3.06761E-4
1.538393E-4
-1.5200418E-4
-1.5200418E-4
1.538393E-4
3.06761E-4
3.06761E-4
3.06761E-4
3.06761E-4
3.06761E-4
3.06761E-4
1.538393E-4
1.538393E-4
3.06761E-4
3.06761E-4
3.06761E-4
9.1752736E-7
9.1752736E-7
1.538393E-4
3.06761E-4
3.06761E-4
3.06761E-4
1.538393E-4
9.1752736E-7
9.1752736E-7
9.1752736E-7
9.1752736E-7
9.1752736E-7
1.538393E-4
4.5968278E-4
4.5968278E-4
1.538393E-4
9.1752736E-7
1.538393E-4
4.5968278E-4
4.5968278E-4
1.538393E-4
9.1752736E-7
1.538393E-4
4.5968278E-4
6.1260455E-4
4.5968278E-4
3.06761E-4
1.538393E-4
1.538393E-4
3.06761E-4
4.5968278E-4
4.5968278E-4
3.06761E-4
9.1752736E-7
-1.5200418E-4
1.538393E-4
4.5968278E-4
4.5968278E-4
1.538393E-4
9.1752736E-7
1.538393E-4
1.538393E-4
1.538393E-4
9.1752736E-7
1.538393E-4
3.06761E-4
4.5968278E-4
4.5968278E-4
1.538393E-4
9.1752736E-7
9.1752736E-7
1.538393E-4
3.06761E-4
4.5968278E-4
4.5968278E-4
3.06761E-4
1.538393E-4
1.538393E-4
4.5968278E-4
4.5968278E-4
1.538393E-4
-1.5200418E-4
-1.5200418E-4
1.538393E-4
4.5968278E-4
3.06761E-4
3.06761E-4
1.538393E-4
3.06761E-4
3.06761E-4
1.538393E-4
1.538393E-4
1.538393E-4
1.538393E-4
1.538393E-4
1.538393E-4
3.06761E-4
4.5968278E-4
4.5968278E-4
3.06761E-4
1.538393E-4
3.06761E-4
3.06761E-4
4.5968278E-4
3.06761E-4
1.538393E-4
9.1752736E-7
9.1752736E-7
9.1752736E-7
1.538393E-4
3.06761E-4
4.5968278E-4
3.06761E-4
1.538393E-4
9.1752736E-7
9.1752736E-7
1.538393E-4
4.5968278E-4
6.1260455E-4
6.1260455E-4
4.5968278E-4
1.538393E-4
1.538393E-4
9.1752736E-7
9.1752736E-7
1.538393E-4
3.06761E-4
4.5968278E-4
6.1260455E-4
4.5968278E-4
3.06761E-4
1.538393E-4
3.06761E-4
3.06761E-4
4.5968278E-4
4.5968278E-4
3.06761E-4
9.1752736E-7
9.1752736E-7
9.1752736E-7
9.1752736E-7
1.538393E-4
3.06761E-4
4.5968278E-4
3.06761E-4
3.06761E-4
3.06761E-4
1.538393E-4
9.1752736E-7
9.1752736E-7
9.1752736E-7
9.1752736E-7
9.1752736E-7
9.1752736E-7
-1.5200418E-4
-1.5200418E-4
9.1752736E-7
9.1752736E-7
-3.0492595E-4
-3.0492595E-4
-1.5200418E-4
9.1752736E-7
3.06761E-4
4.5968278E-4
3.06761E-4
1.538393E-4
9.1752736E-7
-3.0492595E-4
-4.578477E-4
-4.578477E-4
-1.5200418E-4
1.538393E-4
3.06761E-4
3.06761E-4
3.06761E-4
9.1752736E-7
-3.0492595E-4
-3.0492595E-4
-1.5200418E-4
1.538393E-4
9.1752736E-7
-1.5200418E-4
9.1752736E-7
3.06761E-4
4.5968278E-4
3.06761E-4
9.1752736E-7
-1.5200418E-4
-1.5200418E-4
9.1752736E-7
9.1752736E-7
-1.5200418E-4
-3.0492595E-4
-3.0492595E-4
-1.5200418E-4
9.1752736E-7
-1.5200418E-4
-3.0492595E-4
-4.578477E-4
-4.578477E-4
-1.5200418E-4
1.538393E-4
1.538393E-4
1.538393E-4
1.538393E-4
1.538393E-4
1.538393E-4
9.1752736E-7
-3.0492595E-4
-4.578477E-4
-3.0492595E-4
-1.5200418E-4
9.1752736E-7
9.1752736E-7
9.1752736E-7
-1.5200418E-4
-1.5200418E-4
-3.0492595E-4
-3.0492595E-4
-4.578477E-4
-4.578477E-4
-6.1076944E-4
-4.578477E-4
-4.578477E-4
-3.0492595E-4
-1.5200418E-4
9.1752736E-7
-1.5200418E-4
-3.0492595E-4
-4.578477E-4
-3.0492595E-4
-1.5200418E-4
-3.0492595E-4
-3.0492595E-4
-3.0492595E-4
-1.5200418E-4
9.1752736E-7
9.1752736E-7
-1.5200418E-4
-1.5200418E-4
-1.5200418E-4
-3.0492595E-4
-3.0492595E-4
-4.578477E-4
-4.578477E-4
-3.0492595E-4
-3.0492595E-4
-1.5200418E-4
9.1752736E-7
9.1752736E-7
-1.5200418E-4
-3.0492595E-4
-3.0492595E-4
-1.5200418E-4
-1.5200418E-4
-1.5200418E-4
-3.0492595E-4
-3.0492595E-4
-1.5200418E-4
9.1752736E-7
-1.5200418E-4
-1.5200418E-4
-1.5200418E-4
-1.5200418E-4
-1.5200418E-4
-1.5200418E-4
-3.0492595E-4
-3.0492595E-4
-3.0492595E-4
-3.0492595E-4
-1.5200418E-4
-1.5200418E-4
-3.0492595E-4
-1.5200418E-4
9.1752736E-7
9.1752736E-7
-1.5200418E-4
-1.5200418E-4
-1.5200418E-4
9.1752736E-7
9.1752736E-7
-1.5200418E-4
-3.0492595E-4
-3.0492595E-4
-3.0492595E-4
-4.578477E-4
-6.1076944E-4
-4.578477E-4
-3.0492595E-4
-1.5200418E-4
-1.5200418E-4
-1.5200418E-4
-1.5200418E-4
-3.0492595E-4
-3.0492595E-4
-3.0492595E-4
-3.0492595E-4
-3.0492595E-4
-3.0492595E-4
-4.578477E-4
-4.578477E-4
-4.578477E-4
-1.5200418E-4
-1.5200418E-4
-3.0492595E-4
-4.578477E-4
-4.578477E-4
-1.5200418E-4
9.1752736E-7
9.1752736E-7
-1.5200418E-4
-1.5200418E-4
-1.5200418E-4
-1.5200418E-4
-3.0492595E-4
-3.0492595E-4
-1.5200418E-4
9.1752736E-7
9.1752736E-7
9.1752736E-7
9.1752736E-7
9.1752736E-7
-1.5200418E-4
-3.0492595E-4
-3.0492595E-4
9.1752736E-7
-1.5200418E-4
-4.578477E-4
-6.1076944E-4
-6.1076944E-4
-4.578477E-4
-1.5200418E-4
9.1752736E-7
9.1752736E-7
1.538393E-4
3.06761E-4
3.06761E-4
3.06761E-4
3.06761E-4
1.538393E-4
9.1752736E-7
9.1752736E-7
-1.5200418E-4
-1.5200418E-4
9.1752736E-7
9.1752736E-7
9.1752736E-7
-1.5200418E-4
-1.5200418E-4
-1.5200418E-4
-1.5200418E-4
-1.5200418E-4
9.1752736E-7
1.538393E-4
1.538393E-4
-1.5200418E-4
-3.0492595E-4
-1.5200418E-4
9.1752736E-7
1.538393E-4
9.1752736E-7
-1.5200418E-4
-1.5200418E-4
9.1752736E-7
1.538393E-4
3.06761E-4
1.538393E-4
1.538393E-4
1.538393E-4
9.1752736E-7
9.1752736E-7
9.1752736E-7
9.1752736E-7
9.1752736E-7
1.538393E-4
1.538393E-4
3.06761E-4
4.5968278E-4
3.06761E-4
3.06761E-4
3.06761E-4
3.06761E-4
1.538393E-4
9.1752736E-7
9.1752736E-7
9.1752736E-7
9.1752736E-7
9.1752736E-7
-1.5200418E-4
-1.5200418E-4
9.1752736E-7
1.538393E-4
9.1752736E-7
9.1752736E-7
1.538393E-4
1.538393E-4
9.1752736E-7
-1.5200418E-4
-1.5200418E-4
9.1752736E-7
9.1752736E-7
-1.5200418E-4
-3.0492595E-4
-3.0492595E-4
-1.5200418E-4
9.1752736E-7
4.5968278E-4
4.5968278E-4
3.06761E-4
9.1752736E-7
9.1752736E-7
9.1752736E-7
-1.5200418E-4
-3.0492595E-4
-1.5200418E-4
9.1752736E-7
9.1752736E-7
9.1752736E-7
9.1752736E-7
1.538393E-4
3.06761E-4
1.538393E-4
9.1752736E-7
9.1752736E-7
1.538393E-4
1.538393E-4
9.1752736E-7
-3.0492595E-4
-4.578477E-4
-1.5200418E-4
3.06761E-4
3.06761E-4
9.1752736E-7
-1.5200418E-4
9.1752736E-7
1.538393E-4
1.538393E-4
9.1752736E-7
9.1752736E-7
9.1752736E-7
1.538393E-4
1.538393E-4
1.538393E-4
9.1752736E-7
9.1752736E-7
9.1752736E-7
1.538393E-4
1.538393E-4
1.538393E-4
9.1752736E-7
9.1752736E-7
9.1752736E-7
9.1752736E-7
-1.5200418E-4
9.1752736E-7
9.1752736E-7
1.538393E-4
9.1752736E-7
-3.0492595E-4
-4.578477E-4
-3.0492595E-4
9.1752736E-7
1.538393E-4
1.538393E-4
9.1752736E-7
-1.5200418E-4
-3.0492595E-4
-1.5200418E-4
-1.5200418E-4
-1.5200418E-4
-1.5200418E-4
-1.5200418E-4
9.1752736E-7
1.538393E-4
9.1752736E-7
-3.0492595E-4
-3.0492595E-4
9.1752736E-7
3.06761E-4
3.06761E-4
9.1752736E-7
-1.5200418E-4
-3.0492595E-4
-3.0492595E-4
-3.0492595E-4
-3.0492595E-4
-3.0492595E-4
-1.5200418E-4
-1.5200418E-4
-1.5200418E-4
-3.0492595E-4
-3.0492595E-4
-4.578477E-4
-4.578477E-4
-3.0492595E-4
9.1752736E-7
1.538393E-4
3.06761E-4
9.1752736E-7
-4.578477E-4
-6.1076944E-4
-3.0492595E-4
9.1752736E-7
9.1752736E-7
-1.5200418E-4
-3.0492595E-4
-3.0492595E-4
-3.0492595E-4
-4.578477E-4
-3.0492595E-4
-3.0492595E-4
-3.0492595E-4
-3.0492595E-4
-4.578477E-4
-4.578477E-4
-4.578477E-4
-4.578477E-4
-3.0492595E-4
-1.5200418E-4
-1.5200418E-4
-3.0492595E-4
-1.5200418E-4
-1.5200418E-4
-3.0492595E-4
-4.578477E-4
-4.578477E-4
-3.0492595E-4
-3.0492595E-4
-3.0492595E-4
-3.0492595E-4
-1.5200418E-4
-3.0492595E-4
-4.578477E-4
-7.636912E-4
-7.636912E-4
-6.1076944E-4
-4.578477E-4
-3.0492595E-4
-4.578477E-4
-4.578477E-4
-3.0492595E-4
-4.578477E-4
-4.578477E-4
-4.578477E-4
-4.578477E-4
-4.578477E-4
-4.578477E-4
-4.578477E-4
-6.1076944E-4
-7.636912E-4
-6.1076944E-4
-4.578477E-4
-3.0492595E-4
-3.0492595E-4
-4.578477E-4
-4.578477E-4
-6.1076944E-4
-6.1076944E-4
-7.636912E-4
-6.1076944E-4
-4.578477E-4
-4.578477E-4
-6.1076944E-4
-7.636912E-4
-4.578477E-4
-1.5200418E-4
-4.578477E-4
-7.636912E-4
-9.16613E-4
-7.636912E-4
-4.578477E-4
-3.0492595E-4
-6.1076944E-4
-7.636912E-4
-6.1076944E-4
-4.578477E-4
-4.578477E-4
-6.1076944E-4
-7.636912E-4
-7.636912E-4
-6.1076944E-4
-6.1076944E-4
-6.1076944E-4
-6.1076944E-4
-4.578477E-4
-4.578477E-4
-6.1076944E-4
-6.1076944E-4
-4.578477E-4
-3.0492595E-4
-6.1076944E-4
-7.636912E-4
-6.1076944E-4
-3.0492595E-4
-1.5200418E-4
-1.5200418E-4
-3.0492595E-4
-6.1076944E-4
-6.1076944E-4
-6.1076944E-4
-3.0492595E-4
-1.5200418E-4
-3.0492595E-4
-4.578477E-4
-6.1076944E-4
-4.578477E-4
-3.0492595E-4
-1.5200418E-4
9.1752736E-7
9.1752736E-7
-1.5200418E-4
-3.0492595E-4
-4.578477E-4
-4.578477E-4
-4.578477E-4
-3.0492595E-4
-1.5200418E-4
-3.0492595E-4
-4.578477E-4
-4.578477E-4
-4.578477E-4
-4.578477E-4
-4.578477E-4
-3.0492595E-4
-3.0492595E-4
-1.5200418E-4
-1.5200418E-4
-1.5200418E-4
-1.5200418E-4
-3.0492595E-4
-3.0492595E-4
-3.0492595E-4
-4.578477E-4
-6.1076944E-4
-4.578477E-4
-1.5200418E-4
9.1752736E-7
-1.5200418E-4
-4.578477E-4
-4.578477E-4
-3.0492595E-4
-1.5200418E-4
-1.5200418E-4
-1.5200418E-4
-1.5200418E-4
9.1752736E-7
3.06761E-4
3.06761E-4
1.538393E-4
-4.578477E-4
-7.636912E-4
-6.1076944E-4
-3.0492595E-4
-1.5200418E-4
-3.0492595E-4
-4.578477E-4
-4.578477E-4
-4.578477E-4
-4.578477E-4
-4.578477E-4
-4.578477E-4
-3.0492595E-4
-1.5200418E-4
-1.5200418E-4
9.1752736E-7
9.1752736E-7
-1.5200418E-4
-1.5200418E-4
-3.0492595E-4
-3.0492595E-4
-3.0492595E-4
-1.5200418E-4
-3.0492595E-4
-4.578477E-4
-4.578477E-4
-3.0492595E-4
9.1752736E-7
1.538393E-4
1.538393E-4
-1.5200418E-4
-1.5200418E-4
-1.5200418E-4
9.1752736E-7
9.1752736E-7
9.1752736E-7
9.1752736E-7
9.1752736E-7
9.1752736E-7
9.1752736E-7
-1.5200418E-4
-1.5200418E-4
-1.5200418E-4
-1.5200418E-4
-1.5200418E-4
9.1752736E-7
9.1752736E-7
9.1752736E-7
9.1752736E-7
9.1752736E-7
9.1752736E-7
9.1752736E-7
9.1752736E-7
-1.5200418E-4
-3.0492595E-4
-4.578477E-4
-3.0492595E-4
-1.5200418E-4
-1.5200418E-4
-1.5200418E-4
9.1752736E-7
-1.5200418E-4
-3.0492595E-4
-3.0492595E-4
9.1752736E-7
1.538393E-4
1.538393E-4
9.1752736E-7
-1.5200418E-4
-3.0492595E-4
-1.5200418E-4
-1.5200418E-4
-1.5200418E-4
-1.5200418E-4
-3.0492595E-4
-1.5200418E-4
9.1752736E-7
9.1752736E-7
-3.0492595E-4
-6.1076944E-4
-6.1076944E-4
-4.578477E-4
-3.0492595E-4
-3.0492595E-4
-3.0492595E-4
-3.0492595E-4
9.1752736E-7
1.538393E-4
-1.5200418E-4
-6.1076944E-4
-9.16613E-4
-6.1076944E-4
9.1752736E-7
1.538393E-4
-1.5200418E-4
-4.578477E-4
-4.578477E-4
-4.578477E-4
-4.578477E-4
-4.578477E-4
-3.0492595E-4
-1.5200418E-4
9.1752736E-7
9.1752736E-7
9.1752736E-7
-1.5200418E-4
-3.0492595E-4
-6.1076944E-4
-4.578477E-4
-1.5200418E-4
9.1752736E-7
-3.0492595E-4
-4.578477E-4
-4.578477E-4
-3.0492595E-4
-1.5200418E-4
9.1752736E-7
9.1752736E-7
-1.5200418E-4
-3.0492595E-4
-1.5200418E-4
-1.5200418E-4
-3.0492595E-4
-4.578477E-4
-6.1076944E-4
-6.1076944E-4
-4.578477E-4
-3.0492595E-4
-1.5200418E-4
9.1752736E-7
9.1752736E-7
9.1752736E-7
9.1752736E-7
9.1752736E-7
1.538393E-4
1.538393E-4
9.1752736E-7
-1.5200418E-4
9.1752736E-7
9.1752736E-7
-1.5200418E-4
-1.5200418E-4
-1.5200418E-4
-1.5200418E-4
-3.0492595E-4
-1.5200418E-4
-1.5200418E-4
9.1752736E-7
9.1752736E-7
1.538393E-4
1.538393E-4
1.538393E-4
9.1752736E-7
-1.5200418E-4
-3.0492595E-4
-3.0492595E-4
-3.0492595E-4
-1.5200418E-4
-1.5200418E-4
-1.5200418E-4
-3.0492595E-4
-1.5200418E-4
-1.5200418E-4
9.1752736E-7
1.538393E-4
1.538393E-4
1.538393E-4
1.538393E-4
1.538393E-4
1.538393E-4
1.538393E-4
9.1752736E-7
9.1752736E-7
1.538393E-4
1.538393E-4
9.1752736E-7
-1.5200418E-4
-3.0492595E-4
-1.5200418E-4
9.1752736E-7
3.06761E-4
4.5968278E-4
4.5968278E-4
3.06761E-4
1.538393E-4
3.06761E-4
3.06761E-4
3.06761E-4
1.538393E-4
9.1752736E-7
-1.5200418E-4
-1.5200418E-4
9.1752736E-7
1.538393E-4
9.1752736E-7
9.1752736E-7
9.1752736E-7
1.538393E-4
1.538393E-4
1.538393E-4
1.538393E-4
3.06761E-4
3.06761E-4
3.06761E-4
3.06761E-4
1.538393E-4
9.1752736E-7
-1.5200418E-4
-1.5200418E-4
9.1752736E-7
1.538393E-4
1.538393E-4
9.1752736E-7
9.1752736E-7
1.538393E-4
1.538393E-4
1.538393E-4
9.1752736E-7
-1.5200418E-4
9.1752736E-7
1.538393E-4
3.06761E-4
1.538393E-4
1.538393E-4
3.06761E-4
3.06761E-4
1.538393E-4
9.1752736E-7
9.1752736E-7
-1.5200418E-4
9.1752736E-7
1.538393E-4
4.5968278E-4
4.5968278E-4
4.5968278E-4
3.06761E-4
9.1752736E-7
-1.5200418E-4
-1.5200418E-4
9.1752736E-7
1.538393E-4
1.538393E-4
1.538393E-4
1.538393E-4
1.538393E-4
1.538393E-4
1.538393E-4
1.538393E-4
3.06761E-4
3.06761E-4
3.06761E-4
3.06761E-4
4.5968278E-4
3.06761E-4
1.538393E-4
9.1752736E-7
-3.0492595E-4
-3.0492595E-4
9.1752736E-7
3.06761E-4
4.5968278E-4
3.06761E-4
9.1752736E-7
-1.5200418E-4
9.1752736E-7
3.06761E-4
3.06761E-4
1.538393E-4
-1.5200418E-4
-1.5200418E-4
-1.5200418E-4
-1.5200418E-4
9.1752736E-7
9.1752736E-7
-1.5200418E-4
-1.5200418E-4
-1.5200418E-4
-1.5200418E-4
9.1752736E-7
9.1752736E-7
9.1752736E-7
9.1752736E-7
1.538393E-4
1.538393E-4
9.1752736E-7
9.1752736E-7
-1.5200418E-4
9.1752736E-7
1.538393E-4
1.538393E-4
3.06761E-4
4.5968278E-4
4.5968278E-4
3.06761E-4
1.538393E-4
9.1752736E-7
9.1752736E-7
1.538393E-4
3.06761E-4
3.06761E-4
1.538393E-4
9.1752736E-7
9.1752736E-7
1.538393E-4
3.06761E-4
1.538393E-4
9.1752736E-7
-1.5200418E-4
-1.5200418E-4
-1.5200418E-4
-1.5200418E-4
-1.5200418E-4
9.1752736E-7
9.1752736E-7
-1.5200418E-4
-3.0492595E-4
-1.5200418E-4
9.1752736E-7
9.1752736E-7
9.1752736E-7
9.1752736E-7
9.1752736E-7
-1.5200418E-4
-3.0492595E-4
-1.5200418E-4
1.538393E-4
3.06761E-4
1.538393E-4
9.1752736E-7
1.538393E-4
3.06761E-4
4.5968278E-4
3.06761E-4
9.1752736E-7
-1.5200418E-4
9.1752736E-7
3.06761E-4
3.06761E-4
1.538393E-4
9.1752736E-7
-1.5200418E-4
9.1752736E-7
3.06761E-4
3.06761E-4
1.538393E-4
9.1752736E-7
-1.5200418E-4
-1.5200418E-4
-1.5200418E-4
9.1752736E-7
1.538393E-4
3.06761E-4
4.5968278E-4
1.538393E-4
9.1752736E-7
1.538393E-4
4.5968278E-4
6.1260455E-4
6.1260455E-4
3.06761E-4
-1.5200418E-4
-1.5200418E-4
-1.5200418E-4
9.1752736E-7
9.1752736E-7
-1.5200418E-4
-1.5200418E-4
-1.5200418E-4
1.538393E-4
3.06761E-4
3.06761E-4
3.06761E-4
3.06761E-4
3.06761E-4
1.538393E-4
1.538393E-4
1.538393E-4
1.538393E-4
3.06761E-4
4.5968278E-4
4.5968278E-4
3.06761E-4
3.06761E-4
4.5968278E-4
4.5968278E-4
4.5968278E-4
1.538393E-4
9.1752736E-7
-1.5200418E-4
9.1752736E-7
3.06761E-4
3.06761E-4
3.06761E-4
3.06761E-4
3.06761E-4
1.538393E-4
1.538393E-4
1.538393E-4
3.06761E-4
3.06761E-4
3.06761E-4
3.06761E-4
3.06761E-4
1.538393E-4
9.1752736E-7
9.1752736E-7
9.1752736E-7
9.1752736E-7
9.1752736E-7
9.1752736E-7
-1.5200418E-4
9.1752736E-7
9.1752736E-7
-1.5200418E-4
-3.0492595E-4
-3.0492595E-4
-1.5200418E-4
1.538393E-4
1.538393E-4
1.538393E-4
9.1752736E-7
-1.5200418E-4
-1.5200418E-4
9.1752736E-7
3.06761E-4
4.5968278E-4
4.5968278E-4
3.06761E-4
9.1752736E-7
-1.5200418E-4
-1.5200418E-4
1.538393E-4
1.538393E-4
1.538393E-4
9.1752736E-7
-4.578477E-4
-6.1076944E-4
-6.1076944E-4
-3.0492595E-4
9.1752736E-7
1.538393E-4
1.538393E-4
9.1752736E-7
-1.5200418E-4
-3.0492595E-4
9.1752736E-7
3.06761E-4
1.538393E-4
9.1752736E-7
-3.0492595E-4
-4.578477E-4
-4.578477E-4
-1.5200418E-4
1.538393E-4
1.538393E-4
9.1752736E-7
-1.5200418E-4
9.1752736E-7
1.538393E-4
9.1752736E-7
-1.5200418E-4
-4.578477E-4
-3.0492595E-4
-1.5200418E-4
9.1752736E-7
-1.5200418E-4
-3.0492595E-4
-1.5200418E-4
1.538393E-4
3.06761E-4
1.538393E-4
-1.5200418E-4
-4.578477E-4
-4.578477E-4
-3.0492595E-4
-1.5200418E-4
9.1752736E-7
9.1752736E-7
-1.5200418E-4
-3.0492595E-4
-3.0492595E-4
-3.0492595E-4
-3.0492595E-4
-4.578477E-4
-4.578477E-4
-3.0492595E-4
-1.5200418E-4
-1.5200418E-4
-3.0492595E-4
-3.0492595E-4
-3.0492595E-4
-1.5200418E-4
9.1752736E-7
9.1752736E-7
9.1752736E-7
-1.5200418E-4
-3.0492595E-4
-1.5200418E-4
-1.5200418E-4
9.1752736E-7
-1.5200418E-4
-4.578477E-4
-4.578477E-4
-4.578477E-4
-4.578477E-4
-1.5200418E-4
-1.5200418E-4
-4.578477E-4
-6.1076944E-4
-6.1076944E-4
-4.578477E-4
-4.578477E-4
-3.0492595E-4
-1.5200418E-4
9.1752736E-7
-1.5200418E-4
-1.5200418E-4
-3.0492595E-4
-4.578477E-4
-3.0492595E-4
-1.5200418E-4
9.1752736E-7
9.1752736E-7
-3.0492595E-4
-4.578477E-4
-4.578477E-4
-4.578477E-4
-3.0492595E-4
-1.5200418E-4
-1.5200418E-4
-3.0492595E-4
-4.578477E-4
-3.0492595E-4
-3.0492595E-4
-1.5200418E-4
9.1752736E-7
1.538393E-4
9.1752736E-7
-1.5200418E-4
-3.0492595E-4
-4.578477E-4
-6.1076944E-4
-7.636912E-4
-6.1076944E-4
-6.1076944E-4
-6.1076944E-4
-9.16613E-4
-7.636912E-4
-4.578477E-4
-1.5200418E-4
9.1752736E-7
-1.5200418E-4
-1.5200418E-4
-4.578477E-4
-6.1076944E-4
-7.636912E-4
-6.1076944E-4
-3.0492595E-4
-3.0492595E-4
-4.578477E-4
-4.578477E-4
-3.0492595E-4
-4.578477E-4
-6.1076944E-4
-6.1076944E-4
-6.1076944E-4
-6.1076944E-4
-6.1076944E-4
-6.1076944E-4
-4.578477E-4
-3.0492595E-4
-3.0492595E-4
-3.0492595E-4
-6.1076944E-4
-6.1076944E-4
-6.1076944E-4
-4.578477E-4
-4.578477E-4
-6.1076944E-4
-7.636912E-4
-6.1076944E-4
-6.1076944E-4
-6.1076944E-4
-9.16613E-4
-0.0010695347
-0.0010695347
-9.16613E-4
-9.16613E-4
-9.16613E-4
-0.0010695347
-0.0010695347
-0.0010695347
-9.16613E-4
-9.16613E-4
-9.16613E-4
-0.0010695347
-0.0012224565
-0.0012224565
-0.0012224565
-0.0010695347
-0.0010695347
-0.0012224565
-0.0015282999
-0.0015282999
-0.0013753782
-0.0013753782
-0.0013753782
-0.0015282999
-0.0015282999
-0.0015282999
-0.0015282999
-0.0016812216
-0.0016812216
-0.0018341434
-0.0016812216
-0.0016812216
-0.0016812216
-0.0018341434
-0.0019870652
-0.0019870652
-0.0018341434
-0.0016812216
-0.0015282999
-0.0015282999
-0.0018341434
-0.002139987
-0.0019870652
-0.0018341434
-0.0018341434
-0.0019870652
-0.0022929087
-0.0024458305
-0.0022929087
-0.002139987
-0.0019870652
-0.002139987
-0.0024458305
-0.0024458305
-0.0022929087
-0.002139987
-0.0022929087
-0.0024458305
-0.002751674
-0.002751674
-0.0024458305
-0.0022929087
-0.0022929087
-0.0024458305
-0.0025987523
-0.0024458305
-0.0022929087
-0.002139987
-0.002139987
-0.0022929087
-0.0025987523
-0.002751674
-0.0025987523
-0.0024458305
-0.0022929087
-0.0025987523
-0.0029045958
-0.0030575176
-0.0029045958
-0.0025987523
-0.0025987523
-0.002751674
-0.002751674
-0.002751674
-0.0029045958
-0.0030575176
-0.0032104393
-0.0030575176
-0.0030575176
-0.0029045958
-0.0029045958
-0.0029045958
-0.0029045958
-0.0030575176
-0.0030575176
-0.0030575176
-0.0029045958
-0.0030575176
-0.0030575176
-0.0030575176
-0.0030575176
-0.0029045958
-0.0029045958
-0.0030575176
-0.0030575176
-0.0030575176
-0.0030575176
-0.0033633611
-0.0036692047
-0.0036692047
-0.0033633611
-0.0030575176
-0.0029045958
-0.0030575176
-0.0030575176
-0.0030575176
-0.002751674
-0.0029045958
-0.0032104393
-0.0033633611
-0.0029045958
-0.002751674
-0.002751674
-0.0032104393
-0.0032104393
-0.0030575176
-0.0029045958
-0.0029045958
-0.0030575176
-0.0032104393
-0.0030575176
-0.0030575176
-0.0030575176
-0.0030575176
-0.0032104393
-0.0030575176
-0.0029045958
-0.002751674
-0.0029045958
-0.0030575176
-0.0033633611
-0.0033633611
-0.0030575176
-0.0029045958
-0.002751674
-0.0029045958
-0.0030575176
-0.0032104393
-0.0032104393
-0.0030575176
-0.0029045958
-0.002751674
-0.002751674
-0.0029045958
-0.0030575176
-0.0030575176
-0.0030575176
-0.0029045958
-0.0025987523
-0.0022929087
-0.0025987523
-0.0029045958
-0.0030575176
-0.0029045958
-0.0025987523
-0.0024458305
-0.0024458305
-0.0024458305
-0.0022929087
-0.002139987
-0.0019870652
-0.002139987
-0.002139987
-0.0022929087
-0.002139987
-0.002139987
-0.0022929087
-0.0022929087
-0.0022929087
-0.0024458305
-0.0025987523
-0.0024458305
-0.0024458305
-0.0022929087
-0.0019870652
-0.0018341434
-0.0016812216
-0.0015282999
-0.0015282999
-0.0015282999
-0.0016812216
-0.0015282999
-0.0015282999
-0.0015282999
-0.0016812216
-0.0018341434
-0.0019870652
-0.0019870652
-0.0018341434
-0.0016812216
-0.0015282999
-0.0015282999
-0.0013753782
-0.0013753782
-0.0012224565
-0.0012224565
-0.0012224565
-0.0012224565
-0.0013753782
-0.0013753782
-0.0013753782
-0.0012224565
-0.0010695347
-0.0010695347
-0.0012224565
-0.0013753782
-0.0013753782
-0.0010695347
-9.16613E-4
-9.16613E-4
-9.16613E-4
-9.16613E-4
-9.16613E-4
-0.0010695347
-0.0012224565
-0.0012224565
-0.0010695347
-0.0010695347
-9.16613E-4
-9.16613E-4
-0.0010695347
-0.0012224565
-0.0013753782
-0.0012224565
-9.16613E-4
-6.1076944E-4
-7.636912E-4
-0.0010695347
-0.0010695347
-9.16613E-4
-7.636912E-4
-9.16613E-4
-9.16613E-4
-9.16613E-4
-7.636912E-4
-7.636912E-4
-7.636912E-4
-7.636912E-4
-7.636912E-4
-7.636912E-4
-6.1076944E-4
-4.578477E-4
-3.0492595E-4
-1.5200418E-4
-1.5200418E-4
-1.5200418E-4
9.1752736E-7
9.1752736E-7
9.1752736E-7
-1.5200418E-4
9.1752736E-7
1.538393E-4
3.06761E-4
1.538393E-4
9.1752736E-7
1.538393E-4
3.06761E-4
-6.1076944E-4
-0.003516283
-0.0053513437
-0.0038221264
-6.1076944E-4
0.0010713697
6.1260455E-4
-1.5200418E-4
-1.5200418E-4
4.5968278E-4
4.5968278E-4
1.538393E-4
9.1752736E-7
1.538393E-4
4.5968278E-4
6.1260455E-4
6.1260455E-4
1.538393E-4
9.1752736E-7
9.1752736E-7
3.06761E-4
4.5968278E-4
3.06761E-4
0.0010713697
0.0018359785
0.0010713697
-7.636912E-4
-0.0013753782
-6.1076944E-4
1.538393E-4
3.06761E-4
-1.5200418E-4
-3.0492595E-4
-1.5200418E-4
4.5968278E-4
0.002906431
0.0035181176
-4.578477E-4
-0.0018341434
0.0019889004
0.004894413
0.0030593523
-4.578477E-4
-0.0019870652
-0.0010695347
1.538393E-4
3.06761E-4
-4.578477E-4
-0.0010695347
-0.0012224565
-9.16613E-4
-1.5200418E-4
3.06761E-4
-0.0013753782
-0.0029045958
-4.578477E-4
0.0026005874
0.0027535092
4.5968278E-4
-7.636912E-4
-3.0492595E-4
3.06761E-4
6.1260455E-4
6.1260455E-4
3.06761E-4
-0.0018341434
-0.004892579
-0.005504266
-0.002751674
4.5968278E-4
0.0015301349
9.184481E-4
3.06761E-4
3.06761E-4
9.184481E-4
0.0012242915
0.0010713697
9.184481E-4
9.184481E-4
0.0012242915
0.0012242915
0.0012242915
0.0010713697
0.0010713697
0.0010713697
9.184481E-4
7.655263E-4
9.184481E-4
0.0013772134
0.0016830567
0.0015301349
0.0015301349
0.0016830567
0.002294744
0.0026005874
0.0027535092
0.002294744
0.0018359785
0.0024476657
0.0036710394
0.0038239611
0.0027535092
0.0012242915
4.5968278E-4
0.0010713697
0.0021418221
0.002906431
0.0030593523
0.004282726
0.0085645355
0.012387579
0.011011283
0.0059648654
0.0019889004
0.0016830567
0.0035181176
0.004435648
0.003976883
0.003212274
0.0030593523
0.0033651963
0.0035181176
0.0033651963
0.0030593523
0.002906431
0.002906431
0.0030593523
0.0033651963
0.0035181176
0.0035181176
0.0033651963
0.0035181176
0.0038239611
0.0038239611
0.0035181176
0.0035181176
0.0038239611
0.003976883
0.0021418221
0.0013772134
0.0041298047
0.006882396
0.006576552
0.0024476657
-0.002751674
-0.0010695347
0.004894413
0.0050473353
9.1752736E-7
-0.002139987
9.184481E-4
0.0047414917
0.005811944
0.0047414917
0.0035181176
0.0035181176
0.0041298047
0.004435648
0.0041298047
0.0036710394
0.0033651963
0.003212274
0.003212274
0.0033651963
0.0033651963
0.003212274
0.0027535092
0.0026005874
0.002906431
0.0030593523
0.0027535092
0.002294744
0.0019889004
0.0019889004
0.0019889004
0.0018359785
0.0016830567
0.0016830567
0.0018359785
0.0016830567
0.0012242915
6.1260455E-4
1.538393E-4
1.538393E-4
3.06761E-4
1.538393E-4
-1.5200418E-4
-4.578477E-4
-6.1076944E-4
-6.1076944E-4
-4.578477E-4
-3.0492595E-4
-9.16613E-4
-0.0019870652
-0.0015282999
1.538393E-4
0.0010713697
-3.0492595E-4
-0.0024458305
-0.0025987523
-0.0010695347
9.1752736E-7
-4.578477E-4
-0.0012224565
-0.0013753782
-0.0010695347
-0.0010695347
-0.0012224565
-0.0012224565
-0.0012224565
-0.0013753782
-0.0013753782
-0.0013753782
-0.0015282999
-0.0018341434
-0.0018341434
-0.0015282999
-0.0012224565
-0.0013753782
-0.0015282999
-0.002139987
-0.0033633611
-0.0032104393
-0.0019870652
-0.0010695347
-0.0013753782
-0.0022929087
-0.0030575176
-0.0032104393
-0.0033633611
-0.0038221264
-0.0039750477
-0.003516283
-0.0029045958
-0.0024458305
-0.0025987523
-0.0030575176
-0.003516283
-0.003516283
-0.0032104393
-0.002751674
-0.002751674
-0.0030575176
-0.0036692047
-0.0041279695
-0.0029045958
-0.0013753782
-9.16613E-4
-0.0022929087
-0.0042808913
-0.0036692047
-0.0012224565
9.1752736E-7
-0.0015282999
-0.0032104393
-0.002751674
-0.0016812216
-0.002751674
-0.0042808913
-0.0033633611
-0.0015282999
-0.0019870652
-0.0042808913
-0.004739657
-0.0033633611
-0.0032104393
-0.0036692047
-0.003516283
-0.003516283
-0.0050455
-0.0067276396
-0.0070334827
-0.0067276396
-0.0074922484
-0.009021466
-0.009786075
-0.0094802305
-0.009174388
-0.009786075
-0.011009449
-0.011621136
-0.0117740575
-0.012232822
-0.012997432
-0.013150353
-0.012079901
-0.010397762
-0.01024484
-0.012538666
-0.01544418
-0.016973397
-0.01636171
-0.01544418
-0.016667554
-0.019878909
-0.022631502
-0.022172736
-0.019573066
-0.017890928
-0.019114302
-0.021866893
-0.02339611
-0.022019815
-0.019267224
-0.018349692
-0.019878909
-0.021866893
-0.022631502
-0.022172736
-0.022172736
-0.02339611
-0.024466561
-0.024007797
-0.022019815
-0.020184753
-0.020031832
-0.021255206
-0.02247858
-0.022784423
-0.022019815
-0.021866893
-0.022937346
-0.024466561
-0.024619484
-0.023243187
-0.021561049
-0.021713972
-0.023854876
-0.026148701
-0.027066233
-0.026301624
-0.025537014
-0.025842858
-0.02691331
-0.027372075
-0.02676039
-0.02599578
-0.025842858
-0.02676039
-0.027830841
-0.028136684
-0.027983762
-0.028289605
-0.029207138
-0.030277587
-0.030736353
-0.030583432
-0.030277587
-0.03043051
-0.031195119
-0.03150096
-0.031195119
-0.030889276
-0.031348042
-0.032724336
-0.033794787
-0.033794787
-0.032571413
-0.031653885
-0.031959727
-0.03333602
-0.034253553
-0.0345594
-0.0345594
-0.034865238
-0.035324004
-0.035324004
-0.03501816
-0.035324004
-0.036241535
-0.0367003
-0.036241535
-0.03578277
-0.035476927
-0.035629846
-0.03578277
-0.036088616
-0.036241535
-0.035629846
-0.034406476
-0.033641867
-0.034253553
-0.036088616
-0.03761783
-0.038076594
-0.03746491
-0.0367003
-0.03639446
-0.03654738
-0.0367003
-0.0367003
-0.03639446
-0.035935692
-0.035629846
-0.035324004
-0.034865238
-0.034406476
-0.033794787
-0.0331831
-0.032877255
-0.032724336
-0.032571413
-0.03226557
-0.031806808
-0.031195119
-0.03043051
-0.029971745
-0.029207138
-0.028748373
-0.028289605
-0.028136684
-0.027830841
-0.027219154
-0.026607467
-0.02599578
-0.02507825
-0.024313642
-0.023854876
-0.023549031
-0.023090266
-0.02247858
-0.022019815
-0.021408128
-0.02079644
-0.020184753
-0.019420145
-0.018349692
-0.016820475
-0.0151383355
-0.013609118
-0.012844509
-0.012691588
-0.012997432
-0.012997432
-0.012844509
-0.012691588
-0.012691588
-0.012079901
-0.010856527
-0.009938996
-0.009786075
-0.010397762
-0.008868543
-0.0062688743
-0.0067276396
-0.010550683
-0.013609118
-0.013609118
-0.011468214
-0.009938996
-0.009786075
-0.010550683
-0.0111623695
-0.011468214
-0.011468214
-0.011315292
-0.011009449
-0.010856527
-0.010550683
-0.01024484
-0.009786075
-0.0094802305
-0.009786075
-0.010397762
-0.010703605
-0.010550683
-0.01024484
-0.010397762
-0.010703605
-0.010703605
-0.010397762
-0.010091918
-0.010091918
-0.010091918
-0.01024484
-0.010397762
-0.010550683
-0.010397762
-0.01024484
-0.010091918
-0.010091918
-0.009938996
-0.0094802305
-0.00932731
-0.009174388
-0.009174388
-0.009021466
-0.008715622
-0.008409779
-0.007951014
-0.0076451697
-0.0076451697
-0.008256856
-0.008868543
-0.009021466
-0.008409779
-0.007798092
-0.0073393267
-0.0067276396
-0.006115953
-0.005810109
-0.006115953
-0.006421796
-0.006115953
-0.0050455
-0.003516283
-0.0024458305
-0.0018341434
-0.0016812216
-0.0013753782
-6.1076944E-4
6.1260455E-4
0.0018359785
0.0026005874
0.0033651963
0.004282726
0.005200257
0.0056590224
0.005353179
0.004282726
0.0033651963
0.003212274
0.003976883
0.0047414917
0.004894413
0.003976883
0.0021418221
1.538393E-4
-9.16613E-4
-1.5200418E-4
0.0018359785
0.003976883
0.005353179
0.005200257
0.003976883
0.0027535092
0.0019889004
0.0021418221
0.002906431
0.0041298047
0.0056590224
0.006882396
0.00718824
0.006270709
0.004435648
0.002906431
0.0019889004
0.0018359785
0.002294744
0.0030593523
0.0038239611
0.00458857
0.005200257
0.0056590224
0.0055061
0.0047414917
0.0036710394
0.003212274
0.0033651963
0.004282726
0.004894413
0.0050473353
0.00458857
0.003976883
0.0033651963
0.0024476657
0.0019889004
0.0018359785
0.0016830567
0.0015301349
0.0012242915
7.655263E-4
4.5968278E-4
1.538393E-4
-1.5200418E-4
-1.5200418E-4
-1.5200418E-4
-3.0492595E-4
-7.636912E-4
-0.0012224565
-0.0013753782
-0.0016812216
-0.002139987
-0.002751674
-0.003516283
-0.0042808913
-0.004892579
-0.005504266
-0.0062688743
-0.007186405
-0.008256856
-0.00932731
-0.01024484
-0.011315292
-0.012538666
-0.013303275
-0.014067884
-0.014526648
-0.015291258
-0.016055865
-0.017126318
-0.018196769
-0.019420145
-0.020490598
-0.021255206
-0.021866893
-0.022631502
-0.023701955
-0.02507825
-0.026301624
-0.027372075
-0.028136684
-0.028748373
-0.029512981
-0.03043051
-0.031348042
-0.03211265
-0.03303018
-0.033794787
-0.0345594
-0.035629846
-0.036853224
-0.038076594
-0.038841207
-0.03945289
-0.040064577
-0.04082919
-0.04189964
-0.04281717
-0.043887623
-0.044958074
-0.04618145
-0.0472519
-0.04801651
-0.048628196
-0.049239885
-0.050157413
-0.051227868
-0.05229832
-0.05382754
-0.055203833
-0.056274287
-0.057038892
-0.05765058
-0.058262262
-0.05933272
-0.06055609
-0.06208531
-0.06315576
-0.064073294
-0.06468499
-0.06514376
-0.06544959
-0.065755434
-0.06590836
-0.066214204
-0.066672966
-0.06743758
-0.068355106
-0.06942556
-0.070801854
-0.07187231
-0.07263692
-0.07355444
-0.07554243
-0.07905963
-0.08410605
-0.08945831
-0.09419888
-0.09756316
-0.099704064
-0.101080365
-0.10153913
-0.10123328
-0.100927435
-0.10153913
-0.10383295
-0.107350156
-0.11040859
-0.11163196
-0.11132612
-0.111937806
-0.11423163
-0.11713715
-0.11943097
-0.12096019
-0.12264232
-0.12585369
-0.13044134
-0.13426438
-0.13564067
-0.13594653
-0.13686405
-0.13885203
-0.14129879
-0.14343968
-0.14542766
-0.14756858
-0.15001531
-0.15276791
-0.15552051
-0.15781432
-0.15949647
-0.16071984
-0.16194323
-0.16362536
-0.16561334
-0.1674484
-0.16928346
-0.1709656
-0.17295358
-0.17509449
-0.17738831
-0.17952922
-0.18121135
-0.18274058
-0.18396394
-0.18549317
-0.1871753
-0.18870454
-0.1899279
-0.19084543
-0.19176295
-0.19298632
-0.19497432
-0.19680938
-0.19803275
-0.19895028
-0.19986781
-0.20170288
-0.20384377
-0.2055259
-0.20598468
-0.20598468
-0.20629053
-0.20705514
-0.20781974
-0.20843144
-0.20996064
-0.21194863
-0.21347785
-0.2137837
-0.21271323
-0.21133694
-0.21072525
-0.21087818
-0.21087818
-0.21057233
-0.21041942
-0.2110311
-0.21256031
-0.21408954
-0.21439537
-0.21393661
-0.21347785
-0.2137837
-0.21485415
-0.21592459
-0.21607752
-0.21561876
-0.2153129
-0.21561876
-0.21638335
-0.21699505
-0.21684213
-0.21684213
-0.21760674
-0.21913595
-0.22051224
-0.22112393
-0.22112393
-0.22173561
-0.22341776
-0.22540574
-0.22693495
-0.22815834
-0.2292288
-0.22984047
-0.23029923
-0.23075801
-0.23121676
-0.23152262
-0.23182847
-0.2321343
-0.2321343
-0.23152262
-0.23075801
-0.22984047
-0.2292288
-0.22800541
-0.22540574
-0.222959
-0.22280608
-0.22418237
-0.22525282
-0.22464114
-0.222959
-0.22127686
-0.22005348
-0.21913595
-0.21821842
-0.21730088
-0.21638335
-0.2153129
-0.21393661
-0.21256031
-0.21133694
-0.2102665
-0.20919603
-0.20797266
-0.20705514
-0.20736097
-0.20781974
-0.20659637
-0.20430255
-0.20246749
-0.2018558
-0.20170288
-0.20154995
-0.20109119
-0.20078534
-0.2004795
-0.20032658
-0.20032658
-0.20017365
-0.20002073
-0.19986781
-0.19956197
-0.19925612
-0.19956197
-0.20063242
-0.20154995
-0.20216164
-0.20277332
-0.20338501
-0.20369086
-0.2039967
-0.20445547
-0.20522007
-0.2061376
-0.20705514
-0.20797266
-0.20904312
-0.20996064
-0.21087818
-0.21194863
-0.21301909
-0.21408954
-0.21500707
-0.21607752
-0.21745382
-0.2194418
-0.22127686
-0.22280608
-0.22402945
-0.22525282
-0.22662912
-0.22815834
-0.23014632
-0.23228723
-0.23458105
-0.23672196
-0.23855701
-0.24054499
-0.24253298
-0.2448268
-0.24742648
-0.25002614
-0.2527787
-0.25553134
-0.2582839
-0.26103652
-0.2637891
-0.26623583
-0.26883548
-0.27174103
-0.2752582
-0.27923417
-0.28336307
-0.28749198
-0.29116207
-0.29452637
-0.2981965
-0.30186662
-0.3053838
-0.3081364
-0.30997145
-0.31134775
-0.31272402
-0.31410035
-0.3151708
-0.3159354
-0.3165471
-0.31761754
-0.31884092
-0.32021722
-0.32174644
-0.3231227
-0.32419318
-0.3243461
-0.3243461
-0.3251107
-0.32694578
-0.32969835
-0.3318393
-0.33306262
-0.3341331
-0.33581525
-0.33856782
-0.34162626
-0.34453177
-0.34728438
-0.35080156
-0.35477751
-0.3586006
-0.3618119
-0.36456454
-0.36701125
-0.36961094
-0.37236354
-0.37465733
-0.37664533
-0.37817457
-0.3797038
-0.38153884
-0.3833739
-0.38520896
-0.38658524
-0.3876557
-0.38857323
-0.38949075
-0.3904083
-0.39178458
-0.39331383
-0.3946901
-0.3960664
-0.3975956
-0.39912483
-0.400807
-0.40233618
-0.40340665
-0.40463
-0.4060063
-0.40768847
-0.40952352
-0.41120565
-0.41273487
-0.41426408
-0.41594622
-0.4177813
-0.41961637
-0.42114556
-0.42267478
-0.42405108
-0.42542738
-0.42680368
-0.42787412
-0.42879167
-0.43001503
-0.43154424
-0.43292052
-0.43399101
-0.4347556
-0.43521437
-0.43582606
-0.43659067
-0.4375082
-0.4382728
-0.4388845
-0.43980202
-0.4408725
-0.44178998
-0.4425546
-0.44301337
-0.44347215
-0.44393092
-0.4445426
-0.44500136
-0.4454601
-0.44607183
-0.44653058
-0.44698933
-0.44698933
-0.44683644
-0.4466835
-0.4466835
-0.44683644
-0.44698933
-0.4472952
-0.44714227
-0.44683644
-0.44622472
-0.44561306
-0.44500136
-0.44423676
-0.44362506
-0.44286045
-0.44209588
-0.44148415
-0.4408725
-0.43995494
-0.43857864
-0.43735525
-0.43643776
-0.43521437
-0.43368515
-0.43215594
-0.43093255
-0.42955628
-0.42802706
-0.42603907
-0.42405108
-0.422216
-0.42053387
-0.41869882
-0.41671082
-0.41487578
-0.4130407
-0.41105273
-0.40891185
-0.4067709
-0.40478295
-0.40279496
-0.400807
-0.39897192
-0.39698392
-0.39499593
-0.39316088
-0.39101997
-0.38872615
-0.3861265
-0.38383266
-0.38169175
-0.37985668
-0.3783275
-0.3764924
-0.37481028
-0.3735869
-0.37205768
-0.36945802
-0.36609375
-0.36349407
-0.3618119
-0.3601298
-0.35844764
-0.35661256
-0.35477751
-0.35278955
-0.3509545
-0.34927234
-0.34774312
-0.346061
-0.34437886
-0.34315547
-0.3419321
-0.34070873
-0.33933243
-0.33810908
-0.33734447
-0.33673275
-0.33612108
-0.3350506
-0.334286
-0.33367434
-0.33290973
-0.33199218
-0.33122757
-0.33046296
-0.33000422
-0.32969835
-0.32954544
-0.32969835
-0.32985127
-0.32985127
-0.32985127
-0.32985127
-0.32985127
-0.33000422
-0.33015713
-0.33046296
-0.33076882
-0.33092174
-0.33122757
-0.3315334
-0.3318393
-0.332298
-0.33290973
-0.33398017
-0.33520353
-0.33612108
-0.33673275
-0.33719152
-0.33795613
-0.33887368
-0.3397912
-0.34055582
-0.3414733
-0.34223792
-0.34284964
-0.3433084
-0.344073
-0.34529638
-0.34713143
-0.34850773
-0.34942526
-0.35003695
-0.35080156
-0.35202494
-0.35340124
-0.35477751
-0.35569507
-0.35661256
-0.3573772
-0.3586006
-0.35997686
-0.3613532
-0.36242363
-0.36364698
-0.3651762
-0.36701125
-0.36899924
-0.37068138
-0.37236354
-0.37450445
-0.37679827
-0.37909207
-0.38108006
-0.3827622
-0.38459727
-0.387044
-0.38949075
-0.39178458
-0.39407843
-0.39637226
-0.398819
-0.40141866
-0.40417123
-0.40692386
-0.40967643
-0.4121232
-0.41426408
-0.41625208
-0.41824004
-0.42022803
-0.42236894
-0.42450985
-0.4263449
-0.42817995
-0.43032086
-0.4324618
-0.43444976
-0.4362848
-0.43781403
-0.4390374
-0.44010785
-0.44133124
-0.44224876
-0.44286045
-0.44362506
-0.4445426
-0.44515428
-0.4454601
-0.44561306
-0.44607183
-0.44637766
-0.44653058
-0.44607183
-0.4453072
-0.44438967
-0.44393092
-0.4433192
-0.44270754
-0.4416371
-0.44010785
-0.43842572
-0.4362848
-0.4341439
-0.43230885
-0.4304738
-0.42863873
-0.42665073
-0.42435694
-0.42175725
-0.41900465
-0.41594622
-0.41258195
-0.40906474
-0.4053946
-0.40172452
-0.3982073
-0.3946901
-0.39086705
-0.3868911
-0.38245636
-0.3777158
-0.37312815
-0.3686934
-0.3644116
-0.36043563
-0.3567655
-0.3526366
-0.34835482
-0.344073
-0.3397912
-0.33520353
-0.33031005
-0.32526362
-0.32021722
-0.31547663
-0.31043023
-0.30553672
-0.30049032
-0.2954439
-0.29009163
-0.28473935
-0.27954
-0.27464655
-0.2696001
-0.26409492
-0.2582839
-0.2526258
-0.24727355
-0.24222714
-0.23718071
-0.23182847
-0.22632328
-0.22081809
-0.21561876
-0.21041942
-0.20491423
-0.19925612
-0.1934451
-0.187787
-0.18274058
-0.17769416
-0.17264774
-0.16714256
-0.1617903
-0.15659095
-0.1520033
-0.14726272
-0.14267507
-0.13808742
-0.1338056
-0.12952381
-0.124936156
-0.120348506
-0.11591377
-0.11178489
-0.107655995
-0.10368003
-0.099704064
-0.09588102
-0.09205798
-0.08823493
-0.08441189
-0.080435924
-0.07661288
-0.07309568
-0.06988432
-0.066672966
-0.063308686
-0.059791483
-0.056274287
-0.053368773
-0.0507691
-0.04816943
-0.044958074
-0.04174672
-0.038994126
-0.03654738
-0.03394771
-0.03150096
-0.029360058
-0.02767792
-0.02599578
-0.023854876
-0.021408128
-0.019114302
-0.017126318
-0.015291258
-0.01376204
-0.012232822
-0.010856527
-0.009786075
-0.009021466
-0.008256856
-0.0068805614
-0.0053513437
-0.0039750477
-0.002751674
-0.0015282999
-3.0492595E-4
9.184481E-4
0.0021418221
0.0030593523
0.0036710394
0.0041298047
0.00458857
0.005200257
0.0056590224
0.005811944
0.006117787
0.006576552
0.006882396
0.0073411614
0.007952848
0.008411614
0.009176223
0.009940831
0.010552518
0.011164205
0.01162297
0.012234657
0.012846344
0.01330511
0.013610953
0.014069718
0.014987249
0.016363544
0.017586919
0.018351529
0.018963214
0.019727822
0.020645354
0.021409962
0.022327492
0.022939181
0.023397947
0.024162553
0.025233006
0.026609302
0.027985599
0.029361892
0.030585269
0.031961564
0.03333786
0.034408312
0.03517292
0.03578461
0.036396295
0.03746675
0.038690124
0.039760575
0.04098395
0.042207323
0.04297193
0.04358362
0.044195306
0.045112837
0.046030365
0.046947896
0.04801835
0.0490888
0.050159253
0.05107678
0.052147236
0.05321769
0.05444106
0.05566444
0.056887813
0.057805337
0.058569953
0.059334558
0.060557935
0.06178131
0.06300467
0.063922204
0.064839736
0.06591019
0.06698064
0.06805109
0.06927447
0.070191994
0.07095661
0.071874134
0.072791666
0.07416796
0.07539134
0.07646179
0.0772264
0.07814393
0.07906146
0.080284834
0.08150821
0.08273158
0.08380204
0.08441372
0.08502541
0.08594294
0.08731923
0.08854261
0.089613065
0.0905306
0.09144812
0.09221273
0.09282442
0.09358902
0.09465948
0.09572993
0.09680039
0.09771792
0.09863545
0.0997059
0.100470506
0.100929275
0.101235114
0.1018468
0.102611415
0.103376016
0.10398771
0.10475231
0.10566984
0.10643445
0.10689322
0.107046135
0.107199065
0.107504904
0.1081166
0.108728275
0.109187044
0.10949289
0.10979874
0.10995165
0.110104576
0.11041042
0.1110221
0.11148087
0.11148087
0.11117503
0.11117503
0.11117503
0.11148087
0.11148087
0.111327946
0.111327946
0.111327946
0.111327946
0.11117503
0.11117503
0.11148087
0.11193963
0.1123984
0.1123984
0.11163379
0.1110221
0.110869184
0.111327946
0.111786716
0.11163379
0.1110221
0.11041042
0.1102575
0.11071627
0.1110221
0.110869184
0.110104576
0.10949289
0.109187044
0.109187044
0.108881205
0.107963674
0.10689322
0.106281534
0.1061286
0.1061286
0.105516925
0.10429355
0.10307018
0.10230557
0.10169388
0.100929275
0.0997059
0.09848252
0.09741207
0.09680039
0.09603578
0.09465948
0.093283184
0.09175396
0.0905306
0.089460135
0.08854261
0.087778
0.08670755
0.08548417
0.08441372
0.083649114
0.08257866
0.081202365
0.079520226
0.07799101
0.076920554
0.07630887
0.07554426
0.07416796
0.07248582
0.071109526
0.070191994
0.06942739
0.06850986
0.06759233
0.066521876
0.06545143
0.06422805
0.06300467
0.061628383
0.06025209
0.05872287
0.057346575
0.056581967
0.055817354
0.054746907
0.05321769
0.051841393
0.050770942
0.049394645
0.047865428
0.046183284
0.04450115
0.043124855
0.041901477
0.040525183
0.038843043
0.037007984
0.035478767
0.034408312
0.033490784
0.03242033
0.031044034
0.029820658
0.028750207
0.027832676
0.026762225
0.025233006
0.023550866
0.022327492
0.021409962
0.020951198
0.02033951
0.019574903
0.018351529
0.017128155
0.016057702
0.01514017
0.014222641
0.013152188
0.012081736
0.011317127
0.01070544
0.009940831
0.0090233
0.008258692
0.007647005
0.006882396
0.0059648654
0.005200257
0.00458857
0.003976883
0.003212274
0.0026005874
0.0018359785
7.655263E-4
9.1752736E-7
-7.636912E-4
-0.0013753782
-0.0019870652
-0.0025987523
-0.0030575176
-0.003516283
-0.0038221264
-0.0042808913
-0.0050455
-0.005810109
-0.006421796
-0.0068805614
-0.0070334827
-0.0070334827
-0.0076451697
-0.008409779
-0.009021466
-0.00932731
-0.009633153
-0.010091918
-0.010550683
-0.011009449
-0.011315292
-0.011621136
-0.011926979
-0.012232822
-0.012691588
-0.012844509
-0.012997432
-0.012844509
-0.012997432
-0.013303275
-0.01376204
-0.014067884
-0.014067884
-0.014067884
-0.014220806
-0.014373727
-0.014679571
-0.014985414
-0.01544418
-0.015597101
-0.015597101
-0.015597101
-0.015597101
-0.015902944
-0.01636171
-0.016667554
-0.016973397
-0.01727924
-0.017585084
-0.017738005
-0.017738005
-0.017738005
-0.017585084
-0.017585084
-0.01804385
-0.018196769
-0.018196769
-0.01804385
-0.018196769
-0.018808458
-0.019267224
-0.019420145
-0.019267224
-0.019267224
-0.019420145
-0.019573066
-0.019878909
-0.020031832
-0.020031832
-0.020031832
-0.020031832
-0.020031832
-0.020184753
-0.020184753
-0.020031832
-0.020031832
-0.020031832
-0.020031832
-0.019878909
-0.019878909
-0.020031832
-0.020031832
-0.020031832
-0.019725988
-0.019573066
-0.019573066
-0.019573066
-0.019420145
-0.019267224
-0.019267224
-0.019267224
-0.019267224
-0.019114302
-0.019114302
-0.01896138
-0.018808458
-0.018502614
-0.018349692
-0.018196769
-0.01804385
-0.018196769
-0.01804385
-0.01804385
-0.017738005
-0.017432163
-0.016820475
-0.016514631
-0.016514631
-0.016667554
-0.016667554
-0.01636171
-0.015902944
-0.015291258
-0.0151383355
-0.014985414
-0.014832492
-0.014526648
-0.013914961
-0.013609118
-0.013303275
-0.012997432
-0.012538666
-0.011926979
-0.011315292
-0.010703605
-0.010397762
-0.009786075
-0.00932731
-0.009021466
-0.008562701
-0.008103935
-0.007798092
-0.007186405
-0.0067276396
-0.0062688743
-0.005810109
-0.0053513437
-0.004892579
-0.0042808913
-0.0036692047
-0.0032104393
-0.0029045958
-0.002751674
-0.0024458305
-0.0018341434
-0.0013753782
-7.636912E-4
-1.5200418E-4
3.06761E-4
6.1260455E-4
9.184481E-4
0.0013772134
0.0019889004
0.0024476657
0.0027535092
0.0030593523
0.0035181176
0.004435648
0.005353179
0.0059648654
0.006117787
0.006270709
0.006576552
0.0070353183
0.007647005
0.008258692
0.008717457
0.009176223
0.009634988
0.010093753
0.010399596
0.010552518
0.01070544
0.011317127
0.011928814
0.012387579
0.012540502
0.012693422
0.012846344
0.012693422
0.012540502
0.012693422
0.012999266
0.013458031
0.013610953
0.013610953
0.01330511
0.01330511
0.013458031
0.013610953
0.013916796
0.014222641
0.014222641
0.014069718
0.014069718
0.014069718
0.014069718
0.014069718
0.014069718
0.014069718
0.014069718
0.014069718
0.014069718
0.014069718
0.014069718
0.013916796
0.013610953
0.01330511
0.01330511
0.013610953
0.013763874
0.013458031
0.012999266
0.012693422
0.012846344
0.012846344
0.012693422
0.012540502
0.012234657
0.012081736
0.011928814
0.01162297
0.011317127
0.011164205
0.011164205
0.011011283
0.01070544
0.010552518
0.010552518
0.010399596
0.0102466745
0.010093753
0.010093753
0.009940831
0.009787909
0.009482066
0.009329144
0.009329144
0.009329144
0.009329144
0.009329144
0.009176223
0.0090233
0.008870379
0.008870379
0.008717457
0.008717457
0.0085645355
0.008411614
0.00810577
0.007799926
0.0074940836
0.0073411614
0.0073411614
0.0074940836
0.0074940836
0.0074940836
0.007647005
0.007952848
0.007952848
0.007799926
0.007647005
0.007799926
0.007952848
0.00810577
0.00810577
0.008258692
0.008258692
0.008411614
0.008717457
0.008717457
0.008411614
0.008258692
0.008411614
0.008717457
0.008870379
0.008870379
0.008870379
0.0090233
0.009482066
0.009634988
0.009482066
0.009482066
0.009787909
0.010093753
0.0102466745
0.010399596
0.010552518
0.010858363
0.011164205
0.01162297
0.011775892
0.011775892
0.011928814
0.012081736
0.012387579
0.012387579
0.012540502
0.012540502
0.012540502
0.012693422
0.012846344
0.013152188
0.013458031
0.013458031
0.013610953
0.014069718
0.014375562
0.014222641
0.014222641
0.014375562
0.014681406
0.01514017
0.015446015
0.01590478
0.016057702
0.01590478
0.015751857
0.01590478
0.016210623
0.016363544
0.016669389
0.01682231
0.016975231
0.017128155
0.017281074
0.017281074
0.017433995
0.017586919
0.018045684
0.018351529
0.018351529
0.018351529
0.01865737
0.019116135
0.019269058
0.019269058
0.019574903
0.020033667
0.020645354
0.021104118
0.021715807
0.022480413
0.022633336
0.022480413
0.022327492
0.022327492
0.022786258
0.023245024
0.023397947
0.023397947
0.023245024
0.023397947
0.023703787
0.024315476
0.02477424
0.025080085
0.02553885
0.025997614
0.026303459
0.026303459
0.02645638
0.026609302
0.026915146
0.027220989
0.02737391
0.027679754
0.027832676
0.02813852
0.028597286
0.029208971
0.029361892
0.029514814
0.029514814
0.029820658
0.030126503
0.030432345
0.030738192
0.030891111
0.031044034
0.031196957
0.031349875
0.0315028
0.03180864
0.031961564
0.032114487
0.03242033
0.032726172
0.033184938
0.033490784
0.033643704
0.033796627
0.03425539
0.034561235
0.034561235
0.034408312
0.034408312
0.034561235
0.03502
0.035325844
0.035478767
0.03578461
0.035937533
0.035937533
0.035937533
0.036090452
0.036549218
0.037007984
0.037160903
0.037313826
0.03746675
0.037772592
0.038078435
0.038231358
0.03838428
0.0385372
0.0385372
0.038690124
0.038995963
0.03945473
0.039760575
0.039913494
0.04021934
0.040678106
0.04098395
0.04098395
0.04083103
0.04098395
0.04128979
0.04144271
0.041748557
0.042207323
0.042360242
0.042513166
0.04266609
0.043124855
0.043277774
0.043277774
0.043277774
0.04358362
0.044195306
0.04450115
0.04465407
0.04480699
0.045112837
0.045112837
0.045112837
0.045112837
0.04541868
0.045877445
0.046336208
0.046794973
0.046947896
0.04710082
0.04725374
0.047559585
0.047865428
0.04801835
0.04817127
0.048324194
0.048477117
0.048630033
0.048782956
0.04893588
0.0490888
0.049394645
0.049394645
0.049394645
0.049547564
0.04985341
0.050159253
0.050159253
0.050159253
0.050312176
0.05061802
0.05061802
0.05061802
0.05061802
0.05061802
0.050770942
0.050770942
0.050770942
0.05092386
0.051382627
0.051535547
0.051382627
0.051229704
0.051382627
0.05168847
0.051994313
0.051994313
0.051994313
0.051994313
0.051994313
0.051994313
0.052147236
0.051994313
0.052147236
0.05245308
0.052758925
0.052911844
0.052758925
0.052758925
0.052758925
0.052911844
0.053064767
0.05321769
0.05321769
0.05321769
0.05321769
0.05321769
0.05337061
0.053676452
0.053829376
0.053829376
0.053982295
0.053829376
0.053829376
0.053829376
0.053676452
0.053676452
0.053676452
0.053676452
0.053676452
0.05352353
0.05352353
0.053829376
0.053982295
0.05413522
0.053982295
0.053676452
0.053676452
0.053982295
0.05428814
0.05428814
0.05413522
0.053982295
0.05413522
0.05413522
0.05428814
0.054593984
0.054593984
0.05444106
0.05428814
0.05444106
0.054593984
0.05444106
0.05413522
0.053676452
0.05337061
0.052911844
0.052758925
0.052911844
0.053064767
0.05321769
0.05321769
0.052911844
0.052758925
0.052606
0.052758925
0.052758925
0.052758925
0.052606
0.052147236
0.051994313
0.052147236
0.05230016
0.052147236
0.051841393
0.051535547
0.051229704
0.05107678
0.05107678
0.05107678
0.05107678
0.050770942
0.0504651
0.050312176
0.05000633
0.04985341
0.049547564
0.049547564
0.049394645
0.0490888
0.048782956
0.048630033
0.048630033
0.048630033
0.048324194
0.04817127
0.04817127
0.04817127
0.047865428
0.047406662
0.04725374
0.04710082
0.046947896
0.046794973
0.046947896
0.046794973
0.046642054
0.046183284
0.045724522
0.045265757
0.045112837
0.045112837
0.045112837
0.04480699
0.04450115
0.044348225
0.044195306
0.044042382
0.04373654
0.043430697
0.04297193
0.04281901
0.04281901
0.04297193
0.04297193
0.04266609
0.042513166
0.0420544
0.041595634
0.04113687
0.04083103
0.04083103
0.04083103
0.040678106
0.040525183
0.040066417
0.039760575
0.03930181
0.038843043
0.0385372
0.038690124
0.038690124
0.0385372
0.038231358
0.038078435
0.037925515
0.037772592
0.03761967
0.037313826
0.03685506
0.036396295
0.03624337
0.036090452
0.036090452
0.036090452
0.035937533
0.03578461
0.035631686
0.035478767
0.035325844
0.03517292
0.03502
0.03502
0.03502
0.03502
0.034867078
0.034561235
0.03410247
0.033949547
0.03410247
0.03425539
0.03425539
0.03425539
0.03425539
0.03410247
0.033796627
0.033796627
0.03410247
0.034561235
0.034867078
0.034867078
0.034867078
0.034867078
0.034867078
0.034867078
0.03517292
0.035478767
0.035478767
0.035325844
0.035478767
0.035478767
0.03578461
0.03578461
0.03578461
0.03578461
0.03578461
0.03578461
0.03578461
0.035937533
0.036549218
0.037160903
0.03761967
0.03761967
0.03761967
0.037772592
0.037925515
0.037925515
0.038078435
0.0385372
0.038843043
0.039148886
0.03930181
0.03930181
0.03945473
0.03960765
0.039913494
0.040066417
0.040372264
0.040678106
0.04098395
0.04128979
0.04144271
0.041595634
0.041901477
0.0420544
0.042207323
0.042513166
0.04266609
0.04281901
0.04297193
0.043124855
0.043277774
0.043124855
0.043124855
0.043277774
0.04388946
0.044348225
0.04480699
0.045265757
0.04541868
0.045571603
0.045877445
0.046183284
0.04648913
0.046642054
0.046947896
0.047406662
0.047559585
0.047865428
0.048324194
0.048630033
0.04893588
0.0490888
0.04924172
0.049700487
0.050312176
0.05061802
0.05107678
0.051229704
0.051382627
0.05168847
0.052147236
0.052758925
0.05321769
0.05352353
0.053829376
0.05413522
0.05444106
0.054746907
0.055205673
0.055511516
0.055817354
0.05627612
0.05673489
0.05719365
0.057499494
0.05765242
0.057805337
0.058111183
0.058417026
0.058569953
0.058875795
0.059181638
0.059487484
0.059946246
0.06040501
0.060863778
0.06116962
0.06116962
0.06132254
0.06178131
0.062240075
0.06269883
0.0631576
0.063616365
0.063922204
0.06422805
0.0645339
0.064839736
0.0652985
0.065604344
0.06575727
0.06591019
0.06621603
0.06636896
0.0666748
0.06698064
0.06743941
0.06789817
0.068204015
0.06835694
0.06850986
0.068662785
0.06896863
0.06958031
0.069886155
0.07003908
0.069886155
0.07003908
0.070344925
0.07080369
0.07095661
0.071109526
0.07141537
0.07172122
0.07217998
0.072332904
0.07248582
0.072791666
0.07294459
0.073250435
0.07355628
0.07401504
0.07432088
0.07462673
0.074932575
0.07523842
0.07554426
0.07569718
0.07585011
0.07615595
0.07646179
0.07676763
0.07676763
0.07676763
0.076920554
0.077379316
0.07799101
0.07829685
0.07829685
0.07844978
0.07875562
0.07906146
0.0793673
0.0793673
0.07921438
0.07921438
0.07982607
0.080284834
0.08059067
0.08089652
0.08089652
0.08089652
0.08104944
0.08150821
0.08181405
0.081966974
0.08227281
0.08242574
0.08273158
0.08303743
0.08349619
0.08380204
0.084107876
0.0842608
0.08441372
0.08441372
0.0842608
0.0842608
0.08456664
0.08471957
0.08471957
0.08471957
0.08471957
0.08471957
0.08441372
0.08380204
0.083649114
0.08441372
0.0856371
0.08686046
0.08762508
0.087930925
0.08808384
0.087930925
0.087930925
0.08808384
0.08854261
0.08930722
0.09022475
0.09068351
0.090836436
0.0905306
0.09007183
0.089613065
0.089154296
0.08869553
0.08900137
0.08976598
0.0905306
0.09098936
0.09098936
0.09098936
0.09068351
0.09022475
0.08976598
0.089918904
0.0905306
0.0912952
0.09175396
0.09175396
0.091601044
0.09144812
0.0912952
0.09098936
0.0905306
0.090377666
0.09068351
0.09098936
0.0912952
0.09144812
0.09144812
0.09114228
0.09098936
0.09114228
0.09114228
0.0912952
0.09144812
0.0912952
0.0912952
0.0912952
0.09114228
0.090836436
0.090836436
0.090836436
0.09098936
0.09114228
0.0912952
0.0912952
0.09114228
0.09098936
0.090836436
0.09068351
0.0905306
0.0905306
0.090836436
0.09114228
0.09114228
0.09068351
0.09022475
0.089918904
0.089918904
0.089918904
0.089918904
0.09007183
0.090377666
0.0905306
0.090377666
0.09007183
0.08976598
0.089460135
0.089460135
0.08976598
0.09007183
0.090377666
0.09022475
0.089918904
0.089613065
0.089460135
0.08976598
0.09007183
0.09022475
0.09022475
0.09007183
0.08976598
0.089460135
0.08930722
0.08930722
0.08930722
0.089460135
0.089460135
0.089460135
0.089460135
0.089613065
0.08976598
0.08976598
0.089460135
0.08930722
0.08930722
0.089613065
0.09007183
0.090377666
0.090377666
0.09022475
0.09007183
0.09022475
0.09022475
0.09007183
0.09007183
0.090377666
0.0905306
0.0905306
0.09022475
0.09007183
0.09007183
0.09022475
0.090377666
0.09022475
0.089918904
0.08976598
0.089918904
0.089918904
0.089918904
0.089613065
0.08930722
0.08930722
0.089460135
0.089460135
0.089460135
0.08930722
0.08900137
0.08884846
0.08884846
0.08900137
0.08900137
0.08884846
0.08869553
0.08854261
0.08884846
0.08900137
0.08900137
0.08884846
0.08854261
0.08808384
0.087930925
0.087778
0.087778
0.087472156
0.08716631
0.08670755
0.086554624
0.086554624
0.0864017
0.086248785
0.08594294
0.0856371
0.08548417
0.08502541
0.084872484
0.08502541
0.08517833
0.08533125
0.08533125
0.08517833
0.08517833
0.08502541
0.084872484
0.08471957
0.08471957
0.08471957
0.08471957
0.08441372
0.08395495
0.08349619
0.083343275
0.083343275
0.083343275
0.08303743
0.08273158
0.08257866
0.08273158
0.08273158
0.08242574
0.08181405
0.08135529
0.08104944
0.08104944
0.081202365
0.08089652
0.08043776
0.08013191
0.08013191
0.08013191
0.07982607
0.079520226
0.07906146
0.07875562
0.078602694
0.07844978
0.07814393
0.07768516
0.07753225
0.077379316
0.07707348
0.076920554
0.076920554
0.076920554
0.07676763
0.07646179
0.07615595
0.07615595
0.07600302
0.07569718
0.07554426
0.07554426
0.07539134
0.07508549
0.074473806
0.07401504
0.07355628
0.07340335
0.073250435
0.07309751
0.07263875
0.07248582
0.072332904
0.072332904
0.07217998
0.071874134
0.07141537
0.07095661
0.070650764
0.070344925
0.07049784
0.07049784
0.070344925
0.07003908
0.069886155
0.06942739
0.068662785
0.068204015
0.06805109
0.06789817
0.06774525
0.06743941
0.06713356
0.06682772
0.06636896
0.06591019
0.06545143
0.06514558
0.06499266
0.064839736
0.064380966
0.063922204
0.06346344
0.06300467
0.06254591
0.06239299
0.062087145
0.06193423
0.06178131
0.06132254
0.061016697
0.060557935
0.06025209
0.05979332
0.059181638
0.058569953
0.057805337
0.056887813
0.05627612
0.055970278
0.055817354
0.055511516
0.054746907
0.053982295
0.05321769
0.052758925
0.05245308
0.051841393
0.050770942
0.049547564
0.048782956
0.048630033
0.048630033
0.04817127
0.04725374
0.046794973
0.046642054
0.046336208
0.04541868
0.04450115
0.04388946
0.043430697
0.04281901
0.0420544
0.04113687
0.040372264
0.039913494
0.039760575
0.040066417
0.040066417
0.03945473
0.038231358
0.03746675
0.037160903
0.037007984
0.036549218
0.03578461
0.03517292
0.034714155
0.034561235
0.034408312
0.03425539
0.033796627
0.033184938
0.032726172
0.032573253
0.032573253
0.03242033
0.03180864
0.031196957
0.030738192
0.030432345
0.030126503
0.029667737
0.029361892
0.02890313
0.028597286
0.027985599
0.027679754
0.027220989
0.026762225
0.026150536
0.025691772
0.02553885
0.025233006
0.024621319
0.024009632
0.023550866
0.023397947
0.023092102
0.022786258
0.022633336
0.022633336
0.022480413
0.02217457
0.021868728
0.021715807
0.021409962
0.021257041
0.021257041
0.021104118
0.020951198
0.020798275
0.020951198
0.021104118
0.021104118
0.020492433
0.020033667
0.019727822
0.019880744
0.019880744
0.019727822
0.019116135
0.01865737
0.01865737
0.01865737
0.01850445
0.018198606
0.018198606
0.018198606
0.017892763
0.017586919
0.017433995
0.017281074
0.017281074
0.017433995
0.017433995
0.017281074
0.01682231
0.016363544
0.01590478
0.015751857
0.015446015
0.015293092
0.01514017
0.014987249
0.014834327
0.014681406
0.014681406
0.014528484
0.014375562
0.013916796
0.013916796
0.013916796
0.013916796
0.013763874
0.013458031
0.013610953
0.013763874
0.013916796
0.013610953
0.013152188
0.012846344
0.012693422
0.012387579
0.012234657
0.012234657
0.012234657
0.012081736
0.011928814
0.011928814
0.011928814
0.011928814
0.011928814
0.012081736
0.012234657
0.012234657
0.012234657
0.012234657
0.012081736
0.011775892
0.011317127
0.011164205
0.010858363
0.010552518
0.0102466745
0.009940831
0.009787909
0.009787909
0.009787909
0.009787909
0.009634988
0.009634988
0.009634988
0.009634988
0.009329144
0.009329144
0.009329144
0.009482066
0.009634988
0.009634988
0.009787909
0.010093753
0.010399596
0.010399596
0.010093753
0.009940831
0.010093753
0.010399596
0.010552518
0.010399596
0.010093753
0.009482066
0.009176223
0.008870379
0.008870379
0.008717457
0.0085645355
0.008411614
0.008411614
0.008411614
0.008411614
0.008258692
0.00810577
0.008258692
0.008411614
0.008411614
0.008411614
0.008411614
0.0085645355
0.008411614
0.008411614
0.008717457
0.008870379
0.008717457
0.0085645355
0.008717457
0.0090233
0.0090233
0.0090233
0.0090233
0.008870379
0.008870379
0.008870379
0.008870379
0.008717457
0.008870379
0.0090233
0.0090233
0.009176223
0.009329144
0.009482066
0.009634988
0.009787909
0.009787909
0.009787909
0.009940831
0.0102466745
0.0102466745
0.0102466745
0.009940831
0.009634988
0.009482066
0.009787909
0.0102466745
0.010858363
0.011470049
0.011928814
0.012234657
0.012540502
0.012693422
0.012999266
0.012999266
0.013152188
0.013152188
0.01330511
0.013610953
0.013916796
0.014069718
0.014069718
0.013916796
0.014069718
0.014528484
0.014681406
0.014681406
0.014681406
0.01514017
0.015446015
0.015446015
0.015598936
0.015751857
0.016210623
0.016669389
0.01682231
0.016975231
0.017128155
0.017128155
0.017281074
0.017586919
0.017892763
0.018045684
0.018045684
0.018198606
0.018351529
0.01850445
0.01865737
0.018810293
0.018810293
0.018810293
0.019116135
0.01942198
0.019727822
0.020033667
0.020186588
0.02033951
0.02033951
0.020492433
0.020492433
0.020645354
0.020951198
0.021257041
0.021409962
0.021715807
0.02217457
0.022327492
0.02217457
0.02202165
0.02202165
0.022327492
0.022633336
0.022939181
0.023245024
0.023397947
0.023550866
0.023550866
0.023550866
0.023397947
0.023550866
0.02385671
0.024009632
0.024315476
0.024468398
0.02477424
0.02477424
0.02477424
0.024621319
0.02477424
0.024927162
0.025233006
0.02553885
0.025691772
0.025691772
0.02553885
0.025691772
0.025691772
0.025844693
0.025997614
0.026150536
0.026150536
0.02645638
0.026609302
0.026762225
0.026609302
0.026609302
0.026762225
0.026915146
0.026915146
0.026762225
0.026609302
0.02645638
0.026609302
0.026762225
0.026762225
0.026762225
0.026915146
0.027068065
0.027220989
0.027068065
0.026915146
0.026915146
0.027220989
0.02737391
0.027220989
0.027068065
0.026915146
0.027220989
0.02737391
0.02737391
0.027526831
0.027526831
0.027679754
0.027679754
0.02737391
0.02737391
0.027526831
0.027832676
0.027985599
0.027832676
0.027679754
0.027832676
0.027985599
0.027985599
0.027832676
0.027985599
0.02813852
0.02813852
0.027985599
0.027832676
0.027679754
0.027526831
0.027220989
0.027220989
0.027068065
0.027220989
0.027068065
0.026915146
0.026915146
0.026915146
0.027068065
0.027068065
0.027068065
0.026762225
0.026609302
0.026303459
0.026150536
0.025997614
0.026150536
0.026150536
0.025844693
0.025385927
0.025080085
0.025080085
0.025080085
0.024927162
0.024927162
0.025080085
0.025080085
0.025080085
0.024927162
0.024621319
0.024621319
0.02477424
0.02477424
0.024315476
0.024009632
0.02385671
0.02385671
0.02385671
0.023703787
0.023397947
0.023245024
0.023397947
0.023397947
0.023397947
0.023397947
0.023245024
0.022786258
0.022480413
0.022480413
0.022480413
0.02217457
0.021715807
0.021104118
0.020951198
0.021104118
0.021257041
0.020798275
0.02033951
0.019880744
0.019727822
0.019880744
0.019727822
0.01942198
0.019116135
0.018810293
0.018810293
0.01850445
0.018198606
0.017892763
0.017586919
0.017433995
0.017281074
0.017128155
0.01682231
0.016669389
0.016516466
0.016210623
0.016057702
0.015751857
0.015293092
0.01514017
0.014987249
0.014987249
0.014834327
0.014222641
0.013916796
0.013610953
0.013610953
0.01330511
0.012846344
0.012540502
0.012540502
0.012540502
0.012540502
0.012234657
0.011928814
0.011470049
0.011164205
0.010858363
0.010858363
0.010858363
0.010552518
0.010093753
0.009787909
0.009634988
0.009634988
0.009634988
0.009176223
0.008870379
0.008411614
0.008258692
0.00810577
0.007952848
0.007647005
0.0073411614
0.0070353183
0.006882396
0.006882396
0.006882396
0.006576552
0.006117787
0.005811944
0.0056590224
0.0055061
0.005353179
0.004894413
0.00458857
0.0047414917
0.0047414917
0.004435648
0.0041298047
0.003976883
0.003976883
0.0038239611
0.0033651963
0.002906431
0.002906431
0.002906431
0.002906431
0.0026005874
0.002294744
0.0019889004
0.0016830567
0.0015301349
0.0015301349
0.0015301349
0.0016830567
0.0018359785
0.0018359785
0.0016830567
0.0013772134
0.0010713697
7.655263E-4
7.655263E-4
7.655263E-4
7.655263E-4
6.1260455E-4
6.1260455E-4
4.5968278E-4
4.5968278E-4
4.5968278E-4
3.06761E-4
1.538393E-4
9.1752736E-7
9.1752736E-7
3.06761E-4
7.655263E-4
7.655263E-4
3.06761E-4
-1.5200418E-4
-4.578477E-4
-3.0492595E-4
-1.5200418E-4
-3.0492595E-4
-4.578477E-4
-6.1076944E-4
-3.0492595E-4
1.538393E-4
9.1752736E-7
-4.578477E-4
-0.0010695347
-0.0013753782
-0.0012224565
-6.1076944E-4
-3.0492595E-4
-3.0492595E-4
-4.578477E-4
-4.578477E-4
-3.0492595E-4
-1.5200418E-4
-1.5200418E-4
-4.578477E-4
-7.636912E-4
-6.1076944E-4
-3.0492595E-4
9.1752736E-7
1.538393E-4
9.1752736E-7
-3.0492595E-4
-4.578477E-4
-1.5200418E-4
1.538393E-4
4.5968278E-4
6.1260455E-4
6.1260455E-4
6.1260455E-4
7.655263E-4
9.184481E-4
9.184481E-4
7.655263E-4
7.655263E-4
0.0012242915
0.0015301349
0.0016830567
0.0013772134
0.0012242915
0.0012242915
0.0015301349
0.0018359785
0.0019889004
0.0016830567
0.0012242915
0.0010713697
0.0013772134
0.0018359785
0.0021418221
0.0021418221
0.0019889004
0.0021418221
0.0026005874
0.002906431
0.002906431
0.0027535092
0.002906431
0.003212274
0.0033651963
0.0033651963
0.0033651963
0.0033651963
0.0035181176
0.0038239611
0.004282726
0.00458857
0.00458857
0.00458857
0.0047414917
0.0050473353
0.005200257
0.005353179
0.005353179
0.005353179
0.005353179
0.005353179
0.005200257
0.005200257
0.005353179
0.0056590224
0.005811944
0.0059648654
0.0059648654
0.0059648654
0.005811944
0.005811944
0.0059648654
0.0059648654
0.006117787
0.006270709
0.006270709
0.006270709
0.006423631
0.006423631
0.006270709
0.006270709
0.006270709
0.006576552
0.006576552
0.006423631
0.006423631
0.006423631
0.006423631
0.006423631
0.006117787
0.0059648654
0.006117787
0.006117787
0.006117787
0.0059648654
0.005811944
0.0059648654
0.006270709
0.006423631
0.006423631
0.006117787
0.005811944
0.0056590224
0.0059648654
0.006270709
0.006423631
0.006270709
0.0059648654
0.0056590224
0.0055061
0.0055061
0.0056590224
0.0056590224
0.0055061
0.005200257
0.0050473353
0.005200257
0.005353179
0.005200257
0.004894413
0.0047414917
0.004894413
0.0050473353
0.0050473353
0.0047414917
0.004435648
0.004282726
0.004435648
0.00458857
0.00458857
0.004435648
0.004435648
0.004435648
0.00458857
0.004435648
0.0041298047
0.0038239611
0.0036710394
0.003976883
0.003976883
0.0038239611
0.0033651963
0.002906431
0.0030593523
0.0033651963
0.0033651963
0.0030593523
0.0026005874
0.0024476657
0.002294744
0.0024476657
0.0026005874
0.0027535092
0.0026005874
0.002294744
0.0021418221
0.0018359785
0.0015301349
0.0013772134
0.0015301349
0.0016830567
0.0018359785
0.0016830567
0.0013772134
0.0010713697
9.184481E-4
7.655263E-4
7.655263E-4
6.1260455E-4
4.5968278E-4
1.538393E-4
-1.5200418E-4
-1.5200418E-4
-1.5200418E-4
-1.5200418E-4
-1.5200418E-4
-1.5200418E-4
-4.578477E-4
-6.1076944E-4
-7.636912E-4
-7.636912E-4
-6.1076944E-4
-4.578477E-4
-3.0492595E-4
-3.0492595E-4
-3.0492595E-4
-6.1076944E-4
-7.636912E-4
-9.16613E-4
-9.16613E-4
-9.16613E-4
-9.16613E-4
-0.0010695347
-0.0012224565
-0.0012224565
-0.0012224565
-0.0010695347
-0.0010695347
-0.0010695347
-0.0010695347
-0.0012224565
-0.0013753782
-0.0013753782
-0.0012224565
-9.16613E-4
-0.0010695347
-0.0012224565
-0.0012224565
-0.0012224565
-0.0012224565
-0.0013753782
-0.0013753782
-0.0013753782
-0.0012224565
-0.0013753782
-0.0013753782
-0.0012224565
-9.16613E-4
-7.636912E-4
-7.636912E-4
-9.16613E-4
-0.0010695347
-0.0010695347
-9.16613E-4
-9.16613E-4
-7.636912E-4
-6.1076944E-4
-3.0492595E-4
-1.5200418E-4
-1.5200418E-4
-3.0492595E-4
-3.0492595E-4
-3.0492595E-4
9.1752736E-7
3.06761E-4
4.5968278E-4
4.5968278E-4
6.1260455E-4
7.655263E-4
7.655263E-4
9.184481E-4
0.0013772134
0.0018359785
0.002294744
0.0024476657
0.0024476657
0.0024476657
0.002906431
0.0033651963
0.0038239611
0.003976883
0.004282726
0.00458857
0.0050473353
0.0055061
0.005811944
0.006270709
0.006576552
0.0067294743
0.006882396
0.0073411614
0.007799926
0.008411614
0.008717457
0.008717457
0.008717457
0.009176223
0.009787909
0.010399596
0.010858363
0.011164205
0.011470049
0.011928814
0.012234657
0.012387579
0.012693422
0.013152188
0.013458031
0.013610953
0.014069718
0.014681406
0.015293092
0.015598936
0.015751857
0.01590478
0.016363544
0.01682231
0.017433995
0.01773984
0.017892763
0.018198606
0.01850445
0.018810293
0.019116135
0.019574903
0.020033667
0.020186588
0.020645354
0.021104118
0.021409962
0.021562884
0.021715807
0.02217457
0.022633336
0.023245024
0.023550866
0.02385671
0.024468398
0.024927162
0.025080085
0.025233006
0.02553885
0.025844693
0.026150536
0.026609302
0.027068065
0.027679754
0.027985599
0.027832676
0.027832676
0.02813852
0.028597286
0.029056048
0.029667737
0.030279424
0.030585269
0.030585269
0.030585269
0.030738192
0.031044034
0.03165572
0.032267407
0.032573253
0.032573253
0.032879096
0.03333786
0.033796627
0.033796627
0.033949547
0.03425539
0.034714155
0.035325844
0.035631686
0.035631686
0.035631686
0.035478767
0.035631686
0.035937533
0.03624337
0.036549218
0.03685506
0.037007984
0.037313826
0.03761967
0.037925515
0.03838428
0.038690124
0.038690124
0.0385372
0.03838428
0.038690124
0.039148886
0.03945473
0.03945473
0.03945473
0.039760575
0.040066417
0.04021934
0.040372264
0.040678106
0.04098395
0.04128979
0.04113687
0.04098395
0.04098395
0.04128979
0.04144271
0.04128979
0.04128979
0.04128979
0.04144271
0.041595634
0.041748557
0.0420544
0.042360242
0.042360242
0.042360242
0.042360242
0.042360242
0.042360242
0.042513166
0.042360242
0.042207323
0.041901477
0.041901477
0.041901477
0.041901477
0.041901477
0.041901477
0.041901477
0.041748557
0.041748557
0.041748557
0.041748557
0.041901477
0.041901477
0.041901477
0.041748557
0.041595634
0.041595634
0.041595634
0.04144271
0.04113687
0.04098395
0.04113687
0.04113687
0.04113687
0.04098395
0.04083103
0.040678106
0.040525183
0.040678106
0.040678106
0.040678106
0.040678106
0.040525183
0.040372264
0.040372264
0.040372264
0.04021934
0.040066417
0.040066417
0.04021934
0.040372264
0.04021934
0.040066417
0.039913494
0.039760575
0.03960765
0.03960765
0.03960765
0.03945473
0.03945473
0.039148886
0.038843043
0.038843043
0.038843043
0.038843043
0.038690124
0.038690124
0.038690124
0.038690124
0.0385372
0.0385372
0.0385372
0.0385372
0.0385372
0.038690124
0.038690124
0.0385372
0.038231358
0.038078435
0.037772592
0.03761967
0.03761967
0.03761967
0.037772592
0.037925515
0.037925515
0.03761967
0.03746675
0.03746675
0.03761967
0.03761967
0.037772592
0.03761967
0.037313826
0.03685506
0.036702137
0.03685506
0.037160903
0.037160903
0.037007984
0.03685506
0.036702137
0.03685506
0.037007984
0.03685506
0.036702137
0.036549218
0.036702137
0.036702137
0.036702137
0.036549218
0.036396295
0.036396295
0.036549218
0.036396295
0.036396295
0.036396295
0.036549218
0.036702137
0.036702137
0.036396295
0.03624337
0.036090452
0.036090452
0.03624337
0.036549218
0.036702137
0.036396295
0.036090452
0.036090452
0.03624337
0.036396295
0.036090452
0.03578461
0.03578461
0.03578461
0.035937533
0.035937533
0.03578461
0.035478767
0.035325844
0.035325844
0.035325844
0.03517292
0.034867078
0.034714155
0.034561235
0.034561235
0.034714155
0.034714155
0.034714155
0.034714155
0.034408312
0.03410247
0.033949547
0.033949547
0.033949547
0.033643704
0.03333786
0.033184938
0.03303202
0.03303202
0.032879096
0.032879096
0.032726172
0.03242033
0.032114487
0.03180864
0.03180864
0.03180864
0.031961564
0.031961564
0.03180864
0.0315028
0.031349875
0.031196957
0.030738192
0.030279424
0.030126503
0.030279424
0.030279424
0.02997358
0.029514814
0.029514814
0.029667737
0.029667737
0.029361892
0.02890313
0.028597286
0.028597286
0.028597286
0.028750207
0.028597286
0.028291442
0.02813852
0.027832676
0.02737391
0.026915146
0.026609302
0.026150536
0.025844693
0.025691772
0.025691772
0.02553885
0.025385927
0.025385927
0.02553885
0.02553885
0.025691772
0.025691772
0.02553885
0.025385927
0.02553885
0.025691772
0.025844693
0.02553885
0.025080085
0.02477424
0.024621319
0.02477424
0.02477424
0.024468398
0.024009632
0.023397947
0.023092102
0.022939181
0.022480413
0.02202165
0.02202165
0.022480413
0.022939181
0.023245024
0.023397947
0.023245024
0.023245024
0.022939181
0.022480413
0.02217457
0.021868728
0.021868728
0.021715807
0.021715807
0.021715807
0.021409962
0.021104118
0.020645354
0.02033951
0.020186588
0.020033667
0.019574903
0.019116135
0.019116135
0.019269058
0.019269058
0.018963214
0.01865737
0.018351529
0.018045684
0.017892763
0.017892763
0.018045684
0.018198606
0.017892763
0.017433995
0.016975231
0.016669389
0.01682231
0.017128155
0.017281074
0.017128155
0.01682231
0.016669389
0.016669389
0.016669389
0.016516466
0.016363544
0.016210623
0.01590478
0.01590478
0.016057702
0.016210623
0.01590478
0.015751857
0.015446015
0.015598936
0.015751857
0.015751857
0.015598936
0.015446015
0.015293092
0.015293092
0.015293092
0.015293092
0.014834327
0.014528484
0.014528484
0.014681406
0.014987249
0.014681406
0.014222641
0.014069718
0.014222641
0.014375562
0.014069718
0.013763874
0.013610953
0.013610953
0.013763874
0.013916796
0.013916796
0.013916796
0.013763874
0.013763874
0.014069718
0.014069718
0.013916796
0.013763874
0.013763874
0.014069718
0.014222641
0.014069718
0.013763874
0.013610953
0.013610953
0.014069718
0.014222641
0.014222641
0.014069718
0.014222641
0.014528484
0.014681406
0.014681406
0.014528484
0.014528484
0.014375562
0.014375562
0.014681406
0.014681406
0.014375562
0.014069718
0.014069718
0.014222641
0.014375562
0.014069718
0.013763874
0.013610953
0.013763874
0.014069718
0.013916796
0.013763874
0.013610953
0.013610953
0.013763874
0.013763874
0.013610953
0.013458031
0.013610953
0.013763874
0.013763874
0.013610953
0.013458031
0.013458031
0.013458031
0.01330511
0.012999266
0.012999266
0.012999266
0.012999266
0.012693422
0.012387579
0.012387579
0.012540502
0.012540502
0.012540502
0.012540502
0.012693422
0.012693422
0.012234657
0.011775892
0.01162297
0.011775892
0.011775892
0.01162297
0.011317127
0.011011283
0.01070544
0.01070544
0.010552518
0.0102466745
0.010093753
0.009787909
0.009634988
0.009482066
0.009176223
0.0090233
0.008717457
0.008411614
0.00810577
0.007799926
0.0074940836
0.00718824
0.0070353183
0.006882396
0.006576552
0.006117787
0.005811944
0.0055061
0.005353179
0.0050473353
0.0047414917
0.004282726
0.003976883
0.0038239611
0.0035181176
0.0030593523
0.0026005874
0.002294744
0.0019889004
0.0018359785
0.0015301349
0.0012242915
7.655263E-4
7.655263E-4
4.5968278E-4
-1.5200418E-4
-9.16613E-4
-0.0013753782
-0.0015282999
-0.0015282999
-0.0018341434
-0.0022929087
-0.002751674
-0.0030575176
-0.0032104393
-0.0036692047
-0.0041279695
-0.004739657
-0.0050455
-0.0053513437
-0.005657187
-0.0059630307
-0.0062688743
-0.0068805614
-0.0073393267
-0.0076451697
-0.007951014
-0.008409779
-0.008715622
-0.009174388
-0.009633153
-0.009938996
-0.01024484
-0.010703605
-0.011315292
-0.0117740575
-0.012232822
-0.012538666
-0.012844509
-0.012997432
-0.0134561965
-0.014067884
-0.014679571
-0.0151383355
-0.015291258
-0.015597101
-0.016055865
-0.016514631
-0.016973397
-0.017126318
-0.017432163
-0.017738005
-0.01804385
-0.018502614
-0.018808458
-0.019420145
-0.020031832
-0.020643517
-0.020949362
-0.021102283
-0.021561049
-0.022019815
-0.02247858
-0.022784423
-0.023090266
-0.023090266
-0.02339611
-0.023854876
-0.024466561
-0.024925327
-0.025231171
-0.025689935
-0.026148701
-0.02676039
-0.027066233
-0.027066233
-0.027066233
-0.027372075
-0.02767792
-0.027983762
-0.028289605
-0.028748373
-0.029207138
-0.029512981
-0.029512981
-0.029665904
-0.029818822
-0.029971745
-0.029971745
-0.029971745
-0.030277587
-0.030583432
-0.030736353
-0.030736353
-0.030736353
-0.030583432
-0.030583432
-0.030583432
-0.030736353
-0.031042198
-0.031348042
-0.031348042
-0.031348042
-0.031348042
-0.031195119
-0.030889276
-0.030583432
-0.030736353
-0.031195119
-0.031348042
-0.031195119
-0.030889276
-0.031042198
-0.03150096
-0.031959727
-0.031959727
-0.03150096
-0.031042198
-0.031042198
-0.031348042
-0.031653885
-0.031806808
-0.031806808
-0.031806808
-0.031959727
-0.03226557
-0.03241849
-0.032571413
-0.032724336
-0.032877255
-0.03303018
-0.03333602
-0.033641867
-0.033794787
-0.03394771
-0.034253553
-0.034406476
-0.0345594
-0.0345594
-0.034406476
-0.0345594
-0.034865238
-0.03517108
-0.035476927
-0.03578277
-0.036088616
-0.036241535
-0.03639446
-0.03654738
-0.03654738
-0.03654738
-0.03639446
-0.0367003
-0.037159067
-0.03761783
-0.03761783
-0.037311986
-0.037311986
-0.03746491
-0.037770752
-0.037770752
-0.03761783
-0.037770752
-0.037923675
-0.037923675
-0.037770752
-0.03761783
-0.037770752
-0.037770752
-0.038076594
-0.03838244
-0.03853536
-0.038688283
-0.03853536
-0.03838244
-0.03853536
-0.038841207
-0.038994126
-0.038841207
-0.038841207
-0.038994126
-0.038994126
-0.038994126
-0.03914705
-0.03914705
-0.03914705
-0.039299972
-0.03960581
-0.039758734
-0.039758734
-0.03945289
-0.03945289
-0.039758734
-0.040370423
-0.040676266
-0.040523343
-0.0402175
-0.0402175
-0.040370423
-0.040523343
-0.040676266
-0.040523343
-0.040676266
-0.04082919
-0.04113503
-0.04113503
-0.04113503
-0.04113503
-0.04113503
-0.04113503
-0.04113503
-0.04113503
-0.04113503
-0.041287955
-0.041593798
-0.04174672
-0.04174672
-0.04174672
-0.04174672
-0.04174672
-0.042052563
-0.042205483
-0.042205483
-0.042052563
-0.042205483
-0.042511325
-0.04281717
-0.04297009
-0.04281717
-0.04266425
-0.042511325
-0.04281717
-0.043275937
-0.043428857
-0.043123014
-0.04281717
-0.04281717
-0.043123014
-0.043275937
-0.043123014
-0.04297009
-0.043123014
-0.04358178
-0.043887623
-0.044040546
-0.043734703
-0.043275937
-0.043123014
-0.043428857
-0.043887623
-0.04419347
-0.044040546
-0.044040546
-0.04434639
-0.04465223
-0.044499308
-0.04419347
-0.04419347
-0.04434639
-0.04480515
-0.045110997
-0.045110997
-0.044958074
-0.04480515
-0.04480515
-0.044958074
-0.045263916
-0.045569763
-0.045569763
-0.045722682
-0.045569763
-0.045569763
-0.045569763
-0.045722682
-0.045875605
-0.045875605
-0.04602853
-0.04618145
-0.04633437
-0.046640217
-0.046640217
-0.046640217
-0.046640217
-0.046640217
-0.046640217
-0.04709898
-0.047404822
-0.047557745
-0.047557745
-0.047557745
-0.047863588
-0.04801651
-0.04801651
-0.047863588
-0.047863588
-0.04801651
-0.048322354
-0.048475277
-0.048628196
-0.048628196
-0.048475277
-0.048322354
-0.048322354
-0.048322354
-0.048322354
-0.048475277
-0.048475277
-0.048475277
-0.048475277
-0.04878112
-0.049545728
-0.05061618
-0.051227868
-0.0507691
-0.049698647
-0.049239885
-0.050310336
-0.051839557
-0.052757084
-0.052757084
-0.051839557
-0.051074944
-0.051074944
-0.051992472
-0.052757084
-0.052757084
-0.05229832
-0.052145395
-0.05260416
-0.053062927
-0.05260416
-0.05153371
-0.050922025
-0.05138079
-0.05245124
-0.052910008
-0.05245124
-0.05138079
-0.0507691
-0.05061618
-0.05061618
-0.050310336
-0.04985157
-0.049698647
-0.049698647
-0.049545728
-0.049239885
-0.048475277
-0.047710665
-0.047404822
-0.047404822
-0.047404822
-0.04709898
-0.04618145
-0.045263916
-0.04465223
-0.04434639
-0.044040546
-0.043275937
-0.042511325
-0.042052563
-0.04189964
-0.04189964
-0.041440874
-0.040523343
-0.039299972
-0.03838244
-0.037923675
-0.037923675
-0.037770752
-0.037006147
-0.03578277
-0.034865238
-0.0345594
-0.034100633
-0.033488944
-0.032724336
-0.03211265
-0.031653885
-0.031195119
-0.03043051
-0.029818822
-0.029360058
-0.028901294
-0.028442528
-0.027830841
-0.027066233
-0.026301624
-0.025537014
-0.024925327
-0.024466561
-0.023854876
-0.023243187
-0.022631502
-0.022019815
-0.021713972
-0.021408128
-0.020949362
-0.019878909
-0.018808458
-0.017890928
-0.017432163
-0.017126318
-0.016820475
-0.016667554
-0.016514631
-0.016055865
-0.015597101
-0.014985414
-0.014679571
-0.014067884
-0.0134561965
-0.012997432
-0.012997432
-0.012997432
-0.012997432
-0.012844509
-0.012538666
-0.012385744
-0.012232822
-0.011926979
-0.011621136
-0.011621136
-0.011621136
-0.011926979
-0.012079901
-0.011926979
-0.011621136
-0.011621136
-0.011926979
-0.012232822
-0.012538666
-0.012691588
-0.012691588
-0.012997432
-0.013303275
-0.01376204
-0.014067884
-0.014220806
-0.014526648
-0.014985414
-0.01544418
-0.01575002
-0.015902944
-0.015902944
-0.01636171
-0.016973397
-0.017585084
-0.01804385
-0.018655537
-0.019267224
-0.019878909
-0.020337677
-0.02079644
-0.020949362
-0.021408128
-0.022019815
-0.023090266
-0.024007797
-0.024772406
-0.02507825
-0.025384095
-0.02599578
-0.02691331
-0.02767792
-0.028289605
-0.029054215
-0.029665904
-0.03043051
-0.031042198
-0.031653885
-0.03226557
-0.03303018
-0.03394771
-0.034712315
-0.035324004
-0.03578277
-0.03639446
-0.037159067
-0.037923675
-0.03838244
-0.038994126
-0.03960581
-0.0402175
-0.04098211
-0.04174672
-0.04281717
-0.043734703
-0.04465223
-0.045263916
-0.04602853
-0.046640217
-0.047404822
-0.048322354
-0.049392805
-0.050310336
-0.051074944
-0.05138079
-0.051839557
-0.05260416
-0.05382754
-0.054745067
-0.055356752
-0.0556626
-0.05596844
-0.056733053
-0.0578035
-0.05902688
-0.05994441
-0.060250252
-0.060709015
-0.061626546
-0.062391154
-0.06300285
-0.06346161
-0.064073294
-0.064990826
-0.06590836
-0.06682589
-0.06774341
-0.068355106
-0.068660945
-0.06927264
-0.07019017
-0.0711077
-0.071719386
-0.07217815
-0.07263692
-0.07309568
-0.07370737
-0.074166134
-0.07493074
-0.07554243
-0.07615411
-0.07661288
-0.07691873
-0.07753041
-0.0781421
-0.07860087
-0.07905963
-0.07936547
-0.07997716
-0.080435924
-0.08074176
-0.080894694
-0.08120053
-0.081659295
-0.082118064
-0.082576826
-0.08303559
-0.08318852
-0.08318852
-0.08318852
-0.08349436
-0.08395313
-0.084258966
-0.08456481
-0.08487066
-0.085023575
-0.0851765
-0.08532942
-0.085482344
-0.08563526
-0.08578819
-0.085941106
-0.08609403
-0.08624695
-0.086399876
-0.08670572
-0.08685864
-0.08685864
-0.087164484
-0.0873174
-0.0873174
-0.08747032
-0.08747032
-0.087623246
-0.087929085
-0.088387854
-0.08854078
-0.08854078
-0.088387854
-0.088387854
-0.088387854
-0.088387854
-0.08884662
-0.08915246
-0.089305386
-0.08945831
-0.08945831
-0.08961123
-0.08976415
-0.090069994
-0.09037584
-0.09052876
-0.0908346
-0.09114045
-0.09129337
-0.09129337
-0.09129337
-0.09144629
-0.09159922
-0.091752134
-0.09205798
-0.09236382
-0.09282258
-0.09312843
-0.093434274
-0.093434274
-0.09328135
-0.093434274
-0.09374011
-0.09419888
-0.09450473
-0.094657645
-0.09496349
-0.09511641
-0.09542225
-0.09542225
-0.09542225
-0.095575176
-0.09588102
-0.09618687
-0.09618687
-0.09603394
-0.09603394
-0.09618687
-0.09649271
-0.09664563
-0.09664563
-0.096798554
-0.09695148
-0.09710439
-0.097257316
-0.09710439
-0.09695148
-0.096798554
-0.09695148
-0.09710439
-0.097257316
-0.09741024
-0.09741024
-0.097257316
-0.09695148
-0.09664563
-0.09649271
-0.09664563
-0.09695148
-0.09695148
-0.096798554
-0.09664563
-0.096798554
-0.09664563
-0.096339785
-0.09588102
-0.095575176
-0.0957281
-0.0957281
-0.095575176
-0.09542225
-0.09526934
-0.09511641
-0.09481057
-0.09419888
-0.09404596
-0.09389304
-0.09374011
-0.093434274
-0.09312843
-0.09282258
-0.09282258
-0.09251674
-0.092210904
-0.09190506
-0.09144629
-0.09129337
-0.090987526
-0.09068168
-0.09022292
-0.08976415
-0.089305386
-0.08884662
-0.08854078
-0.088387854
-0.088082016
-0.08777617
-0.087164484
-0.08670572
-0.08624695
-0.08609403
-0.08563526
-0.0851765
-0.08441189
-0.083800204
-0.08349436
-0.08303559
-0.08272975
-0.08227099
-0.08196514
-0.081659295
-0.081353456
-0.08074176
-0.08013008
-0.079671316
-0.079212554
-0.07890671
-0.07860087
-0.077989176
-0.07753041
-0.07722457
-0.07691873
-0.076307036
-0.07569535
-0.07493074
-0.0746249
-0.07431906
-0.07401321
-0.07355444
-0.0732486
-0.072942756
-0.07278984
-0.07233108
-0.07187231
-0.071260616
-0.07095478
-0.07064893
-0.07019017
-0.069578476
-0.06942556
-0.06927264
-0.06896679
-0.06850803
-0.068355106
-0.068660945
-0.069119714
-0.069119714
-0.06850803
-0.067896344
-0.06743758
-0.06682589
-0.066214204
-0.06590836
-0.065755434
-0.065755434
-0.065755434
-0.06606128
-0.06636712
-0.066214204
-0.06544959
-0.064532064
-0.06392038
-0.064073294
-0.06437914
-0.064532064
-0.064532064
-0.06437914
-0.064532064
-0.06468499
-0.06468499
-0.06437914
-0.064073294
-0.064073294
-0.06392038
-0.06392038
-0.06392038
-0.064073294
-0.06392038
-0.063767456
-0.06361453
-0.063767456
-0.06392038
-0.064073294
-0.06422622
-0.06422622
-0.064532064
-0.06514376
-0.06544959
-0.06544959
-0.06560252
-0.06590836
-0.06652005
-0.06697881
-0.06697881
-0.067131735
-0.06728465
-0.0675905
-0.06804926
-0.06850803
-0.068813875
-0.06896679
-0.06896679
-0.069119714
-0.06973141
-0.070343085
-0.070801854
-0.0711077
-0.07156646
-0.07217815
-0.07278984
-0.0732486
-0.07386029
-0.07431906
-0.07477782
-0.07523658
-0.07584827
-0.076307036
-0.07661288
-0.077071644
-0.07753041
-0.07829502
-0.07890671
-0.07936547
-0.07997716
-0.08058885
-0.08104761
-0.081353456
-0.081659295
-0.08227099
-0.08272975
-0.08318852
-0.08364728
-0.08410605
-0.08456481
-0.0851765
-0.08563526
-0.085941106
-0.08655279
-0.087164484
-0.08747032
-0.087623246
-0.088082016
-0.08899955
-0.08976415
-0.09037584
-0.0908346
-0.09114045
-0.09144629
-0.091752134
-0.092210904
-0.092669666
-0.09328135
-0.09404596
-0.09450473
-0.09496349
-0.09526934
-0.095575176
-0.09603394
-0.096339785
-0.09664563
-0.09710439
-0.09771608
-0.09817485
-0.09863361
-0.098939456
-0.09909238
-0.0992453
-0.099398226
-0.09985699
-0.10046867
-0.100927435
-0.10123328
-0.10153913
-0.10184497
-0.10230373
-0.1027625
-0.103068344
-0.10337419
-0.10352711
-0.10368003
-0.10368003
-0.103985876
-0.1041388
-0.10444464
-0.104750484
-0.10505633
-0.10520925
-0.10520925
-0.10551509
-0.10612678
-0.10658555
-0.10673846
-0.10673846
-0.10673846
-0.10673846
-0.106891386
-0.107197225
-0.107655995
-0.10796184
-0.10826769
-0.10826769
-0.10826769
-0.10826769
-0.1084206
-0.108573526
-0.10887937
-0.10918522
-0.109338135
-0.109338135
-0.109338135
-0.10918522
-0.10918522
-0.10949106
-0.1097969
-0.11010274
-0.110255666
-0.11040859
-0.11056151
-0.11071443
-0.11086736
-0.11086736
-0.11086736
-0.111020274
-0.11132612
-0.11178489
-0.111937806
-0.11209072
-0.11224365
-0.11209072
-0.11209072
-0.11239657
-0.112702414
-0.11285534
-0.11285534
-0.11285534
-0.11300825
-0.1133141
-0.1133141
-0.1133141
-0.11346702
-0.11377287
-0.113925785
-0.113925785
-0.113925785
-0.113925785
-0.113925785
-0.114078715
-0.11423163
-0.11438455
-0.11469039
-0.11499624
-0.11514916
-0.11530208
-0.11545501
-0.11576085
-0.11576085
-0.115607925
-0.115607925
-0.11591377
-0.11621962
-0.11637254
-0.11637254
-0.11637254
-0.11637254
-0.11652546
-0.11667838
-0.116831295
-0.117290065
-0.11759591
-0.117748834
-0.11790175
-0.11790175
-0.11805467
-0.1182076
-0.11851344
-0.11881929
-0.11912513
-0.11943097
-0.1195839
-0.1195839
-0.1195839
-0.1195839
-0.119889736
-0.12004265
-0.12019558
-0.120348506
-0.12065434
-0.12096019
-0.12096019
-0.12096019
-0.12111311
-0.12126603
-0.121571876
-0.121877715
-0.121877715
-0.121571876
-0.1217248
-0.12203064
-0.1224894
-0.12264232
-0.12294817
-0.12325401
-0.12355986
-0.1238657
-0.1238657
-0.12371278
-0.1238657
-0.12401863
-0.12417155
-0.12432447
-0.12447739
-0.1246303
-0.1246303
-0.12478324
-0.12508906
-0.125242
-0.12539493
-0.12539493
-0.12539493
-0.12539493
-0.12554784
-0.12570076
-0.12585369
-0.12631245
-0.12661828
-0.12661828
-0.12661828
-0.12677121
-0.12692414
-0.12722997
-0.12707706
-0.12707706
-0.12707706
-0.12722997
-0.1273829
-0.12753582
-0.1273829
-0.12707706
-0.12707706
-0.1273829
-0.12753582
-0.12768875
-0.12768875
-0.12768875
-0.12784167
-0.12784167
-0.12784167
-0.12784167
-0.12784167
-0.12784167
-0.12784167
-0.1279946
-0.1279946
-0.12814751
-0.12830043
-0.12830043
-0.12845334
-0.12860629
-0.12845334
-0.12830043
-0.12814751
-0.12830043
-0.12845334
-0.12860629
-0.12860629
-0.12860629
-0.12860629
-0.12860629
-0.1287592
-0.1287592
-0.1287592
-0.1287592
-0.12860629
-0.12845334
-0.12830043
-0.12860629
-0.12891212
-0.12891212
-0.12860629
-0.12845334
-0.12845334
-0.12860629
-0.12845334
-0.12830043
-0.12830043
-0.12830043
-0.12830043
-0.12814751
-0.1279946
-0.12814751
-0.12830043
-0.12814751
-0.12784167
-0.12768875
-0.12784167
-0.1279946
-0.1279946
-0.1273829
-0.12692414
-0.12677121
-0.12707706
-0.12722997
-0.12707706
-0.12692414
-0.12677121
-0.12677121
-0.12646537
-0.12615953
-0.12600662
-0.12600662
-0.12600662
-0.12570076
-0.12554784
-0.12539493
-0.125242
-0.12508906
-0.124936156
-0.12478324
-0.12478324
-0.1246303
-0.12447739
-0.12432447
-0.12417155
-0.12401863
-0.1238657
-0.1238657
-0.12355986
-0.12325401
-0.12294817
-0.12294817
-0.12294817
-0.122795254
-0.12264232
-0.12264232
-0.1224894
-0.12218357
-0.121877715
-0.1217248
-0.121571876
-0.12141896
-0.12111311
-0.12065434
-0.12050142
-0.12050142
-0.120348506
-0.120348506
-0.12019558
-0.12004265
-0.11973681
-0.1195839
-0.11943097
-0.11912513
-0.11881929
-0.11866636
-0.11851344
-0.11836052
-0.1182076
-0.1182076
-0.11790175
-0.11759591
-0.117290065
-0.117290065
-0.11744298
-0.11713715
-0.116831295
-0.11667838
-0.11667838
-0.11652546
-0.11621962
-0.11591377
-0.115607925
-0.115607925
-0.115607925
-0.11545501
-0.11514916
-0.11469039
-0.11453748
-0.11453748
-0.11469039
-0.11453748
-0.11423163
-0.11377287
-0.113619946
-0.11346702
-0.11346702
-0.11346702
-0.11346702
-0.1133141
-0.11300825
-0.112702414
-0.112702414
-0.11254949
-0.11239657
-0.11239657
-0.11209072
-0.111937806
-0.11163196
-0.111479044
-0.111479044
-0.11163196
-0.11163196
-0.111479044
-0.11132612
-0.111020274
-0.11071443
-0.11071443
-0.11071443
-0.11071443
-0.11056151
-0.11040859
-0.110255666
-0.110255666
-0.10994982
-0.10964398
-0.10964398
-0.10964398
-0.1097969
-0.1097969
-0.10964398
-0.10949106
-0.109338135
-0.109338135
-0.109338135
-0.109338135
-0.109338135
-0.10918522
-0.10903229
-0.10887937
-0.10887937
-0.108573526
-0.108573526
-0.108573526
-0.10872645
-0.10872645
-0.108573526
-0.108573526
-0.1084206
-0.10826769
-0.10826769
-0.10811476
-0.10811476
-0.10811476
-0.10811476
-0.10811476
-0.10796184
-0.10780892
-0.10780892
-0.10780892
-0.107655995
-0.107655995
-0.107655995
-0.10780892
-0.10796184
-0.107655995
-0.107350156
-0.107197225
-0.107197225
-0.107350156
-0.10750307
-0.107350156
-0.107197225
-0.10704431
-0.106891386
-0.106891386
-0.106891386
-0.106891386
-0.10658555
-0.1062797
-0.10612678
-0.10582093
-0.105668016
-0.10551509
-0.10551509
-0.10551509
-0.10520925
-0.10505633
-0.104750484
-0.10429172
-0.1041388
-0.103985876
-0.103985876
-0.10383295
-0.10352711
-0.10322127
-0.103068344
-0.103068344
-0.103068344
-0.103068344
-0.1027625
-0.10245666
-0.10215081
-0.10215081
-0.1019979
-0.10169205
-0.101386204
-0.101080365
-0.101080365
-0.100927435
-0.10077452
-0.100621596
-0.10046867
-0.10031575
-0.1000099
-0.099704064
-0.099704064
-0.099704064
-0.099398226
-0.098939456
-0.09878654
-0.09878654
-0.098939456
-0.098939456
-0.09863361
-0.09817485
-0.09771608
-0.09741024
-0.09710439
-0.09695148
-0.096798554
-0.096798554
-0.096798554
-0.09649271
-0.09618687
-0.09588102
-0.09588102
-0.09588102
-0.09588102
-0.095575176
-0.09542225
-0.09526934
-0.09496349
-0.094657645
-0.094351806
-0.094351806
-0.094351806
-0.09450473
-0.094351806
-0.09419888
-0.09404596
-0.09389304
-0.09389304
-0.09374011
-0.0935872
-0.09374011
-0.09389304
-0.09389304
-0.0935872
-0.093434274
-0.09328135
-0.09312843
-0.09312843
-0.09328135
-0.0935872
-0.09374011
-0.0935872
-0.0935872
-0.093434274
-0.09328135
-0.09328135
-0.09328135
-0.09328135
-0.09312843
-0.09312843
-0.09312843
-0.09312843
-0.09312843
-0.09297551
-0.09282258
-0.09282258
-0.09312843
-0.09328135
-0.09312843
-0.09297551
-0.09297551
-0.09297551
-0.092669666
-0.09251674
-0.092669666
-0.09297551
-0.09297551
-0.09282258
-0.09282258
-0.09282258
-0.09282258
-0.09297551
-0.09297551
-0.09297551
-0.09282258
-0.092669666
-0.092669666
-0.09297551
-0.09312843
-0.09312843
-0.09297551
-0.092669666
-0.092669666
-0.09282258
-0.09282258
-0.09282258
-0.09297551
-0.09297551
-0.09297551
-0.09312843
-0.09312843
-0.09312843
-0.09297551
-0.09312843
-0.09328135
-0.093434274
-0.09328135
-0.09297551
-0.09297551
-0.09297551
-0.09297551
-0.09297551
-0.09297551
-0.09282258
-0.092669666
-0.092669666
-0.09282258
-0.09297551
-0.09282258
-0.09251674
-0.09236382
-0.09251674
-0.092669666
-0.09251674
-0.092210904
-0.092210904
-0.092210904
-0.092210904
-0.092210904
-0.09205798
-0.09205798
-0.091752134
-0.09144629
-0.09129337
-0.09129337
-0.09129337
-0.09114045
-0.090987526
-0.090987526
-0.090987526
-0.090987526
-0.0908346
-0.0908346
-0.09068168
-0.09037584
-0.09022292
-0.08991707
-0.08976415
-0.08961123
-0.08945831
-0.08945831
-0.08915246
-0.08899955
-0.08884662
-0.0886937
-0.0886937
-0.08854078
-0.088387854
-0.08823493
-0.088082016
-0.08777617
-0.087623246
-0.08747032
-0.087164484
-0.08685864
-0.08655279
-0.08624695
-0.085941106
-0.08563526
-0.085482344
-0.08532942
-0.0851765
-0.085023575
-0.08487066
-0.08456481
-0.084258966
-0.084258966
-0.08410605
-0.08395313
-0.08364728
-0.08318852
-0.08288267
-0.082576826
-0.08242391
-0.08242391
-0.08227099
-0.08196514
-0.081812225
-0.081812225
-0.08196514
-0.081659295
-0.08104761
-0.080283
-0.07997716
-0.07997716
-0.08013008
-0.07982424
-0.0795184
-0.07936547
-0.07905963
-0.07890671
-0.078753784
-0.07860087
-0.07829502
-0.077989176
-0.07783625
-0.07753041
-0.07722457
-0.07691873
-0.07661288
-0.076307036
-0.07645996
-0.07645996
-0.07615411
-0.07584827
-0.07554243
-0.075389504
-0.07523658
-0.07493074
-0.0746249
-0.07431906
-0.074166134
-0.07386029
-0.07370737
-0.07355444
-0.073401526
-0.0732486
-0.072942756
-0.07263692
-0.072483994
-0.07233108
-0.07217815
-0.07202523
-0.07187231
-0.071719386
-0.071260616
-0.0711077
-0.0711077
-0.07095478
-0.070801854
-0.07064893
-0.07064893
-0.07064893
-0.07019017
-0.069578476
-0.069119714
-0.069119714
-0.06927264
-0.06927264
-0.06927264
-0.06896679
-0.068660945
-0.068660945
-0.068660945
-0.068355106
-0.067896344
-0.06743758
-0.06743758
-0.0675905
-0.06743758
-0.06728465
-0.067131735
-0.06697881
-0.06697881
-0.066672966
-0.06652005
-0.06652005
-0.06636712
-0.066214204
-0.065755434
-0.06544959
-0.06529667
-0.06529667
-0.06544959
-0.06529667
-0.06514376
-0.064990826
-0.06483791
-0.06468499
-0.064532064
-0.06437914
-0.064073294
-0.063767456
-0.063767456
-0.06392038
-0.063767456
-0.06361453
-0.063308686
-0.06315576
-0.06300285
-0.062849924
-0.06254408
-0.062391154
-0.062238235
-0.06208531
-0.061932392
-0.061779466
-0.061626546
-0.061626546
-0.061473623
-0.061167777
-0.06101486
-0.06101486
-0.06101486
-0.06101486
-0.060709015
-0.06055609
-0.060403172
-0.060403172
-0.060403172
-0.06055609
-0.06055609
-0.060403172
-0.059791483
-0.05948564
-0.059638567
-0.06009733
-0.06009733
-0.059791483
-0.05948564
-0.05948564
-0.059791483
-0.05994441
-0.059638567
-0.05933272
-0.05902688
-0.059179798
-0.059179798
-0.059179798
-0.059179798
-0.05933272
-0.059179798
-0.05887395
-0.058721032
-0.05887395
-0.05887395
-0.05887395
-0.058721032
-0.05841519
-0.058262262
-0.058109347
-0.058109347
-0.058109347
-0.058109347
-0.057956424
-0.0578035
-0.05765058
-0.05765058
-0.057497658
-0.057497658
-0.057344735
-0.057191815
-0.05688597
-0.05658013
-0.056733053
-0.056733053
-0.056733053
-0.056427207
-0.056121364
-0.05596844
-0.05596844
-0.055509675
-0.05505091
-0.054897986
-0.05505091
-0.055203833
-0.05505091
-0.054745067
-0.05443922
-0.05413338
-0.05382754
-0.053674616
-0.053674616
-0.053521693
-0.05321585
-0.052910008
-0.05260416
-0.05229832
-0.05229832
-0.052145395
-0.051992472
-0.051839557
-0.05153371
-0.051074944
-0.05061618
-0.050310336
-0.050310336
-0.050157413
-0.050004493
-0.049545728
-0.049239885
-0.049086962
-0.049086962
-0.048934042
-0.048475277
-0.047863588
-0.047557745
-0.047710665
-0.047863588
-0.047710665
-0.04709898
-0.046640217
-0.046640217
-0.046640217
-0.046640217
-0.04633437
-0.04602853
-0.045569763
-0.04541684
-0.04541684
-0.04541684
-0.045263916
-0.044958074
-0.04465223
-0.04434639
-0.044040546
-0.043887623
-0.043734703
-0.04358178
-0.043428857
-0.043123014
-0.04297009
-0.04297009
-0.04281717
-0.04266425
-0.04266425
-0.042511325
-0.042358406
-0.042052563
-0.04174672
-0.041593798
-0.04174672
-0.041593798
-0.04113503
-0.04082919
-0.04098211
-0.04113503
-0.04098211
-0.04082919
-0.040676266
-0.040676266
-0.040523343
-0.0402175
-0.039911658
-0.039758734
-0.03960581
-0.03945289
-0.03945289
-0.039299972
-0.03914705
-0.038841207
-0.038841207
-0.038841207
-0.038994126
-0.038841207
-0.03853536
-0.03853536
-0.03853536
-0.038688283
-0.038688283
-0.03853536
-0.038229518
-0.038076594
-0.037923675
-0.037923675
-0.037923675
-0.037923675
-0.037923675
-0.037770752
-0.03761783
-0.03746491
-0.03746491
-0.03746491
-0.037311986
-0.037006147
-0.036853224
-0.036853224
-0.037159067
-0.037311986
-0.03746491
-0.037159067
-0.037006147
-0.037006147
-0.037006147
-0.037159067
-0.037006147
-0.036853224
-0.036853224
-0.037006147
-0.036853224
-0.0367003
-0.03639446
-0.036241535
-0.036241535
-0.03639446
-0.03639446
-0.036241535
-0.03639446
-0.03654738
-0.0367003
-0.0367003
-0.03654738
-0.036241535
-0.036241535
-0.036241535
-0.036241535
-0.036241535
-0.036088616
-0.036088616
-0.035935692
-0.035935692
-0.035935692
-0.036088616
-0.036241535
-0.036241535
-0.036241535
-0.036088616
-0.036088616
-0.035935692
-0.03578277
-0.03578277
-0.035935692
-0.036241535
-0.03639446
-0.036241535
-0.03639446
-0.036241535
-0.035935692
-0.035629846
-0.03578277
-0.036088616
-0.03639446
-0.03639446
-0.036241535
-0.03639446
-0.03639446
-0.03639446
-0.03639446
-0.03639446
-0.03639446
-0.03654738
-0.036853224
-0.037006147
-0.037006147
-0.036853224
-0.0367003
-0.03654738
-0.0367003
-0.036853224
-0.037006147
-0.036853224
-0.0367003
-0.0367003
-0.036853224
-0.037006147
-0.037006147
-0.037006147
-0.037006147
-0.037006147
-0.037311986
-0.03746491
-0.03746491
-0.037159067
-0.037006147
-0.037006147
-0.037159067
-0.037311986
-0.03746491
-0.03746491
-0.03746491
-0.03746491
-0.03746491
-0.03761783
-0.037770752
-0.037770752
-0.03761783
-0.03761783
-0.03761783
-0.037770752
-0.037923675
-0.037923675
-0.038076594
-0.038076594
-0.038076594
-0.037923675
-0.037923675
-0.038076594
-0.038229518
-0.03838244
-0.03838244
-0.03853536
-0.038688283
-0.038688283
-0.038688283
-0.038841207
-0.03853536
-0.03838244
-0.03853536
-0.038688283
-0.038688283
-0.03838244
-0.038076594
-0.038076594
-0.038076594
-0.038229518
-0.038229518
-0.038229518
-0.038229518
-0.038076594
-0.037923675
-0.037770752
-0.03761783
-0.03761783
-0.03746491
-0.03761783
-0.03746491
-0.037159067
-0.037006147
-0.037159067
-0.037311986
-0.037311986
-0.037006147
-0.037006147
-0.037159067
-0.037311986
-0.037159067
-0.036853224
-0.03639446
-0.036088616
-0.035935692
-0.036088616
-0.036241535
-0.036241535
-0.036241535
-0.036241535
-0.036241535
-0.036088616
-0.03578277
-0.03578277
-0.03578277
-0.03578277
-0.03578277
-0.035629846
-0.035629846
-0.035629846
-0.035476927
-0.035324004
-0.03517108
-0.03517108
-0.03517108
-0.034865238
-0.034712315
-0.0345594
-0.034865238
-0.034865238
-0.0345594
-0.034406476
-0.034406476
-0.034406476
-0.034100633
-0.03394771
-0.033794787
-0.034100633
-0.034253553
-0.034253553
-0.034100633
-0.033641867
-0.033488944
-0.033488944
-0.033641867
-0.033488944
-0.0331831
-0.032877255
-0.03303018
-0.033488944
-0.033641867
-0.033488944
-0.0331831
-0.03303018
-0.0331831
-0.0331831
-0.03303018
-0.032877255
-0.032877255
-0.03303018
-0.0331831
-0.03333602
-0.03333602
-0.03333602
-0.03333602
-0.03303018
-0.03303018
-0.032877255
-0.032877255
-0.032877255
-0.0331831
-0.03333602
-0.033488944
-0.033641867
-0.03394771
-0.03394771
-0.033641867
-0.0331831
-0.0331831
-0.033488944
-0.033794787
-0.03394771
-0.034100633
-0.03394771
-0.034100633
-0.034100633
-0.034253553
-0.034253553
-0.034406476
-0.034406476
-0.034253553
-0.034253553
-0.034253553
-0.034406476
-0.0345594
-0.034712315
-0.034712315
-0.034712315
-0.034712315
-0.034865238
-0.034865238
-0.034865238
-0.03501816
-0.03501816
-0.034865238
-0.034865238
-0.034865238
-0.034865238
-0.034865238
-0.03517108
-0.035324004
-0.035324004
-0.035476927
-0.035629846
-0.035629846
-0.035324004
-0.03517108
-0.035324004
-0.035935692
-0.03639446
-0.03639446
-0.035935692
-0.035629846
-0.035629846
-0.03578277
-0.035935692
-0.035935692
-0.036088616
-0.036241535
-0.03639446
-0.03639446
-0.03654738
-0.0367003
-0.037006147
-0.036853224
-0.0367003
-0.0367003
-0.0367003
-0.037006147
-0.037159067
-0.037159067
-0.037159067
-0.037006147
-0.037006147
-0.037159067
-0.037159067
-0.037311986
-0.037311986
-0.037159067
-0.037311986
-0.03746491
-0.03746491
-0.037311986
-0.03746491
-0.03761783
-0.03761783
-0.03761783
-0.03761783
-0.037770752
-0.037770752
-0.037923675
-0.037923675
-0.037923675
-0.037923675
-0.037923675
-0.038076594
-0.038229518
-0.03838244
-0.03853536
-0.03853536
-0.03838244
-0.038229518
-0.03838244
-0.03838244
-0.03853536
-0.038688283
-0.038994126
-0.038994126
-0.038841207
-0.03838244
-0.038229518
-0.038229518
-0.03838244
-0.03853536
-0.03853536
-0.03853536
-0.03853536
-0.038841207
-0.03914705
-0.039299972
-0.03914705
-0.038841207
-0.038994126
-0.039299972
-0.03945289
-0.03960581
-0.03960581
-0.03960581
-0.03960581
-0.03945289
-0.03914705
-0.03914705
-0.039299972
-0.03914705
-0.038994126
-0.038994126
-0.03914705
-0.039299972
-0.03945289
-0.039299972
-0.03914705
-0.03914705
-0.039299972
-0.03960581
-0.03945289
-0.039299972
-0.039299972
-0.03960581
-0.039911658
-0.039758734
-0.03960581
-0.03945289
-0.03960581
-0.03960581
-0.03960581
-0.03945289
-0.03960581
-0.03960581
-0.03960581
-0.03960581
-0.03960581
-0.03960581
-0.03960581
-0.03945289
-0.03945289
-0.03960581
-0.039758734
-0.03960581
-0.03945289
-0.03945289
-0.039758734
-0.039758734
-0.039758734
-0.039758734
-0.03960581
-0.03945289
-0.039299972
-0.03945289
-0.03945289
-0.039299972
-0.03914705
-0.03914705
-0.03914705
-0.03914705
-0.03914705
-0.03914705
-0.039299972
-0.039299972
-0.03945289
-0.039299972
-0.03914705
-0.038841207
-0.038688283
-0.038688283
-0.038688283
-0.038688283
-0.038994126
-0.038994126
-0.038841207
-0.038841207
-0.038688283
-0.03853536
-0.038229518
-0.038229518
-0.03838244
-0.03853536
-0.03838244
-0.038229518
-0.038229518
-0.038229518
-0.038229518
-0.038229518
-0.038076594
-0.038076594
-0.038076594
-0.038229518
-0.038076594
-0.037923675
-0.037770752
-0.037923675
-0.037923675
-0.037923675
-0.037923675
-0.037770752
-0.037770752
-0.037770752
-0.03761783
-0.03761783
-0.03761783
-0.03746491
-0.03746491
-0.03746491
-0.03746491
-0.03761783
-0.03761783
-0.037311986
-0.037311986
-0.037311986
-0.03746491
-0.03746491
-0.03746491
-0.037311986
-0.037159067
-0.037311986
-0.03746491
-0.037311986
-0.037159067
-0.037159067
-0.037159067
-0.037159067
-0.037006147
-0.0367003
-0.036853224
-0.037006147
-0.037006147
-0.037006147
-0.036853224
-0.036853224
-0.037006147
-0.037159067
-0.037006147
-0.03654738
-0.03639446
-0.03654738
-0.0367003
-0.0367003
-0.0367003
-0.03654738
-0.03654738
-0.03654738
-0.03639446
-0.03639446
-0.03639446
-0.03654738
-0.03654738
-0.03639446
-0.036088616
-0.035935692
-0.035935692
-0.035935692
-0.036088616
-0.036088616
-0.035935692
-0.03578277
-0.035476927
-0.035476927
-0.035629846
-0.035935692
-0.035935692
-0.035935692
-0.035935692
-0.035935692
-0.035935692
-0.035935692
-0.03578277
-0.03578277
-0.03578277
-0.03578277
-0.035629846
-0.035476927
-0.035476927
-0.035324004
-0.035324004
-0.03517108
-0.03501816
-0.03517108
-0.03517108
-0.035324004
-0.03517108
-0.03501816
-0.03501816
-0.03517108
-0.03517108
-0.03517108
-0.034865238
-0.0345594
-0.034406476
-0.0345594
-0.034712315
-0.0345594
-0.034406476
-0.034253553
-0.034100633
-0.034100633
-0.034100633
-0.034100633
-0.034253553
-0.034253553
-0.034253553
-0.03394771
-0.033794787
-0.033794787
-0.033641867
-0.033641867
-0.033641867
-0.033641867
-0.033641867
-0.033794787
-0.03394771
-0.033794787
-0.033488944
-0.03333602
-0.03333602
-0.03333602
-0.03333602
-0.0331831
-0.03303018
-0.032877255
-0.032571413
-0.032571413
-0.032877255
-0.032724336
-0.03241849
-0.03226557
-0.03241849
-0.032877255
-0.03303018
-0.032724336
-0.03226557
-0.031959727
-0.031959727
-0.03211265
-0.03211265
-0.03211265
-0.031806808
-0.031806808
-0.03211265
-0.03226557
-0.03211265
-0.031806808
-0.03150096
-0.031195119
-0.031195119
-0.031195119
-0.031348042
-0.031348042
-0.031348042
-0.031348042
-0.031348042
-0.031348042
-0.031195119
-0.031042198
-0.030889276
-0.030736353
-0.030736353
-0.030583432
-0.03043051
-0.03043051
-0.030736353
-0.030736353
-0.03043051
-0.029818822
-0.029665904
-0.029818822
-0.029971745
-0.029971745
-0.029818822
-0.029512981
-0.029360058
-0.029207138
-0.029360058
-0.029512981
-0.029665904
-0.029512981
-0.029360058
-0.029207138
-0.029054215
-0.029054215
-0.028901294
-0.028748373
-0.02859545
-0.028442528
-0.028289605
-0.028289605
-0.028289605
-0.028136684
-0.027983762
-0.027830841
-0.027830841
-0.02767792
-0.027524998
-0.027524998
-0.027524998
-0.027524998
-0.027372075
-0.027372075
-0.027219154
-0.027372075
-0.027372075
-0.027219154
-0.027219154
-0.027219154
-0.02691331
-0.026607467
-0.026454546
-0.026301624
-0.026301624
-0.026301624
-0.026454546
-0.026454546
-0.026301624
-0.02599578
-0.025689935
-0.025537014
-0.025537014
-0.025689935
-0.025842858
-0.02599578
-0.026148701
-0.02599578
-0.025689935
-0.025384095
-0.025231171
-0.025231171
-0.025384095
-0.025537014
-0.025384095
-0.025231171
-0.02507825
-0.024925327
-0.024772406
-0.024619484
-0.024619484
-0.024619484
-0.024772406
-0.024925327
-0.024925327
-0.024619484
-0.024466561
-0.024313642
-0.02416072
-0.02416072
-0.02416072
-0.024007797
-0.023854876
-0.024007797
-0.02416072
-0.02416072
-0.024007797
-0.023854876
-0.023854876
-0.023854876
-0.023549031
-0.02339611
-0.023243187
-0.023243187
-0.02339611
-0.023549031
-0.02339611
-0.023090266
-0.023090266
-0.023243187
-0.023243187
-0.023090266
-0.022937346
-0.023090266
-0.023090266
-0.023090266
-0.023243187
-0.023243187
-0.022937346
-0.022325657
-0.022019815
-0.022019815
-0.022172736
-0.02247858
-0.02247858
-0.02247858
-0.022172736
-0.022019815
-0.022019815
-0.021866893
-0.021866893
-0.022019815
-0.022019815
-0.022019815
-0.021866893
-0.021713972
-0.021713972
-0.021561049
-0.021408128
-0.021713972
-0.021866893
-0.021866893
-0.021713972
-0.021561049
-0.021713972
-0.021866893
-0.021713972
-0.021561049
-0.021561049
-0.021408128
-0.021255206
-0.021102283
-0.021102283
-0.021102283
-0.021255206
-0.021255206
-0.021102283
-0.020949362
-0.020949362
-0.021255206
-0.021255206
-0.021102283
-0.021102283
-0.021102283
-0.021102283
-0.02079644
-0.020490598
-0.020337677
-0.020337677
-0.020490598
-0.020643517
-0.020490598
-0.020490598
-0.020337677
-0.020031832
-0.020031832
-0.020031832
-0.020184753
-0.020337677
-0.020184753
-0.020031832
-0.019878909
-0.019878909
-0.020031832
-0.020184753
-0.020031832
-0.019878909
-0.019878909
-0.019878909
-0.019725988
-0.019725988
-0.019725988
-0.019878909
-0.019725988
-0.019725988
-0.019725988
-0.019725988
-0.019878909
-0.019725988
-0.019573066
-0.019573066
-0.019573066
-0.019573066
-0.019267224
-0.019114302
-0.019114302
-0.019114302
-0.019114302
-0.019114302
-0.019573066
-0.019573066
-0.019420145
-0.019114302
-0.019114302
-0.019267224
-0.019267224
-0.019114302
-0.01896138
-0.01896138
-0.01896138
-0.019114302
-0.019114302
-0.019114302
-0.019114302
-0.019114302
-0.019114302
-0.019114302
-0.019114302
-0.019267224
-0.019267224
-0.019114302
-0.019114302
-0.019267224
-0.019420145
-0.019267224
-0.019267224
-0.019114302
-0.019267224
-0.019114302
-0.01896138
-0.018808458
-0.018808458
-0.019114302
-0.019267224
-0.019420145
-0.019420145
-0.019420145
-0.019420145
-0.019420145
-0.019267224
-0.019114302
-0.019114302
-0.019267224
-0.019114302
-0.01896138
-0.018655537
-0.018502614
-0.018502614
-0.018502614
-0.018808458
-0.01896138
-0.01896138
-0.018808458
-0.018808458
-0.01896138
-0.01896138
-0.01896138
-0.019114302
-0.019267224
-0.019267224
-0.019114302
-0.019267224
-0.019725988
-0.020337677
-0.020490598
-0.020337677
-0.019878909
-0.019725988
-0.019878909
-0.020337677
-0.02079644
-0.02079644
-0.020490598
-0.020184753
-0.020337677
-0.020949362
-0.021408128
-0.021255206
-0.02079644
-0.020490598
-0.02079644
-0.021255206
-0.021408128
-0.021255206
-0.021102283
-0.021255206
-0.021408128
-0.021561049
-0.021561049
-0.021561049
-0.021561049
-0.021713972
-0.021866893
-0.021866893
-0.021713972
-0.021713972
-0.021866893
-0.022019815
-0.022325657
-0.02247858
-0.02247858
-0.02247858
-0.02247858
-0.02247858
-0.022631502
-0.022784423
-0.022784423
-0.022784423
-0.022784423
-0.022937346
-0.023243187
-0.023243187
-0.023090266
-0.023090266
-0.023243187
-0.02339611
-0.02339611
-0.023549031
-0.023549031
-0.02339611
-0.02339611
-0.02339611
-0.023549031
-0.023701955
-0.023854876
-0.023549031
-0.023243187
-0.023243187
-0.023549031
-0.024007797
-0.024313642
-0.02416072
-0.02416072
-0.024313642
-0.024772406
-0.024772406
-0.024619484
-0.024313642
-0.02416072
-0.02416072
-0.024313642
-0.024466561
-0.024466561
-0.024313642
-0.024313642
-0.024466561
-0.024619484
-0.024772406
-0.024772406
-0.024619484
-0.024466561
-0.024466561
-0.024619484
-0.024925327
-0.024619484
-0.024313642
-0.024313642
-0.024313642
-0.024466561
-0.024466561
-0.024466561
-0.024466561
-0.024466561
-0.024466561
-0.024466561
-0.024466561
-0.024313642
-0.024313642
-0.02416072
-0.02416072
-0.024007797
-0.024007797
-0.023854876
-0.023701955
-0.023549031
-0.023701955
-0.024007797
-0.02416072
-0.023854876
-0.023549031
-0.023243187
-0.02339611
-0.023549031
-0.023549031
-0.02339611
-0.02339611
-0.02339611
-0.02339611
-0.023243187
-0.023243187
-0.023243187
-0.022937346
-0.022784423
-0.022631502
-0.022784423
-0.022937346
-0.022937346
-0.022937346
-0.022784423
-0.022631502
-0.022784423
-0.022937346
-0.022784423
-0.022325657
-0.022172736
-0.022325657
-0.02247858
-0.02247858
-0.022172736
-0.022172736
-0.022172736
-0.022172736
-0.022172736
-0.022325657
-0.022172736
-0.022019815
-0.021713972
-0.021713972
-0.021713972
-0.021866893
-0.021866893
-0.021713972
-0.021713972
-0.021713972
-0.021866893
-0.022019815
-0.022019815
-0.021866893
-0.021713972
-0.021713972
-0.021866893
-0.022019815
-0.021866893
-0.021713972
-0.021561049
-0.021713972
-0.022019815
-0.022172736
-0.022019815
-0.021713972
-0.021561049
-0.021713972
-0.021713972
-0.021713972
-0.021866893
-0.022019815
-0.022172736
-0.022172736
-0.022019815
-0.021866893
-0.022019815
-0.022325657
-0.02247858
-0.022325657
-0.022172736
-0.022172736
-0.022325657
-0.022631502
-0.022631502
-0.02247858
-0.022325657
-0.022172736
-0.022325657
-0.022631502
-0.022784423
-0.022937346
-0.022937346
-0.023090266
-0.023090266
-0.022937346
-0.022937346
-0.022937346
-0.022937346
-0.023090266
-0.023090266
-0.022937346
-0.022784423
-0.022631502
-0.022631502
-0.022784423
-0.023090266
-0.023090266
-0.022937346
-0.022784423
-0.022937346
-0.022937346
-0.023090266
-0.023243187
-0.02339611
-0.02339611
-0.02339611
-0.023549031
-0.023549031
-0.02339611
-0.023090266
-0.023090266
-0.023243187
-0.023549031
-0.023549031
-0.023549031
-0.023549031
-0.023549031
-0.023701955
-0.023854876
-0.023854876
-0.023701955
-0.023549031
-0.02339611
-0.023243187
-0.023243187
-0.02339611
-0.02339611
-0.02339611
-0.02339611
-0.023549031
-0.023549031
-0.023549031
-0.02339611
-0.02339611
-0.023549031
-0.023549031
-0.023701955
-0.023549031
-0.023243187
-0.022937346
-0.022937346
-0.022937346
-0.023090266
-0.023243187
-0.023243187
-0.02339611
-0.02339611
-0.023243187
-0.023090266
-0.022937346
-0.022937346
-0.023090266
-0.023090266
-0.023090266
-0.022937346
-0.022784423
-0.022784423
-0.022937346
-0.023090266
-0.023090266
-0.022937346
-0.023090266
-0.023243187
-0.023090266
-0.023090266
-0.022937346
-0.022784423
-0.022784423
-0.022937346
-0.022937346
-0.022784423
-0.022784423
-0.022784423
-0.022784423
-0.022631502
-0.022631502
-0.022631502
-0.022631502
-0.022631502
-0.022631502
-0.022631502
-0.022631502
-0.022784423
-0.022784423
-0.022784423
-0.022631502
-0.02247858
-0.02247858
-0.02247858
-0.022784423
-0.022784423
-0.022784423
-0.02247858
-0.02247858
-0.02247858
-0.022325657
-0.022325657
-0.02247858
-0.022631502
-0.022631502
-0.02247858
-0.02247858
-0.022631502
-0.022631502
-0.022325657
-0.022325657
-0.022631502
-0.022631502
-0.02247858
-0.022631502
-0.022784423
-0.022937346
-0.022937346
-0.022937346
-0.022784423
-0.02247858
-0.02247858
-0.022325657
-0.022325657
-0.022325657
-0.02247858
-0.022631502
-0.022631502
-0.02247858
-0.022019815
-0.022019815
-0.022172736
-0.022325657
-0.022325657
-0.022325657
-0.022325657
-0.02247858
-0.022325657
-0.022172736
-0.022019815
-0.022172736
-0.022019815
-0.022019815
-0.021866893
-0.021866893
-0.021713972
-0.021561049
-0.021408128
-0.021408128
-0.021408128
-0.021561049
-0.021713972
-0.021713972
-0.021561049
-0.021561049
-0.021561049
-0.021408128
-0.021408128
-0.021408128
-0.021408128
-0.021102283
-0.021102283
-0.021102283
-0.021102283
-0.020949362
-0.02079644
-0.020949362
-0.021102283
-0.021255206
-0.021255206
-0.021102283
-0.020949362
-0.02079644
-0.020643517
-0.02079644
-0.020949362
-0.021102283
-0.021102283
-0.020949362
-0.02079644
-0.02079644
-0.020949362
-0.020949362
-0.02079644
-0.020643517
-0.02079644
-0.02079644
-0.020643517
-0.020490598
-0.020490598
-0.020490598
-0.020643517
-0.020643517
-0.020643517
-0.020643517
-0.020643517
-0.020949362
-0.02079644
-0.020490598
-0.020337677
-0.020490598
-0.02079644
-0.02079644
-0.020643517
-0.020490598
-0.020490598
-0.020643517
-0.02079644
-0.020643517
-0.020643517
-0.020643517
-0.020643517
-0.020643517
-0.020490598
-0.020337677
-0.020490598
-0.020643517
-0.02079644
-0.020949362
-0.02079644
-0.020490598
-0.020337677
-0.020337677
-0.020643517
-0.02079644
-0.02079644
-0.020490598
-0.020490598
-0.020337677
-0.020337677
-0.020490598
-0.020643517
-0.020643517
-0.020643517
-0.020643517
-0.02079644
-0.021102283
-0.021255206
-0.020949362
-0.020643517
-0.020643517
-0.020949362
-0.021102283
-0.021102283
-0.021102283
-0.020949362
-0.020949362
-0.020949362
-0.020949362
-0.020949362
-0.021102283
-0.021255206
-0.021408128
-0.021408128
-0.021255206
-0.021255206
-0.021408128
-0.021561049
-0.021713972
-0.021713972
-0.021561049
-0.021561049
-0.021561049
-0.021713972
-0.021713972
-0.021561049
-0.021561049
-0.021561049
-0.021866893
-0.022019815
-0.022019815
-0.021866893
-0.021713972
-0.021713972
-0.021866893
-0.021866893
-0.021713972
-0.021713972
-0.021866893
-0.022172736
-0.022172736
-0.022172736
-0.022172736
-0.022172736
-0.022019815
-0.021866893
-0.021713972
-0.022019815
-0.022325657
-0.02247858
-0.02247858
-0.02247858
-0.022325657
-0.022325657
-0.02247858
-0.02247858
-0.02247858
-0.02247858
-0.022631502
-0.022784423
-0.022937346
-0.023090266
-0.023090266
-0.023090266
-0.022937346
-0.022631502
-0.02247858
-0.022631502
-0.022937346
-0.023243187
-0.023243187
-0.023090266
-0.023090266
-0.023090266
-0.023090266
-0.022937346
-0.022631502
-0.022784423
-0.022937346
-0.023243187
-0.02339611
-0.023243187
-0.023090266
-0.022784423
-0.022784423
-0.022937346
-0.023090266
-0.023090266
-0.023090266
-0.023090266
-0.023090266
-0.022937346
-0.022784423
-0.022784423
-0.022631502
-0.022784423
-0.023243187
-0.023549031
-0.023549031
-0.02339611
-0.023243187
-0.023243187
-0.023243187
-0.023549031
-0.023701955
-0.023701955
-0.023549031
-0.02339611
-0.023243187
-0.023090266
-0.023090266
-0.023090266
-0.023090266
-0.023090266
-0.023243187
-0.023243187
-0.023243187
-0.023243187
-0.023243187
-0.023243187
-0.023243187
-0.023243187
-0.023243187
-0.023243187
-0.023243187
-0.023243187
-0.023090266
-0.023090266
-0.023090266
-0.022937346
-0.022937346
-0.023090266
-0.023243187
-0.023243187
-0.023243187
-0.023243187
-0.023243187
-0.023243187
-0.022937346
-0.022784423
-0.022784423
-0.022631502
-0.022631502
-0.022937346
-0.023243187
-0.023243187
-0.023090266
-0.022784423
-0.022631502
-0.022631502
-0.022784423
-0.022784423
-0.022784423
-0.022784423
-0.022937346
-0.022937346
-0.023090266
-0.022937346
-0.022784423
-0.022784423
-0.022631502
-0.022631502
-0.022784423
-0.022784423
-0.022784423
-0.022784423
-0.022631502
-0.022325657
-0.022325657
-0.022631502
-0.023090266
-0.023243187
-0.022937346
-0.022631502
-0.022631502
-0.022631502
-0.022631502
-0.022631502
-0.02247858
-0.02247858
-0.02247858
-0.02247858
-0.022631502
-0.022784423
-0.022784423
-0.022631502
-0.02247858
-0.022631502
-0.022937346
-0.022937346
-0.022784423
-0.02247858
-0.02247858
-0.02247858
-0.022631502
-0.022631502
-0.02247858
-0.02247858
-0.02247858
-0.02247858
-0.02247858
-0.022631502
-0.022631502
-0.022631502
-0.02247858
-0.022325657
-0.02247858
-0.022784423
-0.023090266
-0.023090266
-0.022631502
-0.022325657
-0.022325657
-0.02247858
-0.02247858
-0.022325657
-0.02247858
-0.02247858
-0.02247858
-0.022325657
-0.022325657
-0.02247858
-0.022784423
-0.022784423
-0.022784423
-0.022937346
-0.023090266
-0.023090266
-0.022937346
-0.022937346
-0.022784423
-0.022631502
-0.022631502
-0.022784423
-0.023090266
-0.023243187
-0.023243187
-0.023243187
-0.023243187
-0.02339611
-0.023243187
-0.023243187
-0.02339611
-0.023549031
-0.023701955
-0.023701955
-0.023701955
-0.02339611
-0.02339611
-0.02339611
-0.023549031
-0.023701955
-0.023701955
-0.023549031
-0.023549031
-0.023854876
-0.024007797
-0.024007797
-0.023854876
-0.023701955
-0.023854876
-0.02416072
-0.024313642
-0.024313642
-0.024313642
-0.024466561
-0.024466561
-0.024313642
-0.024313642
-0.024313642
-0.024466561
-0.024619484
-0.024772406
-0.024772406
-0.024772406
-0.024772406
-0.024772406
-0.024772406
-0.024772406
-0.024772406
-0.024619484
-0.024619484
-0.024772406
-0.02507825
-0.02507825
-0.02507825
-0.024772406
-0.024772406
-0.024925327
-0.025231171
-0.025231171
-0.025231171
-0.025384095
-0.025384095
-0.025384095
-0.025384095
-0.025384095
-0.025384095
-0.025384095
-0.025384095
-0.025384095
-0.025384095
-0.025537014
-0.025537014
-0.025689935
-0.025689935
-0.025689935
-0.025537014
-0.025537014
-0.025537014
-0.025689935
-0.025689935
-0.025537014
-0.025537014
-0.025537014
-0.025689935
-0.025689935
-0.025537014
-0.025537014
-0.025689935
-0.025689935
-0.025689935
-0.025537014
-0.025384095
-0.025231171
-0.025231171
-0.025231171
-0.025384095
-0.025384095
-0.025537014
-0.025689935
-0.025689935
-0.025537014
-0.025537014
-0.025689935
-0.025689935
-0.025689935
-0.025537014
-0.025537014
-0.025689935
-0.025842858
-0.025842858
-0.025689935
-0.025689935
-0.025842858
-0.025842858
-0.025689935
-0.025537014
-0.025384095
-0.025384095
-0.025231171
-0.02507825
-0.025231171
-0.025384095
-0.025384095
-0.025537014
-0.025537014
-0.025537014
-0.025537014
-0.025384095
-0.02507825
-0.025231171
-0.025231171
-0.025384095
-0.025384095
-0.025231171
-0.025384095
-0.025384095
-0.025384095
-0.025231171
-0.025231171
-0.025231171
-0.025231171
-0.025384095
-0.025231171
-0.02507825
-0.024925327
-0.02507825
-0.025231171
-0.025384095
-0.025231171
-0.02507825
-0.024772406
-0.024772406
-0.024772406
-0.024925327
-0.02507825
-0.02507825
-0.024925327
-0.024772406
-0.024619484
-0.024619484
-0.024925327
-0.024925327
-0.024925327
-0.024925327
-0.024925327
-0.024772406
-0.024925327
-0.024925327
-0.024925327
-0.024925327
-0.024772406
-0.024772406
-0.024925327
-0.024925327
-0.02507825
-0.02507825
-0.024925327
-0.024772406
-0.024772406
-0.024772406
-0.024925327
-0.02507825
-0.024925327
-0.024619484
-0.024466561
-0.024772406
-0.02507825
-0.02507825
-0.024925327
-0.024772406
-0.024619484
-0.024619484
-0.024619484
-0.024619484
-0.024619484
-0.024772406
-0.024925327
-0.024925327
-0.024772406
-0.024619484
-0.024313642
-0.024313642
-0.024466561
-0.024619484
-0.024619484
-0.024619484
-0.024619484
-0.024772406
-0.024925327
-0.024772406
-0.024619484
-0.024619484
-0.024619484
-0.024619484
-0.024313642
-0.024007797
-0.024007797
-0.024007797
-0.023854876
-0.024007797
-0.02416072
-0.02416072
-0.02416072
-0.02416072
-0.02416072
-0.02416072
-0.02416072
-0.02416072
-0.024007797
-0.02416072
-0.02416072
-0.02416072
-0.02416072
-0.024007797
-0.024007797
-0.024007797
-0.024007797
-0.024007797
-0.023854876
-0.023854876
-0.023854876
-0.024007797
-0.023854876
-0.023854876
-0.023701955
-0.023549031
-0.02339611
-0.023549031
-0.023549031
-0.023549031
-0.023701955
-0.023701955
-0.023854876
-0.023701955
-0.02339611
-0.02339611
-0.023549031
-0.023701955
-0.023854876
-0.023701955
-0.023701955
-0.023701955
-0.023701955
-0.023549031
-0.023243187
-0.02339611
-0.023549031
-0.023701955
-0.023549031
-0.02339611
-0.02339611
-0.02339611
-0.023549031
-0.023701955
-0.023701955
-0.023549031
-0.02339611
-0.02339611
-0.023549031
-0.023701955
-0.023549031
-0.02339611
-0.02339611
-0.023549031
-0.023549031
-0.02339611
-0.023243187
-0.022937346
-0.022937346
-0.023090266
-0.023243187
-0.023243187
-0.023090266
-0.023090266
-0.023090266
-0.023243187
-0.023549031
-0.023701955
-0.023701955
-0.02339611
-0.022937346
-0.022937346
-0.023243187
-0.023549031
-0.02339611
-0.022937346
-0.022937346
-0.023243187
-0.023701955
-0.023549031
-0.02339611
-0.02339611
-0.023549031
-0.023549031
-0.023549031
-0.023243187
-0.023243187
-0.023243187
-0.023090266
-0.022784423
-0.022631502
-0.022784423
-0.022784423
-0.022784423
-0.022784423
-0.022784423
-0.022784423
-0.022784423
-0.022784423
-0.022631502
-0.022631502
-0.022784423
-0.022784423
-0.022784423
-0.022784423
-0.022784423
-0.022631502
-0.02247858
-0.02247858
-0.022631502
-0.022784423
-0.022784423
-0.022631502
-0.022631502
-0.022631502
-0.02247858
-0.02247858
-0.02247858
-0.02247858
-0.02247858
-0.02247858
-0.022631502
-0.022631502
-0.022631502
-0.022631502
-0.02247858
-0.022325657
-0.022325657
-0.02247858
-0.022631502
-0.022631502
-0.02247858
-0.022325657
-0.022325657
-0.022172736
-0.022019815
-0.022019815
-0.022019815
-0.022019815
-0.022019815
-0.022172736
-0.022172736
-0.022325657
-0.022325657
-0.022172736
-0.021866893
-0.021866893
-0.021866893
-0.022019815
-0.022172736
-0.022172736
-0.022172736
-0.022019815
-0.022019815
-0.022172736
-0.022172736
-0.022019815
-0.022019815
-0.022019815
-0.022019815
-0.022019815
-0.022019815
-0.022172736
-0.022172736
-0.022172736
-0.022172736
-0.022172736
-0.022172736
-0.022019815
-0.021713972
-0.021561049
-0.021713972
-0.021713972
-0.021713972
-0.021408128
-0.021255206
-0.021408128
-0.021561049
-0.021561049
-0.021561049
-0.021561049
-0.021866893
-0.021713972
-0.021561049
-0.021408128
-0.021408128
-0.021561049
-0.021561049
-0.021561049
-0.021255206
-0.021102283
-0.02079644
-0.02079644
-0.020949362
-0.021102283
-0.021102283
-0.020949362
-0.020949362
-0.020949362
-0.02079644
-0.02079644
-0.02079644
-0.020643517
-0.02079644
-0.021102283
-0.021255206
-0.021255206
-0.021102283
-0.020949362
-0.021102283
-0.021102283
-0.021102283
-0.02079644
-0.020643517
-0.020643517
-0.02079644
-0.020643517
-0.020490598
-0.020490598
-0.02079644
-0.020949362
-0.020949362
-0.02079644
-0.02079644
-0.020949362
-0.021102283
-0.020949362
-0.02079644
-0.02079644
-0.020949362
-0.021102283
-0.021102283
-0.020949362
-0.02079644
-0.02079644
-0.020949362
-0.020949362
-0.02079644
-0.020643517
-0.02079644
-0.020949362
-0.020949362
-0.02079644
-0.020643517
-0.020643517
-0.020949362
-0.021255206
-0.021255206
-0.020949362
-0.020643517
-0.020490598
-0.020490598
-0.020490598
-0.020490598
-0.020643517
-0.02079644
-0.02079644
-0.020490598
-0.020184753
-0.019878909
-0.019725988
-0.019725988
-0.020031832
-0.020184753
-0.020184753
-0.020031832
-0.019878909
-0.019725988
-0.019573066
-0.019725988
-0.019725988
-0.019725988
-0.019573066
-0.019573066
-0.019420145
-0.019267224
-0.019114302
-0.019114302
-0.019114302
-0.019267224
-0.019267224
-0.019267224
-0.019114302
-0.018808458
-0.018655537
-0.018655537
-0.018502614
-0.018502614
-0.018502614
-0.018502614
-0.018502614
-0.018349692
-0.018196769
-0.018349692
-0.018502614
-0.018502614
-0.018349692
-0.018196769
-0.01804385
-0.017890928
-0.017890928
-0.01804385
-0.01804385
-0.017890928
-0.017738005
-0.017585084
-0.017738005
-0.017738005
-0.017738005
-0.017585084
-0.017585084
-0.017585084
-0.017585084
-0.017738005
-0.017890928
-0.017890928
-0.017738005
-0.017585084
-0.017432163
-0.017432163
-0.017585084
-0.017585084
-0.017585084
-0.017585084
-0.017738005
-0.017738005
-0.017738005
-0.017738005
-0.017738005
-0.017890928
-0.017738005
-0.017585084
-0.017432163
-0.017432163
-0.017585084
-0.017890928
-0.01804385
-0.01804385
-0.017890928
-0.017738005
-0.017585084
-0.017738005
-0.01804385
-0.018349692
-0.018349692
-0.018196769
-0.018196769
-0.018196769
-0.018196769
-0.01804385
-0.018196769
-0.018196769
-0.018349692
-0.018196769
-0.01804385
-0.01804385
-0.018196769
-0.018349692
-0.018502614
-0.018502614
-0.018655537
-0.018808458
-0.018808458
-0.01896138
-0.01896138
-0.01896138
-0.01896138
-0.01896138
-0.01896138
-0.019114302
-0.019114302
-0.019114302
-0.019114302
-0.01896138
-0.01896138
-0.01896138
-0.019114302
-0.019267224
-0.019420145
-0.019267224
-0.019114302
-0.019114302
-0.019114302
-0.019267224
-0.019420145
-0.019573066
-0.019725988
-0.019573066
-0.019573066
-0.019573066
-0.019573066
-0.019725988
-0.019725988
-0.019878909
-0.020031832
-0.020031832
-0.020031832
-0.019878909
-0.020031832
-0.020031832
-0.020031832
-0.020031832
-0.020337677
-0.020337677
-0.020337677
-0.020337677
-0.020337677
-0.020184753
-0.020184753
-0.020337677
-0.020643517
-0.020643517
-0.02079644
-0.02079644
-0.020643517
-0.020643517
-0.020643517
-0.02079644
-0.020949362
-0.02079644
-0.020643517
-0.020643517
-0.02079644
-0.020949362
-0.020949362
-0.021102283
-0.021255206
-0.021255206
-0.021255206
-0.021102283
-0.021255206
-0.021255206
-0.021255206
-0.021102283
-0.021255206
-0.021408128
-0.021408128
-0.021255206
-0.021255206
-0.021561049
-0.021866893
-0.022019815
-0.021713972
-0.021255206
-0.021102283
-0.021102283
-0.021102283
-0.021255206
-0.021408128
-0.021561049
-0.021561049
-0.021561049
-0.021561049
-0.021713972
-0.021713972
-0.021713972
-0.021713972
-0.021713972
-0.021866893
-0.022019815
-0.022172736
-0.022172736
-0.022172736
-0.022019815
-0.021866893
-0.021866893
-0.022019815
-0.022172736
-0.022325657
-0.022325657
-0.022172736
-0.022172736
-0.022172736
-0.022325657
-0.022631502
-0.022784423
-0.022631502
-0.02247858
-0.02247858
-0.022784423
-0.023090266
-0.022937346
-0.022631502
-0.022631502
-0.022784423
-0.022937346
-0.023090266
-0.023243187
-0.02339611
-0.02339611
-0.02339611
-0.023090266
-0.023090266
-0.023243187
-0.02339611
-0.023701955
-0.023701955
-0.023701955
-0.023854876
-0.023854876
-0.024007797
-0.023854876
-0.023701955
-0.023701955
-0.023854876
-0.02416072
-0.02416072
-0.024313642
-0.02416072
-0.024313642
-0.024466561
-0.024619484
-0.024772406
-0.02507825
-0.025384095
-0.025384095
-0.025231171
-0.025231171
-0.025231171
-0.025231171
-0.025384095
-0.025537014
-0.025689935
-0.026148701
-0.026607467
-0.02691331
-0.02691331
-0.02676039
-0.02676039
-0.02691331
-0.027219154
-0.027524998
-0.02767792
-0.027830841
-0.027983762
-0.028136684
-0.028289605
-0.028289605
-0.028136684
-0.028289605
-0.02859545
-0.029054215
-0.029360058
-0.029207138
-0.028748373
-0.028748373
-0.029207138
-0.029971745
-0.030124666
-0.029818822
-0.029512981
-0.029512981
-0.029665904
-0.029818822
-0.029818822
-0.029818822
-0.029818822
-0.029818822
-0.029971745
-0.030124666
-0.030124666
-0.029971745
-0.029971745
-0.029971745
-0.030124666
-0.030124666
-0.030277587
-0.030583432
-0.030583432
-0.030736353
-0.030889276
-0.031042198
-0.030889276
-0.030736353
-0.030736353
-0.030889276
-0.031042198
-0.031195119
-0.031348042
-0.03150096
-0.03150096
-0.03150096
-0.03150096
-0.03150096
-0.03150096
-0.03150096
-0.03150096
-0.03150096
-0.031348042
-0.031195119
-0.031348042
-0.031653885
-0.031806808
-0.031806808
-0.031653885
-0.031806808
-0.031806808
-0.031653885
-0.03150096
-0.031806808
-0.031806808
-0.031806808
-0.031653885
-0.03150096
-0.03150096
-0.03150096
-0.031348042
-0.031348042
-0.031195119
-0.031195119
-0.031195119
-0.031348042
-0.031348042
-0.031348042
-0.031348042
-0.031348042
-0.031348042
-0.031348042
-0.031348042
-0.03150096
-0.03150096
-0.031348042
-0.031195119
-0.031195119
-0.031195119
-0.031195119
-0.031195119
-0.031042198
-0.031042198
-0.030889276
-0.030889276
-0.030736353
-0.030889276
-0.031195119
-0.031348042
-0.031195119
-0.030889276
-0.030736353
-0.030736353
-0.030889276
-0.030736353
-0.030583432
-0.030583432
-0.030583432
-0.03043051
-0.03043051
-0.03043051
-0.030583432
-0.030583432
-0.03043051
-0.030277587
-0.030124666
-0.03043051
-0.030736353
-0.030889276
-0.030736353
-0.030583432
-0.03043051
-0.03043051
-0.03043051
-0.03043051
-0.030583432
-0.030736353
-0.030736353
-0.030583432
-0.030277587
-0.030277587
-0.030277587
-0.030277587
-0.030277587
-0.030277587
-0.03043051
-0.030583432
-0.030736353
-0.030583432
-0.030583432
-0.030736353
-0.030889276
-0.030736353
-0.030736353
-0.030736353
-0.030736353
-0.030736353
-0.030736353
-0.030736353
-0.030889276
-0.031042198
-0.031042198
-0.030889276
-0.030736353
-0.030736353
-0.031195119
-0.031348042
-0.031348042
-0.031042198
-0.030889276
-0.031042198
-0.03150096
-0.03150096
-0.03150096
-0.031348042
-0.031348042
-0.031653885
-0.031653885
-0.031653885
-0.031806808
-0.031959727
-0.031959727
-0.031806808
-0.031806808
-0.031806808
-0.031959727
-0.031959727
-0.031959727
-0.031959727
-0.03211265
-0.03241849
-0.03241849
-0.03241849
-0.032571413
-0.032877255
-0.03303018
-0.03303018
-0.03303018
-0.03303018
-0.0331831
-0.03333602
-0.03333602
-0.03333602
-0.03333602
-0.03333602
-0.033488944
-0.033641867
-0.033794787
-0.033794787
-0.033641867
-0.033641867
-0.033794787
-0.03394771
-0.034253553
-0.034253553
-0.03394771
-0.033794787
-0.03394771
-0.034253553
-0.0345594
-0.034712315
-0.0345594
-0.034406476
-0.0345594
-0.034406476
-0.034406476
-0.034406476
-0.0345594
-0.034712315
-0.034712315
-0.034712315
-0.034865238
-0.03517108
-0.035324004
-0.035324004
-0.03517108
-0.03517108
-0.035476927
-0.035476927
-0.035324004
-0.03501816
-0.034865238
-0.03501816
-0.035324004
-0.035629846
-0.035629846
-0.035324004
-0.035324004
-0.035629846
-0.035935692
-0.035629846
-0.035324004
-0.03517108
-0.035324004
-0.035629846
-0.035935692
-0.036088616
-0.036241535
-0.036088616
-0.03578277
-0.035476927
-0.035629846
-0.035629846
-0.035476927
-0.035476927
-0.035629846
-0.035935692
-0.036088616
-0.035935692
-0.035935692
-0.035935692
-0.035935692
-0.035935692
-0.035935692
-0.03578277
-0.035629846
-0.035629846
-0.03578277
-0.035935692
-0.03578277
-0.035629846
-0.03578277
-0.036088616
-0.036088616
-0.035935692
-0.03578277
-0.03578277
-0.035629846
-0.035629846
-0.03578277
-0.03578277
-0.035935692
-0.035629846
-0.035476927
-0.035324004
-0.035476927
-0.03578277
-0.03578277
-0.035476927
-0.035324004
-0.03517108
-0.03517108
-0.035324004
-0.035324004
-0.035324004
-0.035476927
-0.035476927
-0.035476927
-0.035476927
-0.035629846
-0.035629846
-0.035629846
-0.035476927
-0.03517108
-0.03517108
-0.03501816
-0.03501816
-0.03501816
-0.034865238
-0.034865238
-0.03517108
-0.035476927
-0.035629846
-0.035629846
-0.035324004
-0.03501816
-0.034865238
-0.034865238
-0.03517108
-0.035324004
-0.03517108
-0.03501816
-0.034865238
-0.034865238
-0.034865238
-0.03501816
-0.03501816
-0.034865238
-0.034865238
-0.034712315
-0.0345594
-0.034406476
-0.0345594
-0.034712315
-0.034865238
-0.034712315
-0.0345594
-0.0345594
-0.0345594
-0.0345594
-0.0345594
-0.0345594
-0.034406476
-0.034406476
-0.034253553
-0.034253553
-0.034406476
-0.034406476
-0.034406476
-0.034406476
-0.0345594
-0.0345594
-0.0345594
-0.0345594
-0.0345594
-0.034406476
-0.034253553
-0.034253553
-0.034253553
-0.034100633
-0.034100633
-0.034406476
-0.0345594
-0.034406476
-0.034100633
-0.03394771
-0.033794787
-0.03394771
-0.034100633
-0.034253553
-0.034100633
-0.034100633
-0.034253553
-0.034100633
-0.03394771
-0.033794787
-0.033794787
-0.03394771
-0.034100633
-0.034100633
-0.034100633
-0.034100633
-0.03394771
-0.033794787
-0.033794787
-0.033794787
-0.033794787
-0.03394771
-0.03394771
-0.03394771
-0.033794787
-0.033641867
-0.03333602
-0.0331831
-0.03333602
-0.033488944
-0.033641867
-0.033488944
-0.03333602
-0.03333602
-0.03333602
-0.03303018
-0.032877255
-0.032724336
-0.032877255
-0.03333602
-0.03333602
-0.0331831
-0.032877255
-0.032877255
-0.03303018
-0.03333602
-0.03333602
-0.0331831
-0.032877255
-0.032724336
-0.032877255
-0.032877255
-0.03303018
-0.032877255
-0.032877255
-0.032877255
-0.0331831
-0.03333602
-0.03333602
-0.03303018
-0.03303018
-0.032877255
-0.03303018
-0.032877255
-0.032724336
-0.032571413
-0.03241849
-0.032724336
-0.032877255
-0.032877255
-0.032877255
-0.032724336
-0.032571413
-0.032571413
-0.032571413
-0.032571413
-0.032571413
-0.032724336
-0.032724336
-0.032724336
-0.032571413
-0.032571413
-0.032571413
-0.032571413
-0.032571413
-0.03241849
-0.03211265
-0.031959727
-0.03211265
-0.03241849
-0.032571413
-0.03241849
-0.031959727
-0.031653885
-0.031806808
-0.03211265
-0.03226557
-0.03211265
-0.031653885
-0.03150096
-0.03150096
-0.03150096
-0.03150096
-0.03150096
-0.03150096
-0.03150096
-0.03150096
-0.031195119
-0.030889276
-0.030583432
-0.030583432
-0.030889276
-0.031042198
-0.031042198
-0.030889276
-0.030736353
-0.030583432
-0.030583432
-0.030583432
-0.03043051
-0.030277587
-0.03043051
-0.030583432
-0.030736353
-0.030583432
-0.030277587
-0.029971745
-0.029971745
-0.029971745
-0.030124666
-0.030124666
-0.029971745
-0.029971745
-0.029971745
-0.029971745
-0.030124666
-0.030124666
-0.030277587
-0.030124666
-0.029971745
-0.029818822
-0.029665904
-0.029665904
-0.029665904
-0.029818822
-0.029971745
-0.029971745
-0.029818822
-0.029512981
-0.029360058
-0.029512981
-0.029665904
-0.029665904
-0.029665904
-0.029512981
-0.029360058
-0.029360058
-0.029360058
-0.029360058
-0.029207138
-0.029054215
-0.029054215
-0.029207138
-0.029207138
-0.029054215
-0.028901294
-0.028901294
-0.029054215
-0.029054215
-0.029054215
-0.029054215
-0.028901294
-0.029054215
-0.029054215
-0.029054215
-0.028748373
-0.028289605
-0.028136684
-0.028289605
-0.028442528
-0.028442528
-0.028289605
-0.027983762
-0.027983762
-0.027830841
-0.02767792
-0.027524998
-0.027372075
-0.027066233
-0.02676039
-0.026454546
-0.026454546
-0.026454546
-0.026454546
-0.026301624
-0.02599578
-0.025689935
-0.025537014
-0.025537014
-0.025537014
-0.025537014
-0.025384095
-0.02507825
-0.02507825
-0.02507825
-0.02507825
-0.024925327
-0.024619484
-0.024466561
-0.024466561
-0.024619484
-0.024619484
-0.024772406
-0.024772406
-0.024772406
-0.024772406
-0.024925327
-0.024925327
-0.024772406
-0.024466561
-0.024313642
-0.024313642
-0.024466561
-0.024772406
-0.024925327
-0.024772406
-0.024772406
-0.024619484
-0.024466561
-0.024313642
-0.024313642
-0.024466561
-0.024466561
-0.024619484
-0.024619484
-0.024466561
-0.024313642
-0.024007797
-0.024007797
-0.023854876
-0.023854876
-0.023854876
-0.024007797
-0.02416072
-0.02416072
-0.024007797
-0.023854876
-0.024007797
-0.02416072
-0.024313642
-0.024007797
-0.023854876
-0.024007797
-0.02416072
-0.02416072
-0.024007797
-0.024007797
-0.024007797
-0.024007797
-0.02416072
-0.024313642
-0.024466561
-0.024619484
-0.024772406
-0.024619484
-0.024466561
-0.024313642
-0.024466561
-0.024466561
-0.024619484
-0.024619484
-0.024619484
-0.024619484
-0.024619484
-0.024466561
-0.024313642
-0.024466561
-0.024619484
-0.024619484
-0.024925327
-0.025231171
-0.025384095
-0.025231171
-0.024925327
-0.02507825
-0.025537014
-0.025689935
-0.025384095
-0.024925327
-0.024925327
-0.025231171
-0.025537014
-0.025689935
-0.025689935
-0.025689935
-0.02599578
-0.026148701
-0.02599578
-0.025842858
-0.025842858
-0.02599578
-0.026301624
-0.026454546
-0.026607467
-0.026607467
-0.026607467
-0.026454546
-0.026148701
-0.026148701
-0.026454546
-0.026607467
-0.02676039
-0.026607467
-0.026607467
-0.02676039
-0.02691331
-0.027219154
-0.027372075
-0.027219154
-0.027066233
-0.027066233
-0.027219154
-0.027372075
-0.027372075
-0.027372075
-0.027524998
-0.02767792
-0.027524998
-0.027372075
-0.027219154
-0.027219154
-0.027219154
-0.027066233
-0.027066233
-0.027219154
-0.027372075
-0.02767792
-0.027830841
-0.027830841
-0.027524998
-0.027219154
-0.027066233
-0.027066233
-0.027372075
-0.02767792
-0.02767792
-0.027524998
-0.027372075
-0.027372075
-0.027219154
-0.027066233
-0.02676039
-0.026607467
-0.02676039
-0.027219154
-0.027372075
-0.027372075
-0.02691331
-0.026607467
-0.026607467
-0.02691331
-0.027066233
-0.02691331
-0.02676039
-0.026607467
-0.026607467
-0.02676039
-0.026607467
-0.026301624
-0.026148701
-0.026148701
-0.026301624
-0.026454546
-0.026454546
-0.026301624
-0.026148701
-0.026148701
-0.026148701
-0.026301624
-0.026148701
-0.02599578
-0.02599578
-0.02599578
-0.02599578
-0.026148701
-0.026148701
-0.025842858
-0.025689935
-0.025537014
-0.025689935
-0.025842858
-0.025689935
-0.025537014
-0.025384095
-0.025384095
-0.025384095
-0.025537014
-0.025689935
-0.025842858
-0.02599578
-0.026148701
-0.02599578
-0.025689935
-0.025231171
-0.02507825
-0.024925327
-0.02507825
-0.025231171
-0.025537014
-0.025537014
-0.025384095
-0.025384095
-0.025231171
-0.02507825
-0.02507825
-0.02507825
-0.02507825
-0.025384095
-0.025689935
-0.025842858
-0.025689935
-0.025384095
-0.02507825
-0.024925327
-0.02507825
-0.025231171
-0.025384095
-0.025231171
-0.02507825
-0.02507825
-0.025384095
-0.025689935
-0.025537014
-0.02507825
-0.024925327
-0.024925327
-0.02507825
-0.025231171
-0.02507825
-0.024925327
-0.024925327
-0.02507825
-0.02507825
-0.024925327
-0.02507825
-0.025231171
-0.025231171
-0.025231171
-0.02507825
-0.024925327
-0.024925327
-0.024925327
-0.024925327
-0.02507825
-0.025231171
-0.025231171
-0.02507825
-0.02507825
-0.02507825
-0.025231171
-0.025384095
-0.025384095
-0.025384095
-0.025384095
-0.025537014
-0.025537014
-0.025384095
-0.025231171
-0.024925327
-0.02507825
-0.02507825
-0.025231171
-0.025231171
-0.025384095
-0.025384095
-0.025231171
-0.025231171
-0.02507825
-0.02507825
-0.024772406
-0.024772406
-0.024925327
-0.025231171
-0.025537014
-0.025384095
-0.02507825
-0.02507825
-0.02507825
-0.024925327
-0.024619484
-0.024466561
-0.024466561
-0.024466561
-0.024619484
-0.024619484
-0.024772406
-0.024925327
-0.024925327
-0.024466561
-0.02416072
-0.023854876
-0.024007797
-0.02416072
-0.02416072
-0.02416072
-0.02416072
-0.024313642
-0.02416072
-0.024007797
-0.023701955
-0.02339611
-0.02339611
-0.023549031
-0.023701955
-0.023549031
-0.023701955
-0.023701955
-0.023701955
-0.023701955
-0.023701955
-0.023701955
-0.023549031
-0.02339611
-0.023243187
-0.023243187
-0.023243187
-0.023090266
-0.022937346
-0.022784423
-0.022937346
-0.023243187
-0.023243187
-0.022937346
-0.022631502
-0.022784423
-0.022631502
-0.022325657
-0.022325657
-0.02247858
-0.022784423
-0.022631502
-0.022325657
-0.022172736
-0.022325657
-0.02247858
-0.02247858
-0.022325657
-0.022325657
-0.022325657
-0.022172736
-0.022325657
-0.02247858
-0.02247858
-0.022325657
-0.022172736
-0.022172736
-0.022019815
-0.021866893
-0.021866893
-0.022019815
-0.022172736
-0.022172736
-0.021866893
-0.021713972
-0.021713972
-0.021866893
-0.022019815
-0.022172736
-0.022172736
-0.022019815
-0.021866893
-0.021866893
-0.021866893
-0.021866893
-0.021866893
-0.021713972
-0.021713972
-0.021866893
-0.021561049
-0.021561049
-0.021561049
-0.021866893
-0.022019815
-0.022019815
-0.021866893
-0.021713972
-0.021866893
-0.022019815
-0.022019815
-0.022019815
-0.021713972
-0.021408128
-0.021255206
-0.021255206
-0.021561049
-0.021713972
-0.021713972
-0.021561049
-0.021408128
-0.021408128
-0.021561049
-0.021866893
-0.022172736
-0.022019815
-0.021713972
-0.021713972
-0.021866893
-0.022019815
-0.022019815
-0.021713972
-0.021561049
-0.021561049
-0.021866893
-0.022172736
-0.022019815
-0.021866893
-0.021713972
-0.021561049
-0.021713972
-0.021866893
-0.022172736
-0.022172736
-0.022172736
-0.022019815
-0.021866893
-0.021866893
-0.021866893
-0.021866893
-0.022019815
-0.022019815
-0.022019815
-0.022019815
-0.022172736
-0.022019815
-0.021866893
-0.021866893
-0.022019815
-0.022325657
-0.02247858
-0.02247858
-0.022325657
-0.022325657
-0.022325657
-0.02247858
-0.022631502
-0.02247858
-0.022325657
-0.022172736
-0.022325657
-0.02247858
-0.022631502
-0.022784423
-0.022784423
-0.022784423
-0.022784423
-0.022937346
-0.022937346
-0.022784423
-0.022631502
-0.022784423
-0.023090266
-0.023243187
-0.023090266
-0.023243187
-0.023549031
-0.023854876
-0.023701955
-0.02339611
-0.023090266
-0.022937346
-0.023090266
-0.02339611
-0.023549031
-0.023549031
-0.023549031
-0.023701955
-0.023854876
-0.024007797
-0.023854876
-0.023701955
-0.023701955
-0.023701955
-0.023854876
-0.024007797
-0.024313642
-0.024313642
-0.02416072
-0.02416072
-0.024313642
-0.024466561
-0.024619484
-0.024619484
-0.024925327
-0.02507825
-0.02507825
-0.024925327
-0.024772406
-0.024772406
-0.02507825
-0.025384095
-0.025537014
-0.025537014
-0.025537014
-0.025537014
-0.025537014
-0.025384095
-0.025384095
-0.025537014
-0.025842858
-0.02599578
-0.026148701
-0.026148701
-0.026301624
-0.026607467
-0.02676039
-0.026607467
-0.026454546
-0.026454546
-0.026607467
-0.02676039
-0.02676039
-0.026607467
-0.026607467
-0.02676039
-0.02691331
-0.027066233
-0.027066233
-0.02691331
-0.02676039
-0.02691331
-0.027066233
-0.027372075
-0.027524998
-0.027524998
-0.02767792
-0.027830841
-0.027983762
-0.028136684
-0.028136684
-0.027983762
-0.027983762
-0.028136684
-0.028289605
-0.028442528
-0.028442528
-0.028442528
-0.028442528
-0.02859545
-0.028748373
-0.028748373
-0.028748373
-0.028748373
-0.028748373
-0.028901294
-0.029207138
-0.029207138
-0.029207138
-0.029207138
-0.029207138
-0.029360058
-0.029512981
-0.029665904
-0.029665904
-0.029818822
-0.029818822
-0.029818822
-0.029665904
-0.029818822
-0.030124666
-0.030277587
-0.030277587
-0.030124666
-0.030124666
-0.030277587
-0.030583432
-0.030889276
-0.030889276
-0.030583432
-0.030583432
-0.030736353
-0.030736353
-0.030583432
-0.030583432
-0.030889276
-0.031195119
-0.031042198
-0.030889276
-0.030736353
-0.030736353
-0.030889276
