# Supplementary material for: Performances of the PIPER scalable child human body model in accident reconstruction
Source: PLoS One. 2017 Nov 14;12(11):e0187916. doi: 10.1371/journal.pone.0187916 (PMC5685610; doi:10.1371/journal.pone.0187916)
Supplement: S3 Data — This zip folder contains input accelerations for reproducibility of the accident reconstruction. Also, the readings from the dummy sensor are reported for reproducibility of the calculations. (ZIP) [file pone.0187916.s011.zip › CHANNEL/RAC03.037]

Test object number          :1
Name of the channel         :
Laboratory channel code     :16LUSP0000Q6FOZP
Customer channel code       :16LUSP0000Q6FOZP
Channel code                :16LUSP0000Q6FOZP
Unit                        :kN
Direction                   :Z
Dimension                   :FO
Transducer type             :Q3NS-114/Z/FO
Pre-filter type             :4.00kHz 6pole Butterworth for rate 20000 (1.3)
Cut off frequency           :4000.0
Channel frequency class     :2000
Channel amplitude class     :6.0
Reference channel           :implicit
Reference channel name      :NOVALUE
Data source                 :transducer
Data status                 :ok
Sampling interval           :5.0E-5
Bit resolution              :16
.ValidationRemark           :Seulement la gamme [-0.4096 sec; 45.59 sec] a �t� lue. Gamme demand�e: [-6.0 sec; 40.0 sec].
Time of first sample        :-0.2
Number of samples           :14000
First global maximum value  :1.0429786
Time of maximum value       :0.09639998
First global minimum value  :-0.5033263
Time of minimum value       :0.07969998
Start offset interval       :-0.1
End offset interval         :-0.05
0.0050755795
0.0047086347
0.0041582175
0.003974745
0.0045251623
0.0050755795
0.005259052
0.004892107
0.0047086347
0.0047086347
0.0047086347
0.0045251623
0.00434169
0.0041582175
0.0041582175
0.0041582175
0.00434169
0.0045251623
0.00434169
0.0041582175
0.00434169
0.00434169
0.0041582175
0.003974745
0.003974745
0.0041582175
0.003974745
0.003424328
0.0032408559
0.0036078005
0.0045251623
0.0054425243
0.0056259963
0.0050755795
0.00434169
0.0037912729
0.0037912729
0.00434169
0.0045251623
0.0041582175
0.0036078005
0.0032408559
0.003424328
0.003974745
0.00434169
0.00434169
0.0041582175
0.0041582175
0.003974745
0.003974745
0.0037912729
0.0037912729
0.0037912729
0.0037912729
0.003974745
0.0041582175
0.003974745
0.0036078005
0.0032408559
0.0030573835
0.0032408559
0.0036078005
0.0037912729
0.0036078005
0.003424328
0.003424328
0.0032408559
0.002873911
0.002873911
0.002873911
0.0030573835
0.003424328
0.0032408559
0.002873911
0.0023234938
0.0021400217
0.0023234938
0.0032408559
0.0041582175
0.003974745
0.0030573835
0.0025069662
0.002873911
0.003974745
0.0045251623
0.0041582175
0.003424328
0.0032408559
0.003424328
0.0037912729
0.0036078005
0.0030573835
0.002873911
0.0030573835
0.0030573835
0.002873911
0.002873911
0.0032408559
0.0036078005
0.003974745
0.0037912729
0.0037912729
0.0036078005
0.0036078005
0.0037912729
0.003974745
0.0041582175
0.003974745
0.003424328
0.0032408559
0.0036078005
0.0041582175
0.003974745
0.0032408559
0.0025069662
0.0025069662
0.0030573835
0.003974745
0.0041582175
0.0037912729
0.0032408559
0.0030573835
0.003424328
0.0032408559
0.002873911
0.002873911
0.003424328
0.00434169
0.004892107
0.0045251623
0.003424328
0.002873911
0.002873911
0.003424328
0.0036078005
0.0036078005
0.0032408559
0.0030573835
0.0032408559
0.003424328
0.003424328
0.0032408559
0.0032408559
0.0032408559
0.0032408559
0.0032408559
0.0030573835
0.002873911
0.0026904386
0.002873911
0.0032408559
0.0032408559
0.002873911
0.002873911
0.002873911
0.0030573835
0.0032408559
0.003424328
0.0030573835
0.0030573835
0.0032408559
0.003424328
0.0036078005
0.003974745
0.00434169
0.0037912729
0.002873911
0.0021400217
0.0021400217
0.002873911
0.0036078005
0.0036078005
0.0032408559
0.002873911
0.0025069662
0.0026904386
0.0032408559
0.003424328
0.0030573835
0.0030573835
0.0032408559
0.003424328
0.0032408559
0.0026904386
0.0021400217
0.0025069662
0.002873911
0.0030573835
0.0026904386
0.0023234938
0.0023234938
0.0026904386
0.0026904386
0.0025069662
0.0026904386
0.0026904386
0.0026904386
0.0023234938
0.0019565492
0.0021400217
0.0025069662
0.0026904386
0.0023234938
0.0019565492
0.0019565492
0.0023234938
0.0026904386
0.0026904386
0.0023234938
0.0021400217
0.0023234938
0.0030573835
0.003424328
0.0030573835
0.0026904386
0.0026904386
0.002873911
0.0030573835
0.002873911
0.0023234938
0.0021400217
0.0021400217
0.0023234938
0.0025069662
0.0023234938
0.0023234938
0.0026904386
0.0026904386
0.0021400217
0.0017730768
0.0017730768
0.0015896045
0.0017730768
0.0021400217
0.0025069662
0.0026904386
0.0025069662
0.0021400217
0.0021400217
0.0019565492
0.0019565492
0.0019565492
0.0021400217
0.0025069662
0.0023234938
0.0019565492
0.0019565492
0.0015896045
0.0012226596
0.0012226596
0.0017730768
0.0021400217
0.0021400217
0.0017730768
0.0017730768
0.0019565492
0.0015896045
0.0010391874
6.7224284E-4
8.55715E-4
0.0012226596
0.0014061322
0.0014061322
0.0015896045
0.0017730768
0.0015896045
0.0010391874
6.7224284E-4
0.0012226596
0.0019565492
0.0021400217
0.0014061322
4.887704E-4
1.2182561E-4
4.887704E-4
0.0014061322
0.0019565492
0.0019565492
0.0015896045
0.0012226596
0.0010391874
0.0010391874
0.0010391874
0.0012226596
0.0014061322
0.0015896045
0.0017730768
0.0017730768
0.0017730768
0.0017730768
0.0015896045
0.0012226596
0.0010391874
6.7224284E-4
6.7224284E-4
8.55715E-4
0.0010391874
0.0014061322
0.0015896045
0.0015896045
0.0012226596
0.0014061322
0.0015896045
0.0014061322
0.0010391874
8.55715E-4
0.0010391874
0.0012226596
0.0010391874
0.0012226596
0.0010391874
8.55715E-4
4.887704E-4
1.2182561E-4
1.2182561E-4
3.0529802E-4
8.55715E-4
0.0012226596
0.0012226596
0.0010391874
8.55715E-4
6.7224284E-4
6.7224284E-4
4.887704E-4
6.7224284E-4
8.55715E-4
0.0010391874
8.55715E-4
8.55715E-4
0.0010391874
0.0010391874
8.55715E-4
8.55715E-4
0.0014061322
0.0019565492
0.0019565492
0.0014061322
0.0010391874
0.0010391874
0.0012226596
0.0010391874
8.55715E-4
6.7224284E-4
4.887704E-4
4.887704E-4
1.2182561E-4
3.0529802E-4
8.55715E-4
0.0017730768
0.0019565492
0.0015896045
0.0010391874
4.887704E-4
1.2182561E-4
-6.164657E-5
3.0529802E-4
0.0010391874
0.0012226596
8.55715E-4
-6.164657E-5
-4.285914E-4
-2.451192E-4
1.2182561E-4
4.887704E-4
0.0010391874
0.0012226596
0.0010391874
4.887704E-4
-6.164657E-5
-4.285914E-4
-4.285914E-4
-4.285914E-4
-6.164657E-5
4.887704E-4
6.7224284E-4
6.7224284E-4
4.887704E-4
1.2182561E-4
-4.285914E-4
-4.285914E-4
-6.164657E-5
3.0529802E-4
6.7224284E-4
0.0010391874
0.0010391874
6.7224284E-4
6.7224284E-4
0.0010391874
0.0014061322
0.0012226596
0.0010391874
8.55715E-4
8.55715E-4
6.7224284E-4
6.7224284E-4
0.0010391874
0.0010391874
6.7224284E-4
4.887704E-4
6.7224284E-4
0.0010391874
0.0010391874
6.7224284E-4
6.7224284E-4
6.7224284E-4
6.7224284E-4
4.887704E-4
1.2182561E-4
4.887704E-4
8.55715E-4
0.0010391874
0.0010391874
0.0010391874
0.0010391874
8.55715E-4
8.55715E-4
0.0012226596
0.0019565492
0.0019565492
0.0015896045
0.0010391874
0.0010391874
0.0015896045
0.0019565492
0.0015896045
0.0014061322
0.0017730768
0.0019565492
0.0017730768
0.0015896045
0.0017730768
0.0021400217
0.0023234938
0.0019565492
0.0015896045
0.0012226596
8.55715E-4
0.0010391874
0.0017730768
0.0025069662
0.0025069662
0.0017730768
0.0014061322
0.0015896045
0.0019565492
0.0023234938
0.0026904386
0.0026904386
0.0025069662
0.0025069662
0.0021400217
0.0019565492
0.0019565492
0.0021400217
0.0021400217
0.0021400217
0.0023234938
0.0023234938
0.0023234938
0.0025069662
0.0025069662
0.0023234938
0.0019565492
0.0019565492
0.0023234938
0.0025069662
0.0025069662
0.0026904386
0.002873911
0.0030573835
0.002873911
0.002873911
0.002873911
0.0026904386
0.0023234938
0.0021400217
0.0021400217
0.0026904386
0.0032408559
0.003424328
0.0030573835
0.002873911
0.0026904386
0.002873911
0.002873911
0.0025069662
0.0021400217
0.0021400217
0.0025069662
0.002873911
0.002873911
0.0025069662
0.0023234938
0.0025069662
0.002873911
0.0032408559
0.0032408559
0.0030573835
0.0026904386
0.0025069662
0.0026904386
0.0025069662
0.0021400217
0.0015896045
0.0015896045
0.0017730768
0.0021400217
0.0026904386
0.0030573835
0.0032408559
0.0032408559
0.002873911
0.0026904386
0.0026904386
0.0026904386
0.0025069662
0.0023234938
0.0025069662
0.0026904386
0.002873911
0.0026904386
0.0025069662
0.0025069662
0.0025069662
0.0023234938
0.0021400217
0.0017730768
0.0021400217
0.0026904386
0.002873911
0.0023234938
0.0015896045
0.0015896045
0.0017730768
0.0019565492
0.0021400217
0.0023234938
0.0026904386
0.0030573835
0.002873911
0.0023234938
0.0021400217
0.0023234938
0.0023234938
0.0021400217
0.0021400217
0.0021400217
0.0021400217
0.0023234938
0.0025069662
0.0025069662
0.002873911
0.002873911
0.0025069662
0.0021400217
0.0019565492
0.0019565492
0.0025069662
0.0030573835
0.003424328
0.0030573835
0.0021400217
0.0017730768
0.0023234938
0.0030573835
0.0032408559
0.0030573835
0.0025069662
0.0023234938
0.0025069662
0.002873911
0.0030573835
0.002873911
0.0026904386
0.0023234938
0.0019565492
0.0019565492
0.0023234938
0.0026904386
0.002873911
0.0025069662
0.0021400217
0.0017730768
0.0021400217
0.002873911
0.0030573835
0.002873911
0.0023234938
0.0023234938
0.0026904386
0.0025069662
0.0019565492
0.0014061322
0.0017730768
0.0023234938
0.0032408559
0.0036078005
0.002873911
0.0023234938
0.0023234938
0.0025069662
0.0025069662
0.0023234938
0.0025069662
0.002873911
0.003424328
0.003424328
0.0030573835
0.0026904386
0.0026904386
0.002873911
0.002873911
0.0026904386
0.0023234938
0.0021400217
0.0021400217
0.0021400217
0.0026904386
0.0030573835
0.0032408559
0.003424328
0.0036078005
0.0036078005
0.003424328
0.0032408559
0.002873911
0.0025069662
0.0025069662
0.0026904386
0.002873911
0.0030573835
0.0030573835
0.0030573835
0.0036078005
0.003974745
0.0037912729
0.003424328
0.0030573835
0.002873911
0.002873911
0.002873911
0.0030573835
0.0032408559
0.0030573835
0.002873911
0.002873911
0.0025069662
0.0025069662
0.0030573835
0.0037912729
0.0037912729
0.003424328
0.003424328
0.003974745
0.00434169
0.00434169
0.0037912729
0.0032408559
0.002873911
0.0030573835
0.0030573835
0.002873911
0.002873911
0.0030573835
0.0032408559
0.0030573835
0.0030573835
0.0030573835
0.003424328
0.0036078005
0.0030573835
0.0026904386
0.002873911
0.003424328
0.003424328
0.0030573835
0.0026904386
0.002873911
0.003424328
0.0041582175
0.0045251623
0.003974745
0.0032408559
0.0030573835
0.003424328
0.0037912729
0.0036078005
0.0030573835
0.0032408559
0.0036078005
0.0037912729
0.003424328
0.002873911
0.0025069662
0.0025069662
0.0025069662
0.0025069662
0.0030573835
0.0037912729
0.003974745
0.0037912729
0.003424328
0.003424328
0.0036078005
0.003974745
0.003974745
0.003974745
0.0037912729
0.0036078005
0.0032408559
0.0030573835
0.0032408559
0.003424328
0.003424328
0.0032408559
0.0030573835
0.0032408559
0.003424328
0.003424328
0.0036078005
0.0037912729
0.0037912729
0.0037912729
0.0037912729
0.0036078005
0.0032408559
0.0030573835
0.003424328
0.0036078005
0.003424328
0.0030573835
0.002873911
0.002873911
0.0032408559
0.0036078005
0.003974745
0.0041582175
0.00434169
0.0045251623
0.0045251623
0.0041582175
0.0037912729
0.0037912729
0.003974745
0.0037912729
0.0036078005
0.0036078005
0.0037912729
0.0037912729
0.0036078005
0.0036078005
0.003424328
0.0032408559
0.003424328
0.003974745
0.0041582175
0.003974745
0.0036078005
0.0036078005
0.0037912729
0.0041582175
0.0041582175
0.003974745
0.0036078005
0.002873911
0.0021400217
0.0019565492
0.0025069662
0.0032408559
0.0036078005
0.003424328
0.003424328
0.0036078005
0.0030573835
0.0025069662
0.0023234938
0.0026904386
0.0030573835
0.003424328
0.0030573835
0.002873911
0.002873911
0.0026904386
0.002873911
0.0030573835
0.0032408559
0.0030573835
0.0025069662
0.0019565492
0.0021400217
0.0030573835
0.003424328
0.0030573835
0.0023234938
0.0019565492
0.0021400217
0.0025069662
0.0026904386
0.002873911
0.0025069662
0.0025069662
0.002873911
0.0032408559
0.0032408559
0.002873911
0.002873911
0.002873911
0.0030573835
0.002873911
0.0026904386
0.0025069662
0.0026904386
0.0026904386
0.0025069662
0.0019565492
0.0017730768
0.0021400217
0.0030573835
0.003424328
0.003424328
0.002873911
0.0026904386
0.0026904386
0.0025069662
0.0021400217
0.0015896045
0.0015896045
0.0019565492
0.0023234938
0.0026904386
0.0025069662
0.0021400217
0.0019565492
0.0023234938
0.002873911
0.0030573835
0.0025069662
0.0021400217
0.0019565492
0.0023234938
0.0026904386
0.0023234938
0.0019565492
0.0019565492
0.0023234938
0.0026904386
0.002873911
0.0032408559
0.0036078005
0.0037912729
0.0036078005
0.003424328
0.0032408559
0.002873911
0.0023234938
0.0023234938
0.0026904386
0.002873911
0.002873911
0.0026904386
0.002873911
0.002873911
0.0026904386
0.0026904386
0.0026904386
0.0026904386
0.0025069662
0.0023234938
0.0021400217
0.0021400217
0.0025069662
0.002873911
0.0032408559
0.003424328
0.003424328
0.003424328
0.003424328
0.0030573835
0.0025069662
0.0023234938
0.0026904386
0.003424328
0.0037912729
0.003974745
0.0036078005
0.003424328
0.0036078005
0.0036078005
0.003424328
0.002873911
0.0026904386
0.0026904386
0.0026904386
0.0025069662
0.0023234938
0.0023234938
0.002873911
0.0032408559
0.0032408559
0.0030573835
0.0030573835
0.003424328
0.003974745
0.0041582175
0.0037912729
0.0032408559
0.0030573835
0.003424328
0.0037912729
0.0036078005
0.0036078005
0.003424328
0.003424328
0.0036078005
0.003424328
0.0030573835
0.002873911
0.0030573835
0.003424328
0.003424328
0.0030573835
0.002873911
0.0030573835
0.0032408559
0.0032408559
0.0030573835
0.0030573835
0.0032408559
0.0036078005
0.003974745
0.003974745
0.0036078005
0.0032408559
0.0032408559
0.0037912729
0.00434169
0.0041582175
0.003424328
0.002873911
0.0032408559
0.003974745
0.00434169
0.003974745
0.003424328
0.0032408559
0.003424328
0.003424328
0.0030573835
0.0030573835
0.003424328
0.0037912729
0.003974745
0.003974745
0.0041582175
0.0041582175
0.003974745
0.0037912729
0.0036078005
0.003424328
0.003424328
0.0036078005
0.0037912729
0.003424328
0.0030573835
0.0030573835
0.003424328
0.0041582175
0.0047086347
0.0047086347
0.00434169
0.0037912729
0.003424328
0.0037912729
0.00434169
0.0041582175
0.0037912729
0.003424328
0.003424328
0.0037912729
0.0041582175
0.00434169
0.0041582175
0.0041582175
0.00434169
0.0045251623
0.0045251623
0.0041582175
0.0041582175
0.00434169
0.00434169
0.0041582175
0.0045251623
0.0050755795
0.005259052
0.004892107
0.00434169
0.0041582175
0.0041582175
0.0041582175
0.0045251623
0.0047086347
0.0047086347
0.004892107
0.0050755795
0.005259052
0.0054425243
0.0056259963
0.0056259963
0.0054425243
0.0050755795
0.004892107
0.004892107
0.0047086347
0.004892107
0.005259052
0.004892107
0.00434169
0.0041582175
0.0045251623
0.0047086347
0.0050755795
0.0056259963
0.0059929416
0.0056259963
0.004892107
0.00434169
0.0045251623
0.0047086347
0.0050755795
0.005259052
0.0054425243
0.0054425243
0.0054425243
0.0054425243
0.005259052
0.0050755795
0.0050755795
0.004892107
0.004892107
0.004892107
0.0050755795
0.005259052
0.0054425243
0.0054425243
0.005259052
0.0050755795
0.0050755795
0.005259052
0.0056259963
0.005809469
0.0056259963
0.0054425243
0.0054425243
0.0056259963
0.0054425243
0.0050755795
0.004892107
0.004892107
0.0050755795
0.0054425243
0.0056259963
0.0056259963
0.0054425243
0.0047086347
0.0045251623
0.0050755795
0.0056259963
0.0059929416
0.0056259963
0.0056259963
0.0056259963
0.0054425243
0.0050755795
0.0047086347
0.0047086347
0.0050755795
0.0050755795
0.0050755795
0.0050755795
0.0054425243
0.0056259963
0.0054425243
0.005259052
0.0054425243
0.0056259963
0.0054425243
0.005259052
0.0050755795
0.005259052
0.0056259963
0.005809469
0.0054425243
0.0050755795
0.004892107
0.0050755795
0.0050755795
0.0050755795
0.004892107
0.004892107
0.004892107
0.0045251623
0.0047086347
0.004892107
0.004892107
0.0045251623
0.00434169
0.0041582175
0.00434169
0.0045251623
0.0047086347
0.0047086347
0.0047086347
0.0045251623
0.003974745
0.0037912729
0.0037912729
0.0041582175
0.0045251623
0.0045251623
0.00434169
0.003974745
0.0041582175
0.00434169
0.003974745
0.003424328
0.003424328
0.0037912729
0.0037912729
0.003424328
0.0032408559
0.0030573835
0.002873911
0.0026904386
0.002873911
0.0032408559
0.003974745
0.003974745
0.0036078005
0.0032408559
0.0032408559
0.0037912729
0.0041582175
0.0041582175
0.003974745
0.003974745
0.0041582175
0.0045251623
0.00434169
0.0041582175
0.0036078005
0.0032408559
0.002873911
0.002873911
0.0030573835
0.003424328
0.0036078005
0.0036078005
0.0036078005
0.0037912729
0.0037912729
0.0037912729
0.0041582175
0.00434169
0.0041582175
0.003424328
0.002873911
0.002873911
0.003424328
0.003424328
0.003424328
0.0036078005
0.0037912729
0.003424328
0.0032408559
0.0036078005
0.00434169
0.0041582175
0.003424328
0.0030573835
0.003424328
0.0041582175
0.00434169
0.0036078005
0.0026904386
0.0025069662
0.0030573835
0.0037912729
0.00434169
0.0041582175
0.003974745
0.0037912729
0.003974745
0.0041582175
0.0045251623
0.0047086347
0.0047086347
0.0047086347
0.0045251623
0.0045251623
0.0045251623
0.0045251623
0.0045251623
0.00434169
0.0037912729
0.003424328
0.0036078005
0.003974745
0.00434169
0.0045251623
0.0041582175
0.00434169
0.004892107
0.0056259963
0.0056259963
0.004892107
0.00434169
0.0041582175
0.0045251623
0.0050755795
0.0054425243
0.0054425243
0.005259052
0.005259052
0.005259052
0.0054425243
0.0056259963
0.0056259963
0.0056259963
0.0056259963
0.0056259963
0.005809469
0.005809469
0.005809469
0.0059929416
0.0063598864
0.0069103027
0.007093775
0.0069103027
0.0063598864
0.0063598864
0.0065433583
0.0069103027
0.0067268307
0.0065433583
0.0065433583
0.0063598864
0.0063598864
0.0065433583
0.0067268307
0.0069103027
0.0072772475
0.00819461
0.009295444
0.009295444
0.008378082
0.0076441923
0.0072772475
0.0072772475
0.0076441923
0.007827666
0.00819461
0.00819461
0.00819461
0.008378082
0.008928498
0.009295444
0.009295444
0.008745027
0.008378082
0.00819461
0.008011137
0.00819461
0.008745027
0.009295444
0.009662388
0.0094789155
0.009111971
0.009111971
0.009295444
0.0094789155
0.009845861
0.009845861
0.009295444
0.009111971
0.0094789155
0.009845861
0.0094789155
0.009295444
0.009295444
0.0094789155
0.009662388
0.009662388
0.009662388
0.009662388
0.009662388
0.009662388
0.009845861
0.010212805
0.0103962775
0.010212805
0.010029333
0.009845861
0.009845861
0.010029333
0.010029333
0.010029333
0.010212805
0.0103962775
0.0103962775
0.0103962775
0.0103962775
0.010763222
0.010946695
0.010763222
0.0103962775
0.010212805
0.01057975
0.011130167
0.011680584
0.011864057
0.011497112
0.011130167
0.010946695
0.010763222
0.010763222
0.011130167
0.011680584
0.011864057
0.01131364
0.010946695
0.010946695
0.011130167
0.010946695
0.01057975
0.01057975
0.01131364
0.012047529
0.011864057
0.010946695
0.010212805
0.010029333
0.01057975
0.010946695
0.010946695
0.010763222
0.010946695
0.01131364
0.011680584
0.011864057
0.011864057
0.011497112
0.01131364
0.011497112
0.011680584
0.011497112
0.010946695
0.01057975
0.010763222
0.01131364
0.01131364
0.011130167
0.010763222
0.010946695
0.011130167
0.01131364
0.011680584
0.012047529
0.012231002
0.011680584
0.011130167
0.010946695
0.011130167
0.011130167
0.011130167
0.011130167
0.011130167
0.01131364
0.011680584
0.011864057
0.011497112
0.01131364
0.011864057
0.012231002
0.012047529
0.011680584
0.01131364
0.011497112
0.011864057
0.011864057
0.011864057
0.011680584
0.011680584
0.012047529
0.012231002
0.012047529
0.012047529
0.012414474
0.012597946
0.012231002
0.012047529
0.012047529
0.012047529
0.012047529
0.012047529
0.011864057
0.011864057
0.012047529
0.012231002
0.012231002
0.012047529
0.012047529
0.012231002
0.012047529
0.011497112
0.011130167
0.011497112
0.011864057
0.012231002
0.012414474
0.012231002
0.011864057
0.011497112
0.011864057
0.012597946
0.013148364
0.012964891
0.012597946
0.011864057
0.011864057
0.012597946
0.013148364
0.012964891
0.012414474
0.012047529
0.012047529
0.012597946
0.013148364
0.012964891
0.012231002
0.011680584
0.011680584
0.012047529
0.012047529
0.011864057
0.011864057
0.012047529
0.011864057
0.011497112
0.011130167
0.010763222
0.011130167
0.011864057
0.012597946
0.012597946
0.011864057
0.01131364
0.011497112
0.012047529
0.012414474
0.012597946
0.012231002
0.011680584
0.011680584
0.012047529
0.012231002
0.012414474
0.012597946
0.012964891
0.013331836
0.013148364
0.012414474
0.011680584
0.011497112
0.011680584
0.012047529
0.012047529
0.012047529
0.011864057
0.011864057
0.011680584
0.01131364
0.011130167
0.011680584
0.012414474
0.012414474
0.012414474
0.012414474
0.012231002
0.011680584
0.011680584
0.012047529
0.012231002
0.012047529
0.011680584
0.011497112
0.011680584
0.012231002
0.012414474
0.012231002
0.011497112
0.01131364
0.011680584
0.012047529
0.011864057
0.01131364
0.010946695
0.010946695
0.011497112
0.012047529
0.011864057
0.01131364
0.011130167
0.01131364
0.011680584
0.011864057
0.011864057
0.011497112
0.011680584
0.012047529
0.012231002
0.011864057
0.011130167
0.010763222
0.011130167
0.011497112
0.01131364
0.01057975
0.0103962775
0.010763222
0.011130167
0.011130167
0.01131364
0.011864057
0.012047529
0.012047529
0.01131364
0.010763222
0.010946695
0.01131364
0.01131364
0.010763222
0.010946695
0.011130167
0.010946695
0.010763222
0.010763222
0.010763222
0.0103962775
0.01057975
0.01131364
0.012231002
0.012231002
0.011680584
0.011130167
0.010946695
0.010946695
0.010946695
0.010763222
0.010946695
0.010946695
0.01057975
0.010029333
0.010212805
0.010763222
0.01131364
0.011497112
0.011497112
0.011130167
0.010946695
0.010763222
0.0103962775
0.009845861
0.009662388
0.0103962775
0.011130167
0.011680584
0.011130167
0.01057975
0.0103962775
0.01057975
0.010763222
0.010212805
0.009845861
0.010029333
0.010763222
0.011130167
0.010763222
0.010029333
0.010029333
0.01057975
0.010946695
0.01057975
0.009845861
0.010029333
0.010763222
0.01131364
0.011680584
0.01131364
0.010763222
0.0103962775
0.010763222
0.011130167
0.01131364
0.011130167
0.0103962775
0.009845861
0.0094789155
0.009662388
0.010212805
0.01057975
0.0103962775
0.010212805
0.010763222
0.011497112
0.011497112
0.010763222
0.010029333
0.0103962775
0.010946695
0.011130167
0.010763222
0.010029333
0.010029333
0.010763222
0.01131364
0.011130167
0.010763222
0.0103962775
0.010029333
0.009845861
0.010212805
0.01057975
0.010763222
0.010946695
0.011130167
0.011497112
0.011864057
0.011680584
0.010946695
0.0103962775
0.010212805
0.0103962775
0.01057975
0.011130167
0.011680584
0.011680584
0.01131364
0.010763222
0.01057975
0.01057975
0.011130167
0.01131364
0.01131364
0.011497112
0.011680584
0.011497112
0.011130167
0.01131364
0.011680584
0.011680584
0.011130167
0.010763222
0.010946695
0.011680584
0.012414474
0.012781419
0.012597946
0.012047529
0.011497112
0.011130167
0.011130167
0.011497112
0.012047529
0.012231002
0.012047529
0.011680584
0.011497112
0.01131364
0.011130167
0.011130167
0.01131364
0.011497112
0.011680584
0.011864057
0.011864057
0.011864057
0.012231002
0.012597946
0.013148364
0.013148364
0.012597946
0.012231002
0.011864057
0.011864057
0.011864057
0.012047529
0.012414474
0.012597946
0.012414474
0.012047529
0.011864057
0.012597946
0.013148364
0.013331836
0.012964891
0.012597946
0.012231002
0.011864057
0.011680584
0.011864057
0.012231002
0.012414474
0.012231002
0.012047529
0.011864057
0.011864057
0.012047529
0.012414474
0.012781419
0.013148364
0.013148364
0.013148364
0.013148364
0.012964891
0.012781419
0.012414474
0.012231002
0.012597946
0.012964891
0.012964891
0.012597946
0.012047529
0.011680584
0.011680584
0.012047529
0.012597946
0.012964891
0.012597946
0.012414474
0.012414474
0.012781419
0.013148364
0.013331836
0.013148364
0.012414474
0.012414474
0.012597946
0.012781419
0.012597946
0.012597946
0.012414474
0.012231002
0.012047529
0.012414474
0.012781419
0.012781419
0.012781419
0.012597946
0.012231002
0.012047529
0.012231002
0.012414474
0.012781419
0.012964891
0.012964891
0.012414474
0.012047529
0.012047529
0.012414474
0.012597946
0.012414474
0.012047529
0.011680584
0.011497112
0.011680584
0.012047529
0.012781419
0.012964891
0.012414474
0.012047529
0.012047529
0.012047529
0.011680584
0.01131364
0.011497112
0.012047529
0.012231002
0.012231002
0.012231002
0.012414474
0.012597946
0.012414474
0.011864057
0.011680584
0.011864057
0.011680584
0.011497112
0.011497112
0.011864057
0.012231002
0.012414474
0.012231002
0.011864057
0.011864057
0.011864057
0.012231002
0.012231002
0.012047529
0.012231002
0.012231002
0.011680584
0.011130167
0.010763222
0.010946695
0.011497112
0.012047529
0.012231002
0.011680584
0.011130167
0.011130167
0.01131364
0.011497112
0.011680584
0.011864057
0.011864057
0.011864057
0.012047529
0.012231002
0.012231002
0.012231002
0.011864057
0.011497112
0.01131364
0.011680584
0.011864057
0.012047529
0.012047529
0.012231002
0.012597946
0.012597946
0.012231002
0.011864057
0.011864057
0.011864057
0.011497112
0.011130167
0.01131364
0.011864057
0.011864057
0.011680584
0.011497112
0.011497112
0.01131364
0.011497112
0.011680584
0.011680584
0.011680584
0.011497112
0.011130167
0.011130167
0.011497112
0.012047529
0.012047529
0.011680584
0.011497112
0.011497112
0.01131364
0.011130167
0.01131364
0.011680584
0.011497112
0.011130167
0.010946695
0.011130167
0.01131364
0.011864057
0.012231002
0.012414474
0.012047529
0.01131364
0.010946695
0.010946695
0.011130167
0.010946695
0.010763222
0.010763222
0.010946695
0.01131364
0.011497112
0.011497112
0.01131364
0.010946695
0.011130167
0.011497112
0.011497112
0.011130167
0.01057975
0.01057975
0.011130167
0.011864057
0.012231002
0.011864057
0.01131364
0.011130167
0.011680584
0.012414474
0.012414474
0.011864057
0.010763222
0.010212805
0.010212805
0.010763222
0.011130167
0.011130167
0.01131364
0.011680584
0.011680584
0.011680584
0.011497112
0.01131364
0.011130167
0.011130167
0.011130167
0.011497112
0.011680584
0.011864057
0.012231002
0.012047529
0.011497112
0.010946695
0.011130167
0.01131364
0.011130167
0.010946695
0.011130167
0.011497112
0.011497112
0.011497112
0.011680584
0.011864057
0.011680584
0.01131364
0.011130167
0.01131364
0.011497112
0.01131364
0.011130167
0.010946695
0.010946695
0.01131364
0.011497112
0.01131364
0.010763222
0.010763222
0.011497112
0.012231002
0.012781419
0.012414474
0.011864057
0.011864057
0.011680584
0.011497112
0.011130167
0.010946695
0.011497112
0.012047529
0.012231002
0.011864057
0.011497112
0.011680584
0.012047529
0.012231002
0.012047529
0.011497112
0.011130167
0.01131364
0.011497112
0.011497112
0.011680584
0.011680584
0.011680584
0.01131364
0.010946695
0.010763222
0.010763222
0.010946695
0.011130167
0.01131364
0.011130167
0.01131364
0.011864057
0.012047529
0.011864057
0.011497112
0.01131364
0.011497112
0.011864057
0.012047529
0.011680584
0.01131364
0.010946695
0.010946695
0.010946695
0.011130167
0.011680584
0.012047529
0.012047529
0.011497112
0.011130167
0.01131364
0.011680584
0.011680584
0.011497112
0.011130167
0.010946695
0.010946695
0.010946695
0.010763222
0.010763222
0.010763222
0.011130167
0.011130167
0.010946695
0.010763222
0.01057975
0.010763222
0.010946695
0.010946695
0.011130167
0.011680584
0.011864057
0.01131364
0.01057975
0.010212805
0.01057975
0.011130167
0.011497112
0.011497112
0.01131364
0.010946695
0.010763222
0.010946695
0.010946695
0.01057975
0.010212805
0.0103962775
0.010946695
0.011130167
0.011130167
0.010763222
0.0103962775
0.0103962775
0.010763222
0.010763222
0.010763222
0.01057975
0.010763222
0.011130167
0.010763222
0.010212805
0.010029333
0.0103962775
0.01057975
0.010029333
0.009662388
0.009295444
0.0094789155
0.009845861
0.010029333
0.010029333
0.010029333
0.010212805
0.010029333
0.0094789155
0.008745027
0.008561554
0.008561554
0.008745027
0.008928498
0.009111971
0.009295444
0.0094789155
0.009845861
0.009845861
0.009845861
0.009845861
0.009662388
0.0094789155
0.009295444
0.0094789155
0.009662388
0.009662388
0.0094789155
0.008928498
0.008378082
0.008378082
0.008561554
0.008745027
0.008561554
0.008011137
0.007827666
0.008011137
0.008378082
0.008561554
0.008561554
0.00819461
0.007827666
0.0076441923
0.00746072
0.007827666
0.00819461
0.00819461
0.00819461
0.008011137
0.007827666
0.007827666
0.007827666
0.0076441923
0.0072772475
0.0072772475
0.0076441923
0.008011137
0.008011137
0.00746072
0.0069103027
0.0069103027
0.0072772475
0.0072772475
0.007093775
0.0067268307
0.0067268307
0.0065433583
0.0063598864
0.0059929416
0.0059929416
0.0059929416
0.0061764135
0.0063598864
0.0067268307
0.007093775
0.007093775
0.0072772475
0.0072772475
0.0072772475
0.0067268307
0.0061764135
0.0059929416
0.0067268307
0.0069103027
0.0067268307
0.0061764135
0.0059929416
0.0056259963
0.0054425243
0.0056259963
0.0061764135
0.0063598864
0.0061764135
0.0056259963
0.0056259963
0.005809469
0.005809469
0.0056259963
0.005259052
0.0054425243
0.0056259963
0.0056259963
0.0056259963
0.005809469
0.0059929416
0.005809469
0.0056259963
0.0054425243
0.005259052
0.0047086347
0.0041582175
0.0041582175
0.0045251623
0.0050755795
0.005259052
0.004892107
0.00434169
0.003974745
0.0045251623
0.005259052
0.0054425243
0.0047086347
0.0041582175
0.00434169
0.0045251623
0.0047086347
0.0045251623
0.00434169
0.0045251623
0.0045251623
0.0041582175
0.003974745
0.0037912729
0.0036078005
0.003424328
0.003424328
0.0036078005
0.0037912729
0.0037912729
0.003974745
0.0041582175
0.0041582175
0.003974745
0.0037912729
0.0037912729
0.0041582175
0.0041582175
0.003974745
0.0036078005
0.0032408559
0.0030573835
0.0032408559
0.003424328
0.0030573835
0.0030573835
0.003424328
0.0036078005
0.0026904386
0.0019565492
0.0023234938
0.0037912729
0.0047086347
0.003974745
0.0026904386
0.0021400217
0.0026904386
0.0030573835
0.002873911
0.0025069662
0.002873911
0.003424328
0.0037912729
0.0036078005
0.0032408559
0.002873911
0.0025069662
0.0025069662
0.0025069662
0.0025069662
0.0023234938
0.0023234938
0.0023234938
0.0023234938
0.0025069662
0.0025069662
0.0025069662
0.0025069662
0.0021400217
0.0021400217
0.0021400217
0.0021400217
0.0019565492
0.0019565492
0.0021400217
0.0025069662
0.0025069662
0.0019565492
0.0015896045
0.0015896045
0.0017730768
0.0019565492
0.0019565492
0.0019565492
0.0021400217
0.0023234938
0.0019565492
0.0015896045
0.0015896045
0.0017730768
0.0019565492
0.0021400217
0.0021400217
0.0015896045
0.0012226596
0.0012226596
0.0012226596
6.7224284E-4
4.887704E-4
6.7224284E-4
0.0010391874
0.0015896045
0.0017730768
0.0023234938
0.0023234938
0.0017730768
0.0014061322
0.0014061322
0.0015896045
0.0015896045
0.0012226596
8.55715E-4
3.0529802E-4
3.0529802E-4
4.887704E-4
4.887704E-4
4.887704E-4
8.55715E-4
0.0010391874
8.55715E-4
4.887704E-4
1.2182561E-4
1.2182561E-4
1.2182561E-4
3.0529802E-4
8.55715E-4
0.0010391874
8.55715E-4
4.887704E-4
4.887704E-4
0.0010391874
0.0014061322
0.0012226596
0.0010391874
0.0012226596
0.0010391874
3.0529802E-4
-4.285914E-4
-2.451192E-4
6.7224284E-4
0.0012226596
0.0010391874
4.887704E-4
-6.164657E-5
1.2182561E-4
4.887704E-4
0.0010391874
8.55715E-4
6.7224284E-4
4.887704E-4
6.7224284E-4
4.887704E-4
3.0529802E-4
1.2182561E-4
1.2182561E-4
-6.164657E-5
-6.164657E-5
-6.164657E-5
1.2182561E-4
1.2182561E-4
1.2182561E-4
1.2182561E-4
-6.164657E-5
-2.451192E-4
-2.451192E-4
-6.164657E-5
-2.451192E-4
-6.164657E-5
1.2182561E-4
4.887704E-4
6.7224284E-4
6.7224284E-4
3.0529802E-4
1.2182561E-4
1.2182561E-4
1.2182561E-4
1.2182561E-4
-6.164657E-5
-4.285914E-4
-6.120638E-4
-6.164657E-5
3.0529802E-4
3.0529802E-4
1.2182561E-4
4.887704E-4
0.0010391874
0.0014061322
0.0012226596
8.55715E-4
3.0529802E-4
-4.285914E-4
-7.955362E-4
-6.120638E-4
-6.164657E-5
4.887704E-4
4.887704E-4
3.0529802E-4
-6.164657E-5
-4.285914E-4
-6.120638E-4
-6.120638E-4
-6.120638E-4
-6.120638E-4
-7.955362E-4
-4.285914E-4
3.0529802E-4
4.887704E-4
1.2182561E-4
-2.451192E-4
-2.451192E-4
1.2182561E-4
3.0529802E-4
-6.164657E-5
-2.451192E-4
-2.451192E-4
3.0529802E-4
6.7224284E-4
4.887704E-4
1.2182561E-4
-6.164657E-5
-6.164657E-5
1.2182561E-4
4.887704E-4
6.7224284E-4
6.7224284E-4
0.0010391874
0.0014061322
0.0015896045
0.0010391874
3.0529802E-4
-6.164657E-5
-6.164657E-5
3.0529802E-4
4.887704E-4
4.887704E-4
1.2182561E-4
-6.164657E-5
-6.164657E-5
3.0529802E-4
4.887704E-4
1.2182561E-4
-2.451192E-4
-4.285914E-4
-6.164657E-5
1.2182561E-4
3.0529802E-4
1.2182561E-4
1.2182561E-4
-2.451192E-4
-7.955362E-4
-7.955362E-4
-4.285914E-4
-2.451192E-4
-4.285914E-4
-6.164657E-5
4.887704E-4
6.7224284E-4
1.2182561E-4
-4.285914E-4
-4.285914E-4
-6.164657E-5
1.2182561E-4
-2.451192E-4
-7.955362E-4
-7.955362E-4
-2.451192E-4
3.0529802E-4
4.887704E-4
6.7224284E-4
8.55715E-4
4.887704E-4
-2.451192E-4
-9.790086E-4
-7.955362E-4
-6.164657E-5
1.2182561E-4
-6.164657E-5
-4.285914E-4
-6.120638E-4
-2.451192E-4
-6.164657E-5
-6.164657E-5
-4.285914E-4
-7.955362E-4
-9.790086E-4
-7.955362E-4
-6.120638E-4
-4.285914E-4
-2.451192E-4
-4.285914E-4
-9.790086E-4
-0.001162481
-9.790086E-4
-4.285914E-4
-6.164657E-5
-6.164657E-5
-2.451192E-4
-4.285914E-4
-6.120638E-4
-0.001162481
-0.001162481
-9.790086E-4
-6.120638E-4
-6.120638E-4
-6.120638E-4
-4.285914E-4
-4.285914E-4
-6.120638E-4
-6.120638E-4
-4.285914E-4
-6.120638E-4
-9.790086E-4
-9.790086E-4
-7.955362E-4
-9.790086E-4
-0.001162481
-0.001162481
-7.955362E-4
-7.955362E-4
-9.790086E-4
-0.001162481
-0.001162481
-9.790086E-4
-9.790086E-4
-7.955362E-4
-6.120638E-4
-4.285914E-4
-6.120638E-4
-9.790086E-4
-0.001345953
-0.001162481
-7.955362E-4
-4.285914E-4
-6.120638E-4
-0.001162481
-0.0018963702
-0.0017128983
-0.001345953
-0.0015294254
-0.0020798426
-0.0020798426
-0.0015294254
-7.955362E-4
-6.120638E-4
-6.120638E-4
-6.120638E-4
-4.285914E-4
-6.120638E-4
-9.790086E-4
-0.0015294254
-0.0018963702
-0.0018963702
-0.0015294254
-9.790086E-4
-9.790086E-4
-0.001345953
-9.790086E-4
-4.285914E-4
-2.451192E-4
-7.955362E-4
-0.0017128983
-0.0022633155
-0.0020798426
-0.0017128983
-0.001345953
-0.001162481
-0.0015294254
-0.0015294254
-9.790086E-4
-7.955362E-4
-0.001162481
-0.0018963702
-0.0024467874
-0.0020798426
-0.001162481
-9.790086E-4
-0.001162481
-0.001162481
-9.790086E-4
-9.790086E-4
-0.0015294254
-0.0020798426
-0.0022633155
-0.0024467874
-0.0022633155
-0.0017128983
-0.001162481
-9.790086E-4
-0.001162481
-0.0015294254
-0.0017128983
-0.0017128983
-0.0017128983
-0.0017128983
-0.0017128983
-0.0017128983
-0.0018963702
-0.0024467874
-0.0029972047
-0.0029972047
-0.0026302598
-0.0020798426
-0.0017128983
-0.0015294254
-0.001345953
-0.001345953
-0.0017128983
-0.0018963702
-0.0022633155
-0.0022633155
-0.0022633155
-0.0020798426
-0.0017128983
-0.001345953
-0.0015294254
-0.0020798426
-0.0022633155
-0.0020798426
-0.0020798426
-0.0022633155
-0.0026302598
-0.0029972047
-0.0026302598
-0.0020798426
-0.0015294254
-0.0017128983
-0.0024467874
-0.0028137323
-0.0029972047
-0.0028137323
-0.0026302598
-0.0026302598
-0.0024467874
-0.0026302598
-0.0028137323
-0.0029972047
-0.0029972047
-0.0026302598
-0.0026302598
-0.0024467874
-0.0020798426
-0.0020798426
-0.0024467874
-0.0029972047
-0.003180677
-0.003180677
-0.0029972047
-0.0028137323
-0.0024467874
-0.0024467874
-0.0024467874
-0.0026302598
-0.0028137323
-0.0029972047
-0.0029972047
-0.0024467874
-0.0018963702
-0.0022633155
-0.0029972047
-0.003180677
-0.0029972047
-0.0026302598
-0.0024467874
-0.0026302598
-0.0028137323
-0.0029972047
-0.003180677
-0.0029972047
-0.0028137323
-0.0028137323
-0.0028137323
-0.003180677
-0.003364149
-0.0035476214
-0.0035476214
-0.003180677
-0.0028137323
-0.0028137323
-0.0028137323
-0.0028137323
-0.0026302598
-0.0026302598
-0.0026302598
-0.0028137323
-0.0029972047
-0.003364149
-0.0035476214
-0.003180677
-0.0029972047
-0.003180677
-0.003364149
-0.0035476214
-0.0037310943
-0.0037310943
-0.0037310943
-0.0039145662
-0.0035476214
-0.0029972047
-0.0026302598
-0.0022633155
-0.0022633155
-0.0026302598
-0.003180677
-0.0037310943
-0.0037310943
-0.0037310943
-0.0037310943
-0.0037310943
-0.003364149
-0.003180677
-0.003364149
-0.0035476214
-0.0037310943
-0.0039145662
-0.0039145662
-0.0039145662
-0.0040980387
-0.0042815106
-0.0040980387
-0.0037310943
-0.003364149
-0.0039145662
-0.0044649835
-0.0044649835
-0.0042815106
-0.0039145662
-0.0037310943
-0.0037310943
-0.0037310943
-0.0039145662
-0.0037310943
-0.0035476214
-0.003364149
-0.0035476214
-0.0037310943
-0.0040980387
-0.0044649835
-0.004648456
-0.0044649835
-0.004648456
-0.0044649835
-0.0042815106
-0.0040980387
-0.0039145662
-0.0039145662
-0.0040980387
-0.0042815106
-0.0042815106
-0.0044649835
-0.0040980387
-0.0035476214
-0.0037310943
-0.0044649835
-0.0050154
-0.004648456
-0.0042815106
-0.0042815106
-0.0044649835
-0.004648456
-0.004648456
-0.004648456
-0.0050154
-0.005198872
-0.005198872
-0.0048319283
-0.004648456
-0.0044649835
-0.004648456
-0.0050154
-0.0053823455
-0.005198872
-0.0048319283
-0.004648456
-0.004648456
-0.0044649835
-0.004648456
-0.0050154
-0.0050154
-0.0050154
-0.0050154
-0.005198872
-0.0048319283
-0.0044649835
-0.004648456
-0.005198872
-0.0057492903
-0.0057492903
-0.005198872
-0.0044649835
-0.0044649835
-0.0048319283
-0.005198872
-0.0053823455
-0.005565818
-0.005565818
-0.005565818
-0.005198872
-0.0050154
-0.0044649835
-0.0040980387
-0.0040980387
-0.0044649835
-0.0048319283
-0.0048319283
-0.004648456
-0.0044649835
-0.0048319283
-0.005198872
-0.0050154
-0.0050154
-0.0050154
-0.005198872
-0.0053823455
-0.005198872
-0.005198872
-0.0050154
-0.0050154
-0.005198872
-0.005198872
-0.0050154
-0.0050154
-0.0048319283
-0.0044649835
-0.0042815106
-0.0044649835
-0.004648456
-0.0048319283
-0.0048319283
-0.0053823455
-0.005565818
-0.0053823455
-0.0044649835
-0.0040980387
-0.004648456
-0.005565818
-0.0057492903
-0.005198872
-0.0048319283
-0.0050154
-0.005198872
-0.0050154
-0.0048319283
-0.004648456
-0.004648456
-0.004648456
-0.004648456
-0.0048319283
-0.0050154
-0.0050154
-0.0050154
-0.0053823455
-0.005565818
-0.0053823455
-0.004648456
-0.0042815106
-0.0044649835
-0.0048319283
-0.0048319283
-0.0048319283
-0.0050154
-0.005198872
-0.0053823455
-0.0053823455
-0.005198872
-0.0048319283
-0.004648456
-0.0044649835
-0.0044649835
-0.0048319283
-0.005198872
-0.005198872
-0.0050154
-0.0050154
-0.005565818
-0.0059327628
-0.005565818
-0.0050154
-0.0050154
-0.005565818
-0.0057492903
-0.0057492903
-0.0053823455
-0.005198872
-0.0048319283
-0.0044649835
-0.0040980387
-0.0042815106
-0.0050154
-0.005565818
-0.005565818
-0.0050154
-0.004648456
-0.0050154
-0.005198872
-0.0050154
-0.0048319283
-0.0048319283
-0.005198872
-0.005198872
-0.0053823455
-0.005198872
-0.0048319283
-0.0042815106
-0.0042815106
-0.0050154
-0.005565818
-0.0053823455
-0.004648456
-0.0042815106
-0.004648456
-0.0053823455
-0.0059327628
-0.0059327628
-0.0057492903
-0.0053823455
-0.0048319283
-0.004648456
-0.0048319283
-0.0053823455
-0.0053823455
-0.0053823455
-0.005198872
-0.005198872
-0.0053823455
-0.0053823455
-0.005198872
-0.0050154
-0.0050154
-0.0053823455
-0.0053823455
-0.0050154
-0.0044649835
-0.0042815106
-0.004648456
-0.0050154
-0.0050154
-0.0050154
-0.005198872
-0.0053823455
-0.005565818
-0.005565818
-0.005565818
-0.005198872
-0.0050154
-0.0048319283
-0.004648456
-0.004648456
-0.0044649835
-0.0048319283
-0.005565818
-0.0057492903
-0.0057492903
-0.0053823455
-0.0048319283
-0.004648456
-0.004648456
-0.004648456
-0.004648456
-0.004648456
-0.0050154
-0.005198872
-0.0050154
-0.004648456
-0.004648456
-0.0050154
-0.005565818
-0.0057492903
-0.005198872
-0.0044649835
-0.0044649835
-0.005198872
-0.0059327628
-0.0057492903
-0.005198872
-0.0048319283
-0.0050154
-0.0053823455
-0.0057492903
-0.0053823455
-0.0048319283
-0.0044649835
-0.004648456
-0.0048319283
-0.0048319283
-0.0044649835
-0.0040980387
-0.0040980387
-0.004648456
-0.005198872
-0.005565818
-0.005565818
-0.005198872
-0.0050154
-0.0053823455
-0.0059327628
-0.0059327628
-0.0057492903
-0.005565818
-0.005198872
-0.005198872
-0.005198872
-0.005198872
-0.004648456
-0.0042815106
-0.0044649835
-0.005198872
-0.006116234
-0.0059327628
-0.005198872
-0.004648456
-0.0042815106
-0.0044649835
-0.005198872
-0.0057492903
-0.006116234
-0.0059327628
-0.0057492903
-0.005565818
-0.0053823455
-0.0050154
-0.0048319283
-0.004648456
-0.005198872
-0.006116234
-0.006483179
-0.0062997066
-0.005565818
-0.005198872
-0.005198872
-0.0053823455
-0.0053823455
-0.0050154
-0.0048319283
-0.0048319283
-0.005198872
-0.0057492903
-0.0059327628
-0.0059327628
-0.0059327628
-0.006116234
-0.0059327628
-0.0053823455
-0.005198872
-0.005565818
-0.005565818
-0.005198872
-0.0050154
-0.0053823455
-0.0057492903
-0.005565818
-0.005198872
-0.0050154
-0.0048319283
-0.0048319283
-0.005198872
-0.005565818
-0.0057492903
-0.0053823455
-0.005198872
-0.0053823455
-0.005565818
-0.005565818
-0.005565818
-0.005565818
-0.005565818
-0.0053823455
-0.0048319283
-0.0048319283
-0.0053823455
-0.0053823455
-0.005198872
-0.0050154
-0.0053823455
-0.005565818
-0.0053823455
-0.005198872
-0.0050154
-0.0048319283
-0.005198872
-0.0053823455
-0.0053823455
-0.0053823455
-0.0050154
-0.0048319283
-0.0048319283
-0.0048319283
-0.0050154
-0.005198872
-0.005198872
-0.0050154
-0.0048319283
-0.0050154
-0.005198872
-0.005198872
-0.0050154
-0.005198872
-0.005198872
-0.0050154
-0.004648456
-0.004648456
-0.0050154
-0.005198872
-0.0053823455
-0.005198872
-0.005198872
-0.0050154
-0.0050154
-0.0050154
-0.0050154
-0.0048319283
-0.004648456
-0.0050154
-0.0057492903
-0.006116234
-0.0057492903
-0.0050154
-0.0050154
-0.005198872
-0.005198872
-0.0050154
-0.005198872
-0.005198872
-0.004648456
-0.0040980387
-0.0040980387
-0.004648456
-0.005198872
-0.005565818
-0.0057492903
-0.005565818
-0.005198872
-0.005198872
-0.0053823455
-0.0053823455
-0.004648456
-0.0039145662
-0.0042815106
-0.004648456
-0.004648456
-0.0040980387
-0.0040980387
-0.0048319283
-0.005565818
-0.0053823455
-0.0048319283
-0.0042815106
-0.0042815106
-0.004648456
-0.005198872
-0.0053823455
-0.0050154
-0.004648456
-0.0048319283
-0.0048319283
-0.0042815106
-0.0039145662
-0.0037310943
-0.0037310943
-0.0040980387
-0.004648456
-0.0048319283
-0.0048319283
-0.0044649835
-0.0040980387
-0.0039145662
-0.0040980387
-0.0042815106
-0.0042815106
-0.0040980387
-0.0037310943
-0.003364149
-0.003364149
-0.0035476214
-0.0035476214
-0.0035476214
-0.0035476214
-0.0040980387
-0.0040980387
-0.0039145662
-0.0037310943
-0.0039145662
-0.0040980387
-0.0040980387
-0.0039145662
-0.0039145662
-0.0040980387
-0.0040980387
-0.0037310943
-0.003180677
-0.0029972047
-0.003364149
-0.0039145662
-0.0042815106
-0.0042815106
-0.0039145662
-0.0035476214
-0.003180677
-0.0029972047
-0.0028137323
-0.0029972047
-0.003364149
-0.0035476214
-0.003180677
-0.0029972047
-0.003180677
-0.003364149
-0.003364149
-0.0035476214
-0.0039145662
-0.0039145662
-0.003364149
-0.0029972047
-0.0029972047
-0.003364149
-0.003364149
-0.0029972047
-0.0026302598
-0.0028137323
-0.0029972047
-0.003364149
-0.003364149
-0.0029972047
-0.0028137323
-0.0029972047
-0.003364149
-0.0028137323
-0.0022633155
-0.0020798426
-0.0020798426
-0.0020798426
-0.0018963702
-0.0017128983
-0.0020798426
-0.0022633155
-0.0018963702
-0.0015294254
-0.0017128983
-0.0020798426
-0.0024467874
-0.0020798426
-0.0018963702
-0.0020798426
-0.0028137323
-0.003364149
-0.003180677
-0.0026302598
-0.0018963702
-0.0015294254
-0.0015294254
-0.0018963702
-0.0020798426
-0.0020798426
-0.0018963702
-0.0018963702
-0.0017128983
-0.001345953
-9.790086E-4
-0.001162481
-0.0015294254
-0.0020798426
-0.0020798426
-0.0017128983
-0.001162481
-9.790086E-4
-9.790086E-4
-0.001162481
-0.0015294254
-0.0017128983
-0.0015294254
-0.001345953
-0.001162481
-0.001162481
-0.001162481
-7.955362E-4
-4.285914E-4
-6.120638E-4
-0.001162481
-0.0017128983
-0.0015294254
-9.790086E-4
-6.120638E-4
-6.120638E-4
-7.955362E-4
-7.955362E-4
-6.120638E-4
-4.285914E-4
-6.120638E-4
-4.285914E-4
-6.164657E-5
3.0529802E-4
1.2182561E-4
-6.164657E-5
-6.164657E-5
1.2182561E-4
3.0529802E-4
-6.164657E-5
-4.285914E-4
-4.285914E-4
-2.451192E-4
-6.164657E-5
1.2182561E-4
4.887704E-4
6.7224284E-4
1.2182561E-4
-4.285914E-4
-4.285914E-4
-6.164657E-5
3.0529802E-4
3.0529802E-4
4.887704E-4
8.55715E-4
8.55715E-4
6.7224284E-4
4.887704E-4
6.7224284E-4
8.55715E-4
3.0529802E-4
-2.451192E-4
-2.451192E-4
-6.164657E-5
1.2182561E-4
3.0529802E-4
3.0529802E-4
3.0529802E-4
4.887704E-4
4.887704E-4
4.887704E-4
4.887704E-4
6.7224284E-4
0.0010391874
8.55715E-4
4.887704E-4
3.0529802E-4
4.887704E-4
8.55715E-4
0.0010391874
0.0010391874
0.0010391874
0.0014061322
0.0017730768
0.0017730768
0.0012226596
4.887704E-4
1.2182561E-4
4.887704E-4
0.0015896045
0.0023234938
0.0021400217
0.0014061322
0.0012226596
0.0015896045
0.0017730768
0.0014061322
0.0014061322
0.0023234938
0.002873911
0.0026904386
0.0021400217
0.0015896045
0.0017730768
0.0023234938
0.0025069662
0.0021400217
0.0017730768
0.0015896045
0.0021400217
0.0025069662
0.002873911
0.003424328
0.0037912729
0.0036078005
0.0026904386
0.0021400217
0.0025069662
0.0032408559
0.003424328
0.0030573835
0.0025069662
0.002873911
0.003424328
0.0036078005
0.0032408559
0.002873911
0.002873911
0.0030573835
0.003424328
0.0032408559
0.0032408559
0.0032408559
0.003424328
0.003424328
0.0032408559
0.0032408559
0.0036078005
0.0036078005
0.0037912729
0.0037912729
0.0037912729
0.0036078005
0.003974745
0.0047086347
0.0050755795
0.0047086347
0.0041582175
0.003974745
0.00434169
0.005259052
0.0056259963
0.005259052
0.00434169
0.003424328
0.003424328
0.0041582175
0.0047086347
0.004892107
0.004892107
0.0047086347
0.0045251623
0.0045251623
0.0045251623
0.0045251623
0.0045251623
0.0045251623
0.0047086347
0.004892107
0.004892107
0.004892107
0.004892107
0.004892107
0.0047086347
0.0045251623
0.004892107
0.0054425243
0.005809469
0.0056259963
0.005259052
0.004892107
0.004892107
0.005259052
0.0054425243
0.0056259963
0.005809469
0.005809469
0.0056259963
0.005259052
0.005259052
0.0054425243
0.0056259963
0.0059929416
0.0061764135
0.005809469
0.0054425243
0.0056259963
0.0061764135
0.0063598864
0.0059929416
0.0056259963
0.0056259963
0.005809469
0.005809469
0.0054425243
0.0050755795
0.0050755795
0.0056259963
0.0065433583
0.0072772475
0.0072772475
0.007093775
0.007093775
0.0069103027
0.0063598864
0.0063598864
0.0069103027
0.0072772475
0.007093775
0.0067268307
0.0067268307
0.0069103027
0.0069103027
0.0069103027
0.0069103027
0.0069103027
0.007093775
0.0072772475
0.00746072
0.0076441923
0.0076441923
0.007093775
0.0065433583
0.0065433583
0.0067268307
0.0069103027
0.0069103027
0.0065433583
0.0065433583
0.007093775
0.00746072
0.00746072
0.00746072
0.0076441923
0.00746072
0.007093775
0.0067268307
0.0067268307
0.0069103027
0.0069103027
0.007093775
0.007093775
0.0076441923
0.007827666
0.0076441923
0.007093775
0.007093775
0.007827666
0.00819461
0.007827666
0.0072772475
0.007093775
0.0076441923
0.008011137
0.008011137
0.007827666
0.0076441923
0.007827666
0.007827666
0.007827666
0.008011137
0.008378082
0.008561554
0.00819461
0.0076441923
0.0076441923
0.008011137
0.00819461
0.007827666
0.00746072
0.0072772475
0.0076441923
0.0076441923
0.0072772475
0.007093775
0.007827666
0.008561554
0.008928498
0.008561554
0.00819461
0.00819461
0.00819461
0.00819461
0.008011137
0.0076441923
0.0072772475
0.007093775
0.0072772475
0.0076441923
0.007827666
0.008011137
0.008378082
0.00819461
0.007827666
0.0072772475
0.0072772475
0.0076441923
0.008011137
0.00819461
0.00819461
0.008011137
0.00819461
0.008745027
0.009295444
0.009295444
0.008561554
0.008011137
0.007827666
0.008378082
0.009111971
0.0094789155
0.009295444
0.008561554
0.008011137
0.00819461
0.008745027
0.008928498
0.008745027
0.008561554
0.008745027
0.009111971
0.009295444
0.009111971
0.008928498
0.008928498
0.009111971
0.009295444
0.009295444
0.009111971
0.009111971
0.008928498
0.008745027
0.008745027
0.009295444
0.0094789155
0.009295444
0.008745027
0.008378082
0.008378082
0.008561554
0.008561554
0.008561554
0.008745027
0.009111971
0.0094789155
0.009845861
0.009845861
0.0094789155
0.009111971
0.008561554
0.00819461
0.00819461
0.008745027
0.009662388
0.009845861
0.009295444
0.009111971
0.009295444
0.009845861
0.010029333
0.009662388
0.008745027
0.008561554
0.008928498
0.0094789155
0.009295444
0.008928498
0.008928498
0.0094789155
0.009845861
0.010029333
0.009845861
0.009845861
0.009662388
0.009845861
0.010029333
0.009845861
0.0094789155
0.009295444
0.009295444
0.009662388
0.009845861
0.009845861
0.009662388
0.009662388
0.009845861
0.009845861
0.009845861
0.009845861
0.010212805
0.0103962775
0.0103962775
0.010212805
0.009845861
0.009662388
0.009662388
0.009662388
0.010029333
0.0103962775
0.0103962775
0.010212805
0.010212805
0.010029333
0.009845861
0.009845861
0.010029333
0.010029333
0.009845861
0.009662388
0.0094789155
0.0094789155
0.009662388
0.009845861
0.010029333
0.0103962775
0.0103962775
0.010029333
0.009662388
0.009845861
0.0103962775
0.0103962775
0.009845861
0.009662388
0.009662388
0.009845861
0.0094789155
0.009295444
0.0094789155
0.009662388
0.0094789155
0.009111971
0.009111971
0.009662388
0.0103962775
0.010212805
0.009662388
0.0094789155
0.009662388
0.009845861
0.010212805
0.0103962775
0.0103962775
0.010212805
0.0103962775
0.01057975
0.010946695
0.010763222
0.0103962775
0.010029333
0.009662388
0.009662388
0.009845861
0.010029333
0.010029333
0.010029333
0.010212805
0.010212805
0.010029333
0.009845861
0.009845861
0.009662388
0.009845861
0.009662388
0.0094789155
0.009295444
0.0094789155
0.009662388
0.0094789155
0.009295444
0.009662388
0.010212805
0.0103962775
0.010029333
0.0094789155
0.0094789155
0.009662388
0.009845861
0.010029333
0.010029333
0.009845861
0.009845861
0.009845861
0.0094789155
0.009295444
0.009111971
0.009111971
0.009295444
0.009662388
0.010029333
0.010212805
0.010029333
0.010029333
0.0103962775
0.0103962775
0.010029333
0.0094789155
0.009111971
0.009111971
0.009295444
0.009845861
0.009845861
0.009662388
0.009662388
0.010029333
0.010212805
0.0103962775
0.0103962775
0.010212805
0.010212805
0.010029333
0.009662388
0.0094789155
0.009295444
0.009662388
0.0103962775
0.010212805
0.0094789155
0.009111971
0.009295444
0.009662388
0.010029333
0.01057975
0.0103962775
0.010029333
0.0094789155
0.0094789155
0.0094789155
0.0094789155
0.009662388
0.009845861
0.009845861
0.009845861
0.009845861
0.009845861
0.009845861
0.009845861
0.0094789155
0.0094789155
0.009662388
0.010212805
0.01057975
0.01057975
0.010212805
0.009845861
0.009845861
0.010029333
0.009845861
0.009662388
0.009662388
0.009845861
0.010212805
0.0103962775
0.009845861
0.009295444
0.009295444
0.010029333
0.010763222
0.01057975
0.010212805
0.010029333
0.010029333
0.010212805
0.009845861
0.009111971
0.008745027
0.009111971
0.009845861
0.010212805
0.010029333
0.0094789155
0.009295444
0.009662388
0.010029333
0.010029333
0.009662388
0.009662388
0.009845861
0.010212805
0.01057975
0.010946695
0.010763222
0.0103962775
0.010029333
0.010212805
0.0103962775
0.010212805
0.009845861
0.009662388
0.009845861
0.010029333
0.009845861
0.009845861
0.010029333
0.009662388
0.009111971
0.009111971
0.009845861
0.01057975
0.01057975
0.010029333
0.0094789155
0.009662388
0.010212805
0.010946695
0.010946695
0.01057975
0.0103962775
0.010029333
0.0094789155
0.009111971
0.008928498
0.009295444
0.009662388
0.010029333
0.010029333
0.0103962775
0.01057975
0.010763222
0.010946695
0.010946695
0.01057975
0.010029333
0.0094789155
0.009111971
0.009295444
0.010029333
0.01057975
0.01057975
0.010029333
0.009111971
0.008745027
0.009111971
0.009845861
0.01057975
0.01057975
0.010029333
0.009662388
0.010029333
0.0103962775
0.0103962775
0.010212805
0.010029333
0.009845861
0.009662388
0.009662388
0.010029333
0.01057975
0.010763222
0.01057975
0.010212805
0.009845861
0.009662388
0.009845861
0.010212805
0.009845861
0.0094789155
0.009295444
0.0094789155
0.010029333
0.01057975
0.01057975
0.010029333
0.009845861
0.010212805
0.0103962775
0.01057975
0.0103962775
0.0103962775
0.0103962775
0.010212805
0.009845861
0.0094789155
0.009295444
0.008928498
0.008928498
0.009111971
0.009845861
0.01057975
0.01057975
0.0103962775
0.010212805
0.010212805
0.0103962775
0.010212805
0.0094789155
0.009111971
0.009111971
0.009295444
0.0094789155
0.009662388
0.009845861
0.009845861
0.009845861
0.009662388
0.009662388
0.0094789155
0.0094789155
0.009662388
0.010029333
0.0103962775
0.010212805
0.009662388
0.009295444
0.009662388
0.010029333
0.010212805
0.009845861
0.009845861
0.010212805
0.0103962775
0.0103962775
0.010212805
0.010029333
0.010212805
0.0103962775
0.01057975
0.0103962775
0.009845861
0.009295444
0.0094789155
0.009845861
0.010029333
0.010029333
0.010029333
0.010212805
0.010029333
0.010029333
0.010029333
0.009845861
0.009662388
0.009662388
0.0094789155
0.0094789155
0.009845861
0.009845861
0.009662388
0.009662388
0.009662388
0.009662388
0.009662388
0.010212805
0.010763222
0.01057975
0.010029333
0.009295444
0.009111971
0.009295444
0.010212805
0.010763222
0.0103962775
0.009662388
0.009111971
0.009295444
0.009662388
0.010029333
0.010212805
0.010212805
0.009845861
0.0094789155
0.0094789155
0.009845861
0.010212805
0.0103962775
0.010212805
0.010212805
0.010763222
0.011130167
0.010946695
0.010212805
0.009662388
0.009662388
0.010029333
0.0103962775
0.01057975
0.0103962775
0.0103962775
0.01057975
0.010763222
0.010212805
0.010029333
0.010029333
0.0103962775
0.0103962775
0.0103962775
0.010763222
0.010946695
0.01057975
0.010212805
0.010029333
0.010212805
0.010212805
0.010212805
0.0103962775
0.010763222
0.010946695
0.010763222
0.0103962775
0.010212805
0.0103962775
0.010763222
0.011130167
0.011130167
0.010946695
0.010946695
0.010763222
0.01057975
0.010212805
0.010029333
0.010212805
0.010212805
0.0103962775
0.010212805
0.009845861
0.0094789155
0.009845861
0.0103962775
0.01057975
0.01057975
0.010763222
0.010763222
0.010212805
0.009845861
0.010029333
0.010763222
0.011130167
0.011130167
0.010763222
0.010763222
0.010946695
0.011130167
0.011130167
0.0103962775
0.009845861
0.009662388
0.010029333
0.01057975
0.010763222
0.010763222
0.010763222
0.010946695
0.010946695
0.010946695
0.01057975
0.01057975
0.01057975
0.01057975
0.01057975
0.010946695
0.010946695
0.01057975
0.010212805
0.01057975
0.011130167
0.01131364
0.010763222
0.010029333
0.009662388
0.010029333
0.01057975
0.010763222
0.0103962775
0.0103962775
0.010763222
0.010946695
0.010763222
0.0103962775
0.010212805
0.01057975
0.01057975
0.010029333
0.0094789155
0.009845861
0.01057975
0.010946695
0.01057975
0.010029333
0.010212805
0.01057975
0.01057975
0.01057975
0.010946695
0.01131364
0.011130167
0.010763222
0.010763222
0.010763222
0.010212805
0.0094789155
0.009295444
0.009845861
0.010212805
0.010212805
0.009845861
0.009662388
0.010029333
0.010212805
0.010212805
0.010029333
0.009845861
0.009662388
0.009662388
0.009662388
0.0094789155
0.009662388
0.010029333
0.01057975
0.010763222
0.010763222
0.0103962775
0.010029333
0.009662388
0.009295444
0.0094789155
0.009845861
0.010212805
0.010029333
0.009662388
0.0094789155
0.009662388
0.010029333
0.01057975
0.010212805
0.0094789155
0.009295444
0.010029333
0.011130167
0.011497112
0.010946695
0.010029333
0.0094789155
0.0094789155
0.010029333
0.010029333
0.009845861
0.009845861
0.010029333
0.009845861
0.0094789155
0.009295444
0.0094789155
0.009662388
0.009845861
0.009662388
0.009295444
0.0094789155
0.009845861
0.010029333
0.009845861
0.009662388
0.009662388
0.0094789155
0.008928498
0.008378082
0.00819461
0.008378082
0.008928498
0.009295444
0.009295444
0.009111971
0.009295444
0.009662388
0.009845861
0.009662388
0.009295444
0.008928498
0.008745027
0.008928498
0.009111971
0.008928498
0.008561554
0.008378082
0.008745027
0.0094789155
0.010029333
0.009845861
0.009662388
0.009662388
0.009295444
0.008928498
0.008928498
0.0094789155
0.009845861
0.009845861
0.0094789155
0.008928498
0.008928498
0.0094789155
0.010029333
0.009845861
0.0094789155
0.009111971
0.009111971
0.009295444
0.0094789155
0.0094789155
0.009295444
0.009111971
0.009295444
0.009662388
0.0094789155
0.009111971
0.008745027
0.008745027
0.008745027
0.009111971
0.009111971
0.008928498
0.008745027
0.008561554
0.00819461
0.008011137
0.008561554
0.009295444
0.009845861
0.009662388
0.009111971
0.008378082
0.00819461
0.00819461
0.00819461
0.008011137
0.008378082
0.008561554
0.008561554
0.008378082
0.00819461
0.008378082
0.008745027
0.009111971
0.009111971
0.008561554
0.007827666
0.0072772475
0.0072772475
0.00746072
0.0076441923
0.00819461
0.008561554
0.008561554
0.008011137
0.0076441923
0.008011137
0.008378082
0.008378082
0.007827666
0.0067268307
0.0059929416
0.0061764135
0.0067268307
0.0072772475
0.00746072
0.0072772475
0.0069103027
0.0063598864
0.0065433583
0.007093775
0.0076441923
0.0076441923
0.0072772475
0.0069103027
0.0069103027
0.007093775
0.0069103027
0.0061764135
0.0056259963
0.0056259963
0.005809469
0.0063598864
0.0069103027
0.007093775
0.0065433583
0.005809469
0.0056259963
0.0059929416
0.0061764135
0.0061764135
0.0056259963
0.0050755795
0.0047086347
0.0050755795
0.0054425243
0.0054425243
0.005259052
0.005259052
0.005259052
0.0050755795
0.0050755795
0.004892107
0.0050755795
0.005259052
0.0054425243
0.0054425243
0.004892107
0.0045251623
0.0041582175
0.00434169
0.005259052
0.005809469
0.0054425243
0.0041582175
0.0030573835
0.0032408559
0.003974745
0.0045251623
0.004892107
0.0054425243
0.0054425243
0.004892107
0.0045251623
0.0045251623
0.0045251623
0.0041582175
0.003974745
0.0037912729
0.0037912729
0.003424328
0.0036078005
0.00434169
0.004892107
0.0047086347
0.003974745
0.003424328
0.003424328
0.0037912729
0.003974745
0.0037912729
0.0036078005
0.0037912729
0.0037912729
0.0036078005
0.003424328
0.0036078005
0.003974745
0.0041582175
0.0037912729
0.003424328
0.003424328
0.003424328
0.0032408559
0.0032408559
0.003424328
0.003424328
0.0036078005
0.0032408559
0.002873911
0.002873911
0.0030573835
0.0026904386
0.0021400217
0.0015896045
0.0015896045
0.0019565492
0.0023234938
0.0025069662
0.0023234938
0.0019565492
0.0015896045
0.0017730768
0.0025069662
0.0026904386
0.0021400217
0.0012226596
4.887704E-4
3.0529802E-4
4.887704E-4
6.7224284E-4
0.0012226596
0.0015896045
0.0012226596
8.55715E-4
8.55715E-4
6.7224284E-4
1.2182561E-4
-9.790086E-4
-0.0015294254
-0.001345953
-7.955362E-4
-9.790086E-4
-0.001345953
-0.001345953
-7.955362E-4
-6.164657E-5
-4.285914E-4
-0.001162481
-0.001345953
-0.001162481
-7.955362E-4
-7.955362E-4
-0.0015294254
-0.0024467874
-0.0028137323
-0.0024467874
-0.0022633155
-0.0026302598
-0.0029972047
-0.0028137323
-0.0024467874
-0.0026302598
-0.003180677
-0.003364149
-0.003364149
-0.003364149
-0.003364149
-0.0037310943
-0.0042815106
-0.004648456
-0.0042815106
-0.003364149
-0.0029972047
-0.0035476214
-0.0042815106
-0.0044649835
-0.0042815106
-0.0042815106
-0.0042815106
-0.0042815106
-0.0044649835
-0.004648456
-0.0042815106
-0.0035476214
-0.003364149
-0.0037310943
-0.004648456
-0.005198872
-0.0053823455
-0.0050154
-0.0048319283
-0.0050154
-0.0057492903
-0.006116234
-0.006116234
-0.006116234
-0.006116234
-0.0062997066
-0.006850125
-0.0072170687
-0.006850125
-0.0062997066
-0.0066666524
-0.007400541
-0.007767486
-0.0072170687
-0.0070335963
-0.0075840135
-0.00813443
-0.00795096
-0.0075840135
-0.0075840135
-0.00813443
-0.008317903
-0.00813443
-0.008317903
-0.00886832
-0.00960221
-0.009969154
-0.009785682
-0.009235265
-0.009051792
-0.009418737
-0.010152627
-0.010703044
-0.010886516
-0.010886516
-0.010703044
-0.010703044
-0.011253461
-0.011620406
-0.012170823
-0.012537768
-0.012904713
-0.013088185
-0.013088185
-0.0127212405
-0.012904713
-0.013638603
-0.014555963
-0.01510638
-0.01510638
-0.014739435
-0.01437249
-0.01418902
-0.014005547
-0.01437249
-0.014922908
-0.01510638
-0.01510638
-0.015289852
-0.0156568
-0.015840271
-0.015840271
-0.016023744
-0.016390687
-0.016390687
-0.016390687
-0.016390687
-0.01657416
-0.016390687
-0.015840271
-0.015840271
-0.0156568
-0.015289852
-0.014922908
-0.015473327
-0.016207216
-0.016023744
-0.01510638
-0.01437249
-0.014739435
-0.015289852
-0.015289852
-0.01418902
-0.01345513
-0.013638603
-0.014555963
-0.01510638
-0.014739435
-0.01418902
-0.013822075
-0.013822075
-0.013822075
-0.013638603
-0.013638603
-0.01418902
-0.014922908
-0.015289852
-0.01510638
-0.014922908
-0.01510638
-0.01510638
-0.014922908
-0.014922908
-0.015289852
-0.015840271
-0.016207216
-0.01657416
-0.016757632
-0.016941104
-0.016757632
-0.01657416
-0.016757632
-0.017124576
-0.017308049
-0.017308049
-0.017308049
-0.017858466
-0.018592356
-0.019142773
-0.019509718
-0.019326245
-0.019326245
-0.01969319
-0.01969319
-0.019142773
-0.018775828
-0.0189593
-0.01969319
-0.020243606
-0.020427078
-0.01969319
-0.019142773
-0.01969319
-0.020794023
-0.021711387
-0.022078332
-0.022261802
-0.022445275
-0.022628747
-0.02281222
-0.023179164
-0.023729583
-0.024463471
-0.024830416
-0.024830416
-0.024646943
-0.024830416
-0.025747778
-0.026848612
-0.027582502
-0.027582502
-0.027582502
-0.027949447
-0.028499862
-0.029050281
-0.029600697
-0.030151116
-0.030334586
-0.030151116
-0.030334586
-0.030885005
-0.03143542
-0.033086672
-0.036389172
-0.038040422
-0.035838757
-0.032536253
-0.03161889
-0.032536253
-0.033453617
-0.033453617
-0.033270143
-0.034187507
-0.035104867
-0.035288338
-0.035288338
-0.035104867
-0.034921393
-0.034921393
-0.035104867
-0.035838757
-0.036389172
-0.0362057
-0.035655282
-0.035471812
-0.035288338
-0.035288338
-0.036939587
-0.038774315
-0.03914126
-0.038040422
-0.03712306
-0.036939587
-0.037673477
-0.038590845
-0.03914126
-0.038957786
-0.036939587
-0.03712306
-0.04079251
-0.041893344
-0.038957786
-0.037490007
-0.039691675
-0.04244376
-0.042994175
-0.04226029
-0.04226029
-0.042994175
-0.04372807
-0.04372807
-0.04317765
-0.04317765
-0.04372807
-0.044461958
-0.04537932
-0.045195848
-0.04317765
-0.042076815
-0.04336112
-0.045562793
-0.046663623
-0.046296682
-0.045929737
-0.046113208
-0.046480153
-0.046847098
-0.047764458
-0.04923224
-0.049599186
-0.048865292
-0.047947932
-0.047580987
-0.048131403
-0.049048763
-0.049599186
-0.0501496
-0.0501496
-0.049782656
-0.050333075
-0.05161738
-0.05271821
-0.052901685
-0.05253474
-0.053085156
-0.05473641
-0.056571133
-0.057305023
-0.05712155
-0.057305023
-0.05785544
-0.058589328
-0.05932322
-0.05932322
-0.058956273
-0.05932322
-0.060607523
-0.06170836
-0.062258773
-0.06262572
-0.06280919
-0.06317614
-0.06391003
-0.06446045
-0.06482739
-0.06556128
-0.06647864
-0.06721253
-0.067396
-0.06721253
-0.067396
-0.06831337
-0.06978115
-0.07106545
-0.07143239
-0.07106545
-0.07106545
-0.07143239
-0.07143239
-0.071248926
-0.071248926
-0.07179934
-0.07234976
-0.07308365
-0.073634066
-0.073817536
-0.074001014
-0.074001014
-0.074367955
-0.075101845
-0.075468786
-0.075285316
-0.075101845
-0.075468786
-0.0760192
-0.076386146
-0.076202676
-0.0760192
-0.0760192
-0.076569624
-0.076569624
-0.076202676
-0.077120036
-0.078404345
-0.07895476
-0.078037396
-0.075835735
-0.0747349
-0.076386146
-0.077670455
-0.076202676
-0.074551426
-0.0747349
-0.07675309
-0.078404345
-0.07822087
-0.07675309
-0.075835735
-0.07565226
-0.07565226
-0.07565226
-0.075468786
-0.075468786
-0.075101845
-0.07418448
-0.07345059
-0.073267125
-0.073267125
-0.073267125
-0.07308365
-0.07290017
-0.07308365
-0.07345059
-0.073267125
-0.07253323
-0.07143239
-0.07106545
-0.07143239
-0.07216628
-0.07216628
-0.071982816
-0.07179934
-0.07216628
-0.07234976
-0.07234976
-0.0727167
-0.0727167
-0.07253323
-0.07253323
-0.07253323
-0.07216628
-0.071982816
-0.07216628
-0.07216628
-0.07216628
-0.07179934
-0.07143239
-0.07179934
-0.07234976
-0.07253323
-0.07161587
-0.06996462
-0.06923073
-0.06923073
-0.06923073
-0.06849684
-0.067396
-0.06684558
-0.06629517
-0.0653778
-0.0640935
-0.06262572
-0.06170836
-0.060790993
-0.059690163
-0.0587728
-0.0587728
-0.058956273
-0.058405854
-0.05693808
-0.05473641
-0.053085156
-0.05253474
-0.051984325
-0.05088349
-0.049599186
-0.049048763
-0.048498347
-0.047397513
-0.046296682
-0.045746263
-0.045562793
-0.045012373
-0.044461958
-0.044461958
-0.045195848
-0.046113208
-0.046663623
-0.046480153
-0.046113208
-0.045929737
-0.046296682
-0.047214042
-0.048131403
-0.048865292
-0.050333075
-0.05161738
-0.05253474
-0.053819045
-0.0554703
-0.056387663
-0.056387663
-0.056754604
-0.058222383
-0.059690163
-0.06005711
-0.06005711
-0.06024058
-0.06115794
-0.06170836
-0.061524883
-0.061524883
-0.06189183
-0.06189183
-0.061341412
-0.061341412
-0.062442243
-0.06299267
-0.062442243
-0.062442243
-0.06299267
-0.06299267
-0.06189183
-0.060424052
-0.059690163
-0.059506692
-0.05932322
-0.0587728
-0.057305023
-0.055837244
-0.05455294
-0.0534521
-0.052167796
-0.04996613
-0.047030568
-0.044095013
-0.04170987
-0.03987515
-0.038040422
-0.035471812
-0.031985834
-0.027949447
-0.024096528
-0.020977497
-0.018408883
-0.01510638
-0.011620406
-0.00813443
-0.0042815106
6.7224284E-4
0.0056259963
0.0103962775
0.01608392
0.022505455
0.02837657
0.03369727
0.039201442
0.045072556
0.050943673
0.056631315
0.062135484
0.06763966
0.073143825
0.07828106
0.08286787
0.08690426
0.09075718
0.09442662
0.098096065
0.101948984
0.10580191
0.10965483
0.11350775
0.11681025
0.119011916
0.120296225
0.121030115
0.121947475
0.122497894
0.122130945
0.121397056
0.121030115
0.120296225
0.118828446
0.116259836
0.11277386
0.10873746
0.10488455
0.10103163
0.096811764
0.092224956
0.08708772
0.08231745
0.07773063
0.072776884
0.067272715
0.06158507
0.05626437
0.05167756
0.04709075
0.042320468
0.037366718
0.032779906
0.028926985
0.025991429
0.023239342
0.019936841
0.016267395
0.012781419
0.009662388
0.0063598864
0.002873911
-4.285914E-4
-0.0029972047
-0.0050154
-0.0070335963
-0.009235265
-0.010519572
-0.011253461
-0.011436934
-0.011987349
-0.012537768
-0.0127212405
-0.012354296
-0.0127212405
-0.01418902
-0.0156568
-0.016941104
-0.017858466
-0.018408883
-0.018225411
-0.018225411
-0.018592356
-0.01969319
-0.02116097
-0.022261802
-0.022628747
-0.022628747
-0.022445275
-0.022261802
-0.022261802
-0.022261802
-0.022078332
-0.02189486
-0.02116097
-0.019876663
-0.01804194
-0.016023744
-0.01345513
-0.010703044
-0.00795096
-0.0048319283
-0.0020798426
3.0529802E-4
0.0023234938
0.0045251623
0.007093775
0.009662388
0.011864057
0.013882253
0.016450867
0.018652534
0.021037674
0.02378976
0.027092261
0.029844347
0.0314956
0.03241296
0.033330325
0.03388074
0.033513796
0.032963376
0.03241296
0.032046016
0.031312127
0.029660875
0.027092261
0.024340177
0.02158809
0.019569894
0.017735172
0.015900448
0.0135153085
0.01057975
0.007827666
0.0050755795
0.0021400217
-7.955362E-4
-0.0039145662
-0.0066666524
-0.0086848475
-0.010519572
-0.0127212405
-0.014739435
-0.017674994
-0.022078332
-0.024646943
-0.024096528
-0.021527914
-0.020243606
-0.02116097
-0.022445275
-0.022445275
-0.021527914
-0.020977497
-0.021344442
-0.021711387
-0.021344442
-0.020794023
-0.020243606
-0.020060135
-0.020060135
-0.019876663
-0.019142773
-0.018592356
-0.0189593
-0.019509718
-0.020243606
-0.020427078
-0.020794023
-0.02116097
-0.022078332
-0.023362637
-0.024830416
-0.02593125
-0.027032085
-0.027765976
-0.028316392
-0.028683336
-0.029233752
-0.029967641
-0.030701531
-0.031068476
-0.031251945
-0.03051806
-0.029233752
-0.027582502
-0.025747778
-0.023362637
-0.020243606
-0.016941104
-0.01345513
-0.00960221
-0.005198872
-6.120638E-4
0.0041582175
0.009111971
0.014616141
0.020487258
0.026358373
0.031862546
0.037183248
0.04287089
0.04910895
0.055163536
0.06085118
0.06635535
0.072409935
0.07901494
0.08598689
0.093509264
0.10066468
0.10690274
0.1118565
0.116993725
0.1237822
0.13258888
0.14139555
0.14891791
0.15662375
0.16524695
0.17442057
0.18359418
0.19258434
0.20175795
0.21129853
0.22212338
0.23276478
0.23918632
0.2412045
0.24248882
0.24542437
0.25037813
0.25735006
0.2656063
0.27257827
0.27716509
0.28065103
0.28542134
0.29129246
0.29771397
0.30395204
0.3096397
0.31367606
0.31642815
0.31807944
0.31991413
0.32321665
0.32706955
0.3301886
0.33294067
0.33587623
0.33991262
0.34504983
0.3501871
0.35440695
0.35844335
0.36284667
0.36835086
0.37422198
0.37954268
0.38486338
0.39146835
0.39935768
0.40761393
0.4149528
0.4217413
0.42871323
0.43623564
0.44412494
0.45183077
0.45935315
0.46632507
0.47256315
0.47861773
0.48393843
0.4887087
0.49311203
0.4980658
0.50356996
0.50907415
0.51421136
0.5189817
0.5232015
0.52723795
0.53109086
0.5347603
0.53842974
0.5424661
0.5470529
0.5518232
0.55622655
0.56062996
0.56466633
0.5683357
0.57237214
0.5767755
0.58191276
0.58833426
0.5954897
0.60209465
0.60814923
0.6142039
0.6206254
0.62612957
0.6307164
0.63475275
0.6387891
0.6426421
0.6463115
0.65053135
0.65530163
0.6600719
0.6642918
0.66832817
0.6721811
0.6762175
0.6800704
0.68355644
0.6863085
0.68832666
0.6897945
0.69089526
0.6923631
0.6940143
0.69584906
0.69713336
0.6976838
0.6982342
0.6987846
0.69970196
0.70061934
0.70153666
0.70227057
0.7024541
0.7020871
0.7011697
0.6998854
0.6982342
0.696216
0.6934639
0.68997794
0.6855746
0.6806208
0.6747497
0.6677778
0.6598885
0.65181565
0.6444768
0.6378718
0.63145024
0.62484527
0.6180567
0.61181873
0.6066815
0.6039294
0.6061311
0.6158551
0.6312668
0.64741236
0.6606223
0.6707133
0.6800704
0.6885101
0.6936473
0.69456476
0.6919961
0.68795973
0.68245554
0.6753002
0.66631
0.65640247
0.64594454
0.63401884
0.6206254
0.606498
0.5916367
0.5760416
0.55989605
0.54375046
0.5283388
0.51366097
0.49916664
0.48577315
0.47421438
0.4648573
0.45678452
0.44871175
0.44100592
0.43641907
0.43678603
0.43825382
0.43660256
0.4323827
0.43018103
0.43201575
0.43641907
0.44118938
0.44467533
0.4457762
0.44485882
0.44265714
0.43990505
0.43586868
0.4298141
0.42137435
0.41091642
0.39917418
0.38578072
0.37128642
0.35532433
0.3380779
0.31973067
0.3017504
0.28487092
0.26872537
0.2531302
0.23790202
0.2239581
0.21166545
0.20102406
0.19203392
0.1841446
0.17570488
0.1656139
0.15460555
0.1463493
0.14121208
0.13589138
0.128369
0.119562335
0.11057219
0.10268287
0.095343985
0.088922456
0.08598689
0.08672078
0.09020676
0.09442662
0.098646484
0.10433413
0.11405816
0.128369
0.145065
0.16249487
0.18047516
0.19992323
0.22047214
0.24267228
0.26744103
0.29202634
0.31312564
0.33037207
0.3461507
0.3608285
0.37348807
0.3837625
0.39201877
0.39844033
0.4013759
0.40082547
0.397156
0.39018407
0.3786253
0.36321363
0.34541678
0.32541832
0.30321816
0.2788163
0.25368062
0.22781102
0.20065713
0.17166848
0.14249638
0.11424164
0.08653731
0.05993382
0.035531994
0.012964891
-0.0086848475
-0.030151116
-0.04941571
-0.06556128
-0.079872124
-0.09289866
-0.104824364
-0.11564923
-0.12592368
-0.13528077
-0.14353703
-0.14959161
-0.15381148
-0.15582968
-0.15546274
-0.15326107
-0.15105939
-0.14867425
-0.14537176
-0.14115189
-0.13674855
-0.13289563
-0.12940966
-0.12592368
-0.122070774
-0.11803438
-0.11491535
-0.11344757
-0.11289715
-0.11289715
-0.11381451
-0.11619966
-0.12005257
-0.12574022
-0.13968411
-0.16335204
-0.1822497
-0.18610261
-0.1822497
-0.18298359
-0.19105639
-0.20133083
-0.20977056
-0.21637556
-0.2227971
-0.22903515
-0.23508975
-0.24022697
-0.24518071
-0.25068492
-0.25747338
-0.26444533
-0.27031645
-0.27508673
-0.27912313
-0.2826091
-0.28609505
-0.28958106
-0.29306704
-0.2960026
-0.29765382
-0.29820424
-0.2985712
-0.30003896
-0.30187368
-0.30297452
-0.30297452
-0.30260757
-0.30260757
-0.30260757
-0.30315802
-0.3038919
-0.30480924
-0.3064605
-0.30957955
-0.31343246
-0.31673497
-0.32003748
-0.32333994
-0.32682595
-0.33031192
-0.3337979
-0.33801776
-0.3429715
-0.34792525
-0.352879
-0.35801625
-0.36370388
-0.3701254
-0.37673044
-0.38315195
-0.38920653
-0.39489418
-0.40113223
-0.40792072
-0.41434225
-0.41929603
-0.42296544
-0.425901
-0.42828614
-0.42975393
-0.43085477
-0.4312217
-0.43103823
-0.42993742
-0.42828614
-0.425901
-0.42259848
-0.41837865
-0.41324142
-0.40755376
-0.4020496
-0.39654544
-0.39195862
-0.38828918
-0.38461974
-0.3800329
-0.37562957
-0.3723271
-0.36975846
-0.36737332
-0.36517167
-0.36297
-0.36076835
-0.35838318
-0.35709888
-0.35673192
-0.3561815
-0.35544765
-0.35526416
-0.35581455
-0.3561815
-0.35599804
-0.35581455
-0.3561815
-0.35709888
-0.3578328
-0.35930055
-0.36186916
-0.36443776
-0.36590555
-0.36718985
-0.36975846
-0.3736114
-0.37856513
-0.3833354
-0.3875553
-0.39159167
-0.3956281
-0.40021488
-0.40553558
-0.41122323
-0.41617697
-0.4205803
-0.42553407
-0.4312217
-0.43745977
-0.44296396
-0.4477342
-0.4525045
-0.4572748
-0.4618616
-0.4664484
-0.4706683
-0.4750716
-0.47929147
-0.4831444
-0.48663038
-0.4902998
-0.49341884
-0.4956205
-0.49727175
-0.4987395
-0.5002073
-0.5014916
-0.50259244
-0.5033263
-0.50314283
-0.50259244
-0.50130814
-0.4998404
-0.49837258
-0.49690482
-0.49617094
-0.49580398
-0.49525356
-0.49451968
-0.49433622
-0.49396926
-0.4937858
-0.49341884
-0.49286842
-0.49213454
-0.4910337
-0.48956594
-0.48809814
-0.48663038
-0.48552954
-0.48387828
-0.48186007
-0.47929147
-0.47672284
-0.47415423
-0.4710352
-0.46754923
-0.4638798
-0.4600269
-0.455807
-0.45085326
-0.4453491
-0.4392945
-0.43342337
-0.4273688
-0.42113072
-0.41470918
-0.40792072
-0.40039837
-0.392876
-0.3853536
-0.37709734
-0.3682907
-0.35930055
-0.35012692
-0.34076983
-0.3317797
-0.3237069
-0.31600106
-0.30756134
-0.29802078
-0.28756285
-0.2772884
-0.26756436
-0.25820726
-0.24921711
-0.24041045
-0.23160376
-0.22298057
-0.21435736
-0.20628458
-0.19802833
-0.1895886
-0.18133235
-0.17380996
-0.1662876
-0.15803134
-0.14940816
-0.14060147
-0.13197829
-0.12298812
-0.11399798
-0.10464089
-0.09546728
-0.08574324
-0.07565226
-0.06556128
-0.055837244
-0.046480153
-0.037306532
-0.027765976
-0.0156568
-0.0020798426
0.00819461
0.014432671
0.020487258
0.029844347
0.041403107
0.05241145
0.062135484
0.07112563
0.08048272
0.0905737
0.10066468
0.11020525
0.118828446
0.1270847
0.13552442
0.14469804
0.15460555
0.16524695
0.17588834
0.18652974
0.19643725
0.20616128
0.21643575
0.22689366
0.23753506
0.24780951
0.25826743
0.26927575
0.28010064
0.29055858
0.30083302
0.31184137
0.3228497
0.33294067
0.34193084
0.35037056
0.3593607
0.36926818
0.37880877
0.38779894
0.39605516
0.40449488
0.41256768
0.42064047
0.4277959
0.4344009
0.4404555
0.44687703
0.453482
0.45990357
0.46595812
0.47127882
0.4765995
0.48136982
0.48558968
0.48980957
0.49384594
0.49788234
0.50228566
0.5068725
0.5109089
0.51494527
0.5189817
0.5232015
0.5276049
0.53237516
0.5376958
0.5439339
0.5509059
0.55787784
0.5644828
0.57127136
0.5786102
0.586683
0.5958566
0.6059476
0.61603856
0.6255791
0.6349362
0.6442933
0.6542008
0.6639249
0.67291504
0.6811713
0.6885101
0.69566554
0.702821
0.70960945
0.7154806
0.7204343
0.72483766
0.72869056
0.7312592
0.7325435
0.73291045
0.7325435
0.7310757
0.72832364
0.72447073
0.719517
0.7134624
0.7061235
0.6984176
0.6907118
0.682639
0.67383236
0.6646588
0.65530163
0.64667845
0.6378718
0.6285147
0.6193411
0.61053437
0.60264504
0.5953062
0.5879673
0.5806284
0.57365644
0.5672349
0.5615473
0.5558596
0.55053896
0.54650253
0.5439339
0.5422827
0.54044795
0.53842974
0.53714544
0.5369619
0.5375124
0.5382463
0.5395306
0.5419157
0.5446678
0.54723644
0.5496216
0.5521902
0.55567616
0.5593456
0.5631985
0.5674184
0.5716383
0.5751242
0.57787627
0.58081186
0.5841144
0.5877839
0.5916367
0.5953062
0.59952605
0.6039294
0.6086997
0.61346996
0.61860716
0.62466174
0.6307164
0.63695437
0.6437429
0.65126526
0.65860415
0.6657596
0.67309844
0.6808043
0.68869364
0.69603246
0.7030045
0.71034336
0.71841615
0.7268559
0.7347452
0.742451
0.7501569
0.7578627
0.76501817
0.7718066
0.778962
0.7872183
0.795658
0.8035473
0.81106967
0.81877553
0.8264814
0.83400375
0.84170955
0.8492319
0.85620385
0.8626254
0.86868
0.87510157
0.8822569
0.8897793
0.8965678
0.9024389
0.9081266
0.9145481
0.921887
0.9294094
0.93674827
0.9429863
0.94849044
0.95381117
0.95894843
0.9642691
0.96903944
0.9732592
0.9771122
0.9809651
0.9846345
0.9875701
0.9894048
0.99123955
0.9936247
0.9960098
0.99711066
0.9972941
0.9978446
0.9987619
0.99967927
0.99986273
1.0000461
1.0004132
1.001147
1.0018809
1.0024313
1.0029818
1.0038991
1.0049999
1.0064677
1.0079354
1.0092198
1.0106876
1.0123388
1.0145404
1.0165586
1.0182099
1.020228
1.0229802
1.0262827
1.0290349
1.031053
1.0327042
1.0349059
1.037291
1.0391258
1.0402266
1.0405935
1.041144
1.0422448
1.0427952
1.0429786
1.0427952
1.0424283
1.0413275
1.0396762
1.037291
1.0343555
1.031053
1.027567
1.0242646
1.0211455
1.017843
1.014357
1.0105041
1.0070181
1.0035322
0.9994958
0.99545944
0.99197346
0.9890379
0.98610234
0.9829833
0.9800477
0.9774791
0.97509396
0.9727088
0.9708741
0.9694063
0.96793854
0.9668377
0.96665424
0.96702117
0.96665424
0.96573687
0.96536994
0.9659204
0.9662873
0.96573687
0.9642691
0.9633517
0.9631683
0.96353525
0.9633517
0.9624344
0.9617005
0.9607832
0.95931536
0.95729715
0.95546246
0.95417815
0.95344424
0.951793
0.9494079
0.9468392
0.94482106
0.9429863
0.9409681
0.9389499
0.93729866
0.9358309
0.9339962
0.9317945
0.9295928
0.92757463
0.9259234
0.9237217
0.92078614
0.91766715
0.9154654
0.9138142
0.911796
0.90922743
0.9072092
0.90592486
0.90445715
0.9018885
0.89858603
0.8958339
0.8941826
0.8927149
0.8905132
0.8877611
0.88574296
0.8840917
0.8820735
0.87950486
0.87693626
0.8749181
0.87308335
0.8708817
0.86794615
0.8653775
0.8635428
0.86244196
0.8606072
0.85730475
0.8538188
0.85161704
0.85033274
0.8483146
0.84519553
0.8415261
0.8376732
0.83473766
0.8327194
0.83106816
0.82904994
0.8266648
0.82409626
0.82171106
0.81969285
0.8180416
0.8167573
0.8149226
0.81253743
0.8099689
0.80776715
0.8061159
0.8048316
0.80336386
0.80134565
0.79877704
0.7963919
0.7945572
0.79253894
0.7905208
0.7888695
0.78758526
0.785934
0.78391576
0.7817141
0.7795124
0.77712727
0.7740083
0.7708892
0.7681371
0.76575196
0.7631834
0.7602478
0.7573123
0.7543767
0.75199157
0.74978995
0.7474048
0.7446527
0.74226755
0.7400659
0.73786426
0.7354791
0.7330939
0.73089224
0.72905755
0.7275897
0.72648895
0.72575504
0.7242873
0.722636
0.72098476
0.7198839
0.7187831
0.71786577
0.71694833
0.715664
0.7145632
0.7134624
0.7130955
0.7130955
0.712545
0.71089375
0.70869213
0.7074078
0.70704085
0.70704085
0.70630693
0.7048392
0.7033714
0.70227057
0.7017202
0.70098627
0.69970196
0.6978672
0.69639945
0.6954821
0.69419783
0.6923631
0.68997794
0.6881432
0.6868589
0.68539107
0.68318945
0.6804374
0.67768526
0.6756671
0.6741993
0.67309844
0.6714472
0.66924554
0.66704386
0.6652092
0.66374135
0.66245705
0.66117275
0.6598885
0.6584207
0.65658593
0.6549347
0.6545678
0.6545678
0.6540174
0.65236604
0.6507148
0.6490636
0.64796275
0.64759576
0.64741236
0.6470454
0.646495
0.6457611
0.64466023
0.643009
0.64117426
0.6391561
0.6376883
0.63658744
0.6351197
0.6325511
0.62979895
0.62759733
0.6257626
0.6235609
0.6206254
0.6176898
0.6151212
0.61310303
0.6112683
0.60888314
0.6059476
0.60264504
0.59915906
0.5958566
0.59347147
0.59182024
0.590169
0.5879673
0.58558214
0.58338046
0.58136225
0.5795276
0.57787627
0.5760416
0.5747573
0.57365644
0.57237214
0.57108784
0.56980354
0.5688862
0.5679688
0.5666845
0.5652167
0.5641159
0.5631985
0.5622812
0.56118035
0.560263
0.55952907
0.5582448
0.55622655
0.5545753
0.55365795
0.5529241
0.5516398
0.54998857
0.5487042
0.5474199
0.5459521
0.5444844
0.5432
0.5419157
0.5402645
0.53842974
0.53714544
0.53586113
0.5347603
0.53365946
0.5325586
0.5314578
0.53035694
0.5294396
0.52815527
0.52650404
0.5248528
0.52301806
0.52136683
0.520266
0.51971555
0.51879823
0.51714694
0.51494527
0.5131106
0.51200974
0.5109089
0.50944114
0.507056
0.5048543
0.50320303
0.50228566
0.5011848
0.4993501
0.49714845
0.49513027
0.4940294
0.49329552
0.49201122
0.49017647
0.48834178
0.48669052
0.48522273
0.48320454
0.48118636
0.47916818
0.47714993
0.47531524
0.473664
0.47201273
0.470178
0.4683433
0.46632507
0.4641234
0.46192175
0.46008703
0.4588027
0.45751843
0.45531672
0.45311508
0.4510969
0.44962913
0.44779438
0.4455927
0.44357452
0.44173977
0.440272
0.43917117
0.43843728
0.4375199
0.43586868
0.43366697
0.43201575
0.4309149
0.4298141
0.42834628
0.42669505
0.42577767
0.42486033
0.42357603
0.42210826
0.42082393
0.4202735
0.41953963
0.41862226
0.41752142
0.4164206
0.41513628
0.41348505
0.4120173
0.4105495
0.40944862
0.4085313
0.40743044
0.40596268
0.40431142
0.40284365
0.40174282
0.4004585
0.39899072
0.39733946
0.39568824
0.39367002
0.39146835
0.38963366
0.3885328
0.38798237
0.38688156
0.38541377
0.38412946
0.3837625
0.38339558
0.38229474
0.3806435
0.37917572
0.37807488
0.37752444
0.37660712
0.37568974
0.37458888
0.37348807
0.37238723
0.37183684
0.37165335
0.37128642
0.37073597
0.36981863
0.36908475
0.36853433
0.36816737
0.36816737
0.3678004
0.36725
0.3665161
0.36578223
0.36559877
0.36559877
0.36541528
0.36486486
0.36394748
0.36321363
0.36247972
0.36174583
0.36101195
0.36027807
0.35954416
0.35899374
0.35789293
0.3566086
0.35569125
0.35514084
0.35495737
0.35422346
0.35348958
0.35257223
0.35165486
0.35055402
0.34982014
0.34945318
0.34945318
0.34963667
0.34963667
0.34926972
0.34890276
0.3487193
0.34890276
0.34926972
0.34982014
0.3501871
0.35055402
0.35092095
0.3514714
0.3520218
0.35220528
0.3520218
0.35183832
0.3520218
0.35238877
0.3527557
0.3527557
0.35238877
0.35183832
0.3514714
0.3514714
0.35165486
0.35110444
0.3501871
0.34926972
0.34890276
0.34890276
0.3487193
0.3479854
0.34688458
0.3459672
0.34560025
0.34541678
0.34541678
0.34578374
0.34578374
0.34504983
0.34413248
0.34358206
0.34358206
0.34376556
0.34358206
0.3433986
0.34358206
0.34413248
0.34449944
0.3448664
0.3448664
0.3448664
0.34541678
0.34578374
0.3461507
0.34651762
0.34725153
0.34780192
0.3479854
0.34780192
0.34780192
0.34835234
0.34908625
0.34982014
0.35073748
0.3514714
0.3512879
0.35092095
0.35092095
0.35183832
0.3529392
0.35385653
0.35459042
0.35495737
0.35532433
0.35642514
0.3573425
0.35789293
0.35844335
0.35917723
0.3599111
0.36027807
0.3608285
0.36247972
0.36431444
0.36486486
0.36413097
0.36376405
0.36449793
0.36578223
0.3661492
0.36541528
0.36504835
0.36559877
0.36688304
0.3678004
0.3679839
0.36835086
0.36908475
0.36981863
0.37036905
0.37073597
0.37128642
0.37202027
0.37293765
0.3740385
0.3753228
0.37605667
0.37642363
0.37715754
0.3784418
0.38009307
0.38156086
0.38229474
0.38284513
0.3837625
0.3852303
0.3865146
0.38743198
0.38871628
0.39018407
0.39146835
0.39220226
0.39311963
0.39477086
0.39660558
0.3978899
0.39825684
0.3986238
0.3997246
0.40155932
0.40339407
0.4050453
0.40632963
0.4077974
0.4092652
0.41073295
0.41220072
0.413852
0.41513628
0.4158702
0.41623712
0.4171545
0.4189892
0.42082393
0.42210826
0.42302558
0.42394295
0.42504382
0.4265116
0.42816284
0.4296306
0.43054798
0.4309149
0.43128186
0.4323827
0.43330008
0.43403393
0.43476784
0.43531826
0.43623564
0.4369695
0.4375199
0.43788686
0.43843728
0.43898767
0.43972158
0.440272
0.44063896
0.44100592
0.44192326
0.4430241
0.44394147
0.44467533
0.4455927
0.4463266
0.44724396
0.4483448
0.44926217
0.44981256
0.45054644
0.4516473
0.45293158
0.45439938
0.4562341
0.4577019
0.45916966
0.4608209
0.46265563
0.4641234
0.46522427
0.4657747
0.46669203
0.46815982
0.4694441
0.47036147
0.47109538
0.4721962
0.47311357
0.473664
0.4740309
0.4747648
0.47568217
0.47641608
0.47623262
0.47604913
0.4765995
0.4775169
0.4782508
0.47861773
0.47880122
0.47916818
0.47990203
0.4808194
0.48155332
0.4821037
0.48247063
0.48320454
0.48412192
0.48503926
0.4854062
0.48577315
0.48632357
0.48760787
0.4887087
0.48980957
0.49091038
0.49164426
0.4927451
0.4942129
0.49586412
0.49714845
0.4975154
0.49824926
0.49916664
0.5002675
0.5011848
0.5021022
0.5028361
0.5037535
0.50467086
0.5057717
0.50650555
0.507056
0.5076064
0.5087072
0.50944114
0.50980806
0.510175
0.51109236
0.51200974
0.5131106
0.51402795
0.51494527
0.51531225
0.5154957
0.51586264
0.5169635
0.5180643
0.51861477
0.5189817
0.5195321
0.52044946
0.5215503
0.5219172
0.5219172
0.5219172
0.5228346
0.523752
0.52466935
0.5250363
0.52558666
0.5263206
0.52723795
0.52778834
0.52815527
0.5287057
0.5296231
0.53035694
0.5305404
0.53017354
0.53035694
0.5312743
0.53237516
0.53310907
0.53310907
0.53310907
0.533476
0.53439337
0.5351273
0.5354942
0.5360446
0.5364115
0.53659505
0.53659505
0.5367785
0.5373289
0.53787935
0.5382463
0.53842974
0.5389802
0.5393472
0.5393472
0.5393472
0.53971404
0.54008096
0.5402645
0.54008096
0.5395306
0.5389802
0.5393472
0.54008096
0.5406314
0.54044795
0.5395306
0.5389802
0.5389802
0.53916365
0.5393472
0.53916365
0.53842974
0.5380628
0.5380628
0.5380628
0.53787935
0.5380628
0.53861326
0.53879666
0.53842974
0.53787935
0.5373289
0.5375124
0.5380628
0.53879666
0.5389802
0.53879666
0.53879666
0.5389802
0.53916365
0.5393472
0.5395306
0.53971404
0.53971404
0.5395306
0.53916365
0.53842974
0.53842974
0.53916365
0.53989756
0.54008096
0.53971404
0.5393472
0.53916365
0.5393472
0.5393472
0.5393472
0.53916365
0.53916365
0.53971404
0.54044795
0.5408149
0.54044795
0.5395306
0.53916365
0.5395306
0.54008096
0.5402645
0.5402645
0.5402645
0.5402645
0.5408149
0.5413653
0.54173225
0.5419157
0.54209924
0.5424661
0.54301655
0.54375046
0.5441174
0.5441174
0.54375046
0.5439339
0.54430085
0.5444844
0.5452182
0.54723644
0.550172
0.5518232
0.5512728
0.54998857
0.5496216
0.54998857
0.55035543
0.550172
0.550172
0.55072236
0.5514563
0.5520067
0.5521902
0.5525571
0.5529241
0.5534745
0.5538414
0.5538414
0.55439186
0.5554927
0.55622655
0.5564101
0.55622655
0.5565935
0.5575109
0.5580613
0.5586117
0.55916214
0.55952907
0.5597125
0.56062996
0.56173074
0.5624646
0.5624646
0.56209767
0.56209767
0.5626481
0.5635655
0.5641159
0.5641159
0.5635655
0.563382
0.56374896
0.56466633
0.56576717
0.5661341
0.56576717
0.56558365
0.56558365
0.56576717
0.5661341
0.566501
0.56686795
0.5672349
0.5677853
0.5677853
0.5677853
0.5679688
0.56851923
0.5694366
0.5703539
0.57053745
0.57072085
0.5709044
0.57127136
0.5716383
0.57182175
0.57237214
0.5729226
0.57365644
0.5742069
0.5747573
0.5753077
0.5758581
0.5760416
0.57640857
0.57695895
0.57769287
0.5784267
0.5784267
0.5780598
0.57824326
0.57916063
0.579711
0.5798945
0.5802614
0.5809953
0.58136225
0.58136225
0.58136225
0.58136225
0.58191276
0.5822797
0.58246315
0.58264655
0.58301353
0.58338046
0.583564
0.5839309
0.5844813
0.58558214
0.586683
0.58723336
0.5874169
0.5874169
0.58760035
0.5879673
0.58851767
0.5890681
0.5899855
0.5910863
0.59200364
0.59310454
0.5942054
0.5953062
0.5954897
0.5951227
0.5951227
0.5958566
0.59695745
0.59824175
0.59915906
0.59952605
0.5997095
0.599893
0.6004434
0.60117733
0.6017277
0.60209465
0.60264504
0.60337895
0.60411286
0.60466325
0.6050302
0.60539716
0.6057641
0.60631454
0.606498
0.6068649
0.60759884
0.60833275
0.60888314
0.60906667
0.60943353
0.609984
0.61053437
0.6114518
0.6125526
0.61346996
0.6142039
0.6151212
0.6158551
0.616589
0.6173229
0.61824024
0.61915755
0.620075
0.6206254
0.6213593
0.6226436
0.6242948
0.62539566
0.6257626
0.62612957
0.62741387
0.62888163
0.63016593
0.63089985
0.63145024
0.6321841
0.6331015
0.6342023
0.63530314
0.6358536
0.6362206
0.63677096
0.6376883
0.6386057
0.6393395
0.6397065
0.64025694
0.64080733
0.64117426
0.6413578
0.64154124
0.64172465
0.64172465
0.64172465
0.6422751
0.6428255
0.643376
0.6435594
0.6437429
0.6439264
0.6442933
0.6450272
0.64594454
0.646495
0.6463115
0.6463115
0.646862
0.6477793
0.6481462
0.6483297
0.6490636
0.65053135
0.65163225
0.65181565
0.6519992
0.652733
0.6534669
0.6545678
0.6554851
0.656219
0.65676945
0.65731984
0.65805376
0.6587876
0.6591546
0.6595215
0.6598885
0.6604389
0.66117275
0.66190666
0.6620901
0.6620901
0.66190666
0.66227365
0.66282403
0.6630075
0.66282403
0.66282403
0.6633744
0.66374135
0.6635579
0.6626406
0.6620901
0.66245705
0.6635579
0.66447526
0.6642918
0.6641083
0.6646588
0.66539264
0.6657596
0.6657596
0.6661265
0.6664934
0.6664934
0.6664934
0.66704386
0.66741085
0.6672273
0.66741085
0.66814476
0.66924554
0.66961247
0.669429
0.66924554
0.669429
0.669429
0.66887856
0.6677778
0.66704386
0.66741085
0.66832817
0.6690621
0.66869515
0.66796124
0.6675943
0.6677778
0.66796124
0.6677778
0.66704386
0.66667694
0.6661265
0.6652092
0.66447526
0.6639249
0.6633744
0.6626406
0.66190666
0.66172314
0.66172314
0.6613562
0.6604389
0.6598885
0.659705
0.6598885
0.659705
0.6591546
0.65860415
0.65768677
0.65676945
0.65603554
0.655852
0.65530163
0.6543843
0.6532835
0.652733
0.652733
0.65236604
0.65126526
0.6499809
0.6488801
0.6485132
0.6481462
0.64741236
0.646495
0.64612806
0.6455776
0.64466023
0.643376
0.6428255
0.64319247
0.643376
0.643009
0.64245856
0.64190817
0.6413578
0.64099085
0.64062387
0.64080733
0.64099085
0.64080733
0.6400734
0.6386057
0.63695437
0.6351197
0.632918
0.63016593
0.6279643
0.6264965
0.62539566
0.62392783
0.6224601
0.6213593
0.62080884
0.62025845
0.61915755
0.6176898
0.61603856
0.6149377
0.6149377
0.6156716
0.6164055
0.61695594
0.6173229
0.6176898
0.6175063
0.6171394
0.616589
0.61603856
0.6151212
0.6142039
0.61346996
0.6125526
0.6112683
0.60980046
0.60851616
0.6074153
0.60631454
0.6052137
0.6042963
0.603012
0.6015442
0.6000765
0.59879214
0.5973244
0.5958566
0.59475577
0.593288
0.59145325
0.5892516
0.5874169
0.58631605
0.5853987
0.5841144
0.58246315
0.5809953
0.579711
0.5786102
0.57750934
0.5760416
0.5747573
0.5740234
0.57365644
0.5725556
0.57145476
0.57053745
0.56962
0.5687027
0.5672349
0.56576717
0.56484973
0.5644828
0.5635655
0.56209767
0.56136376
0.5609969
0.560263
0.5587952
0.5573274
0.5560431
0.5545753
0.5534745
0.5525571
0.5514563
0.550172
0.54888767
0.5474199
0.5459521
0.5446678
0.54338354
0.5422827
0.5409984
0.5395306
0.53787935
0.5364115
0.5354942
0.5347603
0.5338429
0.53292555
0.53182477
0.5305404
0.52925617
0.5283388
0.5274214
0.52650404
0.52595365
0.5254032
0.5244859
0.523385
0.52228415
0.5215503
0.52136683
0.5208164
0.520266
0.52008253
0.519899
0.51916516
0.51788086
0.5164131
0.51531225
0.51457834
0.51402795
0.51329404
0.51237667
0.5114593
0.5103585
0.5092576
0.50852376
0.50815684
0.5074229
0.5063221
0.50522125
0.50467086
0.5043039
0.50356996
0.5024692
0.50100136
0.49990052
0.49879968
0.4980658
0.49714845
0.4960476
0.49513027
0.49439636
0.49366248
0.49311203
0.4927451
0.4921947
0.49109384
0.48962608
0.4881583
0.48724094
0.48632357
0.4854062
0.4846723
0.48375496
0.48247063
0.48118636
0.4800855
0.4793516
0.47861773
0.47733343
0.47586566
0.47439787
0.473664
0.4729301
0.47109538
0.46852675
0.46650854
0.46559122
0.46449035
0.46283913
0.46118784
0.45972008
0.45825228
0.45660105
0.45494983
0.453482
0.45146382
0.44981256
0.44871175
0.44779438
0.4463266
0.44430843
0.4422902
0.44100592
0.44008854
0.43862078
0.43678603
0.4351348
0.43421742
0.43348354
0.43201575
0.43018103
0.4290802
0.42834628
0.42724547
0.4255942
0.42357603
0.42210826
0.4210074
0.4199066
0.41862226
0.4171545
0.4158702
0.41403547
0.41220072
0.4105495
0.40944862
0.4085313
0.40724698
0.4052288
0.40284365
0.4011924
0.3999081
0.39844033
0.39623863
0.39422044
0.39238572
0.39018407
0.38798237
0.38596418
0.383946
0.38192782
0.3799096
0.37807488
0.37624016
0.37440544
0.3727542
0.37110293
0.36908475
0.36688304
0.36449793
0.3626632
0.36064503
0.35862678
0.3566086
0.35459042
0.35257223
0.35073748
0.34945318
0.34816888
0.3461507
0.34376556
0.34174737
0.34046304
0.3395457
0.3380779
0.33605972
0.33367458
0.33128944
0.32982165
0.32927123
0.32853734
0.3268861
0.32450095
0.32248276
0.32119843
0.3202811
0.31899676
0.31734553
0.31532735
0.31330913
0.31110746
0.30927274
0.30725455
0.30486938
0.30266774
0.30119997
0.30046606
0.29881483
0.2964297
0.29404452
0.29184285
0.28982466
0.28780648
0.2857883
0.28395355
0.28230232
0.2804676
0.2782659
0.27606425
0.274413
0.2731287
0.27202785
0.27019313
0.26762453
0.2650559
0.26340467
0.26230383
0.26083604
0.25918478
0.2571666
0.25551534
0.25386408
0.25257978
0.25129548
0.25001118
0.24799298
0.2452409
0.24248882
0.2406541
0.23973672
0.2386359
0.23698466
0.2345995
0.23203088
0.22964576
0.22762755
0.22560936
0.22359116
0.22138949
0.21918783
0.2168027
0.21423407
0.211482
0.20946379
0.2074456
0.2054274
0.20285879
0.20047365
0.19845545
0.19717114
0.19607031
0.19441906
0.19258434
0.19074962
0.18891488
0.1868967
0.18487848
0.1834107
0.18249336
0.18194294
0.1808421
0.17937432
0.17772308
0.1768057
0.17570488
0.17387016
0.17166848
0.16983376
0.16873293
0.1681825
0.16763209
0.16653126
0.16524695
0.16396265
0.16304529
0.16267835
0.16212791
0.16102709
0.15955931
0.158275
0.15717417
0.15607333
0.15515597
0.15442209
0.1536882
0.15222041
0.15020221
0.14873444
0.14800055
0.14781708
0.14689972
0.145065
0.14304681
0.14139555
0.14066166
0.14011124
0.13956082
0.13882694
0.13790956
0.13680874
0.1357079
0.13497402
0.13424012
0.13350624
0.13258888
0.13203846
0.13185498
0.13130458
0.1303872
0.12946984
0.1291029
0.1291029
0.1291029
0.12891942
0.12855248
0.128369
0.12800206
0.12745164
0.12671775
0.12616734
0.12561692
0.1250665
0.12451609
0.12414914
0.123598725
0.12304831
0.122681364
0.122130945
0.121030115
0.11992928
0.118828446
0.11791108
0.117177196
0.11662678
0.11570942
0.11424164
0.11295733
0.1118565
0.11093914
0.11020525
0.10947135
0.10855399
0.10745316
0.10635233
0.10580191
0.10543496
0.10470107
0.10360024
0.10286635
0.10231593
0.101948984
0.10103163
0.09974732
0.09846301
0.097912595
0.097912595
0.09754565
0.096811764
0.0958944
0.09571093
0.09571093
0.095527455
0.09516051
0.094610095
0.09442662
0.09442662
0.093876205
0.092224956
0.0905737
0.08947287
0.08910592
0.08873898
0.08855551
0.08855551
0.08855551
0.08782161
0.08690426
0.08617037
0.08580342
0.08543648
0.085253
0.08470259
0.08415217
0.08341828
0.08286787
0.08250091
0.08176702
0.08084967
0.08011578
0.07974883
0.07974883
0.07938189
0.07883147
0.07773063
0.0766298
0.07607938
0.07607938
0.07589591
0.07516202
0.07424466
0.073694244
0.073694244
0.07351077
0.072776884
0.071859516
0.07112563
0.070942156
0.070942156
0.07112563
0.07112563
0.070942156
0.070575215
0.070208274
0.070208274
0.07039174
0.070208274
0.070024796
0.069841325
0.070024796
0.070575215
0.07112563
0.070942156
0.070575215
0.070024796
0.070024796
0.07039174
0.07039174
0.070024796
0.06947438
0.069290906
0.069290906
0.069107436
0.069290906
0.069290906
0.069107436
0.06855702
0.068190075
0.06782313
0.067272715
0.06708924
0.066722296
0.06635535
0.06580493
0.06507104
0.0647041
0.06488757
0.06488757
0.06507104
0.06488757
0.06488757
0.06488757
0.06525452
0.06507104
0.06452063
0.06397021
0.06360326
0.06378673
0.06415368
0.06433716
0.06433716
0.06452063
0.06488757
0.06562146
0.06617188
0.06653882
0.06653882
0.06635535
0.066722296
0.06763966
0.068373546
0.068740495
0.069107436
0.069290906
0.06947438
0.069657855
0.069841325
0.070024796
0.069841325
0.070208274
0.070758685
0.071309105
0.071492575
0.071309105
0.071309105
0.071676046
0.07222647
0.072960354
0.0733273
0.0733273
0.073694244
0.07406119
0.07442813
0.074611604
0.074978545
0.074978545
0.07479508
0.07479508
0.07479508
0.07516202
0.07552897
0.075712435
0.075712435
0.07589591
0.075712435
0.075345494
0.074978545
0.07479508
0.07479508
0.07516202
0.075712435
0.07626286
0.07626286
0.07607938
0.07607938
0.076446325
0.0766298
0.077180214
0.07754717
0.07791411
0.07809758
0.07828106
0.07846452
0.07901494
0.07938189
0.07956536
0.07974883
0.08011578
0.08048272
0.08048272
0.08011578
0.0799323
0.08048272
0.08121661
0.0819505
0.08176702
0.08158356
0.08176702
0.08268439
0.08360176
0.08378522
0.08305133
0.08231745
0.08250091
0.08323481
0.08378522
0.08360176
0.08305133
0.08250091
0.08231745
0.08268439
0.08268439
0.08250091
0.08250091
0.08231745
0.0819505
0.08158356
0.08140008
0.08158356
0.08176702
0.0819505
0.08140008
0.08084967
0.08066619
0.08084967
0.08084967
0.08066619
0.08048272
0.08029925
0.08011578
0.0799323
0.0799323
0.0799323
0.0799323
0.07974883
0.07938189
0.07883147
0.07883147
0.07919841
0.07956536
0.07901494
0.07846452
0.07809758
0.07809758
0.07791411
0.07754717
0.07736369
0.07754717
0.07791411
0.07809758
0.07773063
0.07699674
0.0766298
0.07681327
0.07736369
0.07736369
0.07681327
0.07626286
0.07589591
0.07552897
0.07516202
0.07516202
0.07479508
0.07406119
0.07351077
0.073694244
0.07406119
0.07424466
0.07424466
0.073877715
0.072960354
0.071859516
0.071309105
0.071492575
0.071676046
0.071859516
0.072042994
0.072042994
0.071676046
0.070942156
0.070208274
0.069657855
0.069107436
0.068923965
0.068740495
0.068923965
0.068923965
0.06855702
0.06782313
0.067272715
0.06690577
0.06690577
0.06690577
0.06690577
0.06653882
0.06617188
0.06580493
0.06562146
0.06580493
0.06635535
0.06653882
0.06598841
0.06580493
0.06580493
0.06580493
0.06580493
0.06543799
0.06525452
0.06488757
0.06433716
0.06378673
0.06360326
0.06360326
0.06360326
0.06360326
0.06360326
0.06360326
0.06341979
0.06341979
0.06341979
0.06323632
0.06286937
0.0626859
0.06286937
0.06341979
0.06378673
0.06378673
0.06341979
0.06305284
0.06286937
0.06305284
0.06341979
0.06378673
0.06452063
0.06488757
0.06433716
0.06341979
0.06286937
0.06341979
0.06433716
0.0647041
0.06452063
0.06415368
0.06433716
0.0647041
0.06525452
0.06598841
0.06635535
0.06635535
0.06617188
0.06617188
0.06617188
0.06617188
0.06598841
0.06617188
0.06617188
0.06635535
0.06653882
0.066722296
0.06653882
0.06635535
0.06617188
0.06653882
0.06690577
0.06635535
0.06562146
0.06543799
0.06580493
0.06617188
0.06635535
0.06653882
0.06617188
0.06580493
0.06543799
0.06525452
0.06543799
0.06580493
0.06562146
0.06525452
0.06543799
0.06617188
0.06653882
0.06598841
0.06543799
0.06543799
0.06562146
0.06598841
0.06598841
0.06598841
0.06617188
0.06708924
0.06763966
0.06782313
0.067456186
0.066722296
0.06562146
0.06507104
0.06598841
0.067456186
0.068373546
0.068740495
0.069107436
0.070024796
0.070942156
0.07112563
0.07112563
0.071676046
0.072960354
0.073694244
0.07406119
0.07442813
0.07516202
0.07589591
0.07589591
0.07626286
0.07681327
0.07736369
0.07754717
0.07791411
0.07828106
0.078648
0.07919841
0.0799323
0.08084967
0.0819505
0.08213397
0.08213397
0.08213397
0.08286787
0.08415217
0.08543648
0.08617037
0.08653731
0.08672078
0.0872712
0.08800509
0.08873898
0.089656346
0.09075718
0.09185801
0.092224956
0.092224956
0.092224956
0.0925919
0.09314231
0.093509264
0.093876205
0.094243154
0.094610095
0.09442662
0.094243154
0.09442662
0.09497704
0.095343985
0.095527455
0.095527455
0.09571093
0.096077874
0.096077874
0.096261345
0.096628286
0.096995234
0.096995234
0.096995234
0.097178705
0.097178705
0.096995234
0.096995234
0.09754565
0.09827954
0.098646484
0.099196896
0.09956385
0.09956385
0.09993079
0.10029774
0.10066468
0.10103163
0.101215094
0.10084815
0.100481205
0.10066468
0.10158204
0.10213246
0.101948984
0.10176552
0.10176552
0.10176552
0.10213246
0.1024994
0.1024994
0.10231593
0.101948984
0.10176552
0.10176552
0.10158204
0.101215094
0.10103163
0.10139857
0.101948984
0.10231593
0.10213246
0.101948984
0.101948984
0.101948984
0.10213246
0.10231593
0.1024994
0.10268287
0.10268287
0.10286635
0.10341676
0.10360024
0.10341676
0.10378371
0.10470107
0.10543496
0.10561844
0.10580191
0.10616885
0.10653579
0.10690274
0.10745316
0.10818705
0.10910441
0.10983831
0.11002177
0.10983831
0.11002177
0.11057219
0.11130608
0.11203997
0.11240692
0.11259038
0.11295733
0.11350775
0.11405816
0.11460858
0.115159005
0.115525946
0.11589289
0.11607636
0.11681025
0.117177196
0.117177196
0.11754414
0.11864497
0.119745806
0.120296225
0.120296225
0.120663166
0.121397056
0.121947475
0.122130945
0.122681364
0.123415254
0.123965666
0.124332614
0.12451609
0.12488303
0.12543344
0.12598386
0.1263508
0.12671775
0.12726818
0.12781858
0.12855248
0.1291029
0.12965332
0.13002026
0.13057068
0.13130458
0.1324054
0.13332276
0.13387318
0.13424012
0.13424012
0.13479054
0.13589138
0.13717568
0.13790956
0.13790956
0.13809304
0.13864346
0.13937734
0.14029472
0.14121208
0.14194596
0.14249638
0.14286333
0.14341374
0.14469804
0.14616582
0.1470832
0.14745013
0.14763361
0.14855096
0.14946833
0.15020221
0.15093611
0.15167
0.15222041
0.1529543
0.1536882
0.15460555
0.15533943
0.15588987
0.15644029
0.15717417
0.158275
0.1590089
0.15955931
0.16047668
0.16139403
0.16194445
0.16231139
0.16267835
0.16322875
0.16359569
0.16414613
0.16506349
0.16579738
0.16598083
0.16653126
0.16763209
0.16873293
0.16928335
0.1696503
0.1702007
0.17075112
0.17111808
0.171485
0.17203543
0.17313626
0.17460404
0.17570488
0.17607182
0.17607182
0.17643878
0.17735612
0.17919086
0.18065862
0.18102558
0.18120904
0.181576
0.18267682
0.18396114
0.18506196
0.18597934
0.18708017
0.1887314
0.19038266
0.19185044
0.1927678
0.19331822
0.19386865
0.19460253
0.19551988
0.1968042
0.1980885
0.19918935
0.20029017
0.20139101
0.20249183
0.20340921
0.20432657
0.20506045
0.20597783
0.2074456
0.20891337
0.21001421
0.21056463
0.21111505
0.21239935
0.2140506
0.21515144
0.21570185
0.21606879
0.21698615
0.21827047
0.21992171
0.22157297
0.22304074
0.2239581
0.22450852
0.22542588
0.22634324
0.22744408
0.22891188
0.2305631
0.23203088
0.2333152
0.2345995
0.23606728
0.23753506
0.23881936
0.24010368
0.24138798
0.24248882
0.2439566
0.24560785
0.24707563
0.24854341
0.25019467
0.2518459
0.2531302
0.25423104
0.2558823
0.25753352
0.25918478
0.26101953
0.26285422
0.26413855
0.2650559
0.26578978
0.26725757
0.26945925
0.27147743
0.2731287
0.274413
0.27551383
0.27661467
0.27808243
0.27955022
0.28083453
0.28230232
0.28395355
0.2857883
0.28762302
0.2894577
0.29129246
0.29257676
0.2936776
0.2947784
0.29606274
0.29734704
0.29844788
0.2995487
0.30083302
0.30248424
0.3035851
0.304319
0.30523634
0.30652067
0.30798844
0.30927274
0.31019008
0.31129095
0.31257525
0.31330913
0.31404302
0.31514388
0.3167951
0.31826288
0.31899676
0.3193637
0.31973067
0.32064804
0.3221158
0.32358357
0.32450095
0.32505137
0.32578528
0.3268861
0.3281704
0.3289043
0.3294547
0.33037207
0.33183983
0.33294067
0.3334911
0.33385804
0.3347754
0.3355093
0.33624318
0.3369771
0.3380779
0.33917874
0.33991262
0.34083
0.34174737
0.34284818
0.34376556
0.34431598
0.3448664
0.34578374
0.34670112
0.347435
0.34835234
0.34963667
0.35110444
0.35220528
0.3529392
0.35385653
0.35477388
0.3555078
0.35624164
0.35715902
0.3580764
0.35881028
0.35972765
0.36064503
0.36174583
0.36247972
0.36303017
0.36358058
0.36449793
0.36578223
0.36725
0.36816737
0.3687178
0.36890128
0.36945167
0.3705525
0.37202027
0.37293765
0.37348807
0.37367156
0.37440544
0.37550625
0.37642363
0.37697405
0.37752444
0.37880877
0.38046002
0.38156086
0.38229474
0.38302863
0.38357905
0.38412946
0.38486338
0.38578072
0.38743198
0.38871628
0.3892667
0.38945016
0.39018407
0.39110142
0.39201877
0.39275268
0.39367002
0.39477086
0.3958717
0.39660558
0.39697254
0.39752296
0.39825684
0.39917418
0.3999081
0.40027505
0.40064198
0.4011924
0.40210974
0.40302712
0.40339407
0.4039445
0.40467837
0.4052288
0.40541226
0.40541226
0.4057792
0.40632963
0.4065131
0.4065131
0.4070635
0.40798086
0.40871477
0.40871477
0.40889823
0.40944862
0.410366
0.41091642
0.4110999
0.4110999
0.41128337
0.41128337
0.41128337
0.41165033
0.41220072
0.4131181
0.41403547
0.4149528
0.41513628
0.41513628
0.41531977
0.4158702
0.41623712
0.4164206
0.41697103
0.4177049
0.4184388
0.4189892
0.41972312
0.4202735
0.4202735
0.4202735
0.4202735
0.42045698
0.42045698
0.42064047
0.42082393
0.42137435
0.42210826
0.42302558
0.42339253
0.42357603
0.4237595
0.4237595
0.4237595
0.4237595
0.42412645
0.4244934
0.42486033
0.42486033
0.42467687
0.42486033
0.42522728
0.42522728
0.42486033
0.4244934
0.42412645
0.4243099
0.4244934
0.4243099
0.4237595
0.42339253
0.42339253
0.42394295
0.4243099
0.42394295
0.42339253
0.42284214
0.42284214
0.42265868
0.42229173
0.42210826
0.42210826
0.42210826
0.42192477
0.4217413
0.42210826
0.42284214
0.42339253
0.42339253
0.42265868
0.42210826
0.42284214
0.4243099
0.42467687
0.42339253
0.4217413
0.42137435
0.42192477
0.4224752
0.42265868
0.42229173
0.4215578
0.42082393
0.42064047
0.42064047
0.42064047
0.42009005
0.41953963
0.4189892
0.41880575
0.41825533
0.4177049
0.4171545
0.41623712
0.41531977
0.4145859
0.41421893
0.41403547
0.4136685
0.41348505
0.4136685
0.4136685
0.4131181
0.41220072
0.4110999
0.41018254
0.40963212
0.40944862
0.40871477
0.40724698
0.4057792
0.4050453
0.4052288
0.4052288
0.40431142
0.40302712
0.40210974
0.40155932
0.40082547
0.3997246
0.3986238
0.39770642
0.39642212
0.39532128
0.39477086
0.3945874
0.39403698
0.39275268
0.39073446
0.3892667
0.38816583
0.38724852
0.38633114
0.3852303
0.383946
0.38266167
0.38137737
0.38027653
0.37917572
0.3784418
0.37770793
0.37660712
0.37550625
0.37422198
0.37293765
0.37165335
0.3705525
0.36926818
0.36761695
0.36633265
0.36504835
0.36449793
0.36431444
0.36394748
0.3626632
0.3608285
0.35899374
0.35770947
0.35642514
0.35440695
0.35220528
0.35037056
0.34853584
0.34670112
0.34504983
0.34358206
0.34174737
0.33991262
0.33826137
0.33642668
0.334225
0.3320233
0.3301886
0.3289043
0.3281704
0.32706955
0.3256018
0.3246844
0.3248679
0.32505137
0.32450095
0.32321665
0.3221158
0.3208315
0.31973067
0.31899676
0.31844634
0.317529
0.3160612
0.31459343
0.31330913
0.3122083
0.31110746
0.3098232
0.30835536
0.3068876
0.30578676
0.304319
0.30248424
0.30064955
0.29881483
0.29716355
0.29532886
0.29294372
0.29074204
0.2889073
0.28743953
0.2857883
0.28377008
0.28211883
0.2802841
0.2782659
0.27588075
0.2734956
0.27166092
0.27019313
0.26872537
0.26670715
0.26450548
0.26230383
0.2604691
0.25881785
0.2571666
0.25533187
0.25331366
0.25129548
0.24964423
0.24799298
0.24615827
0.2446905
0.24322271
0.24157146
0.23955327
0.23771854
0.23643424
0.2353334
0.2340491
0.23258132
0.23111354
0.22982922
0.22854492
0.22744408
0.22615978
0.22450852
0.22285728
0.22138949
0.21992171
0.21882088
0.21772005
0.21625227
0.21441755
0.21203241
0.20983075
0.20817949
0.20671171
0.20506045
0.20359267
0.20175795
0.19937281
0.19698767
0.194786
0.1927678
0.1909331
0.1894653
0.18763058
0.18542892
0.18304378
0.1802917
0.17772308
0.17588834
0.17460404
0.17295279
0.17075112
0.16854946
0.16653126
0.16488001
0.16359569
0.16231139
0.16066013
0.1590089
0.15790805
0.15699069
0.15533943
0.1536882
0.15222041
0.15111957
0.15056917
0.15020221
0.14965181
0.14873444
0.14745013
0.1463493
0.14579888
0.14543194
0.14469804
0.1437807
0.14341374
0.14304681
0.14249638
0.14212944
0.14231291
0.14249638
0.14194596
0.14066166
0.13919388
0.13809304
0.13754264
0.13662526
0.1357079
0.13497402
0.13424012
0.1336897
0.13295582
0.13222192
0.13148804
0.13075414
0.13002026
0.12891942
0.12763512
0.12671775
0.12598386
0.12524998
0.12451609
0.123598725
0.12304831
0.122681364
0.121947475
0.120846644
0.119745806
0.119195394
0.119011916
0.119011916
0.119195394
0.11937886
0.119195394
0.11827803
0.11754414
0.11754414
0.11791108
0.118094556
0.117727615
0.117177196
0.11681025
0.117177196
0.11827803
0.11937886
0.119562335
0.119195394
0.118828446
0.119195394
0.11992928
0.120296225
0.120296225
0.12011275
0.120296225
0.120663166
0.120663166
0.120296225
0.120296225
0.1204797
0.120296225
0.11992928
0.119562335
0.11992928
0.120663166
0.120846644
0.1204797
0.119745806
0.119195394
0.119195394
0.11937886
0.119562335
0.11937886
0.118828446
0.11827803
0.118094556
0.11827803
0.118461505
0.118461505
0.118461505
0.118461505
0.118094556
0.11791108
0.11791108
0.11791108
0.11754414
0.117177196
0.11681025
0.116993725
0.117177196
0.117177196
0.117177196
0.117177196
0.11681025
0.116443306
0.116259836
0.11607636
0.11607636
0.116443306
0.116443306
0.116259836
0.116259836
0.11662678
0.117177196
0.11754414
0.11736067
0.11681025
0.116259836
0.11570942
0.11570942
0.11570942
0.115525946
0.115525946
0.11570942
0.11589289
0.11589289
0.115525946
0.11479205
0.11424164
0.11405816
0.11442511
0.11479205
0.11497553
0.11460858
0.11442511
0.11424164
0.11442511
0.11442511
0.11405816
0.11387469
0.11405816
0.11424164
0.11424164
0.11424164
0.11424164
0.11460858
0.11534247
0.11607636
0.116259836
0.11570942
0.11589289
0.11681025
0.117727615
0.117727615
0.11681025
0.11607636
0.11662678
0.118094556
0.119195394
0.119562335
0.119562335
0.119562335
0.119745806
0.11992928
0.12011275
0.11992928
0.119562335
0.119195394
0.119195394
0.11937886
0.11992928
0.1204797
0.120663166
0.120296225
0.12011275
0.120296225
0.1204797
0.120663166
0.120296225
0.1204797
0.121397056
0.12231442
0.122681364
0.12231442
0.121947475
0.122130945
0.123415254
0.1250665
0.12616734
0.1263508
0.12616734
0.12653428
0.12745164
0.12855248
0.12946984
0.1303872
0.13093762
0.13185498
0.13295582
0.1336897
0.13424012
0.13479054
0.13552442
0.13662526
0.1377261
0.13864346
0.13956082
0.14029472
0.14084512
0.14139555
0.14194596
0.14231291
0.14267986
0.14286333
0.14323026
0.14359722
0.14414763
0.14451458
0.14469804
0.145065
0.14543194
0.14579888
0.14598235
0.14598235
0.14598235
0.14561541
0.14543194
0.14561541
0.14598235
0.14598235
0.14543194
0.14469804
0.14396416
0.14359722
0.14341374
0.14304681
0.14194596
0.14084512
0.1397443
0.13901041
0.13790956
0.13680874
0.13552442
0.13424012
0.13350624
0.13295582
0.13222192
0.1311211
0.13002026
0.12928638
0.1291029
0.12873594
0.12763512
0.1263508
0.12543344
0.12543344
0.1258004
0.12598386
0.1258004
0.1250665
0.12414914
0.123598725
0.123965666
0.12451609
0.12524998
0.12543344
0.12543344
0.1258004
0.12616734
0.1263508
0.12653428
0.12726818
0.12800206
0.128369
0.12855248
0.12873594
0.12873594
0.12873594
0.12873594
0.12891942
0.12873594
0.128369
0.12800206
0.12781858
0.12781858
0.12781858
0.12745164
0.1270847
0.12653428
0.1258004
0.1250665
0.124699555
0.124332614
0.1237822
0.122681364
0.12158053
0.120846644
0.1204797
0.12011275
0.119562335
0.11864497
0.11754414
0.116443306
0.115525946
0.11442511
0.11332427
0.11259038
0.11240692
0.1118565
0.11093914
0.10983831
0.10892094
0.10818705
0.10763663
0.10708622
0.10635233
0.10561844
0.10470107
0.10360024
0.1024994
0.10176552
0.10084815
0.09956385
0.09846301
0.097729124
0.097178705
0.096444815
0.095527455
0.094610095
0.093692735
0.09314231
0.09240842
0.09094065
0.089656346
0.08873898
0.088188566
0.08745467
0.08635384
0.085253
0.08415217
0.08323481
0.08231745
0.08121661
0.0799323
0.078648
0.07754717
0.07681327
0.07626286
0.07552897
0.07424466
0.072776884
0.071492575
0.07039174
0.069657855
0.068740495
0.06782313
0.06635535
0.06507104
0.06397021
0.06305284
0.06231896
0.061952014
0.061218124
0.05993382
0.058466036
0.0573652
0.056631315
0.05571395
0.05479659
0.0540627
0.05332881
0.052227978
0.0507602
0.049659364
0.04910895
0.04819159
0.04709075
0.04562297
0.04452214
0.04378825
0.04378825
0.043421306
0.042136997
0.040485747
0.039384913
0.039017968
0.038834497
0.03828408
0.03699977
0.035531994
0.03443116
0.034247685
0.034064215
0.03314685
0.032046016
0.031312127
0.030945182
0.030945182
0.030578239
0.029660875
0.028743515
0.027826153
0.027092261
0.026908789
0.027275734
0.027275734
0.026541846
0.025807956
0.025257539
0.02452365
0.023973232
0.02378976
0.024340177
0.024890592
0.02452365
0.023606287
0.023239342
0.023239342
0.023239342
0.022872398
0.022688927
0.022505455
0.022138508
0.022138508
0.022688927
0.023239342
0.022688927
0.021771563
0.021221146
0.02158809
0.022138508
0.022138508
0.022321982
0.022872398
0.023422815
0.023973232
0.02452365
0.025257539
0.025807956
0.026358373
0.027275734
0.028743515
0.03002782
0.030578239
0.031862546
0.03388074
0.036265884
0.03828408
0.039384913
0.040485747
0.042136997
0.044155195
0.046723805
0.049292423
0.05167756
0.053695757
0.055897426
0.058282565
0.060300764
0.061952014
0.06360326
0.06580493
0.068373546
0.070942156
0.072960354
0.074978545
0.077180214
0.07938189
0.0819505
0.08470259
0.0872712
0.08910592
0.090390235
0.09204148
0.09442662
0.096811764
0.09901343
0.10084815
0.10268287
0.10470107
0.10708622
0.10947135
0.11148955
0.11314081
0.11479205
0.11607636
0.117727615
0.119745806
0.121764004
0.123415254
0.124699555
0.12598386
0.12781858
0.12965332
0.13148804
0.1331393
0.1344236
0.13534096
0.13680874
0.13864346
0.14047818
0.14176248
0.14267986
0.14396416
0.14543194
0.14671625
0.14781708
0.14891791
0.1503857
0.15203695
0.15350473
0.15460555
0.15570639
0.15699069
0.15809153
0.1590089
0.15937583
0.15974279
0.16066013
0.16194445
0.16267835
0.16322875
0.16359569
0.16359569
0.16359569
0.16341223
0.16377917
0.16451307
0.16524695
0.16543043
0.16524695
0.16524695
0.1656139
0.16616431
0.16616431
0.16579738
0.16506349
0.1643296
0.16377917
0.16341223
0.16322875
0.16322875
0.16341223
0.16341223
0.16304529
0.16267835
0.16267835
0.16322875
0.16304529
0.16249487
0.16194445
0.16194445
0.16231139
0.16194445
0.16121057
0.16047668
0.1602932
0.1602932
0.1602932
0.16010973
0.15974279
0.15937583
0.1590089
0.15845847
0.15809153
0.15772459
0.15699069
0.15588987
0.15478903
0.15387166
0.15258735
0.15185347
0.15130305
0.15075263
0.14965181
0.14818403
0.14671625
0.14561541
0.14469804
0.14359722
0.14249638
0.14176248
0.14066166
0.13901041
0.13680874
0.13497402
0.13387318
0.13295582
0.13167152
0.13002026
0.128369
0.12726818
0.12653428
0.12524998
0.123598725
0.121764004
0.120296225
0.118828446
0.11754414
0.11589289
0.11405816
0.11203997
0.11020525
0.10837052
0.10671927
0.10506802
0.10304982
0.10084815
0.09827954
0.0958944
0.093509264
0.09130759
0.0892894
0.08745467
0.085253
0.08268439
0.0799323
0.07754717
0.07516202
0.072409935
0.069841325
0.06763966
0.06543799
0.06341979
0.06103465
0.058282565
0.055897426
0.0540627
0.052594922
0.0507602
0.048558533
0.04635686
0.04452214
0.04287089
0.041586578
0.040485747
0.039384913
0.037917133
0.036265884
0.034981575
0.034064215
0.03314685
0.032046016
0.030945182
0.029844347
0.028560042
0.027459206
0.026725318
0.026174901
0.025807956
0.025441011
0.025257539
0.025074067
0.024707122
0.024707122
0.024156705
0.023239342
0.022505455
0.022505455
0.02305587
0.023239342
0.022872398
0.022505455
0.022321982
0.022321982
0.021955036
0.021771563
0.02158809
0.021221146
0.020854203
0.020487258
0.02067073
0.020487258
0.020120313
0.019753369
0.019753369
0.019936841
0.020120313
0.019753369
0.019386424
0.019019479
0.018469062
0.017918644
0.0175517
0.017368227
0.017184755
0.017001282
0.01681781
0.016450867
0.016267395
0.016450867
0.016634338
0.016267395
0.015350033
0.014616141
0.014432671
0.014616141
0.014616141
0.014432671
0.014249198
0.014065726
0.014432671
0.014983088
0.015533503
0.015716976
0.015350033
0.01516656
0.01516656
0.015900448
0.01681781
0.017368227
0.017735172
0.017735172
0.017735172
0.017735172
0.017735172
0.017918644
0.018652534
0.019936841
0.021221146
0.021771563
0.022138508
0.022505455
0.02305587
0.023973232
0.024890592
0.025807956
0.026358373
0.027275734
0.028009625
0.02837657
0.028743515
0.029660875
0.030945182
0.031862546
0.03241296
0.032779906
0.033513796
0.03443116
0.03516505
0.03608241
0.0368163
0.037733663
0.038651023
0.039568383
0.040485747
0.041403107
0.042503946
0.043604776
0.04470561
0.04562297
0.04635686
0.046723805
0.047457695
0.048558533
0.04984284
0.050943673
0.051861033
0.052594922
0.053145338
0.053695757
0.05461312
0.055347007
0.05571395
0.056080896
0.056631315
0.05718173
0.057732146
0.058466036
0.05919993
0.05993382
0.060484234
0.06103465
0.061952014
0.06231896
0.062135484
0.062135484
0.06250243
0.06341979
0.06433716
0.06507104
0.06580493
0.066722296
0.067456186
0.068190075
0.069107436
0.070208274
0.071309105
0.072409935
0.07351077
0.07424466
0.075345494
0.076446325
0.07754717
0.07883147
0.08029925
0.08176702
0.08323481
0.08470259
0.08598689
0.08745467
0.088922456
0.090390235
0.09185801
0.09332579
0.09516051
0.096995234
0.09827954
0.09956385
0.101215094
0.10268287
0.10415065
0.10525149
0.10635233
0.10726968
0.10855399
0.10965483
0.11075566
0.11148955
0.11240692
0.11295733
0.11314081
0.11350775
0.11442511
0.115525946
0.116443306
0.11681025
0.11681025
0.116259836
0.115525946
0.115159005
0.11497553
0.11497553
0.11497553
0.11534247
0.11570942
0.11589289
0.11589289
0.116259836
0.116993725
0.11791108
0.11864497
0.119195394
0.119562335
0.119745806
0.12011275
0.12121359
0.122864835
0.124699555
0.12598386
0.12690122
0.12781858
0.1291029
0.13075414
0.13258888
0.1344236
0.1357079
0.13699222
0.13846
0.14011124
0.14194596
0.1437807
0.14524847
0.14689972
0.14855096
0.1503857
0.15258735
0.15442209
0.15588987
0.15717417
0.158275
0.15955931
0.16121057
0.16322875
0.16488001
0.1656139
0.16598083
0.16653126
0.16763209
0.16891639
0.1702007
0.17111808
0.17185196
0.17258586
0.17368668
0.17478752
0.17533793
0.17570488
0.1762553
0.17735612
0.1788239
0.17992474
0.18010822
0.1802917
0.1808421
0.18175948
0.18304378
0.1841446
0.18506196
0.18597934
0.1868967
0.18799752
0.1887314
0.18909836
0.18983226
0.19074962
0.19203392
0.19313475
0.19423558
0.19515295
0.19570336
0.19643725
0.1975381
0.1988224
0.19992323
0.20047365
0.20084058
0.20102406
0.20139101
0.2021249
0.20322573
0.20451005
0.20524393
0.2054274
0.20561087
0.20579435
0.20597783
0.20634475
0.20671171
0.20726213
0.20799601
0.20854643
0.20891337
0.20909685
0.20928031
0.20964727
0.20946379
0.20909685
0.20872991
0.20909685
0.20946379
0.20964727
0.20946379
0.20928031
0.20872991
0.20799601
0.2074456
0.2074456
0.20799601
0.20836297
0.20836297
0.20781253
0.20726213
0.20652823
0.20616128
0.20579435
0.20524393
0.20451005
0.20377615
0.20285879
0.20230837
0.20194143
0.20157449
0.20102406
0.2001067
0.19918935
0.19845545
0.19827197
0.19772157
0.1968042
0.19551988
0.19405212
0.19313475
0.19258434
0.1922174
0.1914835
0.19056614
0.18983226
0.18928184
0.18836448
0.1868967
0.1856124
0.18506196
0.18451156
0.18359418
0.18230988
0.18120904
0.18010822
0.17900738
0.17790656
0.17662223
0.17515446
0.17368668
0.17258586
0.171485
0.17038418
0.1696503
0.16909987
0.1681825
0.16653126
0.16488001
0.16341223
0.16249487
0.16176099
0.16084361
0.15955931
0.15809153
0.15735765
0.15699069
0.15625681
0.15478903
0.15332125
0.15167
0.15056917
0.14983527
0.14910139
0.14800055
0.14671625
0.14561541
0.14469804
0.1437807
0.14267986
0.14139555
0.14011124
0.13882694
0.1377261
0.13680874
0.1357079
0.13497402
0.13424012
0.13332276
0.13222192
0.13093762
0.12983678
0.12891942
0.12763512
0.12598386
0.1250665
0.124699555
0.123598725
0.121764004
0.1204797
0.119745806
0.119195394
0.118094556
0.116993725
0.11607636
0.11497553
0.11387469
0.11295733
0.11222344
0.11148955
0.11057219
0.10965483
0.10855399
0.10763663
0.10690274
0.10635233
0.10561844
0.10525149
0.104517594
0.10360024
0.10268287
0.10213246
0.10139857
0.10066468
0.09974732
0.09901343
0.098829955
0.098829955
0.098646484
0.09827954
0.097729124
0.09754565
0.097362176
0.096811764
0.0958944
0.094793566
0.094243154
0.094059676
0.094243154
0.09442662
0.094059676
0.093509264
0.09277537
0.09185801
0.09130759
0.09112412
0.09130759
0.09130759
0.09094065
0.08983981
0.088922456
0.08855551
0.088922456
0.0892894
0.0892894
0.08873898
0.088188566
0.08800509
0.08800509
0.08745467
0.08672078
0.08672078
0.08690426
0.08708772
0.0872712
0.0872712
0.08745467
0.08782161
0.08800509
0.088188566
0.08782161
0.08745467
0.08690426
0.08690426
0.0872712
0.08800509
0.08855551
0.088922456
0.08910592
0.08910592
0.088922456
0.08873898
0.08837204
0.088922456
0.08983981
0.0905737
0.09075718
0.09094065
0.09112412
0.09167454
0.09204148
0.0925919
0.092958845
0.092958845
0.09277537
0.092958845
0.093509264
0.094059676
0.094610095
0.09516051
0.0958944
0.096811764
0.097178705
0.096995234
0.096995234
0.097362176
0.098096065
0.09846301
0.098829955
0.099196896
0.09956385
0.09974732
0.09993079
0.09993079
0.100481205
0.101215094
0.10176552
0.10176552
0.10158204
0.101948984
0.10304982
0.10433413
0.10506802
0.10525149
0.10525149
0.10543496
0.10580191
0.10653579
0.10708622
0.10745316
0.10800357
0.10910441
0.11002177
0.11038872
0.11057219
0.11112261
0.11203997
0.11314081
0.11387469
0.11387469
0.11369122
0.11332427
0.11369122
0.11442511
0.11534247
0.11570942
0.11589289
0.116443306
0.116993725
0.11736067
0.117727615
0.118094556
0.11864497
0.119011916
0.119562335
0.12011275
0.1204797
0.1204797
0.1204797
0.120663166
0.12121359
0.121764004
0.12231442
0.122681364
0.12323178
0.1237822
0.12414914
0.124332614
0.124332614
0.12488303
0.12543344
0.12598386
0.1263508
0.12616734
0.12598386
0.1263508
0.1270847
0.12763512
0.12800206
0.12818553
0.12855248
0.12928638
0.12965332
0.13002026
0.13075414
0.13167152
0.13203846
0.13167152
0.13148804
0.13148804
0.13167152
0.13185498
0.13203846
0.13203846
0.13203846
0.13185498
0.13203846
0.1324054
0.13332276
0.13405664
0.13405664
0.13387318
0.1336897
0.1336897
0.13387318
0.13460708
0.13479054
0.13424012
0.13350624
0.13350624
0.13387318
0.13405664
0.13387318
0.13424012
0.13460708
0.13479054
0.13479054
0.13479054
0.13497402
0.13515748
0.13515748
0.13479054
0.1344236
0.1344236
0.13460708
0.13460708
0.1344236
0.13460708
0.13479054
0.13460708
0.13424012
0.1344236
0.13479054
0.13479054
0.1344236
0.13387318
0.13405664
0.13424012
0.13424012
0.13405664
0.13405664
0.13387318
0.13350624
0.13350624
0.13332276
0.13295582
0.13277234
0.13258888
0.1324054
0.13222192
0.13203846
0.13185498
0.13167152
0.13130458
0.13130458
0.13148804
0.13148804
0.13093762
0.13075414
0.13075414
0.13075414
0.13075414
0.13075414
0.13057068
0.1303872
0.13020372
0.1303872
0.1303872
0.13002026
0.12965332
0.1291029
0.12855248
0.128369
0.128369
0.128369
0.12781858
0.12745164
0.1270847
0.1270847
0.12726818
0.12745164
0.12690122
0.1263508
0.1263508
0.12616734
0.1258004
0.12543344
0.12543344
0.12524998
0.1250665
0.12488303
0.12524998
0.1258004
0.1258004
0.12543344
0.12488303
0.1250665
0.12561692
0.12598386
0.12598386
0.1258004
0.1258004
0.1263508
0.12653428
0.1263508
0.12598386
0.12598386
0.12653428
0.12745164
0.12781858
0.12763512
0.12781858
0.12855248
0.12965332
0.12983678
0.12983678
0.13002026
0.13093762
0.13222192
0.1331393
0.13332276
0.1331393
0.13332276
0.13424012
0.13534096
0.1364418
0.13735916
0.13790956
0.13864346
0.13956082
0.14029472
0.14084512
0.14139555
0.14231291
0.14359722
0.14469804
0.14524847
0.14543194
0.14598235
0.1470832
0.14800055
0.14873444
0.14928485
0.14983527
0.15020221
0.15056917
0.15111957
0.15167
0.15258735
0.15350473
0.15405513
0.15405513
0.15405513
0.15442209
0.15515597
0.15588987
0.15680721
0.15717417
0.15754111
0.15790805
0.15845847
0.1590089
0.15955931
0.1602932
0.16084361
0.16157751
0.16231139
0.16267835
0.16322875
0.16359569
0.1643296
0.1656139
0.16653126
0.1668982
0.16708168
0.16781557
0.16891639
0.1702007
0.17130153
0.17203543
0.17258586
0.17276931
0.17313626
0.17387016
0.17460404
0.17515446
0.17533793
0.1755214
0.1762553
0.17717266
0.17735612
0.17662223
0.17607182
0.17643878
0.17735612
0.17809
0.17845696
0.17809
0.17735612
0.17735612
0.17845696
0.17919086
0.17900738
0.17845696
0.17809
0.17772308
0.17772308
0.17790656
0.1775396
0.17717266
0.17698918
0.17698918
0.17735612
0.1775396
0.17790656
0.17827348
0.17845696
0.17827348
0.17809
0.17809
0.1788239
0.17955779
0.18010822
0.1802917
0.18047516
0.1808421
0.18175948
0.1828603
0.18359418
0.18451156
0.18506196
0.18524544
0.18542892
0.18597934
0.18708017
0.18836448
0.18909836
0.18964878
0.19056614
0.1914835
0.1922174
0.19295128
0.19386865
0.19460253
0.194786
0.19496948
0.19570336
0.1968042
0.19772157
0.19827197
0.19863892
0.19918935
0.19992323
0.20029017
0.20065713
0.20139101
0.20230837
0.20285879
0.20340921
0.20340921
0.20322573
0.20340921
0.20432657
0.20524393
0.2054274
0.20506045
0.20451005
0.20487697
0.20616128
0.2074456
0.20836297
0.20891337
0.20909685
0.20928031
0.20946379
0.20964727
0.21038115
0.21129853
0.21203241
0.21258283
0.21294977
0.21313323
0.21331671
0.21368366
0.21441755
0.21551839
0.21625227
0.21661922
0.21661922
0.2168027
0.21753658
0.21827047
0.2186374
0.21882088
0.2193713
0.22028866
0.22102255
0.22102255
0.2206556
0.22102255
0.22175644
0.22249033
0.22249033
0.22249033
0.22285728
0.22377463
0.2239581
0.2239581
0.2239581
0.22414158
0.224692
0.2252424
0.22542588
0.2252424
0.22505894
0.22487548
0.22505894
0.22560936
0.22634324
0.22652672
0.22652672
0.22615978
0.2259763
0.2259763
0.22634324
0.22652672
0.22671019
0.22671019
0.22671019
0.22652672
0.22671019
0.22689366
0.22671019
0.22671019
0.22652672
0.22671019
0.22726062
0.22781102
0.22762755
0.22689366
0.22689366
0.22726062
0.2279945
0.22817796
0.2279945
0.22781102
0.2279945
0.22836144
0.22891188
0.2292788
0.2292788
0.22909532
0.22909532
0.22909532
0.22909532
0.22964576
0.23037964
0.23093006
0.23074658
0.23037964
0.2305631
0.23093006
0.23111354
0.23093006
0.23037964
0.23037964
0.23093006
0.23166394
0.23184742
0.23148048
0.23093006
0.23074658
0.23074658
0.23111354
0.23111354
0.23111354
0.23074658
0.23037964
0.2305631
0.23074658
0.23037964
0.22964576
0.22891188
0.22891188
0.22946228
0.22982922
0.2300127
0.23019618
0.23019618
0.22964576
0.22891188
0.22854492
0.2287284
0.2292788
0.22964576
0.22946228
0.22909532
0.2287284
0.2287284
0.22854492
0.22854492
0.22891188
0.22946228
0.2292788
0.2287284
0.22817796
0.22781102
0.22726062
0.22689366
0.22689366
0.22707714
0.22707714
0.22671019
0.22652672
0.22634324
0.22615978
0.22634324
0.22671019
0.22671019
0.22652672
0.22615978
0.2259763
0.22634324
0.22689366
0.22707714
0.22652672
0.22560936
0.22505894
0.22560936
0.22615978
0.22579284
0.22487548
0.22450852
0.22505894
0.22579284
0.22560936
0.22487548
0.22450852
0.22432506
0.22432506
0.22432506
0.22450852
0.22487548
0.2252424
0.22487548
0.22432506
0.22414158
0.22450852
0.224692
0.22414158
0.2234077
0.22304074
0.22285728
0.22285728
0.22285728
0.22285728
0.2226738
0.2226738
0.2226738
0.22285728
0.2226738
0.22212338
0.22138949
0.22047214
0.21992171
0.21973825
0.21973825
0.21973825
0.2193713
0.21882088
0.21845393
0.21827047
0.21790352
0.21753658
0.21753658
0.21772005
0.2173531
0.21625227
0.21515144
0.21515144
0.21551839
0.2153349
0.21460101
0.21386713
0.21368366
0.21368366
0.21331671
0.2127663
0.21239935
0.21239935
0.21221589
0.21184893
0.21111505
0.21056463
0.21038115
0.21038115
0.21038115
0.21038115
0.20964727
0.20891337
0.20854643
0.20854643
0.20909685
0.20928031
0.20891337
0.20854643
0.20817949
0.20836297
0.20872991
0.20909685
0.20928031
0.20909685
0.20891337
0.20909685
0.20983075
0.21074809
0.21129853
0.21129853
0.21129853
0.21129853
0.211482
0.211482
0.21129853
0.21129853
0.21166545
0.21221589
0.2127663
0.21294977
0.2127663
0.21258283
0.21313323
0.2140506
0.21460101
0.21460101
0.21423407
0.21386713
0.21460101
0.21551839
0.21588533
0.21570185
0.21570185
0.21588533
0.21588533
0.21588533
0.21606879
0.2168027
0.21716963
0.21753658
0.21753658
0.21716963
0.21661922
0.21625227
0.21661922
0.21716963
0.21753658
0.21753658
0.2173531
0.21753658
0.21753658
0.21772005
0.218087
0.21845393
0.21827047
0.21790352
0.21772005
0.21827047
0.21918783
0.21918783
0.21882088
0.21845393
0.2186374
0.21900436
0.21900436
0.21882088
0.21845393
0.21827047
0.21845393
0.21882088
0.21882088
0.21827047
0.21790352
0.21753658
0.21772005
0.21790352
0.21790352
0.21790352
0.21790352
0.218087
0.21827047
0.21845393
0.2186374
0.21845393
0.218087
0.2173531
0.21661922
0.21661922
0.2168027
0.21698615
0.21661922
0.21606879
0.21570185
0.21570185
0.21551839
0.21515144
0.21515144
0.21515144
0.21515144
0.21515144
0.21478449
0.21441755
0.21423407
0.21386713
0.21350019
0.21331671
0.21331671
0.21331671
0.21368366
0.21386713
0.21350019
0.2127663
0.21258283
0.21294977
0.21368366
0.21386713
0.21368366
0.21350019
0.21350019
0.21313323
0.2127663
0.21239935
0.21239935
0.2127663
0.21331671
0.21313323
0.2127663
0.21294977
0.21313323
0.21313323
0.21313323
0.21331671
0.21350019
0.21294977
0.21221589
0.21184893
0.21184893
0.21239935
0.21294977
0.21313323
0.21294977
0.21239935
0.21166545
0.211482
0.21221589
0.2127663
0.21239935
0.21166545
0.211482
0.21203241
0.21221589
0.21203241
0.21166545
0.211482
0.21111505
0.21038115
0.20983075
0.21001421
0.21074809
0.21093157
0.21038115
0.21001421
0.21001421
0.21001421
0.20964727
0.20928031
0.20946379
0.20946379
0.20928031
0.20854643
0.20817949
0.20781253
0.20781253
0.20781253
0.20726213
0.20689519
0.20689519
0.20689519
0.20689519
0.20652823
0.20597783
0.20561087
0.2054274
0.20561087
0.2054274
0.20506045
0.20451005
0.20432657
0.20395961
0.20359267
0.20322573
0.20285879
0.20249183
0.2021249
0.2021249
0.20230837
0.2021249
0.2021249
0.20194143
0.20120753
0.20029017
0.19955628
0.19973975
0.20029017
0.20029017
0.19955628
0.19900587
0.19863892
0.19845545
0.19863892
0.1988224
0.19863892
0.19827197
0.19772157
0.1975381
0.1975381
0.19735461
0.19662073
0.19625379
0.19625379
0.19643725
0.19625379
0.19588684
0.19551988
0.19515295
0.19460253
0.19423558
0.19423558
0.19441906
0.19441906
0.19405212
0.1935017
0.19331822
0.19331822
0.1935017
0.1935017
0.19331822
0.19313475
0.1927678
0.19240087
0.19185044
0.1914835
0.19185044
0.1922174
0.1922174
0.19166698
0.1909331
0.19056614
0.19019918
0.18983226
0.1887314
0.18763058
0.18708017
0.1868967
0.18671322
0.18597934
0.18542892
0.18487848
0.1841446
0.18304378
0.18194294
0.18120904
0.18047516
0.17974126
0.1788239
0.17772308
0.17698918
0.17643878
0.17588834
0.17515446
0.17423709
0.17295279
0.171485
0.1702007
0.16983376
0.1696503
0.16909987
0.16781557
0.16634779
0.16524695
0.16469653
0.16414613
0.16341223
0.16267835
0.16212791
0.16194445
0.16139403
0.1602932
0.1590089
0.158275
0.15772459
0.15699069
0.15588987
0.15515597
0.15478903
0.15478903
0.15442209
0.1536882
0.15277083
0.15203695
0.15111957
0.15001874
0.14873444
0.14818403
0.14781708
0.14763361
0.14745013
0.1470832
0.14616582
0.14524847
0.14433111
0.1437807
0.14323026
0.14267986
0.14194596
0.14139555
0.14066166
0.1397443
0.13882694
0.13809304
0.13754264
0.13717568
0.13699222
0.1364418
0.1357079
0.13479054
0.13405664
0.13350624
0.1331393
0.13277234
0.13222192
0.13148804
0.13093762
0.13075414
0.13057068
0.1303872
0.12983678
0.12928638
0.12891942
0.12855248
0.12800206
0.12800206
0.128369
0.12855248
0.12818553
0.12763512
0.12745164
0.12800206
0.128369
0.128369
0.12800206
0.12800206
0.12818553
0.128369
0.12800206
0.12781858
0.12763512
0.12763512
0.12781858
0.12800206
0.12800206
0.12800206
0.12800206
0.12818553
0.128369
0.12873594
0.128369
0.12763512
0.1270847
0.12745164
0.128369
0.12855248
0.12763512
0.12653428
0.12616734
0.1263508
0.1263508
0.1258004
0.12488303
0.124699555
0.12488303
0.12488303
0.124332614
0.123415254
0.12231442
0.12231442
0.122681364
0.122497894
0.121947475
0.121397056
0.12121359
0.12121359
0.121030115
0.120663166
0.119745806
0.118828446
0.11864497
0.119011916
0.119195394
0.118461505
0.117727615
0.11736067
0.117727615
0.11791108
0.11736067
0.116443306
0.11570942
0.115525946
0.11570942
0.11589289
0.11607636
0.11589289
0.11589289
0.115525946
0.11534247
0.115159005
0.11497553
0.11460858
0.11424164
0.11405816
0.11424164
0.11424164
0.11405816
0.11387469
0.11387469
0.11405816
0.11460858
0.11479205
0.11460858
0.11405816
0.11332427
0.11295733
0.11277386
0.11277386
0.11314081
0.11350775
0.11369122
0.11314081
0.11277386
0.11259038
0.11259038
0.11259038
0.11259038
0.11222344
0.11222344
0.11259038
0.11277386
0.11240692
0.11203997
0.1118565
0.1118565
0.11203997
0.11203997
0.11148955
0.11130608
0.11148955
0.11167303
0.11130608
0.11057219
0.11038872
0.11075566
0.11148955
0.11148955
0.11112261
0.11075566
0.11057219
0.11057219
0.11075566
0.11093914
0.11130608
0.11130608
0.11093914
0.11075566
0.11057219
0.11038872
0.11002177
0.11002177
0.11020525
0.11075566
0.11093914
0.11075566
0.11057219
0.11038872
0.11038872
0.11038872
0.11020525
0.10965483
0.10947135
0.11002177
0.11038872
0.11002177
0.10928788
0.10855399
0.10782011
0.10800357
0.10873746
0.10928788
0.10892094
0.10818705
0.10782011
0.10800357
0.10818705
0.10763663
0.10708622
0.10671927
0.10671927
0.10690274
0.10690274
0.10653579
0.10635233
0.10690274
0.10745316
0.10745316
0.10690274
0.10616885
0.10580191
0.10580191
0.10580191
0.10561844
0.10506802
0.10488455
0.10488455
0.10488455
0.10470107
0.10415065
0.10341676
0.10268287
0.1024994
0.10268287
0.10268287
0.10213246
0.10139857
0.101215094
0.10139857
0.10176552
0.10158204
0.10103163
0.10066468
0.10084815
0.10103163
0.10103163
0.10084815
0.10029774
0.099380374
0.09901343
0.099196896
0.09956385
0.09974732
0.099380374
0.099380374
0.09956385
0.09993079
0.09956385
0.098646484
0.098096065
0.09827954
0.09846301
0.098646484
0.09827954
0.098096065
0.098096065
0.09827954
0.09846301
0.09827954
0.09754565
0.096811764
0.096811764
0.097178705
0.09754565
0.09754565
0.097178705
0.096811764
0.096811764
0.096995234
0.096995234
0.096628286
0.096628286
0.096444815
0.096261345
0.09571093
0.09516051
0.09516051
0.095343985
0.095527455
0.095527455
0.095343985
0.09497704
0.09442662
0.094243154
0.09442662
0.094610095
0.094059676
0.093509264
0.093509264
0.093692735
0.093876205
0.09332579
0.0925919
0.092224956
0.0925919
0.092958845
0.092958845
0.092958845
0.092958845
0.092224956
0.09167454
0.091491066
0.091491066
0.09130759
0.09112412
0.09130759
0.09167454
0.09167454
0.09094065
0.09002329
0.08983981
0.09020676
0.090390235
0.090390235
0.09020676
0.08983981
0.08947287
0.0892894
0.08947287
0.089656346
0.08983981
0.09002329
0.08983981
0.08947287
0.08910592
0.08910592
0.08910592
0.08855551
0.08782161
0.08745467
0.08782161
0.08837204
0.08873898
0.08837204
0.08782161
0.08745467
0.08763815
0.08800509
0.08782161
0.08763815
0.08745467
0.0872712
0.08745467
0.08745467
0.0872712
0.08690426
0.08708772
0.0872712
0.0872712
0.08672078
0.08598689
0.08580342
0.08617037
0.08635384
0.08617037
0.08580342
0.085253
0.08488606
0.08451911
0.08451911
0.08451911
0.08451911
0.08415217
0.08378522
0.08341828
0.08305133
0.08250091
0.08231745
0.08231745
0.08231745
0.08213397
0.08158356
0.08103313
0.08084967
0.08084967
0.08029925
0.07938189
0.078648
0.07846452
0.07846452
0.07828106
0.07809758
0.07754717
0.07699674
0.0766298
0.076446325
0.07626286
0.07589591
0.07552897
0.07516202
0.074611604
0.07406119
0.0733273
0.0733273
0.073694244
0.07424466
0.07406119
0.07351077
0.072960354
0.07259341
0.072409935
0.07222647
0.071859516
0.071492575
0.071492575
0.071492575
0.07112563
0.070942156
0.071309105
0.071676046
0.071676046
0.071309105
0.070942156
0.070575215
0.070208274
0.070024796
0.070024796
0.070208274
0.070575215
0.070758685
0.070758685
0.070575215
0.07039174
0.070208274
0.070024796
0.069841325
0.069657855
0.069841325
0.070208274
0.070575215
0.070208274
0.06947438
0.069290906
0.06947438
0.069657855
0.069657855
0.069657855
0.069657855
0.070024796
0.07039174
0.070208274
0.069657855
0.06947438
0.06947438
0.069841325
0.070024796
0.069841325
0.06947438
0.069290906
0.069290906
0.06947438
0.06947438
0.069290906
0.069290906
0.068923965
0.068740495
0.069290906
0.069841325
0.069657855
0.069107436
0.06855702
0.068373546
0.06855702
0.068740495
0.069107436
0.069290906
0.069107436
0.068923965
0.068923965
0.068923965
0.06855702
0.068190075
0.068006605
0.06782313
0.068006605
0.068190075
0.068006605
0.067456186
0.066722296
0.06635535
0.06653882
0.067272715
0.06782313
0.06763966
0.066722296
0.06598841
0.06598841
0.06635535
0.06653882
0.06617188
0.06580493
0.06598841
0.066722296
0.067272715
0.06708924
0.06635535
0.06580493
0.06598841
0.06635535
0.06635535
0.06598841
0.06562146
0.06543799
0.06543799
0.06562146
0.06580493
0.06580493
0.06580493
0.06543799
0.06488757
0.06488757
0.06543799
0.06598841
0.06635535
0.06635535
0.06598841
0.06543799
0.06525452
0.06543799
0.06580493
0.06580493
0.06543799
0.06507104
0.06507104
0.06525452
0.06525452
0.06488757
0.0647041
0.0647041
0.0647041
0.06452063
0.06433716
0.06433716
0.06433716
0.06433716
0.06397021
0.06378673
0.06397021
0.06415368
0.06415368
0.06415368
0.06415368
0.0647041
0.06488757
0.06433716
0.06378673
0.06378673
0.06415368
0.06452063
0.06433716
0.06378673
0.06323632
0.06341979
0.06378673
0.06378673
0.06378673
0.06378673
0.06378673
0.06360326
0.06323632
0.06305284
0.06305284
0.06305284
0.06305284
0.06305284
0.06323632
0.06341979
0.06378673
0.06378673
0.06360326
0.06323632
0.06360326
0.06397021
0.06378673
0.06305284
0.06250243
0.06250243
0.06305284
0.06378673
0.06378673
0.06360326
0.06341979
0.06341979
0.06323632
0.06305284
0.06286937
0.0626859
0.06286937
0.06323632
0.06341979
0.06360326
0.06341979
0.06305284
0.06286937
0.06286937
0.06305284
0.06323632
0.06341979
0.06341979
0.06323632
0.06286937
0.06250243
0.06231896
0.06250243
0.06231896
0.06231896
0.06231896
0.06250243
0.06250243
0.06250243
0.06231896
0.061952014
0.06176854
0.061952014
0.06231896
0.06286937
0.06286937
0.06250243
0.06176854
0.061401594
0.06158507
0.062135484
0.062135484
0.06176854
0.061401594
0.061401594
0.061952014
0.0626859
0.0626859
0.0626859
0.06250243
0.0626859
0.0626859
0.0626859
0.06250243
0.06250243
0.06305284
0.06323632
0.06305284
0.0626859
0.06231896
0.06231896
0.06286937
0.06360326
0.06360326
0.06341979
0.06378673
0.06433716
0.0647041
0.06452063
0.06433716
0.06452063
0.0647041
0.0647041
0.06415368
0.06378673
0.06397021
0.06433716
0.06452063
0.06415368
0.06378673
0.06378673
0.06397021
0.06378673
0.06286937
0.062135484
0.06231896
0.06305284
0.06360326
0.06341979
0.06305284
0.06286937
0.06305284
0.06360326
0.06360326
0.06286937
0.06231896
0.06250243
0.06286937
0.0626859
0.06231896
0.062135484
0.062135484
0.061952014
0.06176854
0.06158507
0.06158507
0.06158507
0.061218124
0.06066771
0.060300764
0.06011729
0.06011729
0.05993382
0.059750345
0.059750345
0.059566874
0.05919993
0.058832984
0.058282565
0.05791562
0.057548676
0.0573652
0.057548676
0.0573652
0.056814786
0.05626437
0.056080896
0.05644784
0.056631315
0.055897426
0.05479659
0.0540627
0.054246176
0.05461312
0.05461312
0.053695757
0.052961867
0.053145338
0.053512286
0.05332881
0.052961867
0.05241145
0.05241145
0.053145338
0.053512286
0.053145338
0.052594922
0.05241145
0.052961867
0.05332881
0.05332881
0.05332881
0.053695757
0.0540627
0.054429647
0.05479659
0.054980066
0.054980066
0.054429647
0.0540627
0.0540627
0.05479659
0.055347007
0.055163536
0.054980066
0.055163536
0.05553048
0.05553048
0.055163536
0.05553048
0.05571395
0.05553048
0.054980066
0.05461312
0.055163536
0.055897426
0.056080896
0.055347007
0.054429647
0.05387923
0.053695757
0.05387923
0.05387923
0.053512286
0.053145338
0.052961867
0.053145338
0.05332881
0.05332881
0.052961867
0.052594922
0.052594922
0.052778393
0.052961867
0.052778393
0.052227978
0.051861033
0.051861033
0.05167756
0.051310614
0.051127143
0.051310614
0.05167756
0.051494088
0.050943673
0.051127143
0.051494088
0.051494088
0.051310614
0.051127143
0.051127143
0.050576728
0.05002631
0.04984284
0.04984284
0.04984284
0.049475893
0.049475893
0.049292423
0.049292423
0.049292423
0.048925478
0.04837506
0.047824644
0.048008114
0.04819159
0.04819159
0.047641166
0.047274224
0.04709075
0.04709075
0.047274224
0.04690728
0.045989916
0.04525603
0.045072556
0.0454395
0.045806445
0.04562297
0.04525603
0.044889085
0.04470561
0.04470561
0.04470561
0.04470561
0.04452214
0.044338666
0.04452214
0.04452214
0.04452214
0.044338666
0.04397172
0.04378825
0.043604776
0.043421306
0.043604776
0.043604776
0.043237835
0.042687416
0.042687416
0.042503946
0.042320468
0.042503946
0.042503946
0.042503946
0.042320468
0.042136997
0.041770052
0.041586578
0.041770052
0.042136997
0.041953523
0.041403107
0.041219637
0.041403107
0.041403107
0.041036163
0.041219637
0.041403107
0.041403107
0.041219637
0.041036163
0.040669218
0.040302273
0.040118802
0.040118802
0.040118802
0.040302273
0.040669218
0.041036163
0.041403107
0.041219637
0.040669218
0.040302273
0.040485747
0.041219637
0.041770052
0.041953523
0.041953523
0.041770052
0.041586578
0.041403107
0.041219637
0.041403107
0.041770052
0.042136997
0.042136997
0.041953523
0.041953523
0.041953523
0.042136997
0.042136997
0.041953523
0.041586578
0.041403107
0.041586578
0.042136997
0.04287089
0.04287089
0.042503946
0.041770052
0.041403107
0.041953523
0.04305436
0.043237835
0.04305436
0.04305436
0.043237835
0.043604776
0.04397172
0.04378825
0.04397172
0.04452214
0.045072556
0.04562297
0.045806445
0.04562297
0.0454395
0.04525603
0.04525603
0.0454395
0.045989916
0.046540335
0.04690728
0.046723805
0.04635686
0.04617339
0.04635686
0.046723805
0.046723805
0.046540335
0.046723805
0.04709075
0.047274224
0.04709075
0.04690728
0.04635686
0.045989916
0.04635686
0.046540335
0.04617339
0.045806445
0.0454395
0.04525603
0.045072556
0.045072556
0.0454395
0.045989916
0.045806445
0.04525603
0.045072556
0.0454395
0.04562297
0.04562297
0.04525603
0.04525603
0.04562297
0.045806445
0.04562297
0.0454395
0.0454395
0.0454395
0.04562297
0.045806445
0.04617339
0.04635686
0.04617339
0.045806445
0.04562297
0.04562297
0.045806445
0.045806445
0.04617339
0.046540335
0.046540335
0.04635686
0.04617339
0.04690728
0.048008114
0.04819159
0.047824644
0.047641166
0.048008114
0.04837506
0.04819159
0.047641166
0.047457695
0.047824644
0.04819159
0.04819159
0.047824644
0.047641166
0.047274224
0.047274224
0.047274224
0.04690728
0.046723805
0.047274224
0.048008114
0.04837506
0.047824644
0.047274224
0.047457695
0.048008114
0.048558533
0.04837506
0.048008114
0.048008114
0.048558533
0.048925478
0.048925478
0.048558533
0.04837506
0.048558533
0.04910895
0.049292423
0.04910895
0.04910895
0.049475893
0.049659364
0.049659364
0.050209783
0.0507602
0.050943673
0.050576728
0.050209783
0.050393254
0.050943673
0.051127143
0.051127143
0.051310614
0.051861033
0.052227978
0.05241145
0.05241145
0.052594922
0.053145338
0.0540627
0.054980066
0.05479659
0.054429647
0.054429647
0.054980066
0.055347007
0.055347007
0.05553048
0.056080896
0.056814786
0.05718173
0.056814786
0.056631315
0.056814786
0.0573652
0.057548676
0.0573652
0.05699826
0.05718173
0.057732146
0.05809909
0.05791562
0.057548676
0.05718173
0.05699826
0.05699826
0.05699826
0.05699826
0.056814786
0.05718173
0.057732146
0.058282565
0.058466036
0.05791562
0.0573652
0.05718173
0.0573652
0.057732146
0.05809909
0.05809909
0.05791562
0.05791562
0.05809909
0.058282565
0.058282565
0.057732146
0.05718173
0.05718173
0.057732146
0.058282565
0.058466036
0.058282565
0.058466036
0.05901646
0.059750345
0.059566874
0.058649514
0.057548676
0.05718173
0.0573652
0.057732146
0.057732146
0.057732146
0.05809909
0.058466036
0.058282565
0.05791562
0.057732146
0.05791562
0.058282565
0.05809909
0.057732146
0.05718173
0.05699826
0.0573652
0.057732146
0.057548676
0.057548676
0.057732146
0.057732146
0.057732146
0.057732146
0.05791562
0.057732146
0.05718173
0.05718173
0.057732146
0.058282565
0.058282565
0.05809909
0.05809909
0.058466036
0.058649514
0.058832984
0.05901646
0.05901646
0.05901646
0.05919993
0.05919993
0.059566874
0.059750345
0.059750345
0.05919993
0.058832984
0.058832984
0.05901646
0.05919993
0.0593834
0.059566874
0.059750345
0.059566874
0.059750345
0.05993382
0.059566874
0.05901646
0.058832984
0.05901646
0.05919993
0.05901646
0.05901646
0.05901646
0.058649514
0.058282565
0.05809909
0.057732146
0.0573652
0.05699826
0.05699826
0.0573652
0.057732146
0.0573652
0.056814786
0.056080896
0.05571395
0.055897426
0.05626437
0.05626437
0.055897426
0.055347007
0.054980066
0.05461312
0.05461312
0.05461312
0.054246176
0.0540627
0.0540627
0.054246176
0.054246176
0.0540627
0.053695757
0.053512286
0.05332881
0.053145338
0.05332881
0.053695757
0.053695757
0.053512286
0.053145338
0.053145338
0.053145338
0.052961867
0.052594922
0.05241145
0.052778393
0.053145338
0.05332881
0.052961867
0.052594922
0.052227978
0.052044503
0.052044503
0.052044503
0.051861033
0.052044503
0.052044503
0.051494088
0.050943673
0.0507602
0.051310614
0.051310614
0.0507602
0.05002631
0.049659364
0.04984284
0.049659364
0.048925478
0.04819159
0.04819159
0.048558533
0.04910895
0.049475893
0.049292423
0.048742004
0.04819159
0.048008114
0.04837506
0.048742004
0.04910895
0.048742004
0.047824644
0.047274224
0.04709075
0.04709075
0.04690728
0.04709075
0.047641166
0.04819159
0.048558533
0.048558533
0.048008114
0.047457695
0.04709075
0.04709075
0.04709075
0.047274224
0.047457695
0.047457695
0.04709075
0.04635686
0.04617339
0.04635686
0.046540335
0.046723805
0.04690728
0.047274224
0.047274224
0.04690728
0.046540335
0.046540335
0.046540335
0.04690728
0.04690728
0.04690728
0.04690728
0.04690728
0.046723805
0.046540335
0.04635686
0.04635686
0.04635686
0.04617339
0.045806445
0.045806445
0.04617339
0.04635686
0.046540335
0.046723805
0.046723805
0.046540335
0.04635686
0.046540335
0.04635686
0.045806445
0.0454395
0.04562297
0.045806445
0.045806445
0.0454395
0.0454395
0.0454395
0.0454395
0.045806445
0.04617339
0.04617339
0.045989916
0.0454395
0.04562297
0.045806445
0.045806445
0.04562297
0.0454395
0.045072556
0.045072556
0.0454395
0.04562297
0.0454395
0.045072556
0.045072556
0.045072556
0.04525603
0.0454395
0.04562297
0.045989916
0.045989916
0.04562297
0.04525603
0.04525603
0.044889085
0.04452214
0.044338666
0.04452214
0.044889085
0.0454395
0.045806445
0.04562297
0.044889085
0.04397172
0.043604776
0.04397172
0.04452214
0.04470561
0.04470561
0.04470561
0.04470561
0.04470561
0.044889085
0.044889085
0.04470561
0.044338666
0.044155195
0.04397172
0.044338666
0.044889085
0.045072556
0.044889085
0.04452214
0.044155195
0.044155195
0.044338666
0.04452214
0.04452214
0.04452214
0.04452214
0.04452214
0.044338666
0.044155195
0.044155195
0.044338666
0.044338666
0.04397172
0.043604776
0.043421306
0.04378825
0.044338666
0.04452214
0.044155195
0.043604776
0.043421306
0.043237835
0.04305436
0.042503946
0.042320468
0.042687416
0.043421306
0.04378825
0.043237835
0.042503946
0.042320468
0.042320468
0.042136997
0.041770052
0.041403107
0.041403107
0.041219637
0.041036163
0.040852692
0.040669218
0.040669218
0.040852692
0.040852692
0.040302273
0.039935328
0.040118802
0.040669218
0.041036163
0.040852692
0.040302273
0.040118802
0.040118802
0.039751858
0.039568383
0.039568383
0.040118802
0.039935328
0.039384913
0.039201442
0.039751858
0.040485747
0.040669218
0.040302273
0.039751858
0.039384913
0.039017968
0.038834497
0.039384913
0.040118802
0.040118802
0.039935328
0.039384913
0.039201442
0.039384913
0.039568383
0.039751858
0.039935328
0.040118802
0.039935328
0.039384913
0.039017968
0.039384913
0.039935328
0.040118802
0.039568383
0.038651023
0.03828408
0.03828408
0.038834497
0.039384913
0.039751858
0.039751858
0.039568383
0.039201442
0.038834497
0.038834497
0.038834497
0.038467553
0.037917133
0.038100608
0.039017968
0.039751858
0.039751858
0.039017968
0.038651023
0.038651023
0.038834497
0.038834497
0.039017968
0.039751858
0.040302273
0.040118802
0.039751858
0.039201442
0.039017968
0.039017968
0.039017968
0.039384913
0.039751858
0.039935328
0.039568383
0.039384913
0.039384913
0.039384913
0.039384913
0.039201442
0.039568383
0.039935328
0.039935328
0.039751858
0.039384913
0.039017968
0.039017968
0.039384913
0.039568383
0.039384913
0.039201442
0.039201442
0.039384913
0.039568383
0.039568383
0.039201442
0.039017968
0.039201442
0.039201442
0.039201442
0.039017968
0.038651023
0.037917133
0.037733663
0.03828408
0.039201442
0.039568383
0.039568383
0.039201442
0.039201442
0.039384913
0.039568383
0.039568383
0.039384913
0.039201442
0.039384913
0.039384913
0.039017968
0.038651023
0.03828408
0.038467553
0.038651023
0.038834497
0.039017968
0.039201442
0.039201442
0.039384913
0.039384913
0.039201442
0.038467553
0.03828408
0.038467553
0.039017968
0.039201442
0.039017968
0.039017968
0.039384913
0.039751858
0.039568383
0.039017968
0.039017968
0.039384913
0.039751858
0.039384913
0.039017968
0.039201442
0.039751858
0.039935328
0.039568383
0.039201442
0.039017968
0.038834497
0.038834497
0.038651023
0.039017968
0.039568383
0.039751858
0.039935328
0.039935328
0.039935328
0.039935328
0.039568383
0.039017968
0.038467553
0.038467553
0.039017968
0.039568383
0.039568383
0.039201442
0.039017968
0.039201442
0.039384913
0.039568383
0.039384913
0.039201442
0.038834497
0.038651023
0.038651023
0.039017968
0.039017968
0.038834497
0.039017968
0.039384913
0.039201442
0.039017968
0.039384913
0.039568383
0.039568383
0.039568383
0.039384913
0.039384913
0.039568383
0.040118802
0.040302273
0.040302273
0.040118802
0.039935328
0.039751858
0.039751858
0.039935328
0.040118802
0.040485747
0.040852692
0.041036163
0.041219637
0.041219637
0.041219637
0.041036163
0.040852692
0.041036163
0.041219637
0.041403107
0.041219637
0.040852692
0.040852692
0.041586578
0.042320468
0.042320468
0.041770052
0.041403107
0.041403107
0.041403107
0.041219637
0.041219637
0.041219637
0.041403107
0.041403107
0.041586578
0.041770052
0.041770052
0.041403107
0.041036163
0.040852692
0.040852692
0.041219637
0.041770052
0.042320468
0.042687416
0.042320468
0.041770052
0.041403107
0.041770052
0.042503946
0.04305436
0.043421306
0.043604776
0.043604776
0.04305436
0.04287089
0.042687416
0.04305436
0.043421306
0.043421306
0.04305436
0.042687416
0.04287089
0.04305436
0.04287089
0.042687416
0.042320468
0.042503946
0.04305436
0.04397172
0.044338666
0.04397172
0.043237835
0.04287089
0.043421306
0.043604776
0.043237835
0.042503946
0.042136997
0.042503946
0.043421306
0.04397172
0.04378825
0.043421306
0.04305436
0.043237835
0.043604776
0.04397172
0.043604776
0.04305436
0.04287089
0.043237835
0.043421306
0.04305436
0.042503946
0.042503946
0.04305436
0.043421306
0.043237835
0.042687416
0.042136997
0.041953523
0.041770052
0.041953523
0.042136997
0.042503946
0.04287089
0.04287089
0.042687416
0.042136997
0.041953523
0.042320468
0.04287089
0.043237835
0.043237835
0.04305436
0.04287089
0.042687416
0.042687416
0.042687416
0.042503946
0.042320468
0.042687416
0.04305436
0.04287089
0.042687416
0.042503946
0.042687416
0.04305436
0.04305436
0.042503946
0.042320468
0.042320468
0.042503946
0.043237835
0.043604776
0.043421306
0.043237835
0.04287089
0.04287089
0.04305436
0.043421306
0.043604776
0.04305436
0.042320468
0.042136997
0.042320468
0.042503946
0.042503946
0.042136997
0.041953523
0.041953523
0.042136997
0.042136997
0.042320468
0.042687416
0.042687416
0.042503946
0.041953523
0.041586578
0.041586578
0.041953523
0.041953523
0.041403107
0.041219637
0.041586578
0.041770052
0.041586578
0.041403107
0.041219637
0.040852692
0.041036163
0.041403107
0.041586578
0.041586578
0.041219637
0.040852692
0.040485747
0.040485747
0.040669218
0.040852692
0.040852692
0.040852692
0.040669218
0.040485747
0.039935328
0.039568383
0.039384913
0.039568383
0.039568383
0.039568383
0.039384913
0.039017968
0.038651023
0.038467553
0.038100608
0.03755019
0.037183248
0.0368163
0.036632825
0.0368163
0.0368163
0.036632825
0.0368163
0.03755019
0.037917133
0.037366718
0.0368163
0.037366718
0.038100608
0.038651023
0.038467553
0.038100608
0.038651023
0.039384913
0.039751858
0.039384913
0.038834497
0.038834497
0.039201442
0.039568383
0.039751858
0.039935328
0.039935328
0.039935328
0.039935328
0.039935328
0.040118802
0.040302273
0.040485747
0.040118802
0.039568383
0.039017968
0.038834497
0.039017968
0.039017968
0.038467553
0.037733663
0.03699977
0.0368163
0.036632825
0.036449354
0.036449354
0.036265884
0.03589894
0.035531994
0.035715465
0.035715465
0.03534852
0.03516505
0.03516505
0.03534852
0.03516505
0.034798104
0.03443116
0.034064215
0.03388074
0.034064215
0.034064215
0.03369727
0.03369727
0.034247685
0.034798104
0.034981575
0.034798104
0.03461463
0.03461463
0.03461463
0.03461463
0.03461463
0.034247685
0.03388074
0.033513796
0.033330325
0.033330325
0.03314685
0.032779906
0.032596435
0.032596435
0.03314685
0.03314685
0.032596435
0.031862546
0.031128654
0.030578239
0.030394766
0.030394766
0.030578239
0.03076171
0.030578239
0.029477403
0.028743515
0.028560042
0.028743515
0.028560042
0.02837657
0.028193098
0.028009625
0.027826153
0.027642678
0.027642678
0.027642678
0.027459206
0.027275734
0.027275734
0.027459206
0.027826153
0.02837657
0.028743515
0.02837657
0.027642678
0.027459206
0.027642678
0.028193098
0.028193098
0.028009625
0.027826153
0.027826153
0.028193098
0.02837657
0.028193098
0.027826153
0.027275734
0.027459206
0.02837657
0.028926985
0.028743515
0.028193098
0.027826153
0.027826153
0.027826153
0.027826153
0.027826153
0.027642678
0.027459206
0.027092261
0.026908789
0.027459206
0.027459206
0.027092261
0.027092261
0.027459206
0.027642678
0.027275734
0.026725318
0.026358373
0.026174901
0.026174901
0.025991429
0.025624484
0.025624484
0.025991429
0.026541846
0.026725318
0.026541846
0.026174901
0.025807956
0.025807956
0.025991429
0.026174901
0.026358373
0.026358373
0.026725318
0.027459206
0.027826153
0.028009625
0.028009625
0.028193098
0.02837657
0.028009625
0.027642678
0.027642678
0.028009625
0.028743515
0.02929393
0.029110458
0.02837657
0.028009625
0.027826153
0.028193098
0.02837657
0.02837657
0.02837657
0.02837657
0.028193098
0.028193098
0.028560042
0.028743515
0.028560042
0.02837657
0.028193098
0.02837657
0.028560042
0.028743515
0.02837657
0.028193098
0.028193098
0.028193098
0.02837657
0.028743515
0.029110458
0.028926985
0.028193098
0.027459206
0.027459206
0.028009625
0.028009625
0.027642678
0.027275734
0.027459206
0.028009625
0.02837657
0.028193098
0.027459206
0.026908789
0.027092261
0.027092261
0.027092261
0.026541846
0.026358373
0.026908789
0.027826153
0.02837657
0.028193098
0.027826153
0.027275734
0.027092261
0.027092261
0.027275734
0.027642678
0.027826153
0.027459206
0.026908789
0.026908789
0.027275734
0.028009625
0.028009625
0.027459206
0.026725318
0.026725318
0.027275734
0.027642678
0.027275734
0.026725318
0.026174901
0.025807956
0.026174901
0.026725318
0.026908789
0.026725318
0.026725318
0.026908789
0.026908789
0.026725318
0.026725318
0.027092261
0.027642678
0.027642678
0.026908789
0.026358373
0.026908789
0.027826153
0.028193098
0.028009625
0.028009625
0.028193098
0.02837657
0.028193098
0.027826153
0.027826153
0.02837657
0.028560042
0.028193098
0.028009625
0.02837657
0.028926985
0.028743515
0.02837657
0.028560042
0.028926985
0.028926985
0.028926985
0.028743515
0.029110458
0.029477403
0.02929393
0.028743515
0.02837657
0.02837657
0.028743515
0.02837657
0.027642678
0.027092261
0.027275734
0.028009625
0.02837657
0.028009625
0.027092261
0.026541846
0.026541846
0.026908789
0.026908789
0.026358373
0.026358373
0.026908789
0.027275734
0.026908789
0.026358373
0.025807956
0.025624484
0.025807956
0.026174901
0.026358373
0.026174901
0.025807956
0.025624484
0.025807956
0.025807956
0.025441011
0.024890592
0.024340177
0.024340177
0.024707122
0.024890592
0.024890592
0.02452365
0.024156705
0.023422815
0.022688927
0.022321982
0.022321982
0.022688927
0.02305587
0.023422815
0.023239342
0.022505455
0.02158809
0.021404618
0.021955036
0.021955036
0.021404618
0.020303786
0.019569894
0.019202951
0.019202951
0.019019479
0.018469062
0.018102117
0.01828559
0.018469062
0.01828559
0.017368227
0.016450867
0.016267395
0.016450867
0.017001282
0.01681781
0.01608392
0.015716976
0.016267395
0.016450867
0.016267395
0.015900448
0.015533503
0.015716976
0.01608392
0.01608392
0.016267395
0.016450867
0.016450867
0.016634338
0.01681781
0.017184755
0.017735172
0.018469062
0.019019479
0.019202951
0.019019479
0.019202951
0.019569894
0.019753369
0.019569894
0.019569894
0.019753369
0.020487258
0.021037674
0.021221146
0.021404618
0.021771563
0.021955036
0.02158809
0.020854203
0.020487258
0.020854203
0.021037674
0.020854203
0.020487258
0.020120313
0.019753369
0.019569894
0.019386424
0.019569894
0.019386424
0.018836007
0.01828559
0.01828559
0.018652534
0.018652534
0.018469062
0.017918644
0.0175517
0.0175517
0.017735172
0.017735172
0.017001282
0.016450867
0.016267395
0.016450867
0.016450867
0.016450867
0.016267395
0.016450867
0.017184755
0.017735172
0.017735172
0.0175517
0.017918644
0.018102117
0.018102117
0.017918644
0.0175517
0.017735172
0.018469062
0.019202951
0.019753369
0.019753369
0.019569894
0.019386424
0.019569894
0.019936841
0.020303786
0.020487258
0.02067073
0.020487258
0.020854203
0.02158809
0.021771563
0.021955036
0.021955036
0.021955036
0.021955036
0.02158809
0.021221146
0.021404618
0.022138508
0.022688927
0.022505455
0.021955036
0.021771563
0.021771563
0.021771563
0.021771563
0.021955036
0.022138508
0.022138508
0.021955036
0.021955036
0.021771563
0.021404618
0.021404618
0.022138508
0.022872398
0.022505455
0.021955036
0.021771563
0.022138508
0.022688927
0.022688927
0.022321982
0.022138508
0.022138508
0.022505455
0.02305587
0.023239342
0.023239342
0.02305587
0.02305587
0.02305587
0.02305587
0.02305587
0.023239342
0.023422815
0.023606287
0.023606287
0.023422815
0.023239342
0.02378976
0.024707122
0.025257539
0.024890592
0.023973232
0.023239342
0.023422815
0.023973232
0.024156705
0.024156705
0.024156705
0.024156705
0.02378976
0.023422815
0.023422815
0.023606287
0.02378976
0.023973232
0.02452365
0.02452365
0.024340177
0.024340177
0.023973232
0.023606287
0.02305587
0.022872398
0.023422815
0.024156705
0.024340177
0.024156705
0.023973232
0.023973232
0.024340177
0.02452365
0.024340177
0.024340177
0.024707122
0.025257539
0.025257539
0.024707122
0.02452365
0.024890592
0.025257539
0.025257539
0.025257539
0.025624484
0.025991429
0.025991429
0.025807956
0.025624484
0.025624484
0.025807956
0.025991429
0.026174901
0.025991429
0.025074067
0.02452365
0.024707122
0.025441011
0.025991429
0.026174901
0.026174901
0.026358373
0.025991429
0.025257539
0.024890592
0.025074067
0.025807956
0.026541846
0.026541846
0.025991429
0.025441011
0.025441011
0.025624484
0.025807956
0.025991429
0.025807956
0.025624484
0.025074067
0.025074067
0.025441011
0.025807956
0.025807956
0.025441011
0.024890592
0.02452365
0.024707122
0.024890592
0.024890592
0.024340177
0.02378976
0.023422815
0.023606287
0.023973232
0.023973232
0.023422815
0.022688927
0.022138508
0.022321982
0.022872398
0.02305587
0.023239342
0.023422815
0.023239342
0.02305587
0.022872398
0.022688927
0.022505455
0.022321982
0.022505455
0.022872398
0.02305587
0.022872398
0.022688927
0.022321982
0.021955036
0.021404618
0.02067073
0.02067073
0.021221146
0.02158809
0.021771563
0.02158809
0.021037674
0.02067073
0.02067073
0.020854203
0.021037674
0.020854203
0.020303786
0.019753369
0.019936841
0.020120313
0.020120313
0.019936841
0.019753369
0.019753369
0.019936841
0.019753369
0.019386424
0.019019479
0.019202951
0.019753369
0.019936841
0.019569894
0.019202951
0.019019479
0.018836007
0.018469062
0.01828559
0.018652534
0.019202951
0.019569894
0.019019479
0.018102117
0.017735172
0.0175517
0.017735172
0.017735172
0.017735172
0.0175517
0.0175517
0.017184755
0.017001282
0.017184755
0.0175517
0.017918644
0.0175517
0.016634338
0.016450867
0.016634338
0.017001282
0.017001282
0.016634338
0.016634338
0.01681781
0.016634338
0.016267395
0.016267395
0.016450867
0.016450867
0.015900448
0.015716976
0.016267395
0.016634338
0.016634338
0.016267395
0.015900448
0.015900448
0.015900448
0.015716976
0.015350033
0.015350033
0.015533503
0.015716976
0.015716976
0.015716976
0.015716976
0.015350033
0.015350033
0.015716976
0.015716976
0.015716976
0.015716976
0.01608392
0.016267395
0.016267395
0.015716976
0.0147996135
0.014432671
0.014616141
0.01516656
0.0147996135
0.014065726
0.0135153085
0.013882253
0.014616141
0.015350033
0.015350033
0.01516656
0.01516656
0.01516656
0.01516656
0.014983088
0.0147996135
0.0147996135
0.014616141
0.014432671
0.014065726
0.013698781
0.0135153085
0.013698781
0.014249198
0.014432671
0.014432671
0.014065726
0.013698781
0.0135153085
0.013698781
0.013882253
0.013882253
0.013698781
0.014065726
0.014432671
0.014616141
0.014065726
0.0135153085
0.013331836
0.013882253
0.014616141
0.014983088
0.0147996135
0.014249198
0.013882253
0.014249198
0.014983088
0.015533503
0.015716976
0.01608392
0.01608392
0.015900448
0.015716976
0.015900448
0.016634338
0.017001282
0.016634338
0.01608392
0.015900448
0.01608392
0.016450867
0.01681781
0.017001282
0.01681781
0.016634338
0.016267395
0.016267395
0.01681781
0.017368227
0.0175517
0.017184755
0.016634338
0.01608392
0.01608392
0.01608392
0.015716976
0.015350033
0.015900448
0.016450867
0.01608392
0.015350033
0.0147996135
0.014432671
0.014065726
0.013698781
0.013698781
0.013882253
0.014249198
0.014065726
0.013698781
0.013148364
0.012597946
0.012047529
0.011497112
0.010763222
0.01057975
0.010946695
0.011497112
0.01131364
0.010212805
0.0094789155
0.0094789155
0.009845861
0.009662388
0.008928498
0.008561554
0.008378082
0.00819461
0.00819461
0.008378082
0.008561554
0.008378082
0.008011137
0.0076441923
0.0072772475
0.007093775
0.007093775
0.007093775
0.0069103027
0.0061764135
0.0054425243
0.005259052
0.005259052
0.0054425243
0.0056259963
0.0054425243
0.0050755795
0.0045251623
0.0041582175
0.0037912729
0.0036078005
0.0036078005
0.0037912729
0.0037912729
0.0036078005
0.003974745
0.0041582175
0.0037912729
0.002873911
0.0025069662
0.0023234938
0.0023234938
0.0023234938
0.0021400217
0.0015896045
0.0012226596
0.0012226596
0.0015896045
0.0019565492
0.0019565492
0.0019565492
0.0021400217
0.0021400217
0.0017730768
0.0015896045
0.0019565492
0.0021400217
0.0017730768
0.0014061322
0.0014061322
0.0014061322
0.0010391874
6.7224284E-4
6.7224284E-4
0.0010391874
0.0012226596
8.55715E-4
8.55715E-4
0.0012226596
0.0014061322
0.0012226596
0.0010391874
8.55715E-4
4.887704E-4
1.2182561E-4
-6.164657E-5
1.2182561E-4
3.0529802E-4
3.0529802E-4
-6.164657E-5
-6.120638E-4
-7.955362E-4
-7.955362E-4
-4.285914E-4
-4.285914E-4
-2.451192E-4
-4.285914E-4
-6.120638E-4
-6.120638E-4
-4.285914E-4
-2.451192E-4
-4.285914E-4
-0.001162481
-0.0018963702
-0.0020798426
-0.0022633155
-0.0024467874
-0.0028137323
-0.0029972047
-0.0029972047
-0.0028137323
-0.003180677
-0.0037310943
-0.0042815106
-0.0048319283
-0.005198872
-0.0059327628
-0.0066666524
-0.0072170687
-0.007400541
-0.007400541
-0.007767486
-0.008501375
-0.009235265
-0.00960221
-0.009969154
-0.010336099
-0.010336099
-0.010336099
-0.010519572
-0.010519572
-0.010152627
-0.009785682
-0.010152627
-0.010886516
-0.011253461
-0.011069989
-0.011069989
-0.011069989
-0.011069989
-0.010886516
-0.010519572
-0.010152627
-0.009785682
-0.00960221
-0.009785682
-0.009969154
-0.00960221
-0.009051792
-0.0086848475
-0.00886832
-0.009051792
-0.00886832
-0.008501375
-0.00795096
-0.007400541
-0.0072170687
-0.0072170687
-0.0070335963
-0.0066666524
-0.006483179
-0.0066666524
-0.0072170687
-0.0075840135
-0.0075840135
-0.0070335963
-0.006483179
-0.006116234
-0.0057492903
-0.0059327628
-0.0059327628
-0.006116234
-0.0066666524
-0.007400541
-0.00813443
-0.00813443
-0.007767486
-0.00795096
-0.008501375
-0.009235265
-0.00960221
-0.009418737
-0.009235265
-0.009418737
-0.009785682
-0.010152627
-0.009969154
-0.009785682
-0.009785682
-0.010152627
-0.010703044
-0.011253461
-0.011620406
-0.0118038785
-0.0118038785
-0.011436934
-0.011253461
-0.011253461
-0.011436934
-0.011436934
-0.011620406
-0.011620406
-0.0118038785
-0.0118038785
-0.011620406
-0.011620406
-0.0118038785
-0.0118038785
-0.011436934
-0.011069989
-0.011069989
-0.011620406
-0.0118038785
-0.011620406
-0.011436934
-0.011436934
-0.010886516
-0.010519572
-0.010519572
-0.010886516
-0.010886516
-0.010886516
-0.010519572
-0.010519572
-0.010886516
-0.011069989
-0.011069989
-0.010886516
-0.010886516
-0.010886516
-0.011253461
-0.011620406
-0.011620406
-0.011436934
-0.011253461
-0.011253461
-0.011436934
-0.011069989
-0.010886516
-0.011069989
-0.011620406
-0.011620406
-0.011620406
-0.011620406
-0.0118038785
-0.012170823
-0.012537768
-0.012904713
-0.012904713
-0.013271658
-0.013638603
-0.014005547
-0.01437249
-0.01437249
-0.014555963
-0.014555963
-0.014555963
-0.014739435
-0.014922908
-0.014739435
-0.014739435
-0.014922908
-0.014922908
-0.01510638
-0.015473327
-0.0156568
-0.015840271
-0.0156568
-0.01510638
-0.014739435
-0.014922908
-0.0156568
-0.016207216
-0.016390687
-0.015840271
-0.014922908
-0.01437249
-0.014739435
-0.015289852
-0.015473327
-0.01510638
-0.014739435
-0.014555963
-0.014739435
-0.015473327
-0.016207216
-0.01657416
-0.016207216
-0.0156568
-0.01510638
-0.014922908
-0.014922908
-0.01510638
-0.015289852
-0.015473327
-0.0156568
-0.0156568
-0.015840271
-0.016207216
-0.01657416
-0.01657416
-0.01657416
-0.016390687
-0.016390687
-0.016390687
-0.016207216
-0.016023744
-0.016023744
-0.016757632
-0.017308049
-0.017491521
-0.017124576
-0.01657416
-0.016757632
-0.017308049
-0.017674994
-0.017491521
-0.016941104
-0.01657416
-0.016757632
-0.017308049
-0.017308049
-0.017124576
-0.016941104
-0.017124576
-0.017491521
-0.017491521
-0.016941104
-0.01657416
-0.016390687
-0.01657416
-0.01657416
-0.016023744
-0.015840271
-0.0156568
-0.0156568
-0.0156568
-0.015840271
-0.016023744
-0.015840271
-0.015289852
-0.014922908
-0.015289852
-0.0156568
-0.015473327
-0.01510638
-0.014739435
-0.014555963
-0.014555963
-0.01437249
-0.01437249
-0.014739435
-0.014739435
-0.01418902
-0.013638603
-0.013638603
-0.014005547
-0.01418902
-0.01437249
-0.014555963
-0.01418902
-0.013822075
-0.01345513
-0.013822075
-0.01418902
-0.014005547
-0.013271658
-0.012537768
-0.0127212405
-0.01345513
-0.014005547
-0.01418902
-0.013822075
-0.01345513
-0.013271658
-0.013271658
-0.013088185
-0.012170823
-0.011253461
-0.011436934
-0.012170823
-0.012904713
-0.013088185
-0.012904713
-0.012904713
-0.012904713
-0.013088185
-0.013088185
-0.013088185
-0.013271658
-0.01345513
-0.01345513
-0.01345513
-0.01345513
-0.01345513
-0.013638603
-0.013638603
-0.013638603
-0.013638603
-0.014005547
-0.013822075
-0.013271658
-0.0127212405
-0.012537768
-0.012537768
-0.0127212405
-0.013088185
-0.01345513
-0.014005547
-0.014005547
-0.013638603
-0.013088185
-0.0127212405
-0.0127212405
-0.013088185
-0.013271658
-0.013271658
-0.013088185
-0.013088185
-0.013638603
-0.013822075
-0.01345513
-0.01345513
-0.013638603
-0.013822075
-0.013638603
-0.013271658
-0.013271658
-0.013271658
-0.013271658
-0.013271658
-0.013088185
-0.013088185
-0.013271658
-0.013271658
-0.012904713
-0.012537768
-0.012537768
-0.0127212405
-0.012904713
-0.012537768
-0.012354296
-0.012537768
-0.012904713
-0.01345513
-0.013822075
-0.013822075
-0.013638603
-0.013638603
-0.013822075
-0.013822075
-0.013638603
-0.013638603
-0.013822075
-0.013822075
-0.013638603
-0.013088185
-0.0127212405
-0.012904713
-0.013638603
-0.014555963
-0.015289852
-0.01510638
-0.014555963
-0.01418902
-0.01437249
-0.014922908
-0.015289852
-0.015289852
-0.015289852
-0.015289852
-0.01510638
-0.01510638
-0.01510638
-0.015473327
-0.0156568
-0.015289852
-0.014922908
-0.014739435
-0.014922908
-0.015289852
-0.015473327
-0.0156568
-0.0156568
-0.01510638
-0.014922908
-0.015473327
-0.016390687
-0.016390687
-0.016023744
-0.015840271
-0.016023744
-0.016023744
-0.0156568
-0.015473327
-0.0156568
-0.016023744
-0.016207216
-0.016390687
-0.016390687
-0.016390687
-0.016390687
-0.016390687
-0.016390687
-0.016390687
-0.01657416
-0.01657416
-0.016390687
-0.016023744
-0.0156568
-0.016023744
-0.016941104
-0.017674994
-0.017491521
-0.017124576
-0.016941104
-0.016941104
-0.017308049
-0.017308049
-0.017124576
-0.016941104
-0.017308049
-0.017674994
-0.017674994
-0.017674994
-0.017491521
-0.017308049
-0.017308049
-0.017674994
-0.01804194
-0.017858466
-0.017491521
-0.017124576
-0.017491521
-0.01804194
-0.017858466
-0.017124576
-0.016941104
-0.017124576
-0.017308049
-0.017674994
-0.017674994
-0.017308049
-0.016941104
-0.016390687
-0.01657416
-0.017308049
-0.017858466
-0.017858466
-0.017124576
-0.016757632
-0.017308049
-0.017858466
-0.01804194
-0.017858466
-0.017491521
-0.017124576
-0.016390687
-0.016207216
-0.016390687
-0.016757632
-0.016757632
-0.016757632
-0.016941104
-0.016941104
-0.016757632
-0.01657416
-0.016757632
-0.016941104
-0.016941104
-0.016757632
-0.016390687
-0.016390687
-0.016390687
-0.01657416
-0.016390687
-0.015840271
-0.01510638
-0.015289852
-0.016207216
-0.016757632
-0.01657416
-0.016207216
-0.0156568
-0.0156568
-0.015473327
-0.0156568
-0.0156568
-0.015289852
-0.014739435
-0.01437249
-0.014555963
-0.014739435
-0.01437249
-0.014005547
-0.013822075
-0.013822075
-0.014005547
-0.014005547
-0.014005547
-0.014005547
-0.013822075
-0.01345513
-0.012904713
-0.012537768
-0.0127212405
-0.013271658
-0.013271658
-0.012904713
-0.012904713
-0.013271658
-0.013271658
-0.013088185
-0.0127212405
-0.0127212405
-0.012904713
-0.012904713
-0.0127212405
-0.012537768
-0.0127212405
-0.013088185
-0.013271658
-0.013271658
-0.013088185
-0.0127212405
-0.0127212405
-0.012904713
-0.013088185
-0.013088185
-0.013271658
-0.013271658
-0.013088185
-0.0127212405
-0.012537768
-0.012537768
-0.0127212405
-0.012904713
-0.0127212405
-0.012354296
-0.0118038785
-0.011620406
-0.011987349
-0.0127212405
-0.01345513
-0.013822075
-0.013822075
-0.01345513
-0.013271658
-0.013088185
-0.0127212405
-0.012537768
-0.012170823
-0.012354296
-0.0127212405
-0.013088185
-0.013088185
-0.012904713
-0.012904713
-0.013088185
-0.012904713
-0.0127212405
-0.012537768
-0.012904713
-0.013271658
-0.013638603
-0.013822075
-0.01345513
-0.013088185
-0.0127212405
-0.0127212405
-0.0127212405
-0.012904713
-0.012904713
-0.012904713
-0.013271658
-0.01345513
-0.013638603
-0.013638603
-0.01345513
-0.01345513
-0.013271658
-0.013271658
-0.01345513
-0.014005547
-0.01437249
-0.01437249
-0.014005547
-0.013638603
-0.01345513
-0.013638603
-0.014005547
-0.01418902
-0.01437249
-0.014739435
-0.014555963
-0.013638603
-0.013088185
-0.01345513
-0.01437249
-0.014922908
-0.014739435
-0.01437249
-0.014555963
-0.014922908
-0.015289852
-0.015289852
-0.014922908
