# Supplementary material for: Performances of the PIPER scalable child human body model in accident reconstruction
Source: PLoS One. 2017 Nov 14;12(11):e0187916. doi: 10.1371/journal.pone.0187916 (PMC5685610; doi:10.1371/journal.pone.0187916)
Supplement: S3 Data — This zip folder contains input accelerations for reproducibility of the accident reconstruction. Also, the readings from the dummy sensor are reported for reproducibility of the calculations. (ZIP) [file pone.0187916.s011.zip › CHANNEL/RAC03.038]

Test object number          :1
Name of the channel         :
Laboratory channel code     :16LUSP0000Q6MOXP
Customer channel code       :16LUSP0000Q6MOXP
Channel code                :16LUSP0000Q6MOXP
Unit                        :Nm
Direction                   :X
Dimension                   :MO
Transducer type             :Q3NS-114/X/MO
Pre-filter type             :4.00kHz 6pole Butterworth for rate 20000 (1.3)
Cut off frequency           :4000.0
Channel frequency class     :2000
Channel amplitude class     :150.0
Reference channel           :implicit
Reference channel name      :NOVALUE
Data source                 :transducer
Data status                 :ok
Sampling interval           :5.0E-5
Bit resolution              :16
.ValidationRemark           :Seulement la gamme [-0.4096 sec; 45.59 sec] a �t� lue. Gamme demand�e: [-6.0 sec; 40.0 sec].
Time of first sample        :-0.2
Number of samples           :14000
First global maximum value  :15.275693
Time of maximum value       :0.1028
First global minimum value  :-15.503719
Time of minimum value       :0.08139999
Start offset interval       :-0.1
End offset interval         :-0.05
-0.11630374
-0.11630374
-0.111721426
-0.10713911
-0.10255681
-0.10255681
-0.097974494
-0.097974494
-0.097974494
-0.10255681
-0.10713911
-0.111721426
-0.10255681
-0.097974494
-0.097974494
-0.097974494
-0.097974494
-0.10255681
-0.10713911
-0.10713911
-0.10255681
-0.10255681
-0.097974494
-0.10255681
-0.10255681
-0.09339218
-0.09339218
-0.09339218
-0.10255681
-0.10255681
-0.10255681
-0.097974494
-0.097974494
-0.10255681
-0.10713911
-0.10713911
-0.09339218
-0.08880986
-0.09339218
-0.10713911
-0.111721426
-0.111721426
-0.10713911
-0.10255681
-0.10713911
-0.10713911
-0.10255681
-0.097974494
-0.10255681
-0.10255681
-0.10713911
-0.10713911
-0.097974494
-0.09339218
-0.08880986
-0.097974494
-0.10713911
-0.111721426
-0.111721426
-0.10713911
-0.10255681
-0.097974494
-0.09339218
-0.09339218
-0.097974494
-0.097974494
-0.10255681
-0.10713911
-0.111721426
-0.111721426
-0.10713911
-0.097974494
-0.097974494
-0.10255681
-0.097974494
-0.09339218
-0.08880986
-0.09339218
-0.097974494
-0.10255681
-0.097974494
-0.097974494
-0.09339218
-0.097974494
-0.097974494
-0.097974494
-0.097974494
-0.097974494
-0.097974494
-0.10255681
-0.10713911
-0.10255681
-0.097974494
-0.08880986
-0.08880986
-0.08880986
-0.09339218
-0.097974494
-0.10255681
-0.097974494
-0.09339218
-0.08880986
-0.08880986
-0.09339218
-0.097974494
-0.09339218
-0.08880986
-0.08880986
-0.09339218
-0.09339218
-0.08880986
-0.08422755
-0.07964522
-0.07964522
-0.08422755
-0.08880986
-0.08880986
-0.08422755
-0.07964522
-0.08422755
-0.08422755
-0.08880986
-0.08422755
-0.08422755
-0.08422755
-0.08422755
-0.07964522
-0.0750629
-0.07964522
-0.07964522
-0.07964522
-0.0750629
-0.0750629
-0.0750629
-0.0750629
-0.0750629
-0.0750629
-0.0750629
-0.07964522
-0.08422755
-0.08422755
-0.07964522
-0.070480615
-0.070480615
-0.070480615
-0.070480615
-0.0658983
-0.061315984
-0.0658983
-0.0750629
-0.0750629
-0.070480615
-0.0658983
-0.061315984
-0.061315984
-0.0658983
-0.070480615
-0.070480615
-0.0750629
-0.0750629
-0.0750629
-0.070480615
-0.070480615
-0.070480615
-0.0750629
-0.070480615
-0.0658983
-0.070480615
-0.0750629
-0.070480615
-0.056733668
-0.056733668
-0.061315984
-0.070480615
-0.070480615
-0.061315984
-0.056733668
-0.0658983
-0.0750629
-0.070480615
-0.0658983
-0.056733668
-0.056733668
-0.0658983
-0.070480615
-0.070480615
-0.0658983
-0.061315984
-0.061315984
-0.061315984
-0.0658983
-0.0658983
-0.061315984
-0.0658983
-0.070480615
-0.070480615
-0.061315984
-0.056733668
-0.052151322
-0.061315984
-0.0658983
-0.070480615
-0.0658983
-0.0658983
-0.061315984
-0.061315984
-0.056733668
-0.056733668
-0.056733668
-0.061315984
-0.061315984
-0.061315984
-0.061315984
-0.061315984
-0.0658983
-0.070480615
-0.070480615
-0.070480615
-0.0658983
-0.061315984
-0.0658983
-0.0750629
-0.0750629
-0.070480615
-0.0658983
-0.0658983
-0.0658983
-0.0658983
-0.0658983
-0.061315984
-0.061315984
-0.056733668
-0.056733668
-0.056733668
-0.061315984
-0.0658983
-0.0658983
-0.070480615
-0.070480615
-0.0658983
-0.061315984
-0.061315984
-0.070480615
-0.0750629
-0.070480615
-0.0658983
-0.061315984
-0.0658983
-0.0750629
-0.0750629
-0.070480615
-0.0658983
-0.061315984
-0.061315984
-0.061315984
-0.0658983
-0.0658983
-0.061315984
-0.056733668
-0.056733668
-0.061315984
-0.0658983
-0.061315984
-0.056733668
-0.056733668
-0.061315984
-0.0658983
-0.0658983
-0.061315984
-0.061315984
-0.061315984
-0.0658983
-0.070480615
-0.070480615
-0.0658983
-0.061315984
-0.061315984
-0.0658983
-0.070480615
-0.0658983
-0.0658983
-0.061315984
-0.056733668
-0.052151322
-0.056733668
-0.056733668
-0.056733668
-0.061315984
-0.0658983
-0.061315984
-0.056733668
-0.052151322
-0.052151322
-0.052151322
-0.056733668
-0.061315984
-0.061315984
-0.056733668
-0.056733668
-0.056733668
-0.061315984
-0.0658983
-0.0658983
-0.0658983
-0.0658983
-0.061315984
-0.052151322
-0.047569007
-0.052151322
-0.061315984
-0.0658983
-0.0658983
-0.0658983
-0.061315984
-0.061315984
-0.061315984
-0.052151322
-0.052151322
-0.056733668
-0.061315984
-0.061315984
-0.061315984
-0.061315984
-0.0658983
-0.0658983
-0.0658983
-0.070480615
-0.0750629
-0.070480615
-0.061315984
-0.061315984
-0.0658983
-0.070480615
-0.0658983
-0.061315984
-0.061315984
-0.061315984
-0.061315984
-0.0658983
-0.0658983
-0.0658983
-0.0658983
-0.070480615
-0.0658983
-0.0658983
-0.061315984
-0.052151322
-0.052151322
-0.056733668
-0.056733668
-0.061315984
-0.061315984
-0.0658983
-0.0658983
-0.0658983
-0.070480615
-0.070480615
-0.0658983
-0.0658983
-0.061315984
-0.061315984
-0.061315984
-0.0658983
-0.0658983
-0.0658983
-0.056733668
-0.061315984
-0.0750629
-0.0750629
-0.0658983
-0.052151322
-0.047569007
-0.052151322
-0.056733668
-0.061315984
-0.061315984
-0.056733668
-0.056733668
-0.056733668
-0.061315984
-0.070480615
-0.0750629
-0.070480615
-0.061315984
-0.056733668
-0.056733668
-0.061315984
-0.0658983
-0.0658983
-0.0658983
-0.0658983
-0.0658983
-0.070480615
-0.0658983
-0.061315984
-0.056733668
-0.061315984
-0.0658983
-0.070480615
-0.0658983
-0.061315984
-0.061315984
-0.061315984
-0.061315984
-0.0658983
-0.0658983
-0.0658983
-0.061315984
-0.056733668
-0.052151322
-0.052151322
-0.056733668
-0.052151322
-0.052151322
-0.052151322
-0.056733668
-0.056733668
-0.056733668
-0.052151322
-0.056733668
-0.061315984
-0.061315984
-0.052151322
-0.052151322
-0.061315984
-0.061315984
-0.056733668
-0.047569007
-0.047569007
-0.052151322
-0.056733668
-0.056733668
-0.052151322
-0.052151322
-0.047569007
-0.04298669
-0.038404375
-0.038404375
-0.038404375
-0.038404375
-0.04298669
-0.047569007
-0.047569007
-0.04298669
-0.038404375
-0.03382206
-0.03382206
-0.03382206
-0.029239774
-0.024657458
-0.029239774
-0.029239774
-0.029239774
-0.03382206
-0.03382206
-0.03382206
-0.029239774
-0.024657458
-0.024657458
-0.024657458
-0.024657458
-0.020075142
-0.015492827
-0.015492827
-0.020075142
-0.024657458
-0.024657458
-0.020075142
-0.020075142
-0.015492827
-0.015492827
-0.015492827
-0.015492827
-0.015492827
-0.010910481
-0.010910481
-0.015492827
-0.020075142
-0.010910481
-0.0063281655
-0.0063281655
-0.010910481
-0.010910481
-0.010910481
-0.0063281655
-0.0063281655
-0.010910481
-0.010910481
-0.010910481
-0.010910481
-0.010910481
-0.010910481
-0.0017458498
0.002836436
0.002836436
-0.0017458498
-0.010910481
-0.010910481
-0.0063281655
-0.0017458498
0.002836436
0.0074187517
0.0074187517
0.0074187517
0.002836436
-0.0017458498
-0.0017458498
0.0074187517
0.016583383
0.012001067
0.0074187517
0.002836436
0.002836436
0.0074187517
0.0074187517
0.002836436
0.002836436
0.002836436
-0.0017458498
-0.0017458498
-0.0017458498
0.002836436
0.012001067
0.0074187517
0.0074187517
0.002836436
0.0074187517
0.012001067
0.016583383
0.012001067
0.002836436
0.002836436
0.0074187517
0.012001067
0.012001067
0.0074187517
0.002836436
0.0074187517
0.012001067
0.012001067
0.012001067
0.0074187517
0.002836436
0.002836436
0.012001067
0.016583383
0.012001067
0.002836436
-0.0017458498
0.0074187517
0.012001067
0.012001067
0.0074187517
-0.0017458498
-0.0017458498
0.002836436
0.0074187517
0.0074187517
0.002836436
-0.0017458498
-0.0017458498
-0.0017458498
0.002836436
0.002836436
0.002836436
0.002836436
0.002836436
-0.0017458498
-0.0063281655
-0.0063281655
-0.0017458498
-0.0017458498
-0.0017458498
-0.0017458498
0.002836436
0.002836436
0.002836436
0.002836436
-0.0017458498
0.002836436
0.0074187517
0.0074187517
0.002836436
-0.0063281655
-0.015492827
-0.010910481
-0.010910481
-0.0063281655
-0.0063281655
-0.0017458498
-0.0063281655
-0.010910481
-0.015492827
-0.015492827
-0.015492827
-0.015492827
-0.015492827
-0.015492827
-0.015492827
-0.020075142
-0.024657458
-0.029239774
-0.024657458
-0.020075142
-0.015492827
-0.015492827
-0.020075142
-0.020075142
-0.024657458
-0.024657458
-0.020075142
-0.020075142
-0.020075142
-0.020075142
-0.020075142
-0.024657458
-0.029239774
-0.029239774
-0.029239774
-0.029239774
-0.029239774
-0.029239774
-0.024657458
-0.024657458
-0.024657458
-0.029239774
-0.029239774
-0.029239774
-0.03382206
-0.029239774
-0.024657458
-0.024657458
-0.029239774
-0.03382206
-0.04298669
-0.038404375
-0.029239774
-0.024657458
-0.024657458
-0.03382206
-0.04298669
-0.04298669
-0.03382206
-0.03382206
-0.029239774
-0.029239774
-0.03382206
-0.038404375
-0.038404375
-0.03382206
-0.03382206
-0.038404375
-0.04298669
-0.04298669
-0.04298669
-0.047569007
-0.052151322
-0.047569007
-0.04298669
-0.04298669
-0.04298669
-0.038404375
-0.04298669
-0.04298669
-0.04298669
-0.04298669
-0.047569007
-0.047569007
-0.052151322
-0.052151322
-0.052151322
-0.052151322
-0.047569007
-0.047569007
-0.047569007
-0.047569007
-0.052151322
-0.056733668
-0.061315984
-0.056733668
-0.052151322
-0.047569007
-0.052151322
-0.061315984
-0.0658983
-0.061315984
-0.052151322
-0.047569007
-0.052151322
-0.052151322
-0.052151322
-0.052151322
-0.047569007
-0.052151322
-0.056733668
-0.061315984
-0.061315984
-0.061315984
-0.061315984
-0.061315984
-0.056733668
-0.061315984
-0.070480615
-0.070480615
-0.061315984
-0.052151322
-0.047569007
-0.052151322
-0.056733668
-0.056733668
-0.052151322
-0.052151322
-0.056733668
-0.061315984
-0.0658983
-0.0658983
-0.0658983
-0.070480615
-0.070480615
-0.070480615
-0.0658983
-0.061315984
-0.061315984
-0.0658983
-0.0658983
-0.0658983
-0.0658983
-0.070480615
-0.0750629
-0.070480615
-0.0658983
-0.0658983
-0.0750629
-0.0750629
-0.070480615
-0.070480615
-0.0750629
-0.0750629
-0.070480615
-0.0658983
-0.0658983
-0.0658983
-0.0658983
-0.070480615
-0.07964522
-0.08422755
-0.07964522
-0.070480615
-0.070480615
-0.0750629
-0.0750629
-0.070480615
-0.070480615
-0.0658983
-0.0658983
-0.070480615
-0.070480615
-0.0750629
-0.070480615
-0.070480615
-0.070480615
-0.0750629
-0.07964522
-0.07964522
-0.07964522
-0.07964522
-0.07964522
-0.07964522
-0.0750629
-0.0750629
-0.0750629
-0.0750629
-0.0750629
-0.07964522
-0.07964522
-0.07964522
-0.07964522
-0.07964522
-0.07964522
-0.07964522
-0.07964522
-0.07964522
-0.07964522
-0.07964522
-0.08422755
-0.08422755
-0.08422755
-0.07964522
-0.08422755
-0.08880986
-0.08880986
-0.08422755
-0.08422755
-0.08422755
-0.08880986
-0.08422755
-0.08422755
-0.08422755
-0.08880986
-0.08880986
-0.08880986
-0.08880986
-0.08880986
-0.08880986
-0.08880986
-0.08880986
-0.08880986
-0.08880986
-0.08422755
-0.08422755
-0.08422755
-0.08880986
-0.08880986
-0.08422755
-0.07964522
-0.07964522
-0.08422755
-0.08422755
-0.08880986
-0.08880986
-0.08880986
-0.08422755
-0.07964522
-0.07964522
-0.07964522
-0.08422755
-0.08880986
-0.08880986
-0.08880986
-0.08422755
-0.08422755
-0.08422755
-0.08880986
-0.08422755
-0.08422755
-0.08422755
-0.08422755
-0.08880986
-0.08422755
-0.08422755
-0.08422755
-0.08880986
-0.08880986
-0.08422755
-0.08422755
-0.08880986
-0.09339218
-0.08880986
-0.08422755
-0.07964522
-0.08422755
-0.08422755
-0.08880986
-0.09339218
-0.08880986
-0.08422755
-0.07964522
-0.07964522
-0.07964522
-0.07964522
-0.08422755
-0.08880986
-0.09339218
-0.08880986
-0.08422755
-0.08422755
-0.07964522
-0.0750629
-0.07964522
-0.08422755
-0.08422755
-0.07964522
-0.0750629
-0.070480615
-0.0750629
-0.07964522
-0.07964522
-0.0750629
-0.0750629
-0.08422755
-0.08880986
-0.08880986
-0.08422755
-0.08422755
-0.08422755
-0.07964522
-0.0750629
-0.070480615
-0.0750629
-0.08422755
-0.08880986
-0.08422755
-0.0750629
-0.070480615
-0.0658983
-0.070480615
-0.0750629
-0.0750629
-0.070480615
-0.070480615
-0.070480615
-0.070480615
-0.070480615
-0.070480615
-0.070480615
-0.0658983
-0.0658983
-0.061315984
-0.061315984
-0.070480615
-0.0750629
-0.0750629
-0.0658983
-0.061315984
-0.061315984
-0.061315984
-0.056733668
-0.056733668
-0.0658983
-0.0750629
-0.07964522
-0.07964522
-0.0750629
-0.070480615
-0.0658983
-0.0658983
-0.0658983
-0.0658983
-0.070480615
-0.070480615
-0.0750629
-0.0750629
-0.0750629
-0.0750629
-0.0658983
-0.056733668
-0.056733668
-0.061315984
-0.0750629
-0.07964522
-0.0750629
-0.070480615
-0.061315984
-0.056733668
-0.070480615
-0.07964522
-0.07964522
-0.0750629
-0.070480615
-0.070480615
-0.070480615
-0.0658983
-0.0658983
-0.061315984
-0.0658983
-0.0658983
-0.0658983
-0.0658983
-0.0658983
-0.0658983
-0.070480615
-0.070480615
-0.0750629
-0.0750629
-0.070480615
-0.061315984
-0.056733668
-0.056733668
-0.056733668
-0.052151322
-0.052151322
-0.052151322
-0.056733668
-0.061315984
-0.061315984
-0.061315984
-0.0658983
-0.070480615
-0.070480615
-0.070480615
-0.0658983
-0.061315984
-0.061315984
-0.061315984
-0.0658983
-0.070480615
-0.070480615
-0.0658983
-0.061315984
-0.061315984
-0.061315984
-0.056733668
-0.056733668
-0.0658983
-0.0658983
-0.061315984
-0.052151322
-0.047569007
-0.047569007
-0.052151322
-0.056733668
-0.052151322
-0.052151322
-0.056733668
-0.061315984
-0.061315984
-0.056733668
-0.052151322
-0.052151322
-0.052151322
-0.052151322
-0.056733668
-0.056733668
-0.061315984
-0.061315984
-0.061315984
-0.056733668
-0.056733668
-0.056733668
-0.056733668
-0.052151322
-0.047569007
-0.04298669
-0.047569007
-0.047569007
-0.04298669
-0.047569007
-0.052151322
-0.056733668
-0.056733668
-0.052151322
-0.047569007
-0.047569007
-0.04298669
-0.04298669
-0.047569007
-0.047569007
-0.04298669
-0.038404375
-0.038404375
-0.038404375
-0.04298669
-0.047569007
-0.056733668
-0.056733668
-0.056733668
-0.047569007
-0.038404375
-0.03382206
-0.03382206
-0.03382206
-0.038404375
-0.038404375
-0.04298669
-0.04298669
-0.04298669
-0.038404375
-0.038404375
-0.03382206
-0.029239774
-0.024657458
-0.029239774
-0.029239774
-0.029239774
-0.024657458
-0.020075142
-0.024657458
-0.03382206
-0.038404375
-0.038404375
-0.029239774
-0.024657458
-0.020075142
-0.015492827
-0.015492827
-0.024657458
-0.024657458
-0.024657458
-0.020075142
-0.020075142
-0.015492827
-0.020075142
-0.024657458
-0.024657458
-0.020075142
-0.015492827
-0.015492827
-0.020075142
-0.020075142
-0.015492827
-0.010910481
-0.010910481
-0.010910481
-0.010910481
-0.010910481
-0.010910481
-0.0063281655
-0.0017458498
0.002836436
0.002836436
-0.0017458498
-0.0063281655
-0.0017458498
0.002836436
0.002836436
-0.0017458498
-0.0017458498
0.002836436
0.002836436
-0.0017458498
-0.0063281655
-0.0017458498
0.002836436
0.0074187517
0.012001067
0.016583383
0.016583383
0.012001067
0.012001067
0.012001067
0.012001067
0.0074187517
0.002836436
0.0074187517
0.016583383
0.025748014
0.025748014
0.016583383
0.012001067
0.016583383
0.021165699
0.025748014
0.025748014
0.03033036
0.03033036
0.03033036
0.03033036
0.03033036
0.03033036
0.025748014
0.025748014
0.025748014
0.03033036
0.03949499
0.03949499
0.034912676
0.034912676
0.044077277
0.048659593
0.048659593
0.044077277
0.03949499
0.03949499
0.044077277
0.044077277
0.048659593
0.048659593
0.05324191
0.057824224
0.06240654
0.057824224
0.057824224
0.05324191
0.048659593
0.048659593
0.05324191
0.05324191
0.048659593
0.048659593
0.05324191
0.057824224
0.057824224
0.05324191
0.05324191
0.057824224
0.066988885
0.066988885
0.066988885
0.06240654
0.06240654
0.066988885
0.066988885
0.066988885
0.06240654
0.057824224
0.057824224
0.06240654
0.06240654
0.066988885
0.066988885
0.066988885
0.06240654
0.06240654
0.0715712
0.0715712
0.0715712
0.066988885
0.066988885
0.066988885
0.066988885
0.0715712
0.07615349
0.07615349
0.07615349
0.0715712
0.0715712
0.066988885
0.0715712
0.07615349
0.08073583
0.08531812
0.08073583
0.0715712
0.066988885
0.06240654
0.06240654
0.066988885
0.0715712
0.0715712
0.066988885
0.06240654
0.06240654
0.06240654
0.06240654
0.066988885
0.066988885
0.06240654
0.057824224
0.057824224
0.06240654
0.0715712
0.07615349
0.066988885
0.05324191
0.048659593
0.05324191
0.057824224
0.06240654
0.057824224
0.057824224
0.05324191
0.048659593
0.044077277
0.044077277
0.044077277
0.048659593
0.05324191
0.05324191
0.048659593
0.044077277
0.044077277
0.048659593
0.048659593
0.048659593
0.044077277
0.03949499
0.034912676
0.03949499
0.03949499
0.034912676
0.025748014
0.025748014
0.03033036
0.034912676
0.034912676
0.03033036
0.03033036
0.025748014
0.025748014
0.021165699
0.025748014
0.025748014
0.025748014
0.021165699
0.016583383
0.012001067
0.012001067
0.021165699
0.025748014
0.021165699
0.012001067
0.012001067
0.012001067
0.012001067
0.0074187517
0.002836436
0.002836436
0.016583383
0.021165699
0.021165699
0.0074187517
-0.0017458498
-0.0017458498
0.002836436
0.0074187517
0.002836436
-0.0017458498
-0.0017458498
0.002836436
0.002836436
-0.0017458498
-0.0063281655
-0.010910481
-0.010910481
-0.010910481
-0.010910481
-0.010910481
-0.015492827
-0.010910481
-0.010910481
-0.015492827
-0.020075142
-0.020075142
-0.015492827
-0.020075142
-0.020075142
-0.020075142
-0.020075142
-0.015492827
-0.020075142
-0.024657458
-0.024657458
-0.020075142
-0.020075142
-0.024657458
-0.029239774
-0.029239774
-0.029239774
-0.029239774
-0.029239774
-0.029239774
-0.03382206
-0.03382206
-0.03382206
-0.038404375
-0.038404375
-0.03382206
-0.03382206
-0.029239774
-0.03382206
-0.029239774
-0.03382206
-0.038404375
-0.04298669
-0.03382206
-0.029239774
-0.029239774
-0.03382206
-0.038404375
-0.03382206
-0.03382206
-0.038404375
-0.038404375
-0.04298669
-0.04298669
-0.038404375
-0.029239774
-0.024657458
-0.029239774
-0.038404375
-0.038404375
-0.038404375
-0.03382206
-0.03382206
-0.038404375
-0.03382206
-0.03382206
-0.029239774
-0.029239774
-0.029239774
-0.03382206
-0.038404375
-0.038404375
-0.03382206
-0.03382206
-0.03382206
-0.03382206
-0.03382206
-0.03382206
-0.03382206
-0.03382206
-0.029239774
-0.029239774
-0.029239774
-0.029239774
-0.029239774
-0.029239774
-0.024657458
-0.020075142
-0.020075142
-0.029239774
-0.03382206
-0.03382206
-0.024657458
-0.024657458
-0.024657458
-0.029239774
-0.024657458
-0.020075142
-0.020075142
-0.024657458
-0.029239774
-0.029239774
-0.024657458
-0.020075142
-0.020075142
-0.020075142
-0.020075142
-0.015492827
-0.010910481
-0.010910481
-0.015492827
-0.015492827
-0.015492827
-0.015492827
-0.015492827
-0.020075142
-0.024657458
-0.020075142
-0.015492827
-0.015492827
-0.020075142
-0.020075142
-0.020075142
-0.020075142
-0.015492827
-0.010910481
-0.0063281655
-0.0063281655
-0.010910481
-0.015492827
-0.015492827
-0.010910481
-0.010910481
-0.010910481
-0.010910481
-0.0063281655
0.002836436
0.0074187517
0.002836436
-0.0063281655
-0.0063281655
-0.0063281655
-0.0017458498
-0.0017458498
-0.0017458498
-0.0017458498
-0.0063281655
-0.010910481
-0.010910481
-0.0063281655
-0.0017458498
-0.0017458498
0.002836436
0.002836436
-0.0017458498
-0.0017458498
-0.0063281655
-0.0017458498
0.002836436
0.002836436
-0.0063281655
-0.0063281655
-0.0063281655
-0.0017458498
0.002836436
0.0074187517
0.0074187517
0.002836436
0.002836436
0.002836436
0.002836436
0.002836436
0.002836436
0.012001067
0.016583383
0.016583383
0.012001067
0.0074187517
0.0074187517
0.0074187517
0.0074187517
0.0074187517
0.002836436
0.0074187517
0.0074187517
0.0074187517
0.0074187517
0.0074187517
0.012001067
0.016583383
0.016583383
0.012001067
0.0074187517
0.0074187517
0.012001067
0.016583383
0.012001067
0.012001067
0.0074187517
0.0074187517
0.0074187517
0.012001067
0.0074187517
0.0074187517
0.0074187517
0.012001067
0.016583383
0.012001067
0.002836436
-0.0017458498
0.0074187517
0.016583383
0.016583383
0.0074187517
0.002836436
0.002836436
0.0074187517
0.002836436
0.002836436
0.0074187517
0.012001067
0.016583383
0.012001067
0.012001067
0.0074187517
0.002836436
0.002836436
0.002836436
0.0074187517
0.012001067
0.0074187517
0.002836436
0.002836436
0.002836436
0.002836436
-0.0063281655
-0.010910481
-0.0017458498
0.002836436
0.002836436
-0.0017458498
-0.0017458498
-0.0017458498
-0.0017458498
-0.0017458498
-0.0017458498
-0.0017458498
-0.010910481
-0.010910481
-0.010910481
-0.0063281655
-0.0063281655
-0.010910481
-0.015492827
-0.010910481
-0.010910481
-0.0063281655
-0.0063281655
-0.0063281655
-0.0063281655
-0.015492827
-0.024657458
-0.029239774
-0.024657458
-0.020075142
-0.020075142
-0.020075142
-0.024657458
-0.024657458
-0.024657458
-0.024657458
-0.029239774
-0.029239774
-0.029239774
-0.029239774
-0.024657458
-0.024657458
-0.029239774
-0.03382206
-0.03382206
-0.029239774
-0.029239774
-0.029239774
-0.029239774
-0.029239774
-0.03382206
-0.038404375
-0.03382206
-0.03382206
-0.038404375
-0.038404375
-0.038404375
-0.03382206
-0.038404375
-0.038404375
-0.04298669
-0.04298669
-0.04298669
-0.04298669
-0.047569007
-0.047569007
-0.047569007
-0.047569007
-0.047569007
-0.047569007
-0.047569007
-0.04298669
-0.04298669
-0.047569007
-0.052151322
-0.056733668
-0.061315984
-0.0658983
-0.061315984
-0.061315984
-0.056733668
-0.056733668
-0.056733668
-0.061315984
-0.061315984
-0.061315984
-0.056733668
-0.052151322
-0.056733668
-0.056733668
-0.056733668
-0.056733668
-0.056733668
-0.061315984
-0.061315984
-0.0658983
-0.070480615
-0.0750629
-0.070480615
-0.0658983
-0.061315984
-0.061315984
-0.0658983
-0.070480615
-0.070480615
-0.070480615
-0.070480615
-0.0750629
-0.0750629
-0.0750629
-0.070480615
-0.0658983
-0.061315984
-0.0658983
-0.070480615
-0.0750629
-0.07964522
-0.0750629
-0.07964522
-0.08422755
-0.08880986
-0.07964522
-0.070480615
-0.070480615
-0.0750629
-0.07964522
-0.07964522
-0.0750629
-0.07964522
-0.08422755
-0.08422755
-0.07964522
-0.0750629
-0.0750629
-0.07964522
-0.08880986
-0.09339218
-0.09339218
-0.08880986
-0.08422755
-0.08880986
-0.097974494
-0.097974494
-0.09339218
-0.08880986
-0.08422755
-0.08422755
-0.08422755
-0.08422755
-0.07964522
-0.0750629
-0.070480615
-0.0750629
-0.08422755
-0.08880986
-0.08880986
-0.08422755
-0.08422755
-0.08880986
-0.08880986
-0.09339218
-0.09339218
-0.09339218
-0.097974494
-0.097974494
-0.097974494
-0.09339218
-0.08880986
-0.09339218
-0.09339218
-0.09339218
-0.09339218
-0.08880986
-0.08880986
-0.09339218
-0.09339218
-0.09339218
-0.09339218
-0.08422755
-0.07964522
-0.0750629
-0.070480615
-0.0750629
-0.08880986
-0.097974494
-0.097974494
-0.09339218
-0.08880986
-0.08422755
-0.08422755
-0.08422755
-0.08422755
-0.08422755
-0.08422755
-0.08422755
-0.08422755
-0.08422755
-0.08422755
-0.08422755
-0.08880986
-0.08880986
-0.07964522
-0.08422755
-0.08880986
-0.09339218
-0.08880986
-0.08422755
-0.07964522
-0.08880986
-0.09339218
-0.08880986
-0.08422755
-0.0750629
-0.0750629
-0.07964522
-0.08422755
-0.08422755
-0.07964522
-0.07964522
-0.07964522
-0.08422755
-0.08422755
-0.08422755
-0.07964522
-0.0750629
-0.070480615
-0.070480615
-0.070480615
-0.070480615
-0.0658983
-0.0658983
-0.0658983
-0.070480615
-0.0750629
-0.0750629
-0.070480615
-0.0658983
-0.0658983
-0.070480615
-0.070480615
-0.070480615
-0.0658983
-0.070480615
-0.0750629
-0.070480615
-0.0658983
-0.061315984
-0.0658983
-0.070480615
-0.0658983
-0.061315984
-0.056733668
-0.061315984
-0.0658983
-0.0658983
-0.0658983
-0.061315984
-0.056733668
-0.061315984
-0.070480615
-0.0658983
-0.061315984
-0.056733668
-0.056733668
-0.056733668
-0.056733668
-0.056733668
-0.061315984
-0.0658983
-0.0658983
-0.061315984
-0.061315984
-0.061315984
-0.056733668
-0.052151322
-0.056733668
-0.0658983
-0.070480615
-0.061315984
-0.052151322
-0.047569007
-0.052151322
-0.056733668
-0.056733668
-0.056733668
-0.061315984
-0.0658983
-0.0658983
-0.0658983
-0.0658983
-0.0658983
-0.0658983
-0.061315984
-0.052151322
-0.052151322
-0.061315984
-0.0658983
-0.070480615
-0.0658983
-0.0658983
-0.061315984
-0.056733668
-0.056733668
-0.061315984
-0.0658983
-0.0658983
-0.061315984
-0.056733668
-0.056733668
-0.056733668
-0.061315984
-0.0658983
-0.061315984
-0.061315984
-0.061315984
-0.061315984
-0.0658983
-0.0658983
-0.0658983
-0.061315984
-0.061315984
-0.061315984
-0.0658983
-0.070480615
-0.070480615
-0.070480615
-0.070480615
-0.070480615
-0.0750629
-0.0750629
-0.0750629
-0.070480615
-0.070480615
-0.070480615
-0.0750629
-0.07964522
-0.0750629
-0.0750629
-0.0750629
-0.07964522
-0.08422755
-0.08422755
-0.0750629
-0.070480615
-0.0750629
-0.07964522
-0.08422755
-0.08422755
-0.08422755
-0.07964522
-0.07964522
-0.07964522
-0.08422755
-0.08422755
-0.08422755
-0.08422755
-0.08422755
-0.08880986
-0.09339218
-0.09339218
-0.09339218
-0.09339218
-0.08880986
-0.08880986
-0.08422755
-0.07964522
-0.0750629
-0.07964522
-0.08422755
-0.08880986
-0.08880986
-0.08880986
-0.08422755
-0.08422755
-0.08880986
-0.08880986
-0.08880986
-0.08422755
-0.08422755
-0.08422755
-0.08422755
-0.09339218
-0.097974494
-0.097974494
-0.09339218
-0.08422755
-0.08422755
-0.08880986
-0.09339218
-0.09339218
-0.09339218
-0.08880986
-0.08880986
-0.08880986
-0.08880986
-0.09339218
-0.09339218
-0.09339218
-0.08880986
-0.08880986
-0.09339218
-0.09339218
-0.08422755
-0.08422755
-0.08880986
-0.097974494
-0.097974494
-0.097974494
-0.09339218
-0.097974494
-0.097974494
-0.097974494
-0.09339218
-0.08880986
-0.08880986
-0.09339218
-0.097974494
-0.097974494
-0.09339218
-0.08880986
-0.08880986
-0.097974494
-0.10255681
-0.097974494
-0.097974494
-0.097974494
-0.09339218
-0.09339218
-0.097974494
-0.097974494
-0.097974494
-0.10255681
-0.097974494
-0.097974494
-0.097974494
-0.097974494
-0.097974494
-0.097974494
-0.097974494
-0.097974494
-0.097974494
-0.097974494
-0.097974494
-0.097974494
-0.097974494
-0.097974494
-0.09339218
-0.08880986
-0.08422755
-0.08422755
-0.08422755
-0.07964522
-0.08422755
-0.08880986
-0.097974494
-0.097974494
-0.097974494
-0.097974494
-0.09339218
-0.08880986
-0.08880986
-0.08880986
-0.08880986
-0.08880986
-0.08422755
-0.08422755
-0.08880986
-0.08422755
-0.07964522
-0.07964522
-0.08422755
-0.08422755
-0.08422755
-0.08422755
-0.08422755
-0.08422755
-0.0750629
-0.0658983
-0.0658983
-0.070480615
-0.0750629
-0.07964522
-0.07964522
-0.0750629
-0.070480615
-0.070480615
-0.070480615
-0.070480615
-0.0750629
-0.0750629
-0.07964522
-0.07964522
-0.07964522
-0.0750629
-0.070480615
-0.070480615
-0.070480615
-0.070480615
-0.0658983
-0.070480615
-0.07964522
-0.07964522
-0.070480615
-0.061315984
-0.061315984
-0.056733668
-0.061315984
-0.061315984
-0.061315984
-0.056733668
-0.056733668
-0.056733668
-0.056733668
-0.052151322
-0.052151322
-0.052151322
-0.052151322
-0.052151322
-0.052151322
-0.052151322
-0.047569007
-0.047569007
-0.052151322
-0.052151322
-0.052151322
-0.047569007
-0.04298669
-0.04298669
-0.04298669
-0.038404375
-0.04298669
-0.047569007
-0.052151322
-0.047569007
-0.04298669
-0.038404375
-0.04298669
-0.04298669
-0.04298669
-0.038404375
-0.03382206
-0.029239774
-0.029239774
-0.029239774
-0.029239774
-0.029239774
-0.03382206
-0.038404375
-0.038404375
-0.038404375
-0.03382206
-0.024657458
-0.024657458
-0.029239774
-0.03382206
-0.038404375
-0.03382206
-0.024657458
-0.029239774
-0.03382206
-0.03382206
-0.029239774
-0.029239774
-0.029239774
-0.03382206
-0.03382206
-0.024657458
-0.020075142
-0.015492827
-0.020075142
-0.024657458
-0.024657458
-0.020075142
-0.015492827
-0.010910481
-0.015492827
-0.024657458
-0.024657458
-0.020075142
-0.015492827
-0.010910481
-0.0063281655
-0.0063281655
-0.0063281655
-0.010910481
-0.010910481
-0.010910481
-0.010910481
-0.010910481
-0.015492827
-0.015492827
-0.015492827
-0.020075142
-0.024657458
-0.020075142
-0.010910481
-0.0017458498
-0.0017458498
-0.010910481
-0.020075142
-0.020075142
-0.010910481
-0.0017458498
0.002836436
-0.0017458498
-0.0063281655
-0.0063281655
-0.010910481
-0.010910481
-0.0063281655
0.002836436
0.002836436
-0.0017458498
-0.0017458498
0.002836436
0.0074187517
0.012001067
0.0074187517
0.002836436
-0.0017458498
-0.0017458498
0.002836436
0.002836436
-0.0017458498
-0.0017458498
-0.0063281655
-0.0017458498
0.0074187517
0.012001067
0.016583383
0.012001067
0.0074187517
0.0074187517
0.0074187517
0.0074187517
0.0074187517
0.012001067
0.016583383
0.021165699
0.016583383
0.012001067
0.012001067
0.012001067
0.012001067
0.012001067
0.0074187517
0.0074187517
0.012001067
0.012001067
0.016583383
0.012001067
0.012001067
0.012001067
0.016583383
0.012001067
0.012001067
0.012001067
0.016583383
0.021165699
0.025748014
0.021165699
0.016583383
0.016583383
0.012001067
0.016583383
0.021165699
0.025748014
0.025748014
0.021165699
0.021165699
0.021165699
0.03033036
0.034912676
0.034912676
0.025748014
0.016583383
0.016583383
0.025748014
0.034912676
0.034912676
0.03033036
0.021165699
0.021165699
0.021165699
0.021165699
0.021165699
0.025748014
0.03033036
0.03949499
0.03949499
0.034912676
0.034912676
0.034912676
0.03033036
0.025748014
0.03033036
0.034912676
0.034912676
0.03949499
0.03949499
0.03949499
0.03949499
0.034912676
0.03949499
0.044077277
0.044077277
0.044077277
0.044077277
0.03949499
0.03949499
0.03949499
0.03949499
0.034912676
0.03033036
0.03033036
0.034912676
0.03949499
0.03949499
0.03949499
0.03949499
0.03949499
0.034912676
0.03033036
0.03033036
0.034912676
0.03949499
0.034912676
0.03033036
0.025748014
0.025748014
0.03033036
0.034912676
0.034912676
0.025748014
0.021165699
0.021165699
0.021165699
0.021165699
0.021165699
0.021165699
0.025748014
0.025748014
0.025748014
0.025748014
0.021165699
0.021165699
0.016583383
0.021165699
0.03033036
0.03033036
0.025748014
0.021165699
0.012001067
0.012001067
0.016583383
0.025748014
0.03033036
0.03033036
0.025748014
0.025748014
0.021165699
0.016583383
0.012001067
0.012001067
0.016583383
0.016583383
0.012001067
0.012001067
0.012001067
0.016583383
0.016583383
0.016583383
0.0074187517
0.0074187517
0.012001067
0.021165699
0.025748014
0.025748014
0.025748014
0.021165699
0.016583383
0.0074187517
0.012001067
0.016583383
0.021165699
0.016583383
0.012001067
0.0074187517
0.012001067
0.012001067
0.016583383
0.021165699
0.025748014
0.021165699
0.012001067
0.0074187517
0.0074187517
0.0074187517
0.0074187517
0.012001067
0.016583383
0.025748014
0.025748014
0.025748014
0.016583383
0.012001067
0.012001067
0.016583383
0.025748014
0.025748014
0.021165699
0.021165699
0.021165699
0.021165699
0.021165699
0.021165699
0.021165699
0.021165699
0.016583383
0.016583383
0.021165699
0.021165699
0.016583383
0.016583383
0.016583383
0.025748014
0.03033036
0.03033036
0.03033036
0.03033036
0.03033036
0.025748014
0.025748014
0.021165699
0.016583383
0.016583383
0.021165699
0.025748014
0.025748014
0.016583383
0.016583383
0.021165699
0.03033036
0.03033036
0.03033036
0.03033036
0.03033036
0.03033036
0.03033036
0.03033036
0.025748014
0.021165699
0.025748014
0.03033036
0.03033036
0.025748014
0.025748014
0.025748014
0.025748014
0.021165699
0.021165699
0.025748014
0.03033036
0.034912676
0.03033036
0.025748014
0.025748014
0.03033036
0.03033036
0.025748014
0.025748014
0.025748014
0.025748014
0.025748014
0.025748014
0.021165699
0.021165699
0.025748014
0.03033036
0.034912676
0.034912676
0.03033036
0.025748014
0.03033036
0.03033036
0.025748014
0.016583383
0.016583383
0.021165699
0.025748014
0.025748014
0.025748014
0.021165699
0.016583383
0.021165699
0.021165699
0.021165699
0.021165699
0.016583383
0.016583383
0.016583383
0.016583383
0.016583383
0.016583383
0.016583383
0.016583383
0.016583383
0.012001067
0.016583383
0.016583383
0.016583383
0.012001067
0.012001067
0.016583383
0.021165699
0.016583383
0.012001067
0.012001067
0.012001067
0.016583383
0.012001067
0.0074187517
0.012001067
0.012001067
0.016583383
0.012001067
0.002836436
0.002836436
0.0074187517
0.012001067
0.0074187517
0.002836436
0.002836436
0.0074187517
0.012001067
0.0074187517
0.0074187517
0.0074187517
0.012001067
0.012001067
0.0074187517
-0.0017458498
-0.0017458498
-0.0017458498
0.002836436
0.0074187517
0.0074187517
0.002836436
0.002836436
0.002836436
0.002836436
-0.0017458498
-0.0017458498
-0.0017458498
0.002836436
0.002836436
0.002836436
0.002836436
0.0074187517
0.0074187517
0.002836436
-0.0017458498
0.002836436
0.002836436
0.002836436
-0.0017458498
-0.0063281655
-0.010910481
-0.010910481
-0.010910481
-0.010910481
-0.010910481
-0.010910481
-0.0063281655
-0.0017458498
-0.0063281655
-0.015492827
-0.020075142
-0.015492827
-0.0063281655
-0.0017458498
-0.0063281655
-0.010910481
-0.015492827
-0.010910481
-0.010910481
-0.010910481
-0.015492827
-0.020075142
-0.015492827
-0.010910481
-0.010910481
-0.020075142
-0.024657458
-0.020075142
-0.010910481
-0.010910481
-0.015492827
-0.024657458
-0.029239774
-0.024657458
-0.020075142
-0.020075142
-0.020075142
-0.020075142
-0.020075142
-0.015492827
-0.015492827
-0.020075142
-0.020075142
-0.020075142
-0.020075142
-0.020075142
-0.024657458
-0.029239774
-0.029239774
-0.024657458
-0.024657458
-0.029239774
-0.03382206
-0.03382206
-0.024657458
-0.020075142
-0.024657458
-0.029239774
-0.029239774
-0.020075142
-0.015492827
-0.020075142
-0.029239774
-0.038404375
-0.038404375
-0.03382206
-0.029239774
-0.029239774
-0.03382206
-0.038404375
-0.038404375
-0.03382206
-0.029239774
-0.020075142
-0.020075142
-0.020075142
-0.024657458
-0.029239774
-0.029239774
-0.029239774
-0.029239774
-0.03382206
-0.03382206
-0.029239774
-0.024657458
-0.024657458
-0.029239774
-0.03382206
-0.03382206
-0.029239774
-0.024657458
-0.024657458
-0.029239774
-0.03382206
-0.03382206
-0.029239774
-0.03382206
-0.03382206
-0.038404375
-0.038404375
-0.038404375
-0.029239774
-0.029239774
-0.03382206
-0.038404375
-0.03382206
-0.03382206
-0.029239774
-0.029239774
-0.03382206
-0.038404375
-0.03382206
-0.03382206
-0.029239774
-0.029239774
-0.03382206
-0.038404375
-0.04298669
-0.04298669
-0.04298669
-0.038404375
-0.03382206
-0.03382206
-0.03382206
-0.029239774
-0.03382206
-0.029239774
-0.029239774
-0.024657458
-0.024657458
-0.03382206
-0.038404375
-0.038404375
-0.038404375
-0.038404375
-0.038404375
-0.03382206
-0.029239774
-0.029239774
-0.03382206
-0.03382206
-0.03382206
-0.03382206
-0.029239774
-0.024657458
-0.024657458
-0.029239774
-0.03382206
-0.038404375
-0.038404375
-0.03382206
-0.03382206
-0.038404375
-0.038404375
-0.038404375
-0.029239774
-0.024657458
-0.024657458
-0.029239774
-0.03382206
-0.03382206
-0.03382206
-0.03382206
-0.03382206
-0.029239774
-0.024657458
-0.024657458
-0.029239774
-0.03382206
-0.03382206
-0.03382206
-0.03382206
-0.029239774
-0.029239774
-0.024657458
-0.024657458
-0.020075142
-0.020075142
-0.024657458
-0.029239774
-0.024657458
-0.020075142
-0.020075142
-0.024657458
-0.029239774
-0.029239774
-0.024657458
-0.020075142
-0.015492827
-0.015492827
-0.015492827
-0.015492827
-0.015492827
-0.020075142
-0.020075142
-0.020075142
-0.015492827
-0.015492827
-0.010910481
-0.015492827
-0.015492827
-0.015492827
-0.015492827
-0.015492827
-0.010910481
-0.015492827
-0.020075142
-0.020075142
-0.024657458
-0.024657458
-0.024657458
-0.024657458
-0.024657458
-0.020075142
-0.015492827
-0.010910481
-0.015492827
-0.015492827
-0.015492827
-0.010910481
-0.015492827
-0.024657458
-0.029239774
-0.029239774
-0.024657458
-0.024657458
-0.024657458
-0.020075142
-0.010910481
-0.010910481
-0.015492827
-0.020075142
-0.020075142
-0.020075142
-0.015492827
-0.010910481
-0.015492827
-0.015492827
-0.010910481
-0.0063281655
-0.0063281655
-0.010910481
-0.010910481
-0.010910481
-0.0063281655
-0.010910481
-0.015492827
-0.010910481
-0.010910481
-0.010910481
-0.0063281655
0.002836436
0.002836436
-0.0063281655
-0.015492827
-0.024657458
-0.024657458
-0.015492827
-0.010910481
-0.0063281655
-0.0063281655
-0.0063281655
-0.0063281655
-0.0017458498
-0.0063281655
-0.010910481
-0.015492827
-0.010910481
-0.0017458498
-0.0017458498
-0.010910481
-0.010910481
-0.010910481
-0.0063281655
-0.0017458498
-0.0017458498
-0.0063281655
-0.0063281655
-0.0063281655
-0.0063281655
-0.0017458498
-0.0017458498
-0.010910481
-0.015492827
-0.020075142
-0.010910481
-0.0017458498
-0.0017458498
-0.0017458498
-0.0063281655
-0.0017458498
-0.0017458498
0.002836436
-0.0017458498
-0.0017458498
-0.0063281655
-0.0063281655
-0.0017458498
-0.0017458498
-0.0063281655
-0.0063281655
-0.0063281655
-0.0017458498
0.002836436
-0.0017458498
-0.010910481
-0.015492827
-0.015492827
-0.010910481
-0.0017458498
0.0074187517
0.012001067
0.002836436
-0.0063281655
-0.010910481
-0.0017458498
0.0074187517
0.012001067
0.0074187517
0.002836436
0.002836436
0.0074187517
0.012001067
0.016583383
0.016583383
0.012001067
0.0074187517
0.0074187517
0.0074187517
0.012001067
0.012001067
0.0074187517
0.002836436
0.0074187517
0.012001067
0.012001067
0.0074187517
0.012001067
0.012001067
0.016583383
0.016583383
0.016583383
0.012001067
0.0074187517
0.012001067
0.012001067
0.016583383
0.016583383
0.016583383
0.016583383
0.016583383
0.016583383
0.021165699
0.021165699
0.016583383
0.025748014
0.034912676
0.03033036
0.021165699
0.016583383
0.016583383
0.025748014
0.03033036
0.03033036
0.025748014
0.021165699
0.016583383
0.016583383
0.021165699
0.025748014
0.03033036
0.034912676
0.034912676
0.034912676
0.03033036
0.03033036
0.025748014
0.025748014
0.03033036
0.03033036
0.03033036
0.025748014
0.021165699
0.016583383
0.021165699
0.025748014
0.034912676
0.034912676
0.03033036
0.025748014
0.03033036
0.03033036
0.03033036
0.025748014
0.025748014
0.025748014
0.03033036
0.03033036
0.025748014
0.025748014
0.025748014
0.034912676
0.044077277
0.044077277
0.034912676
0.025748014
0.025748014
0.034912676
0.03949499
0.03949499
0.03949499
0.03949499
0.044077277
0.044077277
0.03949499
0.03949499
0.048659593
0.05324191
0.05324191
0.048659593
0.048659593
0.044077277
0.03949499
0.03033036
0.034912676
0.03949499
0.044077277
0.048659593
0.048659593
0.048659593
0.044077277
0.03949499
0.048659593
0.05324191
0.05324191
0.048659593
0.03949499
0.044077277
0.048659593
0.05324191
0.05324191
0.05324191
0.048659593
0.03949499
0.03949499
0.044077277
0.048659593
0.048659593
0.044077277
0.034912676
0.034912676
0.03949499
0.044077277
0.044077277
0.044077277
0.044077277
0.044077277
0.044077277
0.048659593
0.05324191
0.048659593
0.048659593
0.048659593
0.05324191
0.05324191
0.05324191
0.044077277
0.034912676
0.034912676
0.03949499
0.03949499
0.03949499
0.03949499
0.034912676
0.03949499
0.048659593
0.048659593
0.044077277
0.03949499
0.03949499
0.03949499
0.034912676
0.03949499
0.048659593
0.05324191
0.044077277
0.034912676
0.03033036
0.034912676
0.034912676
0.03949499
0.03949499
0.03949499
0.03949499
0.03949499
0.03949499
0.044077277
0.044077277
0.044077277
0.034912676
0.034912676
0.034912676
0.03949499
0.044077277
0.03949499
0.03949499
0.034912676
0.034912676
0.034912676
0.034912676
0.03033036
0.03033036
0.034912676
0.034912676
0.03033036
0.03033036
0.03033036
0.03033036
0.03033036
0.025748014
0.025748014
0.025748014
0.025748014
0.021165699
0.016583383
0.016583383
0.021165699
0.025748014
0.021165699
0.021165699
0.025748014
0.03033036
0.03033036
0.025748014
0.025748014
0.03033036
0.03033036
0.025748014
0.021165699
0.021165699
0.025748014
0.03033036
0.025748014
0.021165699
0.021165699
0.021165699
0.021165699
0.025748014
0.025748014
0.025748014
0.021165699
0.012001067
0.012001067
0.016583383
0.016583383
0.012001067
0.012001067
0.012001067
0.012001067
0.021165699
0.021165699
0.016583383
0.0074187517
0.002836436
0.002836436
0.012001067
0.016583383
0.021165699
0.021165699
0.016583383
0.012001067
0.012001067
0.012001067
0.012001067
0.012001067
0.002836436
-0.0017458498
0.002836436
0.0074187517
0.012001067
0.0074187517
0.002836436
-0.0017458498
-0.0017458498
0.002836436
0.002836436
0.002836436
0.002836436
0.002836436
-0.0017458498
-0.0063281655
-0.0017458498
-0.0017458498
-0.0017458498
-0.0063281655
-0.010910481
-0.0063281655
-0.0017458498
-0.0017458498
-0.0063281655
-0.010910481
-0.0063281655
-0.0063281655
-0.0063281655
-0.0063281655
-0.0063281655
-0.010910481
-0.015492827
-0.015492827
-0.0063281655
-0.0017458498
-0.0063281655
-0.010910481
-0.015492827
-0.015492827
-0.015492827
-0.015492827
-0.020075142
-0.020075142
-0.015492827
-0.010910481
-0.015492827
-0.024657458
-0.024657458
-0.015492827
-0.010910481
-0.015492827
-0.015492827
-0.015492827
-0.015492827
-0.015492827
-0.020075142
-0.020075142
-0.020075142
-0.024657458
-0.029239774
-0.029239774
-0.029239774
-0.029239774
-0.03382206
-0.03382206
-0.029239774
-0.024657458
-0.024657458
-0.024657458
-0.024657458
-0.024657458
-0.020075142
-0.015492827
-0.020075142
-0.024657458
-0.029239774
-0.024657458
-0.024657458
-0.029239774
-0.03382206
-0.03382206
-0.038404375
-0.03382206
-0.03382206
-0.038404375
-0.04298669
-0.04298669
-0.038404375
-0.038404375
-0.038404375
-0.038404375
-0.038404375
-0.038404375
-0.038404375
-0.03382206
-0.03382206
-0.038404375
-0.04298669
-0.04298669
-0.04298669
-0.04298669
-0.038404375
-0.038404375
-0.04298669
-0.04298669
-0.04298669
-0.047569007
-0.047569007
-0.04298669
-0.03382206
-0.03382206
-0.03382206
-0.04298669
-0.052151322
-0.052151322
-0.04298669
-0.04298669
-0.047569007
-0.056733668
-0.052151322
-0.047569007
-0.047569007
-0.047569007
-0.052151322
-0.052151322
-0.052151322
-0.052151322
-0.047569007
-0.04298669
-0.047569007
-0.056733668
-0.061315984
-0.061315984
-0.056733668
-0.052151322
-0.052151322
-0.056733668
-0.061315984
-0.061315984
-0.056733668
-0.047569007
-0.047569007
-0.047569007
-0.04298669
-0.038404375
-0.038404375
-0.047569007
-0.052151322
-0.056733668
-0.061315984
-0.070480615
-0.0658983
-0.056733668
-0.052151322
-0.061315984
-0.070480615
-0.07964522
-0.0750629
-0.0658983
-0.056733668
-0.061315984
-0.061315984
-0.061315984
-0.061315984
-0.056733668
-0.056733668
-0.056733668
-0.0658983
-0.070480615
-0.070480615
-0.0658983
-0.056733668
-0.052151322
-0.052151322
-0.056733668
-0.061315984
-0.0658983
-0.070480615
-0.0658983
-0.061315984
-0.0658983
-0.0658983
-0.0750629
-0.0750629
-0.0750629
-0.070480615
-0.0658983
-0.0658983
-0.0658983
-0.0658983
-0.070480615
-0.0750629
-0.07964522
-0.0750629
-0.070480615
-0.0658983
-0.061315984
-0.0658983
-0.0750629
-0.08422755
-0.07964522
-0.0750629
-0.070480615
-0.0750629
-0.07964522
-0.07964522
-0.07964522
-0.0750629
-0.0750629
-0.0750629
-0.07964522
-0.07964522
-0.07964522
-0.08422755
-0.07964522
-0.07964522
-0.07964522
-0.08422755
-0.08422755
-0.07964522
-0.07964522
-0.07964522
-0.07964522
-0.08422755
-0.08422755
-0.08880986
-0.09339218
-0.097974494
-0.09339218
-0.08880986
-0.08880986
-0.09339218
-0.09339218
-0.08880986
-0.08880986
-0.09339218
-0.097974494
-0.097974494
-0.097974494
-0.09339218
-0.09339218
-0.09339218
-0.09339218
-0.097974494
-0.10255681
-0.10713911
-0.111721426
-0.111721426
-0.111721426
-0.10713911
-0.10255681
-0.097974494
-0.10255681
-0.10713911
-0.111721426
-0.111721426
-0.111721426
-0.111721426
-0.111721426
-0.10713911
-0.10255681
-0.10255681
-0.10713911
-0.111721426
-0.111721426
-0.11630374
-0.12088606
-0.12546839
-0.12088606
-0.111721426
-0.10255681
-0.10255681
-0.111721426
-0.12088606
-0.12546839
-0.12546839
-0.12088606
-0.11630374
-0.12088606
-0.12546839
-0.12546839
-0.12546839
-0.12546839
-0.1300507
-0.1300507
-0.12546839
-0.12088606
-0.12546839
-0.12546839
-0.12088606
-0.12088606
-0.12088606
-0.1300507
-0.13463302
-0.13463302
-0.1300507
-0.12546839
-0.12546839
-0.12546839
-0.12546839
-0.12546839
-0.12546839
-0.1300507
-0.1300507
-0.13463302
-0.13463302
-0.13463302
-0.13463302
-0.13921532
-0.14379764
-0.13921532
-0.13921532
-0.13463302
-0.13463302
-0.13463302
-0.13463302
-0.1300507
-0.1300507
-0.13463302
-0.14379764
-0.14837997
-0.14379764
-0.13921532
-0.13921532
-0.14379764
-0.14837997
-0.14379764
-0.13463302
-0.13921532
-0.14379764
-0.14837997
-0.14837997
-0.14379764
-0.13921532
-0.13921532
-0.13463302
-0.1300507
-0.1300507
-0.1300507
-0.1300507
-0.13463302
-0.13463302
-0.1300507
-0.13463302
-0.13921532
-0.14379764
-0.13921532
-0.13463302
-0.13463302
-0.13463302
-0.13463302
-0.13921532
-0.14379764
-0.14379764
-0.13921532
-0.13921532
-0.13921532
-0.1300507
-0.12546839
-0.1300507
-0.13463302
-0.13921532
-0.13921532
-0.14379764
-0.14379764
-0.14379764
-0.13921532
-0.13463302
-0.1300507
-0.1300507
-0.13463302
-0.13921532
-0.13921532
-0.12546839
-0.12088606
-0.12088606
-0.12546839
-0.13463302
-0.13921532
-0.13921532
-0.13463302
-0.1300507
-0.13463302
-0.13921532
-0.13921532
-0.1300507
-0.12546839
-0.12546839
-0.13463302
-0.13921532
-0.13463302
-0.12546839
-0.12546839
-0.1300507
-0.13463302
-0.1300507
-0.12546839
-0.12546839
-0.12546839
-0.12546839
-0.12088606
-0.12088606
-0.12088606
-0.12088606
-0.12088606
-0.12088606
-0.11630374
-0.12088606
-0.12546839
-0.12546839
-0.12088606
-0.11630374
-0.111721426
-0.111721426
-0.111721426
-0.11630374
-0.12088606
-0.12088606
-0.111721426
-0.111721426
-0.11630374
-0.11630374
-0.11630374
-0.11630374
-0.12088606
-0.12546839
-0.12546839
-0.11630374
-0.10713911
-0.10713911
-0.111721426
-0.12088606
-0.12088606
-0.11630374
-0.111721426
-0.111721426
-0.11630374
-0.12088606
-0.12088606
-0.111721426
-0.10713911
-0.10713911
-0.10713911
-0.111721426
-0.111721426
-0.10713911
-0.10255681
-0.10255681
-0.11630374
-0.12546839
-0.12088606
-0.11630374
-0.111721426
-0.10713911
-0.10713911
-0.10713911
-0.10713911
-0.10713911
-0.111721426
-0.11630374
-0.111721426
-0.111721426
-0.10713911
-0.111721426
-0.111721426
-0.111721426
-0.111721426
-0.111721426
-0.111721426
-0.111721426
-0.111721426
-0.111721426
-0.10713911
-0.10713911
-0.10713911
-0.111721426
-0.111721426
-0.111721426
-0.10255681
-0.10255681
-0.097974494
-0.10255681
-0.10713911
-0.10713911
-0.10713911
-0.10713911
-0.10713911
-0.10713911
-0.111721426
-0.12088606
-0.12088606
-0.111721426
-0.10713911
-0.111721426
-0.11630374
-0.111721426
-0.10713911
-0.10255681
-0.10255681
-0.097974494
-0.10255681
-0.10255681
-0.10255681
-0.10713911
-0.10713911
-0.111721426
-0.10713911
-0.10255681
-0.10713911
-0.111721426
-0.12088606
-0.12088606
-0.11630374
-0.10713911
-0.10255681
-0.10255681
-0.10713911
-0.111721426
-0.111721426
-0.10255681
-0.09339218
-0.097974494
-0.10255681
-0.111721426
-0.111721426
-0.111721426
-0.10713911
-0.10713911
-0.10713911
-0.10713911
-0.10713911
-0.111721426
-0.111721426
-0.111721426
-0.10255681
-0.097974494
-0.097974494
-0.10713911
-0.111721426
-0.10713911
-0.10255681
-0.10255681
-0.10713911
-0.111721426
-0.111721426
-0.111721426
-0.10713911
-0.10713911
-0.10255681
-0.10255681
-0.10255681
-0.10713911
-0.10713911
-0.10713911
-0.10713911
-0.10255681
-0.097974494
-0.097974494
-0.097974494
-0.097974494
-0.097974494
-0.10255681
-0.10713911
-0.10713911
-0.10255681
-0.10713911
-0.111721426
-0.111721426
-0.111721426
-0.10713911
-0.10713911
-0.10713911
-0.10713911
-0.111721426
-0.11630374
-0.11630374
-0.11630374
-0.10713911
-0.10255681
-0.10255681
-0.10713911
-0.111721426
-0.111721426
-0.111721426
-0.11630374
-0.111721426
-0.111721426
-0.111721426
-0.11630374
-0.11630374
-0.11630374
-0.111721426
-0.10713911
-0.10713911
-0.10713911
-0.10713911
-0.10713911
-0.10255681
-0.10255681
-0.10713911
-0.10713911
-0.10713911
-0.10255681
-0.10255681
-0.097974494
-0.09339218
-0.09339218
-0.10255681
-0.111721426
-0.111721426
-0.10713911
-0.10713911
-0.10713911
-0.10713911
-0.097974494
-0.09339218
-0.09339218
-0.097974494
-0.097974494
-0.097974494
-0.097974494
-0.10713911
-0.111721426
-0.10713911
-0.097974494
-0.08880986
-0.09339218
-0.097974494
-0.097974494
-0.09339218
-0.09339218
-0.097974494
-0.10255681
-0.10713911
-0.10713911
-0.10713911
-0.10255681
-0.10255681
-0.097974494
-0.08880986
-0.08880986
-0.08880986
-0.09339218
-0.097974494
-0.10255681
-0.10255681
-0.097974494
-0.08880986
-0.08880986
-0.09339218
-0.09339218
-0.08422755
-0.07964522
-0.07964522
-0.08422755
-0.08880986
-0.09339218
-0.09339218
-0.08880986
-0.07964522
-0.07964522
-0.07964522
-0.07964522
-0.07964522
-0.07964522
-0.07964522
-0.0750629
-0.0750629
-0.07964522
-0.08422755
-0.08422755
-0.0750629
-0.070480615
-0.0750629
-0.08422755
-0.08880986
-0.07964522
-0.070480615
-0.070480615
-0.0750629
-0.07964522
-0.08422755
-0.07964522
-0.0750629
-0.070480615
-0.070480615
-0.0750629
-0.0750629
-0.0750629
-0.0658983
-0.061315984
-0.061315984
-0.0658983
-0.0658983
-0.0658983
-0.061315984
-0.061315984
-0.061315984
-0.0658983
-0.061315984
-0.056733668
-0.056733668
-0.056733668
-0.0658983
-0.0658983
-0.0658983
-0.061315984
-0.061315984
-0.061315984
-0.061315984
-0.061315984
-0.052151322
-0.052151322
-0.061315984
-0.0658983
-0.0658983
-0.056733668
-0.047569007
-0.052151322
-0.056733668
-0.061315984
-0.056733668
-0.052151322
-0.052151322
-0.052151322
-0.047569007
-0.047569007
-0.047569007
-0.052151322
-0.052151322
-0.052151322
-0.052151322
-0.056733668
-0.052151322
-0.04298669
-0.038404375
-0.04298669
-0.047569007
-0.047569007
-0.052151322
-0.052151322
-0.052151322
-0.052151322
-0.052151322
-0.047569007
-0.04298669
-0.04298669
-0.04298669
-0.047569007
-0.052151322
-0.056733668
-0.052151322
-0.047569007
-0.047569007
-0.04298669
-0.047569007
-0.047569007
-0.047569007
-0.04298669
-0.04298669
-0.047569007
-0.047569007
-0.052151322
-0.052151322
-0.047569007
-0.04298669
-0.04298669
-0.04298669
-0.047569007
-0.052151322
-0.056733668
-0.056733668
-0.052151322
-0.047569007
-0.052151322
-0.052151322
-0.056733668
-0.056733668
-0.052151322
-0.047569007
-0.052151322
-0.052151322
-0.056733668
-0.056733668
-0.052151322
-0.047569007
-0.047569007
-0.047569007
-0.047569007
-0.047569007
-0.052151322
-0.052151322
-0.056733668
-0.052151322
-0.052151322
-0.052151322
-0.052151322
-0.047569007
-0.047569007
-0.04298669
-0.052151322
-0.061315984
-0.070480615
-0.0658983
-0.056733668
-0.052151322
-0.056733668
-0.061315984
-0.061315984
-0.056733668
-0.056733668
-0.056733668
-0.056733668
-0.056733668
-0.056733668
-0.061315984
-0.070480615
-0.0750629
-0.070480615
-0.061315984
-0.061315984
-0.0658983
-0.0658983
-0.061315984
-0.056733668
-0.056733668
-0.056733668
-0.052151322
-0.052151322
-0.056733668
-0.0658983
-0.0658983
-0.056733668
-0.056733668
-0.056733668
-0.056733668
-0.056733668
-0.056733668
-0.061315984
-0.061315984
-0.061315984
-0.0658983
-0.070480615
-0.070480615
-0.070480615
-0.070480615
-0.0658983
-0.061315984
-0.056733668
-0.052151322
-0.056733668
-0.061315984
-0.061315984
-0.056733668
-0.052151322
-0.056733668
-0.0658983
-0.0750629
-0.070480615
-0.0658983
-0.056733668
-0.061315984
-0.070480615
-0.0658983
-0.0658983
-0.0658983
-0.0658983
-0.056733668
-0.056733668
-0.0658983
-0.0750629
-0.0750629
-0.0658983
-0.056733668
-0.061315984
-0.0658983
-0.070480615
-0.070480615
-0.0658983
-0.0658983
-0.0658983
-0.070480615
-0.070480615
-0.0658983
-0.056733668
-0.056733668
-0.061315984
-0.070480615
-0.0750629
-0.0750629
-0.0658983
-0.061315984
-0.061315984
-0.0658983
-0.070480615
-0.070480615
-0.061315984
-0.056733668
-0.061315984
-0.070480615
-0.0750629
-0.070480615
-0.0658983
-0.061315984
-0.070480615
-0.0750629
-0.0750629
-0.070480615
-0.0658983
-0.0658983
-0.070480615
-0.070480615
-0.070480615
-0.0658983
-0.0658983
-0.0658983
-0.070480615
-0.070480615
-0.0658983
-0.0658983
-0.0658983
-0.070480615
-0.0658983
-0.061315984
-0.061315984
-0.0658983
-0.070480615
-0.0658983
-0.061315984
-0.061315984
-0.0658983
-0.070480615
-0.0750629
-0.070480615
-0.070480615
-0.070480615
-0.070480615
-0.0750629
-0.07964522
-0.07964522
-0.08422755
-0.08422755
-0.08880986
-0.08422755
-0.0750629
-0.070480615
-0.0750629
-0.08880986
-0.08880986
-0.08422755
-0.07964522
-0.08422755
-0.09339218
-0.09339218
-0.08880986
-0.09339218
-0.097974494
-0.097974494
-0.09339218
-0.08422755
-0.08422755
-0.097974494
-0.10255681
-0.10255681
-0.09339218
-0.08880986
-0.09339218
-0.097974494
-0.09339218
-0.09339218
-0.09339218
-0.09339218
-0.09339218
-0.08880986
-0.07964522
-0.08422755
-0.09339218
-0.10255681
-0.10713911
-0.10713911
-0.10713911
-0.10255681
-0.10255681
-0.10255681
-0.10255681
-0.10255681
-0.097974494
-0.09339218
-0.08880986
-0.09339218
-0.10255681
-0.10713911
-0.10255681
-0.097974494
-0.09339218
-0.09339218
-0.09339218
-0.08880986
-0.08880986
-0.08880986
-0.097974494
-0.097974494
-0.10255681
-0.10255681
-0.10255681
-0.10255681
-0.097974494
-0.097974494
-0.10255681
-0.10255681
-0.097974494
-0.097974494
-0.10255681
-0.10255681
-0.10255681
-0.10713911
-0.10713911
-0.097974494
-0.08880986
-0.08880986
-0.09339218
-0.10255681
-0.10255681
-0.10255681
-0.097974494
-0.097974494
-0.10255681
-0.097974494
-0.097974494
-0.09339218
-0.09339218
-0.097974494
-0.10255681
-0.097974494
-0.09339218
-0.09339218
-0.097974494
-0.10255681
-0.10713911
-0.10713911
-0.10713911
-0.097974494
-0.08880986
-0.08422755
-0.08880986
-0.09339218
-0.097974494
-0.10255681
-0.10255681
-0.097974494
-0.097974494
-0.09339218
-0.09339218
-0.08880986
-0.08880986
-0.08880986
-0.09339218
-0.09339218
-0.08880986
-0.07964522
-0.07964522
-0.08422755
-0.08422755
-0.08422755
-0.08422755
-0.08422755
-0.08880986
-0.09339218
-0.09339218
-0.09339218
-0.08422755
-0.07964522
-0.07964522
-0.08880986
-0.09339218
-0.09339218
-0.08422755
-0.08880986
-0.09339218
-0.09339218
-0.08880986
-0.08422755
-0.08422755
-0.08880986
-0.08880986
-0.08422755
-0.07964522
-0.08422755
-0.08880986
-0.09339218
-0.08880986
-0.07964522
-0.08422755
-0.08880986
-0.09339218
-0.09339218
-0.08422755
-0.07964522
-0.08422755
-0.09339218
-0.09339218
-0.08880986
-0.08422755
-0.08422755
-0.08422755
-0.08422755
-0.08422755
-0.08422755
-0.08422755
-0.07964522
-0.0750629
-0.0750629
-0.0750629
-0.0750629
-0.0750629
-0.08422755
-0.08880986
-0.08880986
-0.08422755
-0.07964522
-0.0750629
-0.07964522
-0.08422755
-0.08422755
-0.08422755
-0.08422755
-0.08422755
-0.08880986
-0.08880986
-0.09339218
-0.097974494
-0.097974494
-0.09339218
-0.08880986
-0.08880986
-0.08880986
-0.09339218
-0.09339218
-0.08880986
-0.08880986
-0.08880986
-0.09339218
-0.09339218
-0.09339218
-0.09339218
-0.09339218
-0.09339218
-0.09339218
-0.09339218
-0.08880986
-0.09339218
-0.09339218
-0.097974494
-0.097974494
-0.09339218
-0.09339218
-0.097974494
-0.097974494
-0.09339218
-0.08880986
-0.08422755
-0.08880986
-0.09339218
-0.08880986
-0.08880986
-0.08880986
-0.08880986
-0.08880986
-0.08880986
-0.08880986
-0.08422755
-0.08422755
-0.08880986
-0.09339218
-0.09339218
-0.08880986
-0.08880986
-0.08422755
-0.08422755
-0.08422755
-0.07964522
-0.08422755
-0.08422755
-0.08422755
-0.08880986
-0.08880986
-0.08422755
-0.08422755
-0.07964522
-0.08422755
-0.08422755
-0.08422755
-0.07964522
-0.07964522
-0.07964522
-0.07964522
-0.08422755
-0.08880986
-0.09339218
-0.08880986
-0.08422755
-0.07964522
-0.0750629
-0.07964522
-0.08422755
-0.08422755
-0.07964522
-0.0750629
-0.0750629
-0.070480615
-0.070480615
-0.0750629
-0.0750629
-0.0750629
-0.070480615
-0.0658983
-0.061315984
-0.061315984
-0.0658983
-0.0658983
-0.0658983
-0.0658983
-0.061315984
-0.0658983
-0.070480615
-0.0750629
-0.0750629
-0.07964522
-0.0750629
-0.070480615
-0.0658983
-0.061315984
-0.0658983
-0.0658983
-0.070480615
-0.0658983
-0.061315984
-0.056733668
-0.061315984
-0.070480615
-0.0750629
-0.0750629
-0.070480615
-0.061315984
-0.061315984
-0.061315984
-0.0658983
-0.0658983
-0.061315984
-0.056733668
-0.061315984
-0.061315984
-0.061315984
-0.061315984
-0.056733668
-0.056733668
-0.061315984
-0.0658983
-0.061315984
-0.052151322
-0.052151322
-0.056733668
-0.056733668
-0.056733668
-0.056733668
-0.056733668
-0.056733668
-0.052151322
-0.052151322
-0.052151322
-0.052151322
-0.052151322
-0.056733668
-0.061315984
-0.0658983
-0.0658983
-0.061315984
-0.052151322
-0.047569007
-0.052151322
-0.061315984
-0.070480615
-0.070480615
-0.0658983
-0.061315984
-0.061315984
-0.0658983
-0.0658983
-0.0658983
-0.070480615
-0.0750629
-0.070480615
-0.0658983
-0.0658983
-0.0658983
-0.070480615
-0.070480615
-0.0658983
-0.0658983
-0.0658983
-0.070480615
-0.0750629
-0.07964522
-0.07964522
-0.07964522
-0.07964522
-0.08422755
-0.08880986
-0.08880986
-0.08880986
-0.08880986
-0.08880986
-0.08880986
-0.09339218
-0.097974494
-0.10255681
-0.10255681
-0.10255681
-0.10255681
-0.097974494
-0.097974494
-0.097974494
-0.10255681
-0.10713911
-0.111721426
-0.12088606
-0.11630374
-0.10713911
-0.10255681
-0.10255681
-0.10713911
-0.11630374
-0.11630374
-0.111721426
-0.111721426
-0.12088606
-0.1300507
-0.13463302
-0.13463302
-0.1300507
-0.1300507
-0.13921532
-0.14379764
-0.14837997
-0.14837997
-0.14379764
-0.13921532
-0.13921532
-0.14837997
-0.15754458
-0.16670923
-0.17129155
-0.16670923
-0.16670923
-0.17129155
-0.17129155
-0.16670923
-0.17129155
-0.18045616
-0.18503849
-0.1896208
-0.18503849
-0.18503849
-0.18503849
-0.19420311
-0.19878542
-0.19878542
-0.19420311
-0.1896208
-0.19420311
-0.20795006
-0.221697
-0.221697
-0.21711469
-0.21253237
-0.21253237
-0.21711469
-0.22627932
-0.23086163
-0.23544395
-0.23544395
-0.23544395
-0.24002627
-0.24460858
-0.24460858
-0.24002627
-0.24460858
-0.2537732
-0.25835553
-0.26293784
-0.26752016
-0.27210248
-0.2766848
-0.2812671
-0.2766848
-0.27210248
-0.2766848
-0.28584942
-0.29043174
-0.28584942
-0.2812671
-0.2766848
-0.2812671
-0.29043174
-0.30417868
-0.30417868
-0.30417868
-0.30417868
-0.29959637
-0.30417868
-0.308761
-0.308761
-0.31334332
-0.31792563
-0.32250795
-0.32250795
-0.32250795
-0.33167258
-0.3362549
-0.32709026
-0.33167258
-0.3408372
-0.35000184
-0.35000184
-0.34541953
-0.34541953
-0.35000184
-0.35458416
-0.35916647
-0.35916647
-0.3637488
-0.3683311
-0.3683311
-0.3637488
-0.3683311
-0.37291342
-0.37291342
-0.37291342
-0.38207805
-0.38666037
-0.39124268
-0.38666037
-0.38666037
-0.38207805
-0.38207805
-0.37749574
-0.38207805
-0.39124268
-0.39582497
-0.39582497
-0.39124268
-0.39124268
-0.39582497
-0.39124268
-0.39124268
-0.4004073
-0.40498963
-0.4004073
-0.39124268
-0.39124268
-0.39124268
-0.39582497
-0.4004073
-0.4004073
-0.4004073
-0.4004073
-0.4004073
-0.4004073
-0.40498963
-0.40957195
-0.41873658
-0.4233189
-0.41873658
-0.41873658
-0.41415423
-0.41415423
-0.41873658
-0.41873658
-0.41873658
-0.41415423
-0.41415423
-0.41873658
-0.41873658
-0.41415423
-0.41415423
-0.41415423
-0.41873658
-0.41873658
-0.41873658
-0.4233189
-0.4279012
-0.4324835
-0.4279012
-0.4233189
-0.4279012
-0.43706584
-0.43706584
-0.4279012
-0.4233189
-0.4324835
-0.43706584
-0.43706584
-0.4279012
-0.4279012
-0.4279012
-0.4324835
-0.43706584
-0.44623047
-0.4553951
-0.4553951
-0.4553951
-0.4553951
-0.4553951
-0.4599774
-0.4599774
-0.46455973
-0.46455973
-0.46455973
-0.4599774
-0.4599774
-0.46455973
-0.46914202
-0.47372437
-0.47372437
-0.46914202
-0.46455973
-0.47372437
-0.47372437
-0.47372437
-0.47372437
-0.482889
-0.49205363
-0.49205363
-0.482889
-0.47830665
-0.482889
-0.48747128
-0.48747128
-0.48747128
-0.48747128
-0.48747128
-0.482889
-0.482889
-0.48747128
-0.49205363
-0.50121826
-0.5103829
-0.5103829
-0.5103829
-0.5103829
-0.5195475
-0.5241298
-0.52871215
-0.53329444
-0.53329444
-0.52871215
-0.52871215
-0.53329444
-0.5378768
-0.5378768
-0.5378768
-0.5516237
-0.58369994
-0.62035847
-0.6157762
-0.58369994
-0.556206
-0.5516237
-0.56078833
-0.5653707
-0.5653707
-0.56995296
-0.56995296
-0.5745353
-0.57911766
-0.57911766
-0.57911766
-0.57911766
-0.58369994
-0.5928645
-0.6066115
-0.6066115
-0.6111938
-0.6157762
-0.6157762
-0.6111938
-0.6157762
-0.64327
-0.66618156
-0.6707639
-0.6615993
-0.657017
-0.6707639
-0.67534626
-0.67992854
-0.67534626
-0.6615993
-0.6478523
-0.67992854
-0.70742244
-0.6982578
-0.6707639
-0.67992854
-0.7120048
-0.7394987
-0.7394987
-0.73033404
-0.7349163
-0.7532456
-0.76699257
-0.77157485
-0.76699257
-0.76699257
-0.77615714
-0.8036511
-0.82656264
-0.8082334
-0.77615714
-0.7624102
-0.78532183
-0.817398
-0.82656264
-0.82656264
-0.82656264
-0.82656264
-0.8311449
-0.8586388
-0.89529735
-0.91820896
-0.8998797
-0.86780345
-0.8586388
-0.86322117
-0.8723858
-0.87696815
-0.87696815
-0.88155043
-0.8861328
-0.89071506
-0.89071506
-0.89529735
-0.904462
-0.9090443
-0.9136266
-0.904462
-0.904462
-0.9136266
-0.92279124
-0.9273736
-0.9273736
-0.92279124
-0.9273736
-0.93653816
-0.94570285
-0.95028514
-0.95028514
-0.95028514
-0.94570285
-0.95028514
-0.9640321
-0.97319674
-0.9640321
-0.9548675
-0.95028514
-0.9640321
-0.97319674
-0.9823614
-0.98694366
-0.991526
-0.97319674
-0.91820896
-0.86322117
-0.8723858
-0.9411205
-1.0098553
-1.0281845
-1.0144376
-1.0052729
-1.0144376
-1.0281845
-1.0281845
-1.0236022
-1.0236022
-1.0327668
-1.0419314
-1.0465138
-1.0510961
-1.0510961
-1.0510961
-1.0556784
-1.0556784
-1.0602608
-1.0694253
-1.0785899
-1.0785899
-1.0831723
-1.0877546
-1.0923369
-1.0923369
-1.1244131
-1.1473248
-1.1152486
-1.0740077
-1.0831723
-1.151907
-1.2573003
-1.2618825
-1.165654
-1.151907
-1.2435534
-1.2985412
-1.2481357
-1.1702362
-1.1473248
-1.1794009
-1.2160594
-1.225224
-1.2160594
-1.2114772
-1.2206417
-1.238971
-1.2573003
-1.2710472
-1.2756295
-1.2756295
-1.2756295
-1.2847941
-1.3077058
-1.326035
-1.339782
-1.3443643
-1.3535289
-1.3718581
-1.3810228
-1.3856051
-1.3901875
-1.4085168
-1.4314282
-1.4497575
-1.4497575
-1.4497575
-1.4635044
-1.4818337
-1.500163
-1.5093277
-1.5184922
-1.5276568
-1.5459862
-1.5643154
-1.5734801
-1.587227
-1.5963916
-1.6101385
-1.6284678
-1.6559618
-1.6651263
-1.6559618
-1.6467971
-1.6697087
-1.7109495
-1.7292788
-1.7246964
-1.7201142
-1.7384434
-1.7659373
-1.7796842
-1.7842666
-1.7842666
-1.7934312
-1.8117604
-1.8255074
-1.8255074
-1.8255074
-1.8300897
-1.8438367
-1.8575836
-1.8621659
-1.8667482
-1.8713305
-1.8759129
-1.8804952
-1.8896598
-1.907989
-1.9171537
-1.8988243
-1.894242
-1.907989
-1.9309006
-1.9400653
-1.9446476
-1.9446476
-1.9538122
-1.9629768
-1.9629768
-1.9583944
-1.9538122
-1.94923
-1.9538122
-1.9675591
-1.9721415
-1.9721415
-1.9675591
-1.9629768
-1.9583944
-1.9629768
-1.9767238
-1.9675591
-1.9446476
-1.9400653
-1.9721415
-2.0042176
-1.995053
-1.94923
-1.9309006
-1.9629768
-1.995053
-1.9767238
-1.94923
-1.9675591
-2.0133824
-2.0133824
-1.9767238
-1.9813062
-2.0179648
-2.036294
-2.0133824
-2.0088
-2.0179648
-2.0271292
-2.036294
-2.0637877
-2.0912817
-2.0958638
-2.1050286
-2.137105
-2.1875103
-2.2241688
-2.2333336
-2.2424982
-2.2745743
-2.3203974
-2.357056
-2.3708029
-2.389132
-2.4120438
-2.430373
-2.4395378
-2.4395378
-2.4670315
-2.531184
-2.6090834
-2.664071
-2.6824002
-2.691565
-2.7282236
-2.8061228
-2.9023516
-2.9481747
-2.93901
-2.9252632
-2.9710863
-3.0581503
-3.0948088
-3.0673149
-3.0260742
-3.0306563
-3.0856442
-3.1452143
-3.1818728
-3.2047844
-3.241443
-3.2964306
-3.3422537
-3.3514185
-3.3422537
-3.3376715
-3.3651652
-3.4201531
-3.475141
-3.507217
-3.507217
-3.507217
-3.548458
-3.6126103
-3.653851
-3.6446865
-3.6309397
-3.6584334
-3.7317505
-3.80965
-3.855473
-3.86922
-3.8783848
-3.9104607
-3.9562843
-3.983778
-3.9929426
-3.997525
-4.011272
-4.038766
-4.070842
-4.0891714
-4.0983357
-4.1212473
-4.162488
-4.217476
-4.2587166
-4.277046
-4.290793
-4.3228693
-4.373275
-4.4099336
-4.428262
-4.4420094
-4.474086
-4.510744
-4.538238
-4.551985
-4.5703144
-4.584061
-4.602391
-4.6161375
-4.6436315
-4.6711254
-4.698619
-4.7169485
-4.7352777
-4.7627716
-4.785683
-4.804013
-4.8223414
-4.8498354
-4.8773293
-4.9094057
-4.927735
-4.9414816
-4.9506464
-4.9643936
-4.987305
-5.010216
-5.0239635
-5.028546
-5.0377107
-5.0514574
-5.069787
-5.083534
-5.101863
-5.1110277
-5.11561
-5.1247745
-5.138521
-5.147686
-5.1522684
-5.1522684
-5.1522684
-5.156851
-5.1614327
-5.1614327
-5.1614327
-5.1705976
-5.1705976
-5.1705976
-5.1614327
-5.1522684
-5.147686
-5.1431036
-5.138521
-5.1339393
-5.1247745
-5.11561
-5.1064453
-5.101863
-5.101863
-5.0972805
-5.0789514
-5.05604
-5.0377107
-5.0239635
-5.019381
-5.010216
-4.99647
-4.9827228
-4.9689755
-4.955229
-4.9414816
-4.923153
-4.900241
-4.868165
-4.8315063
-4.7902656
-4.753607
-4.73986
-4.7352777
-4.7306952
-4.721531
-4.7169485
-4.7169485
-4.712366
-4.698619
-4.684872
-4.666543
-4.652796
-4.652796
-4.7032013
-4.785683
-4.804013
-4.7352777
-4.657378
-4.6298842
-4.648214
-4.6619606
-4.648214
-4.6298842
-4.6298842
-4.648214
-4.6619606
-4.6619606
-4.657378
-4.648214
-4.648214
-4.6436315
-4.6344666
-4.6344666
-4.6436315
-4.6619606
-4.6711254
-4.666543
-4.652796
-4.652796
-4.657378
-4.6711254
-4.6711254
-4.6619606
-4.648214
-4.6436315
-4.648214
-4.657378
-4.6619606
-4.6619606
-4.6619606
-4.666543
-4.6711254
-4.675708
-4.675708
-4.6711254
-4.666543
-4.652796
-4.639049
-4.6298842
-4.625302
-4.625302
-4.6207194
-4.6161375
-4.6161375
-4.6161375
-4.602391
-4.5794787
-4.5611496
-4.551985
-4.5290737
-4.5015793
-4.474086
-4.4603386
-4.4557567
-4.4420094
-4.414516
-4.382439
-4.345781
-4.3228693
-4.3045397
-4.286211
-4.263299
-4.2358055
-4.2083116
-4.1808176
-4.1441593
-4.1029177
-4.0662594
-4.061677
-4.075424
-4.0937533
-4.1029177
-4.1029177
-4.0937533
-4.084589
-4.084589
-4.0983357
-4.116665
-4.1258297
-4.1258297
-4.1075
-4.061677
-4.011272
-3.9654486
-3.9471195
-3.942537
-3.9471195
-3.9471195
-3.92879
-3.8967142
-3.8508906
-3.8050678
-3.7592447
-3.736333
-3.7454977
-3.7775736
-3.80965
-3.8233972
-3.8142323
-3.795903
-3.768409
-3.736333
-3.6996746
-3.6767628
-3.6584334
-3.653851
-3.6584334
-3.6584334
-3.6492689
-3.6217752
-3.5896988
-3.5667875
-3.5530403
-3.5530403
-3.5576227
-3.562205
-3.5576227
-3.5530403
-3.5530403
-3.548458
-3.5392933
-3.5301287
-3.5255463
-3.520964
-3.5163817
-3.5117993
-3.5117993
-3.5117993
-3.502635
-3.4980526
-3.4980526
-3.4980526
-3.507217
-3.5117993
-3.5163817
-3.520964
-3.5347111
-3.5438757
-3.562205
-3.5759518
-3.5942812
-3.6080282
-3.6217752
-3.640104
-3.653851
-3.6767628
-3.6950922
-3.708839
-3.7180035
-3.722586
-3.736333
-3.7592447
-3.7775736
-3.795903
-3.80965
-3.8142323
-3.8233972
-3.8279793
-3.8371437
-3.8508906
-3.8738024
-3.8921318
-3.9058785
-3.9104607
-3.92879
-3.9517019
-3.9608665
-3.9654486
-3.9654486
-3.9700308
-3.983778
-4.002107
-4.0204363
-4.029601
-4.029601
-4.0250187
-4.0250187
-4.029601
-4.043348
-4.0525126
-4.057095
-4.061677
-4.070842
-4.084589
-4.0937533
-4.0891714
-4.0800066
-4.070842
-4.075424
-4.0891714
-4.1029177
-4.1120825
-4.116665
-4.1212473
-4.1258297
-4.116665
-4.1075
-4.0983357
-4.0983357
-4.0891714
-4.0800066
-4.0662594
-4.0479302
-4.0204363
-3.983778
-3.9471195
-3.924208
-3.9058785
-3.882967
-3.86922
-3.8738024
-3.9012961
-3.924208
-3.942537
-3.9562843
-3.9929426
-4.070842
-4.1808176
-4.2953753
-4.391604
-4.4557567
-4.4969974
-4.519909
-4.519909
-4.510744
-4.4878325
-4.4832506
-4.510744
-4.547403
-4.5611496
-4.4969974
-4.3961864
-4.391604
-4.5061617
-4.648214
-4.7169485
-4.7261133
-4.7306952
-4.8360887
-5.0377107
-5.1339393
-5.05604
-4.946064
-4.9368997
-5.0239635
-5.11561
-5.166015
-5.1980915
-5.239332
-5.2989025
-5.3538904
-5.408878
-5.459284
-5.505107
-5.541765
-5.5738416
-5.6059175
-5.6471586
-5.6929817
-5.743387
-5.784628
-5.830451
-5.8808565
-5.9404263
-5.9999967
-6.041238
-6.0687313
-6.087061
-6.119137
-6.1557956
-6.1787066
-6.2016187
-6.219948
-6.24286
-6.2611885
-6.2749357
-6.2749357
-6.2611885
-6.2520237
-6.256606
-6.279518
-6.3161764
-6.339088
-6.3345056
-6.3024297
-6.2611885
-6.2016187
-6.132884
-6.0687313
-6.0274906
-6.018326
-6.0091615
-5.9816675
-5.9266796
-5.8533626
-5.7800455
-5.711311
-5.651741
-5.601335
-5.5600944
-5.528018
-5.505107
-5.4730306
-5.422625
-5.349308
-5.280573
-5.2347503
-5.2026734
-5.1705976
-5.120192
-5.0514574
-4.9827228
-4.927735
-4.891076
-4.854418
-4.804013
-4.753607
-4.7077837
-4.6802897
-4.652796
-4.611555
-4.5703144
-4.5290737
-4.5061617
-4.4878325
-4.478668
-4.4557567
-4.437427
-4.419098
-4.391604
-4.36411
-4.3228693
-4.2816286
-4.2220583
-4.162488
-4.1029177
-4.038766
-3.9883602
-3.92879
-3.8508906
-3.7180035
-3.5438757
-3.4109886
-3.3834946
-3.4018238
-3.37433
-3.273519
-3.140632
-3.0260742
-2.93901
-2.8611107
-2.7740467
-2.677818
-2.5770073
-2.4807785
-2.389132
-2.2974858
-2.210422
-2.1325226
-2.050041
-1.9721415
-1.8759129
-1.7063671
-1.5551509
-1.5459862
-1.6193032
-1.6330502
-1.5551509
-1.4543399
-1.3993521
-1.3764405
-1.3626935
-1.326035
-1.2939589
-1.2710472
-1.2573003
-1.252718
-1.238971
-1.2160594
-1.1977303
-1.1885655
-1.1839833
-1.1839833
-1.1885655
-1.1885655
-1.1931479
-1.2023125
-1.2114772
-1.225224
-1.2481357
-1.2710472
-1.2893765
-1.312288
-1.3306174
-1.3626935
-1.4039344
-1.4451752
-1.4864161
-1.5230746
-1.5734801
-1.6284678
-1.688038
-1.7521904
-1.820925
-1.8896598
-1.9629768
-2.036294
-2.1141934
-2.1920924
-2.2791567
-2.3708029
-2.471614
-2.572425
-2.6686535
-2.7694645
-2.8840222
-3.0077448
-3.126885
-3.241443
-3.3651652
-3.4934704
-3.6263576
-3.7729912
-3.924208
-4.075424
-4.2266407
-4.382439
-4.5428205
-4.7169485
-4.8956585
-5.074369
-5.248497
-5.4180427
-5.5921702
-5.766299
-5.9450088
-6.1099725
-6.2611885
-6.4032407
-6.549875
-6.6965084
-6.8385606
-6.9668655
-7.081423
-7.195981
-7.319703
-7.466337
-7.617554
-7.750441
-7.8649993
-7.96581
-8.066621
-8.1857605
-8.323231
-8.469865
-8.602752
-8.71731
-8.827285
-8.951008
-9.088477
-9.244276
-9.409239
-9.555873
-9.688761
-9.821648
-9.972864
-10.137827
-10.293626
-10.426514
-10.545653
-10.669375
-10.806846
-10.939733
-11.068038
-11.19176
-11.3109
-11.43004
-11.549181
-11.654573
-11.746221
-11.833284
-11.920348
-12.021159
-12.126553
-12.222781
-12.309845
-12.401491
-12.49772
-12.593949
-12.685595
-12.772659
-12.859722
-12.951368
-13.0430155
-13.1438265
-13.240055
-13.340866
-13.437095
-13.528742
-13.606641
-13.689122
-13.776186
-13.863251
-13.954896
-14.046543
-14.1290245
-14.193176
-14.252747
-14.316899
-14.390216
-14.468115
-14.532269
-14.5872555
-14.637661
-14.697231
-14.756802
-14.8117895
-14.862194
-14.908018
-14.963005
-15.027159
-15.082145
-15.12797
-15.160045
-15.196703
-15.242527
-15.2929325
-15.338755
-15.375414
-15.402908
-15.421238
-15.444149
-15.462479
-15.480807
-15.48539
-15.48539
-15.489972
-15.499137
-15.503719
-15.499137
-15.48539
-15.46706
-15.439567
-15.407491
-15.375414
-15.338755
-15.297514
-15.251692
-15.196703
-15.137134
-15.068399
-14.995082
-14.926348
-14.857613
-14.784295
-14.706395
-14.619332
-14.527685
-14.431457
-14.335229
-14.239
-14.147353
-14.046543
-13.945732
-13.840338
-13.74411
-13.6478815
-13.533323
-13.414184
-13.295043
-13.185067
-13.070509
-12.955952
-12.841393
-12.726835
-12.621442
-12.511467
-12.39691
-12.2823515
-12.163211
-12.039488
-11.920348
-11.796626
-11.686649
-11.576674
-11.471282
-11.361305
-11.352141
-11.439205
-11.3888
-11.11386
-10.806846
-10.641883
-10.605224
-10.582312
-10.495249
-10.376108
-10.275297
-10.20198
-10.137827
-10.069093
-9.982029
-9.894965
-9.817065
-9.748331
-9.684178
-9.62919
-9.574203
-9.523797
-9.473392
-9.436733
-9.404657
-9.377163
-9.345087
-9.313011
-9.280934
-9.253441
-9.230529
-9.216783
-9.207618
-9.203035
-9.193871
-9.184706
-9.184706
-9.180123
-9.180123
-9.189288
-9.193871
-9.198453
-9.203035
-9.212199
-9.221364
-9.235111
-9.262606
-9.294682
-9.326757
-9.354252
-9.386328
-9.432151
-9.477974
-9.510051
-9.537544
-9.560456
-9.592532
-9.638355
-9.688761
-9.730001
-9.76666
-9.803318
-9.839977
-9.881218
-9.927041
-9.977447
-10.027852
-10.078258
-10.119498
-10.165321
-10.206562
-10.252385
-10.298209
-10.348615
-10.399019
-10.444843
-10.49983
-10.554818
-10.609806
-10.651047
-10.687705
-10.738111
-10.802263
-10.880163
-10.95348
-11.026797
-11.095531
-11.168849
-11.246748
-11.329229
-11.411712
-11.494193
-11.576674
-11.663738
-11.755384
-11.847032
-11.938678
-12.021159
-12.103641
-12.186122
-12.273187
-12.355668
-12.43815
-12.511467
-12.57562
-12.644354
-12.713089
-12.777241
-12.827646
-12.878052
-12.923875
-12.969698
-13.015522
-13.056763
-13.093422
-13.125497
-13.152991
-13.166738
-13.171321
-13.171321
-13.166738
-13.157574
-13.139244
-13.120914
-13.102586
-13.075092
-13.0430155
-13.010939
-12.974281
-12.923875
-12.859722
-12.790989
-12.713089
-12.630607
-12.53896
-12.442732
-12.346503
-12.245692
-12.135717
-12.007412
-11.860778
-11.714144
-11.572092
-11.439205
-11.301735
-11.145937
-10.980973
-10.811428
-10.6373
-10.449425
-10.256968
-10.059928
-9.858306
-9.642938
-9.422986
-9.212199
-9.001413
-8.776879
-8.538599
-8.286572
-8.039127
-7.810011
-7.5854774
-7.356362
-7.1226645
-6.8798013
-6.6323566
-6.384911
-6.1283016
-5.8716917
-5.6105
-5.349308
-5.0881157
-4.8223414
-4.547403
-4.2678814
-3.9883602
-3.7042565
-3.4201531
-3.1360495
-2.851946
-2.56326
-2.2791567
-1.9904709
-1.7017848
-1.4176813
-1.1335778
-0.85405654
-0.5745353
-0.29501405
-0.015492827
0.26861078
0.54813194
0.8184886
1.0888453
1.3637842
1.6433054
1.9182444
2.1840186
2.440628
2.6926556
2.944683
3.1967103
3.4487376
3.6916003
3.9207163
4.149832
4.3835297
4.6126456
4.837179
5.052548
5.2633348
5.474121
5.675743
5.8727827
6.0652394
6.262279
6.450154
6.6334467
6.8167396
6.99545
7.17416
7.3482876
7.5132513
7.66905
7.824849
7.980648
8.131864
8.278499
8.415968
8.553437
8.686324
8.814629
8.938352
9.057492
9.167467
9.282025
9.392001
9.497394
9.593622
9.680687
9.772332
9.868562
9.969372
10.056437
10.129754
10.193906
10.262641
10.331375
10.390945
10.445933
10.496339
10.546744
10.610896
10.679631
10.743784
10.807936
10.858342
10.899583
10.931659
10.972899
11.01414
11.055382
11.087458
11.114951
11.137863
11.165357
11.197433
11.229509
11.257003
11.293662
11.339484
11.376143
11.403637
11.431131
11.458625
11.4998665
11.536524
11.559436
11.586929
11.628171
11.673993
11.710652
11.742728
11.783969
11.829792
11.871033
11.90311
11.939768
11.990173
12.040579
12.077237
12.109313
12.145972
12.196378
12.246783
12.30177
12.361341
12.416328
12.4621525
12.507976
12.553798
12.590457
12.627115
12.6637745
12.700433
12.732508
12.782914
12.847066
12.897472
12.938713
12.975372
13.012031
13.053271
13.085346
13.122005
13.163246
13.213653
13.259475
13.300715
13.337375
13.374033
13.419856
13.474844
13.5252495
13.561907
13.598566
13.639807
13.685631
13.731453
13.772694
13.813934
13.864341
13.910164
13.951405
13.992645
14.038469
14.084291
14.120951
14.157609
14.19885
14.24009
14.281331
14.322572
14.359231
14.395889
14.43713
14.478371
14.519611
14.556271
14.592929
14.625005
14.661663
14.702904
14.734981
14.762474
14.799132
14.835792
14.863285
14.886197
14.904527
14.93202
14.964097
15.005338
15.037413
15.060325
15.083237
15.106149
15.12906
15.142807
15.151971
15.161137
15.1703005
15.184048
15.197794
15.211541
15.234452
15.252782
15.2711115
15.275693
15.2711115
15.266529
15.261948
15.257364
15.243618
15.229871
15.216124
15.197794
15.179464
15.165718
15.151971
15.138224
15.106149
15.078653
15.055742
15.041995
15.019084
14.987008
14.95035
14.918273
14.8907795
14.858703
14.822044
14.780804
14.744144
14.716651
14.6891575
14.647916
14.588346
14.53336
14.492119
14.464623
14.427965
14.382142
14.322572
14.263002
14.217179
14.171355
14.130115
14.075127
14.010974
13.951405
13.896416
13.850594
13.795606
13.7268715
13.658136
13.589402
13.534413
13.479425
13.415274
13.337375
13.254893
13.181576
13.117423
13.053271
12.975372
12.888307
12.805825
12.727926
12.650026
12.572127
12.485064
12.397999
12.306354
12.223871
12.14139
12.054326
11.976427
11.907692
11.829792
11.747311
11.664829
11.577765
11.490702
11.399055
11.307408
11.215762
11.124116
11.027887
10.945405
10.872088
10.798771
10.720873
10.638391
10.560491
10.482592
10.40011
10.3130455
10.225982
10.138919
10.047272
9.960208
9.877727
9.799827
9.721928
9.634863
9.5523815
9.465318
9.378253
9.29119
9.194962
9.098733
9.002503
8.920022
8.837541
8.755058
8.65883
8.558019
8.470955
8.3884735
8.310575
8.232675
8.150193
8.072294
8.003559
7.92566
7.84776
7.769861
7.6919613
7.6232266
7.554492
7.4857574
7.417022
7.3528705
7.284136
7.210819
7.146666
7.0825143
7.018361
6.9450445
6.87631
6.812157
6.752587
6.693017
6.6288643
6.555547
6.4913955
6.436407
6.390584
6.3355966
6.271444
6.2118735
6.156886
6.10648
6.0606575
6.010252
5.9506817
5.891112
5.8315415
5.7765536
5.7261486
5.675743
5.625337
5.574932
5.5336914
5.49245
5.446627
5.3962216
5.345816
5.299993
5.2633348
5.2312584
5.1854353
5.139612
5.093789
5.0571303
5.0296364
5.0021424
4.965484
4.9288254
4.9013314
4.873838
4.8463435
4.81885
4.7821913
4.745533
4.7134566
4.690545
4.663051
4.6355577
4.6126456
4.589734
4.5668225
4.5393286
4.516417
4.488923
4.4660115
4.4476824
4.429353
4.4018593
4.369783
4.3468714
4.328542
4.310213
4.291884
4.2643895
4.2414784
4.2139845
4.1910725
4.1681614
4.149832
4.1315026
4.1131735
4.0994263
4.0765147
4.0581856
4.0398564
4.0215273
4.0031977
3.9802861
3.9665394
3.9482098
3.934463
3.9161339
3.8978047
3.8840575
3.8703103
3.8473992
3.8244877
3.806158
3.7969933
3.783247
3.7694998
3.7557526
3.7465882
3.7374234
3.7282586
3.7190943
3.7053475
3.6916003
3.6778533
3.6686885
3.654942
3.6411948
3.6320302
3.6228657
3.6182833
3.6091185
3.599954
3.5862072
3.5770426
3.5724602
3.5632956
3.5541308
3.5495484
3.5495484
3.5495484
3.5449662
3.5403838
3.5312195
3.526637
3.526637
3.522055
3.5174725
3.51289
3.51289
3.5174725
3.526637
3.5358014
3.5358014
3.5312195
3.5358014
3.5403838
3.5449662
3.5495484
3.5587132
3.5770426
3.5907896
3.599954
3.599954
3.6045363
3.6137009
3.6274478
3.6411948
3.654942
3.6641064
3.6686885
3.6824358
3.7053475
3.7236767
3.7374234
3.7420058
3.7465882
3.7511702
3.760335
3.7786646
3.7969933
3.8107405
3.8244877
3.8428168
3.8519816
3.8657284
3.8748927
3.8840575
3.8978047
3.9115515
3.9252982
3.934463
3.9436278
3.9527922
3.9711218
3.9848685
3.9986153
4.0123625
4.0306916
4.044439
4.053603
4.0581856
4.062768
4.0719323
4.081097
4.0994263
4.1131735
4.122338
4.12692
4.1315026
4.1315026
4.140667
4.154414
4.1681614
4.172744
4.181908
4.18649
4.1910725
4.195655
4.195655
4.2002373
4.2048197
4.2048197
4.2002373
4.2002373
4.2002373
4.1910725
4.18649
4.18649
4.18649
4.1773257
4.163579
4.149832
4.1452494
4.149832
4.154414
4.154414
4.1452494
4.136085
4.122338
4.1131735
4.1040087
4.0948443
4.0948443
4.090262
4.0765147
4.06735
4.053603
4.0398564
4.026109
4.0123625
3.9986153
3.9894505
3.9757042
3.9573746
3.934463
3.9207163
3.906969
3.8932223
3.8748927
3.8519816
3.8290696
3.806158
3.7969933
3.7969933
3.787829
3.7649174
3.7420058
3.7190943
3.7007651
3.687018
3.673271
3.6503596
3.6274478
3.6091185
3.595372
3.5862072
3.5724602
3.5541308
3.5403838
3.5174725
3.4945607
3.4808137
3.471649
3.467067
3.45332
3.4349906
3.4166613
3.3983324
3.380003
3.366256
3.3570912
3.3479266
3.3387618
3.3295975
3.3158505
3.297521
3.2791917
3.2654452
3.2608628
3.2562804
3.2562804
3.2516983
3.2425334
3.2287865
3.210457
3.2012928
3.2012928
3.2012928
3.1967103
3.1921282
3.1875458
3.1829634
3.178381
3.178381
3.178381
3.1829634
3.1829634
3.1829634
3.1829634
3.1737988
3.1737988
3.178381
3.1875458
3.1921282
3.1967103
3.1967103
3.1967103
3.1967103
3.1967103
3.2058752
3.2196217
3.2287865
3.2333689
3.237951
3.2425334
3.2562804
3.2654452
3.2746096
3.2791917
3.2883565
3.2883565
3.292939
3.297521
3.311268
3.320433
3.3250153
3.3250153
3.3387618
3.3570912
3.3708382
3.3708382
3.366256
3.3754206
3.3891675
3.4029143
3.4166613
3.4304082
3.439573
3.45332
3.4624848
3.467067
3.471649
3.4808137
3.4945607
3.5083077
3.526637
3.5403838
3.5541308
3.5632956
3.5632956
3.5724602
3.5862072
3.6045363
3.6182833
3.6366127
3.6503596
3.6686885
3.687018
3.7053475
3.7190943
3.7374234
3.760335
3.7786646
3.7924113
3.8107405
3.833652
3.8519816
3.8657284
3.8748927
3.8932223
3.9161339
3.9390454
3.961957
3.9757042
3.9848685
3.9986153
4.0215273
4.044439
4.062768
4.081097
4.0948443
4.117756
4.140667
4.1589966
4.1681614
4.1773257
4.195655
4.2139845
4.2323136
4.250643
4.268972
4.2873015
4.3056307
4.314795
4.328542
4.3468714
4.365201
4.3789477
4.397277
4.415606
4.4339356
4.4476824
4.461429
4.470594
4.484341
4.5026703
4.525582
4.5393286
4.5484934
4.557658
4.571405
4.5943165
4.617228
4.6355577
4.649304
4.663051
4.6767983
4.690545
4.708874
4.7226214
4.736368
4.745533
4.7592797
4.7730265
4.7867737
4.805103
4.8234324
4.8325973
4.8417616
4.8555083
4.873838
4.8967495
4.9150786
4.9196606
4.9288254
4.947155
4.965484
4.9838133
5.006725
5.0296364
5.043383
5.0571303
5.066295
5.0754595
5.0892067
5.107536
5.1212826
5.139612
5.1579413
5.1762705
5.1945996
5.2129292
5.226676
5.245005
5.2587523
5.272499
5.2862463
5.299993
5.31374
5.327487
5.3503985
5.3687277
5.3962216
5.419133
5.4374623
5.455792
5.4649563
5.4695387
5.487868
5.5107794
5.5382733
5.5657673
5.579514
5.5840964
5.5978436
5.616173
5.6390843
5.661996
5.675743
5.6849074
5.698654
5.716984
5.735313
5.7490597
5.7673893
5.781136
5.7994657
5.8177943
5.836124
5.854453
5.863618
5.877365
5.891112
5.9048586
5.918606
5.936935
5.9506817
5.969011
5.9781756
5.982758
5.996505
6.014834
6.0331635
6.0469103
6.0560746
6.0698223
6.078987
6.0881515
6.0973163
6.10648
6.1248097
6.138557
6.147722
6.147722
6.1523037
6.166051
6.1889625
6.202709
6.2118735
6.2164564
6.225621
6.2393675
6.253114
6.262279
6.271444
6.285191
6.298938
6.3126845
6.3218493
6.3310137
6.3355966
6.3493433
6.3585076
6.3630905
6.3676724
6.3768373
6.390584
6.404331
6.408913
6.413496
6.422661
6.4272428
6.431825
6.436407
6.4409895
6.445572
6.4547367
6.4684834
6.4822307
6.4913955
6.4959774
6.4959774
6.4959774
6.5005593
6.509724
6.5188885
6.5234714
6.5280533
6.537218
6.541801
6.5509653
6.537218
6.509724
6.5005593
6.532636
6.569294
6.5830417
6.573877
6.564712
6.569294
6.578459
6.578459
6.573877
6.578459
6.5876236
6.596788
6.596788
6.592206
6.592206
6.596788
6.596788
6.596788
6.596788
6.601371
6.6059527
6.6059527
6.596788
6.596788
6.601371
6.6059527
6.601371
6.592206
6.5830417
6.578459
6.573877
6.573877
6.573877
6.573877
6.569294
6.564712
6.555547
6.546383
6.532636
6.5234714
6.5188885
6.5143065
6.5143065
6.509724
6.509724
6.509724
6.509724
6.505142
6.5005593
6.4913955
6.4822307
6.473066
6.4684834
6.4593186
6.450154
6.445572
6.436407
6.431825
6.422661
6.408913
6.3951664
6.381419
6.3676724
6.3585076
6.3493433
6.3355966
6.3218493
6.3126845
6.3081026
6.3035197
6.294356
6.2760262
6.257697
6.2485323
6.24395
6.2347856
6.2210383
6.2072916
6.198127
6.1843796
6.175215
6.156886
6.138557
6.120228
6.10648
6.101898
6.0973163
6.0881515
6.0652394
6.0514927
6.0423284
6.0331635
6.019417
6.010252
5.996505
5.9873405
5.973593
5.9598465
5.9506817
5.9460993
5.9323525
5.918606
5.9048586
5.895694
5.8865294
5.8727827
5.8590355
5.854453
5.854453
5.854453
5.8452888
5.8315415
5.8177943
5.804048
5.7948833
5.7994657
5.7994657
5.7857184
5.7673893
5.7490597
5.7398953
5.735313
5.7398953
5.7398953
5.7398953
5.7398953
5.735313
5.7261486
5.716984
5.707819
5.707819
5.7124014
5.716984
5.716984
5.716984
5.716984
5.721566
5.7261486
5.7398953
5.7444777
5.7444777
5.7444777
5.7398953
5.7444777
5.753642
5.7673893
5.7765536
5.781136
5.781136
5.7857184
5.7948833
5.80863
5.8177943
5.826959
5.836124
5.8498707
5.8590355
5.863618
5.877365
5.895694
5.9140234
5.92777
5.9415174
5.9506817
5.964429
5.982758
6.0010877
6.010252
6.0239987
6.037746
6.0560746
6.078987
6.101898
6.120228
6.129392
6.143139
6.156886
6.175215
6.198127
6.2164564
6.225621
6.2393675
6.257697
6.2806087
6.3035197
6.3218493
6.3401785
6.3539257
6.3722544
6.3951664
6.413496
6.431825
6.450154
6.4684834
6.4913955
6.5143065
6.537218
6.564712
6.5830417
6.6059527
6.6242824
6.6426115
6.665523
6.688435
6.715928
6.7388406
6.7571697
6.7800813
6.8029923
6.821322
6.844233
6.867145
6.8946385
6.9175506
6.940462
6.963373
6.981703
7.004615
7.027526
7.05502
7.0825143
7.100843
7.119172
7.1375012
7.155831
7.17416
7.1970716
7.2154007
7.2337303
7.2566414
7.279554
7.307047
7.329959
7.3528705
7.3711996
7.394111
7.4124403
7.43077
7.449099
7.4674287
7.4903398
7.5086694
7.5315804
7.554492
7.577404
7.595733
7.614062
7.6323915
7.6553035
7.6782146
7.701126
7.724038
7.742367
7.7606964
7.7836084
7.801937
7.8202667
7.8385954
7.856925
7.8844194
7.9073305
7.9210777
7.9302425
7.948571
7.971483
7.9943943
8.017305
8.031054
8.049382
8.067711
8.0860405
8.095205
8.1089525
8.1227
8.136446
8.154776
8.173104
8.191434
8.209764
8.228093
8.246422
8.2647505
8.278499
8.2876625
8.30141
8.315157
8.333486
8.351815
8.365562
8.379309
8.397638
8.415968
8.434297
8.448044
8.46179
8.48012
8.498449
8.512197
8.525943
8.530525
8.544272
8.558019
8.5671835
8.580932
8.599259
8.617589
8.626754
8.631336
8.645083
8.663413
8.690907
8.709236
8.7184
8.727565
8.741312
8.759642
8.773388
8.782553
8.796299
8.810047
8.819212
8.832958
8.851288
8.8696165
8.887946
8.897111
8.906276
8.906276
8.91544
8.924604
8.929187
8.924604
8.924604
8.938352
8.952098
8.961263
8.956681
8.952098
8.952098
8.965846
8.993339
9.025415
9.057492
9.089568
9.112479
9.135391
9.158302
9.167467
9.176632
9.185797
9.208708
9.236202
9.254531
9.259113
9.254531
9.2499485
9.240784
9.23162
9.227037
9.23162
9.245367
9.263696
9.286608
9.309519
9.323266
9.318684
9.309519
9.304936
9.314101
9.327848
9.346177
9.364507
9.373672
9.378253
9.382836
9.382836
9.373672
9.364507
9.359925
9.364507
9.378253
9.392001
9.396583
9.401166
9.401166
9.401166
9.401166
9.401166
9.401166
9.405747
9.414912
9.419495
9.419495
9.414912
9.41033
9.405747
9.405747
9.414912
9.424077
9.433242
9.433242
9.428659
9.419495
9.424077
9.428659
9.428659
9.428659
9.428659
9.428659
9.428659
9.424077
9.419495
9.414912
9.414912
9.41033
9.41033
9.414912
9.414912
9.41033
9.405747
9.405747
9.396583
9.387418
9.387418
9.396583
9.401166
9.401166
9.392001
9.382836
9.382836
9.387418
9.392001
9.392001
9.392001
9.387418
9.387418
9.387418
9.387418
9.387418
9.382836
9.382836
9.382836
9.387418
9.387418
9.382836
9.378253
9.378253
9.382836
9.378253
9.373672
9.373672
9.382836
9.387418
9.392001
9.392001
9.392001
9.387418
9.382836
9.382836
9.392001
9.401166
9.401166
9.401166
9.401166
9.405747
9.405747
9.405747
9.401166
9.405747
9.41033
9.41033
9.405747
9.396583
9.396583
9.401166
9.401166
9.392001
9.387418
9.392001
9.401166
9.41033
9.41033
9.396583
9.382836
9.382836
9.392001
9.401166
9.396583
9.387418
9.378253
9.382836
9.382836
9.387418
9.387418
9.378253
9.369089
9.359925
9.35076
9.346177
9.341596
9.337012
9.332431
9.327848
9.327848
9.327848
9.318684
9.304936
9.295772
9.29119
9.295772
9.29119
9.29119
9.29119
9.286608
9.282025
9.277443
9.272861
9.268278
9.263696
9.254531
9.245367
9.236202
9.240784
9.240784
9.23162
9.21329
9.208708
9.208708
9.204126
9.194962
9.185797
9.181214
9.176632
9.167467
9.158302
9.1491375
9.144556
9.130809
9.121644
9.112479
9.107897
9.103315
9.098733
9.080403
9.062074
9.048327
9.043744
9.043744
9.029998
9.016251
9.007087
9.002503
8.993339
8.97501
8.961263
8.956681
8.956681
8.947516
8.929187
8.91544
8.910857
8.906276
8.897111
8.887946
8.874199
8.860453
8.8467045
8.842123
8.837541
8.828376
8.814629
8.800882
8.782553
8.768806
8.759642
8.750477
8.741312
8.73673
8.732147
8.727565
8.709236
8.690907
8.677159
8.6679945
8.65883
8.640501
8.631336
8.622172
8.608424
8.594678
8.576348
8.5671835
8.558019
8.544272
8.525943
8.503032
8.484702
8.475537
8.466373
8.448044
8.420549
8.397638
8.379309
8.365562
8.34265
8.319739
8.305992
8.292245
8.273915
8.251004
8.232675
8.214345
8.200599
8.182269
8.16394
8.141028
8.118117
8.095205
8.076876
8.058547
8.031054
8.003559
7.971483
7.943989
7.92566
7.911913
7.8935833
7.86609
7.834014
7.801937
7.7836084
7.7606964
7.733203
7.6965437
7.6644683
7.636974
7.60948
7.577404
7.5407453
7.4995046
7.4720106
7.449099
7.426187
7.398694
7.3620353
7.329959
7.307047
7.279554
7.2520595
7.2154007
7.1695776
7.1375012
7.123755
7.11459
7.0962605
7.0641847
7.027526
6.99545
6.972538
6.9542084
6.9221325
6.8946385
6.867145
6.848816
6.825904
6.807575
6.7892456
6.7617517
6.729676
6.711346
6.693017
6.6746874
6.6517763
6.6242824
6.601371
6.578459
6.56013
6.541801
6.5188885
6.4868126
6.4593186
6.445572
6.431825
6.413496
6.390584
6.3630905
6.3355966
6.3218493
6.3081026
6.289773
6.266862
6.24395
6.225621
6.2072916
6.1843796
6.1614685
6.143139
6.1248097
6.111063
6.101898
6.0881515
6.0744042
6.0606575
6.0514927
6.037746
6.0285816
6.010252
5.982758
5.973593
5.973593
5.9781756
5.9598465
5.936935
5.918606
5.909441
5.909441
5.895694
5.877365
5.8590355
5.854453
5.8452888
5.836124
5.8177943
5.804048
5.790301
5.7765536
5.7719717
5.7673893
5.7582245
5.7444777
5.7261486
5.716984
5.707819
5.698654
5.6803255
5.6665783
5.6528316
5.648249
5.6436667
5.6299195
5.616173
5.6070085
5.5932612
5.588679
5.5840964
5.5840964
5.574932
5.561185
5.5520205
5.547438
5.5428557
5.5428557
5.5336914
5.5245266
5.519944
5.5107794
5.4970326
5.483286
5.4787035
5.483286
5.483286
5.4787035
5.4695387
5.4603744
5.4512095
5.4420447
5.4374623
5.4374623
5.4374623
5.4374623
5.43288
5.4374623
5.4374623
5.43288
5.4237156
5.419133
5.4145513
5.409969
5.3962216
5.382475
5.37331
5.3687277
5.359563
5.359563
5.354981
5.345816
5.345816
5.345816
5.3503985
5.3503985
5.3503985
5.341234
5.341234
5.345816
5.354981
5.359563
5.3641453
5.37331
5.382475
5.391639
5.391639
5.391639
5.3962216
5.4053864
5.400804
5.391639
5.387057
5.3962216
5.3962216
5.387057
5.37331
5.37331
5.37331
5.3687277
5.3641453
5.3641453
5.3687277
5.3687277
5.3641453
5.3687277
5.37331
5.382475
5.387057
5.387057
5.3962216
5.400804
5.4053864
5.409969
5.419133
5.4237156
5.4237156
5.4237156
5.43288
5.4374623
5.4420447
5.4420447
5.4420447
5.446627
5.455792
5.455792
5.4603744
5.4695387
5.4787035
5.483286
5.483286
5.483286
5.487868
5.4970326
5.506197
5.515362
5.5245266
5.529109
5.5428557
5.547438
5.547438
5.547438
5.5566025
5.5703497
5.588679
5.6070085
5.625337
5.6436667
5.661996
5.6711607
5.6803255
5.68949
5.7032366
5.721566
5.7398953
5.7490597
5.753642
5.7582245
5.7719717
5.7857184
5.7948833
5.7994657
5.804048
5.8177943
5.8315415
5.836124
5.8452888
5.8590355
5.877365
5.8865294
5.8865294
5.895694
5.909441
5.923188
5.936935
5.9460993
5.964429
5.982758
5.991923
6.0056696
6.014834
6.0239987
6.0285816
6.037746
6.0469103
6.0560746
6.0698223
6.078987
6.083569
6.0881515
6.0973163
6.111063
6.1248097
6.138557
6.1523037
6.156886
6.1614685
6.170633
6.1889625
6.198127
6.2072916
6.2210383
6.2347856
6.253114
6.262279
6.262279
6.266862
6.271444
6.2806087
6.289773
6.298938
6.3035197
6.3081026
6.317267
6.3218493
6.3310137
6.3401785
6.3493433
6.3585076
6.3630905
6.3585076
6.3630905
6.3722544
6.3768373
6.3768373
6.3768373
6.381419
6.390584
6.404331
6.408913
6.408913
6.408913
6.413496
6.418078
6.422661
6.4272428
6.431825
6.436407
6.4409895
6.436407
6.4409895
6.445572
6.450154
6.4547367
6.4547367
6.450154
6.445572
6.4409895
6.4409895
6.450154
6.4593186
6.4639015
6.4593186
6.450154
6.450154
6.450154
6.450154
6.450154
6.445572
6.436407
6.436407
6.445572
6.4547367
6.4547367
6.445572
6.4409895
6.445572
6.450154
6.450154
6.445572
6.445572
6.4409895
6.436407
6.436407
6.436407
6.4409895
6.4409895
6.431825
6.431825
6.4272428
6.4272428
6.418078
6.413496
6.418078
6.422661
6.418078
6.408913
6.3997483
6.3997483
6.3951664
6.390584
6.381419
6.3768373
6.3722544
6.3676724
6.3676724
6.3630905
6.3539257
6.3447614
6.3447614
6.3401785
6.3355966
6.3310137
6.3264318
6.3218493
6.317267
6.3081026
6.298938
6.289773
6.2806087
6.2760262
6.271444
6.262279
6.257697
6.253114
6.2485323
6.2393675
6.2393675
6.2347856
6.225621
6.2118735
6.1935444
6.1889625
6.1843796
6.170633
6.156886
6.147722
6.147722
6.147722
6.138557
6.129392
6.120228
6.111063
6.101898
6.083569
6.0652394
6.0560746
6.0469103
6.0423284
6.0331635
6.019417
6.0056696
5.991923
5.982758
5.969011
5.9506817
5.936935
5.923188
5.909441
5.895694
5.891112
5.8865294
5.8727827
5.854453
5.836124
5.8177943
5.804048
5.7948833
5.781136
5.7673893
5.7490597
5.730731
5.716984
5.7032366
5.68949
5.6711607
5.6574135
5.6436667
5.625337
5.5978436
5.574932
5.5566025
5.5428557
5.529109
5.5107794
5.49245
5.474121
5.4695387
5.455792
5.4374623
5.419133
5.4053864
5.391639
5.3778925
5.3641453
5.345816
5.3229046
5.299993
5.2770815
5.2633348
5.245005
5.2312584
5.2175117
5.2037644
5.190017
5.171688
5.1487765
5.1304474
5.1121182
5.098371
5.0846243
5.066295
5.0479655
5.0296364
5.0158896
5.0021424
4.9838133
4.970066
4.9563193
4.93799
4.9196606
4.8967495
4.873838
4.8555083
4.850926
4.850926
4.8463435
4.81885
4.7821913
4.754698
4.736368
4.7272034
4.7134566
4.69971
4.6859627
4.6767983
4.6584687
4.6355577
4.6126456
4.6034813
4.5943165
4.5805693
4.5622406
4.5484934
4.534746
4.5118346
4.498088
4.484341
4.4751763
4.461429
4.4431005
4.4339356
4.429353
4.4201884
4.4018593
4.3835297
4.369783
4.365201
4.3606186
4.3468714
4.328542
4.314795
4.310213
4.310213
4.3010483
4.2873015
4.2735543
4.268972
4.259807
4.255225
4.2414784
4.2323136
4.223149
4.2139845
4.2139845
4.2139845
4.2048197
4.1910725
4.1773257
4.163579
4.154414
4.1452494
4.136085
4.136085
4.149832
4.154414
4.149832
4.136085
4.1315026
4.12692
4.122338
4.1131735
4.1040087
4.1040087
4.1131735
4.122338
4.122338
4.117756
4.1131735
4.108591
4.108591
4.117756
4.12692
4.136085
4.1315026
4.12692
4.12692
4.136085
4.136085
4.12692
4.117756
4.122338
4.1315026
4.1452494
4.149832
4.1452494
4.1452494
4.1452494
4.1452494
4.1452494
4.149832
4.149832
4.154414
4.154414
4.1589966
4.163579
4.163579
4.163579
4.1681614
4.172744
4.181908
4.18649
4.1910725
4.195655
4.195655
4.2048197
4.209402
4.209402
4.209402
4.209402
4.209402
4.2139845
4.2185664
4.223149
4.227731
4.2323136
4.236896
4.2414784
4.2414784
4.2323136
4.2323136
4.236896
4.236896
4.227731
4.223149
4.223149
4.227731
4.2323136
4.2323136
4.2323136
4.2323136
4.2323136
4.2323136
4.2323136
4.2323136
4.227731
4.2185664
4.2139845
4.2185664
4.227731
4.223149
4.209402
4.195655
4.18649
4.1910725
4.195655
4.181908
4.1681614
4.1589966
4.154414
4.154414
4.149832
4.136085
4.12692
4.122338
4.1131735
4.108591
4.1040087
4.090262
4.081097
4.06735
4.0581856
4.053603
4.0490212
4.044439
4.035274
4.026109
4.016945
4.0031977
3.9894505
3.9848685
3.9802861
3.9665394
3.9527922
3.9390454
3.9390454
3.934463
3.9207163
3.8978047
3.8840575
3.8703103
3.856564
3.8428168
3.833652
3.8244877
3.8153229
3.806158
3.7924113
3.783247
3.7694998
3.7649174
3.760335
3.7511702
3.732841
3.7190943
3.7099295
3.7053475
3.7007651
3.6824358
3.6686885
3.654942
3.6411948
3.6320302
3.6182833
3.6045363
3.595372
3.5907896
3.581625
3.5678778
3.5495484
3.5358014
3.526637
3.522055
3.51289
3.5037255
3.4899783
3.4762313
3.4579024
3.4441555
3.439573
3.425826
3.4074967
3.3891675
3.380003
3.3754206
3.3708382
3.3616736
3.3479266
3.3387618
3.3295975
3.311268
3.292939
3.2746096
3.2608628
3.2471159
3.237951
3.2333689
3.2287865
3.2196217
3.2058752
3.1921282
3.178381
3.1600516
3.1463046
3.1417222
3.1417222
3.132558
3.1233933
3.1096463
3.091317
3.07757
3.0638232
3.0546587
3.0454938
3.0409114
3.0317469
3.0271645
3.018
3.0088356
2.9950886
2.9767592
2.9584298
2.949265
2.949265
2.944683
2.930936
2.9217715
2.9171891
2.9126067
2.9034421
2.8851128
2.8667836
2.857619
2.8530366
2.8530366
2.8484542
2.8392897
2.8255427
2.8072133
2.7934666
2.7888842
2.7888842
2.7751372
2.7613904
2.756808
2.7522256
2.7522256
2.7476435
2.7384787
2.7338965
2.724732
2.7201495
2.715567
2.7109847
2.7064025
2.7018201
2.697238
2.6926556
2.6880734
2.6880734
2.683491
2.6789086
2.6789086
2.683491
2.683491
2.6789086
2.6743262
2.6743262
2.6789086
2.683491
2.6789086
2.6789086
2.6789086
2.6880734
2.697238
2.7064025
2.715567
2.7201495
2.729314
2.7384787
2.7384787
2.7476435
2.756808
2.7705548
2.7797196
2.7888842
2.7934666
2.798049
2.8072133
2.8255427
2.8484542
2.8622015
2.8667836
2.871366
2.8805304
2.9034421
2.9263537
2.944683
2.9584298
2.9675944
2.9813414
2.9996707
3.018
3.0363293
3.0500762
3.0638232
3.07757
3.1004815
3.1233933
3.1417222
3.1554694
3.1737988
3.2012928
3.2287865
3.2425334
3.2562804
3.2746096
3.292939
3.3158505
3.3387618
3.3616736
3.380003
3.3983324
3.4212437
3.4487376
3.467067
3.4808137
3.4945607
3.526637
3.5632956
3.5862072
3.6045363
3.6228657
3.6457772
3.6641064
3.6778533
3.6916003
3.7099295
3.7374234
3.7649174
3.783247
3.806158
3.8244877
3.8473992
3.8748927
3.8978047
3.9252982
3.9482098
3.9665394
3.9802861
3.9940329
4.016945
4.0398564
4.062768
4.081097
4.0994263
4.108591
4.12692
4.149832
4.172744
4.195655
4.2139845
4.227731
4.236896
4.255225
4.282719
4.3010483
4.310213
4.3193774
4.342289
4.365201
4.3743653
4.3835297
4.397277
4.415606
4.438518
4.461429
4.4751763
4.484341
4.498088
4.5118346
4.516417
4.516417
4.530164
4.557658
4.575987
4.589734
4.598899
4.6034813
4.6126456
4.6218104
4.64014
4.6584687
4.6676335
4.672216
4.6767983
4.6859627
4.69971
4.7042923
4.718039
4.731786
4.745533
4.7501154
4.7501154
4.754698
4.7684445
4.7867737
4.7959385
4.7959385
4.791356
4.7959385
4.805103
4.8142676
4.8234324
4.828015
4.8325973
4.837179
4.8417616
4.8463435
4.8555083
4.8600907
4.8600907
4.8555083
4.8555083
4.864673
4.873838
4.8692555
4.864673
4.8692555
4.8830023
4.892167
4.892167
4.8875847
4.8830023
4.8830023
4.8830023
4.8830023
4.8830023
4.8875847
4.8967495
4.9013314
4.8967495
4.892167
4.892167
4.8967495
4.8967495
4.892167
4.892167
4.8967495
4.8967495
4.8967495
4.892167
4.892167
4.892167
4.892167
4.8967495
4.9013314
4.905914
4.910496
4.9150786
4.9150786
4.9150786
4.9150786
4.9150786
4.9150786
4.910496
4.910496
4.910496
4.9150786
4.924243
4.933408
4.933408
4.933408
4.93799
4.93799
4.9288254
4.924243
4.9288254
4.9425726
4.9563193
4.9609017
4.9609017
4.9609017
4.9563193
4.970066
4.9838133
4.992978
4.992978
4.9838133
4.9838133
4.992978
5.0021424
5.0021424
5.0021424
5.006725
5.020472
5.0388007
5.052548
5.0571303
5.0617127
5.066295
5.0708776
5.080042
5.093789
5.1029534
5.107536
5.1121182
5.1167
5.1304474
5.139612
5.1487765
5.153359
5.1625233
5.1762705
5.190017
5.199182
5.208347
5.2175117
5.226676
5.2404227
5.25417
5.2633348
5.2679167
5.281664
5.3045754
5.3229046
5.336652
5.345816
5.3503985
5.354981
5.37331
5.391639
5.4053864
5.4053864
5.409969
5.4237156
5.446627
5.4603744
5.474121
5.483286
5.4970326
5.506197
5.515362
5.529109
5.5382733
5.5566025
5.5657673
5.574932
5.5840964
5.5932612
5.6070085
5.6207547
5.634502
5.648249
5.6574135
5.6665783
5.675743
5.68949
5.7032366
5.7124014
5.721566
5.730731
5.7444777
5.753642
5.762807
5.7673893
5.781136
5.7948833
5.7948833
5.7948833
5.7994657
5.80863
5.8223767
5.836124
5.8498707
5.8590355
5.863618
5.863618
5.8682003
5.881947
5.9048586
5.918606
5.92777
5.92777
5.9323525
5.9323525
5.936935
5.9415174
5.9506817
5.9598465
5.969011
5.9781756
5.9873405
5.991923
5.996505
6.0010877
6.010252
6.014834
6.014834
6.014834
6.019417
6.0285816
6.0331635
6.0285816
6.0239987
6.019417
6.0239987
6.0285816
6.0285816
6.0331635
6.0469103
6.0606575
6.0698223
6.083569
6.0881515
6.0973163
6.111063
6.1248097
6.143139
6.1523037
6.156886
6.1614685
6.1614685
6.156886
6.1523037
6.156886
6.1614685
6.166051
6.170633
6.170633
6.170633
6.166051
6.166051
6.170633
6.1843796
6.198127
6.2210383
6.2347856
6.2485323
6.2485323
6.2485323
6.2485323
6.253114
6.253114
6.257697
6.271444
6.285191
6.294356
6.294356
6.289773
6.294356
6.3035197
6.3035197
6.3035197
6.3035197
6.3081026
6.317267
6.3264318
6.3264318
6.3310137
6.3355966
6.3447614
6.3539257
6.3585076
6.3676724
6.3768373
6.381419
6.386002
6.3951664
6.404331
6.413496
6.422661
6.431825
6.4409895
6.4547367
6.473066
6.4822307
6.4959774
6.5005593
6.509724
6.5188885
6.537218
6.546383
6.555547
6.564712
6.578459
6.5876236
6.601371
6.6105356
6.6197004
6.6288643
6.6426115
6.6563582
6.660941
6.6701055
6.688435
6.7067637
6.715928
6.720511
6.720511
6.7342577
6.748005
6.7571697
6.7709165
6.7892456
6.8029923
6.807575
6.812157
6.825904
6.8304863
6.835068
6.839651
6.848816
6.867145
6.880892
6.8900566
6.8992214
6.9083858
6.9129677
6.9221325
6.9358797
6.9496264
6.967956
6.9771204
6.990867
7.004615
7.018361
7.027526
7.032108
7.0412726
7.0504375
7.0687666
7.0779314
7.0825143
7.087096
7.100843
7.11459
7.128337
7.142084
7.151248
7.155831
7.1649957
7.1695776
7.17416
7.178742
7.1924896
7.2062364
7.2199826
7.2245655
7.2199826
7.2199826
7.2245655
7.2383122
7.242895
7.242895
7.247477
7.2520595
7.2612243
7.265806
7.270389
7.274971
7.274971
7.274971
7.279554
7.279554
7.284136
7.284136
7.284136
7.284136
7.284136
7.2887177
7.297882
7.302465
7.297882
7.2933
7.2887177
7.2887177
7.284136
7.284136
7.284136
7.284136
7.279554
7.279554
7.274971
7.270389
7.270389
7.265806
7.2612243
7.2566414
7.247477
7.242895
7.2383122
7.2337303
7.2245655
7.2154007
7.2016544
7.1924896
7.183325
7.17416
7.1649957
7.146666
7.128337
7.119172
7.11459
7.1054254
7.091678
7.0733495
7.05502
7.0458555
7.0366907
7.018361
6.99545
6.981703
6.972538
6.9587913
6.9450445
6.9312973
6.9221325
6.9083858
6.8900566
6.871727
6.853398
6.835068
6.821322
6.807575
6.7892456
6.7709165
6.748005
6.725093
6.7067637
6.688435
6.6746874
6.660941
6.6426115
6.6242824
6.6105356
6.592206
6.573877
6.56013
6.537218
6.509724
6.477648
6.4593186
6.445572
6.431825
6.413496
6.390584
6.3676724
6.3447614
6.3218493
6.3035197
6.285191
6.257697
6.2347856
6.2118735
6.1935444
6.1797976
6.1614685
6.133974
6.10648
6.083569
6.0652394
6.0423284
6.019417
5.991923
5.969011
5.9460993
5.923188
5.9048586
5.881947
5.854453
5.8315415
5.80863
5.7857184
5.762807
5.7398953
5.716984
5.698654
5.675743
5.648249
5.6207547
5.5978436
5.5703497
5.5428557
5.515362
5.49245
5.474121
5.4420447
5.409969
5.382475
5.3641453
5.3503985
5.336652
5.3045754
5.2633348
5.2312584
5.2037644
5.180853
5.1579413
5.13503
5.1121182
5.0892067
5.066295
5.0479655
5.0296364
5.0021424
4.9746485
4.9517374
4.933408
4.910496
4.8875847
4.864673
4.850926
4.8417616
4.81885
4.791356
4.7730265
4.7592797
4.745533
4.7272034
4.708874
4.6951275
4.6767983
4.6584687
4.644722
4.6309752
4.617228
4.598899
4.5805693
4.571405
4.557658
4.5484934
4.534746
4.525582
4.516417
4.498088
4.4751763
4.4660115
4.4660115
4.461429
4.4476824
4.429353
4.415606
4.4018593
4.3926945
4.388112
4.3789477
4.369783
4.3606186
4.3468714
4.3331246
4.314795
4.3056307
4.296466
4.2873015
4.2735543
4.250643
4.236896
4.2323136
4.227731
4.2185664
4.2048197
4.1910725
4.1773257
4.1681614
4.1589966
4.1452494
4.1315026
4.117756
4.108591
4.0994263
4.090262
4.0719323
4.053603
4.0398564
4.035274
4.026109
4.016945
4.0031977
3.9848685
3.9711218
3.961957
3.9482098
3.934463
3.9161339
3.906969
3.9023871
3.88864
3.8703103
3.8519816
3.8428168
3.833652
3.8244877
3.8107405
3.7924113
3.7786646
3.760335
3.7511702
3.7374234
3.732841
3.7236767
3.7099295
3.6916003
3.6778533
3.6641064
3.654942
3.6411948
3.6228657
3.599954
3.5862072
3.5770426
3.5632956
3.5449662
3.522055
3.4991431
3.4853961
3.4762313
3.467067
3.4579024
3.4487376
3.4304082
3.4120789
3.3891675
3.3708382
3.3570912
3.3479266
3.3295975
3.3158505
3.306686
3.292939
3.2791917
3.2700274
3.2516983
3.237951
3.224204
3.2150395
3.2058752
3.1921282
3.178381
3.164634
3.1554694
3.1417222
3.1233933
3.1096463
3.1004815
3.0867345
3.07757
3.0684056
3.0546587
3.0409114
3.0271645
3.018
2.9996707
2.9813414
2.9630122
2.9584298
2.9584298
2.9538474
2.9355185
2.9080243
2.8851128
2.8759484
2.8759484
2.8805304
2.871366
2.857619
2.843872
2.8347073
2.8255427
2.816378
2.8072133
2.798049
2.784302
2.7705548
2.7613904
2.756808
2.7522256
2.7338965
2.715567
2.697238
2.6926556
2.6880734
2.6789086
2.6651618
2.655997
2.6468325
2.64225
2.6330855
2.6193385
2.6055915
2.5918446
2.58268
2.5735154
2.5643508
2.555186
2.5506039
2.5460215
2.536857
2.52311
2.509363
2.5001984
2.4910338
2.4772866
2.4681222
2.4589574
2.4497929
2.4452105
2.440628
2.436046
2.422299
2.408552
2.3993874
2.3902228
2.381058
2.3718936
2.3581467
2.3489819
2.3398173
2.3260703
2.3169057
2.3123233
2.3077412
2.2985766
2.2848294
2.275665
2.2710826
2.2665002
2.2665002
2.2665002
2.2619178
2.2527533
2.2390065
2.234424
2.2298417
2.2206771
2.2069302
2.1840186
2.174854
2.1794364
2.1886008
2.1840186
2.161107
2.1290307
2.1061192
2.1061192
2.1244485
2.142778
2.1381955
2.1152837
2.0923722
2.08779
2.101537
2.101537
2.08779
2.074043
2.0832076
2.101537
2.1198661
2.1152837
2.101537
2.08779
2.08779
2.101537
2.1152837
2.1198661
2.1244485
2.1290307
2.1381955
2.14736
2.1565247
2.1656892
2.1794364
2.1977656
2.2160947
2.2298417
2.2390065
2.2435887
2.2573357
2.2802472
2.3077412
2.321488
2.3306527
2.3443995
2.3673112
2.3993874
2.4268813
2.440628
2.4543753
2.4727046
2.5001984
2.5322747
2.5689332
2.596427
2.610174
2.6193385
2.6330855
2.655997
2.683491
2.7109847
2.743061
2.7797196
2.8072133
2.830125
2.8530366
2.8759484
2.9034421
2.9263537
2.9538474
2.9675944
2.9859238
3.0134175
3.0454938
3.072988
3.1004815
3.132558
3.164634
3.1921282
3.210457
3.2287865
3.2516983
3.2654452
3.2837741
3.311268
3.3479266
3.380003
3.4074967
3.4304082
3.45332
3.471649
3.4853961
3.4945607
3.5083077
3.526637
3.5495484
3.5678778
3.5862072
3.599954
3.6091185
3.6137009
3.6182833
3.6228657
3.6320302
3.6457772
3.6503596
3.654942
3.654942
3.654942
3.654942
3.6595242
3.6641064
3.6595242
3.6457772
3.6457772
3.6503596
3.654942
3.6457772
3.6274478
3.6045363
3.5907896
3.5770426
3.5678778
3.5495484
3.526637
3.5083077
3.4945607
3.4808137
3.4579024
3.4349906
3.4120789
3.39375
3.366256
3.3479266
3.3250153
3.3021035
3.2791917
3.2562804
3.2287865
3.1967103
3.1600516
3.132558
3.1096463
3.0867345
3.0592408
3.0225823
2.9813414
2.949265
2.9171891
2.8851128
2.8530366
2.8209605
2.7888842
2.756808
2.7201495
2.683491
2.6514146
2.6193385
2.58268
2.5460215
2.5185275
2.4910338
2.4589574
2.4314637
2.4039698
2.3764758
2.3443995
2.3077412
2.2802472
2.2527533
2.2206771
2.1840186
2.1519423
2.1244485
2.0969546
2.0694606
2.0373845
2.0098906
1.9823968
1.9640675
1.9365735
1.9090798
1.8770034
1.8495097
1.8265979
1.8082688
1.7899394
1.7624454
1.7349517
1.7074578
1.6891286
1.6707993
1.65247
1.6341407
1.6112292
1.5883176
1.5608238
1.537912
1.5241653
1.5058359
1.4875066
1.464595
1.4462658
1.4279367
1.4050249
1.3821133
1.3637842
1.3546195
1.3408725
1.3225433
1.2996318
1.27672
1.2583909
1.2446439
1.230897
1.21715
1.2079854
1.1896561
1.1667446
1.1529976
1.143833
1.1346684
1.1209214
1.1117568
1.0980098
1.0842628
1.0750983
1.0659336
1.056769
1.0476043
1.043022
1.0338573
1.0246928
1.0155281
1.0109459
1.0063635
0.99261653
0.98345196
0.9788697
0.9742873
0.969705
0.969705
0.969705
0.9651227
0.9605404
0.955958
0.9513757
0.94679344
0.94679344
0.94679344
0.94679344
0.94679344
0.94679344
0.94679344
0.94679344
0.94679344
0.94679344
0.94221115
0.94679344
0.955958
0.9651227
0.9605404
0.955958
0.955958
0.955958
0.9605404
0.9605404
0.9651227
0.9651227
0.969705
0.9788697
0.9788697
0.9742873
0.9788697
0.98803425
0.99719894
0.99719894
1.0017812
1.0109459
1.0155281
1.0246928
1.0292752
1.0338573
1.0384398
1.0384398
1.0384398
1.0476043
1.0521866
1.0521866
1.0521866
1.0521866
1.056769
1.0613513
1.0659336
1.0705159
1.0705159
1.0705159
1.0796806
1.0888453
1.0934275
1.0934275
1.0888453
1.0888453
1.0934275
1.0888453
1.0842628
1.0842628
1.0934275
1.0980098
1.0980098
1.0980098
1.0980098
1.0980098
1.1025921
1.1071745
1.1117568
1.1117568
1.1117568
1.1117568
1.1163391
1.1209214
1.1255038
1.1209214
1.1209214
1.1209214
1.1255038
1.1346684
1.1346684
1.1346684
1.1346684
1.1392506
1.1484153
1.1575799
1.1667446
1.1667446
1.1667446
1.1667446
1.1713269
1.1804914
1.1942385
1.2079854
1.21715
1.2263147
1.230897
1.2446439
1.2629733
1.2813025
1.2950494
1.304214
1.3087963
1.3133787
1.3225433
1.3362901
1.3546195
1.3729486
1.3821133
1.3866957
1.3866957
1.4004426
1.418772
1.4371011
1.4462658
1.4554305
1.4691774
1.492089
1.5150006
1.5241653
1.5333297
1.5516591
1.5745707
1.5974821
1.6112292
1.6249762
1.638723
1.65247
1.6707993
1.6937108
1.7120402
1.7257869
1.7441163
1.7624454
1.7807748
1.7945218
1.8128512
1.8265979
1.8449273
1.8632565
1.8815858
1.8953326
1.9090798
1.9274089
1.9503205
1.973232
1.9915612
2.0053084
2.014473
2.0236375
2.041967
2.0648785
2.08779
2.1107016
2.1244485
2.133613
2.14736
2.1656892
2.1794364
2.1886008
2.1977656
2.2069302
2.2160947
2.2298417
2.2435887
2.2527533
2.2619178
2.2710826
2.2848294
2.2939942
2.3031588
2.3031588
2.3077412
2.3077412
2.3031588
2.2985766
2.2985766
2.3031588
2.3123233
2.3260703
2.3398173
2.3443995
2.3443995
2.3398173
2.335235
2.3306527
2.3260703
2.3260703
2.3306527
2.335235
2.3306527
2.3260703
2.3169057
2.3077412
2.2894118
2.2710826
2.2573357
2.2481709
2.2435887
2.2390065
2.234424
2.2298417
2.2206771
2.202348
2.1840186
2.1702716
2.1702716
2.161107
2.142778
2.1152837
2.0969546
2.08779
2.0694606
2.046549
2.0236375
2.000726
1.9778144
1.9503205
1.9182444
1.8815858
1.8495097
1.8220155
1.799104
1.7761924
1.7441163
1.7120402
1.6753815
1.65247
1.6295583
1.6020645
1.5699883
1.537912
1.5058359
1.4737597
1.4416834
1.4050249
1.3637842
1.3225433
1.2858847
1.2538086
1.2217324
1.1804914
1.1392506
1.1025921
1.0613513
1.0201105
0.9742873
0.93304646
0.89638793
0.8551471
0.8184886
0.7818301
0.74517155
0.708513
0.6764368
0.635196
0.5939551
0.54813194
0.5114734
0.47939724
0.44732106
0.41066253
0.36483938
0.31901622
0.2823577
0.2502815
0.21362293
0.17696443
0.13572359
0.099065065
0.06240654
0.03033036
-0.0017458498
-0.038404375
-0.0750629
-0.12088606
-0.1621269
-0.19878542
-0.23086163
-0.25835553
-0.28584942
-0.31792563
-0.35458416
-0.38666037
-0.41873658
-0.44623047
-0.47830665
-0.5103829
-0.5424591
-0.5745353
-0.6020292
-0.6341054
-0.6615993
-0.6890932
-0.71658707
-0.74866325
-0.77157485
-0.7990687
-0.82656264
-0.85405654
-0.88155043
-0.9090443
-0.93653816
-0.9640321
-0.98694366
-1.0144376
-1.0419314
-1.064843
-1.0831723
-1.1015015
-1.1198308
-1.13816
-1.1610717
-1.1794009
-1.2023125
-1.225224
-1.252718
-1.2756295
-1.2939589
-1.3077058
-1.3214527
-1.3443643
-1.3718581
-1.3993521
-1.4222636
-1.4405929
-1.4543399
-1.4680868
-1.4864161
-1.5047454
-1.5184922
-1.5368215
-1.559733
-1.5780623
-1.5963916
-1.6147208
-1.6238855
-1.6330502
-1.6422148
-1.6559618
-1.6742909
-1.6834556
-1.6972026
-1.7063671
-1.7246964
-1.7430257
-1.7567726
-1.7751019
-1.7934312
-1.8163428
-1.8300897
-1.8438367
-1.8575836
-1.8713305
-1.894242
-1.9171537
-1.9309006
-1.935483
-1.9400653
-1.9538122
-1.9721415
-1.9904709
-1.9996353
-2.0133824
-2.0317116
-2.0454586
-2.0592055
-2.0729523
-2.082117
-2.0958638
-2.109611
-2.1233578
-2.1416872
-2.1600165
-2.1691809
-2.182928
-2.1966748
-2.2195864
-2.2379158
-2.2516627
-2.2562451
-2.2654097
-2.2791567
-2.2929034
-2.311233
-2.3249798
-2.3341444
-2.3433092
-2.357056
-2.3708029
-2.3845499
-2.3982968
-2.4120438
-2.4257908
-2.4395378
-2.4532845
-2.4670315
-2.4807785
-2.4991078
-2.517437
-2.5266016
-2.5357664
-2.549513
-2.56326
-2.5770073
-2.5999188
-2.618248
-2.6365774
-2.6549065
-2.673236
-2.6869826
-2.7007296
-2.7098942
-2.7190588
-2.732806
-2.751135
-2.7694645
-2.7786288
-2.7877936
-2.8015406
-2.8061228
-2.8198698
-2.8381991
-2.8565283
-2.8748577
-2.8886046
-2.8977692
-2.9115162
-2.9206808
-2.9344277
-2.9481747
-2.9710863
-2.9894156
-2.9985802
-3.0077448
-3.0169094
-3.0306563
-3.039821
-3.0489855
-3.0489855
-3.0581503
-3.0673149
-3.0810618
-3.0948088
-3.1039734
-3.113138
-3.1223028
-3.131467
-3.140632
-3.154379
-3.1635435
-3.1681256
-3.172708
-3.186455
-3.2047844
-3.213949
-3.2185314
-3.2231135
-3.227696
-3.232278
-3.2368605
-3.241443
-3.2506075
-3.2597723
-3.2689366
-3.2781014
-3.2826836
-3.2826836
-3.2826836
-3.2826836
-3.287266
-3.287266
-3.287266
-3.2964306
-3.3055952
-3.31476
-3.3193424
-3.3239245
-3.3285067
-3.3285067
-3.3285067
-3.3376715
-3.3422537
-3.346836
-3.3422537
-3.346836
-3.3514185
-3.3514185
-3.346836
-3.3422537
-3.3422537
-3.346836
-3.3514185
-3.3514185
-3.346836
-3.3422537
-3.3422537
-3.3422537
-3.3422537
-3.3422537
-3.3422537
-3.3422537
-3.346836
-3.3422537
-3.3376715
-3.333089
-3.333089
-3.3285067
-3.3239245
-3.31476
-3.3101776
-3.3055952
-3.301013
-3.2964306
-3.287266
-3.2781014
-3.2781014
-3.2826836
-3.2781014
-3.2689366
-3.25519
-3.246025
-3.241443
-3.2368605
-3.232278
-3.2231135
-3.2093666
-3.1956198
-3.186455
-3.1772904
-3.1635435
-3.1589613
-3.154379
-3.1497965
-3.140632
-3.131467
-3.1177204
-3.1039734
-3.0902264
-3.0764794
-3.0673149
-3.0581503
-3.0444033
-3.0306563
-3.0169094
-3.0077448
-2.9985802
-2.9848332
-2.9710863
-2.9619217
-2.9481747
-2.9252632
-2.9069338
-2.8977692
-2.8840222
-2.8702755
-2.8565283
-2.8381991
-2.8244522
-2.8152876
-2.7969582
-2.7832112
-2.7694645
-2.7602997
-2.751135
-2.7373881
-2.7190588
-2.705312
-2.6869826
-2.673236
-2.664071
-2.650324
-2.6365774
-2.6228302
-2.6136656
-2.5999188
-2.590754
-2.572425
-2.549513
-2.5357664
-2.5266016
-2.5128546
-2.4945254
-2.4761963
-2.4624493
-2.4532845
-2.44412
-2.4349554
-2.4212084
-2.4074614
-2.389132
-2.3753853
-2.3616383
-2.3524735
-2.3433092
-2.329562
-2.3203974
-2.311233
-2.2974858
-2.288321
-2.2791567
-2.2699919
-2.2562451
-2.2379158
-2.2241688
-2.2150044
-2.2058396
-2.1920924
-2.182928
-2.1737633
-2.1645987
-2.1600165
-2.1462696
-2.137105
-2.1233578
-2.109611
-2.0958638
-2.0912817
-2.0866995
-2.082117
-2.0775347
-2.0637877
-2.050041
-2.0408764
-2.036294
-2.0317116
-2.0271292
-2.0133824
-1.9996353
-1.9904709
-1.9904709
-1.9904709
-1.9858885
-1.9767238
-1.9721415
-1.9721415
-1.9675591
-1.9538122
-1.9446476
-1.935483
-1.935483
-1.9309006
-1.9263183
-1.9217361
-1.9217361
-1.9171537
-1.9125714
-1.907989
-1.8988243
-1.8896598
-1.8850776
-1.8850776
-1.8804952
-1.8759129
-1.8759129
-1.8759129
-1.8804952
-1.8759129
-1.8667482
-1.8575836
-1.8530012
-1.8530012
-1.8575836
-1.8621659
-1.8621659
-1.8621659
-1.8621659
-1.8667482
-1.8667482
-1.8621659
-1.8575836
-1.8530012
-1.848419
-1.8530012
-1.8530012
-1.8575836
-1.8575836
-1.8621659
-1.8667482
-1.8713305
-1.8667482
-1.8621659
-1.8621659
-1.8667482
-1.8713305
-1.8759129
-1.8804952
-1.8759129
-1.8713305
-1.8713305
-1.8713305
-1.8759129
-1.8850776
-1.8850776
-1.8804952
-1.8759129
-1.8759129
-1.8759129
-1.8759129
-1.8759129
-1.8804952
-1.8804952
-1.8804952
-1.8713305
-1.8667482
-1.8621659
-1.8621659
-1.8575836
-1.8530012
-1.8438367
-1.8392543
-1.8392543
-1.8346721
-1.8300897
-1.8346721
-1.8346721
-1.8255074
-1.8163428
-1.8071781
-1.7980136
-1.7888489
-1.7842666
-1.7842666
-1.7751019
-1.7659373
-1.7567726
-1.7476081
-1.7384434
-1.7338611
-1.7292788
-1.7201142
-1.7155318
-1.7109495
-1.7017848
-1.6972026
-1.688038
-1.6651263
-1.6467971
-1.6330502
-1.6330502
-1.6330502
-1.6238855
-1.6101385
-1.600974
-1.5963916
-1.5918094
-1.5780623
-1.559733
-1.5505685
-1.5414039
-1.5368215
-1.5276568
-1.5184922
-1.5093277
-1.5047454
-1.4955807
-1.4818337
-1.4726691
-1.4680868
-1.4635044
-1.4497575
-1.4360106
-1.426846
-1.426846
-1.426846
-1.426846
-1.4176813
-1.4085168
-1.3993521
-1.3947698
-1.3901875
-1.3856051
-1.3764405
-1.3718581
-1.3718581
-1.3718581
-1.3626935
-1.3626935
-1.3581113
-1.3581113
-1.3489466
-1.3443643
-1.339782
-1.3351996
-1.3351996
-1.3351996
-1.3351996
-1.3306174
-1.326035
-1.326035
-1.326035
-1.3214527
-1.3214527
-1.3214527
-1.326035
-1.326035
-1.3306174
-1.3306174
-1.326035
-1.3214527
-1.3214527
-1.326035
-1.3306174
-1.3306174
-1.3214527
-1.3214527
-1.3214527
-1.326035
-1.3306174
-1.3306174
-1.326035
-1.326035
-1.3351996
-1.3443643
-1.3443643
-1.339782
-1.3306174
-1.326035
-1.326035
-1.3351996
-1.3443643
-1.3443643
-1.3443643
-1.3489466
-1.3489466
-1.3489466
-1.3489466
-1.3535289
-1.3535289
-1.3535289
-1.3535289
-1.3535289
-1.3535289
-1.3626935
-1.3718581
-1.3764405
-1.3718581
-1.3672758
-1.3672758
-1.3672758
-1.3718581
-1.3672758
-1.3626935
-1.3672758
-1.3672758
-1.3672758
-1.3672758
-1.3718581
-1.3718581
-1.3718581
-1.3672758
-1.3626935
-1.3581113
-1.3535289
-1.3535289
-1.3535289
-1.3581113
-1.3535289
-1.3489466
-1.3535289
-1.3581113
-1.3535289
-1.3443643
-1.339782
-1.3351996
-1.339782
-1.339782
-1.3443643
-1.339782
-1.3306174
-1.312288
-1.2985412
-1.2939589
-1.2985412
-1.2939589
-1.2802119
-1.2710472
-1.266465
-1.2618825
-1.2618825
-1.252718
-1.2435534
-1.238971
-1.2343886
-1.225224
-1.2114772
-1.1977303
-1.1931479
-1.1885655
-1.1794009
-1.1702362
-1.1610717
-1.151907
-1.1427424
-1.1335778
-1.1198308
-1.1106663
-1.1015015
-1.0923369
-1.0877546
-1.0785899
-1.064843
-1.0465138
-1.0373492
-1.0327668
-1.0327668
-1.0281845
-1.0144376
-1.0006907
-0.991526
-0.97777903
-0.96861446
-0.9594498
-0.95028514
-0.93653816
-0.9273736
-0.9136266
-0.9090443
-0.8998797
-0.89071506
-0.87696815
-0.86780345
-0.8586388
-0.85405654
-0.8448919
-0.8357273
-0.82656264
-0.817398
-0.8082334
-0.7990687
-0.78532183
-0.77615714
-0.76699257
-0.7578279
-0.74866325
-0.7349163
-0.7257517
-0.71658707
-0.71658707
-0.7120048
-0.6982578
-0.6845108
-0.67534626
-0.6707639
-0.6615993
-0.657017
-0.6478523
-0.63868773
-0.6341054
-0.6341054
-0.62952304
-0.62494075
-0.6111938
-0.59744686
-0.5928645
-0.5882822
-0.58369994
-0.56995296
-0.556206
-0.5470414
-0.5424591
-0.5424591
-0.5378768
-0.52871215
-0.5195475
-0.5195475
-0.5149652
-0.50580055
-0.4966359
-0.48747128
-0.47830665
-0.47372437
-0.46914202
-0.46914202
-0.46914202
-0.46455973
-0.45081276
-0.44623047
-0.44164813
-0.44164813
-0.44164813
-0.4324835
-0.4279012
-0.41873658
-0.41415423
-0.40498963
-0.4004073
-0.40498963
-0.40498963
-0.39582497
-0.38666037
-0.38207805
-0.38207805
-0.37749574
-0.37291342
-0.3637488
-0.3637488
-0.3637488
-0.35916647
-0.35000184
-0.3408372
-0.3408372
-0.3362549
-0.33167258
-0.32709026
-0.32250795
-0.31334332
-0.31334332
-0.31334332
-0.31792563
-0.31334332
-0.29959637
-0.29043174
-0.28584942
-0.28584942
-0.28584942
-0.28584942
-0.2812671
-0.2812671
-0.2766848
-0.27210248
-0.26752016
-0.25835553
-0.2537732
-0.2491909
-0.2491909
-0.2491909
-0.2491909
-0.2537732
-0.2537732
-0.2491909
-0.24002627
-0.23544395
-0.23086163
-0.23544395
-0.23544395
-0.23086163
-0.22627932
-0.22627932
-0.22627932
-0.23086163
-0.22627932
-0.221697
-0.21711469
-0.221697
-0.22627932
-0.23544395
-0.23086163
-0.221697
-0.21711469
-0.221697
-0.221697
-0.221697
-0.21711469
-0.21711469
-0.221697
-0.221697
-0.221697
-0.221697
-0.221697
-0.221697
-0.221697
-0.22627932
-0.23086163
-0.22627932
-0.22627932
-0.23086163
-0.23544395
-0.24460858
-0.24460858
-0.24460858
-0.2491909
-0.2537732
-0.2491909
-0.24460858
-0.2491909
-0.2537732
-0.26293784
-0.26293784
-0.25835553
-0.2537732
-0.25835553
-0.25835553
-0.26293784
-0.26752016
-0.26752016
-0.26293784
-0.26293784
-0.26293784
-0.26293784
-0.26293784
-0.26293784
-0.26293784
-0.26293784
-0.26752016
-0.26752016
-0.26752016
-0.25835553
-0.2491909
-0.24002627
-0.24460858
-0.25835553
-0.26293784
-0.25835553
-0.2491909
-0.2491909
-0.2537732
-0.2537732
-0.2491909
-0.23544395
-0.23086163
-0.24002627
-0.24460858
-0.23544395
-0.221697
-0.21711469
-0.221697
-0.221697
-0.221697
-0.21711469
-0.20795006
-0.20336774
-0.19878542
-0.1896208
-0.18503849
-0.18045616
-0.17587385
-0.17587385
-0.17129155
-0.1621269
-0.15754458
-0.15296227
-0.14837997
-0.13921532
-0.13921532
-0.13921532
-0.13921532
-0.1300507
-0.111721426
-0.10255681
-0.097974494
-0.097974494
-0.097974494
-0.08880986
-0.08422755
-0.07964522
-0.07964522
-0.070480615
-0.0658983
-0.056733668
-0.052151322
-0.047569007
-0.052151322
-0.047569007
-0.04298669
-0.038404375
-0.038404375
-0.03382206
-0.029239774
-0.024657458
-0.024657458
-0.020075142
-0.015492827
-0.015492827
-0.015492827
-0.015492827
-0.010910481
-0.0063281655
-0.0063281655
-0.0017458498
-0.0017458498
-0.0017458498
-0.0017458498
-0.0017458498
0.002836436
0.0074187517
0.0074187517
0.002836436
0.002836436
0.002836436
-0.0017458498
-0.0017458498
-0.0017458498
-0.0017458498
-0.0017458498
-0.0017458498
-0.0017458498
-0.0017458498
-0.0017458498
0.002836436
-0.0017458498
-0.0063281655
-0.010910481
-0.015492827
-0.020075142
-0.024657458
-0.024657458
-0.020075142
-0.020075142
-0.029239774
-0.038404375
-0.04298669
-0.038404375
-0.038404375
-0.04298669
-0.052151322
-0.056733668
-0.052151322
-0.056733668
-0.061315984
-0.070480615
-0.08422755
-0.08880986
-0.08880986
-0.08422755
-0.08880986
-0.097974494
-0.10713911
-0.111721426
-0.11630374
-0.11630374
-0.11630374
-0.12546839
-0.13463302
-0.13921532
-0.14379764
-0.14837997
-0.15296227
-0.1621269
-0.16670923
-0.16670923
-0.17129155
-0.17129155
-0.18503849
-0.19878542
-0.20795006
-0.20795006
-0.20795006
-0.20795006
-0.21253237
-0.221697
-0.22627932
-0.23086163
-0.24002627
-0.2491909
-0.2537732
-0.25835553
-0.26752016
-0.2766848
-0.2812671
-0.29043174
-0.29959637
-0.308761
-0.31334332
-0.31334332
-0.32250795
-0.33167258
-0.3408372
-0.34541953
-0.34541953
-0.35458416
-0.3637488
-0.3637488
-0.3683311
-0.37291342
-0.38666037
-0.39582497
-0.4004073
-0.40498963
-0.41873658
-0.4324835
-0.44164813
-0.44164813
-0.44164813
-0.45081276
-0.46455973
-0.47830665
-0.48747128
-0.49205363
-0.4966359
-0.50580055
-0.5103829
-0.5149652
-0.5241298
-0.5378768
-0.5470414
-0.5470414
-0.5516237
-0.556206
-0.56995296
-0.5745353
-0.57911766
-0.58369994
-0.5882822
-0.5928645
-0.59744686
-0.6066115
-0.62494075
-0.64327
-0.6478523
-0.6478523
-0.65243465
-0.657017
-0.6615993
-0.6615993
-0.66618156
-0.6845108
-0.6982578
-0.70742244
-0.70742244
-0.70742244
-0.71658707
-0.7257517
-0.7394987
-0.74866325
-0.74866325
-0.74408096
-0.74866325
-0.7578279
-0.76699257
-0.78073955
-0.78532183
-0.7899041
-0.7899041
-0.8036511
-0.817398
-0.8311449
-0.8357273
-0.8357273
-0.84030956
-0.8494742
-0.8586388
-0.86780345
-0.86780345
-0.8723858
-0.8723858
-0.8723858
-0.8723858
-0.87696815
-0.87696815
-0.87696815
-0.88155043
-0.89071506
-0.8998797
-0.8998797
-0.904462
-0.904462
-0.9090443
-0.9136266
-0.91820896
-0.91820896
-0.92279124
-0.91820896
-0.91820896
-0.9136266
-0.9136266
-0.91820896
-0.9273736
-0.93653816
-0.9411205
-0.93653816
-0.9319559
-0.9319559
-0.9319559
-0.93653816
-0.93653816
-0.93653816
-0.93653816
-0.9319559
-0.93653816
-0.94570285
-0.95028514
-0.94570285
-0.93653816
-0.9273736
-0.92279124
-0.92279124
-0.9273736
-0.92279124
-0.9273736
-0.9273736
-0.9319559
-0.9319559
-0.9319559
-0.9273736
-0.9273736
-0.92279124
-0.92279124
-0.92279124
-0.91820896
-0.9136266
-0.904462
-0.8998797
-0.904462
-0.904462
-0.9090443
-0.9090443
-0.904462
-0.89529735
-0.89071506
-0.89071506
-0.89529735
-0.8998797
-0.89529735
-0.89071506
-0.8861328
-0.8861328
-0.89071506
-0.89071506
-0.8861328
-0.8861328
-0.88155043
-0.8861328
-0.89071506
-0.89529735
-0.89071506
-0.8861328
-0.8861328
-0.8861328
-0.89071506
-0.89529735
-0.89529735
-0.89071506
-0.8861328
-0.89071506
-0.89529735
-0.8998797
-0.904462
-0.904462
-0.904462
-0.904462
-0.9090443
-0.9136266
-0.92279124
-0.9319559
-0.9411205
-0.9411205
-0.93653816
-0.93653816
-0.94570285
-0.9548675
-0.9548675
-0.9594498
-0.9594498
-0.96861446
-0.97777903
-0.9823614
-0.991526
-0.9961083
-1.0006907
-1.0098553
-1.0098553
-1.0190198
-1.0281845
-1.0419314
-1.0465138
-1.0465138
-1.0556784
-1.0602608
-1.0694253
-1.0740077
-1.0877546
-1.0969193
-1.1060839
-1.1152486
-1.1244131
-1.1289954
-1.1335778
-1.1427424
-1.151907
-1.1564894
-1.1610717
-1.1748185
-1.1885655
-1.1977303
-1.2068949
-1.2160594
-1.2206417
-1.225224
-1.2298064
-1.238971
-1.252718
-1.2618825
-1.2710472
-1.2756295
-1.2802119
-1.2893765
-1.2985412
-1.3031235
-1.312288
-1.3214527
-1.326035
-1.3306174
-1.3306174
-1.339782
-1.3581113
-1.3626935
-1.3626935
-1.3672758
-1.3718581
-1.3764405
-1.3810228
-1.3764405
-1.3810228
-1.3856051
-1.3947698
-1.3993521
-1.4085168
-1.4222636
-1.4314282
-1.4314282
-1.426846
-1.4314282
-1.4405929
-1.4451752
-1.4451752
-1.4497575
-1.4589221
-1.4726691
-1.4772514
-1.4772514
-1.4772514
-1.4818337
-1.4864161
-1.4909984
-1.4955807
-1.5093277
-1.5139099
-1.5139099
-1.5139099
-1.5139099
-1.5230746
-1.5322392
-1.5414039
-1.5459862
-1.5414039
-1.5414039
-1.5459862
-1.5505685
-1.5551509
-1.559733
-1.559733
-1.5643154
-1.5688977
-1.5826447
-1.5918094
-1.5963916
-1.600974
-1.6055562
-1.6101385
-1.6147208
-1.6193032
-1.6284678
-1.6330502
-1.6376325
-1.6467971
-1.6513795
-1.6513795
-1.6559618
-1.6559618
-1.660544
-1.6651263
-1.6742909
-1.6788733
-1.6788733
-1.6788733
-1.6834556
-1.6972026
-1.7109495
-1.7155318
-1.7109495
-1.7155318
-1.7201142
-1.7246964
-1.7292788
-1.7338611
-1.7384434
-1.7430257
-1.7521904
-1.7567726
-1.7613549
-1.7659373
-1.7705196
-1.7705196
-1.7751019
-1.7842666
-1.7980136
-1.8025959
-1.8025959
-1.8025959
-1.8071781
-1.820925
-1.8300897
-1.8300897
-1.8300897
-1.8346721
-1.8438367
-1.848419
-1.848419
-1.8530012
-1.8575836
-1.8713305
-1.8759129
-1.8759129
-1.8759129
-1.8804952
-1.8850776
-1.8988243
-1.9034067
-1.9034067
-1.8988243
-1.9034067
-1.9125714
-1.9263183
-1.935483
-1.9446476
-1.9446476
-1.9446476
-1.9446476
-1.9400653
-1.9400653
-1.9400653
-1.94923
-1.9583944
-1.9675591
-1.9675591
-1.9629768
-1.9629768
-1.9721415
-1.9767238
-1.9858885
-1.9904709
-1.9996353
-1.9996353
-1.9996353
-1.9996353
-1.9996353
-2.0042176
-2.0042176
-2.0088
-2.0133824
-2.0133824
-2.0179648
-2.0179648
-2.022547
-2.022547
-2.0271292
-2.0271292
-2.036294
-2.0454586
-2.050041
-2.050041
-2.0546231
-2.0637877
-2.0729523
-2.0729523
-2.0775347
-2.082117
-2.0866995
-2.0912817
-2.0912817
-2.0912817
-2.0912817
-2.0958638
-2.0958638
-2.1004462
-2.109611
-2.109611
-2.109611
-2.1141934
-2.1187756
-2.1233578
-2.1279402
-2.1325226
-2.137105
-2.1416872
-2.137105
-2.137105
-2.137105
-2.1462696
-2.1508517
-2.1554341
-2.1554341
-2.1600165
-2.1645987
-2.1691809
-2.1691809
-2.1737633
-2.1783457
-2.1783457
-2.1737633
-2.1737633
-2.182928
-2.1875103
-2.1920924
-2.1966748
-2.2012572
-2.2058396
-2.2058396
-2.2058396
-2.210422
-2.210422
-2.2150044
-2.2195864
-2.2333336
-2.2379158
-2.2379158
-2.2287512
-2.2241688
-2.2241688
-2.2333336
-2.2424982
-2.2424982
-2.2424982
-2.2424982
-2.2470803
-2.2562451
-2.2608273
-2.2608273
-2.2608273
-2.2608273
-2.2654097
-2.2654097
-2.2654097
-2.2654097
-2.2654097
-2.2699919
-2.2745743
-2.2791567
-2.283739
-2.283739
-2.2745743
-2.2699919
-2.2745743
-2.283739
-2.2929034
-2.2929034
-2.283739
-2.2791567
-2.2791567
-2.283739
-2.2929034
-2.3020682
-2.3020682
-2.3020682
-2.2974858
-2.2974858
-2.2974858
-2.3020682
-2.3066506
-2.3020682
-2.2974858
-2.2929034
-2.288321
-2.288321
-2.2929034
-2.3020682
-2.3066506
-2.3066506
-2.3020682
-2.2974858
-2.2974858
-2.2974858
-2.2929034
-2.2974858
-2.3020682
-2.3066506
-2.3066506
-2.3020682
-2.2974858
-2.2929034
-2.2929034
-2.2974858
-2.2974858
-2.2929034
-2.288321
-2.283739
-2.283739
-2.283739
-2.2791567
-2.2791567
-2.2791567
-2.283739
-2.2791567
-2.2699919
-2.2654097
-2.2654097
-2.2654097
-2.2654097
-2.2699919
-2.2699919
-2.2654097
-2.2608273
-2.2608273
-2.2654097
-2.2699919
-2.2654097
-2.2516627
-2.2470803
-2.2470803
-2.2470803
-2.2470803
-2.2470803
-2.2470803
-2.2424982
-2.2424982
-2.2424982
-2.2470803
-2.2424982
-2.2424982
-2.2470803
-2.2470803
-2.2424982
-2.2333336
-2.2241688
-2.2195864
-2.2195864
-2.2150044
-2.210422
-2.210422
-2.210422
-2.210422
-2.210422
-2.210422
-2.2058396
-2.2012572
-2.1966748
-2.2012572
-2.1966748
-2.1875103
-2.1783457
-2.1783457
-2.1783457
-2.1783457
-2.1737633
-2.1691809
-2.1691809
-2.1691809
-2.1691809
-2.1691809
-2.1691809
-2.1691809
-2.1554341
-2.137105
-2.1325226
-2.1325226
-2.137105
-2.137105
-2.1325226
-2.1279402
-2.1233578
-2.1187756
-2.1141934
-2.1141934
-2.109611
-2.1050286
-2.1050286
-2.0958638
-2.0958638
-2.1004462
-2.1050286
-2.0958638
-2.082117
-2.0729523
-2.0729523
-2.0729523
-2.06837
-2.0637877
-2.0592055
-2.0546231
-2.050041
-2.0454586
-2.0454586
-2.050041
-2.0454586
-2.0408764
-2.036294
-2.036294
-2.0408764
-2.036294
-2.0317116
-2.022547
-2.0133824
-2.0088
-2.0042176
-1.9996353
-1.995053
-1.9904709
-1.9904709
-1.995053
-1.9904709
-1.9858885
-1.9813062
-1.9767238
-1.9767238
-1.9767238
-1.9767238
-1.9767238
-1.9629768
-1.9583944
-1.9629768
-1.9629768
-1.9583944
-1.9538122
-1.9583944
-1.9583944
-1.94923
-1.935483
-1.9309006
-1.9309006
-1.9309006
-1.9309006
-1.9309006
-1.9309006
-1.9263183
-1.9217361
-1.9171537
-1.9171537
-1.9171537
-1.9171537
-1.907989
-1.907989
-1.9034067
-1.8988243
-1.894242
-1.8896598
-1.8896598
-1.8896598
-1.8896598
-1.8896598
-1.8850776
-1.8896598
-1.8896598
-1.8896598
-1.8850776
-1.8804952
-1.8804952
-1.8804952
-1.8804952
-1.8759129
-1.8713305
-1.8667482
-1.8713305
-1.8713305
-1.8713305
-1.8667482
-1.8621659
-1.8575836
-1.8575836
-1.8575836
-1.8621659
-1.8575836
-1.8575836
-1.8575836
-1.8575836
-1.8530012
-1.8530012
-1.848419
-1.848419
-1.848419
-1.8530012
-1.8530012
-1.8530012
-1.848419
-1.8438367
-1.8438367
-1.8438367
-1.8438367
-1.8438367
-1.8438367
-1.8392543
-1.8392543
-1.8392543
-1.8438367
-1.8392543
-1.8346721
-1.8300897
-1.8300897
-1.8300897
-1.8255074
-1.820925
-1.8163428
-1.820925
-1.820925
-1.820925
-1.8163428
-1.8117604
-1.8117604
-1.8163428
-1.8163428
-1.8163428
-1.8117604
-1.8025959
-1.8025959
-1.8071781
-1.8071781
-1.8025959
-1.8025959
-1.8071781
-1.8117604
-1.8071781
-1.8025959
-1.7980136
-1.8025959
-1.8071781
-1.8025959
-1.7934312
-1.7934312
-1.8025959
-1.8071781
-1.8025959
-1.7934312
-1.7888489
-1.7888489
-1.7980136
-1.7980136
-1.8025959
-1.7980136
-1.7980136
-1.7934312
-1.7888489
-1.7888489
-1.7842666
-1.7888489
-1.7934312
-1.7980136
-1.7980136
-1.7934312
-1.7888489
-1.7888489
-1.7888489
-1.7980136
-1.8025959
-1.8025959
-1.8025959
-1.8025959
-1.7980136
-1.7980136
-1.7934312
-1.7980136
-1.7980136
-1.7934312
-1.7888489
-1.7888489
-1.7934312
-1.7980136
-1.7980136
-1.7980136
-1.7934312
-1.7934312
-1.7934312
-1.7934312
-1.7934312
-1.7980136
-1.8025959
-1.8117604
-1.8163428
-1.8071781
-1.8025959
-1.7980136
-1.8025959
-1.8071781
-1.8071781
-1.8071781
-1.8071781
-1.8071781
-1.8025959
-1.7980136
-1.7980136
-1.8025959
-1.8071781
-1.8025959
-1.8025959
-1.8025959
-1.8071781
-1.8025959
-1.8025959
-1.8071781
-1.8117604
-1.8071781
-1.8071781
-1.8163428
-1.820925
-1.820925
-1.8163428
-1.8163428
-1.820925
-1.8300897
-1.8392543
-1.848419
-1.8438367
-1.8392543
-1.8346721
-1.848419
-1.8621659
-1.8667482
-1.8621659
-1.8575836
-1.8621659
-1.8759129
-1.8850776
-1.8850776
-1.8896598
-1.894242
-1.8988243
-1.9034067
-1.9034067
-1.9034067
-1.907989
-1.9125714
-1.9217361
-1.9263183
-1.9263183
-1.9309006
-1.9400653
-1.94923
-1.9538122
-1.9538122
-1.9583944
-1.9629768
-1.9675591
-1.9767238
-1.9904709
-1.9996353
-1.9996353
-1.995053
-1.995053
-2.0042176
-2.0133824
-2.022547
-2.022547
-2.022547
-2.0271292
-2.036294
-2.0454586
-2.050041
-2.0546231
-2.0592055
-2.0637877
-2.0637877
-2.06837
-2.06837
-2.0775347
-2.0866995
-2.0912817
-2.1004462
-2.109611
-2.109611
-2.109611
-2.109611
-2.109611
-2.109611
-2.109611
-2.1141934
-2.1141934
-2.1187756
-2.1279402
-2.1279402
-2.1233578
-2.1233578
-2.1325226
-2.1462696
-2.1554341
-2.1554341
-2.1554341
-2.1508517
-2.1462696
-2.1416872
-2.1416872
-2.1462696
-2.1462696
-2.1462696
-2.1508517
-2.1508517
-2.1508517
-2.1554341
-2.1645987
-2.1691809
-2.1691809
-2.1645987
-2.1600165
-2.1600165
-2.1645987
-2.1691809
-2.1645987
-2.1600165
-2.1508517
-2.1508517
-2.1508517
-2.1508517
-2.1508517
-2.1554341
-2.1554341
-2.1600165
-2.1554341
-2.1508517
-2.1462696
-2.1462696
-2.1462696
-2.1416872
-2.137105
-2.137105
-2.137105
-2.1325226
-2.1279402
-2.1279402
-2.1325226
-2.1325226
-2.1279402
-2.1187756
-2.1141934
-2.1141934
-2.1187756
-2.1233578
-2.1233578
-2.1187756
-2.1141934
-2.109611
-2.109611
-2.109611
-2.109611
-2.109611
-2.1050286
-2.1004462
-2.1004462
-2.0958638
-2.0958638
-2.0958638
-2.0912817
-2.082117
-2.082117
-2.0958638
-2.1004462
-2.0912817
-2.082117
-2.0775347
-2.082117
-2.0866995
-2.0866995
-2.0866995
-2.082117
-2.082117
-2.082117
-2.082117
-2.082117
-2.0775347
-2.0775347
-2.0729523
-2.082117
-2.0866995
-2.0866995
-2.0866995
-2.0866995
-2.0958638
-2.1004462
-2.109611
-2.109611
-2.1050286
-2.1050286
-2.1050286
-2.1050286
-2.109611
-2.1141934
-2.1187756
-2.1233578
-2.1187756
-2.1187756
-2.1233578
-2.1279402
-2.1279402
-2.1279402
-2.1325226
-2.137105
-2.1416872
-2.1462696
-2.1462696
-2.1462696
-2.1462696
-2.1508517
-2.1600165
-2.1645987
-2.1600165
-2.1554341
-2.1600165
-2.1691809
-2.182928
-2.1920924
-2.1966748
-2.1966748
-2.1966748
-2.1966748
-2.2012572
-2.210422
-2.210422
-2.210422
-2.210422
-2.210422
-2.2195864
-2.2287512
-2.2379158
-2.2287512
-2.2241688
-2.2195864
-2.2241688
-2.2287512
-2.2379158
-2.2379158
-2.2379158
-2.2470803
-2.2562451
-2.2654097
-2.2608273
-2.2562451
-2.2516627
-2.2516627
-2.2654097
-2.2699919
-2.2699919
-2.2654097
-2.2654097
-2.2699919
-2.2699919
-2.2699919
-2.2654097
-2.2654097
-2.2699919
-2.2745743
-2.2791567
-2.2745743
-2.2654097
-2.2699919
-2.2745743
-2.2745743
-2.2699919
-2.2654097
-2.2654097
-2.2745743
-2.2791567
-2.2791567
-2.2699919
-2.2654097
-2.2608273
-2.2608273
-2.2654097
-2.2654097
-2.2608273
-2.2562451
-2.2516627
-2.2516627
-2.2562451
-2.2562451
-2.2562451
-2.2562451
-2.2562451
-2.2562451
-2.2516627
-2.2516627
-2.2516627
-2.2562451
-2.2608273
-2.2608273
-2.2562451
-2.2470803
-2.2379158
-2.2379158
-2.2379158
-2.2424982
-2.2379158
-2.2333336
-2.2287512
-2.2333336
-2.2424982
-2.2424982
-2.2379158
-2.2333336
-2.2333336
-2.2379158
-2.2379158
-2.2333336
-2.2287512
-2.2379158
-2.2424982
-2.2424982
-2.2379158
-2.2333336
-2.2379158
-2.2424982
-2.2470803
-2.2424982
-2.2333336
-2.2333336
-2.2379158
-2.2470803
-2.2470803
-2.2379158
-2.2333336
-2.2333336
-2.2379158
-2.2379158
-2.2333336
-2.2333336
-2.2379158
-2.2470803
-2.2516627
-2.2562451
-2.2516627
-2.2470803
-2.2470803
-2.2562451
-2.2608273
-2.2608273
-2.2562451
-2.2516627
-2.2562451
-2.2608273
-2.2654097
-2.2699919
-2.2745743
-2.2699919
-2.2654097
-2.2608273
-2.2608273
-2.2608273
-2.2654097
-2.2699919
-2.2699919
-2.2654097
-2.2562451
-2.2562451
-2.2608273
-2.2699919
-2.2745743
-2.2745743
-2.2791567
-2.2791567
-2.283739
-2.288321
-2.283739
-2.2791567
-2.2745743
-2.2791567
-2.2791567
-2.2745743
-2.2699919
-2.2654097
-2.2654097
-2.2654097
-2.2654097
-2.2654097
-2.2654097
-2.2699919
-2.2699919
-2.2699919
-2.2699919
-2.2654097
-2.2608273
-2.2608273
-2.2654097
-2.2654097
-2.2608273
-2.2516627
-2.2516627
-2.2516627
-2.2562451
-2.2562451
-2.2516627
-2.2516627
-2.2516627
-2.2516627
-2.2516627
-2.2470803
-2.2424982
-2.2424982
-2.2424982
-2.2424982
-2.2424982
-2.2333336
-2.2333336
-2.2379158
-2.2379158
-2.2333336
-2.2333336
-2.2287512
-2.2241688
-2.2241688
-2.2241688
-2.2287512
-2.2287512
-2.2287512
-2.2287512
-2.2195864
-2.2195864
-2.2241688
-2.2241688
-2.2241688
-2.2241688
-2.2287512
-2.2333336
-2.2287512
-2.2195864
-2.2195864
-2.2241688
-2.2287512
-2.2287512
-2.2241688
-2.2241688
-2.2287512
-2.2287512
-2.2287512
-2.2287512
-2.2287512
-2.2287512
-2.2333336
-2.2379158
-2.2379158
-2.2379158
-2.2424982
-2.2424982
-2.2379158
-2.2333336
-2.2379158
-2.2470803
-2.2516627
-2.2470803
-2.2379158
-2.2424982
-2.2516627
-2.2608273
-2.2608273
-2.2562451
-2.2562451
-2.2608273
-2.2654097
-2.2654097
-2.2699919
-2.2699919
-2.2654097
-2.2654097
-2.2699919
-2.2699919
-2.2745743
-2.2745743
-2.2791567
-2.288321
-2.2929034
-2.2929034
-2.2929034
-2.288321
-2.288321
-2.288321
-2.288321
-2.288321
-2.288321
-2.2929034
-2.2929034
-2.2974858
-2.3066506
-2.311233
-2.311233
-2.311233
-2.311233
-2.311233
-2.3066506
-2.3020682
-2.3020682
-2.311233
-2.3203974
-2.329562
-2.3387268
-2.3341444
-2.329562
-2.329562
-2.329562
-2.329562
-2.3249798
-2.3249798
-2.3249798
-2.329562
-2.3341444
-2.3387268
-2.3341444
-2.329562
-2.329562
-2.3341444
-2.3433092
-2.3478913
-2.3433092
-2.3433092
-2.3387268
-2.3433092
-2.3387268
-2.3387268
-2.3387268
-2.3478913
-2.357056
-2.357056
-2.3524735
-2.3524735
-2.357056
-2.3616383
-2.357056
-2.3524735
-2.357056
-2.3616383
-2.3662207
-2.3662207
-2.3616383
-2.3616383
-2.3616383
-2.3662207
-2.3708029
-2.3708029
-2.3753853
-2.3799677
-2.3845499
-2.3799677
-2.3753853
-2.3753853
-2.3799677
-2.3799677
-2.3753853
-2.3708029
-2.3708029
-2.3753853
-2.3753853
-2.3753853
-2.3799677
-2.3845499
-2.3845499
-2.3753853
-2.3753853
-2.3753853
-2.3799677
-2.3799677
-2.3799677
-2.3845499
-2.389132
-2.389132
-2.389132
-2.3937144
-2.389132
-2.389132
-2.389132
-2.3937144
-2.3937144
-2.389132
-2.389132
-2.389132
-2.389132
-2.389132
-2.3845499
-2.3799677
-2.389132
-2.3982968
-2.3982968
-2.3937144
-2.389132
-2.3845499
-2.389132
-2.3937144
-2.389132
-2.3845499
-2.3753853
-2.3753853
-2.3799677
-2.3845499
-2.3845499
-2.3845499
-2.3799677
-2.3753853
-2.3799677
-2.3799677
-2.3799677
-2.3799677
-2.3753853
-2.3708029
-2.3662207
-2.3708029
-2.3708029
-2.3662207
-2.3662207
-2.3708029
-2.3753853
-2.3753853
-2.3708029
-2.3708029
-2.3708029
-2.3708029
-2.3708029
-2.3662207
-2.3662207
-2.3662207
-2.3662207
-2.3662207
-2.3662207
-2.3662207
-2.3616383
-2.3616383
-2.3616383
-2.3616383
-2.3616383
-2.3616383
-2.357056
-2.3524735
-2.3478913
-2.3478913
-2.3478913
-2.3524735
-2.357056
-2.3616383
-2.357056
-2.3524735
-2.357056
-2.357056
-2.3524735
-2.3524735
-2.3478913
-2.3478913
-2.3433092
-2.3433092
-2.3387268
-2.3387268
-2.3387268
-2.3387268
-2.3387268
-2.3387268
-2.3433092
-2.3478913
-2.3478913
-2.3433092
-2.3478913
-2.3478913
-2.3433092
-2.3387268
-2.3387268
-2.3387268
-2.3387268
-2.3341444
-2.329562
-2.329562
-2.329562
-2.3341444
-2.3341444
-2.329562
-2.329562
-2.329562
-2.3341444
-2.3341444
-2.3249798
-2.3203974
-2.3249798
-2.329562
-2.3341444
-2.329562
-2.329562
-2.3341444
-2.3387268
-2.3433092
-2.3387268
-2.3341444
-2.3341444
-2.3387268
-2.3387268
-2.3387268
-2.3341444
-2.3341444
-2.3387268
-2.3478913
-2.3478913
-2.3433092
-2.3433092
-2.3433092
-2.3433092
-2.3433092
-2.3433092
-2.3478913
-2.3478913
-2.3524735
-2.3524735
-2.3524735
-2.3524735
-2.357056
-2.3616383
-2.3662207
-2.3708029
-2.3708029
-2.3753853
-2.3708029
-2.3662207
-2.3616383
-2.3708029
-2.3753853
-2.3799677
-2.3845499
-2.389132
-2.3937144
-2.3937144
-2.3937144
-2.3937144
-2.3937144
-2.4028792
-2.4120438
-2.4120438
-2.4120438
-2.4120438
-2.416626
-2.416626
-2.4120438
-2.4120438
-2.4120438
-2.416626
-2.4212084
-2.416626
-2.416626
-2.4212084
-2.4257908
-2.4349554
-2.44412
-2.44412
-2.4395378
-2.4349554
-2.4395378
-2.448702
-2.457867
-2.457867
-2.4532845
-2.448702
-2.448702
-2.4532845
-2.4624493
-2.4670315
-2.4624493
-2.4670315
-2.4670315
-2.4670315
-2.4670315
-2.4670315
-2.471614
-2.471614
-2.471614
-2.471614
-2.4807785
-2.4807785
-2.4807785
-2.4807785
-2.4853609
-2.4807785
-2.4761963
-2.471614
-2.4670315
-2.471614
-2.471614
-2.4670315
-2.471614
-2.4761963
-2.4761963
-2.4761963
-2.4670315
-2.4670315
-2.471614
-2.471614
-2.4670315
-2.4670315
-2.4670315
-2.4670315
-2.4624493
-2.457867
-2.4532845
-2.4532845
-2.4532845
-2.4532845
-2.4532845
-2.457867
-2.4532845
-2.448702
-2.448702
-2.448702
-2.4532845
-2.4532845
-2.4532845
-2.448702
-2.4395378
-2.430373
-2.4257908
-2.4257908
-2.430373
-2.430373
-2.4212084
-2.416626
-2.416626
-2.416626
-2.4120438
-2.4074614
-2.4074614
-2.4074614
-2.4074614
-2.4074614
-2.4028792
-2.4028792
-2.3937144
-2.389132
-2.3845499
-2.3845499
-2.3799677
-2.3845499
-2.3845499
-2.3845499
-2.3845499
-2.3799677
-2.3799677
-2.3799677
-2.3753853
-2.3662207
-2.357056
-2.357056
-2.3616383
-2.3662207
-2.357056
-2.3524735
-2.3478913
-2.3433092
-2.3433092
-2.3433092
-2.3433092
-2.3387268
-2.3341444
-2.329562
-2.329562
-2.3341444
-2.329562
-2.3249798
-2.3158152
-2.311233
-2.311233
-2.311233
-2.3158152
-2.3203974
-2.3158152
-2.3066506
-2.3066506
-2.311233
-2.311233
-2.3020682
-2.2929034
-2.288321
-2.288321
-2.2929034
-2.2929034
-2.288321
-2.2791567
-2.2699919
-2.2699919
-2.2745743
-2.2745743
-2.2699919
-2.2654097
-2.2654097
-2.2654097
-2.2608273
-2.2562451
-2.2562451
-2.2562451
-2.2516627
-2.2470803
-2.2424982
-2.2379158
-2.2333336
-2.2333336
-2.2424982
-2.2424982
-2.2333336
-2.2241688
-2.2195864
-2.2195864
-2.2195864
-2.2195864
-2.210422
-2.2012572
-2.1966748
-2.1966748
-2.1966748
-2.1966748
-2.1875103
-2.1783457
-2.1691809
-2.1691809
-2.1737633
-2.1737633
-2.1645987
-2.1600165
-2.1554341
-2.1554341
-2.1508517
-2.1508517
-2.1416872
-2.1416872
-2.1416872
-2.137105
-2.137105
-2.1279402
-2.1233578
-2.1187756
-2.109611
-2.109611
-2.109611
-2.109611
-2.1050286
-2.1050286
-2.1004462
-2.0912817
-2.0866995
-2.082117
-2.082117
-2.0775347
-2.0729523
-2.06837
-2.0637877
-2.0592055
-2.0546231
-2.0546231
-2.0546231
-2.050041
-2.0454586
-2.0408764
-2.0408764
-2.036294
-2.0317116
-2.0271292
-2.022547
-2.0179648
-2.0133824
-2.0133824
-2.0133824
-2.0133824
-2.0088
-2.0042176
-1.9996353
-1.9996353
-1.9996353
-1.995053
-1.995053
-1.9904709
-1.9813062
-1.9767238
-1.9767238
-1.9767238
-1.9721415
-1.9675591
-1.9629768
-1.9629768
-1.9629768
-1.9583944
-1.94923
-1.94923
-1.9446476
-1.9400653
-1.935483
-1.935483
-1.9400653
-1.9400653
-1.935483
-1.9309006
-1.9309006
-1.9309006
-1.9263183
-1.9171537
-1.907989
-1.9034067
-1.9034067
-1.907989
-1.907989
-1.9034067
-1.894242
-1.8850776
-1.8804952
-1.8850776
-1.8850776
-1.8896598
-1.8896598
-1.8850776
-1.8759129
-1.8713305
-1.8713305
-1.8713305
-1.8621659
-1.8575836
-1.8575836
-1.8621659
-1.8575836
-1.848419
-1.8438367
-1.8346721
-1.8300897
-1.8255074
-1.8255074
-1.8255074
-1.8255074
-1.820925
-1.8071781
-1.8025959
-1.8025959
-1.8025959
-1.8025959
-1.8025959
-1.8025959
-1.7980136
-1.7934312
-1.7888489
-1.7842666
-1.7842666
-1.7796842
-1.7705196
-1.7659373
-1.7613549
-1.7659373
-1.7613549
-1.7567726
-1.7521904
-1.7476081
-1.7384434
-1.7338611
-1.7246964
-1.7246964
-1.7292788
-1.7338611
-1.7338611
-1.7292788
-1.7246964
-1.7201142
-1.7109495
-1.7063671
-1.7063671
-1.7017848
-1.6972026
-1.6926203
-1.688038
-1.6788733
-1.6742909
-1.6742909
-1.6788733
-1.6788733
-1.6742909
-1.6697087
-1.6559618
-1.6467971
-1.6467971
-1.6513795
-1.6559618
-1.6559618
-1.6513795
-1.6467971
-1.6467971
-1.6422148
-1.6376325
-1.6284678
-1.6238855
-1.6238855
-1.6238855
-1.6238855
-1.6193032
-1.6147208
-1.6193032
-1.6193032
-1.6147208
-1.6055562
-1.600974
-1.600974
-1.6055562
-1.600974
-1.5963916
-1.5918094
-1.587227
-1.5826447
-1.5780623
-1.5826447
-1.5826447
-1.5826447
-1.5734801
-1.5643154
-1.559733
-1.559733
-1.5551509
-1.5505685
-1.5505685
-1.5459862
-1.5368215
-1.5230746
-1.5139099
-1.5139099
-1.5093277
-1.500163
-1.4864161
-1.4772514
-1.4772514
-1.4726691
-1.4726691
-1.4726691
-1.4726691
-1.4680868
-1.4635044
-1.4589221
-1.4497575
-1.4497575
-1.4497575
-1.4497575
-1.4497575
-1.4451752
-1.4405929
-1.4360106
-1.4314282
-1.4314282
-1.4314282
-1.4222636
-1.4130989
-1.4130989
-1.4130989
-1.4176813
-1.4130989
-1.4085168
-1.4039344
-1.4039344
-1.4039344
-1.4085168
-1.4039344
-1.3947698
-1.3947698
-1.3947698
-1.3947698
-1.3947698
-1.3901875
-1.3901875
-1.3856051
-1.3856051
-1.3810228
-1.3810228
-1.3764405
-1.3718581
-1.3672758
-1.3672758
-1.3718581
-1.3718581
-1.3672758
-1.3626935
-1.3581113
-1.3581113
-1.3626935
-1.3581113
-1.3489466
-1.3443643
-1.3443643
-1.3443643
-1.3443643
-1.3443643
-1.339782
-1.339782
-1.3351996
-1.3351996
-1.326035
-1.3168703
-1.312288
-1.312288
-1.3077058
-1.2985412
-1.2847941
-1.2847941
-1.2847941
-1.2893765
-1.2893765
-1.2847941
-1.2756295
-1.266465
-1.2618825
-1.266465
-1.2710472
-1.266465
-1.2573003
-1.2481357
-1.2435534
-1.238971
-1.238971
-1.2343886
-1.2298064
-1.2206417
-1.2160594
-1.2114772
-1.2068949
-1.1977303
-1.1931479
-1.1839833
-1.1794009
-1.1702362
-1.165654
-1.165654
-1.1610717
-1.1564894
-1.151907
-1.1473248
-1.1427424
-1.1335778
-1.1289954
-1.1289954
-1.1289954
-1.1244131
-1.1106663
-1.1060839
-1.1060839
-1.1106663
-1.1106663
-1.1015015
-1.0923369
-1.0831723
-1.0785899
-1.0740077
-1.0740077
-1.0694253
-1.0694253
-1.0694253
-1.064843
-1.0602608
-1.0556784
-1.0602608
-1.0556784
-1.0556784
-1.0510961
-1.0510961
-1.0465138
-1.0419314
-1.0373492
-1.0327668
-1.0281845
-1.0327668
-1.0327668
-1.0281845
-1.0190198
-1.0236022
-1.0327668
-1.0373492
-1.0373492
-1.0281845
-1.0236022
-1.0236022
-1.0327668
-1.0373492
-1.0327668
-1.0281845
-1.0190198
-1.0236022
-1.0281845
-1.0281845
-1.0236022
-1.0236022
-1.0281845
-1.0327668
-1.0327668
-1.0373492
-1.0373492
-1.0327668
-1.0281845
-1.0281845
-1.0327668
-1.0373492
-1.0419314
-1.0419314
-1.0419314
-1.0327668
-1.0327668
-1.0373492
-1.0419314
-1.0419314
-1.0419314
-1.0465138
-1.0465138
-1.0465138
-1.0465138
-1.0419314
-1.0465138
-1.0510961
-1.0556784
-1.0510961
-1.0465138
-1.0465138
-1.0510961
-1.0556784
-1.0556784
-1.0602608
-1.0556784
-1.0602608
-1.064843
-1.0694253
-1.0740077
-1.0740077
-1.0694253
-1.0694253
-1.0694253
-1.0740077
-1.0740077
-1.0740077
-1.0740077
-1.0740077
-1.0740077
-1.0694253
-1.0740077
-1.0740077
-1.0694253
-1.064843
-1.0694253
-1.0740077
-1.0831723
-1.0877546
-1.0831723
-1.0785899
-1.0831723
-1.0831723
-1.0877546
-1.0923369
-1.0923369
-1.0923369
-1.0877546
-1.0877546
-1.0877546
-1.0969193
-1.1015015
-1.0969193
-1.0923369
-1.0877546
-1.0877546
-1.0923369
-1.0969193
-1.0969193
-1.0969193
-1.0969193
-1.0969193
-1.1015015
-1.1060839
-1.1060839
-1.1015015
-1.0969193
-1.1015015
-1.1015015
-1.1015015
-1.1015015
-1.1015015
-1.1015015
-1.1060839
-1.1060839
-1.1060839
-1.1060839
-1.1060839
-1.1060839
-1.1060839
-1.1060839
-1.1106663
-1.1152486
-1.1106663
-1.1060839
-1.1015015
-1.1015015
-1.1106663
-1.1152486
-1.1152486
-1.1152486
-1.1198308
-1.1152486
-1.1106663
-1.1106663
-1.1152486
-1.1198308
-1.1244131
-1.1198308
-1.1198308
-1.1244131
-1.1335778
-1.13816
-1.1289954
-1.1198308
-1.1198308
-1.1289954
-1.1427424
-1.1427424
-1.13816
-1.1289954
-1.1289954
-1.1289954
-1.13816
-1.151907
-1.151907
-1.1473248
-1.1427424
-1.1473248
-1.1564894
-1.1610717
-1.1610717
-1.1564894
-1.151907
-1.151907
-1.1564894
-1.1610717
-1.1564894
-1.1564894
-1.1610717
-1.1702362
-1.1702362
-1.1702362
-1.1702362
-1.1748185
-1.1794009
-1.1885655
-1.1931479
-1.1931479
-1.1977303
-1.1977303
-1.2023125
-1.2068949
-1.2114772
-1.2160594
-1.2206417
-1.2206417
-1.225224
-1.225224
-1.225224
-1.2298064
-1.2435534
-1.252718
-1.2573003
-1.266465
-1.2710472
-1.2756295
-1.2802119
-1.2847941
-1.2939589
-1.2985412
-1.3077058
-1.3168703
-1.3168703
-1.3214527
-1.3306174
-1.3443643
-1.3535289
-1.3626935
-1.3672758
-1.3718581
-1.3764405
-1.3810228
-1.3901875
-1.4039344
-1.4085168
-1.4176813
-1.4222636
-1.4314282
-1.4451752
-1.4543399
-1.4543399
-1.4589221
-1.4589221
-1.4635044
-1.4635044
-1.4680868
-1.4818337
-1.4955807
-1.5047454
-1.5093277
-1.5093277
-1.5047454
-1.5093277
-1.5184922
-1.5230746
-1.5276568
-1.5322392
-1.5368215
-1.5414039
-1.5551509
-1.559733
-1.559733
-1.5551509
-1.559733
-1.5688977
-1.5780623
-1.5826447
-1.587227
-1.5918094
-1.5963916
-1.5963916
-1.5963916
-1.5963916
-1.6055562
-1.6101385
-1.6147208
-1.6193032
-1.6147208
-1.6147208
-1.6193032
-1.6238855
-1.6284678
-1.6238855
-1.6238855
-1.6238855
-1.6330502
-1.6330502
-1.6330502
-1.6284678
-1.6284678
-1.6284678
-1.6284678
-1.6284678
-1.6330502
-1.6330502
-1.6284678
-1.6238855
-1.6284678
-1.6376325
-1.6422148
-1.6376325
-1.6330502
-1.6284678
-1.6284678
-1.6330502
-1.6284678
-1.6238855
-1.6193032
-1.6147208
-1.6147208
-1.6193032
-1.6238855
-1.6238855
-1.6238855
-1.6193032
-1.6193032
-1.6238855
-1.6284678
-1.6193032
-1.6147208
-1.6147208
-1.6238855
-1.6284678
-1.6238855
-1.6147208
-1.6101385
-1.6147208
-1.6193032
-1.6193032
-1.6193032
-1.6147208
-1.6147208
-1.6193032
-1.6193032
-1.6193032
-1.6147208
-1.6147208
-1.6147208
-1.6101385
-1.6055562
-1.6055562
-1.600974
-1.6055562
-1.6147208
-1.6193032
-1.6238855
-1.6238855
-1.6193032
-1.6193032
-1.6238855
-1.6193032
-1.6193032
-1.6193032
-1.6193032
-1.6193032
-1.6238855
-1.6284678
-1.6284678
-1.6284678
-1.6238855
-1.6284678
-1.6376325
-1.6422148
-1.6330502
-1.6284678
-1.6330502
-1.6422148
-1.6467971
-1.6513795
-1.6513795
-1.6467971
-1.6467971
-1.6513795
-1.660544
-1.6651263
-1.6651263
-1.6651263
-1.6651263
-1.6742909
-1.6788733
-1.6788733
-1.6788733
-1.6788733
-1.6834556
-1.688038
-1.6926203
-1.6926203
-1.6972026
-1.7063671
-1.7109495
-1.7109495
-1.7155318
-1.7155318
-1.7201142
-1.7292788
-1.7384434
-1.7430257
-1.7430257
-1.7430257
-1.7476081
-1.7521904
-1.7567726
-1.7659373
-1.7705196
-1.7705196
-1.7751019
-1.7796842
-1.7842666
-1.7888489
-1.7934312
-1.7980136
-1.8071781
-1.8163428
-1.820925
-1.820925
-1.8255074
-1.8300897
-1.8300897
-1.8346721
-1.8392543
-1.848419
-1.8621659
-1.8621659
-1.8575836
-1.8530012
-1.8530012
-1.8621659
-1.8759129
-1.8896598
-1.894242
-1.894242
-1.8896598
-1.894242
-1.9034067
-1.9125714
-1.9171537
-1.9171537
-1.9125714
-1.9171537
-1.9309006
-1.9446476
-1.94923
-1.94923
-1.9446476
-1.9538122
-1.9675591
-1.9767238
-1.9813062
-1.9813062
-1.9813062
-1.9813062
-1.9858885
-1.995053
-1.9996353
-2.0042176
-2.0042176
-2.0042176
-2.0088
-2.0088
-2.0133824
-2.0179648
-2.0179648
-2.0179648
-2.0179648
-2.0179648
-2.0271292
-2.036294
-2.0408764
-2.036294
-2.0317116
-2.036294
-2.0408764
-2.0454586
-2.050041
-2.0454586
-2.0408764
-2.050041
-2.0637877
-2.06837
-2.06837
-2.0637877
-2.06837
-2.0775347
-2.082117
-2.0775347
-2.0729523
-2.0775347
-2.082117
-2.0775347
-2.0729523
-2.0729523
-2.0775347
-2.082117
-2.0866995
-2.0866995
-2.0866995
-2.0866995
-2.082117
-2.082117
-2.0912817
-2.0958638
-2.0958638
-2.0912817
-2.0912817
-2.0912817
-2.0912817
-2.0912817
-2.0912817
-2.0912817
-2.0912817
-2.0958638
-2.0958638
-2.0958638
-2.0958638
-2.0958638
-2.0958638
-2.0958638
-2.0912817
-2.0912817
-2.0958638
-2.0958638
-2.1004462
-2.1004462
-2.1004462
-2.1004462
-2.1004462
-2.1050286
-2.1050286
-2.109611
-2.1050286
-2.1050286
-2.0958638
-2.0958638
-2.0958638
-2.0958638
-2.0958638
-2.0958638
-2.0958638
-2.0958638
-2.0958638
-2.0958638
-2.1004462
-2.1050286
-2.1050286
-2.1050286
-2.1050286
-2.1004462
-2.1050286
-2.1050286
-2.1004462
-2.0912817
-2.0866995
-2.0912817
-2.0958638
-2.0958638
-2.0912817
-2.0866995
-2.0866995
-2.0912817
-2.0912817
-2.0866995
-2.0866995
-2.0912817
-2.0912817
-2.0866995
-2.082117
-2.082117
-2.0775347
-2.0866995
-2.0912817
-2.0912817
-2.0866995
-2.082117
-2.0775347
-2.0775347
-2.082117
-2.0866995
-2.0912817
-2.0912817
-2.0866995
-2.082117
-2.0775347
-2.0775347
-2.082117
-2.082117
-2.0775347
-2.0729523
-2.0729523
-2.0775347
-2.0775347
-2.0775347
-2.0775347
-2.0775347
-2.0775347
-2.0775347
-2.0775347
-2.0729523
-2.06837
-2.0729523
-2.0729523
-2.06837
-2.0637877
-2.0592055
-2.0592055
-2.0637877
-2.0637877
-2.0637877
-2.0546231
-2.050041
-2.050041
-2.0546231
-2.0592055
-2.0546231
-2.0546231
-2.050041
-2.0454586
-2.0454586
-2.0454586
-2.0454586
-2.0454586
-2.0408764
-2.0317116
-2.0271292
-2.0317116
-2.0317116
-2.0317116
-2.0271292
-2.0271292
-2.022547
-2.0179648
-2.0179648
-2.0133824
-2.0179648
-2.0179648
-2.0179648
-2.0179648
-2.0088
-1.9996353
-2.0042176
-2.0088
-2.0088
-1.995053
-1.9858885
-1.9904709
-1.9996353
-2.0042176
-2.0042176
-1.9996353
-1.9996353
-1.995053
-1.9904709
-1.9858885
-1.9858885
-1.9813062
-1.9813062
-1.9858885
-1.9813062
-1.9813062
-1.9767238
-1.9813062
-1.9904709
-1.9904709
-1.9858885
-1.9767238
-1.9721415
-1.9721415
-1.9675591
-1.9583944
-1.9538122
-1.9583944
-1.9629768
-1.9583944
-1.94923
-1.94923
-1.9538122
-1.9538122
-1.9446476
-1.9400653
-1.9400653
-1.9446476
-1.9446476
-1.9446476
-1.9446476
-1.9400653
-1.935483
-1.9309006
-1.9309006
-1.9400653
-1.935483
-1.9217361
-1.9125714
-1.907989
-1.9125714
-1.9217361
-1.9171537
-1.9125714
-1.8988243
-1.8988243
-1.9034067
-1.9034067
-1.8896598
-1.8804952
-1.8759129
-1.8804952
-1.8850776
-1.8850776
-1.8713305
-1.8621659
-1.8621659
-1.8621659
-1.8575836
-1.8530012
-1.848419
-1.848419
-1.8530012
-1.848419
-1.8392543
-1.8300897
-1.8300897
-1.8255074
-1.8255074
-1.8300897
-1.8300897
-1.8255074
-1.820925
-1.8163428
-1.8117604
-1.8117604
-1.8163428
-1.8163428
-1.8117604
-1.8071781
-1.8025959
-1.7980136
-1.7934312
-1.7842666
-1.7751019
-1.7796842
-1.7842666
-1.7842666
-1.7751019
-1.7705196
-1.7751019
-1.7751019
-1.7705196
-1.7613549
-1.7567726
-1.7521904
-1.7567726
-1.7613549
-1.7659373
-1.7567726
-1.7476081
-1.7430257
-1.7430257
-1.7430257
-1.7384434
-1.7384434
-1.7430257
-1.7430257
-1.7384434
-1.7338611
-1.7292788
-1.7246964
-1.7246964
-1.7201142
-1.7155318
-1.7109495
-1.7155318
-1.7201142
-1.7201142
-1.7155318
-1.7109495
-1.7063671
-1.7017848
-1.6926203
-1.688038
-1.688038
-1.688038
-1.6788733
-1.6651263
-1.6513795
-1.6376325
-1.6330502
-1.6330502
-1.6284678
-1.6238855
-1.6147208
-1.6101385
-1.600974
-1.5918094
-1.5826447
-1.5780623
-1.5688977
-1.5643154
-1.5643154
-1.5643154
-1.5551509
-1.5414039
-1.5322392
-1.5276568
-1.5276568
-1.5230746
-1.5093277
-1.500163
-1.4909984
-1.4909984
-1.4909984
-1.4864161
-1.4772514
-1.4680868
-1.4589221
-1.4543399
-1.4497575
-1.4405929
-1.4314282
-1.4360106
-1.4360106
-1.426846
-1.4130989
-1.3993521
-1.3947698
-1.3901875
-1.3810228
-1.3810228
-1.3810228
-1.3764405
-1.3718581
-1.3626935
-1.3535289
-1.3489466
-1.3443643
-1.339782
-1.3351996
-1.3306174
-1.326035
-1.326035
-1.3214527
-1.3168703
-1.312288
-1.312288
-1.3077058
-1.3031235
-1.3031235
-1.2985412
-1.2939589
-1.2939589
-1.2939589
-1.2893765
-1.2802119
-1.2756295
-1.2710472
-1.2756295
-1.2847941
-1.2893765
-1.2893765
-1.2847941
-1.2847941
-1.2847941
-1.2847941
-1.2802119
-1.2710472
-1.2756295
-1.2893765
-1.2939589
-1.2847941
-1.2710472
-1.266465
-1.266465
-1.2710472
-1.2756295
-1.2802119
-1.2802119
-1.2847941
-1.2847941
-1.2893765
-1.2893765
-1.2847941
-1.2802119
-1.2847941
-1.2893765
-1.2939589
-1.2985412
-1.2985412
-1.2985412
-1.2893765
-1.2939589
-1.2985412
-1.3077058
-1.3077058
-1.3077058
-1.3031235
-1.3077058
-1.3168703
-1.3168703
-1.3168703
-1.3168703
-1.3168703
-1.3168703
-1.3168703
-1.3214527
-1.3168703
-1.3168703
-1.3168703
-1.3214527
-1.326035
-1.3214527
-1.326035
-1.3306174
-1.3306174
-1.3306174
-1.326035
-1.326035
-1.3306174
-1.339782
-1.339782
-1.3306174
-1.3306174
-1.326035
-1.326035
-1.3214527
-1.3168703
-1.3214527
-1.3214527
-1.3214527
-1.3168703
-1.3168703
-1.3168703
-1.3168703
-1.3214527
-1.3214527
-1.312288
-1.3031235
-1.2985412
-1.3031235
-1.3031235
-1.2985412
-1.2893765
-1.2847941
-1.2893765
-1.2893765
-1.2847941
-1.2756295
-1.266465
-1.2618825
-1.2618825
-1.2618825
-1.2573003
-1.2481357
-1.2435534
-1.238971
-1.238971
-1.238971
-1.2343886
-1.2206417
-1.2068949
-1.2068949
-1.2068949
-1.2068949
-1.2023125
-1.1931479
-1.1839833
-1.1839833
-1.1839833
-1.1839833
-1.1748185
-1.165654
-1.165654
-1.165654
-1.165654
-1.1564894
-1.1473248
-1.13816
-1.1335778
-1.13816
-1.13816
-1.13816
-1.1289954
-1.1244131
-1.1244131
-1.1198308
-1.1106663
-1.1015015
-1.0969193
-1.0923369
-1.0877546
-1.0877546
-1.0877546
-1.0877546
-1.0877546
-1.0785899
-1.0740077
-1.0740077
-1.0740077
-1.0740077
-1.064843
-1.0556784
-1.0510961
-1.0465138
-1.0419314
-1.0419314
-1.0419314
-1.0465138
-1.0465138
-1.0419314
-1.0419314
-1.0373492
-1.0327668
-1.0281845
-1.0190198
-1.0144376
-1.0098553
-1.0052729
-1.0052729
-1.0052729
-1.0006907
-1.0006907
-0.9961083
-0.991526
-0.98694366
-0.97777903
-0.97319674
-0.97319674
-0.97319674
-0.96861446
-0.96861446
-0.9640321
-0.9640321
-0.9594498
-0.9548675
-0.95028514
-0.95028514
-0.95028514
-0.95028514
-0.95028514
-0.94570285
-0.93653816
-0.92279124
-0.92279124
-0.92279124
-0.92279124
-0.91820896
-0.91820896
-0.9136266
-0.9090443
-0.9090443
-0.9090443
-0.9090443
-0.8998797
-0.89071506
-0.88155043
-0.87696815
-0.87696815
-0.8723858
-0.8723858
-0.86780345
-0.86322117
-0.8586388
-0.85405654
-0.8448919
-0.8357273
-0.8357273
-0.8357273
-0.84030956
-0.8357273
-0.8311449
-0.82656264
-0.82198036
-0.817398
-0.817398
-0.81281567
-0.8036511
-0.7944864
-0.7899041
-0.78532183
-0.78073955
-0.77615714
-0.76699257
-0.7624102
-0.7624102
-0.7578279
-0.74408096
-0.73033404
-0.73033404
-0.7349163
-0.7349163
-0.7257517
-0.71658707
-0.7028401
-0.6936755
-0.6890932
-0.6845108
-0.6845108
-0.67992854
-0.6707639
-0.6615993
-0.65243465
-0.64327
-0.6341054
-0.62952304
-0.62952304
-0.62494075
-0.6157762
-0.6066115
-0.59744686
-0.5928645
-0.5882822
-0.58369994
-0.5745353
-0.56995296
-0.5653707
-0.56078833
-0.5470414
-0.5378768
-0.53329444
-0.53329444
-0.52871215
-0.5195475
-0.5103829
-0.50580055
-0.50121826
-0.4966359
-0.48747128
-0.482889
-0.47372437
-0.46914202
-0.46455973
-0.4599774
-0.4553951
-0.44164813
-0.4324835
-0.4279012
-0.4279012
-0.4279012
-0.4233189
-0.40957195
-0.39582497
-0.39582497
-0.39582497
-0.39124268
-0.37749574
-0.3637488
-0.3637488
-0.3683311
-0.3683311
-0.3637488
-0.35458416
-0.3408372
-0.33167258
-0.32250795
-0.31334332
-0.308761
-0.308761
-0.30417868
-0.29959637
-0.29043174
-0.28584942
-0.2812671
-0.2812671
-0.27210248
-0.26752016
-0.26293784
-0.25835553
-0.26293784
-0.26293784
-0.25835553
-0.2491909
-0.24002627
-0.24002627
-0.24002627
-0.23544395
-0.22627932
-0.221697
-0.21711469
-0.21253237
-0.20795006
-0.20336774
-0.20336774
-0.19878542
-0.19420311
-0.18503849
-0.18045616
-0.17129155
-0.1621269
-0.1621269
-0.1621269
-0.1621269
-0.15296227
-0.14837997
-0.14379764
-0.13921532
-0.1300507
-0.1300507
-0.12546839
-0.12088606
-0.11630374
-0.11630374
-0.11630374
-0.12088606
-0.11630374
-0.10713911
-0.10255681
-0.09339218
-0.08880986
-0.08880986
-0.09339218
-0.08880986
-0.07964522
-0.0750629
-0.0750629
-0.070480615
-0.0658983
-0.056733668
-0.052151322
-0.052151322
-0.052151322
-0.052151322
-0.052151322
-0.04298669
-0.029239774
-0.029239774
-0.029239774
-0.03382206
-0.024657458
-0.015492827
-0.010910481
-0.010910481
-0.010910481
-0.010910481
-0.010910481
-0.0063281655
-0.0063281655
-0.0017458498
0.002836436
0.012001067
0.021165699
0.021165699
0.016583383
0.012001067
0.012001067
0.016583383
0.025748014
0.03033036
0.021165699
0.016583383
0.021165699
0.034912676
0.03949499
0.03949499
0.034912676
0.03033036
0.03033036
0.03033036
0.025748014
0.03033036
0.048659593
0.057824224
0.057824224
0.05324191
0.05324191
0.06240654
0.06240654
0.05324191
0.048659593
0.048659593
0.05324191
0.057824224
0.066988885
0.066988885
0.06240654
0.06240654
0.066988885
0.0715712
0.07615349
0.07615349
0.0715712
0.066988885
0.06240654
0.06240654
0.06240654
0.066988885
0.0715712
0.0715712
0.066988885
0.06240654
0.066988885
0.066988885
0.06240654
0.06240654
0.06240654
0.066988885
0.0715712
0.066988885
0.066988885
0.0715712
0.066988885
0.066988885
0.066988885
0.0715712
0.0715712
0.0715712
0.0715712
0.0715712
0.066988885
0.06240654
0.06240654
0.057824224
0.06240654
0.06240654
0.057824224
0.05324191
0.05324191
0.057824224
0.06240654
0.06240654
0.057824224
0.05324191
0.05324191
0.05324191
0.05324191
0.048659593
0.048659593
0.044077277
0.044077277
0.044077277
0.044077277
0.044077277
0.03949499
0.03033036
0.03033036
0.03033036
0.03033036
0.03033036
0.021165699
0.016583383
0.016583383
0.021165699
0.021165699
0.021165699
0.016583383
0.012001067
0.021165699
0.025748014
0.025748014
0.016583383
0.012001067
0.012001067
0.012001067
0.0074187517
-0.0017458498
-0.0063281655
-0.0063281655
-0.0017458498
-0.0063281655
-0.0063281655
-0.010910481
-0.015492827
-0.010910481
-0.010910481
-0.015492827
-0.015492827
-0.020075142
-0.020075142
-0.024657458
-0.024657458
-0.024657458
-0.024657458
-0.029239774
-0.038404375
-0.038404375
-0.038404375
-0.03382206
-0.029239774
-0.03382206
-0.038404375
-0.038404375
-0.038404375
-0.038404375
-0.04298669
-0.047569007
-0.052151322
-0.052151322
