# Supplementary material for: Performances of the PIPER scalable child human body model in accident reconstruction
Source: PLoS One. 2017 Nov 14;12(11):e0187916. doi: 10.1371/journal.pone.0187916 (PMC5685610; doi:10.1371/journal.pone.0187916)
Supplement: S3 Data — This zip folder contains input accelerations for reproducibility of the accident reconstruction. Also, the readings from the dummy sensor are reported for reproducibility of the calculations. (ZIP) [file pone.0187916.s011.zip › CHANNEL/RAC03.039]

Test object number          :1
Name of the channel         :
Laboratory channel code     :16LUSP0000Q6MOYP
Customer channel code       :16LUSP0000Q6MOYP
Channel code                :16LUSP0000Q6MOYP
Unit                        :Nm
Direction                   :Y
Dimension                   :MO
Transducer type             :Q3NS-114/Y/MO
Pre-filter type             :4.00kHz 6pole Butterworth for rate 20000 (1.3)
Cut off frequency           :4000.0
Channel frequency class     :2000
Channel amplitude class     :150.0
Reference channel           :implicit
Reference channel name      :NOVALUE
Data source                 :transducer
Data status                 :ok
Sampling interval           :5.0E-5
Bit resolution              :16
.ValidationRemark           :Seulement la gamme [-0.4096 sec; 45.59 sec] a �t� lue. Gamme demand�e: [-6.0 sec; 40.0 sec].
Time of first sample        :-0.2
Number of samples           :14000
First global maximum value  :48.96827
Time of maximum value       :0.06999998
First global minimum value  :-15.028839
Time of minimum value       :0.22289999
Start offset interval       :-0.1
End offset interval         :-0.05
0.019860059
0.024446696
0.029033303
0.024446696
0.024446696
0.019860059
0.024446696
0.024446696
0.024446696
0.019860059
0.019860059
0.015273452
0.015273452
0.019860059
0.024446696
0.024446696
0.029033303
0.029033303
0.024446696
0.024446696
0.029033303
0.029033303
0.024446696
0.010686845
0.010686845
0.015273452
0.019860059
0.024446696
0.029033303
0.03361991
0.029033303
0.029033303
0.024446696
0.029033303
0.029033303
0.03361991
0.03361991
0.029033303
0.024446696
0.019860059
0.024446696
0.029033303
0.029033303
0.029033303
0.03361991
0.038206518
0.038206518
0.029033303
0.029033303
0.029033303
0.03361991
0.03361991
0.029033303
0.029033303
0.024446696
0.024446696
0.029033303
0.038206518
0.042793155
0.042793155
0.03361991
0.024446696
0.029033303
0.038206518
0.042793155
0.042793155
0.042793155
0.042793155
0.042793155
0.038206518
0.038206518
0.042793155
0.047379762
0.047379762
0.047379762
0.042793155
0.042793155
0.038206518
0.042793155
0.047379762
0.0519664
0.0519664
0.0519664
0.0519664
0.047379762
0.042793155
0.042793155
0.047379762
0.047379762
0.0519664
0.056553006
0.056553006
0.056553006
0.056553006
0.056553006
0.056553006
0.056553006
0.056553006
0.061139643
0.06572625
0.06572625
0.07031289
0.07031289
0.061139643
0.056553006
0.0519664
0.056553006
0.056553006
0.056553006
0.056553006
0.061139643
0.06572625
0.07031289
0.07031289
0.06572625
0.061139643
0.061139643
0.06572625
0.07031289
0.07031289
0.06572625
0.061139643
0.06572625
0.06572625
0.061139643
0.061139643
0.06572625
0.074899495
0.07031289
0.06572625
0.07031289
0.074899495
0.074899495
0.07031289
0.06572625
0.07031289
0.074899495
0.074899495
0.074899495
0.074899495
0.07031289
0.07031289
0.074899495
0.07948613
0.07948613
0.07948613
0.08407274
0.08407274
0.07948613
0.074899495
0.074899495
0.074899495
0.07948613
0.088659376
0.09324598
0.09324598
0.08407274
0.08407274
0.09324598
0.09324598
0.08407274
0.07948613
0.074899495
0.074899495
0.07948613
0.07948613
0.07948613
0.07948613
0.08407274
0.088659376
0.08407274
0.07948613
0.07948613
0.08407274
0.08407274
0.08407274
0.08407274
0.088659376
0.088659376
0.088659376
0.088659376
0.088659376
0.08407274
0.08407274
0.088659376
0.088659376
0.088659376
0.09324598
0.09783259
0.09324598
0.08407274
0.07948613
0.07948613
0.08407274
0.08407274
0.08407274
0.07948613
0.08407274
0.088659376
0.08407274
0.07948613
0.074899495
0.074899495
0.07948613
0.08407274
0.09324598
0.09783259
0.09324598
0.08407274
0.07948613
0.08407274
0.088659376
0.088659376
0.08407274
0.08407274
0.088659376
0.09324598
0.09783259
0.088659376
0.08407274
0.07948613
0.08407274
0.09324598
0.09324598
0.08407274
0.07948613
0.074899495
0.07948613
0.07948613
0.08407274
0.088659376
0.08407274
0.08407274
0.07948613
0.074899495
0.074899495
0.07948613
0.07948613
0.07948613
0.074899495
0.07031289
0.07031289
0.074899495
0.07948613
0.08407274
0.07948613
0.07031289
0.07031289
0.074899495
0.074899495
0.074899495
0.07031289
0.074899495
0.07948613
0.07948613
0.07948613
0.074899495
0.07031289
0.06572625
0.06572625
0.06572625
0.06572625
0.07031289
0.074899495
0.07031289
0.061139643
0.061139643
0.06572625
0.074899495
0.074899495
0.07031289
0.061139643
0.056553006
0.061139643
0.061139643
0.061139643
0.061139643
0.06572625
0.061139643
0.056553006
0.056553006
0.061139643
0.061139643
0.056553006
0.0519664
0.0519664
0.056553006
0.056553006
0.0519664
0.0519664
0.047379762
0.042793155
0.042793155
0.047379762
0.0519664
0.0519664
0.047379762
0.042793155
0.038206518
0.038206518
0.038206518
0.042793155
0.047379762
0.047379762
0.042793155
0.042793155
0.042793155
0.042793155
0.038206518
0.038206518
0.038206518
0.042793155
0.038206518
0.03361991
0.029033303
0.03361991
0.038206518
0.038206518
0.03361991
0.024446696
0.024446696
0.024446696
0.024446696
0.029033303
0.024446696
0.019860059
0.024446696
0.024446696
0.019860059
0.015273452
0.015273452
0.015273452
0.024446696
0.029033303
0.029033303
0.029033303
0.024446696
0.024446696
0.024446696
0.019860059
0.015273452
0.019860059
0.024446696
0.029033303
0.024446696
0.019860059
0.019860059
0.019860059
0.019860059
0.019860059
0.024446696
0.024446696
0.019860059
0.019860059
0.019860059
0.019860059
0.019860059
0.024446696
0.019860059
0.010686845
0.010686845
0.019860059
0.019860059
0.019860059
0.019860059
0.019860059
0.015273452
0.010686845
0.010686845
0.015273452
0.019860059
0.015273452
0.015273452
0.010686845
0.010686845
0.010686845
0.010686845
0.015273452
0.019860059
0.024446696
0.019860059
0.010686845
0.0061002076
0.0061002076
0.010686845
0.015273452
0.015273452
0.015273452
0.015273452
0.019860059
0.019860059
0.015273452
0.010686845
0.0061002076
0.0015136003
-0.0030730367
0.0015136003
0.0061002076
0.010686845
0.015273452
0.010686845
0.0061002076
0.0061002076
0.010686845
0.019860059
0.019860059
0.015273452
0.010686845
0.0061002076
0.0061002076
0.0061002076
0.0015136003
-0.0030730367
-0.0030730367
0.0015136003
0.0015136003
0.0015136003
-0.0030730367
-0.0030730367
0.0015136003
0.0061002076
0.010686845
0.0061002076
0.0061002076
0.0015136003
0.0061002076
0.0061002076
0.0015136003
0.0015136003
0.0015136003
0.0015136003
0.0015136003
0.0015136003
0.0015136003
0.0015136003
0.0015136003
0.0015136003
-0.0030730367
-0.007659644
-0.0030730367
0.0061002076
0.0061002076
-0.0030730367
-0.0030730367
0.0015136003
0.0015136003
0.0015136003
-0.0030730367
-0.0030730367
-0.0030730367
-0.007659644
-0.016832888
-0.021419525
-0.021419525
-0.016832888
-0.012246281
-0.007659644
-0.007659644
-0.012246281
-0.016832888
-0.016832888
-0.016832888
-0.012246281
-0.012246281
-0.012246281
-0.012246281
-0.012246281
-0.012246281
-0.016832888
-0.021419525
-0.026006132
-0.026006132
-0.026006132
-0.026006132
-0.026006132
-0.026006132
-0.021419525
-0.016832888
-0.016832888
-0.021419525
-0.026006132
-0.03059277
-0.03059277
-0.03059277
-0.03059277
-0.026006132
-0.026006132
-0.026006132
-0.026006132
-0.026006132
-0.03059277
-0.035179377
-0.035179377
-0.03059277
-0.03059277
-0.03059277
-0.035179377
-0.03059277
-0.026006132
-0.026006132
-0.03059277
-0.035179377
-0.03059277
-0.03059277
-0.035179377
-0.035179377
-0.035179377
-0.035179377
-0.039766014
-0.04435262
-0.039766014
-0.039766014
-0.039766014
-0.048939228
-0.048939228
-0.04435262
-0.039766014
-0.039766014
-0.04435262
-0.04435262
-0.04435262
-0.04435262
-0.04435262
-0.04435262
-0.04435262
-0.04435262
-0.039766014
-0.035179377
-0.035179377
-0.035179377
-0.039766014
-0.048939228
-0.053525865
-0.053525865
-0.048939228
-0.039766014
-0.04435262
-0.048939228
-0.053525865
-0.048939228
-0.04435262
-0.04435262
-0.048939228
-0.048939228
-0.053525865
-0.053525865
-0.053525865
-0.053525865
-0.053525865
-0.048939228
-0.04435262
-0.048939228
-0.053525865
-0.053525865
-0.048939228
-0.048939228
-0.053525865
-0.058112502
-0.06269908
-0.06269908
-0.058112502
-0.058112502
-0.053525865
-0.053525865
-0.053525865
-0.058112502
-0.053525865
-0.053525865
-0.053525865
-0.058112502
-0.06728572
-0.07187235
-0.06728572
-0.06269908
-0.058112502
-0.058112502
-0.058112502
-0.06269908
-0.06728572
-0.06728572
-0.06728572
-0.06269908
-0.06269908
-0.06269908
-0.06269908
-0.06269908
-0.06728572
-0.07187235
-0.07187235
-0.06728572
-0.06269908
-0.07187235
-0.08104557
-0.085632205
-0.08104557
-0.07645896
-0.07645896
-0.07645896
-0.07645896
-0.07187235
-0.07645896
-0.07645896
-0.08104557
-0.085632205
-0.085632205
-0.08104557
-0.07645896
-0.07645896
-0.07645896
-0.08104557
-0.08104557
-0.085632205
-0.09021881
-0.09021881
-0.09021881
-0.085632205
-0.085632205
-0.08104557
-0.08104557
-0.08104557
-0.085632205
-0.085632205
-0.085632205
-0.08104557
-0.085632205
-0.09021881
-0.09480545
-0.09480545
-0.09021881
-0.085632205
-0.08104557
-0.08104557
-0.07645896
-0.07645896
-0.07645896
-0.08104557
-0.08104557
-0.08104557
-0.07645896
-0.08104557
-0.085632205
-0.085632205
-0.085632205
-0.085632205
-0.085632205
-0.09021881
-0.09021881
-0.085632205
-0.08104557
-0.085632205
-0.09021881
-0.09021881
-0.085632205
-0.08104557
-0.08104557
-0.07645896
-0.07187235
-0.07187235
-0.07645896
-0.07187235
-0.07645896
-0.08104557
-0.08104557
-0.07645896
-0.07645896
-0.07645896
-0.07187235
-0.07645896
-0.08104557
-0.085632205
-0.08104557
-0.07645896
-0.07187235
-0.07187235
-0.07187235
-0.07187235
-0.06728572
-0.058112502
-0.058112502
-0.06269908
-0.06269908
-0.06269908
-0.06269908
-0.058112502
-0.058112502
-0.06269908
-0.06728572
-0.06728572
-0.06728572
-0.06269908
-0.058112502
-0.058112502
-0.06269908
-0.06269908
-0.06269908
-0.058112502
-0.053525865
-0.048939228
-0.048939228
-0.058112502
-0.06728572
-0.06269908
-0.053525865
-0.048939228
-0.048939228
-0.053525865
-0.053525865
-0.053525865
-0.048939228
-0.04435262
-0.048939228
-0.053525865
-0.053525865
-0.048939228
-0.048939228
-0.053525865
-0.048939228
-0.04435262
-0.04435262
-0.04435262
-0.053525865
-0.048939228
-0.039766014
-0.03059277
-0.03059277
-0.039766014
-0.04435262
-0.04435262
-0.04435262
-0.039766014
-0.039766014
-0.039766014
-0.039766014
-0.039766014
-0.04435262
-0.04435262
-0.04435262
-0.039766014
-0.035179377
-0.03059277
-0.03059277
-0.03059277
-0.026006132
-0.026006132
-0.035179377
-0.035179377
-0.035179377
-0.026006132
-0.021419525
-0.021419525
-0.021419525
-0.026006132
-0.021419525
-0.012246281
-0.012246281
-0.016832888
-0.021419525
-0.021419525
-0.021419525
-0.012246281
-0.007659644
-0.012246281
-0.012246281
-0.012246281
-0.012246281
-0.007659644
-0.0030730367
-0.0030730367
-0.0030730367
-0.007659644
-0.007659644
-0.012246281
-0.012246281
-0.007659644
-0.0030730367
-0.007659644
-0.012246281
-0.007659644
0.0015136003
0.0015136003
0.0015136003
-0.0030730367
0.0015136003
0.0061002076
0.0061002076
0.0015136003
-0.0030730367
0.0015136003
0.0061002076
0.010686845
0.010686845
0.010686845
0.0061002076
-0.0030730367
-0.0030730367
0.0015136003
0.0061002076
0.015273452
0.019860059
0.015273452
0.010686845
0.010686845
0.015273452
0.015273452
0.010686845
0.0061002076
0.010686845
0.015273452
0.019860059
0.019860059
0.015273452
0.015273452
0.015273452
0.019860059
0.019860059
0.015273452
0.015273452
0.015273452
0.019860059
0.019860059
0.019860059
0.019860059
0.019860059
0.019860059
0.019860059
0.019860059
0.019860059
0.019860059
0.015273452
0.010686845
0.015273452
0.019860059
0.024446696
0.029033303
0.029033303
0.024446696
0.019860059
0.015273452
0.019860059
0.019860059
0.019860059
0.015273452
0.010686845
0.015273452
0.019860059
0.024446696
0.029033303
0.024446696
0.019860059
0.010686845
0.010686845
0.015273452
0.015273452
0.019860059
0.019860059
0.019860059
0.015273452
0.010686845
0.010686845
0.010686845
0.0061002076
0.0061002076
0.010686845
0.015273452
0.015273452
0.010686845
0.0061002076
0.010686845
0.015273452
0.015273452
0.010686845
0.0061002076
0.0061002076
0.0061002076
0.0061002076
0.0015136003
0.0061002076
0.010686845
0.010686845
0.0061002076
0.0061002076
0.0061002076
0.0061002076
-0.0030730367
-0.007659644
-0.0030730367
0.0061002076
0.0015136003
-0.0030730367
-0.007659644
-0.0030730367
-0.0030730367
-0.0030730367
-0.0030730367
0.0015136003
0.0015136003
-0.0030730367
-0.0030730367
-0.0030730367
-0.0030730367
-0.007659644
-0.012246281
-0.016832888
-0.012246281
-0.012246281
-0.012246281
-0.016832888
-0.016832888
-0.012246281
-0.012246281
-0.016832888
-0.016832888
-0.007659644
-0.0030730367
-0.0030730367
-0.007659644
-0.007659644
-0.007659644
-0.0030730367
-0.0030730367
-0.007659644
-0.016832888
-0.016832888
-0.016832888
-0.012246281
-0.0030730367
0.0015136003
0.0015136003
-0.0030730367
-0.0030730367
0.0015136003
0.0015136003
-0.007659644
-0.012246281
-0.007659644
-0.0030730367
-0.0030730367
-0.007659644
-0.0030730367
0.0015136003
0.0015136003
-0.007659644
-0.012246281
-0.007659644
0.0061002076
0.015273452
0.010686845
-0.0030730367
-0.0030730367
0.0015136003
0.0015136003
0.0015136003
0.0015136003
0.0061002076
0.0061002076
0.0015136003
-0.0030730367
-0.007659644
-0.007659644
-0.0030730367
-0.007659644
-0.016832888
-0.021419525
-0.012246281
-0.0030730367
0.0015136003
-0.0030730367
-0.012246281
-0.012246281
-0.0030730367
0.0015136003
-0.0030730367
-0.007659644
-0.012246281
-0.012246281
-0.012246281
-0.012246281
-0.012246281
-0.012246281
-0.007659644
-0.007659644
-0.012246281
-0.016832888
-0.021419525
-0.021419525
-0.021419525
-0.021419525
-0.021419525
-0.016832888
-0.012246281
-0.012246281
-0.007659644
-0.007659644
-0.012246281
-0.016832888
-0.016832888
-0.012246281
-0.012246281
-0.012246281
-0.016832888
-0.016832888
-0.007659644
-0.0030730367
-0.007659644
-0.016832888
-0.016832888
-0.012246281
-0.007659644
-0.012246281
-0.012246281
-0.012246281
-0.012246281
-0.007659644
-0.007659644
-0.012246281
-0.016832888
-0.021419525
-0.021419525
-0.016832888
-0.012246281
-0.012246281
-0.016832888
-0.021419525
-0.026006132
-0.021419525
-0.021419525
-0.021419525
-0.021419525
-0.021419525
-0.016832888
-0.016832888
-0.016832888
-0.021419525
-0.026006132
-0.03059277
-0.035179377
-0.03059277
-0.016832888
-0.012246281
-0.016832888
-0.016832888
-0.021419525
-0.016832888
-0.012246281
-0.012246281
-0.012246281
-0.012246281
-0.016832888
-0.016832888
-0.021419525
-0.026006132
-0.021419525
-0.016832888
-0.012246281
-0.012246281
-0.012246281
-0.012246281
-0.012246281
-0.007659644
-0.012246281
-0.016832888
-0.021419525
-0.016832888
-0.012246281
-0.0030730367
0.0015136003
-0.0030730367
-0.0030730367
-0.007659644
-0.007659644
-0.007659644
-0.007659644
-0.0030730367
-0.0030730367
-0.0030730367
0.0015136003
0.0015136003
-0.0030730367
-0.0030730367
0.0015136003
0.010686845
0.010686845
0.010686845
0.0061002076
0.010686845
0.015273452
0.019860059
0.019860059
0.015273452
0.010686845
0.010686845
0.015273452
0.019860059
0.024446696
0.029033303
0.029033303
0.029033303
0.029033303
0.029033303
0.029033303
0.029033303
0.029033303
0.029033303
0.03361991
0.03361991
0.03361991
0.03361991
0.03361991
0.038206518
0.042793155
0.042793155
0.0519664
0.056553006
0.056553006
0.0519664
0.047379762
0.042793155
0.047379762
0.047379762
0.0519664
0.0519664
0.056553006
0.056553006
0.061139643
0.06572625
0.06572625
0.06572625
0.061139643
0.056553006
0.061139643
0.06572625
0.07031289
0.074899495
0.074899495
0.074899495
0.074899495
0.074899495
0.074899495
0.074899495
0.074899495
0.07948613
0.074899495
0.074899495
0.07948613
0.08407274
0.08407274
0.07948613
0.08407274
0.088659376
0.09324598
0.088659376
0.07948613
0.074899495
0.074899495
0.07948613
0.08407274
0.09324598
0.088659376
0.08407274
0.07948613
0.08407274
0.088659376
0.09324598
0.09324598
0.09324598
0.09324598
0.09324598
0.088659376
0.088659376
0.08407274
0.088659376
0.088659376
0.08407274
0.088659376
0.088659376
0.088659376
0.08407274
0.08407274
0.08407274
0.07948613
0.08407274
0.09324598
0.09783259
0.09783259
0.09324598
0.088659376
0.088659376
0.08407274
0.07948613
0.074899495
0.074899495
0.07948613
0.074899495
0.074899495
0.06572625
0.06572625
0.07031289
0.07031289
0.07031289
0.07031289
0.07031289
0.07031289
0.07031289
0.074899495
0.07948613
0.07031289
0.061139643
0.056553006
0.061139643
0.061139643
0.061139643
0.056553006
0.056553006
0.0519664
0.0519664
0.0519664
0.0519664
0.0519664
0.0519664
0.047379762
0.042793155
0.042793155
0.042793155
0.042793155
0.038206518
0.024446696
0.019860059
0.03361991
0.042793155
0.047379762
0.03361991
0.024446696
0.024446696
0.024446696
0.019860059
0.019860059
0.019860059
0.024446696
0.019860059
0.019860059
0.015273452
0.015273452
0.015273452
0.015273452
0.015273452
0.015273452
0.010686845
0.0061002076
0.0015136003
0.0015136003
0.0015136003
0.0061002076
0.0061002076
0.0015136003
-0.007659644
-0.016832888
-0.021419525
-0.026006132
-0.026006132
-0.021419525
-0.016832888
-0.016832888
-0.021419525
-0.026006132
-0.03059277
-0.026006132
-0.026006132
-0.03059277
-0.03059277
-0.026006132
-0.021419525
-0.026006132
-0.035179377
-0.039766014
-0.035179377
-0.03059277
-0.03059277
-0.035179377
-0.035179377
-0.035179377
-0.039766014
-0.048939228
-0.053525865
-0.048939228
-0.04435262
-0.039766014
-0.039766014
-0.04435262
-0.053525865
-0.058112502
-0.058112502
-0.053525865
-0.053525865
-0.053525865
-0.053525865
-0.058112502
-0.058112502
-0.06269908
-0.06728572
-0.06728572
-0.06269908
-0.06269908
-0.06269908
-0.06269908
-0.06269908
-0.06728572
-0.06728572
-0.07187235
-0.07645896
-0.07187235
-0.06728572
-0.058112502
-0.053525865
-0.058112502
-0.058112502
-0.06269908
-0.07187235
-0.07645896
-0.08104557
-0.07645896
-0.06728572
-0.06269908
-0.06269908
-0.06269908
-0.07187235
-0.07645896
-0.07645896
-0.07645896
-0.07645896
-0.085632205
-0.085632205
-0.085632205
-0.07645896
-0.07187235
-0.07645896
-0.085632205
-0.085632205
-0.07645896
-0.07187235
-0.06728572
-0.07187235
-0.07645896
-0.07187235
-0.07187235
-0.07645896
-0.08104557
-0.08104557
-0.08104557
-0.08104557
-0.08104557
-0.08104557
-0.08104557
-0.07645896
-0.07187235
-0.07187235
-0.07645896
-0.07645896
-0.07645896
-0.07645896
-0.07645896
-0.07645896
-0.07645896
-0.07645896
-0.08104557
-0.08104557
-0.08104557
-0.08104557
-0.08104557
-0.08104557
-0.08104557
-0.07645896
-0.07645896
-0.07645896
-0.07645896
-0.08104557
-0.08104557
-0.07645896
-0.07645896
-0.085632205
-0.09021881
-0.085632205
-0.085632205
-0.09021881
-0.09021881
-0.085632205
-0.085632205
-0.085632205
-0.09021881
-0.09021881
-0.09021881
-0.09021881
-0.085632205
-0.085632205
-0.085632205
-0.085632205
-0.085632205
-0.085632205
-0.08104557
-0.08104557
-0.08104557
-0.08104557
-0.085632205
-0.08104557
-0.07645896
-0.07645896
-0.08104557
-0.08104557
-0.08104557
-0.07645896
-0.07187235
-0.06728572
-0.07187235
-0.07645896
-0.08104557
-0.07645896
-0.06728572
-0.06269908
-0.06728572
-0.07187235
-0.07645896
-0.07187235
-0.06728572
-0.06728572
-0.06728572
-0.06728572
-0.07187235
-0.07645896
-0.07645896
-0.07187235
-0.06269908
-0.06269908
-0.06728572
-0.06269908
-0.06269908
-0.06269908
-0.07187235
-0.07645896
-0.07187235
-0.06269908
-0.058112502
-0.058112502
-0.058112502
-0.06269908
-0.06269908
-0.058112502
-0.058112502
-0.058112502
-0.06269908
-0.06269908
-0.058112502
-0.053525865
-0.058112502
-0.06269908
-0.06728572
-0.06728572
-0.06269908
-0.058112502
-0.058112502
-0.06269908
-0.058112502
-0.053525865
-0.053525865
-0.06269908
-0.06728572
-0.06269908
-0.06269908
-0.06269908
-0.06269908
-0.06269908
-0.06269908
-0.06269908
-0.06269908
-0.06728572
-0.07187235
-0.07645896
-0.06728572
-0.058112502
-0.048939228
-0.053525865
-0.06269908
-0.06269908
-0.058112502
-0.048939228
-0.04435262
-0.048939228
-0.053525865
-0.058112502
-0.058112502
-0.058112502
-0.058112502
-0.058112502
-0.06269908
-0.06269908
-0.058112502
-0.053525865
-0.053525865
-0.053525865
-0.053525865
-0.048939228
-0.048939228
-0.058112502
-0.06269908
-0.06269908
-0.053525865
-0.048939228
-0.053525865
-0.06269908
-0.06728572
-0.06269908
-0.058112502
-0.058112502
-0.06269908
-0.06728572
-0.06269908
-0.058112502
-0.053525865
-0.058112502
-0.06269908
-0.06269908
-0.058112502
-0.058112502
-0.06269908
-0.06269908
-0.06269908
-0.06269908
-0.06269908
-0.06728572
-0.06728572
-0.06728572
-0.06728572
-0.058112502
-0.058112502
-0.06269908
-0.06728572
-0.06269908
-0.058112502
-0.06269908
-0.06269908
-0.06269908
-0.06269908
-0.06269908
-0.06269908
-0.06269908
-0.06269908
-0.058112502
-0.058112502
-0.06269908
-0.06269908
-0.06728572
-0.07645896
-0.08104557
-0.08104557
-0.07645896
-0.07645896
-0.07645896
-0.07187235
-0.06269908
-0.058112502
-0.06269908
-0.06728572
-0.06728572
-0.06728572
-0.06269908
-0.06728572
-0.07187235
-0.07645896
-0.07645896
-0.06728572
-0.06269908
-0.06269908
-0.06269908
-0.06269908
-0.06269908
-0.06269908
-0.06728572
-0.07187235
-0.07187235
-0.06269908
-0.06269908
-0.06269908
-0.06728572
-0.06728572
-0.06269908
-0.06269908
-0.06269908
-0.06728572
-0.06728572
-0.06728572
-0.06728572
-0.07187235
-0.07187235
-0.07187235
-0.07187235
-0.07645896
-0.07187235
-0.07187235
-0.07187235
-0.07187235
-0.07645896
-0.07187235
-0.07187235
-0.07187235
-0.07187235
-0.07187235
-0.07187235
-0.06728572
-0.06269908
-0.06269908
-0.06269908
-0.06728572
-0.06728572
-0.06728572
-0.06728572
-0.06728572
-0.07187235
-0.08104557
-0.08104557
-0.07645896
-0.07187235
-0.07187235
-0.07645896
-0.07645896
-0.07645896
-0.07187235
-0.07187235
-0.07645896
-0.08104557
-0.08104557
-0.07645896
-0.07187235
-0.07187235
-0.07187235
-0.07645896
-0.07645896
-0.07645896
-0.08104557
-0.085632205
-0.09021881
-0.085632205
-0.08104557
-0.08104557
-0.085632205
-0.085632205
-0.085632205
-0.08104557
-0.07645896
-0.07645896
-0.07645896
-0.08104557
-0.085632205
-0.09480545
-0.09480545
-0.09021881
-0.085632205
-0.085632205
-0.085632205
-0.085632205
-0.085632205
-0.09021881
-0.09021881
-0.09480545
-0.09480545
-0.09021881
-0.09021881
-0.085632205
-0.08104557
-0.08104557
-0.08104557
-0.09021881
-0.09480545
-0.09021881
-0.085632205
-0.085632205
-0.09480545
-0.09939206
-0.10397866
-0.09480545
-0.085632205
-0.08104557
-0.085632205
-0.09480545
-0.09939206
-0.09480545
-0.085632205
-0.08104557
-0.085632205
-0.09939206
-0.10397866
-0.10397866
-0.09480545
-0.09480545
-0.09480545
-0.09939206
-0.1085653
-0.1085653
-0.10397866
-0.09480545
-0.09939206
-0.10397866
-0.1085653
-0.10397866
-0.09939206
-0.10397866
-0.1085653
-0.11315194
-0.1085653
-0.1085653
-0.1085653
-0.1085653
-0.1085653
-0.1085653
-0.11315194
-0.11315194
-0.1085653
-0.09939206
-0.09939206
-0.10397866
-0.1085653
-0.1085653
-0.1085653
-0.1085653
-0.1085653
-0.1085653
-0.11315194
-0.117738515
-0.11315194
-0.11315194
-0.1085653
-0.1085653
-0.11315194
-0.12232515
-0.12691179
-0.12232515
-0.117738515
-0.117738515
-0.12691179
-0.12691179
-0.117738515
-0.11315194
-0.1085653
-0.1085653
-0.1085653
-0.117738515
-0.12232515
-0.12232515
-0.12232515
-0.117738515
-0.11315194
-0.11315194
-0.11315194
-0.1085653
-0.09939206
-0.09939206
-0.1085653
-0.117738515
-0.117738515
-0.117738515
-0.117738515
-0.117738515
-0.117738515
-0.117738515
-0.12232515
-0.12691179
-0.12691179
-0.12232515
-0.12232515
-0.117738515
-0.117738515
-0.117738515
-0.117738515
-0.117738515
-0.117738515
-0.117738515
-0.117738515
-0.117738515
-0.117738515
-0.12232515
-0.12691179
-0.12691179
-0.12691179
-0.12232515
-0.117738515
-0.11315194
-0.11315194
-0.11315194
-0.117738515
-0.12232515
-0.12691179
-0.12691179
-0.13149837
-0.13149837
-0.13149837
-0.12691179
-0.12691179
-0.12691179
-0.12691179
-0.12691179
-0.12691179
-0.12232515
-0.12232515
-0.12691179
-0.13149837
-0.136085
-0.13149837
-0.13149837
-0.13149837
-0.13149837
-0.136085
-0.136085
-0.13149837
-0.13149837
-0.13149837
-0.14067164
-0.14525828
-0.14067164
-0.13149837
-0.13149837
-0.13149837
-0.13149837
-0.13149837
-0.136085
-0.14067164
-0.136085
-0.136085
-0.136085
-0.14067164
-0.14525828
-0.14067164
-0.13149837
-0.13149837
-0.136085
-0.14067164
-0.14984486
-0.14984486
-0.14525828
-0.136085
-0.13149837
-0.13149837
-0.14067164
-0.14525828
-0.14067164
-0.14067164
-0.14067164
-0.14525828
-0.14984486
-0.14984486
-0.14525828
-0.14525828
-0.14525828
-0.14984486
-0.14984486
-0.14525828
-0.14067164
-0.136085
-0.14525828
-0.14984486
-0.14984486
-0.14525828
-0.14067164
-0.14525828
-0.15443149
-0.14984486
-0.14525828
-0.14067164
-0.14525828
-0.14984486
-0.14984486
-0.14525828
-0.14525828
-0.15443149
-0.15901813
-0.15901813
-0.15443149
-0.14984486
-0.14984486
-0.14525828
-0.14525828
-0.14525828
-0.14984486
-0.14984486
-0.14984486
-0.15443149
-0.15443149
-0.15901813
-0.15901813
-0.16360474
-0.16360474
-0.16360474
-0.15901813
-0.15901813
-0.15901813
-0.15901813
-0.15901813
-0.15443149
-0.15443149
-0.15443149
-0.15901813
-0.15443149
-0.15901813
-0.15901813
-0.16360474
-0.16360474
-0.15901813
-0.15901813
-0.16819137
-0.17277795
-0.16819137
-0.16360474
-0.15901813
-0.15901813
-0.15901813
-0.15901813
-0.15901813
-0.15901813
-0.16360474
-0.16360474
-0.16819137
-0.16819137
-0.16819137
-0.16819137
-0.16360474
-0.16360474
-0.15901813
-0.15901813
-0.16360474
-0.16819137
-0.16819137
-0.16360474
-0.16360474
-0.15901813
-0.15443149
-0.15443149
-0.15901813
-0.16819137
-0.17277795
-0.16819137
-0.16819137
-0.16819137
-0.16819137
-0.16819137
-0.16819137
-0.17277795
-0.17277795
-0.16819137
-0.16360474
-0.16360474
-0.17277795
-0.17736459
-0.17736459
-0.17277795
-0.17277795
-0.16819137
-0.16819137
-0.17277795
-0.17736459
-0.17736459
-0.17736459
-0.17277795
-0.17277795
-0.17277795
-0.17277795
-0.16819137
-0.16819137
-0.16819137
-0.17736459
-0.18195122
-0.18195122
-0.17736459
-0.17277795
-0.17277795
-0.18195122
-0.1865378
-0.18195122
-0.18195122
-0.17736459
-0.17277795
-0.17277795
-0.17277795
-0.17736459
-0.17736459
-0.18195122
-0.18195122
-0.18195122
-0.17736459
-0.18195122
-0.1865378
-0.19112444
-0.1865378
-0.1865378
-0.1865378
-0.1865378
-0.1865378
-0.18195122
-0.17736459
-0.17736459
-0.17736459
-0.1865378
-0.19112444
-0.19112444
-0.19112444
-0.1865378
-0.18195122
-0.18195122
-0.1865378
-0.19112444
-0.1865378
-0.18195122
-0.18195122
-0.18195122
-0.18195122
-0.17736459
-0.17736459
-0.18195122
-0.18195122
-0.18195122
-0.17736459
-0.17736459
-0.18195122
-0.17736459
-0.17736459
-0.17277795
-0.17736459
-0.18195122
-0.19112444
-0.19112444
-0.19112444
-0.18195122
-0.18195122
-0.18195122
-0.18195122
-0.18195122
-0.18195122
-0.18195122
-0.18195122
-0.17277795
-0.16819137
-0.17277795
-0.17736459
-0.18195122
-0.1865378
-0.1865378
-0.1865378
-0.18195122
-0.18195122
-0.1865378
-0.1865378
-0.1865378
-0.18195122
-0.17736459
-0.16819137
-0.16360474
-0.16819137
-0.17736459
-0.18195122
-0.17736459
-0.17736459
-0.17736459
-0.18195122
-0.17736459
-0.17277795
-0.16819137
-0.16819137
-0.16819137
-0.16819137
-0.16360474
-0.16360474
-0.16360474
-0.16819137
-0.16819137
-0.16819137
-0.17277795
-0.17277795
-0.17277795
-0.16819137
-0.16819137
-0.16360474
-0.16360474
-0.15901813
-0.16360474
-0.16819137
-0.16819137
-0.16819137
-0.15901813
-0.15901813
-0.16360474
-0.16360474
-0.16360474
-0.16360474
-0.15901813
-0.14984486
-0.14984486
-0.15443149
-0.16360474
-0.16360474
-0.15901813
-0.15443149
-0.14984486
-0.14984486
-0.15443149
-0.15443149
-0.14984486
-0.14525828
-0.14525828
-0.14525828
-0.14984486
-0.14984486
-0.14067164
-0.13149837
-0.13149837
-0.136085
-0.14067164
-0.136085
-0.13149837
-0.13149837
-0.136085
-0.136085
-0.13149837
-0.12691179
-0.12691179
-0.12691179
-0.12691179
-0.12691179
-0.12232515
-0.12232515
-0.12232515
-0.117738515
-0.117738515
-0.117738515
-0.117738515
-0.11315194
-0.10397866
-0.10397866
-0.11315194
-0.117738515
-0.117738515
-0.11315194
-0.1085653
-0.1085653
-0.11315194
-0.11315194
-0.1085653
-0.09939206
-0.10397866
-0.1085653
-0.1085653
-0.1085653
-0.1085653
-0.1085653
-0.10397866
-0.09939206
-0.09939206
-0.09939206
-0.09939206
-0.09021881
-0.085632205
-0.09021881
-0.09480545
-0.09939206
-0.09480545
-0.09021881
-0.085632205
-0.085632205
-0.08104557
-0.085632205
-0.085632205
-0.085632205
-0.085632205
-0.085632205
-0.07645896
-0.07645896
-0.07645896
-0.08104557
-0.08104557
-0.07645896
-0.06728572
-0.06728572
-0.06728572
-0.06269908
-0.06269908
-0.06728572
-0.07187235
-0.06728572
-0.06269908
-0.058112502
-0.058112502
-0.058112502
-0.058112502
-0.06269908
-0.06269908
-0.058112502
-0.058112502
-0.058112502
-0.058112502
-0.058112502
-0.053525865
-0.053525865
-0.048939228
-0.048939228
-0.048939228
-0.053525865
-0.058112502
-0.053525865
-0.053525865
-0.048939228
-0.048939228
-0.048939228
-0.048939228
-0.048939228
-0.053525865
-0.048939228
-0.04435262
-0.039766014
-0.039766014
-0.039766014
-0.04435262
-0.053525865
-0.053525865
-0.04435262
-0.035179377
-0.039766014
-0.04435262
-0.04435262
-0.04435262
-0.04435262
-0.04435262
-0.048939228
-0.04435262
-0.039766014
-0.04435262
-0.04435262
-0.035179377
-0.03059277
-0.03059277
-0.035179377
-0.035179377
-0.026006132
-0.021419525
-0.026006132
-0.035179377
-0.039766014
-0.039766014
-0.035179377
-0.035179377
-0.035179377
-0.035179377
-0.03059277
-0.026006132
-0.03059277
-0.035179377
-0.035179377
-0.035179377
-0.035179377
-0.039766014
-0.04435262
-0.04435262
-0.039766014
-0.035179377
-0.035179377
-0.03059277
-0.026006132
-0.026006132
-0.026006132
-0.03059277
-0.03059277
-0.03059277
-0.039766014
-0.04435262
-0.048939228
-0.048939228
-0.04435262
-0.035179377
-0.03059277
-0.035179377
-0.04435262
-0.04435262
-0.039766014
-0.035179377
-0.03059277
-0.03059277
-0.035179377
-0.035179377
-0.035179377
-0.035179377
-0.039766014
-0.04435262
-0.048939228
-0.048939228
-0.048939228
-0.04435262
-0.039766014
-0.039766014
-0.039766014
-0.039766014
-0.039766014
-0.039766014
-0.039766014
-0.04435262
-0.048939228
-0.048939228
-0.053525865
-0.053525865
-0.048939228
-0.04435262
-0.039766014
-0.039766014
-0.039766014
-0.039766014
-0.04435262
-0.04435262
-0.048939228
-0.048939228
-0.048939228
-0.04435262
-0.039766014
-0.039766014
-0.04435262
-0.04435262
-0.04435262
-0.039766014
-0.039766014
-0.039766014
-0.04435262
-0.048939228
-0.048939228
-0.048939228
-0.04435262
-0.04435262
-0.04435262
-0.04435262
-0.048939228
-0.048939228
-0.048939228
-0.048939228
-0.04435262
-0.04435262
-0.039766014
-0.039766014
-0.039766014
-0.04435262
-0.04435262
-0.048939228
-0.048939228
-0.058112502
-0.058112502
-0.053525865
-0.04435262
-0.039766014
-0.039766014
-0.04435262
-0.048939228
-0.053525865
-0.053525865
-0.053525865
-0.053525865
-0.048939228
-0.048939228
-0.048939228
-0.053525865
-0.053525865
-0.053525865
-0.053525865
-0.053525865
-0.053525865
-0.058112502
-0.058112502
-0.053525865
-0.053525865
-0.048939228
-0.053525865
-0.058112502
-0.06269908
-0.053525865
-0.04435262
-0.04435262
-0.04435262
-0.053525865
-0.058112502
-0.058112502
-0.058112502
-0.06269908
-0.07187235
-0.07187235
-0.06728572
-0.058112502
-0.053525865
-0.053525865
-0.053525865
-0.058112502
-0.058112502
-0.06269908
-0.06269908
-0.06269908
-0.06728572
-0.06269908
-0.06269908
-0.058112502
-0.053525865
-0.058112502
-0.07187235
-0.07187235
-0.06728572
-0.06269908
-0.06728572
-0.07187235
-0.07645896
-0.07187235
-0.06269908
-0.06269908
-0.06728572
-0.07187235
-0.07187235
-0.07187235
-0.06728572
-0.06728572
-0.06728572
-0.07187235
-0.07187235
-0.07187235
-0.06728572
-0.06728572
-0.07187235
-0.07187235
-0.07187235
-0.07187235
-0.07187235
-0.07187235
-0.07187235
-0.07645896
-0.07645896
-0.07187235
-0.06728572
-0.06269908
-0.06269908
-0.06728572
-0.06728572
-0.07187235
-0.07645896
-0.07187235
-0.06728572
-0.06269908
-0.06269908
-0.07187235
-0.07645896
-0.07187235
-0.06728572
-0.06728572
-0.06728572
-0.058112502
-0.053525865
-0.053525865
-0.06269908
-0.07187235
-0.07187235
-0.06728572
-0.06269908
-0.058112502
-0.06269908
-0.06728572
-0.07187235
-0.06728572
-0.06269908
-0.058112502
-0.053525865
-0.058112502
-0.058112502
-0.058112502
-0.053525865
-0.053525865
-0.048939228
-0.053525865
-0.058112502
-0.06269908
-0.06728572
-0.06269908
-0.058112502
-0.053525865
-0.053525865
-0.048939228
-0.048939228
-0.048939228
-0.048939228
-0.053525865
-0.058112502
-0.06269908
-0.06269908
-0.058112502
-0.058112502
-0.053525865
-0.048939228
-0.048939228
-0.058112502
-0.06269908
-0.058112502
-0.048939228
-0.04435262
-0.048939228
-0.06269908
-0.06728572
-0.06269908
-0.053525865
-0.048939228
-0.048939228
-0.048939228
-0.048939228
-0.048939228
-0.04435262
-0.04435262
-0.04435262
-0.048939228
-0.048939228
-0.048939228
-0.048939228
-0.048939228
-0.048939228
-0.048939228
-0.048939228
-0.04435262
-0.039766014
-0.039766014
-0.039766014
-0.04435262
-0.04435262
-0.04435262
-0.039766014
-0.035179377
-0.035179377
-0.035179377
-0.039766014
-0.039766014
-0.039766014
-0.039766014
-0.039766014
-0.035179377
-0.035179377
-0.03059277
-0.03059277
-0.03059277
-0.035179377
-0.039766014
-0.035179377
-0.03059277
-0.03059277
-0.035179377
-0.035179377
-0.03059277
-0.021419525
-0.021419525
-0.026006132
-0.026006132
-0.026006132
-0.026006132
-0.021419525
-0.021419525
-0.016832888
-0.012246281
-0.012246281
-0.021419525
-0.026006132
-0.026006132
-0.021419525
-0.021419525
-0.026006132
-0.021419525
-0.016832888
-0.016832888
-0.016832888
-0.021419525
-0.026006132
-0.026006132
-0.026006132
-0.021419525
-0.016832888
-0.012246281
-0.012246281
-0.012246281
-0.012246281
-0.007659644
-0.0030730367
-0.0030730367
-0.007659644
-0.016832888
-0.021419525
-0.016832888
-0.012246281
-0.007659644
-0.007659644
-0.007659644
-0.007659644
-0.007659644
-0.007659644
-0.0030730367
-0.0030730367
-0.0030730367
0.0015136003
0.0015136003
-0.0030730367
0.0015136003
0.0015136003
0.0061002076
0.010686845
0.010686845
0.015273452
0.010686845
0.010686845
0.010686845
0.015273452
0.015273452
0.010686845
0.010686845
0.0061002076
0.010686845
0.019860059
0.024446696
0.024446696
0.019860059
0.015273452
0.019860059
0.024446696
0.019860059
0.015273452
0.019860059
0.029033303
0.03361991
0.029033303
0.029033303
0.029033303
0.029033303
0.029033303
0.024446696
0.024446696
0.029033303
0.03361991
0.03361991
0.03361991
0.03361991
0.03361991
0.03361991
0.038206518
0.038206518
0.038206518
0.038206518
0.03361991
0.03361991
0.03361991
0.038206518
0.042793155
0.042793155
0.042793155
0.042793155
0.042793155
0.047379762
0.047379762
0.047379762
0.042793155
0.038206518
0.038206518
0.038206518
0.042793155
0.047379762
0.0519664
0.0519664
0.047379762
0.047379762
0.0519664
0.0519664
0.0519664
0.0519664
0.047379762
0.047379762
0.0519664
0.056553006
0.056553006
0.061139643
0.056553006
0.0519664
0.0519664
0.0519664
0.061139643
0.061139643
0.061139643
0.06572625
0.07031289
0.07031289
0.06572625
0.06572625
0.06572625
0.07031289
0.07031289
0.07031289
0.07031289
0.07031289
0.06572625
0.061139643
0.06572625
0.07031289
0.074899495
0.074899495
0.074899495
0.07031289
0.06572625
0.07031289
0.074899495
0.07948613
0.07948613
0.074899495
0.074899495
0.07948613
0.08407274
0.08407274
0.07948613
0.074899495
0.074899495
0.07948613
0.08407274
0.08407274
0.07948613
0.07948613
0.07948613
0.07948613
0.07948613
0.074899495
0.07948613
0.08407274
0.08407274
0.08407274
0.07948613
0.08407274
0.08407274
0.088659376
0.088659376
0.08407274
0.08407274
0.08407274
0.08407274
0.08407274
0.088659376
0.09324598
0.09324598
0.08407274
0.074899495
0.07948613
0.088659376
0.09324598
0.09783259
0.09324598
0.09324598
0.088659376
0.088659376
0.088659376
0.088659376
0.088659376
0.088659376
0.088659376
0.09324598
0.09783259
0.09783259
0.09783259
0.09324598
0.088659376
0.088659376
0.09783259
0.10241923
0.10241923
0.09783259
0.09783259
0.09783259
0.09324598
0.09783259
0.10241923
0.10241923
0.10241923
0.09783259
0.09324598
0.09324598
0.09783259
0.09783259
0.09783259
0.09783259
0.09783259
0.09783259
0.09783259
0.09783259
0.11159247
0.11617908
0.11617908
0.11159247
0.107005835
0.107005835
0.11159247
0.107005835
0.107005835
0.107005835
0.107005835
0.107005835
0.107005835
0.11159247
0.11159247
0.11159247
0.107005835
0.107005835
0.10241923
0.09783259
0.10241923
0.107005835
0.11159247
0.107005835
0.107005835
0.11159247
0.107005835
0.107005835
0.11159247
0.1207657
0.1207657
0.1207657
0.11617908
0.11159247
0.10241923
0.10241923
0.10241923
0.107005835
0.11159247
0.11617908
0.1207657
0.12535232
0.12993895
0.12993895
0.12993895
0.12535232
0.1207657
0.1207657
0.1207657
0.12535232
0.12535232
0.12993895
0.12993895
0.12993895
0.12993895
0.12993895
0.12993895
0.12993895
0.12993895
0.13452555
0.13452555
0.13452555
0.13452555
0.12535232
0.1207657
0.1207657
0.12993895
0.13452555
0.13911219
0.13911219
0.13452555
0.12993895
0.13452555
0.13911219
0.13911219
0.13452555
0.13911219
0.1436988
0.14828542
0.1436988
0.13911219
0.14828542
0.15287204
0.15287204
0.14828542
0.14828542
0.14828542
0.15287204
0.15287204
0.15287204
0.15287204
0.15287204
0.15745866
0.15287204
0.15287204
0.15287204
0.15287204
0.15287204
0.14828542
0.14828542
0.14828542
0.14828542
0.14828542
0.15287204
0.15745866
0.15745866
0.15745866
0.15287204
0.15287204
0.16204529
0.1666319
0.1666319
0.16204529
0.15287204
0.15287204
0.15745866
0.16204529
0.1666319
0.17121853
0.17121853
0.1666319
0.1666319
0.1666319
0.17121853
0.17121853
0.17121853
0.16204529
0.16204529
0.1666319
0.17121853
0.17121853
0.17121853
0.17121853
0.17580515
0.18039176
0.18497838
0.18039176
0.17580515
0.17121853
0.17580515
0.18497838
0.18039176
0.17580515
0.17121853
0.17121853
0.17580515
0.17580515
0.17580515
0.17580515
0.17580515
0.17121853
0.1666319
0.17580515
0.18497838
0.189565
0.18497838
0.17580515
0.17580515
0.17580515
0.18039176
0.18039176
0.17580515
0.18039176
0.18039176
0.18497838
0.18497838
0.18497838
0.18497838
0.18497838
0.18039176
0.18039176
0.18039176
0.18497838
0.189565
0.189565
0.18497838
0.18497838
0.189565
0.189565
0.189565
0.18497838
0.18497838
0.18497838
0.18497838
0.189565
0.19415163
0.19415163
0.189565
0.18497838
0.189565
0.189565
0.19415163
0.19415163
0.19873825
0.19873825
0.19415163
0.18497838
0.18039176
0.17580515
0.17580515
0.18497838
0.189565
0.19873825
0.19873825
0.19415163
0.19415163
0.19415163
0.19415163
0.19415163
0.189565
0.19415163
0.19415163
0.189565
0.18497838
0.18497838
0.189565
0.19415163
0.189565
0.18039176
0.18497838
0.19415163
0.20332485
0.20332485
0.20332485
0.19873825
0.19415163
0.19415163
0.19873825
0.20332485
0.20332485
0.19415163
0.189565
0.189565
0.19873825
0.2124981
0.2124981
0.20332485
0.189565
0.18497838
0.19415163
0.19415163
0.189565
0.18497838
0.189565
0.19873825
0.20332485
0.20332485
0.19873825
0.19415163
0.19415163
0.189565
0.189565
0.19415163
0.19873825
0.19873825
0.19415163
0.19415163
0.19415163
0.19415163
0.189565
0.19415163
0.19873825
0.20332485
0.20332485
0.19873825
0.19415163
0.19415163
0.19873825
0.20332485
0.20332485
0.20332485
0.19873825
0.19415163
0.19415163
0.19873825
0.20332485
0.19415163
0.18497838
0.18039176
0.189565
0.19415163
0.19415163
0.189565
0.189565
0.189565
0.189565
0.189565
0.18497838
0.18497838
0.189565
0.189565
0.19415163
0.19415163
0.19415163
0.19873825
0.20332485
0.20332485
0.19873825
0.19415163
0.189565
0.18497838
0.189565
0.189565
0.18497838
0.18039176
0.18039176
0.18497838
0.189565
0.19415163
0.189565
0.18497838
0.18497838
0.18497838
0.18497838
0.189565
0.189565
0.18497838
0.18497838
0.189565
0.19415163
0.19415163
0.189565
0.18497838
0.18497838
0.18497838
0.18497838
0.18039176
0.18039176
0.18039176
0.18497838
0.18497838
0.18497838
0.18497838
0.18497838
0.18039176
0.17580515
0.17580515
0.18039176
0.18497838
0.18039176
0.17580515
0.17580515
0.17580515
0.17580515
0.17580515
0.17121853
0.17121853
0.17121853
0.17121853
0.17121853
0.17121853
0.17121853
0.17121853
0.17121853
0.17121853
0.17121853
0.17121853
0.1666319
0.16204529
0.16204529
0.16204529
0.1666319
0.1666319
0.1666319
0.1666319
0.1666319
0.1666319
0.1666319
0.17121853
0.1666319
0.16204529
0.15745866
0.15287204
0.15287204
0.15287204
0.16204529
0.16204529
0.16204529
0.15745866
0.16204529
0.1666319
0.1666319
0.15745866
0.15287204
0.14828542
0.15287204
0.15745866
0.15745866
0.15745866
0.15745866
0.15745866
0.15745866
0.14828542
0.13911219
0.13911219
0.14828542
0.15745866
0.15745866
0.15287204
0.14828542
0.1436988
0.1436988
0.13911219
0.13911219
0.13911219
0.13911219
0.1436988
0.1436988
0.13911219
0.13911219
0.1436988
0.14828542
0.14828542
0.13911219
0.13911219
0.13911219
0.13452555
0.12993895
0.12993895
0.12993895
0.12993895
0.12993895
0.13452555
0.13452555
0.12993895
0.1207657
0.1207657
0.12535232
0.12535232
0.1207657
0.1207657
0.1207657
0.11617908
0.11159247
0.107005835
0.11159247
0.11617908
0.11617908
0.11159247
0.11159247
0.107005835
0.10241923
0.10241923
0.10241923
0.10241923
0.11159247
0.11617908
0.11159247
0.107005835
0.10241923
0.09783259
0.10241923
0.10241923
0.107005835
0.107005835
0.10241923
0.09783259
0.09324598
0.088659376
0.088659376
0.088659376
0.088659376
0.09324598
0.09324598
0.088659376
0.07948613
0.07948613
0.07948613
0.088659376
0.088659376
0.08407274
0.07948613
0.074899495
0.07031289
0.07031289
0.07031289
0.074899495
0.07948613
0.07948613
0.074899495
0.07031289
0.06572625
0.06572625
0.07031289
0.074899495
0.06572625
0.061139643
0.061139643
0.06572625
0.06572625
0.06572625
0.061139643
0.056553006
0.056553006
0.056553006
0.0519664
0.047379762
0.042793155
0.047379762
0.0519664
0.047379762
0.0519664
0.061139643
0.061139643
0.0519664
0.042793155
0.042793155
0.047379762
0.0519664
0.047379762
0.042793155
0.03361991
0.03361991
0.03361991
0.038206518
0.03361991
0.029033303
0.03361991
0.038206518
0.038206518
0.03361991
0.029033303
0.029033303
0.024446696
0.024446696
0.019860059
0.024446696
0.029033303
0.03361991
0.03361991
0.029033303
0.024446696
0.024446696
0.024446696
0.015273452
0.010686845
0.0061002076
0.010686845
0.015273452
0.015273452
0.010686845
0.0061002076
0.0061002076
0.010686845
0.015273452
0.015273452
0.010686845
0.0061002076
0.0015136003
0.0015136003
0.0015136003
0.0015136003
-0.0030730367
-0.0030730367
-0.0030730367
-0.0030730367
-0.0030730367
-0.0030730367
-0.0030730367
-0.0030730367
-0.007659644
-0.012246281
-0.012246281
-0.007659644
-0.007659644
-0.007659644
-0.012246281
-0.021419525
-0.021419525
-0.012246281
-0.007659644
-0.012246281
-0.016832888
-0.021419525
-0.021419525
-0.026006132
-0.026006132
-0.026006132
-0.026006132
-0.021419525
-0.016832888
-0.021419525
-0.03059277
-0.035179377
-0.03059277
-0.03059277
-0.035179377
-0.039766014
-0.035179377
-0.035179377
-0.035179377
-0.04435262
-0.048939228
-0.048939228
-0.04435262
-0.039766014
-0.04435262
-0.048939228
-0.048939228
-0.04435262
-0.04435262
-0.039766014
-0.039766014
-0.04435262
-0.04435262
-0.048939228
-0.048939228
-0.048939228
-0.053525865
-0.048939228
-0.048939228
-0.048939228
-0.048939228
-0.048939228
-0.053525865
-0.058112502
-0.053525865
-0.053525865
-0.053525865
-0.053525865
-0.058112502
-0.06269908
-0.06269908
-0.06269908
-0.06269908
-0.053525865
-0.048939228
-0.04435262
-0.053525865
-0.058112502
-0.06269908
-0.06269908
-0.06269908
-0.06269908
-0.06269908
-0.06728572
-0.07187235
-0.07187235
-0.06728572
-0.06728572
-0.06728572
-0.07187235
-0.07187235
-0.07187235
-0.06728572
-0.06728572
-0.06728572
-0.06269908
-0.06269908
-0.058112502
-0.06269908
-0.06269908
-0.06269908
-0.06269908
-0.06728572
-0.06728572
-0.06269908
-0.06728572
-0.06728572
-0.06728572
-0.06269908
-0.06269908
-0.07187235
-0.07187235
-0.07187235
-0.06728572
-0.06269908
-0.06269908
-0.06728572
-0.07187235
-0.07187235
-0.06728572
-0.06269908
-0.058112502
-0.06728572
-0.07187235
-0.07645896
-0.07187235
-0.06728572
-0.06269908
-0.058112502
-0.058112502
-0.06269908
-0.06728572
-0.07645896
-0.07645896
-0.07187235
-0.06728572
-0.06269908
-0.06269908
-0.06728572
-0.07187235
-0.07187235
-0.07187235
-0.07187235
-0.06728572
-0.06728572
-0.06728572
-0.07187235
-0.07187235
-0.07187235
-0.07187235
-0.07187235
-0.06728572
-0.06269908
-0.06269908
-0.06728572
-0.07645896
-0.07187235
-0.06269908
-0.058112502
-0.058112502
-0.06269908
-0.06728572
-0.06728572
-0.06728572
-0.06269908
-0.058112502
-0.06269908
-0.06728572
-0.07187235
-0.06728572
-0.058112502
-0.058112502
-0.06269908
-0.07187235
-0.07187235
-0.06728572
-0.06269908
-0.06269908
-0.06269908
-0.06728572
-0.06728572
-0.06269908
-0.058112502
-0.06269908
-0.06728572
-0.06728572
-0.07187235
-0.06728572
-0.06728572
-0.06269908
-0.06269908
-0.06269908
-0.06728572
-0.06728572
-0.06728572
-0.06728572
-0.06728572
-0.06728572
-0.06728572
-0.06728572
-0.06269908
-0.06269908
-0.06269908
-0.058112502
-0.06269908
-0.06269908
-0.06728572
-0.06269908
-0.058112502
-0.058112502
-0.06269908
-0.06269908
-0.06728572
-0.06728572
-0.06728572
-0.07187235
-0.07187235
-0.07187235
-0.07187235
-0.07187235
-0.07187235
-0.07187235
-0.058112502
-0.053525865
-0.053525865
-0.06269908
-0.06728572
-0.06728572
-0.07187235
-0.06728572
-0.06728572
-0.06269908
-0.06269908
-0.06728572
-0.06728572
-0.06728572
-0.06269908
-0.06728572
-0.06728572
-0.06728572
-0.06728572
-0.06728572
-0.06728572
-0.06728572
-0.06728572
-0.06728572
-0.06728572
-0.06728572
-0.07187235
-0.07187235
-0.07187235
-0.07187235
-0.06269908
-0.06269908
-0.07187235
-0.07187235
-0.07187235
-0.07187235
-0.06728572
-0.06728572
-0.07187235
-0.06728572
-0.06728572
-0.07187235
-0.07645896
-0.07645896
-0.06728572
-0.06269908
-0.06269908
-0.06728572
-0.07187235
-0.07187235
-0.07645896
-0.07645896
-0.07645896
-0.07187235
-0.06728572
-0.06728572
-0.07187235
-0.07187235
-0.07187235
-0.07187235
-0.07187235
-0.07187235
-0.06728572
-0.07187235
-0.07645896
-0.08104557
-0.08104557
-0.08104557
-0.08104557
-0.07645896
-0.06728572
-0.06728572
-0.06728572
-0.07645896
-0.07645896
-0.07645896
-0.07645896
-0.07645896
-0.08104557
-0.07645896
-0.07187235
-0.07645896
-0.08104557
-0.08104557
-0.07645896
-0.07645896
-0.07187235
-0.07187235
-0.07187235
-0.08104557
-0.085632205
-0.085632205
-0.07645896
-0.07645896
-0.07645896
-0.085632205
-0.085632205
-0.085632205
-0.085632205
-0.08104557
-0.08104557
-0.08104557
-0.07645896
-0.08104557
-0.085632205
-0.085632205
-0.08104557
-0.08104557
-0.08104557
-0.085632205
-0.085632205
-0.085632205
-0.085632205
-0.09021881
-0.09480545
-0.09021881
-0.085632205
-0.085632205
-0.085632205
-0.09021881
-0.09021881
-0.09021881
-0.09021881
-0.09021881
-0.09021881
-0.085632205
-0.085632205
-0.09021881
-0.09480545
-0.09021881
-0.085632205
-0.07645896
-0.08104557
-0.09021881
-0.09939206
-0.09939206
-0.09480545
-0.09021881
-0.09021881
-0.09021881
-0.09021881
-0.09021881
-0.09021881
-0.09021881
-0.09021881
-0.09021881
-0.09021881
-0.09021881
-0.085632205
-0.085632205
-0.09021881
-0.09480545
-0.09480545
-0.09939206
-0.09480545
-0.085632205
-0.085632205
-0.09021881
-0.09480545
-0.09480545
-0.085632205
-0.07645896
-0.07187235
-0.08104557
-0.09021881
-0.09021881
-0.085632205
-0.085632205
-0.09021881
-0.09480545
-0.09939206
-0.09939206
-0.09480545
-0.09480545
-0.09939206
-0.09939206
-0.09939206
-0.09939206
-0.09480545
-0.09021881
-0.09021881
-0.09480545
-0.09480545
-0.09480545
-0.09480545
-0.09480545
-0.09021881
-0.09021881
-0.09480545
-0.09939206
-0.09939206
-0.09939206
-0.09480545
-0.09480545
-0.09480545
-0.09480545
-0.09480545
-0.09021881
-0.085632205
-0.09021881
-0.09480545
-0.09939206
-0.09939206
-0.09480545
-0.09021881
-0.09480545
-0.09939206
-0.09939206
-0.09480545
-0.09480545
-0.09480545
-0.09939206
-0.09939206
-0.09939206
-0.09939206
-0.10397866
-0.10397866
-0.10397866
-0.10397866
-0.09939206
-0.09480545
-0.09480545
-0.09939206
-0.10397866
-0.09939206
-0.09939206
-0.09939206
-0.09939206
-0.09939206
-0.10397866
-0.1085653
-0.1085653
-0.11315194
-0.11315194
-0.1085653
-0.09939206
-0.09939206
-0.10397866
-0.10397866
-0.10397866
-0.10397866
-0.10397866
-0.1085653
-0.1085653
-0.1085653
-0.09939206
-0.09480545
-0.09480545
-0.09939206
-0.10397866
-0.1085653
-0.1085653
-0.1085653
-0.1085653
-0.1085653
-0.1085653
-0.1085653
-0.1085653
-0.1085653
-0.10397866
-0.10397866
-0.11315194
-0.117738515
-0.117738515
-0.1085653
-0.1085653
-0.11315194
-0.117738515
-0.11315194
-0.1085653
-0.11315194
-0.117738515
-0.117738515
-0.11315194
-0.10397866
-0.1085653
-0.11315194
-0.11315194
-0.11315194
-0.11315194
-0.11315194
-0.1085653
-0.1085653
-0.11315194
-0.117738515
-0.117738515
-0.117738515
-0.117738515
-0.117738515
-0.117738515
-0.12232515
-0.12232515
-0.12232515
-0.117738515
-0.11315194
-0.1085653
-0.1085653
-0.11315194
-0.117738515
-0.117738515
-0.11315194
-0.11315194
-0.11315194
-0.12232515
-0.12691179
-0.12691179
-0.12691179
-0.12232515
-0.12232515
-0.12691179
-0.12691179
-0.12232515
-0.12232515
-0.12232515
-0.13149837
-0.136085
-0.13149837
-0.13149837
-0.12691179
-0.12232515
-0.12232515
-0.117738515
-0.117738515
-0.117738515
-0.12232515
-0.13149837
-0.13149837
-0.13149837
-0.12232515
-0.117738515
-0.12232515
-0.12691179
-0.13149837
-0.136085
-0.136085
-0.13149837
-0.12691179
-0.12691179
-0.12691179
-0.136085
-0.136085
-0.136085
-0.13149837
-0.12691179
-0.12232515
-0.12691179
-0.13149837
-0.136085
-0.14067164
-0.14067164
-0.136085
-0.13149837
-0.13149837
-0.136085
-0.14067164
-0.136085
-0.13149837
-0.136085
-0.14067164
-0.14067164
-0.136085
-0.136085
-0.14067164
-0.14067164
-0.136085
-0.13149837
-0.136085
-0.14067164
-0.136085
-0.136085
-0.136085
-0.14067164
-0.14525828
-0.14525828
-0.14525828
-0.14984486
-0.15443149
-0.15443149
-0.14984486
-0.14984486
-0.14525828
-0.14067164
-0.14067164
-0.14525828
-0.14984486
-0.15443149
-0.15901813
-0.15443149
-0.14525828
-0.14067164
-0.14067164
-0.14984486
-0.15443149
-0.14984486
-0.14525828
-0.14525828
-0.14984486
-0.15901813
-0.15901813
-0.15901813
-0.15443149
-0.14984486
-0.15443149
-0.16360474
-0.15901813
-0.14984486
-0.14525828
-0.15443149
-0.16819137
-0.17277795
-0.16819137
-0.16360474
-0.15901813
-0.16360474
-0.16819137
-0.17277795
-0.17277795
-0.17277795
-0.16360474
-0.15901813
-0.15443149
-0.15901813
-0.16360474
-0.16360474
-0.16360474
-0.15901813
-0.16360474
-0.16360474
-0.16360474
-0.16360474
-0.16819137
-0.17277795
-0.16819137
-0.16360474
-0.16360474
-0.16819137
-0.17277795
-0.17277795
-0.16819137
-0.16819137
-0.17277795
-0.17277795
-0.16819137
-0.16819137
-0.17277795
-0.17736459
-0.18195122
-0.17736459
-0.17277795
-0.17277795
-0.17277795
-0.17736459
-0.18195122
-0.17736459
-0.17277795
-0.17277795
-0.17277795
-0.17736459
-0.17736459
-0.18195122
-0.17736459
-0.16819137
-0.16819137
-0.17277795
-0.17736459
-0.17736459
-0.17736459
-0.17736459
-0.17277795
-0.17277795
-0.17277795
-0.18195122
-0.1865378
-0.17736459
-0.17277795
-0.16819137
-0.17277795
-0.17736459
-0.17736459
-0.17277795
-0.17277795
-0.17277795
-0.17736459
-0.17736459
-0.18195122
-0.17736459
-0.17277795
-0.17736459
-0.1865378
-0.19112444
-0.1865378
-0.18195122
-0.17736459
-0.17736459
-0.18195122
-0.1865378
-0.1865378
-0.1865378
-0.1865378
-0.1865378
-0.18195122
-0.18195122
-0.18195122
-0.1865378
-0.19112444
-0.1865378
-0.18195122
-0.17736459
-0.17736459
-0.18195122
-0.19112444
-0.19112444
-0.19112444
-0.1865378
-0.18195122
-0.18195122
-0.18195122
-0.18195122
-0.17736459
-0.17736459
-0.17736459
-0.18195122
-0.1865378
-0.1865378
-0.19112444
-0.19571108
-0.19571108
-0.19571108
-0.19112444
-0.18195122
-0.1865378
-0.19112444
-0.19112444
-0.1865378
-0.1865378
-0.18195122
-0.17736459
-0.17277795
-0.17277795
-0.18195122
-0.1865378
-0.19112444
-0.19571108
-0.19571108
-0.19571108
-0.19112444
-0.1865378
-0.1865378
-0.18195122
-0.18195122
-0.1865378
-0.19112444
-0.19571108
-0.19112444
-0.1865378
-0.1865378
-0.1865378
-0.19571108
-0.19112444
-0.1865378
-0.17736459
-0.18195122
-0.1865378
-0.19112444
-0.19112444
-0.19112444
-0.19112444
-0.19112444
-0.19112444
-0.19112444
-0.19112444
-0.1865378
-0.1865378
-0.19112444
-0.19571108
-0.19112444
-0.19112444
-0.1865378
-0.18195122
-0.18195122
-0.1865378
-0.19112444
-0.19571108
-0.19112444
-0.1865378
-0.1865378
-0.19112444
-0.19571108
-0.19571108
-0.19112444
-0.19112444
-0.1865378
-0.1865378
-0.18195122
-0.1865378
-0.19112444
-0.19112444
-0.19112444
-0.19112444
-0.19112444
-0.19112444
-0.1865378
-0.1865378
-0.1865378
-0.1865378
-0.19112444
-0.19571108
-0.20029771
-0.19112444
-0.17736459
-0.17277795
-0.18195122
-0.19112444
-0.19112444
-0.1865378
-0.1865378
-0.19112444
-0.20488429
-0.20488429
-0.20029771
-0.19112444
-0.1865378
-0.19112444
-0.19112444
-0.19571108
-0.20029771
-0.19571108
-0.19112444
-0.1865378
-0.19112444
-0.19571108
-0.19571108
-0.20029771
-0.20029771
-0.19571108
-0.1865378
-0.1865378
-0.19112444
-0.20029771
-0.20488429
-0.20488429
-0.19571108
-0.19112444
-0.19112444
-0.19571108
-0.20029771
-0.20488429
-0.20947093
-0.20947093
-0.20488429
-0.19571108
-0.19571108
-0.20029771
-0.20029771
-0.20029771
-0.20029771
-0.20029771
-0.20488429
-0.20488429
-0.20488429
-0.20488429
-0.20488429
-0.20947093
-0.20488429
-0.19571108
-0.19571108
-0.20029771
-0.20488429
-0.20947093
-0.20947093
-0.21405756
-0.21405756
-0.21405756
-0.21405756
-0.21405756
-0.20947093
-0.20947093
-0.20488429
-0.20488429
-0.20488429
-0.20947093
-0.21405756
-0.20947093
-0.20947093
-0.20947093
-0.20947093
-0.20947093
-0.20947093
-0.21864414
-0.22781742
-0.22781742
-0.21864414
-0.20947093
-0.20488429
-0.20947093
-0.21864414
-0.22323078
-0.22323078
-0.22323078
-0.22323078
-0.21864414
-0.21864414
-0.21864414
-0.21864414
-0.21864414
-0.21864414
-0.22323078
-0.22781742
-0.22781742
-0.22323078
-0.21864414
-0.22323078
-0.22781742
-0.22323078
-0.21864414
-0.22323078
-0.22781742
-0.23240405
-0.22781742
-0.22323078
-0.22323078
-0.22781742
-0.22781742
-0.22323078
-0.21864414
-0.21864414
-0.22323078
-0.22323078
-0.22323078
-0.22323078
-0.22323078
-0.22323078
-0.22323078
-0.22323078
-0.21864414
-0.21864414
-0.22323078
-0.22323078
-0.22323078
-0.21864414
-0.21864414
-0.21864414
-0.21864414
-0.21864414
-0.21864414
-0.22323078
-0.22781742
-0.22323078
-0.22323078
-0.22323078
-0.22323078
-0.22323078
-0.22323078
-0.22323078
-0.22781742
-0.22781742
-0.22323078
-0.22323078
-0.22323078
-0.22323078
-0.21864414
-0.21864414
-0.22323078
-0.22323078
-0.22781742
-0.23240405
-0.23699063
-0.23240405
-0.22323078
-0.21864414
-0.21864414
-0.22323078
-0.22323078
-0.22781742
-0.22781742
-0.22781742
-0.22323078
-0.22323078
-0.22781742
-0.22781742
-0.22323078
-0.21864414
-0.22323078
-0.22781742
-0.22323078
-0.21864414
-0.21864414
-0.22323078
-0.22323078
-0.21405756
-0.21405756
-0.21864414
-0.22781742
-0.23240405
-0.23240405
-0.22781742
-0.23240405
-0.23699063
-0.23240405
-0.22781742
-0.22323078
-0.22781742
-0.23699063
-0.23699063
-0.23240405
-0.22781742
-0.22781742
-0.22781742
-0.23699063
-0.23699063
-0.23699063
-0.23240405
-0.23240405
-0.22781742
-0.23240405
-0.23699063
-0.24157727
-0.23699063
-0.23240405
-0.23240405
-0.23240405
-0.23699063
-0.24157727
-0.24157727
-0.24157727
-0.24157727
-0.2461639
-0.25075054
-0.2461639
-0.2461639
-0.2461639
-0.25075054
-0.25075054
-0.25075054
-0.2461639
-0.25075054
-0.25533712
-0.25992376
-0.25992376
-0.25992376
-0.25075054
-0.25075054
-0.25533712
-0.25992376
-0.26909703
-0.26909703
-0.26909703
-0.25992376
-0.25533712
-0.25533712
-0.2645104
-0.26909703
-0.26909703
-0.26909703
-0.26909703
-0.26909703
-0.2645104
-0.25992376
-0.2645104
-0.26909703
-0.26909703
-0.26909703
-0.2736836
-0.27827024
-0.28285688
-0.28285688
-0.27827024
-0.2736836
-0.2736836
-0.2736836
-0.2736836
-0.2736836
-0.2736836
-0.27827024
-0.2736836
-0.2736836
-0.27827024
-0.28285688
-0.28285688
-0.28285688
-0.28744346
-0.2920301
-0.29661673
-0.2920301
-0.28744346
-0.28285688
-0.27827024
-0.27827024
-0.28285688
-0.2920301
-0.29661673
-0.28744346
-0.27827024
-0.28285688
-0.2920301
-0.30120337
-0.30120337
-0.2920301
-0.28744346
-0.28744346
-0.28744346
-0.28285688
-0.28285688
-0.28744346
-0.29661673
-0.30120337
-0.29661673
-0.28285688
-0.27827024
-0.27827024
-0.27827024
-0.2736836
-0.2736836
-0.2736836
-0.26909703
-0.26909703
-0.26909703
-0.2645104
-0.25992376
-0.25533712
-0.25075054
-0.24157727
-0.23699063
-0.23240405
-0.23240405
-0.22323078
-0.21405756
-0.20029771
-0.19571108
-0.19571108
-0.19571108
-0.19571108
-0.19112444
-0.1865378
-0.17277795
-0.16360474
-0.15901813
-0.14984486
-0.14525828
-0.14067164
-0.136085
-0.12691179
-0.1085653
-0.10397866
-0.09939206
-0.09480545
-0.085632205
-0.07187235
-0.06269908
-0.058112502
-0.053525865
-0.04435262
-0.035179377
-0.026006132
-0.016832888
-0.012246281
-0.007659644
-0.0030730367
0.0061002076
0.019860059
0.03361991
0.038206518
0.042793155
0.047379762
0.0519664
0.056553006
0.061139643
0.07031289
0.07948613
0.07948613
0.07948613
0.07948613
0.07948613
0.08407274
0.09783259
0.107005835
0.11617908
0.12535232
0.12535232
0.12993895
0.13452555
0.1436988
0.15287204
0.16204529
0.1666319
0.17121853
0.18039176
0.189565
0.19415163
0.19873825
0.2124981
0.22167134
0.22625796
0.23084459
0.24001783
0.24460444
0.25377768
0.2583643
0.26295093
0.26753753
0.27212417
0.27671078
0.28129742
0.29047066
0.29047066
0.28588402
0.28588402
0.29047066
0.29505727
0.29964387
0.3042305
0.30881712
0.31340376
0.31799036
0.32257697
0.3271636
0.3271636
0.3271636
0.3271636
0.3317502
0.34092346
0.3500967
0.35468334
0.35926995
0.35926995
0.36385655
0.37761644
0.38220304
0.3913763
0.3913763
0.3959629
0.3959629
0.40513614
0.40513614
0.40513614
0.40972275
0.42348263
0.43724248
0.45100236
0.45100236
0.45558897
0.45558897
0.46017557
0.4647622
0.47393546
0.4876953
0.49686855
0.50604177
0.5106284
0.51521504
0.51521504
0.51521504
0.5198016
0.5381481
0.5473214
0.5564946
0.56108123
0.57025445
0.5748411
0.5794277
0.5794277
0.5840143
0.588601
0.5931876
0.5931876
0.5977742
0.6069474
0.61153406
0.6161207
0.6252939
0.63905376
0.648227
0.6619868
0.6803334
0.6895066
0.6895066
0.68491995
0.6803334
0.68491995
0.6940932
0.6986798
0.70326644
0.6986798
0.6895066
0.7307862
0.8500383
0.9463573
0.9050777
0.78123903
0.6986798
0.6986798
0.7307862
0.7307862
0.71243966
0.71243966
0.7353728
0.74913263
0.74913263
0.74454606
0.7399594
0.74454606
0.74454606
0.7399594
0.7399594
0.7399594
0.74454606
0.7583059
0.7537193
0.7399594
0.7674791
0.817932
0.840865
0.8133453
0.77665234
0.7674791
0.7858256
0.79958546
0.79958546
0.7904122
0.71702635
0.67574674
0.7949989
0.87297136
0.7628925
0.648227
0.6895066
0.82710516
0.9050777
0.8959045
0.85462487
0.8500383
0.87297136
0.89131784
0.8959045
0.89131784
0.88673127
0.88214463
0.95094395
1.0059834
0.9280108
0.80417204
0.77665234
0.86379814
0.95094395
0.96011716
0.9371841
0.9280108
0.9463573
0.9922235
1.0885425
1.2077947
1.2307277
1.1206489
0.9830503
0.9280108
0.9463573
0.97846365
0.97846365
0.9647038
0.9555306
0.96011716
0.96929044
0.96929044
0.973877
0.973877
0.973877
0.97846365
0.9922235
1.0197432
1.0380898
1.0472629
1.0380898
1.0243299
1.0197432
1.0243299
1.0289165
1.0289165
1.033503
1.0426763
1.0518496
1.070196
1.0885425
1.0793693
1.0472629
1.033503
1.0472629
1.070196
1.0839559
1.0839559
1.0885425
1.1023023
1.1252354
1.1023023
0.9830503
0.8683848
0.9050777
1.0656095
1.203208
1.2353144
1.2077947
1.1940348
1.2169679
1.2444876
1.2582475
1.2536609
1.2490742
1.2490742
1.2490742
1.2490742
1.2490742
1.2490742
1.2399011
1.2307277
1.2261411
1.2307277
1.2353144
1.2353144
1.2307277
1.2261411
1.2261411
1.2307277
1.2353144
1.2811806
1.3224602
1.2674208
1.1894481
1.180275
1.2765939
1.4371257
1.4279524
1.2674208
1.2261411
1.3453933
1.4187791
1.3499799
1.2399011
1.1986214
1.2169679
1.2399011
1.2353144
1.2077947
1.1894481
1.1848617
1.180275
1.1711017
1.1619284
1.1619284
1.1711017
1.1711017
1.1527553
1.1252354
1.0977157
1.0747826
1.0610228
1.0564362
1.0472629
1.0289165
1.0013968
0.97846365
0.96011716
0.9463573
0.9371841
0.9188376
0.8959045
0.87297136
0.86379814
0.8500383
0.83627844
0.8133453
0.7904122
0.77665234
0.7537193
0.72619957
0.68491995
0.648227
0.6252939
0.6161207
0.6069474
0.5794277
0.5289749
0.4831087
0.4647622
0.45558897
0.41889602
0.35926995
0.30881712
0.27671078
0.24919108
0.22167134
0.19415163
0.16204529
0.12993895
0.09324598
0.0519664
0.010686845
-0.039766014
-0.085632205
-0.13149837
-0.16819137
-0.20488429
-0.23699063
-0.2645104
-0.2920301
-0.33789635
-0.4066956
-0.4800815
-0.5442942
-0.59474707
-0.6360266
-0.68189275
-0.74610543
-0.82407796
-0.89287734
-0.9525033
-1.0029562
-1.0534091
-1.1038618
-1.1497281
-1.186421
-1.223114
-1.2598069
-1.319433
-1.4019921
-1.4891379
-1.5671105
-1.6496696
-1.7322288
-1.8147879
-1.8973472
-1.9799063
-2.0808117
-2.177131
-2.250517
-2.310143
-2.3697689
-2.4569147
-2.5486472
-2.6174464
-2.6724858
-2.7412853
-2.828431
-2.9109902
-2.970616
-3.0256557
-3.1082146
-3.213707
-3.3146129
-3.4063451
-3.4980774
-3.58981
-3.6769557
-3.7549286
-3.832901
-3.9017005
-3.9567394
-4.0117793
-4.0805783
-4.1539645
-4.22735
-4.291563
-4.360362
-4.438335
-4.5254803
-4.6080394
-4.672252
-4.7181187
-4.759398
-4.8098507
-4.860304
-4.9199295
-4.988729
-5.0621147
-5.1171546
-5.153847
-5.181367
-5.2226467
-5.282273
-5.351072
-5.4061117
-5.447391
-5.484084
-5.534537
-5.5895762
-5.640029
-5.6813087
-5.7180014
-5.763868
-5.8143206
-5.8647738
-5.9152265
-5.956506
-5.9977856
-6.039065
-6.0849314
-6.144557
-6.2133565
-6.2638097
-6.300503
-6.3234353
-6.3463683
-6.378475
-6.410581
-6.447274
-6.47938
-6.5069
-6.53442
-6.5665264
-6.598633
-6.6261525
-6.6628456
-6.704125
-6.7454042
-6.772924
-6.7958574
-6.823377
-6.84631
-6.86007
-6.8646564
-6.8646564
-6.878416
-6.9013495
-6.9196963
-6.9288692
-6.9380426
-6.9655623
-7.0022554
-7.052708
-7.0894012
-7.1123343
-7.121507
-7.116921
-7.1123343
-7.116921
-7.1444407
-7.190306
-7.2361727
-7.259106
-7.2545195
-7.24076
-7.2315865
-7.24076
-7.259106
-7.286626
-7.3049717
-7.309559
-7.3003855
-7.282039
-7.2682796
-7.2636924
-7.272866
-7.286626
-7.3003855
-7.3049717
-7.3049717
-7.3003855
-7.295799
-7.295799
-7.309559
-7.332492
-7.341665
-7.346252
-7.3370786
-7.332492
-7.341665
-7.350838
-7.3645983
-7.378358
-7.3875313
-7.3921185
-7.3875313
-7.382945
-7.3737717
-7.3600116
-7.341665
-7.327905
-7.327905
-7.332492
-7.3370786
-7.327905
-7.3233185
-7.3187323
-7.3187323
-7.314145
-7.3049717
-7.295799
-7.291212
-7.282039
-7.282039
-7.291212
-7.309559
-7.3187323
-7.3233185
-7.309559
-7.291212
-7.2682796
-7.2545195
-7.245346
-7.249933
-7.259106
-7.2636924
-7.2636924
-7.259106
-7.259106
-7.2545195
-7.245346
-7.2269993
-7.208653
-7.18572
-7.1627865
-7.1306806
-7.084814
-7.0206013
-6.942629
-6.8646564
-6.7912707
-6.7316446
-6.6995387
-6.6903653
-6.676605
-6.644499
-6.5894594
-6.516073
-6.438101
-6.369302
-6.300503
-6.23629
-6.2592225
-6.3280215
-6.240876
-5.9656787
-5.6721354
-5.5024304
-5.4382176
-5.3694186
-5.254753
-5.112568
-4.979556
-4.8694773
-4.7548113
-4.640146
-4.5254803
-4.410815
-4.291563
-4.1631374
-4.0347123
-3.9154596
-3.8145542
-3.7182355
-3.60357
-3.4613848
-3.2962663
-3.167841
-3.0898683
-3.0256557
-2.9293368
-2.7963247
-2.6541395
-2.5303006
-2.4156353
-2.296383
-2.1679578
-2.0395324
-1.9202802
-1.8056147
-1.681776
-1.548764
-1.415752
-1.2781534
-1.1451415
-1.0075428
-0.86535764
-0.7231724
-0.5718139
-0.41128224
-0.22781742
-0.035179377
0.14828542
0.32257697
0.4876953
0.648227
0.80875874
0.9647038
1.0977157
1.2169679
1.3408066
1.4829918
1.6435236
1.794882
1.9370672
2.070079
2.2122645
2.363623
2.519568
2.6663399
2.8131118
2.9736433
3.1525216
3.340573
3.5286245
3.7075024
3.8726208
4.028566
4.184511
4.3450427
4.5193343
4.6982126
4.886264
5.0834885
5.280713
5.4733515
5.6659894
5.8448677
6.023746
6.1934505
6.367742
6.5420337
6.7163253
6.88603
7.055735
7.2300262
7.4272513
7.6382356
7.8767405
8.129004
8.381269
8.6105995
8.816998
9.018808
9.211447
9.404085
9.605896
9.826054
10.059971
10.30765
10.555326
10.8075905
11.050682
11.289185
11.523104
11.752434
11.986353
12.229443
12.481707
12.738558
12.986235
13.2339115
13.486177
13.743027
13.990704
14.229208
14.486061
14.7704315
15.063974
15.339172
15.609781
15.880392
16.151003
16.4262
16.710571
16.999527
17.293072
17.582027
17.8664
18.15077
18.430553
18.701164
18.976362
19.256145
19.545103
19.834059
20.127604
20.425734
20.733038
21.04034
21.347643
21.65036
21.957664
22.264969
22.567684
22.870401
23.177706
23.49418
23.806072
24.104202
24.388573
24.668356
24.957314
25.255445
25.55816
25.856293
26.149834
26.447966
26.75068
27.048813
27.342358
27.631315
27.915686
28.204641
28.498184
28.796316
29.085272
29.369642
29.654013
29.94297
30.231926
30.507126
30.76856
31.025412
31.28685
31.557459
31.846416
32.130787
32.401398
32.65366
32.90134
33.149017
33.392105
33.6352
33.869118
34.09845
34.332367
34.56628
34.8002
35.024944
35.245102
35.474434
35.7267
35.99272
36.2404
36.45138
36.64861
36.827488
36.98343
37.12103
37.263214
37.423748
37.593452
37.758568
37.914516
38.07046
38.27227
38.54747
38.882294
39.207943
39.473965
39.689537
39.873
40.065643
40.258278
40.455505
40.64814
40.82702
40.969204
41.07011
41.143494
41.21688
41.308617
41.40952
41.524185
41.62509
41.712234
41.771862
41.826904
41.904877
42.00578
42.09751
42.152554
42.203003
42.285564
42.40023
42.528656
42.62956
42.689186
42.790092
42.964386
43.179955
43.37718
43.55147
43.73035
43.90464
44.04224
44.143147
44.244053
44.363304
44.500904
44.62474
44.725647
44.79903
44.849487
44.886177
44.90911
44.918285
44.90911
44.88159
44.840313
44.794445
44.753166
44.725647
44.711887
44.716473
44.730232
44.74399
44.753166
44.75775
44.766926
44.780685
44.80362
44.835724
44.877003
44.913696
44.92287
44.890766
44.877003
44.92746
45.019188
45.10634
45.152203
45.156788
45.133858
45.12927
45.175137
45.26228
45.376945
45.514545
45.693424
45.91358
46.1475
46.367657
46.546535
46.71624
46.90429
47.133625
47.390472
47.647324
47.885826
48.08764
48.252758
48.390354
48.514194
48.633446
48.74811
48.858192
48.936165
48.96827
48.95451
48.91323
48.839844
48.734352
48.60134
48.454567
48.298626
48.138092
47.972973
47.81244
47.65191
47.491375
47.330845
47.1749
47.037304
46.927223
46.826317
46.697895
46.55112
46.408936
46.326374
46.30803
46.31262
46.31262
46.303444
46.30803
46.330963
46.37683
46.42728
46.491497
46.569466
46.6612
46.752934
46.84008
46.927223
47.023544
47.12445
47.225353
47.32626
47.43175
47.541832
47.642735
47.729885
47.807858
47.88124
47.945454
47.995907
48.037186
48.064705
48.078465
48.050945
47.91335
47.78492
47.798683
47.895
47.931694
47.85372
47.729885
47.63815
47.573936
47.50514
47.422577
47.330845
47.2437
47.16114
47.078583
46.99144
46.90429
46.807972
46.720825
46.638264
46.560295
46.477734
46.40435
46.33555
46.27134
46.197952
46.110806
46.01449
45.927338
45.844784
45.766808
45.68425
45.597103
45.50537
45.4274
45.358597
45.2898
45.21183
45.133858
45.051296
44.964153
44.872417
44.785275
44.698128
44.615566
44.54218
44.46421
44.38165
44.294502
44.211945
44.120213
44.033066
43.94592
43.858776
43.762455
43.666138
43.56523
43.468914
43.381767
43.299206
43.21665
43.13409
43.05153
42.98273
42.927692
42.881824
42.84972
42.826786
42.803852
42.785507
42.771744
42.771744
42.799267
42.83596
42.881824
42.936867
42.987316
43.04236
43.101982
43.15702
43.1983
43.234993
43.271687
43.285446
43.290035
43.276276
43.248756
43.21665
43.17537
43.12033
43.074463
43.03777
43.019424
43.014835
43.01025
43.005665
43.001076
42.978146
42.946037
42.923103
42.91393
42.918518
42.932278
42.946037
42.950623
42.936867
42.91393
42.88641
42.87265
42.868065
42.85889
42.83137
42.785507
42.730465
42.666252
42.60204
42.53324
42.46903
42.404816
42.340603
42.26263
42.189247
42.120445
42.056232
41.99202
41.93698
41.877357
41.81773
41.76269
41.703064
41.648026
41.592987
41.537945
41.48749
41.446213
41.40952
41.363655
41.317787
41.27651
41.239815
41.207706
41.180187
41.152668
41.129738
41.106804
41.08846
41.07011
41.05635
41.051765
41.051765
41.051765
41.04259
41.024246
41.01507
41.01507
41.019657
41.028828
41.033417
41.033417
41.024246
41.010483
40.987553
40.969204
40.96003
40.955444
40.95086
40.9371
40.923336
40.90958
40.900406
40.886642
40.88206
40.877472
40.872887
40.859123
40.84078
40.822433
40.81326
40.80409
40.794914
40.78115
40.767395
40.75363
40.739876
40.7307
40.7307
40.721527
40.703182
40.68025
40.66649
40.657314
40.638966
40.616035
40.5931
40.583927
40.57934
40.570168
40.547234
40.510544
40.46926
40.432568
40.38212
40.331665
40.28121
40.23076
40.175716
40.10692
40.03812
39.964733
39.886765
39.79503
39.69871
39.602394
39.506073
39.405167
39.299675
39.189594
39.084103
38.97861
38.877705
38.767628
38.657547
38.54288
38.432804
38.32731
38.20806
38.065876
37.928276
37.818195
37.717293
37.616383
37.50172
37.368706
37.22652
37.07975
36.937565
36.799965
36.65778
36.51101
36.355064
36.194534
36.043175
35.896404
35.75422
35.593685
35.414806
35.222168
35.043293
34.878174
34.713055
34.53876
34.36447
34.199352
34.038822
33.869118
33.69024
33.50677
33.323307
33.130672
32.93803
32.745396
32.552757
32.36012
32.172066
31.974842
31.768444
31.562046
31.35565
31.158422
30.952026
30.736454
30.516296
30.29614
30.075983
29.84665
29.621908
29.397161
29.16783
28.933914
28.690823
28.45232
28.204641
27.956963
27.709284
27.457024
27.200172
26.947906
26.704817
26.461727
26.218634
25.970955
25.723278
25.480188
25.241684
25.003181
24.769262
24.53993
24.3106
24.076681
23.847351
23.622608
23.407036
23.186878
22.948374
22.69611
22.448433
22.209929
21.976011
21.73292
21.471481
21.205458
20.939434
20.67341
20.4028
20.141363
19.884512
19.62766
19.361637
19.081854
18.797483
18.5177
18.24709
17.971891
17.696695
17.421497
17.1463
16.871101
16.595905
16.325294
16.063858
15.807007
15.554741
15.311651
15.077734
14.848402
14.628246
14.417259
14.210863
14.018225
13.839346
13.674227
13.513697
13.357752
13.201807
13.050447
12.912849
12.789011
12.674345
12.564266
12.4496
12.344109
12.256962
12.169817
12.08267
11.990938
11.9083805
11.830406
11.752434
11.683636
11.619423
11.559795
11.50017
11.435957
11.371744
11.302946
11.238733
11.165346
11.096548
11.032335
10.963535
10.89015
10.8075905
10.725031
10.642471
10.564499
10.4865265
10.408554
10.325996
10.252609
10.183811
10.110424
10.032452
9.954479
9.881094
9.816881
9.761841
9.702215
9.638002
9.57379
9.50499
9.422432
9.335285
9.24814
9.160994
9.078434
8.995876
8.913317
8.835344
8.748198
8.656466
8.5647335
8.482174
8.395029
8.307882
8.21615
8.124418
8.041859
7.954713
7.8721533
7.785008
7.6932755
7.6107163
7.52357
7.4364247
7.349279
7.25296
7.1520543
7.0465617
6.9410696
6.8401637
6.739259
6.6429396
6.5420337
6.431955
6.3264623
6.2301435
6.1384115
6.032919
5.9182534
5.803588
5.693509
5.5788436
5.4550047
5.3311663
5.2027407
5.078902
4.9550633
4.822051
4.679866
4.533094
4.386322
4.2487235
4.106539
3.9643536
3.8175817
3.6708097
3.5286245
3.3910258
3.244254
3.0883088
2.9369504
2.7901785
2.6434066
2.5012214
2.3682096
2.2489574
2.1297054
2.0104532
1.8820277
1.7398427
1.602244
1.469232
1.3545666
1.2536609
1.1527553
1.0564362
0.96011716
0.86379814
0.7537193
0.6436404
0.5289749
0.42348263
0.3271636
0.22625796
0.12535232
0.015273452
-0.10397866
-0.22323078
-0.33789635
-0.4525618
-0.5718139
-0.68189275
-0.7919717
-0.8974639
-1.0121294
-1.1267949
-1.2368739
-1.3423661
-1.4478585
-1.5441773
-1.6359098
-1.7276423
-1.8193746
-1.9202802
-2.0257723
-2.131265
-2.2229972
-2.310143
-2.392702
-2.466088
-2.539474
-2.61286
-2.7000055
-2.7871516
-2.8697107
-2.9430964
-2.9935493
-3.0394156
-3.080695
-3.1219747
-3.1724277
-3.23664
-3.3054395
-3.3788252
-3.4430382
-3.5072505
-3.5714636
-3.635676
-3.6907153
-3.731995
-3.7641015
-3.7916212
-3.8145542
-3.8466606
-3.892527
-3.947566
-4.0071926
-4.0530586
-4.094338
-4.1356177
-4.1768975
-4.21359
-4.24111
-4.25487
-4.2686296
-4.2823896
-4.2869763
-4.291563
-4.300736
-4.3190823
-4.3328424
-4.3511887
-4.3695354
-4.3787084
-4.374122
-4.360362
-4.337429
-4.314496
-4.2961497
-4.2869763
-4.2732162
-4.2594566
-4.236523
-4.2090034
-4.1814837
-4.149378
-4.1218576
-4.0989246
-4.071405
-4.039299
-4.002606
-3.9613261
-3.9154596
-3.8741803
-3.842074
-3.8053808
-3.7686877
-3.7228222
-3.672369
-3.6173298
-3.5577035
-3.4934907
-3.4338648
-3.3788252
-3.3283727
-3.2825065
-3.2228801
-3.1632543
-3.0944548
-3.0302424
-2.961443
-2.888057
-2.814671
-2.7366986
-2.658726
-2.58534
-2.511954
-2.429395
-2.346836
-2.2734501
-2.1954775
-2.1083317
-2.007426
-1.9065204
-1.8147879
-1.7322288
-1.6542563
-1.5762838
-1.4937246
-1.4065788
-1.3148463
-1.2139407
-1.1130351
-1.0213027
-0.9387436
-0.85618436
-0.76903856
-0.6773062
-0.5764005
-0.48466814
-0.40210897
-0.32872307
-0.25533712
-0.1865378
-0.117738515
-0.053525865
0.024446696
0.11159247
0.19415163
0.27212417
0.3455101
0.41430938
0.4831087
0.5564946
0.63905376
0.71702635
0.7858256
0.8500383
0.9050777
0.96929044
1.0426763
1.1206489
1.1940348
1.2674208
1.33622
1.4050193
1.4738185
1.5380312
1.6068306
1.6756299
1.7490158
1.8269883
1.9003743
1.9691736
2.037973
2.1067722
2.1755714
2.2489574
2.32693
2.4094892
2.4874616
2.5608475
2.6342335
2.7076194
2.7855918
2.8635645
2.9369504
3.0103364
3.0837224
3.1616948
3.2350807
3.3084667
3.377266
3.4460652
3.510278
3.579077
3.6478765
3.7212625
3.7946484
3.8634477
3.9276605
4.001046
4.0744324
4.147818
4.212031
4.28083
4.3450427
4.4092555
4.4734683
4.546854
4.62024
4.689039
4.753252
4.8174644
4.877091
4.94589
5.0238624
5.1064215
5.1798077
5.2486067
5.3036466
5.3586855
5.4137254
5.468765
5.528391
5.588017
5.643056
5.698096
5.7485485
5.803588
5.863214
5.9136667
5.959533
5.996226
6.0283327
6.0650253
6.0971317
6.133825
6.170518
6.211797
6.2530766
6.2897696
6.3264623
6.3631554
6.395262
6.427368
6.4548883
6.482408
6.5053406
6.5282736
6.5603805
6.5924864
6.6337667
6.670459
6.707152
6.739259
6.775952
6.812644
6.849337
6.881444
6.9089637
6.9364834
6.9594164
6.9915223
7.019042
7.051149
7.087841
7.119948
7.1474676
7.179574
7.216267
7.243787
7.2713065
7.298826
7.330932
7.367625
7.4043183
7.4364247
7.4639444
7.486878
7.514397
7.5465035
7.57861
7.6107163
7.6428227
7.679516
7.7070355
7.7391415
7.7712474
7.8125277
7.8492208
7.885914
7.91802
7.9501257
7.986819
8.018926
8.041859
8.073965
8.110658
8.14735
8.184044
8.21615
8.248257
8.280363
8.303296
8.326229
8.353748
8.390442
8.427135
8.459242
8.482174
8.505108
8.523455
8.546387
8.569321
8.592253
8.619772
8.647293
8.670225
8.688572
8.706919
8.729853
8.752785
8.7711315
8.789478
8.807825
8.82617
8.849104
8.872038
8.890383
8.899557
8.904142
8.90873
8.927076
8.959183
8.982115
9.000462
9.009636
9.018808
9.027983
9.041742
9.055502
9.069262
9.083021
9.0921955
9.096781
9.105955
9.115128
9.119715
9.128887
9.138062
9.147234
9.156406
9.170168
9.17934
9.183928
9.183928
9.188513
9.1931
9.202272
9.202272
9.20686
9.211447
9.220619
9.229794
9.229794
9.225206
9.229794
9.234381
9.238966
9.238966
9.234381
9.234381
9.234381
9.238966
9.238966
9.238966
9.234381
9.234381
9.234381
9.229794
9.229794
9.220619
9.211447
9.202272
9.197687
9.202272
9.202272
9.20686
9.211447
9.211447
9.20686
9.197687
9.197687
9.1931
9.188513
9.188513
9.1931
9.188513
9.183928
9.183928
9.183928
9.188513
9.1931
9.197687
9.20686
9.211447
9.211447
9.20686
9.20686
9.20686
9.20686
9.20686
9.216034
9.216034
9.216034
9.211447
9.20686
9.211447
9.216034
9.225206
9.225206
9.220619
9.211447
9.202272
9.202272
9.20686
9.20686
9.197687
9.188513
9.17934
9.170168
9.165581
9.160994
9.147234
9.138062
9.128887
9.128887
9.128887
9.115128
9.101368
9.087608
9.083021
9.078434
9.073849
9.064674
9.055502
9.050915
9.037155
9.027983
9.027983
9.023396
9.018808
9.009636
9.005049
8.991289
8.972942
8.959183
8.95001
8.945423
8.936249
8.927076
8.90873
8.89497
8.88121
8.862864
8.83993
8.821585
8.803238
8.784891
8.761957
8.739025
8.711506
8.688572
8.66564
8.647293
8.615185
8.58308
8.555559
8.5418
8.523455
8.505108
8.477587
8.445482
8.417961
8.390442
8.362923
8.3354025
8.307882
8.280363
8.248257
8.220737
8.193216
8.165697
8.133591
8.096898
8.064791
8.032685
7.995992
7.959299
7.922606
7.8813267
7.8446336
7.8125277
7.780421
7.7345552
7.679516
7.6336493
7.59237
7.55109
7.5052238
7.454771
7.3997316
7.3584523
7.317173
7.2758927
7.2300262
7.174988
7.124534
7.078668
7.037389
6.9915223
6.945656
6.8952036
6.849337
6.7988844
6.7484317
6.6933923
6.6337667
6.583313
6.537447
6.4961677
6.445715
6.386089
6.3356357
6.2897696
6.2530766
6.211797
6.1613445
6.1108913
6.055852
6.009986
5.973293
5.9411864
5.899907
5.8586273
5.817348
5.780655
5.7485485
5.716442
5.6843357
5.6522293
5.6201234
5.5926037
5.5650835
5.532977
5.496284
5.464178
5.4366584
5.418312
5.404552
5.381619
5.354099
5.3311663
5.3082333
5.2853
5.2669535
5.2486067
5.234847
5.2165003
5.1981544
5.1843944
5.1706343
5.1568747
5.1431146
5.129355
5.115595
5.1064215
5.092662
5.0834885
5.0743155
5.065142
5.0605555
5.055969
5.0513825
5.042209
5.0376225
5.0376225
5.0376225
5.0376225
5.0376225
5.0330358
5.028449
5.0238624
5.0238624
5.028449
5.0238624
5.0238624
5.028449
5.0330358
5.0330358
5.028449
5.0238624
5.028449
5.0330358
5.0376225
5.046796
5.0513825
5.055969
5.0605555
5.065142
5.069729
5.0743155
5.0743155
5.0743155
5.0834885
5.092662
5.101835
5.1064215
5.115595
5.1247683
5.138528
5.152288
5.166048
5.1706343
5.175221
5.188981
5.211914
5.2256737
5.2302604
5.2302604
5.234847
5.2486067
5.25778
5.27154
5.276127
5.2853
5.29906
5.3082333
5.3128195
5.3128195
5.317406
5.321993
5.3265796
5.3403397
5.3495126
5.3495126
5.344926
5.344926
5.3586855
5.3724456
5.3770323
5.3770323
5.3770323
5.381619
5.390792
5.3999653
5.3953786
5.3953786
5.3999653
5.404552
5.4091387
5.4091387
5.4137254
5.427485
5.4366584
5.441245
5.445832
5.4504185
5.4550047
5.4550047
5.464178
5.4733515
5.4871116
5.491698
5.496284
5.496284
5.5008707
5.5054574
5.510044
5.510044
5.514631
5.514631
5.510044
5.5008707
5.496284
5.491698
5.5008707
5.510044
5.514631
5.514631
5.5054574
5.5008707
5.5008707
5.5008707
5.496284
5.496284
5.491698
5.496284
5.5008707
5.5008707
5.491698
5.4871116
5.4871116
5.482525
5.477938
5.4733515
5.464178
5.4595914
5.4550047
5.445832
5.441245
5.441245
5.441245
5.441245
5.4366584
5.4320717
5.4228983
5.4091387
5.404552
5.3999653
5.3999653
5.3953786
5.390792
5.3862057
5.3770323
5.367859
5.354099
5.344926
5.3403397
5.3403397
5.3403397
5.335753
5.3265796
5.3128195
5.3082333
5.3036466
5.3036466
5.29906
5.2898865
5.280713
5.276127
5.27154
5.2669535
5.2669535
5.262367
5.25778
5.25778
5.2531934
5.24402
5.2302604
5.221087
5.221087
5.2165003
5.211914
5.2027407
5.2027407
5.2027407
5.1981544
5.1935678
5.188981
5.1843944
5.175221
5.1706343
5.166048
5.166048
5.166048
5.1706343
5.1706343
5.166048
5.166048
5.1706343
5.1706343
5.166048
5.166048
5.166048
5.166048
5.166048
5.1706343
5.1706343
5.1706343
5.166048
5.166048
5.1706343
5.1798077
5.1843944
5.1798077
5.175221
5.175221
5.1798077
5.188981
5.1935678
5.1981544
5.1935678
5.1843944
5.1843944
5.188981
5.1935678
5.1935678
5.188981
5.188981
5.188981
5.1843944
5.1843944
5.1843944
5.1843944
5.1843944
5.1843944
5.188981
5.188981
5.188981
5.1843944
5.1798077
5.1843944
5.188981
5.1935678
5.188981
5.1843944
5.1798077
5.1798077
5.1798077
5.175221
5.166048
5.166048
5.188981
5.2302604
5.239434
5.2027407
5.166048
5.1568747
5.166048
5.1798077
5.175221
5.166048
5.1568747
5.1568747
5.1568747
5.1568747
5.1568747
5.1568747
5.1568747
5.1477013
5.138528
5.133941
5.129355
5.1247683
5.1201816
5.115595
5.115595
5.111008
5.1064215
5.101835
5.092662
5.0834885
5.078902
5.0743155
5.0743155
5.069729
5.065142
5.0513825
5.0376225
5.028449
5.0238624
5.019276
5.0009294
4.982583
4.9734097
4.9642363
4.9596496
4.94589
4.9321303
4.9137836
4.900024
4.886264
4.881677
4.877091
4.8679175
4.8541574
4.8312244
4.8128777
4.8082914
4.8037047
4.794532
4.7807717
4.767012
4.7440786
4.7257323
4.716559
4.711972
4.6982126
4.679866
4.6569333
4.634
4.611067
4.59272
4.5743737
4.5514407
4.523921
4.5055747
4.482641
4.459708
4.441362
4.427602
4.4092555
4.381736
4.354216
4.3266964
4.3083496
4.2900033
4.26707
4.2395506
4.2166176
4.1936846
4.175338
4.152405
4.1248846
4.0973654
4.0744324
4.0514994
4.028566
4.001046
3.9735265
3.9505935
3.918487
3.8909674
3.8680341
3.845101
3.812995
3.7763019
3.7441955
3.7212625
3.702916
3.679983
3.6478765
3.61577
3.5882504
3.5653172
3.5423844
3.5148647
3.4919314
3.4689982
3.4414785
3.4185452
3.3956125
3.3680928
3.340573
3.30388
3.2717736
3.253427
3.2350807
3.2167342
3.1892145
3.1616948
3.1387618
3.1204152
3.0883088
3.0562024
3.0332694
3.014923
2.9965765
2.9736433
2.9461236
2.9140172
2.8864977
2.8635645
2.8406312
2.8176982
2.7947652
2.7764187
2.7580724
2.7397258
2.7213793
2.7030327
2.689273
2.6709266
2.65258
2.6342335
2.6204736
2.6113005
2.592954
2.5746074
2.5516744
2.5379145
2.5241547
2.505808
2.4920483
2.473702
2.4599419
2.4507687
2.4415953
2.4278355
2.4140759
2.3957293
2.3773828
2.363623
2.3544495
2.3452766
2.3315167
2.31317
2.3039968
2.290237
2.2764773
2.2581306
2.244371
2.2306108
2.216851
2.2030911
2.1893315
2.1801581
2.1755714
2.1618116
2.143465
2.1251187
2.120532
2.1159453
2.111359
2.1021857
2.083839
2.0654926
2.0517328
2.0425596
2.0333862
2.0333862
2.0242128
2.0150397
2.0104532
2.0104532
2.0058665
1.9875201
1.9737602
1.9691736
1.9691736
1.9691736
1.9508271
1.9278941
1.9187208
1.9233074
1.9233074
1.9095476
1.8957877
1.8957877
1.9003743
1.8957877
1.8866144
1.8728545
1.8590947
1.854508
1.8499215
1.8407483
1.831575
1.8269883
1.8269883
1.8224018
1.8178151
1.8132285
1.7994686
1.7902954
1.7857088
1.7811221
1.7765356
1.7673624
1.7581891
1.7536024
1.7444291
1.735256
1.7306694
1.735256
1.735256
1.7306694
1.7260827
1.7214961
1.7169094
1.7031497
1.6939764
1.6893897
1.6939764
1.6893897
1.6802166
1.6756299
1.6756299
1.6756299
1.6756299
1.6710433
1.6664567
1.6572834
1.6526968
1.6526968
1.6572834
1.6526968
1.6435236
1.6389369
1.6389369
1.6389369
1.6389369
1.6343503
1.6297637
1.6251771
1.6205904
1.6160039
1.6160039
1.6114172
1.5976574
1.5884842
1.5884842
1.5930707
1.5884842
1.5793109
1.5701376
1.5747242
1.5793109
1.5793109
1.5701376
1.5609645
1.5563778
1.5517912
1.5517912
1.5517912
1.5472045
1.5426179
1.5380312
1.5334448
1.5242715
1.5150982
1.5105115
1.5105115
1.5105115
1.5059249
1.4967518
1.4875785
1.4875785
1.4921651
1.4875785
1.4829918
1.4784052
1.4738185
1.469232
1.469232
1.469232
1.4646454
1.4554721
1.4462988
1.4417123
1.432539
1.4279524
1.4187791
1.4141926
1.4050193
1.3958461
1.3912594
1.3820863
1.372913
1.3637397
1.3499799
1.33622
1.3132869
1.2903538
1.2628341
1.2353144
1.2123814
1.1986214
1.1848617
1.1711017
1.1527553
1.1344087
1.1206489
1.1206489
1.129822
1.1481686
1.1756883
1.1986214
1.2169679
1.2215545
1.2169679
1.2169679
1.2169679
1.2215545
1.2169679
1.2077947
1.1940348
1.180275
1.1665151
1.1527553
1.129822
1.1023023
1.0839559
1.0747826
1.0564362
1.0380898
1.0243299
1.0197432
1.0197432
1.0197432
1.01057
1.0013968
0.99681014
0.99681014
0.99681014
0.9922235
0.9830503
0.9647038
0.95094395
0.9417707
0.93259746
0.9234242
0.91425097
0.90966433
0.9004911
0.8959045
0.88214463
0.87297136
0.8592115
0.8500383
0.84545165
0.840865
0.83169186
0.8225186
0.80875874
0.7949989
0.78123903
0.7674791
0.7537193
0.7353728
0.71702635
0.70326644
0.6895066
0.6803334
0.6665735
0.6528136
0.6436404
0.63905376
0.6252939
0.6069474
0.588601
0.5840143
0.5748411
0.56108123
0.5473214
0.5289749
0.5198016
0.50604177
0.4922819
0.47393546
0.45558897
0.4418291
0.42348263
0.40972275
0.40054953
0.3913763
0.37761644
0.36385655
0.3500967
0.34092346
0.3317502
0.32257697
0.30881712
0.29047066
0.27671078
0.26295093
0.24919108
0.23084459
0.20791148
0.189565
0.18039176
0.16204529
0.14828542
0.13452555
0.1207657
0.10241923
0.088659376
0.06572625
0.0519664
0.038206518
0.029033303
0.010686845
-0.007659644
-0.026006132
-0.039766014
-0.053525865
-0.06728572
-0.085632205
-0.1085653
-0.12691179
-0.14067164
-0.15443149
-0.16819137
-0.1865378
-0.20488429
-0.21864414
-0.23240405
-0.25075054
-0.26909703
-0.28285688
-0.30120337
-0.31037658
-0.31496322
-0.31954986
-0.33789635
-0.3608294
-0.3791759
-0.38834912
-0.3975224
-0.4066956
-0.42045546
-0.44338852
-0.4525618
-0.45714843
-0.46173507
-0.47549486
-0.50301456
-0.52594775
-0.53970754
-0.55346745
-0.5626407
-0.5764005
-0.59474707
-0.6039203
-0.60850686
-0.61768013
-0.6360266
-0.6497865
-0.668133
-0.68189275
-0.6956527
-0.7094126
-0.727759
-0.74151886
-0.7552787
-0.76903856
-0.7919717
-0.8149047
-0.83325124
-0.85159767
-0.86535764
-0.8791175
-0.89287734
-0.9066372
-0.9249836
-0.9387436
-0.9616766
-0.9846097
-1.0075428
-1.0167161
-1.0213027
-1.0304759
-1.0488224
-1.0763421
-1.0946885
-1.1130351
-1.1267949
-1.1451415
-1.1634879
-1.1818345
-1.2047675
-1.223114
-1.246047
-1.2598069
-1.2781534
-1.2965
-1.3102598
-1.3286061
-1.3469527
-1.3698859
-1.3974055
-1.4203386
-1.4432718
-1.4570315
-1.4707915
-1.4845513
-1.4983112
-1.5166577
-1.5395907
-1.5579373
-1.5716971
-1.5900437
-1.6038034
-1.62215
-1.6404965
-1.6542563
-1.668016
-1.6771894
-1.6909492
-1.7092957
-1.7276423
-1.7414019
-1.7505753
-1.7643352
-1.7735083
-1.7826817
-1.7872684
-1.801028
-1.8147879
-1.8239613
-1.8285477
-1.8377211
-1.8423078
-1.851481
-1.8606544
-1.8698273
-1.8790007
-1.8927605
-1.9065204
-1.9156938
-1.9202802
-1.9248669
-1.9294536
-1.9432132
-1.9569731
-1.9661465
-1.9661465
-1.9661465
-1.9707329
-1.9799063
-1.9936662
-1.9982529
-1.9936662
-1.9890795
-1.984493
-1.9890795
-1.9982529
-2.007426
-2.0120125
-2.0120125
-2.0120125
-2.0120125
-2.0120125
-2.0028396
-1.9982529
-1.9982529
-2.007426
-2.0165992
-2.0165992
-2.007426
-2.007426
-2.007426
-2.0028396
-2.0028396
-1.9982529
-2.0028396
-2.007426
-2.0120125
-2.007426
-1.9982529
-1.9936662
-1.9936662
-1.9936662
-1.9982529
-1.9936662
-1.984493
-1.9753196
-1.9661465
-1.9661465
-1.9661465
-1.9707329
-1.9661465
-1.9569731
-1.9477999
-1.9432132
-1.9340401
-1.9340401
-1.9386265
-1.9386265
-1.9340401
-1.9248669
-1.9156938
-1.9111071
-1.9019337
-1.8881738
-1.8835871
-1.8835871
-1.874414
-1.8606544
-1.8468943
-1.8377211
-1.8331344
-1.8331344
-1.8239613
-1.8147879
-1.801028
-1.7918549
-1.7826817
-1.778095
-1.778095
-1.7735083
-1.7551618
-1.7368155
-1.7276423
-1.7276423
-1.7230556
-1.704709
-1.6863625
-1.6771894
-1.6771894
-1.681776
-1.6726027
-1.6588429
-1.6496696
-1.6404965
-1.6359098
-1.6359098
-1.6313232
-1.6175632
-1.6038034
-1.5946301
-1.5854571
-1.5762838
-1.5671105
-1.5579373
-1.548764
-1.5395907
-1.5304174
-1.5166577
-1.5166577
-1.5166577
-1.5074844
-1.4937246
-1.4799647
-1.4707915
-1.4707915
-1.475378
-1.475378
-1.4616182
-1.4432718
-1.4249253
-1.415752
-1.4019921
-1.3882322
-1.3790592
-1.3698859
-1.3698859
-1.3698859
-1.3652992
-1.3515394
-1.3423661
-1.3377794
-1.3331928
-1.3148463
-1.3010865
-1.2919133
-1.28274
-1.2781534
-1.2689801
-1.2643936
-1.2552203
-1.246047
-1.2368739
-1.223114
-1.2185273
-1.2185273
-1.2093542
-1.2001809
-1.186421
-1.1680745
-1.1543148
-1.1451415
-1.1359682
-1.1222084
-1.1176218
-1.1130351
-1.1038618
-1.0946885
-1.0855154
-1.0809288
-1.0717555
-1.0625823
-1.0488224
-1.0396491
-1.0258893
-1.0167161
-1.0121294
-0.9983696
-0.9846097
-0.9708499
-0.9662633
-0.9662633
-0.9616766
-0.94791687
-0.9341569
-0.9249836
-0.92039704
-0.9066372
-0.89287734
-0.8745309
-0.86077094
-0.8470112
-0.83325124
-0.82407796
-0.8149047
-0.80573153
-0.80114496
-0.79655826
-0.7919717
-0.7827984
-0.764452
-0.74610543
-0.727759
-0.71399915
-0.7094126
-0.704826
-0.691066
-0.68189275
-0.6727196
-0.668133
-0.6589597
-0.6497865
-0.63144
-0.61768013
-0.60850686
-0.5993337
-0.5855738
-0.5718139
-0.5580541
-0.5488808
-0.5442942
-0.535121
-0.52594775
-0.5167745
-0.49842805
-0.48466814
-0.4663217
-0.4525618
-0.44338852
-0.4342153
-0.4250421
-0.41586882
-0.40210897
-0.38834912
-0.38376254
-0.37458926
-0.36541605
-0.35624278
-0.35624278
-0.3516562
-0.34706956
-0.33789635
-0.32872307
-0.32872307
-0.32872307
-0.3333097
-0.33789635
-0.33789635
-0.3333097
-0.32413644
-0.31954986
-0.31954986
-0.32413644
-0.32413644
-0.31954986
-0.31496322
-0.31496322
-0.31037658
-0.31496322
-0.31496322
-0.31496322
-0.31496322
-0.31496322
-0.32413644
-0.32413644
-0.32872307
-0.3333097
-0.32872307
-0.32872307
-0.3333097
-0.34248292
-0.34706956
-0.34706956
-0.3516562
-0.3608294
-0.3700027
-0.38376254
-0.38834912
-0.39293575
-0.3975224
-0.41128224
-0.4250421
-0.43880188
-0.44338852
-0.4525618
-0.46173507
-0.4800815
-0.4938414
-0.5076012
-0.5213611
-0.5305344
-0.5442942
-0.5626407
-0.5855738
-0.6130935
-0.63144
-0.64061326
-0.6589597
-0.6727196
-0.68189275
-0.691066
-0.704826
-0.727759
-0.7506921
-0.77362525
-0.7919717
-0.80573153
-0.8149047
-0.83325124
-0.85159767
-0.8699442
-0.89287734
-0.9112239
-0.9295703
-0.94791687
-0.9708499
-0.993783
-1.0121294
-1.0304759
-1.0442358
-1.0625823
-1.0809288
-1.0992752
-1.1176218
-1.1359682
-1.1497281
-1.1726612
-1.1955942
-1.2185273
-1.2414606
-1.2598069
-1.28274
-1.3010865
-1.3240196
-1.3469527
-1.3652992
-1.3882322
-1.415752
-1.4432718
-1.4707915
-1.4891379
-1.5074844
-1.5258309
-1.5533506
-1.5854571
-1.6129767
-1.6404965
-1.6634295
-1.681776
-1.7092957
-1.7322288
-1.7551618
-1.778095
-1.801028
-1.8331344
-1.8652408
-1.8973472
-1.9248669
-1.9477999
-1.9753196
-2.007426
-2.044119
-2.0762253
-2.0991583
-2.1220915
-2.1496112
-2.177131
-2.2092373
-2.2413435
-2.2734501
-2.3055563
-2.333076
-2.3514223
-2.3697689
-2.3972888
-2.429395
-2.466088
-2.4936078
-2.5211275
-2.5532339
-2.5761669
-2.5991
-2.622033
-2.6495528
-2.6816592
-2.709179
-2.7366986
-2.7642183
-2.7963247
-2.8238442
-2.8513641
-2.8788838
-2.9064035
-2.9385097
-2.970616
-3.0027225
-3.034829
-3.0623488
-3.0944548
-3.1219747
-3.1449077
-3.167841
-3.1953607
-3.2320535
-3.2687464
-3.300853
-3.3283727
-3.3558922
-3.383412
-3.4063451
-3.4338648
-3.4659712
-3.4980774
-3.525597
-3.5439436
-3.5714636
-3.5989833
-3.6310894
-3.6586092
-3.686129
-3.7228222
-3.7595148
-3.7824478
-3.8007941
-3.819141
-3.8466606
-3.878767
-3.910873
-3.9338064
-3.9613261
-3.9888458
-4.0163655
-4.043885
-4.071405
-4.0989246
-4.1218576
-4.1402044
-4.1585507
-4.1860704
-4.21359
-4.2456965
-4.2686296
-4.2961497
-4.314496
-4.337429
-4.3649487
-4.3878818
-4.410815
-4.4337482
-4.4566813
-4.484201
-4.5117207
-4.530067
-4.5484138
-4.5713468
-4.598866
-4.626386
-4.649319
-4.6676655
-4.690599
-4.7089453
-4.7318783
-4.7502246
-4.7731576
-4.800678
-4.823611
-4.846544
-4.8648906
-4.887823
-4.90617
-4.924516
-4.942863
-4.965796
-4.988729
-5.007076
-5.0208354
-5.0391817
-5.0575285
-5.075875
-5.089635
-5.107981
-5.126328
-5.1446743
-5.1630206
-5.181367
-5.1997137
-5.21806
-5.236407
-5.254753
-5.268513
-5.286859
-5.305206
-5.323552
-5.3464856
-5.364832
-5.378592
-5.3923516
-5.4061117
-5.4290442
-5.4519777
-5.470324
-5.484084
-5.5024304
-5.5161905
-5.52995
-5.548297
-5.5620565
-5.580403
-5.603336
-5.6262693
-5.640029
-5.653789
-5.6583757
-5.667549
-5.6813087
-5.7042418
-5.722588
-5.740935
-5.759281
-5.7730412
-5.782214
-5.7959743
-5.8097343
-5.8234935
-5.837254
-5.846427
-5.8601866
-5.88312
-5.8968797
-5.9106393
-5.9198127
-5.933573
-5.9519196
-5.9656787
-5.974852
-5.974852
-5.9840255
-5.9977856
-6.011545
-6.0161324
-6.0207186
-6.0344787
-6.0482383
-6.061998
-6.075758
-6.0849314
-6.094105
-6.1032777
-6.1170373
-6.1262107
-6.135384
-6.144557
-6.1583176
-6.172077
-6.18125
-6.1904235
-6.199597
-6.2133565
-6.2225294
-6.2271166
-6.23629
-6.245463
-6.2500496
-6.2638097
-6.2913294
-6.318849
-6.3234353
-6.305089
-6.305089
-6.3234353
-6.3463683
-6.3647146
-6.378475
-6.3830614
-6.3830614
-6.387648
-6.392235
-6.4014077
-6.4197545
-6.438101
-6.4518614
-6.4656205
-6.474794
-6.4839673
-6.4839673
-6.4885535
-6.497727
-6.511487
-6.5206604
-6.5252466
-6.53442
-6.543593
-6.5573535
-6.5757
-6.584873
-6.598633
-6.6078057
-6.616979
-6.6215653
-6.6215653
-6.6307387
-6.644499
-6.6582584
-6.667432
-6.681192
-6.6903653
-6.704125
-6.7087116
-6.7132983
-6.722471
-6.7316446
-6.7499914
-6.7637506
-6.772924
-6.772924
-6.777511
-6.7820973
-6.7912707
-6.8004436
-6.805031
-6.814204
-6.823377
-6.8325505
-6.8325505
-6.8279634
-6.8325505
-6.8371367
-6.841724
-6.8371367
-6.8371367
-6.84631
-6.86007
-6.8646564
-6.86007
-6.86007
-6.8692436
-6.878416
-6.883003
-6.883003
-6.8875895
-6.8921766
-6.8921766
-6.8875895
-6.8921766
-6.8921766
-6.896763
-6.9013495
-6.905936
-6.910523
-6.905936
-6.905936
-6.910523
-6.910523
-6.910523
-6.915109
-6.9242826
-6.933456
-6.9380426
-6.9288692
-6.915109
-6.896763
-6.8875895
-6.883003
-6.883003
-6.878416
-6.878416
-6.87383
-6.87383
-6.878416
-6.87383
-6.8692436
-6.8646564
-6.8554835
-6.8508973
-6.8508973
-6.84631
-6.841724
-6.8325505
-6.823377
-6.823377
-6.823377
-6.8187904
-6.814204
-6.805031
-6.809617
-6.809617
-6.8004436
-6.7912707
-6.7912707
-6.786684
-6.7820973
-6.777511
-6.777511
-6.772924
-6.772924
-6.7683377
-6.7683377
-6.7683377
-6.7683377
-6.772924
-6.7683377
-6.7637506
-6.7545776
-6.7499914
-6.7499914
-6.7591643
-6.7591643
-6.7545776
-6.7499914
-6.7499914
-6.7499914
-6.7454042
-6.740818
-6.740818
-6.740818
-6.736231
-6.7316446
-6.7270584
-6.722471
-6.717885
-6.717885
-6.717885
-6.717885
-6.722471
-6.717885
-6.717885
-6.7132983
-6.717885
-6.7270584
-6.7270584
-6.717885
-6.7132983
-6.717885
-6.722471
-6.7270584
-6.722471
-6.717885
-6.717885
-6.722471
-6.7270584
-6.7270584
-6.7316446
-6.7316446
-6.736231
-6.7454042
-6.7499914
-6.7499914
-6.7499914
-6.7545776
-6.7591643
-6.7637506
-6.7683377
-6.772924
-6.772924
-6.772924
-6.777511
-6.7820973
-6.7912707
-6.7958574
-6.805031
-6.814204
-6.8187904
-6.8279634
-6.8325505
-6.841724
-6.8554835
-6.8692436
-6.878416
-6.8875895
-6.896763
-6.9013495
-6.905936
-6.910523
-6.9242826
-6.9380426
-6.947216
-6.9518023
-6.9563894
-6.9609756
-6.9701486
-6.983909
-7.0022554
-7.0206013
-7.034362
-7.0435348
-7.048121
-7.0572944
-7.066468
-7.075641
-7.084814
-7.0985746
-7.1123343
-7.1260943
-7.139854
-7.1536136
-7.1582003
-7.1673737
-7.18572
-7.2040668
-7.2178264
-7.2269993
-7.2361727
-7.249933
-7.2636924
-7.277453
-7.295799
-7.314145
-7.332492
-7.346252
-7.3645983
-7.378358
-7.3921185
-7.4058776
-7.415051
-7.4288106
-7.447157
-7.4700904
-7.48385
-7.4976106
-7.5113697
-7.5343037
-7.55265
-7.570996
-7.584756
-7.5985155
-7.6168623
-7.6352086
-7.6535554
-7.671901
-7.690248
-7.713181
-7.731528
-7.7498736
-7.7682204
-7.781981
-7.800328
-7.8186736
-7.8370204
-7.8599534
-7.8783
-7.9012322
-7.919579
-7.9333396
-7.9516854
-7.970032
-7.988378
-8.006725
-8.029657
-8.048004
-8.066351
-8.080111
-8.098457
-8.121389
-8.144323
-8.167257
-8.185602
-8.203949
-8.222296
-8.24523
-8.272749
-8.295683
-8.314028
-8.332375
-8.350721
-8.369068
-8.392
-8.414934
-8.437868
-8.465387
-8.488319
-8.515841
-8.54336
-8.566292
-8.584639
-8.602985
-8.625919
-8.653439
-8.685545
-8.717651
-8.749758
-8.77269
-8.795624
-8.823143
-8.850662
-8.878183
-8.901115
-8.928637
-8.965328
-8.997435
-9.029541
-9.05706
-9.084581
-9.116686
-9.148794
-9.180901
-9.20842
-9.235939
-9.272633
-9.309326
-9.350605
-9.387299
-9.419403
-9.451511
-9.488203
-9.524897
-9.561588
-9.598282
-9.630388
-9.662495
-9.694601
-9.731295
-9.763401
-9.80468
-9.850546
-9.891827
-9.933105
-9.965212
-9.997318
-10.0248375
-10.056944
-10.098225
-10.1395035
-10.176197
-10.217476
-10.254169
-10.286276
-10.318382
-10.355074
-10.38718
-10.428461
-10.46974
-10.520193
-10.556885
-10.584406
-10.607338
-10.639444
-10.671551
-10.7128315
-10.7586975
-10.8045635
-10.845842
-10.877949
-10.914642
-10.951336
-10.988028
-11.020134
-11.05224
-11.088934
-11.130213
-11.166906
-11.199013
-11.231119
-11.263226
-11.299917
-11.345785
-11.396238
-11.442102
-11.478796
-11.510902
-11.538424
-11.570528
-11.607222
-11.643915
-11.685194
-11.7173
-11.749407
-11.776926
-11.809032
-11.836554
-11.873245
-11.919111
-11.964979
-12.001671
-12.038364
-12.061296
-12.08423
-12.116337
-12.148443
-12.189722
-12.226416
-12.253937
-12.272282
-12.295214
-12.331907
-12.377775
-12.423639
-12.46492
-12.506199
-12.542892
-12.561239
-12.574999
-12.593344
-12.630037
-12.671318
-12.712597
-12.740116
-12.76305
-12.785984
-12.808916
-12.836437
-12.873129
-12.914408
-12.955688
-12.983208
-13.010727
-13.033661
-13.056593
-13.079527
-13.107046
-13.134567
-13.157499
-13.180431
-13.2079525
-13.230885
-13.258406
-13.285925
-13.318031
-13.354725
-13.391417
-13.4143505
-13.437283
-13.451042
-13.464802
-13.478563
-13.49691
-13.519842
-13.542776
-13.565708
-13.58864
-13.6207485
-13.648268
-13.680374
-13.707893
-13.72624
-13.74
-13.749172
-13.762934
-13.785866
-13.813387
-13.831734
-13.8500805
-13.859253
-13.868425
-13.886772
-13.914291
-13.950985
-13.983091
-14.006023
-14.019783
-14.02437
-14.028957
-14.042717
-14.056477
-14.083996
-14.10693
-14.125277
-14.148209
-14.166555
-14.180315
-14.189489
-14.198662
-14.217009
-14.239943
-14.262875
-14.285809
-14.304153
-14.317913
-14.33626
-14.354607
-14.372953
-14.386713
-14.40506
-14.418821
-14.427994
-14.437166
-14.450926
-14.469273
-14.492205
-14.505966
-14.515139
-14.524313
-14.538073
-14.556419
-14.565592
-14.570179
-14.570179
-14.583939
-14.6022835
-14.62063
-14.638977
-14.657324
-14.671083
-14.675671
-14.680258
-14.684845
-14.694017
-14.712364
-14.726124
-14.744469
-14.753643
-14.767403
-14.77199
-14.77199
-14.77199
-14.785749
-14.804096
-14.822443
-14.82703
-14.836203
-14.845377
-14.859137
-14.868309
-14.868309
-14.872894
-14.886654
-14.9004135
-14.909588
-14.914175
-14.91876
-14.927935
-14.932522
-14.937107
-14.937107
-14.946281
-14.964628
-14.978388
-14.982975
-14.978388
-14.973801
-14.973801
-14.982975
-14.992147
-15.001322
-15.005907
-15.005907
-15.010494
-15.015081
-15.015081
-15.015081
-15.019667
-15.019667
-15.019667
-15.024254
-15.024254
-15.028839
-15.028839
-15.028839
-15.028839
-15.024254
-15.015081
-15.005907
-15.005907
-15.005907
-15.005907
-15.005907
-14.996735
-14.992147
-14.987562
-14.987562
-14.978388
-14.964628
-14.950869
-14.941694
-14.937107
-14.937107
-14.932522
-14.91876
-14.9004135
-14.886654
-14.877481
-14.868309
-14.859137
-14.849962
-14.836203
-14.817856
-14.804096
-14.794922
-14.781162
-14.762815
-14.744469
-14.730709
-14.716951
-14.698605
-14.675671
-14.657324
-14.638977
-14.625217
-14.606871
-14.588524
-14.565592
-14.547245
-14.528898
-14.510551
-14.492205
-14.464685
-14.437166
-14.414234
-14.395887
-14.377541
-14.354607
-14.331675
-14.304153
-14.281221
-14.262875
-14.244528
-14.226181
-14.203249
-14.184902
-14.175728
-14.161968
-14.148209
-14.129864
-14.120689
-14.111517
-14.09317
-14.070236
-14.047304
-14.028957
-14.001438
-13.973919
-13.946398
-13.923464
-13.905119
-13.886772
-13.868425
-13.845493
-13.822559
-13.79504
-13.772106
-13.753759
-13.744587
-13.735413
-13.717068
-13.698721
-13.680374
-13.675787
-13.671202
-13.65744
-13.639095
-13.616161
-13.593227
-13.579468
-13.556536
-13.538189
-13.51067
-13.473976
-13.44187
-13.409763
-13.377657
-13.345551
-13.308857
-13.276752
-13.244646
-13.221712
-13.198778
-13.166672
-13.139153
-13.111633
-13.088701
-13.056593
-13.019899
-12.987795
-12.955688
-12.923582
-12.8868885
-12.850197
-12.81809
-12.785984
-12.753876
-12.7263565
-12.694252
-12.657558
-12.616278
-12.574999
-12.538305
-12.501614
-12.4740925
-12.446573
-12.419054
-12.386948
-12.359428
-12.32732
-12.295214
-12.263109
-12.231003
-12.208069
-12.189722
-12.166788
-12.130096
-12.093405
-12.061296
-12.038364
-12.020018
-11.997084
-11.974152
-11.95122
-11.923698
-11.900766
-11.873245
-11.845726
-11.81362
-11.781513
-11.758581
-11.740234
-11.712713
-11.680609
-11.657675
-11.634741
-11.611809
-11.579702
-11.552183
-11.529249
-11.506315
-11.478796
-11.44669
-11.414583
-11.391651
-11.373304
-11.354958
-11.332026
-11.304504
-11.276985
-11.258638
-11.240292
-11.21736
-11.194426
-11.180666
-11.166906
-11.14856
-11.130213
-11.107281
-11.088934
-11.075174
-11.066
-11.056828
-11.047655
-11.033894
-11.015549
-11.001787
-10.988028
-10.978855
-10.969683
-10.955921
-10.942162
-10.928402
-10.914642
-10.914642
-10.910055
-10.90547
-10.896296
-10.891708
-10.891708
-10.891708
-10.877949
-10.868776
-10.855017
-10.85043
-10.841255
-10.832083
-10.8274975
-10.82291
-10.82291
-10.82291
-10.818323
-10.818323
-10.82291
-10.8274975
-10.82291
-10.818323
-10.813736
-10.813736
-10.813736
-10.813736
-10.809151
-10.809151
-10.813736
-10.82291
-10.832083
-10.83667
-10.83667
-10.83667
-10.83667
-10.841255
-10.85043
-10.855017
-10.864189
-10.868776
-10.882536
-10.896296
-10.90547
-10.914642
-10.928402
-10.946749
-10.960508
-10.974268
-10.992615
-11.010962
-11.024721
-11.033894
-11.047655
-11.066
-11.093521
-11.116453
-11.139387
-11.153147
-11.171494
-11.185253
-11.194426
-11.208185
-11.231119
-11.254053
-11.272398
-11.286158
-11.295332
-11.313679
-11.336611
-11.359545
-11.377892
-11.396238
-11.409998
-11.428343
-11.44669
-11.469624
-11.492556
-11.51549
-11.529249
-11.543009
-11.556768
-11.584288
-11.616396
-11.643915
-11.662262
-11.671434
-11.685194
-11.708128
-11.740234
-11.763166
-11.781513
-11.795273
-11.818207
-11.850313
-11.873245
-11.891592
-11.900766
-11.919111
-11.946632
-11.974152
-11.992498
-12.010843
-12.033777
-12.056711
-12.075058
-12.093405
-12.116337
-12.143856
-12.171375
-12.198896
-12.221828
-12.24935
-12.272282
-12.290628
-12.308973
-12.32732
-12.354841
-12.38236
-12.405294
-12.432814
-12.460333
-12.487852
-12.506199
-12.524546
-12.542892
-12.570412
-12.597931
-12.630037
-12.652971
-12.666731
-12.689665
-12.721769
-12.758463
-12.781397
-12.799744
-12.813503
-12.84561
-12.882301
-12.914408
-12.937342
-12.955688
-12.983208
-13.00614
-13.033661
-13.06118
-13.084114
-13.107046
-13.12998
-13.157499
-13.185019
-13.2079525
-13.226299
-13.244646
-13.262993
-13.281338
-13.308857
-13.331791
-13.350138
-13.3684845
-13.382244
-13.405178
-13.423523
-13.44187
-13.4602165
-13.478563
-13.487736
-13.501495
-13.519842
-13.538189
-13.547363
-13.551949
-13.561123
-13.570295
-13.579468
-13.58864
-13.597815
-13.611574
-13.625334
-13.625334
-13.6207485
-13.6207485
-13.625334
-13.629921
-13.634508
-13.629921
-13.625334
-13.634508
-13.643681
-13.648268
-13.648268
-13.639095
-13.629921
-13.625334
-13.625334
-13.629921
-13.629921
-13.6207485
-13.611574
-13.597815
-13.593227
-13.593227
-13.58864
-13.579468
-13.570295
-13.556536
-13.542776
-13.5290165
-13.515255
-13.501495
-13.492323
-13.483149
-13.464802
-13.455629
-13.44187
-13.42811
-13.4143505
-13.396004
-13.382244
-13.3684845
-13.350138
-13.327204
-13.308857
-13.290512
-13.272165
-13.249231
-13.226299
-13.203365
-13.171259
-13.14374
-13.120808
-13.0932865
-13.056593
-13.029074
-13.0015545
-12.969448
-12.937342
-12.905235
-12.873129
-12.8410225
-12.813503
-12.781397
-12.74929
-12.717184
-12.689665
-12.662146
-12.630037
-12.602518
-12.574999
-12.542892
-12.515373
-12.487852
-12.455746
-12.432814
-12.405294
-12.38236
-12.354841
-12.318148
-12.286041
-12.263109
-12.240175
-12.217243
-12.189722
-12.162203
-12.134684
-12.111752
-12.08423
-12.056711
-12.024603
-12.001671
-11.978739
-11.95122
-11.923698
-11.896179
-11.868658
-11.841139
-11.81362
-11.7861
-11.749407
-11.726473
-11.712713
-11.694368
-11.662262
-11.625568
-11.593462
-11.565943
-11.543009
-11.520077
-11.492556
-11.465036
-11.437517
-11.405411
-11.373304
-11.341198
-11.318264
-11.290745
-11.258638
-11.221945
-11.18984
-11.162319
-11.1348
-11.107281
-11.075174
-11.047655
-11.015549
-10.978855
-10.942162
-10.910055
-10.877949
-10.85043
-10.82291
-10.786217
-10.749523
-10.7128315
-10.685312
-10.653204
-10.621098
-10.584406
-10.556885
-10.52478
-10.488087
-10.442221
-10.400942
-10.364248
-10.332142
-10.295448
-10.254169
-10.217476
-10.180784
-10.1395035
-10.098225
-10.056944
-10.015665
-9.9789715
-9.946865
-9.905586
-9.8643055
-9.823027
-9.79092
-9.754227
-9.712948
-9.671669
-9.630388
-9.589109
-9.552416
-9.515722
-9.483616
-9.442337
-9.405643
-9.359777
-9.318499
-9.277218
-9.240526
-9.199245
-9.157967
-9.116686
-9.079994
-9.047888
-9.011194
-8.969915
-8.924049
-8.887356
-8.855249
-8.818558
-8.777277
-8.735998
-8.699305
-8.667198
-8.625919
-8.584639
-8.552532
-8.520428
-8.483734
-8.447041
-8.410347
-8.373655
-8.336962
-8.304855
-8.272749
-8.24523
-8.208536
-8.181017
-8.1489105
-8.112217
-8.070938
-8.029657
-7.9975514
-7.970032
-7.942513
-7.9104056
-7.8828864
-7.8599534
-7.832433
-7.7957406
-7.763634
-7.7452874
-7.7269416
-7.7040076
-7.6764884
-7.6535554
-7.6352086
-7.6168623
-7.5985155
-7.570996
-7.53889
-7.515957
-7.502197
-7.4976106
-7.4930234
-7.479264
-7.4563303
-7.433398
-7.419638
-7.4058776
-7.3921185
-7.378358
-7.3737717
-7.3737717
-7.3691845
-7.3554254
-7.3370786
-7.327905
-7.3233185
-7.314145
-7.314145
-7.3233185
-7.327905
-7.332492
-7.327905
-7.3233185
-7.332492
-7.341665
-7.350838
-7.3554254
-7.3645983
-7.378358
-7.3875313
-7.3967047
-7.410465
-7.4288106
-7.451744
-7.4700904
-7.488437
-7.5067835
-7.5251303
-7.548063
-7.575583
-7.5985155
-7.621449
-7.6535554
-7.690248
-7.717768
-7.7452874
-7.7682204
-7.7957406
-7.827847
-7.8599534
-7.896646
-7.9333396
-7.970032
-8.002138
-8.034245
-8.066351
-8.1030445
-8.144323
-8.181017
-8.222296
-8.258989
-8.295683
-8.336962
-8.382828
-8.428694
-8.469973
-8.506666
-8.54336
-8.589226
-8.630505
-8.671785
-8.717651
-8.75893
-8.800211
-8.846077
-8.891943
-8.933222
-8.974501
-9.015781
-9.061647
-9.107513
-9.162554
-9.213007
-9.263458
-9.309326
-9.346018
-9.382711
-9.42399
-9.460684
-9.501963
-9.547829
-9.589109
-9.625801
-9.667082
-9.712948
-9.754227
-9.795507
-9.836786
-9.882652
-9.928518
-9.974384
-10.015665
-10.047771
-10.084463
-10.125744
-10.162437
-10.199129
-10.235823
-10.272514
-10.300035
-10.332142
-10.368834
-10.405527
-10.4376335
-10.46974
-10.501846
-10.533953
-10.561472
-10.593578
-10.621098
-10.648619
-10.676138
-10.708244
-10.731178
-10.75411
-10.78163
-10.809151
-10.83667
-10.855017
-10.877949
-10.900883
-10.928402
-10.946749
-10.9650955
-10.978855
-10.992615
-11.006374
-11.020134
-11.033894
-11.047655
-11.061413
-11.07976
-11.084347
-11.088934
-11.093521
-11.102694
-11.111868
-11.111868
-11.107281
-11.107281
-11.102694
-11.098106
-11.098106
-11.102694
-11.102694
-11.098106
-11.084347
-11.070587
-11.056828
-11.047655
-11.038481
-11.029308
-11.015549
-10.997202
-10.978855
-10.9650955
-10.951336
-10.932989
-10.914642
-10.896296
-10.877949
-10.855017
-10.8274975
-10.799976
-10.777042
-10.7586975
-10.740351
-10.7128315
-10.680725
-10.657791
-10.630272
-10.593578
-10.561472
-10.529366
-10.5064335
-10.4835
-10.451393
-10.4147
-10.373421
-10.336727
-10.304623
-10.272514
-10.24041
-10.208302
-10.167023
-10.125744
-10.084463
-10.052357
-10.015665
-9.9789715
-9.942278
-9.900999
-9.85972
-9.8184395
-9.772573
-9.735882
-9.699188
-9.662495
-9.621216
-9.579935
-9.534069
-9.497377
-9.465271
-9.433165
-9.396471
-9.350605
-9.309326
-9.272633
-9.240526
-9.203833
-9.167141
-9.12586
-9.089167
-9.05706
-9.024956
-8.992847
-8.960743
-8.933222
-8.905703
-8.878183
-8.846077
-8.809383
-8.777277
-8.749758
-8.722239
-8.699305
-8.676373
-8.648851
-8.616745
-8.589226
-8.561707
-8.54336
-8.525013
-8.502081
-8.479147
-8.451628
-8.428694
-8.410347
-8.392
-8.373655
-8.350721
-8.332375
-8.314028
-8.300268
-8.286509
-8.277336
-8.258989
-8.24523
-8.23147
-8.2177105
-8.208536
-8.199364
-8.194777
-8.185602
-8.181017
-8.171843
-8.167257
-8.158083
-8.153498
-8.1489105
-8.1489105
-8.144323
-8.135151
-8.135151
-8.139736
-8.139736
-8.144323
-8.144323
-8.153498
-8.153498
-8.158083
-8.158083
-8.158083
-8.158083
-8.167257
-8.17643
-8.190189
-8.199364
-8.208536
-8.213123
-8.222296
-8.236057
-8.249815
-8.258989
-8.268162
-8.281921
-8.295683
-8.304855
-8.318615
-8.336962
-8.350721
-8.364481
-8.373655
-8.387415
-8.40576
-8.428694
-8.451628
-8.469973
-8.488319
-8.502081
-8.515841
-8.534185
-8.561707
-8.580053
-8.593813
-8.607573
-8.630505
-8.653439
-8.676373
-8.694717
-8.717651
-8.745171
-8.77269
-8.800211
-8.823143
-8.84149
-8.864424
-8.891943
-8.919462
-8.942396
-8.965328
-8.988262
-9.015781
-9.047888
-9.070822
-9.093754
-9.121273
-9.153379
-9.190073
-9.222179
-9.249699
-9.272633
-9.300152
-9.323086
-9.350605
-9.373537
-9.401058
-9.428577
-9.460684
-9.488203
-9.515722
-9.534069
-9.557003
-9.589109
-9.625801
-9.653322
-9.676254
-9.699188
-9.726707
-9.754227
-9.781746
-9.8184395
-9.850546
-9.882652
-9.9101715
-9.933105
-9.956039
-9.974384
-10.001905
-10.034012
-10.066116
-10.098225
-10.125744
-10.153263
-10.189957
-10.222063
-10.244995
-10.263342
-10.290861
-10.332142
-10.373421
-10.400942
-10.423874
-10.451393
-10.4835
-10.52478
-10.561472
-10.5981655
-10.625685
-10.653204
-10.685312
-10.717417
-10.744938
-10.777042
-10.813736
-10.845842
-10.8733635
-10.900883
-10.928402
-10.955921
-10.983442
-11.015549
-11.043068
-11.066
-11.093521
-11.116453
-11.143972
-11.171494
-11.199013
-11.226532
-11.244879
-11.267813
-11.286158
-11.304504
-11.327438
-11.354958
-11.382477
-11.409998
-11.43293
-11.451277
-11.469624
-11.48797
-11.510902
-11.538424
-11.565943
-11.584288
-11.598049
-11.616396
-11.6485
-11.685194
-11.712713
-11.73106
-11.749407
-11.772341
-11.79986
-11.822794
-11.841139
-11.859486
-11.88242
-11.900766
-11.919111
-11.942045
-11.969566
-11.992498
-12.010843
-12.02919
-12.052124
-12.070471
-12.088818
-12.107164
-12.125511
-12.143856
-12.162203
-12.18055
-12.198896
-12.217243
-12.231003
-12.240175
-12.244762
-12.258522
-12.276869
-12.295214
-12.308973
-12.322735
-12.331907
-12.345667
-12.364014
-12.38236
-12.391535
-12.405294
-12.419054
-12.428226
-12.437399
-12.446573
-12.455746
-12.469505
-12.47868
-12.497026
-12.506199
-12.510786
-12.506199
-12.501614
-12.510786
-12.529133
-12.542892
-12.54748
-12.556652
-12.561239
-12.574999
-12.588758
-12.607105
-12.620865
-12.630037
-12.6346245
-12.643799
-12.652971
-12.666731
-12.6804905
-12.689665
-12.694252
-12.703424
-12.712597
-12.7263565
-12.735529
-12.740116
-12.744703
-12.74929
-12.758463
-12.767637
-12.781397
-12.790569
-12.7951565
-12.7951565
-12.799744
-12.808916
-12.81809
-12.83185
-12.836437
-12.8410225
-12.8410225
-12.84561
-12.850197
-12.854782
-12.859369
-12.868542
-12.877714
-12.8868885
-12.891476
-12.891476
-12.891476
-12.891476
-12.896061
-12.905235
-12.909822
-12.909822
-12.905235
-12.905235
-12.909822
-12.918995
-12.923582
-12.918995
-12.914408
-12.918995
-12.918995
-12.918995
-12.918995
-12.918995
-12.914408
-12.914408
-12.909822
-12.914408
-12.914408
-12.914408
-12.914408
-12.909822
-12.905235
-12.900648
-12.896061
-12.891476
-12.891476
-12.882301
-12.873129
-12.863955
-12.863955
-12.854782
-12.84561
-12.836437
-12.83185
-12.81809
-12.808916
-12.799744
-12.7951565
-12.785984
-12.7722225
-12.753876
-12.744703
-12.740116
-12.735529
-12.721769
-12.708012
-12.694252
-12.6804905
-12.671318
-12.657558
-12.652971
-12.648384
-12.6346245
-12.620865
-12.607105
-12.597931
-12.584171
-12.574999
-12.561239
-12.542892
-12.524546
-12.506199
-12.492439
-12.483267
-12.469505
-12.451159
-12.432814
-12.414467
-12.400707
-12.386948
-12.377775
-12.368601
-12.350254
-12.32732
-12.3135605
-12.299801
-12.295214
-12.281454
-12.263109
-12.240175
-12.221828
-12.203482
-12.185135
-12.166788
-12.148443
-12.130096
-12.107164
-12.088818
-12.075058
-12.052124
-12.024603
-12.001671
-11.978739
-11.964979
-11.942045
-11.919111
-11.891592
-11.868658
-11.845726
-11.827379
-11.81362
-11.79986
-11.781513
-11.758581
-11.73106
-11.708128
-11.694368
-11.680609
-11.657675
-11.634741
-11.616396
-11.598049
-11.584288
-11.565943
-11.543009
-11.520077
-11.50173
-11.48797
-11.469624
-11.451277
-11.43293
-11.409998
-11.387064
-11.36413
-11.341198
-11.322851
-11.304504
-11.281572
-11.258638
-11.240292
-11.226532
-11.208185
-11.185253
-11.166906
-11.14856
-11.139387
-11.130213
-11.116453
-11.098106
-11.075174
-11.056828
-11.043068
-11.029308
-11.010962
-10.997202
-10.978855
-10.960508
-10.946749
-10.928402
-10.900883
-10.8733635
-10.855017
-10.85043
-10.845842
-10.832083
-10.813736
-10.799976
-10.786217
-10.777042
-10.7586975
-10.744938
-10.726591
-10.7128315
-10.69907
-10.689898
-10.680725
-10.6669655
-10.657791
-10.648619
-10.634857
-10.625685
-10.611925
-10.602753
-10.593578
-10.584406
-10.575232
-10.561472
-10.547712
-10.529366
-10.520193
-10.515606
-10.511019
-10.511019
-10.501846
-10.492672
-10.478912
-10.474327
-10.46974
-10.465155
-10.45598
-10.446808
-10.4376335
-10.423874
-10.4147
-10.410114
-10.4147
-10.4147
-10.400942
-10.3917675
-10.382595
-10.373421
-10.373421
-10.378008
-10.378008
-10.373421
-10.368834
-10.364248
-10.359661
-10.359661
-10.350487
-10.3459015
-10.341314
-10.341314
-10.341314
-10.336727
-10.332142
-10.327555
-10.322969
-10.322969
-10.327555
-10.332142
-10.327555
-10.322969
-10.327555
-10.332142
-10.332142
-10.327555
-10.332142
-10.332142
-10.332142
-10.327555
-10.322969
-10.322969
-10.322969
-10.332142
-10.341314
-10.3459015
-10.336727
-10.332142
-10.332142
-10.341314
-10.3459015
-10.350487
-10.350487
-10.350487
-10.355074
-10.355074
-10.364248
-10.368834
-10.373421
-10.368834
-10.368834
-10.368834
-10.368834
-10.378008
-10.382595
-10.38718
-10.38718
-10.38718
-10.382595
-10.38718
-10.396355
-10.405527
-10.405527
-10.396355
-10.3917675
-10.396355
-10.405527
-10.410114
-10.410114
-10.419287
-10.428461
-10.4376335
-10.4376335
-10.433046
-10.433046
-10.433046
-10.4376335
-10.442221
-10.451393
-10.45598
-10.45598
-10.451393
-10.451393
-10.451393
-10.45598
-10.460567
-10.465155
-10.460567
-10.465155
-10.46974
-10.478912
-10.4835
-10.478912
-10.478912
-10.4835
-10.4835
-10.4835
-10.478912
-10.4835
-10.488087
-10.4835
-10.4835
-10.488087
-10.492672
-10.492672
-10.488087
-10.488087
-10.492672
-10.492672
-10.492672
-10.492672
-10.492672
-10.492672
-10.492672
-10.497259
-10.501846
-10.497259
-10.488087
-10.488087
-10.488087
-10.488087
-10.488087
-10.4835
-10.478912
-10.478912
-10.474327
-10.474327
-10.478912
-10.474327
-10.465155
-10.460567
-10.460567
-10.46974
-10.46974
-10.460567
-10.45598
-10.451393
-10.45598
-10.45598
-10.451393
-10.446808
-10.4376335
-10.433046
-10.428461
-10.423874
-10.423874
-10.419287
-10.410114
-10.400942
-10.396355
-10.400942
-10.400942
-10.400942
-10.400942
-10.3917675
-10.382595
-10.378008
-10.373421
-10.368834
-10.359661
-10.359661
-10.359661
-10.355074
-10.3459015
-10.332142
-10.318382
-10.313795
-10.309208
-10.304623
-10.300035
-10.295448
-10.290861
-10.290861
-10.286276
-10.267929
-10.254169
-10.249582
-10.254169
-10.263342
-10.258755
-10.254169
-10.24041
-10.235823
-10.2312355
-10.226648
-10.222063
-10.217476
-10.212889
-10.212889
-10.203716
-10.194542
-10.194542
-10.194542
-10.194542
-10.194542
-10.194542
-10.1853695
-10.176197
-10.17161
-10.167023
-10.17161
-10.17161
-10.17161
-10.17161
-10.17161
-10.17161
-10.17161
-10.167023
-10.167023
-10.167023
-10.176197
-10.176197
-10.1853695
-10.189957
-10.194542
-10.199129
-10.203716
-10.208302
-10.212889
-10.217476
-10.217476
-10.222063
-10.226648
-10.235823
-10.249582
-10.254169
-10.254169
-10.254169
-10.258755
-10.272514
-10.286276
-10.290861
-10.290861
-10.295448
-10.304623
-10.313795
-10.327555
-10.336727
-10.336727
-10.341314
-10.350487
-10.359661
-10.368834
-10.378008
-10.38718
-10.396355
-10.410114
-10.419287
-10.423874
-10.428461
-10.4376335
-10.446808
-10.460567
-10.46974
-10.478912
-10.4835
-10.492672
-10.5064335
-10.515606
-10.52478
-10.529366
-10.53854
-10.556885
-10.570646
-10.588993
-10.602753
-10.611925
-10.621098
-10.634857
-10.644032
-10.653204
-10.662378
-10.6669655
-10.680725
-10.689898
-10.69907
-10.708244
-10.717417
-10.726591
-10.731178
-10.740351
-10.75411
-10.76787
-10.777042
-10.78163
-10.78163
-10.790804
-10.8045635
-10.813736
-10.82291
-10.832083
-10.832083
-10.832083
-10.83667
-10.85043
-10.864189
-10.868776
-10.868776
-10.864189
-10.864189
-10.8733635
-10.882536
-10.891708
-10.891708
-10.887123
-10.891708
-10.896296
-10.910055
-10.919228
-10.928402
-10.928402
-10.928402
-10.937574
-10.942162
-10.942162
-10.946749
-10.955921
-10.9650955
-10.969683
-10.974268
-10.978855
-10.988028
-10.997202
-11.006374
-11.015549
-11.020134
-11.020134
-11.020134
-11.024721
-11.038481
-11.043068
-11.047655
-11.05224
-11.056828
-11.066
-11.07976
-11.088934
-11.093521
-11.093521
-11.093521
-11.102694
-11.116453
-11.130213
-11.1348
-11.139387
-11.143972
-11.14856
-11.153147
-11.162319
-11.171494
-11.176079
-11.171494
-11.176079
-11.185253
-11.199013
-11.212772
-11.221945
-11.231119
-11.235706
-11.244879
-11.254053
-11.267813
-11.281572
-11.290745
-11.295332
-11.295332
-11.304504
-11.313679
-11.327438
-11.336611
-11.345785
-11.354958
-11.36413
-11.373304
-11.377892
-11.391651
-11.409998
-11.423758
-11.43293
-11.437517
-11.44669
-11.460449
-11.469624
-11.474211
-11.474211
-11.483383
-11.497143
-11.51549
-11.529249
-11.538424
-11.547596
-11.556768
-11.565943
-11.570528
-11.579702
-11.593462
-11.611809
-11.616396
-11.620981
-11.625568
-11.634741
-11.6485
-11.666847
-11.685194
-11.694368
-11.689781
-11.689781
-11.698954
-11.7173
-11.735647
-11.740234
-11.740234
-11.74482
-11.758581
-11.767754
-11.776926
-11.776926
-11.7861
-11.804447
-11.81362
-11.822794
-11.827379
-11.831966
-11.845726
-11.850313
-11.854898
-11.864073
-11.873245
-11.877832
-11.877832
-11.88242
-11.900766
-11.919111
-11.928286
-11.928286
-11.928286
-11.928286
-11.932873
-11.942045
-11.955805
-11.960392
-11.964979
-11.964979
-11.974152
-11.987911
-11.997084
-11.997084
-12.001671
-12.006256
-12.010843
-12.01543
-12.020018
-12.024603
-12.02919
-12.038364
-12.047537
-12.052124
-12.056711
-12.056711
-12.056711
-12.056711
-12.056711
-12.065884
-12.075058
-12.079643
-12.075058
-12.075058
-12.079643
-12.088818
-12.093405
-12.093405
-12.093405
-12.09799
-12.102577
-12.107164
-12.111752
-12.111752
-12.116337
-12.116337
-12.120924
-12.120924
-12.125511
-12.130096
-12.134684
-12.134684
-12.134684
-12.139269
-12.143856
-12.1530285
-12.157616
-12.157616
-12.166788
-12.171375
-12.18055
-12.18055
-12.18055
-12.18055
-12.185135
-12.189722
-12.198896
-12.203482
-12.212656
-12.212656
-12.217243
-12.226416
-12.23559
-12.24935
-12.253937
-12.253937
-12.258522
-12.272282
-12.281454
-12.290628
-12.295214
-12.299801
-12.304388
-12.308973
-12.318148
-12.32732
-12.336494
-12.341082
-12.345667
-12.350254
-12.354841
-12.359428
-12.359428
-12.368601
-12.386948
-12.400707
-12.405294
-12.409882
-12.414467
-12.423639
-12.428226
-12.437399
-12.441986
-12.441986
-12.441986
-12.451159
-12.469505
-12.483267
-12.492439
-12.492439
-12.501614
-12.515373
-12.529133
-12.53372
-12.53372
-12.538305
-12.552067
-12.5658245
-12.579584
-12.584171
-12.584171
-12.588758
-12.597931
-12.607105
-12.616278
-12.620865
-12.625452
-12.6346245
-12.643799
-12.648384
-12.657558
-12.666731
-12.675905
-12.685078
-12.689665
-12.698837
-12.703424
-12.712597
-12.721769
-12.735529
-12.744703
-12.744703
-12.744703
-12.753876
-12.7722225
-12.790569
-12.808916
-12.813503
-12.813503
-12.813503
-12.822676
-12.83185
-12.8410225
-12.84561
-12.859369
-12.873129
-12.8868885
-12.891476
-12.900648
-12.914408
-12.9327545
-12.941929
-12.946516
-12.955688
-12.969448
-12.983208
-12.996967
-13.00614
-13.015314
-13.029074
-13.042833
-13.056593
-13.070354
-13.079527
-13.088701
-13.097874
-13.11622
-13.12998
-13.148325
-13.157499
-13.171259
-13.189606
-13.203365
-13.21254
-13.221712
-13.230885
-13.244646
-13.262993
-13.276752
-13.290512
-13.30427
-13.313444
-13.318031
-13.322617
-13.336378
-13.354725
-13.37307
-13.391417
-13.405178
-13.405178
-13.409763
-13.418938
-13.437283
-13.446455
-13.455629
-13.464802
-13.473976
-13.487736
-13.501495
-13.51067
-13.515255
-13.519842
-13.5290165
-13.538189
-13.551949
-13.565708
-13.5748825
-13.584055
-13.58864
-13.593227
-13.602402
-13.611574
-13.625334
-13.634508
-13.643681
-13.652855
-13.662027
-13.666615
-13.675787
-13.680374
-13.6895485
-13.698721
-13.703308
-13.707893
-13.712481
-13.721653
-13.730825
-13.74
-13.744587
-13.744587
-13.744587
-13.753759
-13.762934
-13.767519
-13.772106
-13.772106
-13.781279
-13.79504
-13.804213
-13.804213
-13.8088
-13.813387
-13.817972
-13.822559
-13.827147
-13.827147
-13.827147
-13.831734
-13.845493
-13.859253
-13.859253
-13.854666
-13.854666
-13.863838
-13.863838
-13.868425
-13.868425
-13.868425
-13.873013
-13.873013
-13.877598
-13.877598
-13.882185
-13.891357
-13.895945
-13.891357
-13.886772
-13.886772
-13.891357
-13.891357
-13.891357
-13.895945
-13.895945
-13.900532
-13.905119
-13.909704
-13.909704
-13.914291
-13.918879
-13.923464
-13.923464
-13.918879
-13.914291
-13.909704
-13.909704
-13.909704
-13.909704
-13.909704
-13.914291
-13.918879
-13.918879
-13.918879
-13.918879
-13.918879
-13.918879
-13.914291
-13.914291
-13.918879
-13.918879
-13.918879
-13.914291
-13.914291
-13.909704
-13.914291
-13.918879
-13.918879
-13.914291
-13.909704
-13.905119
-13.900532
-13.895945
-13.895945
-13.891357
-13.891357
-13.891357
-13.891357
-13.895945
-13.895945
-13.891357
-13.886772
-13.882185
-13.882185
-13.882185
-13.886772
-13.882185
-13.873013
-13.863838
-13.868425
-13.868425
-13.859253
-13.859253
-13.854666
-13.8500805
-13.845493
-13.845493
-13.845493
-13.836319
-13.827147
-13.822559
-13.822559
-13.817972
-13.813387
-13.804213
-13.79504
-13.79504
-13.790453
-13.785866
-13.776693
-13.772106
-13.772106
-13.772106
-13.767519
-13.753759
-13.749172
-13.744587
-13.735413
-13.721653
-13.717068
-13.712481
-13.712481
-13.703308
-13.6895485
-13.675787
-13.666615
-13.662027
-13.65744
-13.652855
-13.639095
-13.625334
-13.6207485
-13.616161
-13.606987
-13.602402
-13.597815
-13.584055
-13.570295
-13.551949
-13.538189
-13.533602
-13.519842
-13.506083
-13.492323
-13.483149
-13.473976
-13.4602165
-13.451042
-13.44187
-13.423523
-13.405178
-13.396004
-13.386831
-13.37307
-13.363897
-13.354725
-13.340963
-13.327204
-13.308857
-13.290512
-13.272165
-13.258406
-13.244646
-13.230885
-13.217125
-13.203365
-13.189606
-13.171259
-13.14374
-13.11622
-13.0932865
-13.07494
-13.06118
-13.042833
-13.024487
-13.00614
-12.983208
-12.960276
-12.937342
-12.918995
-12.905235
-12.877714
-12.84561
-12.822676
-12.804331
-12.785984
-12.76305
-12.735529
-12.717184
-12.698837
-12.671318
-12.643799
-12.616278
-12.597931
-12.579584
-12.552067
-12.524546
-12.497026
-12.4740925
-12.451159
-12.432814
-12.409882
-12.38236
-12.359428
-12.336494
-12.308973
-12.281454
-12.263109
-12.240175
-12.217243
-12.189722
-12.162203
-12.139269
-12.116337
-12.088818
-12.065884
-12.047537
-12.020018
-11.997084
-11.974152
-11.946632
-11.923698
-11.905352
-11.88242
-11.859486
-11.831966
-11.81362
-11.795273
-11.776926
-11.753994
-11.726473
-11.703541
-11.680609
-11.653088
-11.634741
-11.611809
-11.588875
-11.565943
-11.547596
-11.529249
-11.50173
-11.474211
-11.455864
-11.437517
-11.41917
-11.400824
-11.382477
-11.36413
-11.345785
-11.327438
-11.299917
-11.281572
-11.263226
-11.244879
-11.221945
-11.2036
-11.18984
-11.176079
-11.166906
-11.14856
-11.130213
-11.116453
-11.102694
-11.088934
-11.066
-11.047655
-11.033894
-11.024721
-11.015549
-11.001787
-10.988028
-10.969683
-10.955921
-10.937574
-10.928402
-10.910055
-10.896296
-10.887123
-10.877949
-10.868776
-10.855017
-10.841255
-10.8274975
-10.818323
-10.809151
-10.799976
-10.78163
-10.763285
-10.749523
-10.740351
-10.731178
-10.722004
-10.708244
-10.689898
-10.676138
-10.6669655
-10.657791
-10.648619
-10.634857
-10.621098
-10.607338
-10.5981655
-10.584406
-10.575232
-10.5522995
-10.533953
-10.52478
-10.520193
-10.515606
-10.5064335
-10.488087
-10.46974
-10.460567
-10.451393
-10.442221
-10.423874
-10.410114
-10.400942
-10.3917675
-10.373421
-10.355074
-10.341314
-10.336727
-10.332142
-10.318382
-10.300035
-10.281689
-10.272514
-10.263342
-10.249582
-10.235823
-10.226648
-10.217476
-10.203716
-10.189957
-10.180784
-10.167023
-10.148676
-10.134916
-10.121157
-10.111984
-10.098225
-10.08905
-10.075291
-10.061531
-10.043184
-10.034012
-10.020252
-10.006491
-9.992731
-9.9789715
-9.965212
-9.956039
-9.946865
-9.933105
-9.914759
-9.896412
-9.882652
-9.878067
-9.87348
-9.85972
-9.845959
-9.827614
-9.813854
-9.80468
-9.795507
-9.781746
-9.763401
-9.740467
-9.726707
-9.717535
-9.708361
-9.7037735
-9.690014
-9.676254
-9.653322
-9.630388
-9.616629
-9.607456
-9.598282
-9.593697
-9.579935
-9.566175
-9.547829
-9.529484
-9.515722
-9.511137
-9.501963
-9.488203
-9.474443
-9.465271
-9.460684
-9.451511
-9.43775
-9.414818
-9.396471
-9.387299
-9.382711
-9.378124
-9.364365
-9.346018
-9.332258
-9.323086
-9.309326
-9.300152
-9.286392
-9.268045
-9.254286
-9.240526
-9.231352
-9.222179
-9.20842
-9.19466
-9.185486
-9.176313
-9.167141
-9.157967
-9.148794
-9.13962
-9.12586
-9.112101
-9.102928
-9.093754
-9.089167
-9.075407
-9.066235
-9.05706
-9.052475
-9.047888
-9.034128
-9.020369
-9.006609
-8.997435
-8.988262
-8.974501
-8.960743
-8.951569
-8.942396
-8.933222
-8.928637
-8.919462
-8.914875
-8.91029
-8.901115
-8.891943
-8.873596
-8.859837
-8.850662
-8.84149
-8.832315
-8.823143
-8.809383
-8.795624
-8.781864
-8.777277
-8.777277
-8.77269
-8.763517
-8.745171
-8.731411
-8.722239
-8.713064
-8.703892
-8.694717
-8.680958
-8.671785
-8.662613
-8.653439
-8.644266
-8.639679
-8.635092
-8.625919
-8.616745
-8.602985
-8.589226
-8.575466
-8.570879
-8.566292
-8.557119
-8.538773
-8.520428
-8.511253
-8.511253
-8.506666
-8.492907
-8.483734
-8.469973
-8.456215
-8.442453
-8.433281
-8.428694
-8.419521
-8.410347
-8.396587
-8.382828
-8.3782425
-8.369068
-8.359896
-8.346134
-8.332375
-8.318615
-8.314028
-8.300268
-8.291096
-8.281921
-8.272749
-8.258989
-8.24523
-8.236057
-8.23147
-8.2177105
-8.199364
-8.190189
-8.185602
-8.181017
-8.167257
-8.1489105
-8.130564
-8.121389
-8.116804
-8.10763
-8.093872
-8.080111
-8.066351
-8.0571785
-8.048004
-8.043417
-8.034245
-8.020485
-8.002138
-7.983792
-7.9746184
-7.970032
-7.965445
-7.9562726
-7.937926
-7.924166
-7.9104056
-7.9058194
-7.896646
-7.8874726
-7.873713
-7.8599534
-7.846193
-7.8370204
-7.82326
-7.8186736
-7.804914
-7.7957406
-7.777394
-7.763634
-7.7498736
-7.7452874
-7.736115
-7.7223544
-7.708595
-7.694835
-7.6810746
-7.671901
-7.662729
-7.6535554
-7.644382
-7.6306224
-7.6168623
-7.6031027
-7.589342
-7.580169
-7.570996
-7.5618234
-7.548063
-7.53889
-7.5251303
-7.5067835
-7.488437
-7.479264
-7.474677
-7.4655037
-7.447157
-7.4288106
-7.419638
-7.415051
-7.410465
-7.3967047
-7.382945
-7.3691845
-7.3600116
-7.346252
-7.3370786
-7.327905
-7.3187323
-7.3049717
-7.286626
-7.2636924
-7.245346
-7.24076
-7.2315865
-7.222413
-7.21324
-7.1994796
-7.18572
-7.17196
-7.1536136
-7.1444407
-7.1306806
-7.116921
-7.103161
-7.0894012
-7.075641
-7.0618815
-7.052708
-7.038948
-7.0251884
-7.016015
-7.0068417
-6.9976687
-6.9884953
-6.9701486
-6.9518023
-6.9380426
-6.9242826
-6.915109
-6.905936
-6.896763
-6.8875895
-6.878416
-6.8646564
-6.84631
-6.823377
-6.809617
-6.7958574
-6.786684
-6.7820973
-6.772924
-6.7591643
-6.740818
-6.722471
-6.7132983
-6.7132983
-6.704125
-6.685778
-6.667432
-6.653672
-6.639912
-6.6215653
-6.6123924
-6.603219
-6.5894594
-6.571113
-6.5619397
-6.5527663
-6.543593
-6.529834
-6.5206604
-6.516073
-6.5023136
-6.4931407
-6.47938
-6.4656205
-6.4518614
-6.442688
-6.4335146
-6.424341
-6.410581
-6.3968215
-6.387648
-6.3830614
-6.373888
-6.3647146
-6.3509555
-6.3326087
-6.318849
-6.3142624
-6.305089
-6.2959156
-6.282156
-6.272983
-6.272983
-6.272983
-6.2638097
-6.245463
-6.231703
-6.2271166
-6.2225294
-6.2133565
-6.204183
-6.1950097
-6.1904235
-6.176664
-6.162904
-6.1583176
-6.1537304
-6.144557
-6.135384
-6.1262107
-6.1216245
-6.1216245
-6.1170373
-6.107864
-6.098691
-6.094105
-6.0849314
-6.075758
-6.0665846
-6.061998
-6.0528245
-6.0482383
-6.039065
-6.0344787
-6.029892
-6.0253053
-6.0207186
-6.0161324
-6.0161324
-6.011545
-6.006959
-5.9977856
-5.9886127
-5.9840255
-5.974852
-5.970266
-5.9656787
-5.9610925
-5.956506
-5.956506
-5.9519196
-5.9473324
-5.938159
-5.933573
-5.928986
-5.928986
-5.9243994
-5.9243994
-5.9198127
-5.9152265
-5.9106393
-5.906053
-5.901467
-5.8922935
-5.8877068
-5.8877068
-5.8877068
-5.88312
-5.8785334
-5.873947
-5.873947
-5.86936
-5.8647738
-5.8556004
-5.8556004
-5.8556004
-5.8510137
-5.8510137
-5.8510137
-5.846427
-5.846427
-5.846427
-5.846427
-5.846427
-5.8418403
-5.832667
-5.8280807
-5.8280807
-5.8280807
-5.8280807
-5.8234935
-5.8234935
-5.8189073
-5.8143206
-5.8097343
-5.805147
-5.800561
-5.800561
-5.800561
-5.800561
-5.7913876
-5.786801
-5.7913876
-5.7913876
-5.782214
-5.777628
-5.7730412
-5.7684546
-5.763868
-5.763868
-5.7684546
-5.7684546
-5.7684546
-5.763868
-5.763868
-5.763868
-5.7546945
-5.745521
-5.745521
-5.750108
-5.759281
-5.7546945
-5.745521
-5.736348
-5.736348
-5.736348
-5.736348
-5.7317615
-5.7271748
-5.722588
-5.7271748
-5.7317615
-5.7271748
-5.7180014
-5.7180014
-5.722588
-5.722588
-5.7180014
-5.7088284
-5.7042418
-5.7042418
-5.7042418
-5.7042418
-5.7042418
-5.7088284
-5.7088284
-5.6996555
-5.690482
-5.690482
-5.690482
-5.690482
-5.690482
-5.695069
-5.690482
-5.6858954
-5.6813087
-5.676722
-5.676722
-5.6721354
-5.667549
-5.6629624
-5.6629624
-5.6629624
-5.667549
-5.6583757
-5.6492023
-5.640029
-5.640029
-5.6446157
-5.6446157
-5.6446157
-5.6446157
-5.640029
-5.640029
-5.6354423
-5.6354423
-5.630856
-5.630856
-5.6262693
-5.6216826
-5.617096
-5.6125093
-5.6125093
-5.617096
-5.617096
-5.617096
-5.617096
-5.6079226
-5.603336
-5.603336
-5.6079226
-5.6079226
-5.5987496
-5.5895762
-5.5895762
-5.5987496
-5.603336
-5.5987496
-5.5895762
-5.5849895
-5.580403
-5.575816
-5.5712295
-5.5712295
-5.5666428
-5.5666428
-5.5666428
-5.5620565
-5.5528836
-5.54371
-5.54371
-5.54371
-5.548297
-5.54371
-5.534537
-5.534537
-5.534537
-5.534537
-5.5253634
-5.520777
-5.5161905
-5.507017
-5.507017
-5.507017
-5.507017
-5.507017
-5.5024304
-5.4978437
-5.493257
-5.488671
-5.4794974
-5.470324
-5.4611506
-5.4611506
-5.4611506
-5.4611506
-5.4519777
-5.4428043
-5.4290442
-5.4244576
-5.4198713
-5.4152846
-5.4106984
-5.4061117
-5.401525
-5.3969383
-5.3923516
-5.383178
-5.3740053
-5.3694186
-5.364832
-5.3556585
-5.341899
-5.337312
-5.3327255
-5.328139
-5.323552
-5.3143787
-5.300619
-5.2960324
-5.286859
-5.277686
-5.268513
-5.2639265
-5.2639265
-5.254753
-5.2501664
-5.240993
-5.236407
-5.2272334
-5.21806
-5.2134733
-5.2088866
-5.2088866
-5.1997137
-5.1905403
-5.181367
-5.1721935
-5.1676073
-5.158434
-5.1446743
-5.1400876
-5.1400876
-5.1400876
-5.130914
-5.126328
-5.1217413
-5.1171546
-5.112568
-5.107981
-5.1033945
-5.098808
-5.094221
-5.089635
-5.085048
-5.0804615
-5.0804615
-5.071288
-5.0621147
-5.052942
-5.0575285
-5.052942
-5.048355
-5.0437684
-5.0437684
-5.048355
-5.048355
-5.0437684
-5.0391817
-5.0300083
-5.0208354
-5.011662
-5.007076
-5.007076
-5.002489
-4.9979024
-4.9933157
-4.9979024
-5.007076
-5.002489
-4.9979024
-4.988729
-4.9841423
-4.979556
-4.9841423
-4.9841423
-4.979556
-4.9749694
-4.9749694
-4.9749694
-4.9749694
-4.9749694
-4.965796
-4.9612093
-4.9612093
-4.965796
-4.9612093
-4.952036
-4.952036
-4.9474497
-4.9474497
-4.942863
-4.9474497
-4.952036
-4.9566226
-4.9566226
-4.9474497
-4.9382763
-4.9336896
-4.9336896
-4.9336896
-4.9336896
-4.9336896
-4.929103
-4.924516
-4.9199295
-4.9153433
-4.9153433
-4.9153433
-4.9107566
-4.9107566
-4.90617
-4.901583
-4.901583
-4.901583
-4.901583
-4.8969965
-4.887823
-4.8832364
-4.8832364
-4.8832364
-4.87865
-4.8740635
-4.8648906
-4.855717
-4.8511305
-4.8511305
-4.855717
-4.860304
-4.855717
-4.846544
-4.837371
-4.832784
-4.8281975
-4.8281975
-4.819024
-4.8144374
-4.8098507
-4.8098507
-4.8098507
-4.8098507
-4.8098507
-4.8052645
-4.800678
-4.7915044
-4.7869177
-4.7915044
-4.796091
-4.7869177
-4.7777443
-4.7777443
-4.7777443
-4.7731576
-4.7685714
-4.7685714
-4.7731576
-4.7731576
-4.7731576
-4.7685714
-4.7685714
-4.7685714
-4.7639847
-4.759398
-4.759398
-4.759398
-4.759398
-4.7548113
-4.7548113
-4.7548113
-4.7548113
-4.7548113
-4.7548113
-4.759398
-4.759398
-4.7548113
-4.7502246
-4.745638
-4.745638
-4.7502246
-4.7502246
-4.7502246
-4.7548113
-4.7685714
-4.7685714
-4.7639847
-4.7502246
-4.745638
-4.7502246
-4.7502246
-4.7548113
-4.759398
-4.7639847
-4.7639847
-4.7639847
-4.7639847
-4.7639847
-4.759398
-4.759398
-4.759398
-4.759398
-4.7639847
-4.7685714
-4.7731576
-4.7777443
-4.7777443
-4.7777443
-4.7731576
-4.7731576
-4.7777443
-4.782331
-4.782331
-4.782331
-4.782331
-4.7777443
-4.782331
-4.782331
-4.782331
-4.7869177
-4.796091
-4.800678
-4.800678
-4.8052645
-4.8098507
-4.8144374
-4.8098507
-4.800678
-4.8052645
-4.8144374
-4.819024
-4.8144374
-4.8098507
-4.8052645
-4.8052645
-4.8098507
-4.8144374
-4.819024
-4.819024
-4.8098507
-4.8052645
-4.8052645
-4.8098507
-4.8144374
-4.8144374
-4.8052645
-4.796091
-4.7915044
-4.796091
-4.800678
-4.800678
-4.796091
-4.7915044
-4.796091
-4.800678
-4.796091
-4.7915044
-4.7869177
-4.782331
-4.782331
-4.7777443
-4.7777443
-4.7731576
-4.7731576
-4.7777443
-4.7777443
-4.7777443
-4.7731576
-4.7685714
-4.7639847
-4.7639847
-4.7639847
-4.7639847
-4.7685714
-4.7685714
-4.7685714
-4.759398
-4.7502246
-4.745638
-4.7502246
-4.7502246
-4.7502246
-4.741051
-4.736465
-4.7318783
-4.7318783
-4.727292
-4.727292
-4.727292
-4.727292
-4.7181187
-4.7181187
-4.7181187
-4.7181187
-4.713532
-4.713532
-4.7089453
-4.7089453
-4.7089453
-4.7089453
-4.7089453
-4.7089453
-4.7043586
-4.6951857
-4.690599
-4.690599
-4.690599
-4.690599
-4.6951857
-4.699772
-4.6951857
-4.6860123
-4.6814256
-4.6814256
-4.6860123
-4.6860123
-4.6860123
-4.6860123
-4.6814256
-4.676839
-4.6676655
-4.6676655
-4.6676655
-4.6676655
-4.672252
-4.676839
-4.6814256
-4.676839
-4.663079
-4.653906
-4.653906
-4.6676655
-4.672252
-4.672252
-4.6676655
-4.663079
-4.663079
-4.663079
-4.663079
-4.663079
-4.6676655
-4.6676655
-4.6676655
-4.6676655
-4.663079
-4.663079
-4.6584926
-4.6584926
-4.663079
-4.6584926
-4.6584926
-4.663079
-4.663079
-4.663079
-4.653906
-4.653906
-4.6584926
-4.663079
-4.6676655
-4.6676655
-4.663079
-4.6584926
-4.6584926
-4.6584926
-4.6584926
-4.6584926
-4.6584926
-4.6584926
-4.653906
-4.653906
-4.653906
-4.6584926
-4.6584926
-4.663079
-4.663079
-4.6584926
-4.653906
-4.653906
-4.653906
-4.653906
-4.653906
-4.6447325
-4.6447325
-4.640146
-4.640146
-4.640146
-4.635559
-4.640146
-4.640146
-4.640146
-4.640146
-4.635559
-4.626386
-4.6217995
-4.626386
-4.635559
-4.640146
-4.635559
-4.6309724
-4.6309724
-4.626386
-4.617213
-4.612626
-4.617213
-4.626386
-4.626386
-4.617213
-4.612626
-4.612626
-4.612626
-4.6080394
-4.6080394
-4.6080394
-4.6080394
-4.6080394
-4.6034527
-4.6034527
-4.6034527
-4.6080394
-4.6034527
-4.598866
-4.59428
-4.589693
-4.59428
-4.598866
-4.598866
-4.589693
-4.585107
-4.585107
-4.585107
-4.585107
-4.585107
-4.585107
-4.585107
-4.585107
-4.58052
-4.5759335
-4.5759335
-4.5713468
-4.5713468
-4.5759335
-4.5759335
-4.5713468
-4.56676
-4.5621734
-4.5621734
-4.5621734
-4.5621734
-4.5575867
-4.5575867
-4.5575867
-4.553
-4.5484138
-4.5484138
-4.5484138
-4.543827
-4.5392404
-4.5346537
-4.530067
-4.5346537
-4.5346537
-4.5346537
-4.530067
-4.5208936
-4.5163074
-4.5163074
-4.5208936
-4.5208936
-4.5208936
-4.5208936
-4.5163074
-4.5163074
-4.5117207
-4.5117207
-4.507134
-4.507134
-4.5025473
-4.5025473
-4.4979606
-4.4979606
-4.5025473
-4.5025473
-4.4979606
-4.488787
-4.484201
-4.4796143
-4.4750276
-4.4750276
-4.484201
-4.488787
-4.493374
-4.484201
-4.4750276
-4.465854
-4.4612675
-4.4566813
-4.4566813
-4.4612675
-4.4612675
-4.465854
-4.465854
-4.4612675
-4.4520946
-4.447508
-4.447508
-4.447508
-4.4520946
-4.4520946
-4.447508
-4.447508
-4.4520946
-4.4566813
-4.4520946
-4.4429216
-4.4337482
-4.4337482
-4.438335
-4.4429216
-4.438335
-4.4337482
-4.4291615
-4.4291615
-4.424575
-4.419988
-4.419988
-4.419988
-4.424575
-4.424575
-4.424575
-4.424575
-4.419988
-4.419988
-4.4154015
-4.4154015
-4.419988
-4.4154015
-4.410815
-4.4062285
-4.401642
-4.397055
-4.397055
-4.397055
-4.397055
-4.3924685
-4.397055
-4.397055
-4.397055
-4.3878818
-4.383295
-4.383295
-4.3787084
-4.374122
-4.3787084
-4.3787084
-4.3787084
-4.3787084
-4.374122
-4.3695354
-4.3649487
-4.360362
-4.3557754
-4.360362
-4.360362
-4.3557754
-4.3557754
-4.3557754
-4.3511887
-4.346602
-4.346602
-4.3420153
-4.3420153
-4.3420153
-4.3420153
-4.3420153
-4.337429
-4.3328424
-4.3282557
-4.3328424
-4.3282557
-4.323669
-4.323669
-4.323669
-4.323669
-4.323669
-4.314496
-4.3099093
-4.300736
-4.2961497
-4.2961497
-4.300736
-4.3053226
-4.3099093
-4.300736
-4.2961497
-4.2961497
-4.2961497
-4.2961497
-4.291563
-4.2869763
-4.277803
-4.2732162
-4.277803
-4.2869763
-4.291563
-4.2823896
-4.2732162
-4.2732162
-4.2732162
-4.2732162
-4.2686296
-4.25487
-4.2502832
-4.2502832
-4.2502832
-4.2502832
-4.24111
-4.24111
-4.2456965
-4.2456965
-4.2456965
-4.236523
-4.2319365
-4.236523
-4.236523
-4.236523
-4.2319365
-4.22735
-4.22735
-4.218177
-4.2090034
-4.2090034
-4.21359
-4.2090034
-4.2090034
-4.21359
-4.21359
-4.2090034
-4.19983
-4.195244
-4.190657
-4.195244
-4.195244
-4.190657
-4.1860704
-4.1860704
-4.190657
-4.1860704
-4.1814837
-4.1768975
-4.172311
-4.172311
-4.167724
-4.167724
-4.167724
-4.167724
-4.167724
-4.1631374
-4.1539645
-4.144791
-4.144791
-4.144791
-4.144791
-4.144791
-4.1356177
-4.1264443
-4.1218576
-4.1218576
-4.1218576
-4.1172714
-4.1126847
-4.1126847
-4.1172714
-4.1126847
-4.1035113
-4.0989246
-4.0989246
-4.1035113
-4.0989246
-4.094338
-4.0897512
-4.0897512
-4.085165
-4.0805783
-4.071405
-4.071405
-4.066818
-4.066818
-4.066818
-4.057645
-4.0530586
-4.048472
-4.043885
-4.039299
-4.039299
-4.039299
-4.043885
-4.039299
-4.0301256
-4.025539
-4.0163655
-4.0163655
-4.020952
-4.0301256
-4.0301256
-4.025539
-4.0163655
-4.0071926
-3.9980192
-3.9980192
-3.9980192
-4.002606
-3.9934325
-3.9842591
-3.9750862
-3.9750862
-3.9796724
-3.9842591
-3.9796724
-3.9659128
-3.9613261
-3.9704995
-3.9796724
-3.9796724
-3.9659128
-3.9567394
-3.9567394
-3.9613261
-3.9567394
-3.9521527
-3.947566
-3.947566
-3.947566
-3.9429798
-3.938393
-3.9338064
-3.9338064
-3.938393
-3.938393
-3.9429798
-3.938393
-3.9338064
-3.9338064
-3.9338064
-3.9292197
-3.924633
-3.9200463
-3.924633
-3.924633
-3.924633
-3.924633
-3.9292197
-3.924633
-3.924633
-3.9200463
-3.9154596
-3.910873
-3.910873
-3.910873
-3.910873
-3.9154596
-3.9154596
-3.9154596
-3.9154596
-3.9154596
-3.9154596
-3.9154596
-3.910873
-3.910873
-3.910873
-3.910873
-3.9062867
-3.9062867
-3.9017005
-3.9017005
-3.9062867
-3.910873
-3.910873
-3.9062867
-3.9062867
-3.9062867
-3.9062867
-3.9017005
-3.8971138
-3.9017005
-3.9062867
-3.910873
-3.910873
-3.9062867
-3.9062867
-3.9062867
-3.9062867
-3.9062867
-3.9062867
-3.9062867
-3.910873
-3.910873
-3.9062867
-3.9062867
-3.910873
-3.910873
-3.910873
-3.9062867
-3.9062867
-3.910873
-3.9062867
-3.9017005
-3.9017005
-3.9062867
-3.9154596
-3.9200463
-3.9154596
-3.910873
-3.9062867
-3.9017005
-3.9017005
-3.9062867
-3.910873
-3.9154596
-3.9154596
-3.9154596
-3.9154596
-3.9200463
-3.9200463
-3.9154596
-3.910873
-3.9154596
-3.9154596
-3.910873
-3.9062867
-3.9062867
-3.910873
-3.9154596
-3.910873
-3.9062867
-3.9062867
-3.910873
-3.910873
-3.910873
-3.9154596
-3.9200463
-3.9154596
-3.9154596
-3.9154596
-3.9154596
-3.9200463
-3.924633
-3.9154596
-3.9062867
-3.910873
-3.9200463
-3.924633
-3.924633
-3.9154596
-3.9154596
-3.924633
-3.9292197
-3.924633
-3.9200463
-3.9154596
-3.9154596
-3.9200463
-3.924633
-3.924633
-3.9200463
-3.9200463
-3.9200463
-3.924633
-3.9338064
-3.938393
-3.9338064
-3.9292197
-3.924633
-3.9292197
-3.9292197
-3.9292197
-3.9292197
-3.9292197
-3.9292197
-3.9292197
-3.9292197
-3.9338064
-3.938393
-3.9429798
-3.947566
-3.947566
-3.947566
-3.9521527
-3.9613261
-3.9613261
-3.9567394
-3.9521527
-3.9429798
-3.9429798
-3.9429798
-3.947566
-3.947566
-3.9521527
-3.947566
-3.9429798
-3.9429798
-3.9429798
-3.947566
-3.947566
-3.9429798
-3.9429798
-3.9429798
-3.938393
-3.938393
-3.938393
-3.947566
-3.9521527
-3.9567394
-3.9567394
-3.9521527
-3.947566
-3.9429798
-3.947566
-3.9567394
-3.9659128
-3.9659128
-3.9567394
-3.9521527
-3.9521527
-3.9521527
-3.9521527
-3.9429798
-3.9429798
-3.947566
-3.9567394
-3.9567394
-3.947566
-3.9429798
-3.9429798
-3.9521527
-3.9567394
-3.9567394
-3.9521527
-3.9521527
-3.9521527
-3.9567394
-3.9613261
-3.9613261
-3.9613261
-3.9613261
-3.9613261
-3.9659128
-3.9659128
-3.9613261
-3.9613261
-3.9521527
-3.947566
-3.9521527
-3.9567394
-3.9613261
-3.9567394
-3.9567394
-3.9567394
-3.9521527
-3.9521527
-3.947566
-3.9567394
-3.9659128
-3.9704995
-3.9659128
-3.9613261
-3.9567394
-3.9567394
-3.9567394
-3.9613261
-3.9659128
-3.9659128
-3.9659128
-3.9659128
-3.9659128
-3.9704995
-3.9704995
-3.9704995
-3.9704995
-3.9704995
-3.9704995
-3.9704995
-3.9704995
-3.9704995
-3.9750862
-3.9842591
-3.9888458
-3.9842591
-3.9750862
-3.9750862
-3.9750862
-3.9796724
-3.9796724
-3.9750862
-3.9750862
-3.9796724
-3.9796724
-3.9796724
-3.9796724
-3.9796724
-3.9796724
-3.9796724
-3.9796724
-3.9796724
-3.9842591
-3.9888458
-3.9934325
-3.9980192
-3.9980192
-3.9980192
-3.9934325
-3.9888458
-3.9888458
-3.9888458
-3.9934325
-3.9980192
-4.002606
-3.9980192
-3.9888458
-3.9842591
-3.9842591
-3.9842591
-3.9888458
-3.9934325
-3.9980192
-3.9980192
-3.9934325
-3.9888458
-3.9888458
-3.9934325
-3.9980192
-3.9934325
-3.9842591
-3.9842591
-3.9842591
-3.9934325
-3.9980192
-3.9980192
-3.9888458
-3.9842591
-3.9796724
-3.9842591
-3.9842591
-3.9796724
-3.9750862
-3.9704995
-3.9750862
-3.9796724
-3.9796724
-3.9750862
-3.9659128
-3.9659128
-3.9659128
-3.9613261
-3.9567394
-3.9567394
-3.9613261
-3.9659128
-3.9659128
-3.9613261
-3.9613261
-3.9567394
-3.947566
-3.9429798
-3.938393
-3.938393
-3.9429798
-3.9429798
-3.938393
-3.9338064
-3.9292197
-3.9292197
-3.9292197
-3.9338064
-3.924633
-3.9200463
-3.9154596
-3.924633
-3.924633
-3.9200463
-3.910873
-3.910873
-3.910873
-3.910873
-3.9062867
-3.8971138
-3.892527
-3.892527
-3.892527
-3.892527
-3.8879404
-3.8833537
-3.8879404
-3.8879404
-3.892527
-3.892527
-3.8879404
-3.8879404
-3.8879404
-3.8879404
-3.892527
-3.8971138
-3.8971138
-3.892527
-3.8833537
-3.8741803
-3.8695936
-3.8741803
-3.878767
-3.8695936
-3.8512473
-3.842074
-3.8466606
-3.8604207
-3.8650074
-3.8604207
-3.855834
-3.855834
-3.8650074
-3.8695936
-3.8650074
-3.855834
-3.8512473
-3.855834
-3.8604207
-3.8604207
-3.8512473
-3.842074
-3.832901
-3.832901
-3.832901
-3.832901
-3.8283143
-3.819141
-3.8145542
-3.819141
-3.819141
-3.819141
-3.819141
-3.819141
-3.819141
-3.8145542
-3.8099675
-3.8099675
-3.8099675
-3.8099675
-3.8007941
-3.796208
-3.7916212
-3.796208
-3.796208
-3.7870345
-3.7824478
-3.777861
-3.7824478
-3.7870345
-3.7870345
-3.7824478
-3.777861
-3.777861
-3.7732744
-3.7641015
-3.7549286
-3.7549286
-3.7595148
-3.7595148
-3.750342
-3.7457552
-3.7457552
-3.7457552
-3.7411685
-3.7411685
-3.7411685
-3.7411685
-3.7365818
-3.731995
-3.7274084
-3.7274084
-3.7274084
-3.7228222
-3.7182355
-3.709062
-3.6998887
-3.6998887
-3.7044754
-3.7044754
-3.7044754
-3.7044754
-3.7044754
-3.6998887
-3.6907153
-3.6815424
-3.6769557
-3.6769557
-3.672369
-3.672369
-3.672369
-3.6769557
-3.672369
-3.672369
-3.672369
-3.6677823
-3.6586092
-3.6448493
-3.6448493
-3.6494358
-3.6494358
-3.6494358
-3.6494358
-3.6448493
-3.6402626
-3.635676
-3.6310894
-3.626503
-3.626503
-3.6310894
-3.6310894
-3.6310894
-3.6219165
-3.6173298
-3.6173298
-3.6173298
-3.6173298
-3.6127431
-3.6081564
-3.6081564
-3.60357
-3.5989833
-3.5943966
-3.5989833
-3.60357
-3.5989833
-3.58981
-3.58981
-3.5943966
-3.5943966
-3.5943966
-3.5943966
-3.58981
-3.58981
-3.5852234
-3.5806367
-3.5806367
-3.57605
-3.57605
-3.5714636
-3.566877
-3.5622902
-3.5622902
-3.5622902
-3.566877
-3.566877
-3.5622902
-3.5622902
-3.5577035
-3.5577035
-3.5577035
-3.553117
-3.553117
-3.553117
-3.5577035
-3.5622902
-3.5577035
-3.553117
-3.5485303
-3.5485303
-3.5485303
-3.5439436
-3.5347705
-3.5301838
-3.5301838
-3.5347705
-3.539357
-3.5347705
-3.5301838
-3.5210106
-3.5210106
-3.5210106
-3.5210106
-3.525597
-3.525597
-3.525597
-3.5210106
-3.5118372
-3.5118372
-3.5118372
-3.5072505
-3.5072505
-3.502664
-3.502664
-3.5072505
-3.502664
-3.502664
-3.4980774
-3.4934907
-3.4934907
-3.4934907
-3.4843178
-3.4751446
-3.470558
-3.470558
-3.470558
-3.4751446
-3.470558
-3.4613848
-3.4522114
-3.4476247
-3.4476247
-3.4430382
-3.4476247
-3.4476247
-3.4476247
-3.4430382
-3.4338648
-3.4246917
-3.4246917
-3.4292781
-3.4292781
-3.4292781
-3.4246917
-3.420105
-3.420105
-3.4246917
-3.4246917
-3.420105
-3.4155183
-3.4109318
-3.4155183
-3.4109318
-3.4063451
-3.4017584
-3.3971717
-3.3925853
-3.3971717
-3.4017584
-3.4063451
-3.4017584
-3.3879986
-3.3742387
-3.369652
-3.3788252
-3.383412
-3.383412
-3.3742387
-3.369652
-3.369652
-3.3742387
-3.3742387
-3.3742387
-3.369652
-3.369652
-3.3742387
-3.3788252
-3.3788252
-3.3788252
-3.369652
-3.369652
-3.369652
-3.369652
-3.3742387
-3.3742387
-3.3742387
-3.369652
-3.3650653
-3.369652
-3.3742387
-3.3788252
-3.369652
-3.3650653
-3.3604789
-3.3604789
-3.3604789
-3.3650653
-3.369652
-3.3742387
-3.369652
-3.369652
-3.3650653
-3.3650653
-3.3604789
-3.3558922
-3.351306
-3.351306
-3.3558922
-3.3558922
-3.3604789
-3.3604789
-3.3558922
-3.3558922
-3.3558922
-3.3558922
-3.351306
-3.351306
-3.351306
-3.351306
-3.351306
-3.3467193
-3.3421326
-3.3421326
-3.3421326
-3.3375459
-3.3329594
-3.3329594
-3.3375459
-3.3421326
-3.3421326
-3.3375459
-3.3283727
-3.3283727
-3.3283727
-3.3283727
-3.323786
-3.3191993
-3.3191993
-3.323786
-3.323786
-3.323786
-3.3191993
-3.3191993
-3.3191993
-3.3191993
-3.3191993
-3.323786
-3.3146129
-3.3054395
-3.300853
-3.3054395
-3.3146129
-3.3146129
-3.3054395
-3.300853
-3.300853
-3.3054395
-3.3054395
-3.300853
-3.2916796
-3.287093
-3.287093
-3.287093
-3.2825065
-3.2779198
-3.2779198
-3.2825065
-3.2825065
-3.273333
-3.2687464
-3.273333
-3.273333
-3.2687464
-3.2595732
-3.2595732
-3.2595732
-3.2595732
-3.2595732
-3.26416
-3.2687464
-3.26416
-3.2595732
-3.2504
-3.2504
-3.2458134
-3.2458134
-3.2458134
-3.2458134
-3.2549865
-3.2595732
-3.2549865
-3.2504
-3.2504
-3.2504
-3.2504
-3.2412267
-3.23664
-3.2412267
-3.2412267
-3.2412267
-3.2412267
-3.2412267
-3.2412267
-3.2458134
-3.2458134
-3.2458134
-3.2458134
-3.2458134
-3.2458134
-3.2458134
-3.2504
-3.2504
-3.2504
-3.2504
-3.2458134
-3.2412267
-3.2412267
-3.2412267
-3.2458134
-3.2504
-3.2504
-3.2504
-3.2458134
-3.2412267
-3.2412267
-3.2458134
-3.2458134
-3.2412267
-3.23664
-3.2320535
-3.23664
-3.2412267
-3.2412267
-3.2412267
-3.2458134
-3.2504
-3.2549865
-3.2504
-3.23664
-3.2320535
-3.23664
-3.2504
-3.2549865
-3.2549865
-3.2504
-3.2504
-3.2504
-3.2504
-3.2549865
-3.2549865
-3.2549865
-3.2595732
-3.26416
-3.26416
-3.2595732
-3.2549865
-3.2504
-3.2549865
-3.26416
-3.2687464
-3.273333
-3.273333
-3.273333
-3.2779198
-3.2779198
-3.2779198
-3.273333
-3.2779198
-3.2779198
-3.2825065
-3.287093
-3.2825065
-3.2779198
-3.2779198
-3.2825065
-3.287093
-3.287093
-3.287093
-3.287093
-3.2825065
-3.287093
-3.2962663
-3.2962663
-3.2962663
-3.2962663
-3.2916796
-3.287093
-3.2825065
-3.2916796
-3.300853
-3.300853
-3.2962663
-3.300853
-3.300853
-3.2962663
-3.2962663
-3.2962663
-3.300853
-3.3054395
-3.3054395
-3.300853
-3.2962663
-3.2962663
-3.300853
-3.3054395
-3.3054395
-3.3054395
-3.3054395
-3.3054395
-3.3054395
-3.300853
-3.3054395
-3.3100262
-3.3054395
-3.3054395
-3.3100262
-3.3100262
-3.3100262
-3.3054395
-3.2962663
-3.2962663
-3.2962663
-3.300853
-3.3054395
-3.3100262
-3.3146129
-3.3100262
-3.300853
-3.2962663
-3.300853
-3.300853
-3.2962663
-3.2916796
-3.2916796
-3.2962663
-3.300853
-3.300853
-3.2962663
-3.287093
-3.287093
-3.287093
-3.2916796
-3.2916796
-3.2916796
-3.287093
-3.2825065
-3.2779198
-3.2825065
-3.2825065
-3.2825065
-3.2779198
-3.273333
-3.273333
-3.273333
-3.273333
-3.273333
-3.273333
-3.2687464
-3.2595732
-3.2595732
-3.26416
-3.273333
-3.2779198
-3.273333
-3.2687464
-3.2687464
-3.26416
-3.26416
-3.26416
-3.2687464
-3.2687464
-3.26416
-3.2595732
-3.2549865
-3.2595732
-3.2595732
-3.2595732
-3.2595732
-3.2549865
-3.2549865
-3.2504
-3.2504
-3.2458134
-3.2412267
-3.2458134
-3.2504
-3.2504
-3.2412267
-3.23664
-3.2320535
-3.23664
-3.23664
-3.2412267
-3.2412267
-3.23664
-3.2274668
-3.2182934
-3.2182934
-3.2182934
-3.2182934
-3.2182934
-3.2182934
-3.2182934
-3.213707
-3.2091205
-3.2091205
-3.2091205
-3.213707
-3.213707
-3.2091205
-3.2091205
-3.204534
-3.1999474
-3.1953607
-3.1953607
-3.1907742
-3.1861875
-3.1861875
-3.1861875
-3.1861875
-3.177014
-3.1724277
-3.1724277
-3.177014
-3.177014
-3.177014
-3.167841
-3.1586676
-3.154081
-3.154081
-3.1586676
-3.1632543
-3.1586676
-3.154081
-3.1494944
-3.1494944
-3.1449077
-3.1357346
-3.1265612
-3.1219747
-3.117388
-3.1128013
-3.117388
-3.1219747
-3.117388
-3.1082146
-3.0990415
-3.0944548
-3.0990415
-3.0990415
-3.0990415
-3.0898683
-3.080695
-3.0761082
-3.0761082
-3.0761082
-3.0761082
-3.0761082
-3.071522
-3.0669353
-3.0623488
-3.0531754
-3.0531754
-3.0531754
-3.0531754
-3.0485888
-3.034829
-3.0256557
-3.021069
-3.0302424
-3.034829
-3.0302424
-3.0164824
-3.0073092
-3.0027225
-3.0073092
-3.011896
-3.011896
-3.0073092
-2.9981358
-2.9935493
-2.9935493
-2.984376
-2.9797895
-2.970616
-2.970616
-2.970616
-2.970616
-2.9660294
-2.961443
-2.961443
-2.9568563
-2.9522696
-2.9522696
-2.9476829
-2.9385097
-2.9339235
-2.9293368
-2.9293368
-2.9293368
-2.92475
-2.915577
-2.9064035
-2.9064035
-2.915577
-2.915577
-2.9109902
-2.901817
-2.901817
-2.901817
-2.8972304
-2.888057
-2.888057
-2.888057
-2.8834705
-2.8834705
-2.8788838
-2.8697107
-2.865124
-2.865124
-2.865124
-2.865124
-2.865124
-2.8605373
-2.8559506
-2.8467774
-2.8467774
-2.8467774
-2.8559506
-2.8513641
-2.8421907
-2.828431
-2.828431
-2.8330176
-2.837604
-2.8330176
-2.828431
-2.8238442
-2.8192577
-2.8192577
-2.8192577
-2.814671
-2.814671
-2.8100843
-2.8100843
-2.8054976
-2.8054976
-2.8054976
-2.8054976
-2.8054976
-2.8009112
-2.7917383
-2.7871516
-2.7917383
-2.7963247
-2.7963247
-2.7963247
-2.7871516
-2.7825649
-2.7871516
-2.7871516
-2.7779784
-2.768805
-2.7642183
-2.7642183
-2.768805
-2.7733917
-2.7733917
-2.7733917
-2.768805
-2.7642183
-2.7642183
-2.7642183
-2.7642183
-2.7596319
-2.7596319
-2.7596319
-2.7642183
-2.768805
-2.768805
-2.768805
-2.7642183
-2.7642183
-2.7596319
-2.7550452
-2.7504585
-2.7504585
-2.7504585
-2.7458718
-2.7412853
-2.7412853
-2.7412853
-2.7458718
-2.7504585
-2.7458718
-2.7458718
-2.7504585
-2.7550452
-2.7504585
-2.7458718
-2.7366986
-2.732112
-2.7366986
-2.7412853
-2.7366986
-2.732112
-2.7275252
-2.718352
-2.718352
-2.7137654
-2.7045922
-2.7000055
-2.7000055
-2.7000055
-2.7000055
-2.695419
-2.6908324
-2.6816592
-2.6724858
-2.6678994
-2.6633127
-2.658726
-2.658726
-2.6541395
-2.6495528
-2.6403794
-2.6312063
-2.622033
-2.6174464
-2.6082733
-2.5991
-2.5945134
-2.5899267
-2.58534
-2.5761669
-2.5669935
-2.5532339
-2.5440607
-2.539474
-2.5348873
-2.5257142
-2.511954
-2.4981942
-2.4936078
-2.4844346
-2.4752612
-2.466088
-2.4569147
-2.4523282
-2.4385684
-2.4248083
-2.4156353
-2.4110487
-2.4110487
-2.406462
-2.392702
-2.3743556
-2.356009
-2.3514223
-2.346836
-2.3422494
-2.333076
-2.3193161
-2.310143
-2.3055563
-2.3055563
-2.3009696
-2.2872097
-2.2734501
-2.2642767
-2.2551036
-2.2459302
-2.2321703
-2.2275836
-2.2275836
-2.2275836
-2.2184105
-2.2046506
-2.1817176
-2.1725442
-2.1679578
-2.1679578
-2.1679578
-2.163371
-2.1587844
-2.1496112
-2.140438
-2.1358514
-2.131265
-2.131265
-2.1266782
-2.1175048
-2.1083317
-2.103745
-2.0991583
-2.0945718
-2.0853984
-2.0808117
-2.0808117
-2.0808117
-2.0808117
-2.0762253
-2.0762253
-2.0808117
-2.0762253
-2.0716388
-2.057879
-2.0532923
-2.057879
-2.0624654
-2.057879
-2.0532923
-2.044119
-2.0349457
-2.0395324
-2.044119
-2.044119
-2.0349457
-2.0257723
-2.0211859
-2.0211859
-2.0211859
-2.0257723
-2.0211859
-2.0165992
-2.0165992
-2.0120125
-2.0120125
-2.007426
-1.9982529
-1.9936662
-1.9890795
-1.9890795
-1.984493
-1.9799063
-1.9707329
-1.9707329
-1.9707329
-1.9707329
-1.9707329
-1.9753196
-1.9707329
-1.9615598
-1.9569731
-1.9523866
-1.9477999
-1.9477999
-1.9432132
-1.9386265
-1.9340401
-1.9294536
-1.9248669
-1.9202802
-1.9202802
-1.9156938
-1.9065204
-1.8927605
-1.8881738
-1.8927605
-1.8927605
-1.8881738
-1.8790007
-1.8790007
-1.8790007
-1.8790007
-1.8698273
-1.8606544
-1.851481
-1.8468943
-1.8468943
-1.8377211
-1.8285477
-1.8193746
-1.8193746
-1.8193746
-1.8147879
-1.8056147
-1.7964416
-1.7918549
-1.7872684
-1.7872684
-1.7826817
-1.7735083
-1.7643352
-1.7597485
-1.7505753
-1.7414019
-1.7322288
-1.7322288
-1.7276423
-1.7230556
-1.7184689
-1.7138824
-1.7092957
-1.704709
-1.6955359
-1.6909492
-1.6863625
-1.6771894
-1.668016
-1.6634295
-1.6588429
-1.6542563
-1.6496696
-1.6496696
-1.6450831
-1.6450831
-1.6359098
-1.62215
-1.6129767
-1.6038034
-1.5946301
-1.5900437
-1.5900437
-1.5854571
-1.5762838
-1.5671105
-1.5625238
-1.5579373
-1.548764
-1.5441773
-1.5395907
-1.5350041
-1.5304174
-1.5258309
-1.5212444
-1.5212444
-1.5166577
-1.5120711
-1.5074844
-1.4937246
-1.4845513
-1.4799647
-1.4799647
-1.4707915
-1.4616182
-1.4570315
-1.4570315
-1.4570315
-1.4524449
-1.4432718
-1.4386852
-1.4386852
-1.4386852
-1.4295119
-1.4203386
-1.4111654
-1.4111654
-1.4111654
-1.4111654
-1.4019921
-1.4019921
-1.4065788
-1.4065788
-1.3974055
-1.3882322
-1.3790592
-1.3698859
-1.356126
-1.3423661
-1.3377794
-1.3423661
-1.3469527
-1.3469527
-1.3423661
-1.3377794
-1.3331928
-1.3331928
-1.3286061
-1.3240196
-1.319433
-1.3102598
-1.3102598
-1.3102598
-1.3056732
-1.2965
-1.2919133
-1.2873267
-1.28274
-1.2781534
-1.2735667
-1.2689801
-1.2643936
-1.2552203
-1.246047
-1.2414606
-1.2414606
-1.2414606
-1.2322873
-1.223114
-1.223114
-1.2185273
-1.2139407
-1.2047675
-1.2001809
-1.1910077
-1.186421
-1.186421
-1.1910077
-1.1910077
-1.1818345
-1.1680745
-1.1589013
-1.1497281
-1.1405548
-1.1405548
-1.1405548
-1.1405548
-1.1359682
-1.1267949
-1.1176218
-1.1084485
-1.0992752
-1.090102
-1.0809288
-1.0809288
-1.0763421
-1.0717555
-1.0671688
-1.0625823
-1.0579956
-1.0579956
-1.0534091
-1.0442358
-1.0396491
-1.0350626
-1.0350626
-1.0350626
-1.0258893
-1.0167161
-1.0075428
-1.0029562
-0.993783
-0.9891963
-0.98002315
-0.98002315
-0.98002315
-0.97543657
-0.9708499
-0.9616766
-0.9525033
-0.94791687
-0.94791687
-0.94791687
-0.9387436
-0.9295703
-0.9249836
-0.9249836
-0.9249836
-0.92039704
-0.9112239
-0.9020506
-0.8974639
-0.89287734
-0.88829064
-0.8791175
-0.8791175
-0.8791175
-0.88370407
-0.8791175
-0.8699442
-0.85159767
-0.8470112
-0.8470112
-0.85159767
-0.85159767
-0.85618436
-0.85159767
-0.8470112
-0.83783793
-0.83325124
-0.82866466
-0.82407796
-0.8194914
-0.8149047
-0.81031823
-0.81031823
-0.8149047
-0.81031823
-0.80114496
-0.7919717
-0.787385
-0.7919717
-0.787385
-0.787385
-0.787385
-0.7827984
-0.77362525
-0.76903856
-0.764452
-0.764452
-0.764452
-0.764452
-0.7552787
-0.74610543
-0.74151886
-0.74151886
-0.74151886
-0.7369323
-0.7323457
-0.7323457
-0.7323457
-0.727759
-0.7185857
-0.71399915
-0.7094126
-0.704826
-0.7002393
-0.7002393
-0.7002393
-0.6956527
-0.68647945
-0.68189275
-0.68189275
-0.68189275
-0.6773062
-0.668133
-0.6589597
-0.6589597
-0.6635463
-0.6635463
-0.6589597
-0.65437305
-0.6497865
-0.64061326
-0.6360266
-0.63144
-0.62685335
-0.62685335
-0.62226677
-0.61768013
-0.6039203
-0.59474707
-0.5901604
-0.59474707
-0.59474707
-0.5855738
-0.5764005
-0.5626407
-0.5580541
-0.5580541
-0.5580541
-0.55346745
-0.55346745
-0.5488808
-0.53970754
-0.52594775
-0.5213611
-0.52594775
-0.5305344
-0.52594775
-0.51218784
-0.50301456
-0.49842805
-0.49842805
-0.49842805
-0.4938414
-0.48925477
-0.47549486
-0.4663217
-0.45714843
-0.4525618
-0.44797516
-0.43880188
-0.43880188
-0.43880188
-0.43880188
-0.4342153
-0.4250421
-0.41586882
-0.41128224
-0.4066956
-0.3975224
-0.39293575
-0.38834912
-0.38376254
-0.3791759
-0.37458926
-0.3700027
-0.3700027
-0.36541605
-0.3608294
-0.3608294
-0.35624278
-0.3516562
-0.34248292
-0.3333097
-0.32413644
-0.32413644
-0.32413644
-0.32413644
-0.31954986
-0.31037658
-0.30578995
-0.30120337
-0.30120337
-0.2920301
-0.28744346
-0.27827024
-0.2736836
-0.26909703
-0.2645104
-0.2645104
-0.2645104
-0.25992376
-0.2461639
-0.23699063
-0.23240405
-0.23240405
-0.23240405
-0.22781742
-0.22781742
-0.22781742
-0.22323078
-0.21864414
-0.20947093
-0.20029771
-0.19571108
-0.19112444
-0.19112444
-0.19571108
-0.19112444
-0.18195122
-0.17277795
-0.16819137
-0.16360474
-0.15901813
-0.15901813
-0.15901813
-0.15443149
-0.14984486
-0.14067164
-0.13149837
-0.12691179
-0.12691179
-0.12691179
-0.12232515
-0.117738515
-0.11315194
-0.11315194
-0.11315194
-0.1085653
-0.09480545
-0.09021881
-0.09021881
-0.09480545
-0.09021881
-0.08104557
-0.07187235
-0.07187235
-0.07645896
-0.07645896
-0.07645896
-0.06728572
-0.058112502
-0.058112502
-0.06269908
-0.06269908
-0.058112502
-0.048939228
-0.04435262
-0.039766014
-0.039766014
-0.039766014
-0.039766014
-0.039766014
-0.039766014
-0.035179377
-0.03059277
-0.026006132
-0.021419525
-0.016832888
-0.012246281
-0.012246281
-0.012246281
-0.012246281
-0.012246281
-0.012246281
-0.007659644
-0.0030730367
-0.007659644
-0.012246281
-0.007659644
-0.0030730367
0.0061002076
0.0015136003
-0.007659644
-0.012246281
-0.012246281
-0.007659644
-0.0030730367
0.0015136003
0.0015136003
0.0015136003
-0.0030730367
-0.0030730367
-0.0030730367
-0.0030730367
-0.0030730367
-0.0030730367
0.0015136003
0.010686845
0.019860059
0.019860059
0.019860059
0.015273452
0.015273452
0.019860059
0.019860059
0.019860059
0.024446696
0.029033303
0.029033303
0.024446696
0.015273452
0.010686845
0.0061002076
0.010686845
0.015273452
0.019860059
0.024446696
0.024446696
0.019860059
0.019860059
0.024446696
0.029033303
0.038206518
0.042793155
0.047379762
0.0519664
0.0519664
0.0519664
0.0519664
0.0519664
0.0519664
0.061139643
0.07031289
0.074899495
0.07031289
0.056553006
0.0519664
0.0519664
0.061139643
0.07031289
0.074899495
0.074899495
0.074899495
0.07948613
0.08407274
0.08407274
0.088659376
0.09783259
0.107005835
0.11159247
0.107005835
0.10241923
0.10241923
0.11159247
0.11617908
0.11617908
0.11159247
0.11159247
0.1207657
0.12993895
0.13452555
0.13452555
0.1436988
0.1436988
0.13452555
0.12993895
0.13452555
0.1436988
0.14828542
0.15287204
0.15745866
0.15745866
0.15745866
0.15745866
0.16204529
0.1666319
0.1666319
0.17121853
0.18039176
0.189565
0.189565
0.18497838
0.18497838
0.189565
0.189565
0.19415163
0.20332485
0.20791148
0.2124981
0.20791148
0.20332485
0.20791148
0.2124981
0.21708472
0.22167134
0.22625796
0.22625796
0.22625796
0.22625796
0.22625796
0.22625796
0.22625796
0.22625796
0.22625796
0.23084459
0.2354312
0.2354312
0.2354312
0.2354312
0.24460444
0.24460444
0.24460444
0.24919108
0.24919108
0.24919108
0.24919108
0.24460444
