# Supplementary material for: Performances of the PIPER scalable child human body model in accident reconstruction
Source: PLoS One. 2017 Nov 14;12(11):e0187916. doi: 10.1371/journal.pone.0187916 (PMC5685610; doi:10.1371/journal.pone.0187916)
Supplement: S3 Data — This zip folder contains input accelerations for reproducibility of the accident reconstruction. Also, the readings from the dummy sensor are reported for reproducibility of the calculations. (ZIP) [file pone.0187916.s011.zip › CHANNEL/RAC03.040]

Test object number          :1
Name of the channel         :
Laboratory channel code     :16LUSP0000Q6MOZP
Customer channel code       :16LUSP0000Q6MOZP
Channel code                :16LUSP0000Q6MOZP
Unit                        :Nm
Direction                   :Z
Dimension                   :MO
Transducer type             :Q3NS-114/Z/MO
Pre-filter type             :4.00kHz 6pole Butterworth for rate 20000 (1.3)
Cut off frequency           :4000.0
Channel frequency class     :2000
Channel amplitude class     :80.0
Reference channel           :implicit
Reference channel name      :NOVALUE
Data source                 :transducer
Data status                 :ok
Sampling interval           :5.0E-5
Bit resolution              :16
.ValidationRemark           :Seulement la gamme [-0.4096 sec; 45.59 sec] a �t� lue. Gamme demand�e: [-6.0 sec; 40.0 sec].
Time of first sample        :-0.2
Number of samples           :14000
First global maximum value  :8.746643
Time of maximum value       :0.06609999
First global minimum value  :-2.4363182
Time of minimum value       :0.49965
Start offset interval       :-0.1
End offset interval         :-0.05
0.014170639
0.0117176995
0.0068118125
0.0068118125
0.004358873
0.004358873
0.004358873
0.004358873
0.004358873
0.004358873
0.0068118125
0.0068118125
0.004358873
0.0019059405
0.0019059405
0.004358873
0.00926476
0.0068118125
0.0019059405
-5.470142E-4
-5.470142E-4
-5.470142E-4
0.0019059405
-5.470142E-4
-5.470142E-4
-5.470142E-4
-5.470142E-4
-5.470142E-4
-5.470142E-4
0.0019059405
0.004358873
0.0019059405
-5.470142E-4
-5.470142E-4
-0.0029999465
-0.0029999465
-0.0029999465
-0.0029999465
-0.0029999465
-0.0029999465
-0.005452886
-0.005452886
-0.005452886
-0.005452886
-0.0029999465
-0.0029999465
-0.0029999465
-0.005452886
-0.005452886
-0.005452886
-0.005452886
-0.0029999465
-0.0029999465
-0.005452886
-0.010358773
-0.010358773
-0.010358773
-0.007905833
-0.010358773
-0.012811713
-0.012811713
-0.01526466
-0.01526466
-0.01526466
-0.01526466
-0.012811713
-0.012811713
-0.01526466
-0.01526466
-0.01526466
-0.010358773
-0.010358773
-0.01526466
-0.02017054
-0.02017054
-0.01526466
-0.012811713
-0.01526466
-0.02017054
-0.02262348
-0.02262348
-0.02262348
-0.02262348
-0.02262348
-0.02262348
-0.02017054
-0.02017054
-0.02017054
-0.02262348
-0.02507642
-0.027529374
-0.027529374
-0.027529374
-0.027529374
-0.027529374
-0.02507642
-0.02507642
-0.029982314
-0.03243524
-0.03243524
-0.027529374
-0.027529374
-0.027529374
-0.03243524
-0.03243524
-0.029982314
-0.027529374
-0.029982314
-0.03243524
-0.03243524
-0.03243524
-0.03243524
-0.03243524
-0.03243524
-0.03243524
-0.034888193
-0.037341133
-0.039794073
-0.039794073
-0.037341133
-0.037341133
-0.039794073
-0.039794073
-0.039794073
-0.034888193
-0.037341133
-0.042247012
-0.047152907
-0.044699952
-0.039794073
-0.037341133
-0.039794073
-0.042247012
-0.039794073
-0.037341133
-0.037341133
-0.039794073
-0.042247012
-0.044699952
-0.044699952
-0.044699952
-0.044699952
-0.042247012
-0.042247012
-0.042247012
-0.042247012
-0.044699952
-0.047152907
-0.047152907
-0.044699952
-0.044699952
-0.047152907
-0.049605846
-0.049605846
-0.044699952
-0.042247012
-0.044699952
-0.049605846
-0.052058786
-0.049605846
-0.044699952
-0.047152907
-0.049605846
-0.052058786
-0.054511726
-0.054511726
-0.052058786
-0.049605846
-0.049605846
-0.049605846
-0.049605846
-0.049605846
-0.049605846
-0.052058786
-0.056964666
-0.056964666
-0.054511726
-0.052058786
-0.052058786
-0.054511726
-0.056964666
-0.056964666
-0.056964666
-0.054511726
-0.052058786
-0.049605846
-0.047152907
-0.047152907
-0.049605846
-0.052058786
-0.054511726
-0.056964666
-0.056964666
-0.056964666
-0.054511726
-0.054511726
-0.054511726
-0.054511726
-0.054511726
-0.054511726
-0.056964666
-0.056964666
-0.056964666
-0.056964666
-0.061870545
-0.061870545
-0.059417605
-0.059417605
-0.061870545
-0.061870545
-0.059417605
-0.056964666
-0.056964666
-0.059417605
-0.061870545
-0.061870545
-0.056964666
-0.056964666
-0.059417605
-0.061870545
-0.059417605
-0.056964666
-0.056964666
-0.059417605
-0.064323485
-0.064323485
-0.061870545
-0.059417605
-0.056964666
-0.056964666
-0.059417605
-0.061870545
-0.059417605
-0.056964666
-0.059417605
-0.059417605
-0.059417605
-0.061870545
-0.061870545
-0.064323485
-0.066776425
-0.064323485
-0.061870545
-0.061870545
-0.066776425
-0.06922938
-0.06922938
-0.064323485
-0.061870545
-0.061870545
-0.064323485
-0.066776425
-0.064323485
-0.061870545
-0.059417605
-0.061870545
-0.064323485
-0.066776425
-0.06922938
-0.066776425
-0.064323485
-0.064323485
-0.066776425
-0.066776425
-0.066776425
-0.064323485
-0.061870545
-0.061870545
-0.064323485
-0.06922938
-0.06922938
-0.06922938
-0.066776425
-0.064323485
-0.064323485
-0.064323485
-0.064323485
-0.066776425
-0.066776425
-0.06922938
-0.06922938
-0.066776425
-0.064323485
-0.064323485
-0.066776425
-0.06922938
-0.06922938
-0.07168232
-0.07168232
-0.07168232
-0.07168232
-0.07168232
-0.06922938
-0.066776425
-0.06922938
-0.07168232
-0.06922938
-0.06922938
-0.06922938
-0.06922938
-0.06922938
-0.06922938
-0.066776425
-0.06922938
-0.06922938
-0.07168232
-0.06922938
-0.06922938
-0.06922938
-0.06922938
-0.06922938
-0.07168232
-0.074135244
-0.074135244
-0.074135244
-0.07168232
-0.06922938
-0.066776425
-0.066776425
-0.06922938
-0.06922938
-0.066776425
-0.066776425
-0.066776425
-0.066776425
-0.066776425
-0.064323485
-0.064323485
-0.064323485
-0.066776425
-0.06922938
-0.07168232
-0.074135244
-0.06922938
-0.066776425
-0.066776425
-0.06922938
-0.074135244
-0.0765882
-0.07168232
-0.06922938
-0.06922938
-0.06922938
-0.06922938
-0.066776425
-0.064323485
-0.064323485
-0.066776425
-0.066776425
-0.064323485
-0.061870545
-0.064323485
-0.066776425
-0.066776425
-0.064323485
-0.064323485
-0.066776425
-0.06922938
-0.066776425
-0.064323485
-0.059417605
-0.059417605
-0.061870545
-0.064323485
-0.064323485
-0.064323485
-0.064323485
-0.061870545
-0.056964666
-0.056964666
-0.056964666
-0.061870545
-0.064323485
-0.064323485
-0.064323485
-0.064323485
-0.064323485
-0.064323485
-0.059417605
-0.056964666
-0.054511726
-0.056964666
-0.059417605
-0.061870545
-0.064323485
-0.061870545
-0.059417605
-0.059417605
-0.059417605
-0.059417605
-0.059417605
-0.061870545
-0.064323485
-0.061870545
-0.059417605
-0.056964666
-0.056964666
-0.056964666
-0.056964666
-0.054511726
-0.054511726
-0.054511726
-0.056964666
-0.056964666
-0.056964666
-0.056964666
-0.056964666
-0.054511726
-0.052058786
-0.052058786
-0.054511726
-0.056964666
-0.056964666
-0.056964666
-0.054511726
-0.052058786
-0.052058786
-0.052058786
-0.054511726
-0.056964666
-0.056964666
-0.056964666
-0.052058786
-0.049605846
-0.049605846
-0.052058786
-0.052058786
-0.052058786
-0.054511726
-0.052058786
-0.049605846
-0.049605846
-0.049605846
-0.052058786
-0.049605846
-0.047152907
-0.047152907
-0.047152907
-0.047152907
-0.047152907
-0.049605846
-0.049605846
-0.049605846
-0.049605846
-0.049605846
-0.047152907
-0.044699952
-0.044699952
-0.047152907
-0.047152907
-0.047152907
-0.044699952
-0.044699952
-0.044699952
-0.047152907
-0.049605846
-0.049605846
-0.049605846
-0.049605846
-0.052058786
-0.049605846
-0.047152907
-0.044699952
-0.042247012
-0.042247012
-0.042247012
-0.044699952
-0.047152907
-0.047152907
-0.044699952
-0.042247012
-0.039794073
-0.042247012
-0.047152907
-0.052058786
-0.047152907
-0.039794073
-0.037341133
-0.039794073
-0.047152907
-0.049605846
-0.044699952
-0.039794073
-0.037341133
-0.039794073
-0.044699952
-0.047152907
-0.047152907
-0.044699952
-0.039794073
-0.039794073
-0.039794073
-0.039794073
-0.042247012
-0.042247012
-0.044699952
-0.047152907
-0.047152907
-0.047152907
-0.044699952
-0.044699952
-0.044699952
-0.047152907
-0.047152907
-0.047152907
-0.044699952
-0.047152907
-0.049605846
-0.049605846
-0.047152907
-0.044699952
-0.044699952
-0.047152907
-0.047152907
-0.044699952
-0.044699952
-0.044699952
-0.044699952
-0.044699952
-0.042247012
-0.042247012
-0.044699952
-0.047152907
-0.047152907
-0.044699952
-0.042247012
-0.044699952
-0.047152907
-0.047152907
-0.047152907
-0.047152907
-0.049605846
-0.049605846
-0.049605846
-0.049605846
-0.049605846
-0.049605846
-0.049605846
-0.049605846
-0.052058786
-0.052058786
-0.052058786
-0.049605846
-0.052058786
-0.052058786
-0.052058786
-0.049605846
-0.052058786
-0.052058786
-0.052058786
-0.054511726
-0.052058786
-0.049605846
-0.049605846
-0.052058786
-0.054511726
-0.054511726
-0.049605846
-0.047152907
-0.047152907
-0.052058786
-0.056964666
-0.056964666
-0.056964666
-0.052058786
-0.049605846
-0.052058786
-0.054511726
-0.056964666
-0.054511726
-0.052058786
-0.052058786
-0.054511726
-0.056964666
-0.056964666
-0.056964666
-0.054511726
-0.052058786
-0.052058786
-0.054511726
-0.059417605
-0.059417605
-0.059417605
-0.056964666
-0.054511726
-0.056964666
-0.061870545
-0.059417605
-0.054511726
-0.054511726
-0.056964666
-0.061870545
-0.059417605
-0.056964666
-0.059417605
-0.061870545
-0.061870545
-0.061870545
-0.059417605
-0.056964666
-0.059417605
-0.064323485
-0.066776425
-0.066776425
-0.061870545
-0.059417605
-0.061870545
-0.066776425
-0.07168232
-0.07168232
-0.066776425
-0.061870545
-0.064323485
-0.066776425
-0.066776425
-0.066776425
-0.066776425
-0.064323485
-0.064323485
-0.066776425
-0.06922938
-0.07168232
-0.07168232
-0.07168232
-0.07168232
-0.07168232
-0.07168232
-0.06922938
-0.066776425
-0.066776425
-0.06922938
-0.07168232
-0.074135244
-0.074135244
-0.07168232
-0.07168232
-0.07168232
-0.07168232
-0.07168232
-0.06922938
-0.06922938
-0.07168232
-0.0765882
-0.0765882
-0.0765882
-0.0765882
-0.0765882
-0.07904114
-0.08149408
-0.07904114
-0.0765882
-0.0765882
-0.074135244
-0.0765882
-0.07904114
-0.07904114
-0.07904114
-0.07904114
-0.08149408
-0.08394702
-0.08639997
-0.08639997
-0.08639997
-0.08394702
-0.08394702
-0.08394702
-0.08639997
-0.08394702
-0.08394702
-0.08394702
-0.08639997
-0.08639997
-0.08639997
-0.08394702
-0.08394702
-0.08394702
-0.08639997
-0.09130585
-0.09375879
-0.09375879
-0.08885291
-0.08394702
-0.08639997
-0.08885291
-0.09130585
-0.09130585
-0.08885291
-0.08885291
-0.09130585
-0.09375879
-0.09130585
-0.09130585
-0.09621172
-0.09621172
-0.09621172
-0.09130585
-0.08639997
-0.08885291
-0.09621172
-0.101117626
-0.101117626
-0.098664686
-0.09621172
-0.09621172
-0.09621172
-0.09621172
-0.09621172
-0.098664686
-0.098664686
-0.101117626
-0.101117626
-0.098664686
-0.09621172
-0.098664686
-0.101117626
-0.101117626
-0.10357055
-0.10357055
-0.10357055
-0.101117626
-0.098664686
-0.098664686
-0.10357055
-0.10357055
-0.10357055
-0.101117626
-0.10357055
-0.10847643
-0.11092937
-0.11092937
-0.11092937
-0.11092937
-0.10847643
-0.10847643
-0.10847643
-0.11092937
-0.10847643
-0.10602349
-0.10602349
-0.10602349
-0.10602349
-0.10357055
-0.10602349
-0.11092937
-0.113382325
-0.113382325
-0.11092937
-0.10847643
-0.11092937
-0.113382325
-0.113382325
-0.11092937
-0.11092937
-0.113382325
-0.113382325
-0.115835264
-0.118288204
-0.118288204
-0.118288204
-0.115835264
-0.113382325
-0.11092937
-0.10847643
-0.10847643
-0.11092937
-0.115835264
-0.120741144
-0.120741144
-0.118288204
-0.120741144
-0.118288204
-0.115835264
-0.113382325
-0.113382325
-0.115835264
-0.118288204
-0.118288204
-0.118288204
-0.118288204
-0.118288204
-0.120741144
-0.118288204
-0.115835264
-0.118288204
-0.118288204
-0.118288204
-0.118288204
-0.120741144
-0.120741144
-0.120741144
-0.120741144
-0.120741144
-0.12319408
-0.12319408
-0.12564704
-0.12809998
-0.12564704
-0.12319408
-0.120741144
-0.12319408
-0.12319408
-0.12319408
-0.12319408
-0.12319408
-0.120741144
-0.120741144
-0.12319408
-0.12564704
-0.12809998
-0.12564704
-0.12319408
-0.12319408
-0.120741144
-0.120741144
-0.118288204
-0.118288204
-0.120741144
-0.12564704
-0.12809998
-0.12809998
-0.12564704
-0.12564704
-0.12809998
-0.13055292
-0.13055292
-0.12809998
-0.12564704
-0.12319408
-0.12319408
-0.12319408
-0.12319408
-0.12319408
-0.12319408
-0.12564704
-0.12564704
-0.12564704
-0.12319408
-0.12319408
-0.120741144
-0.120741144
-0.120741144
-0.12319408
-0.12564704
-0.13055292
-0.13300586
-0.13055292
-0.12564704
-0.12319408
-0.12564704
-0.12809998
-0.12809998
-0.12564704
-0.12564704
-0.12319408
-0.12319408
-0.12319408
-0.12564704
-0.12564704
-0.12564704
-0.12809998
-0.12809998
-0.13055292
-0.13055292
-0.12809998
-0.12564704
-0.12564704
-0.12809998
-0.12809998
-0.12319408
-0.120741144
-0.12319408
-0.12564704
-0.12564704
-0.12564704
-0.12564704
-0.12809998
-0.12809998
-0.12809998
-0.12809998
-0.12809998
-0.12809998
-0.13055292
-0.12809998
-0.12809998
-0.12564704
-0.12319408
-0.12564704
-0.13055292
-0.13300586
-0.1354588
-0.1354588
-0.13300586
-0.13055292
-0.13055292
-0.12809998
-0.12809998
-0.12564704
-0.12809998
-0.12809998
-0.12809998
-0.12564704
-0.12809998
-0.13055292
-0.13300586
-0.13055292
-0.12809998
-0.12809998
-0.13055292
-0.13055292
-0.12809998
-0.13055292
-0.13300586
-0.13300586
-0.13300586
-0.13055292
-0.13055292
-0.13055292
-0.13055292
-0.13055292
-0.13055292
-0.13055292
-0.13055292
-0.12809998
-0.12809998
-0.13055292
-0.13300586
-0.13300586
-0.13300586
-0.13055292
-0.13055292
-0.13055292
-0.13055292
-0.12809998
-0.12809998
-0.13055292
-0.13300586
-0.13055292
-0.12564704
-0.12319408
-0.12564704
-0.12564704
-0.12564704
-0.12564704
-0.12809998
-0.13055292
-0.13055292
-0.12809998
-0.12809998
-0.13055292
-0.13300586
-0.13300586
-0.13300586
-0.13055292
-0.12809998
-0.12809998
-0.12809998
-0.12564704
-0.12809998
-0.13055292
-0.13055292
-0.13055292
-0.13300586
-0.1354588
-0.1354588
-0.1354588
-0.13300586
-0.13300586
-0.13300586
-0.13300586
-0.13055292
-0.13055292
-0.13300586
-0.1354588
-0.1354588
-0.13055292
-0.13055292
-0.13055292
-0.13300586
-0.13055292
-0.12809998
-0.12809998
-0.13055292
-0.1354588
-0.13791172
-0.13791172
-0.13791172
-0.1354588
-0.1354588
-0.1354588
-0.13791172
-0.13791172
-0.1354588
-0.1354588
-0.1354588
-0.1354588
-0.13300586
-0.13300586
-0.13300586
-0.13300586
-0.13300586
-0.1354588
-0.13300586
-0.13300586
-0.13300586
-0.13300586
-0.13300586
-0.13300586
-0.1354588
-0.1354588
-0.13300586
-0.13300586
-0.1354588
-0.13791172
-0.13791172
-0.1354588
-0.1354588
-0.1354588
-0.13300586
-0.13055292
-0.13055292
-0.13300586
-0.1354588
-0.1354588
-0.13300586
-0.13055292
-0.13055292
-0.13300586
-0.1354588
-0.13300586
-0.13055292
-0.12809998
-0.12809998
-0.13300586
-0.1354588
-0.1354588
-0.13055292
-0.12809998
-0.13055292
-0.1354588
-0.13791172
-0.13791172
-0.13791172
-0.13791172
-0.14036469
-0.14036469
-0.13791172
-0.1354588
-0.13791172
-0.13791172
-0.1354588
-0.13055292
-0.12809998
-0.13055292
-0.13300586
-0.1354588
-0.13791172
-0.13791172
-0.1354588
-0.1354588
-0.1354588
-0.1354588
-0.1354588
-0.1354588
-0.1354588
-0.1354588
-0.13300586
-0.13300586
-0.13300586
-0.13300586
-0.13300586
-0.13300586
-0.1354588
-0.13791172
-0.14036469
-0.13791172
-0.1354588
-0.13300586
-0.13300586
-0.13300586
-0.13055292
-0.13055292
-0.13055292
-0.13300586
-0.1354588
-0.1354588
-0.1354588
-0.1354588
-0.13300586
-0.13300586
-0.13300586
-0.1354588
-0.1354588
-0.13791172
-0.14036469
-0.14036469
-0.13791172
-0.13300586
-0.13300586
-0.13055292
-0.12809998
-0.12809998
-0.13055292
-0.13300586
-0.1354588
-0.13791172
-0.13791172
-0.1354588
-0.13300586
-0.13055292
-0.13055292
-0.12809998
-0.13055292
-0.13300586
-0.1354588
-0.1354588
-0.1354588
-0.1354588
-0.1354588
-0.13791172
-0.13791172
-0.13791172
-0.1354588
-0.13300586
-0.13055292
-0.13055292
-0.13055292
-0.13300586
-0.1354588
-0.13791172
-0.13791172
-0.1354588
-0.1354588
-0.1354588
-0.13791172
-0.1354588
-0.13055292
-0.12809998
-0.12809998
-0.13055292
-0.13300586
-0.1354588
-0.1354588
-0.1354588
-0.1354588
-0.13300586
-0.13300586
-0.13300586
-0.1354588
-0.1354588
-0.1354588
-0.13300586
-0.13055292
-0.12809998
-0.12809998
-0.13055292
-0.13300586
-0.13300586
-0.13300586
-0.1354588
-0.13791172
-0.13791172
-0.1354588
-0.1354588
-0.1354588
-0.13300586
-0.13055292
-0.13055292
-0.13055292
-0.13300586
-0.13300586
-0.13300586
-0.1354588
-0.1354588
-0.13300586
-0.13055292
-0.12809998
-0.12809998
-0.13055292
-0.12809998
-0.12809998
-0.13055292
-0.13300586
-0.1354588
-0.1354588
-0.1354588
-0.13300586
-0.13300586
-0.13300586
-0.1354588
-0.1354588
-0.13300586
-0.13055292
-0.13055292
-0.13300586
-0.1354588
-0.1354588
-0.1354588
-0.13300586
-0.13055292
-0.12809998
-0.13055292
-0.13055292
-0.13055292
-0.13055292
-0.13300586
-0.13791172
-0.13791172
-0.1354588
-0.13300586
-0.13300586
-0.13055292
-0.13055292
-0.13300586
-0.1354588
-0.1354588
-0.1354588
-0.13300586
-0.13300586
-0.1354588
-0.1354588
-0.1354588
-0.13055292
-0.13055292
-0.13300586
-0.13791172
-0.13791172
-0.13791172
-0.1354588
-0.13300586
-0.1354588
-0.1354588
-0.13791172
-0.1354588
-0.1354588
-0.1354588
-0.13791172
-0.13791172
-0.1354588
-0.1354588
-0.13791172
-0.13791172
-0.13791172
-0.13791172
-0.13791172
-0.13791172
-0.1354588
-0.13300586
-0.1354588
-0.13791172
-0.14036469
-0.14036469
-0.14036469
-0.14036469
-0.14036469
-0.14036469
-0.14036469
-0.13791172
-0.1354588
-0.1354588
-0.1354588
-0.13791172
-0.14036469
-0.13791172
-0.13791172
-0.14036469
-0.14036469
-0.14036469
-0.13791172
-0.13791172
-0.13791172
-0.13791172
-0.14036469
-0.14036469
-0.13791172
-0.14036469
-0.14281763
-0.14281763
-0.14036469
-0.14036469
-0.14036469
-0.14036469
-0.13791172
-0.1354588
-0.1354588
-0.13791172
-0.14036469
-0.14036469
-0.13791172
-0.1354588
-0.1354588
-0.14036469
-0.14281763
-0.14281763
-0.13791172
-0.13300586
-0.13300586
-0.13791172
-0.14281763
-0.14281763
-0.13791172
-0.1354588
-0.13300586
-0.1354588
-0.14036469
-0.14036469
-0.1354588
-0.13300586
-0.13300586
-0.13791172
-0.14036469
-0.13791172
-0.13791172
-0.1354588
-0.13791172
-0.14036469
-0.14036469
-0.13791172
-0.1354588
-0.1354588
-0.13791172
-0.13791172
-0.13791172
-0.13791172
-0.13791172
-0.13791172
-0.13791172
-0.1354588
-0.13300586
-0.13300586
-0.13300586
-0.1354588
-0.13300586
-0.13300586
-0.13300586
-0.13300586
-0.13791172
-0.13791172
-0.13791172
-0.13791172
-0.13791172
-0.13791172
-0.14036469
-0.14281763
-0.14527057
-0.14527057
-0.14281763
-0.14036469
-0.1354588
-0.13300586
-0.1354588
-0.13791172
-0.13791172
-0.13791172
-0.13791172
-0.13791172
-0.13791172
-0.13791172
-0.13300586
-0.13055292
-0.1354588
-0.13791172
-0.13791172
-0.1354588
-0.1354588
-0.1354588
-0.1354588
-0.1354588
-0.13300586
-0.13300586
-0.1354588
-0.1354588
-0.1354588
-0.1354588
-0.1354588
-0.1354588
-0.1354588
-0.13791172
-0.13791172
-0.1354588
-0.13300586
-0.13055292
-0.13055292
-0.13300586
-0.1354588
-0.13791172
-0.1354588
-0.1354588
-0.1354588
-0.1354588
-0.13300586
-0.13300586
-0.13300586
-0.1354588
-0.1354588
-0.13300586
-0.13055292
-0.13300586
-0.13300586
-0.1354588
-0.1354588
-0.1354588
-0.1354588
-0.13791172
-0.14036469
-0.14281763
-0.13791172
-0.13055292
-0.13055292
-0.13300586
-0.13791172
-0.1354588
-0.13300586
-0.13055292
-0.13055292
-0.13055292
-0.13300586
-0.1354588
-0.13791172
-0.13791172
-0.13791172
-0.1354588
-0.13300586
-0.13055292
-0.13300586
-0.1354588
-0.13791172
-0.13791172
-0.14036469
-0.13791172
-0.1354588
-0.1354588
-0.14036469
-0.14036469
-0.1354588
-0.1354588
-0.1354588
-0.13791172
-0.1354588
-0.1354588
-0.13791172
-0.14281763
-0.14281763
-0.13791172
-0.1354588
-0.1354588
-0.13791172
-0.13791172
-0.14036469
-0.14036469
-0.13791172
-0.13791172
-0.1354588
-0.1354588
-0.13791172
-0.13791172
-0.13791172
-0.13300586
-0.13055292
-0.13300586
-0.1354588
-0.13791172
-0.1354588
-0.1354588
-0.13791172
-0.14281763
-0.14036469
-0.1354588
-0.13055292
-0.13055292
-0.13300586
-0.1354588
-0.13791172
-0.13791172
-0.1354588
-0.1354588
-0.13300586
-0.13300586
-0.13300586
-0.13300586
-0.1354588
-0.1354588
-0.13300586
-0.13300586
-0.13300586
-0.13791172
-0.13791172
-0.1354588
-0.1354588
-0.1354588
-0.1354588
-0.1354588
-0.1354588
-0.13300586
-0.13300586
-0.1354588
-0.13791172
-0.13791172
-0.1354588
-0.13300586
-0.13300586
-0.13300586
-0.13300586
-0.1354588
-0.13300586
-0.13055292
-0.13055292
-0.13055292
-0.13055292
-0.13055292
-0.13300586
-0.13300586
-0.13300586
-0.13055292
-0.12809998
-0.13055292
-0.13300586
-0.13300586
-0.13300586
-0.13055292
-0.13055292
-0.13055292
-0.13055292
-0.13300586
-0.13300586
-0.13300586
-0.13300586
-0.13055292
-0.12809998
-0.12564704
-0.12564704
-0.12809998
-0.12564704
-0.12564704
-0.12564704
-0.12564704
-0.12564704
-0.12564704
-0.12564704
-0.12809998
-0.12809998
-0.12809998
-0.12809998
-0.12564704
-0.12809998
-0.12809998
-0.12809998
-0.12564704
-0.12319408
-0.12319408
-0.12809998
-0.12809998
-0.12564704
-0.12319408
-0.12319408
-0.12564704
-0.12319408
-0.120741144
-0.120741144
-0.12564704
-0.13055292
-0.13055292
-0.12564704
-0.12319408
-0.120741144
-0.120741144
-0.120741144
-0.12319408
-0.12319408
-0.118288204
-0.115835264
-0.115835264
-0.118288204
-0.120741144
-0.12319408
-0.120741144
-0.120741144
-0.118288204
-0.120741144
-0.120741144
-0.120741144
-0.120741144
-0.118288204
-0.115835264
-0.115835264
-0.115835264
-0.118288204
-0.120741144
-0.120741144
-0.118288204
-0.118288204
-0.118288204
-0.120741144
-0.120741144
-0.120741144
-0.120741144
-0.118288204
-0.118288204
-0.118288204
-0.118288204
-0.118288204
-0.115835264
-0.113382325
-0.113382325
-0.113382325
-0.11092937
-0.10847643
-0.10847643
-0.11092937
-0.115835264
-0.115835264
-0.115835264
-0.115835264
-0.115835264
-0.118288204
-0.118288204
-0.118288204
-0.113382325
-0.11092937
-0.10847643
-0.113382325
-0.115835264
-0.115835264
-0.113382325
-0.113382325
-0.113382325
-0.113382325
-0.113382325
-0.115835264
-0.113382325
-0.113382325
-0.113382325
-0.113382325
-0.113382325
-0.113382325
-0.115835264
-0.118288204
-0.118288204
-0.115835264
-0.11092937
-0.10847643
-0.10847643
-0.113382325
-0.113382325
-0.11092937
-0.10847643
-0.10847643
-0.11092937
-0.11092937
-0.10847643
-0.10602349
-0.10602349
-0.10602349
-0.10847643
-0.11092937
-0.11092937
-0.10847643
-0.10602349
-0.10357055
-0.10357055
-0.10847643
-0.11092937
-0.11092937
-0.11092937
-0.11092937
-0.11092937
-0.10847643
-0.10602349
-0.10602349
-0.10602349
-0.10357055
-0.10602349
-0.10847643
-0.10847643
-0.10602349
-0.10357055
-0.101117626
-0.10357055
-0.10602349
-0.10602349
-0.10602349
-0.10602349
-0.10602349
-0.10602349
-0.10357055
-0.10357055
-0.10602349
-0.10847643
-0.10847643
-0.11092937
-0.10847643
-0.10602349
-0.10357055
-0.101117626
-0.098664686
-0.098664686
-0.101117626
-0.10357055
-0.10847643
-0.10847643
-0.10357055
-0.10357055
-0.10602349
-0.10847643
-0.10602349
-0.10602349
-0.10602349
-0.10602349
-0.10847643
-0.10847643
-0.10602349
-0.10357055
-0.10357055
-0.10602349
-0.10847643
-0.10847643
-0.10602349
-0.10357055
-0.101117626
-0.101117626
-0.101117626
-0.098664686
-0.101117626
-0.10602349
-0.10847643
-0.10602349
-0.10357055
-0.101117626
-0.10357055
-0.10357055
-0.10602349
-0.10357055
-0.101117626
-0.101117626
-0.101117626
-0.10602349
-0.10602349
-0.10357055
-0.101117626
-0.098664686
-0.101117626
-0.101117626
-0.101117626
-0.09621172
-0.09621172
-0.10357055
-0.10847643
-0.11092937
-0.10847643
-0.10357055
-0.101117626
-0.101117626
-0.101117626
-0.101117626
-0.101117626
-0.10357055
-0.10602349
-0.10602349
-0.10602349
-0.10602349
-0.10357055
-0.101117626
-0.098664686
-0.098664686
-0.101117626
-0.10357055
-0.10357055
-0.098664686
-0.098664686
-0.101117626
-0.10602349
-0.10602349
-0.10357055
-0.10357055
-0.10357055
-0.10357055
-0.101117626
-0.10357055
-0.10602349
-0.10847643
-0.10602349
-0.10357055
-0.10602349
-0.10602349
-0.10357055
-0.098664686
-0.098664686
-0.101117626
-0.10602349
-0.10602349
-0.10602349
-0.10602349
-0.10602349
-0.10602349
-0.10602349
-0.10357055
-0.101117626
-0.098664686
-0.10357055
-0.10847643
-0.11092937
-0.10602349
-0.101117626
-0.098664686
-0.10357055
-0.10602349
-0.10847643
-0.10602349
-0.10357055
-0.10602349
-0.10602349
-0.10847643
-0.10847643
-0.10847643
-0.10847643
-0.11092937
-0.10847643
-0.10602349
-0.10602349
-0.10602349
-0.10847643
-0.10847643
-0.11092937
-0.11092937
-0.10847643
-0.10847643
-0.10847643
-0.10847643
-0.10847643
-0.10357055
-0.10357055
-0.10602349
-0.10847643
-0.11092937
-0.11092937
-0.10847643
-0.11092937
-0.11092937
-0.10847643
-0.10602349
-0.10602349
-0.10602349
-0.10357055
-0.10602349
-0.10847643
-0.11092937
-0.11092937
-0.10847643
-0.10602349
-0.10847643
-0.10847643
-0.10847643
-0.10847643
-0.11092937
-0.11092937
-0.10847643
-0.10847643
-0.10847643
-0.10847643
-0.10847643
-0.10847643
-0.10847643
-0.11092937
-0.11092937
-0.11092937
-0.10847643
-0.10602349
-0.10602349
-0.10847643
-0.11092937
-0.113382325
-0.113382325
-0.11092937
-0.10847643
-0.10847643
-0.11092937
-0.113382325
-0.113382325
-0.113382325
-0.10847643
-0.10847643
-0.11092937
-0.113382325
-0.115835264
-0.113382325
-0.11092937
-0.11092937
-0.10847643
-0.10847643
-0.10847643
-0.11092937
-0.11092937
-0.10847643
-0.11092937
-0.11092937
-0.11092937
-0.10847643
-0.10847643
-0.11092937
-0.113382325
-0.113382325
-0.115835264
-0.115835264
-0.113382325
-0.113382325
-0.11092937
-0.10847643
-0.10602349
-0.10602349
-0.11092937
-0.113382325
-0.113382325
-0.11092937
-0.11092937
-0.11092937
-0.11092937
-0.11092937
-0.11092937
-0.11092937
-0.113382325
-0.113382325
-0.11092937
-0.10847643
-0.11092937
-0.11092937
-0.11092937
-0.10847643
-0.10357055
-0.10357055
-0.10602349
-0.10847643
-0.11092937
-0.11092937
-0.11092937
-0.11092937
-0.11092937
-0.113382325
-0.11092937
-0.10847643
-0.10602349
-0.10847643
-0.11092937
-0.113382325
-0.113382325
-0.113382325
-0.11092937
-0.10847643
-0.10847643
-0.11092937
-0.11092937
-0.11092937
-0.10847643
-0.11092937
-0.113382325
-0.115835264
-0.11092937
-0.10847643
-0.10847643
-0.10847643
-0.10847643
-0.10847643
-0.11092937
-0.113382325
-0.11092937
-0.11092937
-0.11092937
-0.11092937
-0.11092937
-0.10847643
-0.10847643
-0.10847643
-0.11092937
-0.11092937
-0.10847643
-0.10847643
-0.10847643
-0.10847643
-0.10847643
-0.10602349
-0.10602349
-0.10847643
-0.11092937
-0.11092937
-0.11092937
-0.10602349
-0.10602349
-0.10847643
-0.11092937
-0.10847643
-0.10602349
-0.10602349
-0.10847643
-0.10847643
-0.10847643
-0.10847643
-0.10847643
-0.10847643
-0.10847643
-0.11092937
-0.11092937
-0.11092937
-0.10602349
-0.10357055
-0.101117626
-0.10602349
-0.10847643
-0.10847643
-0.10602349
-0.10357055
-0.10602349
-0.10847643
-0.10847643
-0.10602349
-0.10602349
-0.10602349
-0.10847643
-0.10847643
-0.10847643
-0.10847643
-0.10602349
-0.10602349
-0.10847643
-0.10847643
-0.10847643
-0.10602349
-0.10602349
-0.10357055
-0.10357055
-0.10357055
-0.10602349
-0.10602349
-0.10602349
-0.10602349
-0.10602349
-0.10357055
-0.10357055
-0.10602349
-0.10602349
-0.10357055
-0.10357055
-0.101117626
-0.10357055
-0.10602349
-0.10602349
-0.10357055
-0.101117626
-0.10357055
-0.10602349
-0.10602349
-0.10602349
-0.10357055
-0.101117626
-0.101117626
-0.101117626
-0.10357055
-0.10357055
-0.101117626
-0.101117626
-0.101117626
-0.101117626
-0.10357055
-0.10602349
-0.10847643
-0.10602349
-0.101117626
-0.098664686
-0.098664686
-0.101117626
-0.10357055
-0.10357055
-0.101117626
-0.101117626
-0.101117626
-0.101117626
-0.10357055
-0.10602349
-0.10602349
-0.10357055
-0.101117626
-0.098664686
-0.098664686
-0.101117626
-0.10357055
-0.10357055
-0.101117626
-0.098664686
-0.098664686
-0.101117626
-0.10602349
-0.10357055
-0.101117626
-0.098664686
-0.098664686
-0.101117626
-0.101117626
-0.098664686
-0.098664686
-0.098664686
-0.101117626
-0.10357055
-0.101117626
-0.098664686
-0.09621172
-0.09375879
-0.09130585
-0.09130585
-0.09375879
-0.09621172
-0.098664686
-0.098664686
-0.09621172
-0.09621172
-0.09375879
-0.09375879
-0.09621172
-0.09621172
-0.09375879
-0.09375879
-0.09621172
-0.098664686
-0.098664686
-0.09621172
-0.09621172
-0.098664686
-0.101117626
-0.098664686
-0.09375879
-0.09130585
-0.09375879
-0.098664686
-0.101117626
-0.09621172
-0.09130585
-0.09130585
-0.09375879
-0.09621172
-0.098664686
-0.101117626
-0.101117626
-0.09621172
-0.09621172
-0.09375879
-0.09375879
-0.09375879
-0.09375879
-0.09621172
-0.098664686
-0.09621172
-0.09621172
-0.09375879
-0.09375879
-0.09375879
-0.09375879
-0.09621172
-0.09621172
-0.09621172
-0.09621172
-0.098664686
-0.09621172
-0.09375879
-0.09130585
-0.09130585
-0.09375879
-0.09375879
-0.09130585
-0.08885291
-0.09130585
-0.09130585
-0.09375879
-0.09621172
-0.09375879
-0.09375879
-0.09130585
-0.09130585
-0.09375879
-0.09130585
-0.09130585
-0.08885291
-0.09130585
-0.09130585
-0.09130585
-0.09130585
-0.09130585
-0.09375879
-0.09375879
-0.09130585
-0.08885291
-0.08885291
-0.08885291
-0.08885291
-0.09130585
-0.09130585
-0.08885291
-0.08639997
-0.08639997
-0.08639997
-0.08885291
-0.08885291
-0.08885291
-0.08639997
-0.08639997
-0.08639997
-0.08639997
-0.08885291
-0.09130585
-0.08885291
-0.08639997
-0.08394702
-0.08639997
-0.08639997
-0.08394702
-0.08149408
-0.08149408
-0.08149408
-0.08149408
-0.08149408
-0.08149408
-0.08149408
-0.08149408
-0.08394702
-0.08394702
-0.08394702
-0.08394702
-0.08394702
-0.08639997
-0.08639997
-0.08394702
-0.08149408
-0.07904114
-0.08149408
-0.08394702
-0.08394702
-0.08149408
-0.07904114
-0.0765882
-0.0765882
-0.074135244
-0.074135244
-0.074135244
-0.07904114
-0.07904114
-0.0765882
-0.0765882
-0.074135244
-0.074135244
-0.074135244
-0.074135244
-0.0765882
-0.0765882
-0.0765882
-0.0765882
-0.0765882
-0.074135244
-0.074135244
-0.074135244
-0.074135244
-0.07168232
-0.074135244
-0.074135244
-0.074135244
-0.074135244
-0.074135244
-0.07168232
-0.07168232
-0.07168232
-0.07168232
-0.07168232
-0.07168232
-0.07168232
-0.07168232
-0.07168232
-0.07168232
-0.06922938
-0.066776425
-0.06922938
-0.06922938
-0.06922938
-0.066776425
-0.064323485
-0.064323485
-0.066776425
-0.06922938
-0.066776425
-0.061870545
-0.064323485
-0.066776425
-0.066776425
-0.066776425
-0.061870545
-0.059417605
-0.059417605
-0.064323485
-0.066776425
-0.066776425
-0.064323485
-0.064323485
-0.064323485
-0.064323485
-0.061870545
-0.061870545
-0.061870545
-0.061870545
-0.059417605
-0.056964666
-0.059417605
-0.061870545
-0.064323485
-0.064323485
-0.061870545
-0.061870545
-0.059417605
-0.059417605
-0.059417605
-0.059417605
-0.056964666
-0.056964666
-0.059417605
-0.059417605
-0.059417605
-0.056964666
-0.056964666
-0.056964666
-0.054511726
-0.054511726
-0.054511726
-0.054511726
-0.054511726
-0.054511726
-0.054511726
-0.056964666
-0.056964666
-0.056964666
-0.056964666
-0.054511726
-0.052058786
-0.052058786
-0.052058786
-0.049605846
-0.049605846
-0.049605846
-0.049605846
-0.049605846
-0.049605846
-0.049605846
-0.049605846
-0.049605846
-0.052058786
-0.052058786
-0.052058786
-0.047152907
-0.044699952
-0.044699952
-0.044699952
-0.044699952
-0.044699952
-0.042247012
-0.039794073
-0.039794073
-0.042247012
-0.042247012
-0.039794073
-0.039794073
-0.039794073
-0.039794073
-0.037341133
-0.037341133
-0.039794073
-0.039794073
-0.039794073
-0.039794073
-0.039794073
-0.037341133
-0.037341133
-0.037341133
-0.037341133
-0.039794073
-0.037341133
-0.034888193
-0.034888193
-0.037341133
-0.039794073
-0.037341133
-0.037341133
-0.034888193
-0.034888193
-0.03243524
-0.029982314
-0.027529374
-0.029982314
-0.03243524
-0.034888193
-0.029982314
-0.027529374
-0.029982314
-0.03243524
-0.03243524
-0.03243524
-0.03243524
-0.029982314
-0.027529374
-0.02262348
-0.02262348
-0.02507642
-0.027529374
-0.027529374
-0.027529374
-0.029982314
-0.027529374
-0.02507642
-0.02017054
-0.0177176
-0.02017054
-0.02017054
-0.02262348
-0.02507642
-0.02507642
-0.02262348
-0.02017054
-0.0177176
-0.0177176
-0.0177176
-0.0177176
-0.01526466
-0.01526466
-0.012811713
-0.010358773
-0.010358773
-0.012811713
-0.01526466
-0.0177176
-0.01526466
-0.012811713
-0.012811713
-0.010358773
-0.007905833
-0.007905833
-0.010358773
-0.012811713
-0.012811713
-0.012811713
-0.010358773
-0.010358773
-0.010358773
-0.007905833
-0.007905833
-0.005452886
-0.0029999465
-0.0029999465
-0.007905833
-0.010358773
-0.010358773
-0.007905833
-0.0029999465
-0.0029999465
-0.0029999465
-0.0029999465
-0.005452886
-0.005452886
-0.0029999465
-0.0029999465
-5.470142E-4
-5.470142E-4
-5.470142E-4
-0.0029999465
-0.0029999465
-5.470142E-4
0.0019059405
0.004358873
0.004358873
0.004358873
0.0019059405
0.0019059405
0.004358873
0.0019059405
0.0019059405
0.004358873
0.0068118125
0.0068118125
0.004358873
0.0068118125
0.0068118125
0.0068118125
0.004358873
0.0068118125
0.00926476
0.00926476
0.00926476
0.00926476
0.0068118125
0.0068118125
0.00926476
0.0117176995
0.014170639
0.016623586
0.014170639
0.0117176995
0.0117176995
0.014170639
0.016623586
0.016623586
0.016623586
0.016623586
0.016623586
0.016623586
0.019076526
0.019076526
0.021529466
0.023982413
0.023982413
0.019076526
0.016623586
0.016623586
0.016623586
0.021529466
0.026435353
0.023982413
0.021529466
0.019076526
0.021529466
0.021529466
0.019076526
0.021529466
0.023982413
0.026435353
0.026435353
0.023982413
0.023982413
0.023982413
0.023982413
0.026435353
0.026435353
0.026435353
0.026435353
0.031341232
0.03379418
0.031341232
0.028888293
0.028888293
0.031341232
0.03379418
0.03379418
0.03379418
0.031341232
0.028888293
0.031341232
0.03379418
0.03379418
0.03379418
0.03379418
0.031341232
0.031341232
0.028888293
0.031341232
0.03624711
0.03870006
0.03870006
0.03870006
0.03624711
0.03624711
0.03624711
0.03870006
0.043605946
0.043605946
0.03870006
0.03379418
0.031341232
0.03379418
0.03870006
0.043605946
0.043605946
0.043605946
0.041153
0.041153
0.043605946
0.048511826
0.04605888
0.043605946
0.043605946
0.043605946
0.048511826
0.05096477
0.048511826
0.04605888
0.043605946
0.043605946
0.04605888
0.04605888
0.04605888
0.04605888
0.048511826
0.05096477
0.05096477
0.05096477
0.048511826
0.048511826
0.048511826
0.05096477
0.053417705
0.053417705
0.05096477
0.04605888
0.04605888
0.048511826
0.048511826
0.048511826
0.04605888
0.04605888
0.048511826
0.05096477
0.053417705
0.053417705
0.053417705
0.05096477
0.05096477
0.05096477
0.05096477
0.053417705
0.05587065
0.058323592
0.05587065
0.05096477
0.05096477
0.053417705
0.058323592
0.058323592
0.058323592
0.058323592
0.058323592
0.058323592
0.058323592
0.058323592
0.058323592
0.060776535
0.058323592
0.05587065
0.05587065
0.058323592
0.060776535
0.060776535
0.058323592
0.058323592
0.060776535
0.060776535
0.060776535
0.058323592
0.058323592
0.060776535
0.060776535
0.060776535
0.060776535
0.060776535
0.060776535
0.060776535
0.058323592
0.05587065
0.058323592
0.060776535
0.06322947
0.06568241
0.06813536
0.06813536
0.06568241
0.06322947
0.06322947
0.06322947
0.06568241
0.06813536
0.06568241
0.06322947
0.06322947
0.06568241
0.06322947
0.060776535
0.058323592
0.060776535
0.06322947
0.06568241
0.06813536
0.06568241
0.06322947
0.06322947
0.06322947
0.06322947
0.06322947
0.06568241
0.06813536
0.0705883
0.06813536
0.06568241
0.06322947
0.06322947
0.06322947
0.06568241
0.06568241
0.06568241
0.06568241
0.06568241
0.0705883
0.073041245
0.073041245
0.06813536
0.06322947
0.06322947
0.06568241
0.06813536
0.0705883
0.06813536
0.06813536
0.06813536
0.06813536
0.0705883
0.0705883
0.0705883
0.06813536
0.06813536
0.06813536
0.06813536
0.06568241
0.06568241
0.06813536
0.06813536
0.06813536
0.06813536
0.06813536
0.06813536
0.06568241
0.06568241
0.06568241
0.06813536
0.06813536
0.0705883
0.0705883
0.073041245
0.0705883
0.0705883
0.06813536
0.06813536
0.0705883
0.073041245
0.073041245
0.0705883
0.06813536
0.06813536
0.0705883
0.073041245
0.073041245
0.073041245
0.073041245
0.073041245
0.075494185
0.075494185
0.075494185
0.073041245
0.073041245
0.073041245
0.0705883
0.0705883
0.0705883
0.073041245
0.073041245
0.073041245
0.073041245
0.073041245
0.073041245
0.075494185
0.075494185
0.075494185
0.075494185
0.075494185
0.073041245
0.073041245
0.073041245
0.075494185
0.077947125
0.075494185
0.073041245
0.06813536
0.06813536
0.0705883
0.075494185
0.077947125
0.080400065
0.080400065
0.080400065
0.075494185
0.075494185
0.075494185
0.075494185
0.075494185
0.075494185
0.075494185
0.075494185
0.077947125
0.077947125
0.077947125
0.077947125
0.077947125
0.080400065
0.082853004
0.080400065
0.077947125
0.077947125
0.077947125
0.075494185
0.073041245
0.075494185
0.082853004
0.082853004
0.080400065
0.077947125
0.077947125
0.080400065
0.077947125
0.075494185
0.075494185
0.077947125
0.077947125
0.080400065
0.080400065
0.080400065
0.077947125
0.077947125
0.080400065
0.080400065
0.082853004
0.080400065
0.082853004
0.082853004
0.082853004
0.080400065
0.075494185
0.075494185
0.077947125
0.080400065
0.080400065
0.080400065
0.077947125
0.080400065
0.080400065
0.077947125
0.077947125
0.077947125
0.077947125
0.080400065
0.082853004
0.08530595
0.08530595
0.082853004
0.082853004
0.080400065
0.080400065
0.080400065
0.082853004
0.082853004
0.082853004
0.080400065
0.082853004
0.08530595
0.082853004
0.080400065
0.077947125
0.080400065
0.082853004
0.082853004
0.082853004
0.082853004
0.082853004
0.082853004
0.082853004
0.082853004
0.08530595
0.08530595
0.08530595
0.082853004
0.082853004
0.08530595
0.08530595
0.08530595
0.08530595
0.080400065
0.077947125
0.077947125
0.082853004
0.08530595
0.082853004
0.082853004
0.080400065
0.080400065
0.080400065
0.082853004
0.08530595
0.08530595
0.08530595
0.08775889
0.08530595
0.08530595
0.08530595
0.08530595
0.082853004
0.080400065
0.080400065
0.082853004
0.082853004
0.082853004
0.082853004
0.082853004
0.080400065
0.080400065
0.082853004
0.082853004
0.082853004
0.080400065
0.077947125
0.080400065
0.082853004
0.082853004
0.080400065
0.077947125
0.080400065
0.082853004
0.082853004
0.077947125
0.075494185
0.073041245
0.075494185
0.077947125
0.080400065
0.080400065
0.080400065
0.077947125
0.077947125
0.080400065
0.080400065
0.080400065
0.077947125
0.077947125
0.080400065
0.077947125
0.075494185
0.075494185
0.077947125
0.077947125
0.075494185
0.073041245
0.0705883
0.073041245
0.075494185
0.077947125
0.077947125
0.075494185
0.075494185
0.075494185
0.073041245
0.0705883
0.0705883
0.0705883
0.075494185
0.075494185
0.075494185
0.075494185
0.073041245
0.073041245
0.0705883
0.0705883
0.073041245
0.075494185
0.075494185
0.073041245
0.0705883
0.0705883
0.075494185
0.077947125
0.073041245
0.0705883
0.073041245
0.077947125
0.077947125
0.073041245
0.06813536
0.06813536
0.0705883
0.075494185
0.073041245
0.06813536
0.06813536
0.06813536
0.0705883
0.073041245
0.073041245
0.0705883
0.0705883
0.0705883
0.06813536
0.06813536
0.0705883
0.073041245
0.073041245
0.073041245
0.0705883
0.06813536
0.06322947
0.06322947
0.06568241
0.0705883
0.0705883
0.06813536
0.06813536
0.06813536
0.0705883
0.0705883
0.06813536
0.06813536
0.06568241
0.06568241
0.06568241
0.06813536
0.06813536
0.0705883
0.06813536
0.06322947
0.06322947
0.06568241
0.06568241
0.06568241
0.06568241
0.06568241
0.06322947
0.06322947
0.06568241
0.06568241
0.06568241
0.06568241
0.06813536
0.0705883
0.06813536
0.06813536
0.06813536
0.06813536
0.06813536
0.06568241
0.06568241
0.06813536
0.0705883
0.06813536
0.06813536
0.0705883
0.06813536
0.06322947
0.060776535
0.060776535
0.06322947
0.06322947
0.060776535
0.06322947
0.06813536
0.0705883
0.06568241
0.060776535
0.058323592
0.060776535
0.06322947
0.06568241
0.06568241
0.060776535
0.05587065
0.05587065
0.060776535
0.06568241
0.06568241
0.06322947
0.058323592
0.05587065
0.05587065
0.060776535
0.06322947
0.06322947
0.06322947
0.060776535
0.060776535
0.060776535
0.058323592
0.058323592
0.058323592
0.060776535
0.06322947
0.06322947
0.060776535
0.05587065
0.05587065
0.058323592
0.060776535
0.060776535
0.05587065
0.053417705
0.053417705
0.058323592
0.060776535
0.060776535
0.058323592
0.05587065
0.05587065
0.060776535
0.06568241
0.06322947
0.058323592
0.05587065
0.05587065
0.05587065
0.058323592
0.060776535
0.060776535
0.060776535
0.060776535
0.060776535
0.060776535
0.06322947
0.060776535
0.058323592
0.058323592
0.058323592
0.058323592
0.058323592
0.05587065
0.05587065
0.058323592
0.060776535
0.058323592
0.053417705
0.05096477
0.05096477
0.053417705
0.05587065
0.058323592
0.058323592
0.058323592
0.058323592
0.05587065
0.053417705
0.053417705
0.05587065
0.05587065
0.05587065
0.05587065
0.05587065
0.060776535
0.060776535
0.060776535
0.058323592
0.05587065
0.05587065
0.053417705
0.05587065
0.053417705
0.053417705
0.05096477
0.05096477
0.053417705
0.053417705
0.053417705
0.05587065
0.05587065
0.053417705
0.05096477
0.053417705
0.05587065
0.058323592
0.05587065
0.05587065
0.053417705
0.05096477
0.05096477
0.048511826
0.048511826
0.05096477
0.05096477
0.05096477
0.053417705
0.053417705
0.053417705
0.05096477
0.048511826
0.05096477
0.05096477
0.048511826
0.048511826
0.048511826
0.048511826
0.05096477
0.053417705
0.053417705
0.053417705
0.053417705
0.05096477
0.05096477
0.05096477
0.048511826
0.048511826
0.05096477
0.05096477
0.048511826
0.04605888
0.048511826
0.05096477
0.05587065
0.053417705
0.048511826
0.04605888
0.048511826
0.053417705
0.05096477
0.048511826
0.048511826
0.04605888
0.048511826
0.048511826
0.04605888
0.04605888
0.048511826
0.048511826
0.05096477
0.048511826
0.048511826
0.048511826
0.05096477
0.05096477
0.05096477
0.048511826
0.04605888
0.043605946
0.043605946
0.04605888
0.048511826
0.048511826
0.04605888
0.04605888
0.048511826
0.05096477
0.05096477
0.048511826
0.048511826
0.048511826
0.043605946
0.041153
0.041153
0.041153
0.041153
0.043605946
0.043605946
0.043605946
0.041153
0.03870006
0.041153
0.043605946
0.048511826
0.048511826
0.043605946
0.041153
0.043605946
0.043605946
0.04605888
0.04605888
0.04605888
0.048511826
0.048511826
0.04605888
0.043605946
0.041153
0.03870006
0.03870006
0.041153
0.041153
0.041153
0.041153
0.041153
0.03870006
0.041153
0.043605946
0.043605946
0.043605946
0.041153
0.03870006
0.03624711
0.03379418
0.03624711
0.041153
0.043605946
0.041153
0.03624711
0.03379418
0.03624711
0.041153
0.041153
0.043605946
0.043605946
0.043605946
0.041153
0.03870006
0.03870006
0.03870006
0.041153
0.041153
0.041153
0.03870006
0.03379418
0.03624711
0.03870006
0.041153
0.03870006
0.03624711
0.03624711
0.03624711
0.03624711
0.03624711
0.03870006
0.041153
0.041153
0.041153
0.03870006
0.03870006
0.03624711
0.03624711
0.03870006
0.03870006
0.03870006
0.03379418
0.03379418
0.03624711
0.03624711
0.03870006
0.03624711
0.03379418
0.03379418
0.03379418
0.03379418
0.03379418
0.031341232
0.031341232
0.03379418
0.03624711
0.03870006
0.03624711
0.028888293
0.023982413
0.026435353
0.031341232
0.03379418
0.03624711
0.031341232
0.028888293
0.028888293
0.03379418
0.03379418
0.031341232
0.028888293
0.026435353
0.026435353
0.026435353
0.031341232
0.031341232
0.031341232
0.028888293
0.026435353
0.026435353
0.023982413
0.023982413
0.023982413
0.026435353
0.028888293
0.028888293
0.028888293
0.026435353
0.028888293
0.028888293
0.028888293
0.026435353
0.023982413
0.021529466
0.021529466
0.021529466
0.021529466
0.023982413
0.026435353
0.028888293
0.026435353
0.023982413
0.023982413
0.026435353
0.028888293
0.028888293
0.023982413
0.023982413
0.021529466
0.021529466
0.019076526
0.019076526
0.016623586
0.019076526
0.019076526
0.023982413
0.023982413
0.023982413
0.023982413
0.023982413
0.023982413
0.023982413
0.021529466
0.021529466
0.021529466
0.019076526
0.019076526
0.019076526
0.019076526
0.016623586
0.014170639
0.016623586
0.019076526
0.021529466
0.019076526
0.016623586
0.016623586
0.019076526
0.021529466
0.019076526
0.019076526
0.019076526
0.016623586
0.014170639
0.014170639
0.016623586
0.019076526
0.016623586
0.016623586
0.014170639
0.016623586
0.014170639
0.014170639
0.0117176995
0.014170639
0.016623586
0.019076526
0.019076526
0.016623586
0.016623586
0.016623586
0.016623586
0.014170639
0.0117176995
0.014170639
0.019076526
0.021529466
0.019076526
0.014170639
0.014170639
0.016623586
0.016623586
0.014170639
0.0117176995
0.0117176995
0.0117176995
0.014170639
0.016623586
0.014170639
0.0117176995
0.0117176995
0.0117176995
0.00926476
0.00926476
0.00926476
0.0117176995
0.014170639
0.014170639
0.0117176995
0.00926476
0.00926476
0.00926476
0.00926476
0.00926476
0.0117176995
0.0117176995
0.0117176995
0.00926476
0.0068118125
0.0068118125
0.00926476
0.00926476
0.0068118125
0.004358873
0.00926476
0.0117176995
0.00926476
0.004358873
0.0019059405
0.0019059405
0.0068118125
0.0068118125
0.0068118125
0.004358873
0.0019059405
-5.470142E-4
-5.470142E-4
-5.470142E-4
0.0019059405
0.0019059405
0.004358873
0.0068118125
0.0068118125
0.004358873
0.004358873
0.004358873
0.004358873
0.004358873
-5.470142E-4
-5.470142E-4
-0.0029999465
-0.0029999465
-5.470142E-4
0.0019059405
0.0068118125
0.0068118125
0.004358873
-5.470142E-4
-0.005452886
-0.007905833
-0.005452886
-5.470142E-4
0.0019059405
0.0019059405
-0.0029999465
-0.005452886
-0.0029999465
-5.470142E-4
-5.470142E-4
-0.0029999465
-0.0029999465
-0.0029999465
-5.470142E-4
-5.470142E-4
-5.470142E-4
-5.470142E-4
-0.0029999465
-0.005452886
-0.007905833
-0.005452886
-0.0029999465
-0.0029999465
-0.0029999465
-0.005452886
-0.007905833
-0.007905833
-0.005452886
-0.0029999465
-0.0029999465
-0.005452886
-0.007905833
-0.010358773
-0.010358773
-0.010358773
-0.010358773
-0.007905833
-0.007905833
-0.010358773
-0.012811713
-0.010358773
-0.007905833
-0.007905833
-0.007905833
-0.010358773
-0.012811713
-0.010358773
-0.007905833
-0.010358773
-0.012811713
-0.010358773
-0.007905833
-0.007905833
-0.010358773
-0.01526466
-0.01526466
-0.012811713
-0.010358773
-0.010358773
-0.010358773
-0.012811713
-0.012811713
-0.012811713
-0.012811713
-0.012811713
-0.012811713
-0.012811713
-0.012811713
-0.012811713
-0.012811713
-0.01526466
-0.012811713
-0.012811713
-0.012811713
-0.012811713
-0.012811713
-0.012811713
-0.010358773
-0.010358773
-0.010358773
-0.01526466
-0.01526466
-0.012811713
-0.012811713
-0.01526466
-0.0177176
-0.02017054
-0.0177176
-0.01526466
-0.0177176
-0.0177176
-0.0177176
-0.01526466
-0.010358773
-0.010358773
-0.010358773
-0.012811713
-0.012811713
-0.01526466
-0.0177176
-0.0177176
-0.02017054
-0.0177176
-0.02017054
-0.0177176
-0.0177176
-0.01526466
-0.0177176
-0.0177176
-0.0177176
-0.0177176
-0.0177176
-0.01526466
-0.01526466
-0.0177176
-0.02017054
-0.02262348
-0.02017054
-0.02017054
-0.02017054
-0.02017054
-0.02262348
-0.02262348
-0.02017054
-0.0177176
-0.01526466
-0.01526466
-0.0177176
-0.02017054
-0.02262348
-0.02262348
-0.02262348
-0.02262348
-0.02507642
-0.02262348
-0.02262348
-0.02262348
-0.02017054
-0.0177176
-0.01526466
-0.0177176
-0.02017054
-0.02017054
-0.02017054
-0.02262348
-0.02262348
-0.02017054
-0.02017054
-0.02017054
-0.02262348
-0.02507642
-0.02262348
-0.02017054
-0.0177176
-0.0177176
-0.0177176
-0.02262348
-0.027529374
-0.027529374
-0.02507642
-0.02262348
-0.02017054
-0.02262348
-0.02507642
-0.02507642
-0.02262348
-0.0177176
-0.0177176
-0.02017054
-0.02262348
-0.02507642
-0.02507642
-0.02507642
-0.02507642
-0.027529374
-0.027529374
-0.027529374
-0.027529374
-0.02507642
-0.02507642
-0.02507642
-0.027529374
-0.027529374
-0.02507642
-0.02507642
-0.02262348
-0.02262348
-0.02507642
-0.029982314
-0.029982314
-0.029982314
-0.02507642
-0.02262348
-0.02507642
-0.027529374
-0.029982314
-0.029982314
-0.027529374
-0.02507642
-0.02262348
-0.02507642
-0.027529374
-0.027529374
-0.027529374
-0.027529374
-0.027529374
-0.027529374
-0.027529374
-0.029982314
-0.029982314
-0.034888193
-0.034888193
-0.034888193
-0.029982314
-0.027529374
-0.027529374
-0.029982314
-0.029982314
-0.03243524
-0.029982314
-0.029982314
-0.029982314
-0.029982314
-0.029982314
-0.027529374
-0.02507642
-0.027529374
-0.029982314
-0.03243524
-0.027529374
-0.027529374
-0.029982314
-0.034888193
-0.03243524
-0.027529374
-0.02507642
-0.027529374
-0.029982314
-0.03243524
-0.03243524
-0.029982314
-0.027529374
-0.027529374
-0.029982314
-0.03243524
-0.034888193
-0.034888193
-0.03243524
-0.02507642
-0.02262348
-0.02507642
-0.029982314
-0.029982314
-0.029982314
-0.029982314
-0.029982314
-0.029982314
-0.029982314
-0.029982314
-0.029982314
-0.027529374
-0.02507642
-0.02507642
-0.029982314
-0.03243524
-0.03243524
-0.027529374
-0.02507642
-0.02507642
-0.027529374
-0.027529374
-0.027529374
-0.02507642
-0.02507642
-0.02507642
-0.02507642
-0.02507642
-0.02507642
-0.02262348
-0.02507642
-0.029982314
-0.03243524
-0.03243524
-0.029982314
-0.027529374
-0.027529374
-0.02507642
-0.02507642
-0.02507642
-0.027529374
-0.027529374
-0.02507642
-0.02507642
-0.02262348
-0.02507642
-0.027529374
-0.027529374
-0.027529374
-0.029982314
-0.027529374
-0.027529374
-0.027529374
-0.027529374
-0.02507642
-0.02017054
-0.02017054
-0.02262348
-0.02507642
-0.02507642
-0.02017054
-0.02017054
-0.02262348
-0.02262348
-0.02262348
-0.02262348
-0.02262348
-0.02262348
-0.02017054
-0.0177176
-0.0177176
-0.02017054
-0.02262348
-0.02507642
-0.027529374
-0.02507642
-0.02262348
-0.02017054
-0.02017054
-0.02017054
-0.02017054
-0.02017054
-0.0177176
-0.01526466
-0.01526466
-0.01526466
-0.0177176
-0.0177176
-0.0177176
-0.0177176
-0.0177176
-0.0177176
-0.01526466
-0.012811713
-0.012811713
-0.01526466
-0.0177176
-0.01526466
-0.012811713
-0.01526466
-0.0177176
-0.02017054
-0.02017054
-0.0177176
-0.01526466
-0.012811713
-0.012811713
-0.01526466
-0.01526466
-0.01526466
-0.01526466
-0.012811713
-0.012811713
-0.012811713
-0.012811713
-0.010358773
-0.010358773
-0.010358773
-0.010358773
-0.010358773
-0.010358773
-0.007905833
-0.005452886
-0.007905833
-0.010358773
-0.010358773
-0.007905833
-0.005452886
-0.005452886
-0.007905833
-0.007905833
-0.007905833
-0.005452886
-0.0029999465
-0.0029999465
-0.0029999465
-0.005452886
-0.005452886
-0.005452886
-0.005452886
-0.005452886
-0.005452886
-5.470142E-4
-5.470142E-4
-5.470142E-4
-0.0029999465
-0.0029999465
-5.470142E-4
0.0019059405
0.0019059405
-5.470142E-4
-5.470142E-4
0.0019059405
0.004358873
0.0019059405
0.0019059405
-5.470142E-4
-5.470142E-4
-5.470142E-4
-5.470142E-4
0.0019059405
-5.470142E-4
-5.470142E-4
-5.470142E-4
-5.470142E-4
0.0019059405
0.0019059405
0.0019059405
-5.470142E-4
-5.470142E-4
-5.470142E-4
-5.470142E-4
-5.470142E-4
0.004358873
0.00926476
0.0117176995
0.0117176995
0.00926476
0.0068118125
0.004358873
0.004358873
0.004358873
0.0019059405
0.0019059405
0.0019059405
0.004358873
0.00926476
0.014170639
0.0117176995
0.00926476
0.0068118125
0.0068118125
0.00926476
0.00926476
0.00926476
0.0068118125
0.004358873
0.004358873
0.0068118125
0.00926476
0.00926476
0.00926476
0.00926476
0.0068118125
0.0068118125
0.0068118125
0.00926476
0.00926476
0.00926476
0.0068118125
0.004358873
0.0068118125
0.00926476
0.0117176995
0.0117176995
0.00926476
0.0068118125
0.0068118125
0.0068118125
0.00926476
0.00926476
0.0068118125
0.00926476
0.0117176995
0.014170639
0.00926476
0.0068118125
0.0068118125
0.00926476
0.014170639
0.014170639
0.0117176995
0.00926476
0.00926476
0.0117176995
0.0117176995
0.00926476
0.00926476
0.0117176995
0.014170639
0.014170639
0.00926476
0.00926476
0.014170639
0.016623586
0.014170639
0.0117176995
0.0117176995
0.014170639
0.014170639
0.0117176995
0.0117176995
0.014170639
0.016623586
0.016623586
0.016623586
0.014170639
0.014170639
0.016623586
0.019076526
0.021529466
0.019076526
0.014170639
0.014170639
0.016623586
0.016623586
0.016623586
0.016623586
0.019076526
0.019076526
0.021529466
0.019076526
0.016623586
0.014170639
0.016623586
0.019076526
0.023982413
0.021529466
0.016623586
0.014170639
0.016623586
0.021529466
0.021529466
0.019076526
0.016623586
0.019076526
0.021529466
0.023982413
0.021529466
0.021529466
0.021529466
0.021529466
0.021529466
0.019076526
0.019076526
0.019076526
0.021529466
0.021529466
0.023982413
0.023982413
0.023982413
0.023982413
0.023982413
0.021529466
0.023982413
0.026435353
0.028888293
0.028888293
0.026435353
0.023982413
0.023982413
0.023982413
0.028888293
0.028888293
0.026435353
0.021529466
0.021529466
0.023982413
0.028888293
0.031341232
0.031341232
0.031341232
0.028888293
0.028888293
0.028888293
0.026435353
0.023982413
0.023982413
0.026435353
0.031341232
0.03624711
0.03624711
0.03379418
0.031341232
0.031341232
0.03379418
0.03379418
0.031341232
0.031341232
0.031341232
0.031341232
0.028888293
0.028888293
0.031341232
0.03624711
0.03624711
0.03379418
0.031341232
0.031341232
0.03624711
0.03870006
0.03870006
0.03624711
0.03870006
0.03870006
0.03870006
0.03870006
0.03870006
0.041153
0.03870006
0.03624711
0.03624711
0.03624711
0.03870006
0.041153
0.041153
0.03870006
0.03870006
0.043605946
0.048511826
0.04605888
0.03870006
0.03379418
0.03624711
0.041153
0.04605888
0.04605888
0.043605946
0.041153
0.043605946
0.043605946
0.041153
0.041153
0.041153
0.043605946
0.043605946
0.043605946
0.04605888
0.048511826
0.04605888
0.043605946
0.043605946
0.04605888
0.048511826
0.048511826
0.048511826
0.048511826
0.048511826
0.048511826
0.048511826
0.04605888
0.048511826
0.05096477
0.05096477
0.048511826
0.04605888
0.048511826
0.048511826
0.05096477
0.05096477
0.048511826
0.048511826
0.05096477
0.053417705
0.053417705
0.05096477
0.048511826
0.048511826
0.048511826
0.05096477
0.053417705
0.053417705
0.053417705
0.053417705
0.05587065
0.058323592
0.060776535
0.058323592
0.053417705
0.048511826
0.05096477
0.05587065
0.058323592
0.058323592
0.053417705
0.053417705
0.05587065
0.05587065
0.05587065
0.053417705
0.053417705
0.05587065
0.058323592
0.060776535
0.060776535
0.060776535
0.060776535
0.06322947
0.06568241
0.06322947
0.060776535
0.05587065
0.05587065
0.05587065
0.058323592
0.058323592
0.06322947
0.06322947
0.06322947
0.06322947
0.06322947
0.06322947
0.06322947
0.06322947
0.060776535
0.060776535
0.060776535
0.060776535
0.06322947
0.06568241
0.06568241
0.06322947
0.06322947
0.060776535
0.06322947
0.06568241
0.06568241
0.06568241
0.06568241
0.06568241
0.06813536
0.0705883
0.06813536
0.06568241
0.06568241
0.06813536
0.0705883
0.0705883
0.073041245
0.073041245
0.073041245
0.0705883
0.0705883
0.0705883
0.0705883
0.073041245
0.073041245
0.075494185
0.075494185
0.075494185
0.073041245
0.0705883
0.0705883
0.073041245
0.073041245
0.075494185
0.075494185
0.073041245
0.075494185
0.077947125
0.077947125
0.077947125
0.077947125
0.075494185
0.073041245
0.0705883
0.0705883
0.073041245
0.073041245
0.073041245
0.075494185
0.075494185
0.075494185
0.077947125
0.080400065
0.077947125
0.077947125
0.077947125
0.077947125
0.080400065
0.080400065
0.080400065
0.080400065
0.080400065
0.077947125
0.077947125
0.077947125
0.077947125
0.077947125
0.077947125
0.080400065
0.082853004
0.080400065
0.077947125
0.075494185
0.077947125
0.080400065
0.080400065
0.080400065
0.080400065
0.080400065
0.082853004
0.08530595
0.08530595
0.082853004
0.077947125
0.077947125
0.080400065
0.080400065
0.080400065
0.080400065
0.082853004
0.082853004
0.080400065
0.080400065
0.08530595
0.08530595
0.082853004
0.080400065
0.075494185
0.075494185
0.077947125
0.080400065
0.080400065
0.077947125
0.075494185
0.075494185
0.077947125
0.080400065
0.080400065
0.080400065
0.080400065
0.082853004
0.082853004
0.077947125
0.073041245
0.075494185
0.080400065
0.082853004
0.077947125
0.075494185
0.077947125
0.077947125
0.073041245
0.0705883
0.0705883
0.073041245
0.075494185
0.073041245
0.0705883
0.06813536
0.0705883
0.073041245
0.073041245
0.073041245
0.075494185
0.077947125
0.077947125
0.075494185
0.073041245
0.06813536
0.06813536
0.06813536
0.06813536
0.06813536
0.0705883
0.06568241
0.06322947
0.060776535
0.06322947
0.06568241
0.06813536
0.06568241
0.06568241
0.06568241
0.06813536
0.06568241
0.060776535
0.060776535
0.06322947
0.06322947
0.060776535
0.058323592
0.058323592
0.060776535
0.058323592
0.05587065
0.05587065
0.058323592
0.058323592
0.058323592
0.053417705
0.048511826
0.048511826
0.05587065
0.060776535
0.05587065
0.05096477
0.048511826
0.053417705
0.058323592
0.058323592
0.05096477
0.04605888
0.043605946
0.043605946
0.043605946
0.043605946
0.043605946
0.043605946
0.04605888
0.043605946
0.041153
0.041153
0.041153
0.043605946
0.04605888
0.043605946
0.041153
0.03870006
0.041153
0.043605946
0.043605946
0.03624711
0.03379418
0.03379418
0.03624711
0.03624711
0.031341232
0.031341232
0.03624711
0.043605946
0.043605946
0.03870006
0.03624711
0.03379418
0.031341232
0.031341232
0.031341232
0.028888293
0.028888293
0.031341232
0.031341232
0.028888293
0.026435353
0.028888293
0.031341232
0.031341232
0.026435353
0.026435353
0.028888293
0.028888293
0.028888293
0.028888293
0.026435353
0.023982413
0.026435353
0.026435353
0.021529466
0.019076526
0.019076526
0.019076526
0.016623586
0.014170639
0.014170639
0.014170639
0.014170639
0.0117176995
0.014170639
0.016623586
0.016623586
0.016623586
0.019076526
0.019076526
0.00926476
0.004358873
0.0117176995
0.016623586
0.0117176995
0.0068118125
0.00926476
0.0117176995
0.00926476
0.004358873
0.0019059405
0.0019059405
0.004358873
0.0068118125
0.0068118125
0.0019059405
0.0019059405
0.0068118125
0.00926476
0.0068118125
0.0019059405
-5.470142E-4
-5.470142E-4
-5.470142E-4
-0.0029999465
-0.005452886
-0.007905833
-0.012811713
-0.01526466
-0.0177176
-0.0177176
-0.0177176
-0.0177176
-0.02017054
-0.02262348
-0.02507642
-0.027529374
-0.027529374
-0.029982314
-0.03243524
-0.03243524
-0.03243524
-0.03243524
-0.037341133
-0.042247012
-0.042247012
-0.037341133
-0.037341133
-0.042247012
-0.047152907
-0.047152907
-0.044699952
-0.044699952
-0.047152907
-0.047152907
-0.047152907
-0.047152907
-0.049605846
-0.054511726
-0.059417605
-0.061870545
-0.059417605
-0.059417605
-0.064323485
-0.07168232
-0.07168232
-0.06922938
-0.06922938
-0.07168232
-0.0765882
-0.07904114
-0.0765882
-0.074135244
-0.074135244
-0.0765882
-0.08394702
-0.08885291
-0.08885291
-0.08885291
-0.08885291
-0.09130585
-0.09130585
-0.09375879
-0.098664686
-0.10357055
-0.10357055
-0.101117626
-0.101117626
-0.101117626
-0.101117626
-0.101117626
-0.098664686
-0.101117626
-0.101117626
-0.101117626
-0.10357055
-0.10602349
-0.10602349
-0.10602349
-0.10602349
-0.11092937
-0.115835264
-0.120741144
-0.120741144
-0.118288204
-0.115835264
-0.118288204
-0.12319408
-0.12564704
-0.12564704
-0.12319408
-0.12319408
-0.12319408
-0.12809998
-0.13055292
-0.13300586
-0.13055292
-0.12809998
-0.12809998
-0.12809998
-0.13300586
-0.13791172
-0.14281763
-0.14281763
-0.14036469
-0.14036469
-0.14281763
-0.14527057
-0.14527057
-0.14527057
-0.14527057
-0.14772351
-0.15017645
-0.15017645
-0.14772351
-0.14527057
-0.14772351
-0.15262939
-0.15753527
-0.15753527
-0.15753527
-0.15508233
-0.15753527
-0.15753527
-0.15998821
-0.15998821
-0.17715879
-0.22621764
-0.25810587
-0.23112352
-0.17470585
-0.14527057
-0.15262939
-0.16734706
-0.16734706
-0.16489409
-0.16734706
-0.17715879
-0.18451764
-0.18451764
-0.1820647
-0.1820647
-0.1820647
-0.17961173
-0.17470585
-0.17225291
-0.17470585
-0.17470585
-0.17715879
-0.1698
-0.15753527
-0.17225291
-0.19923528
-0.20414115
-0.18697058
-0.17225291
-0.17225291
-0.18451764
-0.18942352
-0.18942352
-0.1820647
-0.14281763
-0.12809998
-0.18942352
-0.21640585
-0.15998821
-0.113382325
-0.14036469
-0.1943294
-0.2188588
-0.20414115
-0.18697058
-0.18697058
-0.19923528
-0.20414115
-0.20168822
-0.19923528
-0.19678234
-0.19678234
-0.22867058
-0.24584116
-0.20168822
-0.15017645
-0.15262939
-0.19187646
-0.2188588
-0.21395294
-0.20168822
-0.19923528
-0.20414115
-0.21395294
-0.24584116
-0.2924471
-0.3022588
-0.25810587
-0.20414115
-0.18451764
-0.19923528
-0.21640585
-0.2188588
-0.20904706
-0.20414115
-0.20904706
-0.21395294
-0.21395294
-0.20904706
-0.20414115
-0.20168822
-0.20414115
-0.20904706
-0.21640585
-0.21640585
-0.21640585
-0.21395294
-0.2115
-0.21395294
-0.2188588
-0.2237647
-0.22131176
-0.21395294
-0.2115
-0.21395294
-0.2188588
-0.2188588
-0.21395294
-0.2065941
-0.2065941
-0.21395294
-0.22131176
-0.2237647
-0.2188588
-0.21395294
-0.21395294
-0.21395294
-0.19923528
-0.1354588
-0.08149408
-0.11092937
-0.19678234
-0.25565296
-0.2532
-0.2237647
-0.20904706
-0.21395294
-0.2237647
-0.22621764
-0.2237647
-0.2188588
-0.21395294
-0.2115
-0.21395294
-0.21640585
-0.2188588
-0.21640585
-0.21395294
-0.21395294
-0.2188588
-0.21640585
-0.2115
-0.20904706
-0.2115
-0.21395294
-0.21395294
-0.21640585
-0.2482941
-0.26301175
-0.2065941
-0.15017645
-0.15262939
-0.22621764
-0.33169413
-0.30961764
-0.20168822
-0.19678234
-0.2875412
-0.32433534
-0.26301175
-0.18942352
-0.17470585
-0.20168822
-0.22131176
-0.2115
-0.19678234
-0.19678234
-0.20904706
-0.2188588
-0.2188588
-0.21395294
-0.20904706
-0.20904706
-0.21640585
-0.22131176
-0.22131176
-0.21640585
-0.2115
-0.20904706
-0.21395294
-0.2188588
-0.2188588
-0.21640585
-0.2115
-0.2065941
-0.20904706
-0.2115
-0.21640585
-0.21640585
-0.21395294
-0.21395294
-0.21395294
-0.21395294
-0.21640585
-0.22131176
-0.2237647
-0.2237647
-0.22131176
-0.2188588
-0.21640585
-0.21640585
-0.2188588
-0.22867058
-0.22621764
-0.2115
-0.2065941
-0.22131176
-0.24584116
-0.24584116
-0.22867058
-0.2188588
-0.22867058
-0.24584116
-0.2532
-0.2532
-0.25074708
-0.25074708
-0.25074708
-0.25074708
-0.25565296
-0.26055878
-0.26546472
-0.26791763
-0.2703706
-0.2703706
-0.2703706
-0.2728235
-0.2777294
-0.28263533
-0.2875412
-0.29735297
-0.2949
-0.28263533
-0.2728235
-0.28018236
-0.2924471
-0.2924471
-0.28508824
-0.2777294
-0.27527648
-0.28018236
-0.28018236
-0.27527648
-0.2703706
-0.2703706
-0.27527648
-0.27527648
-0.2728235
-0.2703706
-0.2728235
-0.26791763
-0.26055878
-0.2532
-0.25074708
-0.23848234
-0.2237647
-0.2188588
-0.23357646
-0.25565296
-0.24338822
-0.20414115
-0.17715879
-0.18942352
-0.21395294
-0.2188588
-0.20414115
-0.20414115
-0.21395294
-0.20904706
-0.1943294
-0.19923528
-0.20904706
-0.19187646
-0.16734706
-0.16489409
-0.17470585
-0.17715879
-0.17470585
-0.17961173
-0.17470585
-0.15017645
-0.12564704
-0.118288204
-0.115835264
-0.101117626
-0.0765882
-0.054511726
-0.052058786
-0.064323485
-0.0765882
-0.06922938
-0.042247012
-0.012811713
-0.007905833
-0.029982314
-0.049605846
-0.047152907
-0.01526466
0.03379418
0.06568241
0.06322947
0.041153
0.021529466
0.031341232
0.06568241
0.104929484
0.12210007
0.109835364
0.08530595
0.080400065
0.109835364
0.15153538
0.17606479
0.17115891
0.14662948
0.13927066
0.16625303
0.22021773
0.2766354
0.3060707
0.29625893
0.27172953
0.26191777
0.2815413
0.3232413
0.36739427
0.3894707
0.3894707
0.37720597
0.37230015
0.38456482
0.41154718
0.4311707
0.43362367
0.41400015
0.39437658
0.39682955
0.4238119
0.46060598
0.48268247
0.48022956
0.4704178
0.47532368
0.50475895
0.54645896
0.58815897
0.6175943
0.62740606
0.62740606
0.6175943
0.60778254
0.61023545
0.6200473
0.62495315
0.61514133
0.5955178
0.58815897
0.6028766
0.62740606
0.64948255
0.6592943
0.65684134
0.65684134
0.6642002
0.68137074
0.7059002
0.7279767
0.7476002
0.75495905
0.75495905
0.7525061
0.7525061
0.76231784
0.77948844
0.7942061
0.80156493
0.80401784
0.80401784
0.8064708
0.8138296
0.8236414
0.8359061
0.8481708
0.8555296
0.8653414
0.88251203
0.9021355
0.91930616
0.92911786
0.9340238
0.9315708
0.92911786
0.9389296
0.95855314
0.97572374
0.9806297
0.9781767
0.9806297
0.9928944
1.010065
1.0296885
1.046859
1.0640297
1.0812002
1.0959179
1.1106355
1.1253532
1.1474297
1.1695062
1.1842239
1.1964885
1.2087532
1.2259238
1.2529062
1.2823415
1.3093238
1.3264945
1.3387592
1.3510239
1.3731003
1.4025356
1.429518
1.4515945
1.466312
1.4785768
1.4982003
1.5178239
1.5423533
1.5644298
1.5840533
1.598771
1.6159415
1.635565
1.6600945
1.6944356
1.7385887
1.7876475
1.8342534
1.8661416
1.8833122
1.8931239
1.9053887
1.9348239
1.976524
2.010865
2.0304885
2.0427532
2.0574708
2.0844533
2.1212475
2.1555886
2.1899297
2.2242708
2.2512534
2.2757826
2.310124
2.3567297
2.4033358
2.4401298
2.472018
2.5063593
2.5431533
2.5725887
2.599571
2.6290061
2.6707063
2.7124064
2.7541063
2.7909005
2.8227887
2.854677
2.8865652
2.9184535
2.9527946
2.9920416
3.026383
3.0558183
3.0852535
3.1171417
3.14903
3.1784651
3.2079008
3.23243
3.2545063
3.27413
3.3011124
3.3330004
3.3624358
3.386965
3.4090416
3.4286652
3.4531946
3.487536
3.5292358
3.56603
3.5930123
3.6150887
3.6273534
3.6347125
3.6420712
3.6494298
3.6616948
3.6837714
3.7181125
3.7671711
3.813777
3.8456652
3.8677418
3.8898182
3.9266124
3.9732184
4.0149183
4.0419006
4.068883
4.105677
4.152283
4.201342
4.2381363
4.260213
4.2749305
4.301913
4.3656893
4.456448
4.542301
4.579095
4.56683
4.5496597
4.5717363
4.6428714
4.7262716
4.7777834
4.7826896
4.7655187
4.7655187
4.79986
4.863636
4.9323187
4.988736
5.0328894
5.0745893
5.118742
5.170254
5.2242184
5.2757306
5.3198833
5.3615837
5.4032836
5.4449835
5.4891367
5.5308366
5.5725365
5.6215954
5.6682014
5.712354
5.751601
5.7859426
5.820284
5.8546247
5.886513
5.9184012
5.9551954
5.9919896
6.0263305
6.058219
6.0901074
6.129354
6.1710544
6.2127542
6.2495484
6.2838893
6.3182306
6.3525715
6.391819
6.428613
6.460501
6.489937
6.5218244
6.5537133
6.588054
6.6248484
6.6591897
6.6935306
6.722966
6.7499485
6.779383
6.813725
6.8505187
6.882407
6.9044833
6.9265604
6.9584484
6.9976954
7.0344896
7.0663776
7.09336
7.1227956
7.152231
7.184119
7.216007
7.2454424
7.274878
7.3043127
7.3362017
7.3656373
7.395072
7.4269605
7.4588485
7.488284
7.5152664
7.5373425
7.564325
7.5962133
7.6256485
7.6501784
7.6722546
7.6967835
7.7213135
7.745843
7.7728252
7.7973547
7.816978
7.834149
7.853772
7.880755
7.917549
7.949437
7.9690604
7.9788723
7.9911366
8.018119
8.0549135
8.086802
8.106424
8.116237
8.130955
8.155484
8.184919
8.209449
8.224166
8.231525
8.241337
8.253602
8.270772
8.28549
8.295301
8.305114
8.314925
8.324738
8.3419075
8.354173
8.361531
8.366437
8.371344
8.383608
8.395872
8.405684
8.41059
8.417949
8.430214
8.449837
8.4694605
8.489084
8.513614
8.538143
8.562673
8.579843
8.589655
8.594561
8.597013
8.599466
8.597013
8.587201
8.572484
8.550407
8.530785
8.523426
8.53569
8.560219
8.574937
8.579843
8.574937
8.572484
8.57739
8.587201
8.592108
8.584749
8.572484
8.587201
8.648525
8.729472
8.746643
8.685319
8.606825
8.570031
8.574937
8.584749
8.545502
8.45229
8.41059
8.474366
8.572484
8.616637
8.601919
8.579843
8.579843
8.599466
8.611732
8.609279
8.597013
8.584749
8.574937
8.570031
8.565125
8.557767
8.550407
8.538143
8.520972
8.498896
8.474366
8.447384
8.413043
8.381154
8.35172
8.324738
8.30266
8.28549
8.263413
8.238884
8.211902
8.184919
8.16039
8.140767
8.121143
8.10152
8.07699
8.047554
8.02793
8.020572
8.015666
8.000948
7.9666076
7.92736
7.902831
7.895472
7.8832073
7.861131
7.839054
7.824337
7.824337
7.82679
7.82679
7.8194313
7.812072
7.8096194
7.8096194
7.807166
7.802261
7.787543
7.7752786
7.7728252
7.780184
7.7850895
7.777731
7.755655
7.736031
7.726219
7.7311254
7.7384844
7.7384844
7.726219
7.7065954
7.6845193
7.669801
7.6648955
7.6599903
7.6403666
7.6035724
7.5618725
7.529984
7.512813
7.5152664
7.5177197
7.49319
7.45149
7.4220543
7.4220543
7.4392247
7.456395
7.4588485
7.4490366
7.4367723
7.431866
7.431866
7.444131
7.466207
7.473566
7.4637547
7.466207
7.512813
7.623196
7.7188606
7.7188606
7.647725
7.5962133
7.6084776
7.657537
7.7065954
7.7335777
7.7532015
7.780184
7.814525
7.8513193
7.880755
7.9101896
7.937172
7.9641542
7.9911366
8.015666
8.045101
8.062272
8.030384
7.996043
8.03529
8.121143
8.17756
8.180014
8.16039
8.153031
8.167748
8.189825
8.209449
8.221713
8.22662
8.22662
8.231525
8.238884
8.251148
8.258508
8.256055
8.251148
8.248695
8.253602
8.258508
8.258508
8.258508
8.260961
8.268319
8.275678
8.280584
8.275678
8.270772
8.268319
8.260961
8.251148
8.241337
8.238884
8.241337
8.248695
8.251148
8.24379
8.233978
8.229073
8.229073
8.231525
8.22662
8.219261
8.209449
8.199637
8.189825
8.180014
8.167748
8.155484
8.143219
8.128502
8.113785
8.10152
8.089254
8.072083
8.050008
8.025477
8.000948
7.9813247
7.9666076
7.942078
7.9101896
7.8758483
7.858678
7.861131
7.870943
7.870943
7.853772
7.829243
7.814525
7.814525
7.8194313
7.8194313
7.7998075
7.770372
7.7433896
7.7311254
7.7286725
7.7188606
7.7016897
7.6747074
7.652631
7.6354604
7.6305547
7.6256485
7.610931
7.57659
7.532437
7.498096
7.476019
7.466207
7.4490366
7.4146957
7.375448
7.3460135
7.328843
7.32639
7.3190312
7.296954
7.2552543
7.213555
7.193931
7.193931
7.193931
7.171854
7.130154
7.083548
7.049207
7.0344896
7.0295835
7.017319
6.9878836
6.943731
6.899578
6.862784
6.830896
6.8039136
6.7720246
6.7352304
6.698437
6.6616426
6.6248484
6.5856013
6.546355
6.5120134
6.482578
6.448237
6.4114428
6.3672895
6.323137
6.2838893
6.256907
6.232378
6.2004895
6.1612425
6.1219954
6.087654
6.058219
6.0312366
6.0042543
5.972366
5.9404774
5.911042
5.886513
5.861984
5.835001
5.805566
5.773678
5.7442427
5.714807
5.6878247
5.665748
5.6436715
5.616689
5.587254
5.5602717
5.5308366
5.501401
5.471966
5.4449835
5.4229074
5.4008307
5.371395
5.344413
5.3198833
5.297807
5.2732773
5.2413898
5.207048
5.17516
5.145725
5.118742
5.0917597
5.0623245
5.0328894
5.003454
4.9764714
4.949489
4.927413
4.9053364
4.885713
4.863636
4.839107
4.8145776
4.792501
4.7728777
4.750801
4.7287245
4.7091007
4.6968365
4.6894774
4.6796656
4.664948
4.6477776
4.635513
4.625701
4.6183424
4.613436
4.6109834
4.606077
4.5987186
4.593813
4.59136
4.59136
4.593813
4.5987186
4.596266
4.593813
4.588907
4.588907
4.593813
4.6036243
4.6085305
4.606077
4.5987186
4.596266
4.6036243
4.613436
4.6207952
4.630607
4.635513
4.640419
4.576642
4.4343715
4.380407
4.495695
4.6502304
4.7091007
4.6723065
4.6207952
4.6085305
4.628154
4.6379657
4.630607
4.613436
4.606077
4.6011715
4.6011715
4.596266
4.586454
4.576642
4.5692835
4.5619245
4.554566
4.544754
4.5324893
4.5177717
4.505507
4.495695
4.4883366
4.480977
4.46626
4.4490895
4.4319186
4.419654
4.4122953
4.407389
4.3975773
4.38286
4.3632364
4.3460655
4.3338013
4.3264422
4.3166304
4.301913
4.282289
4.260213
4.245495
4.2307777
4.2185125
4.203795
4.1841717
4.159642
4.1375656
4.117942
4.098318
4.076242
4.0541654
4.034542
4.0173717
3.9952948
3.9732184
3.9560475
3.938877
3.9192536
3.89963
3.8800068
3.862836
3.8456652
3.8309479
3.813777
3.7966063
3.7794359
3.7598126
3.7450948
3.7328303
3.720565
3.7107537
3.7058477
3.6960359
3.6764123
3.6567888
3.6469772
3.6420712
3.6371653
3.6224475
3.605277
3.5905595
3.5782945
3.56603
3.5513122
3.5365949
3.521877
3.5047064
3.48263
3.4605536
3.436024
3.4114947
3.3845124
3.3501713
3.3158298
3.2814887
3.2446945
3.2054474
3.1662006
3.1245005
3.0877063
3.0484593
3.011665
2.9748712
2.938077
2.89883
2.8571298
2.81543
2.7737298
2.7369359
2.7050474
2.6707063
2.6363652
2.6044767
2.5725887
2.5431533
2.5186238
2.4965475
2.472018
2.4474885
2.4254122
2.4033358
2.3861651
2.3689945
2.3567297
2.344465
2.3371062
2.3297474
2.3223886
2.3174827
2.3150299
2.3150299
2.3199356
2.3272946
2.3371062
2.344465
2.3518238
2.3640885
2.3739004
2.3861651
2.3984299
2.4082415
2.422959
2.4401298
2.4597533
2.479377
2.4965475
2.516171
2.5407004
2.5627768
2.5848534
2.6044767
2.6265535
2.6510828
2.6805182
2.7124064
2.7442946
2.7761827
2.8031652
2.8301475
2.849771
2.8669415
2.8841124
2.9037359
2.9258122
2.9503417
2.9748712
2.9944947
3.016571
3.0361946
3.0558183
3.0778947
3.0975182
3.1171417
3.1343122
3.151483
3.1711063
3.1956358
3.2201653
3.2422419
3.2569594
3.266771
3.279036
3.2962065
3.3207357
3.3452654
3.3599827
3.3624358
3.3648887
3.3722477
3.386965
3.4065888
3.4213066
3.431118
3.433571
3.438477
3.4531946
3.4728181
3.487536
3.4899888
3.487536
3.4899888
3.5022533
3.5194242
3.5365949
3.5513122
3.5537653
3.5513122
3.5488594
3.5562181
3.56603
3.5733886
3.575842
3.575842
3.5782945
3.5832005
3.5905595
3.6003711
3.6028242
3.5979183
3.5881064
3.5856535
3.5856535
3.5881064
3.5930123
3.5930123
3.5905595
3.5832005
3.575842
3.568483
3.5635772
3.561124
3.5562181
3.5537653
3.5488594
3.5439534
3.5390475
3.5341415
3.5292358
3.5194242
3.5022533
3.48263
3.4728181
3.4679122
3.4630063
3.4556477
3.4458358
3.438477
3.4262125
3.4139476
3.4065888
3.4016829
3.391871
3.3771536
3.3599827
3.3477182
3.3403594
3.3330004
3.3231888
3.3109238
3.3011124
3.2913005
3.2888474
3.283942
3.27413
3.2569594
3.2446945
3.237336
3.23243
3.227524
3.2201653
3.2128067
3.2029948
3.188277
3.1760123
3.1735594
3.1809182
3.1907299
3.193183
3.188277
3.1809182
3.1711063
3.1588416
3.151483
3.14903
3.1563888
3.1612947
3.1539357
3.1343122
3.1245005
3.1269536
3.1465771
3.1686535
3.1784651
3.1662006
3.1416712
3.1269536
3.1269536
3.139218
3.1539357
3.1588416
3.1465771
3.1318593
3.1343122
3.1465771
3.1563888
3.1563888
3.1588416
3.1637475
3.1686535
3.1662006
3.1588416
3.151483
3.1465771
3.14903
3.1539357
3.1588416
3.1612947
3.1588416
3.1539357
3.151483
3.151483
3.1588416
3.1735594
3.183371
3.183371
3.1735594
3.1637475
3.1612947
3.1711063
3.1809182
3.185824
3.1809182
3.1711063
3.1662006
3.1686535
3.1784651
3.185824
3.185824
3.183371
3.1809182
3.185824
3.1956358
3.2079008
3.2079008
3.2029948
3.193183
3.188277
3.193183
3.2079008
3.2201653
3.222618
3.2128067
3.2054474
3.2054474
3.2152593
3.2250712
3.2299771
3.222618
3.2128067
3.2079008
3.2177122
3.234883
3.2496004
3.2520535
3.2471476
3.237336
3.234883
3.2446945
3.2594123
3.266771
3.266771
3.2594123
3.2594123
3.266771
3.2765827
3.2863946
3.2962065
3.3035653
3.3133771
3.3231888
3.3280947
3.3305476
3.3305476
3.3354535
3.3428123
3.3477182
3.3501713
3.352624
3.3575299
3.3624358
3.3697946
3.3771536
3.3796065
3.386965
3.3943243
3.4016829
3.39923
3.3943243
3.39923
3.4114947
3.4262125
3.431118
3.4237595
3.4139476
3.4139476
3.4213066
3.433571
3.443383
3.448289
3.4458358
3.448289
3.4581003
3.4703655
3.48263
3.492442
3.492442
3.487536
3.4850829
3.487536
3.5022533
3.516971
3.521877
3.516971
3.5120652
3.5120652
3.5194242
3.5292358
3.5415008
3.5488594
3.5513122
3.5488594
3.5537653
3.5635772
3.5733886
3.5807476
3.5832005
3.5832005
3.5856535
3.5930123
3.6028242
3.612636
3.6199946
3.6249006
3.6249006
3.6298065
3.6347125
3.6420712
3.6543357
3.6690536
3.6764123
3.6715064
3.6690536
3.6739595
3.6837714
3.69113
3.6960359
3.7058477
3.7181125
3.730377
3.735283
3.737736
3.7426417
3.7524536
3.7622654
3.772077
3.7794359
3.7843418
3.7917006
3.7990596
3.8113241
3.8235888
3.8358533
3.8432124
3.8432124
3.8456652
3.8530242
3.865289
3.8775535
3.8873653
3.8922713
3.8971772
3.9069886
3.9192536
3.9339712
3.943783
3.9486887
3.951142
3.9585006
3.9658594
3.9732184
3.9830298
3.9952948
4.0026536
4.0051064
4.00756
4.0173717
4.029636
4.046807
4.0566187
4.0639772
4.0664306
4.0664306
4.0713363
4.0811477
4.098318
4.1105833
4.1154895
4.120395
4.125301
4.135113
4.1449246
4.1547365
4.164548
4.171907
4.1792655
4.1890774
4.1988893
4.211154
4.2185125
4.220966
4.220966
4.2283244
4.240589
4.252854
4.2626657
4.2700243
4.272477
4.272477
4.2773833
4.287195
4.2994595
4.306819
4.306819
4.3092713
4.3141775
4.3239894
4.328895
4.3338013
4.336254
4.34116
4.3485184
4.3558774
4.3632364
4.368142
4.370595
4.3755007
4.380407
4.3853126
4.3902187
4.3926716
4.3951244
4.3951244
4.3975773
4.4000306
4.407389
4.417201
4.419654
4.417201
4.419654
4.4245596
4.4343715
4.4392776
4.4392776
4.4392776
4.4441833
4.4490895
4.453995
4.458901
4.458901
4.461354
4.46626
4.4711657
4.4736185
4.4785247
4.4834304
4.485883
4.4883366
4.4883366
4.4883366
4.490789
4.4932423
4.495695
4.498148
4.500601
4.498148
4.495695
4.498148
4.500601
4.50796
4.5104127
4.5128655
4.5104127
4.50796
4.50796
4.5104127
4.5128655
4.5104127
4.505507
4.503054
4.500601
4.500601
4.503054
4.505507
4.505507
4.505507
4.503054
4.503054
4.500601
4.500601
4.498148
4.495695
4.495695
4.495695
4.495695
4.490789
4.485883
4.4834304
4.4785247
4.4785247
4.476072
4.4736185
4.468713
4.46626
4.4638066
4.461354
4.4638066
4.4638066
4.461354
4.456448
4.453995
4.451542
4.4490895
4.4490895
4.4490895
4.446636
4.4417305
4.4392776
4.4343715
4.429466
4.427013
4.4245596
4.4221067
4.4221067
4.4221067
4.417201
4.4122953
4.4049363
4.4000306
4.3975773
4.3951244
4.3902187
4.38286
4.377954
4.3755007
4.370595
4.368142
4.3656893
4.3583302
4.3509717
4.3436127
4.34116
4.336254
4.328895
4.321536
4.3166304
4.3141775
4.306819
4.301913
4.297007
4.292101
4.2847424
4.2773833
4.2675714
4.260213
4.2553067
4.250401
4.240589
4.2307777
4.220966
4.213607
4.208701
4.203795
4.1988893
4.1890774
4.1792655
4.167001
4.1547365
4.147377
4.1400185
4.135113
4.1277537
4.1154895
4.1032243
4.0885067
4.076242
4.068883
4.0615244
4.0517125
4.039448
4.029636
4.0198245
4.0100126
3.9952948
3.9805772
3.9683125
3.9585006
3.9486887
3.9339712
3.9217064
3.9118946
3.89963
3.8873653
3.8726475
3.860383
3.8481183
3.8358533
3.8235888
3.813777
3.7966063
3.7794359
3.7622654
3.7500007
3.737736
3.725471
3.7107537
3.6984887
3.6886773
3.6764123
3.6592417
3.6445239
3.6298065
3.6199946
3.605277
3.5905595
3.5733886
3.5586712
3.5488594
3.5390475
3.52433
3.5096123
3.4948947
3.48263
3.4728181
3.4630063
3.448289
3.4286652
3.4114947
3.39923
3.386965
3.3747005
3.3575299
3.3403594
3.3280947
3.3158298
3.3035653
3.2888474
3.27413
3.2594123
3.2446945
3.23243
3.2201653
3.2054474
3.1956358
3.185824
3.1711063
3.151483
3.1343122
3.1195946
3.1073298
3.0975182
3.0852535
3.0729887
3.058271
3.0460064
3.0312889
3.019024
3.0067594
2.9944947
2.98223
2.9675121
2.9577005
2.9503417
2.938077
2.9258122
2.9110947
2.89883
2.8890183
2.8792064
2.8669415
2.854677
2.8424122
2.8326006
2.8252416
2.81543
2.8031652
2.7884476
2.7786357
2.768824
2.7590122
2.7467475
2.73203
2.7222183
2.7148592
2.7050474
2.6952357
2.682971
2.6707063
2.6608946
2.6510828
2.638818
2.6265535
2.6167417
2.6044767
2.5922122
2.5799475
2.5701358
2.5578709
2.5456064
2.5333414
2.5235298
2.511265
2.4990003
2.4867356
2.476924
2.467112
2.4548476
2.4450357
2.435224
2.4254122
2.4156003
2.4033358
2.393524
2.3861651
2.3739004
2.3640885
2.354277
2.3469179
2.3371062
2.3272946
2.3174827
2.307671
2.2978592
2.2880476
2.2782357
2.2684238
2.256159
2.2463474
2.2365358
2.226724
2.2193651
2.2120063
2.2021945
2.1948357
2.1874769
2.1801178
2.172759
2.1629474
2.1555886
2.1482298
2.138418
2.1310592
2.1237004
2.1163416
2.1065297
2.0991712
2.0918121
2.0869062
2.0795474
2.0721886
2.0648298
2.0574708
2.0501122
2.0427532
2.0329416
2.0255828
2.018224
2.013318
2.005959
1.9961475
1.9887886
1.9814297
1.976524
1.971618
1.9667121
1.9618063
1.9544475
1.9519945
1.9470887
1.9421828
1.9348239
1.9250122
1.9176533
1.9127474
1.9078417
1.9029357
1.8980298
1.8931239
1.8857651
1.8833122
1.8784063
1.8710475
1.8636886
1.8612357
1.8612357
1.8587828
1.8563299
1.851424
1.846518
1.846518
1.8440651
1.8440651
1.8416121
1.8342534
1.8268945
1.8244416
1.8244416
1.8219886
1.8170826
1.809724
1.804818
1.8023651
1.8023651
1.7999121
1.7974591
1.7950063
1.7901003
1.7876475
1.7827415
1.7827415
1.7827415
1.7827415
1.7802887
1.7753828
1.7704768
1.7680238
1.7704768
1.7680238
1.7631181
1.7606652
1.7606652
1.7655711
1.7631181
1.7557592
1.7508533
1.7508533
1.7533063
1.7508533
1.7459474
1.7410417
1.7410417
1.7410417
1.7434944
1.7459474
1.7459474
1.7459474
1.7410417
1.7385887
1.7361357
1.7361357
1.7361357
1.7336828
1.7312298
1.7287768
1.7263238
1.7214179
1.718965
1.7214179
1.7238709
1.7214179
1.7140592
1.7116063
1.7116063
1.7116063
1.7140592
1.7140592
1.7116063
1.7067003
1.7017945
1.6993415
1.7042475
1.7067003
1.7042475
1.6993415
1.6944356
1.6944356
1.6968886
1.6993415
1.7017945
1.6968886
1.6919827
1.6870769
1.684624
1.684624
1.6870769
1.6870769
1.684624
1.682171
1.677265
1.6748121
1.6723591
1.6723591
1.6699064
1.6674534
1.6674534
1.6674534
1.6699064
1.6699064
1.6650004
1.6600945
1.6551886
1.6551886
1.6576415
1.6600945
1.6600945
1.6625475
1.6600945
1.6527356
1.6453768
1.6429238
1.6453768
1.6478298
1.6453768
1.638018
1.635565
1.635565
1.635565
1.6331121
1.6306591
1.6306591
1.6282063
1.6257533
1.6257533
1.6233003
1.6233003
1.6208475
1.6183945
1.6159415
1.6110357
1.6085827
1.6061298
1.6085827
1.6110357
1.6085827
1.6061298
1.6036769
1.6036769
1.6036769
1.6036769
1.6036769
1.601224
1.598771
1.596318
1.5914122
1.5889592
1.5889592
1.5889592
1.5889592
1.5889592
1.5865062
1.5840533
1.5840533
1.5865062
1.5889592
1.5865062
1.5914122
1.6036769
1.6061298
1.5914122
1.5791475
1.5791475
1.5816003
1.5840533
1.5840533
1.5816003
1.5840533
1.5840533
1.5816003
1.5766945
1.5766945
1.5791475
1.5791475
1.5742415
1.5717885
1.5717885
1.5742415
1.5717885
1.5717885
1.5742415
1.5742415
1.5717885
1.5693356
1.5717885
1.5717885
1.5717885
1.5717885
1.5693356
1.5717885
1.5766945
1.5791475
1.5742415
1.5644298
1.5595238
1.5595238
1.5619768
1.5644298
1.5619768
1.554618
1.5497121
1.5497121
1.554618
1.5570709
1.554618
1.5497121
1.5472591
1.5497121
1.552165
1.5497121
1.5423533
1.5399003
1.5423533
1.5472591
1.5497121
1.5448062
1.5374475
1.5349945
1.5374475
1.5399003
1.5423533
1.5399003
1.5349945
1.5325415
1.5300887
1.5300887
1.5325415
1.5325415
1.5300887
1.5251827
1.5202769
1.5202769
1.5227298
1.5251827
1.5227298
1.5202769
1.5178239
1.5202769
1.5227298
1.5251827
1.5227298
1.5178239
1.510465
1.510465
1.515371
1.5178239
1.5178239
1.512918
1.510465
1.515371
1.5202769
1.5227298
1.5227298
1.5202769
1.515371
1.515371
1.5178239
1.5202769
1.5202769
1.5178239
1.512918
1.512918
1.515371
1.5178239
1.5202769
1.5178239
1.512918
1.5080122
1.510465
1.512918
1.5178239
1.5227298
1.5227298
1.5227298
1.5178239
1.515371
1.5178239
1.5202769
1.5251827
1.5276357
1.5276357
1.5251827
1.5202769
1.515371
1.515371
1.5202769
1.5227298
1.5202769
1.5178239
1.5178239
1.5202769
1.5227298
1.5251827
1.5276357
1.5227298
1.5202769
1.5178239
1.5202769
1.5202769
1.5227298
1.5251827
1.5227298
1.5251827
1.5300887
1.5325415
1.5300887
1.5251827
1.5227298
1.5251827
1.5300887
1.5349945
1.5423533
1.5448062
1.5472591
1.5448062
1.5423533
1.5423533
1.5472591
1.554618
1.5570709
1.552165
1.5472591
1.5497121
1.5595238
1.5693356
1.5766945
1.5742415
1.5668827
1.5595238
1.5595238
1.5717885
1.5889592
1.596318
1.593865
1.5865062
1.5840533
1.5914122
1.6036769
1.6134887
1.6159415
1.6110357
1.6061298
1.6085827
1.6183945
1.6306591
1.638018
1.6429238
1.6453768
1.6478298
1.6502826
1.6527356
1.6527356
1.6551886
1.6576415
1.6625475
1.6674534
1.6723591
1.6748121
1.682171
1.6870769
1.6870769
1.684624
1.6870769
1.6944356
1.7042475
1.7091533
1.7116063
1.7140592
1.7165122
1.718965
1.7214179
1.7263238
1.7336828
1.7385887
1.7410417
1.7434944
1.7434944
1.7508533
1.7557592
1.7557592
1.7557592
1.7582122
1.7655711
1.7753828
1.7851945
1.7901003
1.7876475
1.7851945
1.7851945
1.7950063
1.812177
1.8195356
1.8170826
1.809724
1.807271
1.8170826
1.8293475
1.8367064
1.8391591
1.8342534
1.8318005
1.8367064
1.846518
1.8563299
1.8612357
1.8587828
1.8563299
1.8563299
1.8587828
1.8661416
1.8735003
1.8784063
1.8784063
1.8759533
1.8759533
1.8784063
1.8833122
1.8857651
1.8882179
1.8882179
1.8906709
1.8955768
1.9004828
1.9029357
1.9053887
1.9078417
1.9102944
1.9078417
1.9078417
1.9102944
1.9176533
1.9201063
1.9225593
1.9201063
1.9225593
1.9250122
1.9274652
1.9299182
1.9323711
1.9348239
1.9372768
1.9397298
1.9397298
1.9421828
1.9421828
1.9397298
1.9397298
1.9397298
1.9446357
1.9470887
1.9495417
1.9470887
1.9470887
1.9470887
1.9470887
1.9470887
1.9495417
1.9544475
1.9544475
1.9519945
1.9519945
1.9569005
1.9618063
1.9618063
1.9618063
1.9569005
1.9569005
1.9593533
1.9642593
1.9691651
1.9691651
1.9691651
1.9667121
1.9667121
1.9691651
1.971618
1.974071
1.974071
1.976524
1.978977
1.978977
1.9838827
1.9838827
1.9838827
1.978977
1.978977
1.978977
1.9814297
1.978977
1.976524
1.976524
1.978977
1.978977
1.976524
1.974071
1.9691651
1.971618
1.9814297
1.9912416
1.9961475
1.9936945
1.9838827
1.978977
1.976524
1.9814297
1.9863356
1.9887886
1.9912416
1.9961475
1.9986005
2.0010533
1.9986005
1.9961475
1.9961475
1.9986005
2.0010533
2.0010533
1.9961475
1.9912416
1.9887886
1.9936945
1.9986005
1.9986005
1.9961475
1.9936945
1.9961475
2.0010533
2.0035064
2.005959
2.005959
2.005959
2.005959
2.0010533
1.9986005
2.0010533
2.0035064
2.0084121
2.010865
2.010865
2.0084121
2.0010533
1.9986005
1.9986005
2.0035064
2.005959
2.005959
2.0035064
2.0035064
2.005959
2.005959
2.005959
2.005959
2.005959
2.005959
2.0084121
2.010865
2.013318
2.015771
2.015771
2.018224
2.0206769
2.0206769
2.02313
2.02313
2.02313
2.0206769
2.0206769
2.02313
2.0255828
2.0280356
2.0304885
2.0280356
2.02313
2.0206769
2.02313
2.0304885
2.0378475
2.0403004
2.0353944
2.0304885
2.0280356
2.0329416
2.0403004
2.0427532
2.0427532
2.0403004
2.0378475
2.0353944
2.0353944
2.0353944
2.0378475
2.0427532
2.0476592
2.0476592
2.0427532
2.0378475
2.0427532
2.052565
2.0623767
2.0648298
2.0574708
2.052565
2.055018
2.0623767
2.0672827
2.0672827
2.0648298
2.059924
2.0623767
2.0672827
2.0746417
2.0770943
2.0770943
2.0746417
2.0746417
2.0795474
2.0869062
2.0942652
2.0991712
2.0991712
2.096718
2.0942652
2.096718
2.0991712
2.1065297
2.1114357
2.1114357
2.1114357
2.1138885
2.1187944
2.1212475
2.1237004
2.1187944
2.1163416
2.1163416
2.1163416
2.1237004
2.1310592
2.138418
2.140871
2.138418
2.140871
2.143324
2.1482298
2.1482298
2.1506827
2.1506827
2.1555886
2.1629474
2.1703062
2.1752121
2.1703062
2.1604946
2.1555886
2.1604946
2.172759
2.1850238
2.1874769
2.182571
2.1752121
2.1752121
2.1850238
2.1997414
2.2120063
2.2169123
2.2144592
2.2095532
2.2095532
2.2169123
2.226724
2.2340827
2.2340827
2.2316298
2.2340827
2.2414415
2.2512534
2.256159
2.2586122
2.2586122
2.261065
2.265971
2.2757826
2.2831416
2.2880476
2.2905004
2.2905004
2.295406
2.3027651
2.310124
2.3150299
2.3174827
2.3223886
2.3272946
2.3322003
2.3395593
2.349371
2.3591828
2.3640885
2.3665414
2.3665414
2.3714473
2.3739004
2.3812592
2.3861651
2.393524
2.3984299
2.4033358
2.4082415
2.4156003
2.422959
2.427865
2.432771
2.435224
2.4376767
2.4450357
2.4573004
2.4695652
2.476924
2.476924
2.479377
2.4867356
2.4940946
2.5039062
2.511265
2.516171
2.521077
2.5259829
2.5308888
2.5357945
2.5456064
2.5529652
2.5627768
2.56523
2.5701358
2.5774946
2.5922122
2.6069298
2.6167417
2.6167417
2.6167417
2.6216476
2.6314592
2.646177
2.6584415
2.6682534
2.6756122
2.678065
2.678065
2.6854239
2.6952357
2.7075005
2.7148592
2.7222183
2.727124
2.73203
2.7369359
2.7467475
2.7565594
2.766371
2.771277
2.7761827
2.7835417
2.7958062
2.810524
2.8203356
2.8301475
2.8350534
2.8399594
2.8473182
2.8571298
2.8693945
2.8792064
2.8865652
2.891471
2.9012828
2.9110947
2.9233594
2.933171
2.9405298
2.9503417
2.9626062
2.972418
2.984683
2.9944947
3.0043063
3.0141182
3.021477
3.0288358
3.0386474
3.0484593
3.0631769
3.0778947
3.0901594
3.099971
3.1073298
3.1146886
3.1318593
3.151483
3.1662006
3.1735594
3.1760123
3.1809182
3.193183
3.2103534
3.2250712
3.23243
3.2422419
3.2520535
3.266771
3.2814887
3.2986593
3.3133771
3.3256416
3.3354535
3.3452654
3.352624
3.3648887
3.382059
3.396777
3.4090416
3.4237595
3.433571
3.448289
3.4630063
3.48263
3.4973478
3.5071592
3.5145183
3.526783
3.5415008
3.5586712
3.5733886
3.5856535
3.5954654
3.605277
3.6199946
3.6371653
3.6543357
3.6666007
3.6788654
3.69113
3.7058477
3.7181125
3.7328303
3.7450948
3.7622654
3.7794359
3.7941537
3.8064182
3.821136
3.8383067
3.855477
3.8677418
3.8800068
3.8947241
3.9069886
3.9192536
3.9315183
3.9462361
3.9634066
3.9805772
3.9928417
4.0051064
4.0149183
4.02473
4.039448
4.0541654
4.068883
4.0885067
4.1007714
4.113036
4.122848
4.135113
4.152283
4.169454
4.181719
4.193983
4.208701
4.223418
4.2356834
4.247948
4.2626657
4.272477
4.2847424
4.297007
4.3117247
4.3264422
4.3387065
4.3534245
4.3656893
4.380407
4.3975773
4.4122953
4.4245596
4.4368243
4.446636
4.461354
4.476072
4.4932423
4.503054
4.5128655
4.5251307
4.542301
4.5594716
4.5692835
4.581548
4.593813
4.6085305
4.6207952
4.6330595
4.6477776
4.6600423
4.67476
4.6894774
4.701742
4.714007
4.7287245
4.7434425
4.755707
4.7679715
4.7826896
4.794954
4.809672
4.824389
4.834201
4.8464656
4.858731
4.870995
4.88326
4.8955245
4.910242
4.922507
4.934772
4.9421306
4.9519424
4.964207
4.9789248
4.9936423
5.0108128
5.0230775
5.0304365
5.0402484
5.0500603
5.0647774
5.0770426
5.084401
5.086854
5.096666
5.1089306
5.1211953
5.13346
5.143272
5.1506305
5.157989
5.167801
5.177613
5.1874247
5.194783
5.2021422
5.211954
5.2242184
5.2364836
5.2462955
5.256107
5.2659187
5.2781835
5.292901
5.302713
5.312525
5.322336
5.332148
5.344413
5.3566775
5.3664894
5.3763013
5.388566
5.3983774
5.4081893
5.4130955
5.4229074
5.4327188
5.4449835
5.4547954
5.4597015
5.46706
5.479325
5.491589
5.501401
5.511213
5.518572
5.5283837
5.5357423
5.545554
5.552913
5.5627246
5.5700836
5.577442
5.584801
5.59216
5.599519
5.6068773
5.6142364
5.616689
5.6215954
5.626501
5.63386
5.638766
5.646125
5.6559362
5.6632953
5.6682014
5.673107
5.67556
5.678013
5.685372
5.6927304
5.7025423
5.712354
5.7172604
5.7197127
5.724619
5.7319775
5.7417893
5.749148
5.754054
5.75896
5.763866
5.773678
5.7834897
5.7908483
5.7933016
5.798207
5.80066
5.805566
5.810472
5.8178306
5.820284
5.8227367
5.825189
5.8325486
5.8374543
5.839907
5.844813
5.8472657
5.849719
5.852172
5.8570776
5.861984
5.8693423
5.871795
5.871795
5.871795
5.874248
5.879154
5.88406
5.886513
5.888966
5.891419
5.891419
5.891419
5.891419
5.8963246
5.9012303
5.9036837
5.9012303
5.898778
5.898778
5.898778
5.9012303
5.9012303
5.8963246
5.8963246
5.8963246
5.9012303
5.898778
5.8963246
5.891419
5.888966
5.888966
5.888966
5.886513
5.886513
5.88406
5.88406
5.881607
5.879154
5.8767014
5.874248
5.871795
5.8693423
5.8693423
5.8668895
5.8644366
5.859531
5.852172
5.849719
5.849719
5.8472657
5.84236
5.8374543
5.8300953
5.8276424
5.825189
5.8227367
5.820284
5.8153777
5.810472
5.805566
5.798207
5.7908483
5.7859426
5.7810364
5.7761307
5.773678
5.766319
5.761413
5.754054
5.7466955
5.7417893
5.734431
5.7295246
5.7197127
5.712354
5.704995
5.7025423
5.7000895
5.6927304
5.6829185
5.673107
5.665748
5.6608424
5.6559362
5.6485777
5.641219
5.63386
5.624048
5.6117835
5.601972
5.594613
5.587254
5.577442
5.565178
5.55046
5.538195
5.5283837
5.5210247
5.511213
5.501401
5.491589
5.4842305
5.4744186
5.462154
5.4523425
5.440078
5.4327188
5.4229074
5.4106426
5.4008307
5.391019
5.3763013
5.3640366
5.3542247
5.344413
5.3346014
5.322336
5.307619
5.292901
5.2806363
5.268372
5.25856
5.2462955
5.2340302
5.219313
5.2095013
5.1972365
5.184972
5.172707
5.162895
5.1530833
5.1383657
5.1211953
5.1089306
5.096666
5.081948
5.0647774
5.0500603
5.037795
5.0255303
5.0132656
4.996095
4.9813776
4.9666595
4.9519424
4.9372244
4.922507
4.907789
4.8906183
4.875901
4.861183
4.8464656
4.834201
4.8219366
4.8072186
4.790048
4.7728777
4.755707
4.7385364
4.723819
4.7066483
4.6919303
4.6772127
4.662495
4.6453247
4.628154
4.6109834
4.593813
4.579095
4.564378
4.547207
4.530036
4.5128655
4.495695
4.480977
4.468713
4.451542
4.4319186
4.4122953
4.3951244
4.380407
4.3656893
4.3509717
4.336254
4.3166304
4.297007
4.2773833
4.260213
4.245495
4.2283244
4.213607
4.196436
4.1768126
4.159642
4.142472
4.125301
4.10813
4.0909595
4.073789
4.0541654
4.036995
4.0198245
4.0051064
3.9879358
3.9707654
3.9535947
3.9339712
3.9168005
3.8971772
3.8800068
3.862836
3.8481183
3.8309479
3.8113241
3.7917006
3.776983
3.7622654
3.7475476
3.730377
3.7107537
3.6935828
3.6764123
3.6592417
3.6420712
3.6199946
3.6003711
3.5856535
3.568483
3.5537653
3.5365949
3.5194242
3.5022533
3.48263
3.4654596
3.448289
3.433571
3.4188535
3.4016829
3.382059
3.3648887
3.3477182
3.3231888
3.2986593
3.2863946
3.2814887
3.271677
3.2545063
3.23243
3.2152593
3.198089
3.183371
3.1686535
3.1539357
3.1367652
3.1171417
3.099971
3.0828004
3.0680828
3.0533652
3.0361946
3.021477
3.0067594
2.9895887
2.9699652
2.9527946
2.9356241
2.9209063
2.9061887
2.891471
2.8743005
2.854677
2.8399594
2.8252416
2.812977
2.800712
2.7859945
2.766371
2.7467475
2.7295768
2.7148592
2.7001414
2.682971
2.6658003
2.6510828
2.638818
2.6241004
2.602024
2.5824003
2.56523
2.5505123
2.5333414
2.516171
2.5014534
2.4867356
2.474471
2.4573004
2.4401298
2.422959
2.4057887
2.388618
2.3689945
2.3469179
2.3297474
2.3150299
2.2978592
2.2782357
2.261065
2.2463474
2.2291768
2.2144592
2.1997414
2.182571
2.1654003
2.145777
2.1310592
2.1187944
2.1016238
2.0844533
2.0648298
2.0501122
2.0353944
2.02313
2.010865
1.9986005
1.9838827
1.9667121
1.9470887
1.9274652
1.9127474
1.9004828
1.8882179
1.8735003
1.8612357
1.848971
1.8318005
1.809724
1.7925533
1.7802887
1.7704768
1.7557592
1.7385887
1.7214179
1.7067003
1.6919827
1.679718
1.6699064
1.6576415
1.6429238
1.6233003
1.6085827
1.596318
1.5889592
1.5791475
1.5619768
1.5423533
1.5251827
1.512918
1.4982003
1.4810297
1.4614062
1.4466887
1.4368768
1.427065
1.4098945
1.3927238
1.3780061
1.3681945
1.3583827
1.343665
1.3264945
1.3093238
1.2946061
1.2823415
1.2676239
1.257812
1.2455473
1.2308297
1.216112
1.2038473
1.1891297
1.1719592
1.1547885
1.1425238
1.135165
1.1253532
1.1130885
1.0983708
1.0812002
1.0664825
1.0542178
1.0419532
1.0272355
1.0125179
1.0002532
0.99044144
0.9781767
0.96591204
0.9536473
0.9389296
0.924212
0.90458846
0.8898708
0.8751532
0.8653414
0.8555296
0.84571785
0.8334532
0.8236414
0.8113767
0.799112
0.7868473
0.7721296
0.757412
0.7426943
0.73288256
0.72307074
0.7108061
0.69854134
0.6862766
0.67401195
0.6642002
0.6543884
0.6421237
0.62985903
0.6200473
0.60778254
0.5955178
0.5808002
0.56853545
0.5611766
0.5538178
0.5415531
0.52683544
0.5121178
0.49985307
0.49004132
0.48513544
0.47532368
0.46305895
0.45079428
0.43852955
0.42626482
0.41400015
0.40418833
0.39437658
0.38456482
0.37230015
0.3649413
0.35758245
0.3477707
0.33795893
0.32078832
0.3060707
0.29871187
0.293806
0.28644717
0.27908832
0.26927656
0.25701186
0.2472001
0.23984128
0.23248243
0.22267067
0.21531186
0.2055001
0.19323537
0.18342361
0.17115891
0.1588942
0.14908242
0.1417236
0.13191184
0.12210007
0.1122883
0.1000236
0.09021183
0.08530595
0.080400065
0.073041245
0.060776535
0.048511826
0.03870006
0.028888293
0.019076526
0.00926476
0.004358873
-0.0029999465
-0.012811713
-0.02262348
-0.03243524
-0.042247012
-0.052058786
-0.064323485
-0.074135244
-0.08394702
-0.09130585
-0.09621172
-0.10357055
-0.115835264
-0.12564704
-0.13300586
-0.14281763
-0.15017645
-0.15998821
-0.17225291
-0.17961173
-0.18942352
-0.19678234
-0.20168822
-0.20904706
-0.2188588
-0.22867058
-0.23848234
-0.2482941
-0.25810587
-0.26301175
-0.26791763
-0.27527648
-0.2875412
-0.29980588
-0.30716467
-0.31452352
-0.3194294
-0.32678825
-0.3366
-0.34641176
-0.35622352
-0.36358237
-0.37339413
-0.38075298
-0.38811177
-0.39547062
-0.40528238
-0.41509414
-0.4249059
-0.4322647
-0.43962353
-0.4445294
-0.45188826
-0.45924705
-0.4690588
-0.47641766
-0.4837765
-0.49113536
-0.49849415
-0.5107588
-0.51811767
-0.52302355
-0.53283536
-0.5500059
-0.56227064
-0.5696295
-0.5696295
-0.57453537
-0.58189416
-0.5941588
-0.60642356
-0.6162354
-0.6260471
-0.6334059
-0.6383118
-0.6432177
-0.65057653
-0.6603883
-0.6751059
-0.68737066
-0.6971824
-0.6996354
-0.6971824
-0.7020883
-0.7168059
-0.73397654
-0.7486942
-0.756053
-0.756053
-0.7609589
-0.77077067
-0.7854883
-0.79775304
-0.8051118
-0.81001776
-0.8149236
-0.8222825
-0.8296413
-0.84190595
-0.8517177
-0.86152947
-0.8664354
-0.8713413
-0.8787001
-0.89096487
-0.9007765
-0.9081353
-0.9154942
-0.9204
-0.92775893
-0.9351177
-0.94738245
-0.9596472
-0.9670061
-0.9719119
-0.9743649
-0.9792707
-0.98908246
-1.0013472
-1.0136119
-1.0185177
-1.0209707
-1.0209707
-1.0234237
-1.0283295
-1.0356884
-1.0430472
-1.0504061
-1.0577649
-1.0675765
-1.0773883
-1.0847472
-1.092106
-1.1019177
-1.1068237
-1.1141825
-1.1190884
-1.1264472
-1.136259
-1.1460707
-1.1485237
-1.1436177
-1.1411649
-1.1509765
-1.1681472
-1.1853178
-1.1902237
-1.1877707
-1.1828648
-1.1853178
-1.1951295
-1.2098472
-1.2245649
-1.2294707
-1.2294707
-1.2270179
-1.2245649
-1.2270179
-1.2392825
-1.256453
-1.2687178
-1.2711707
-1.2687178
-1.2687178
-1.2736237
-1.2834355
-1.2957002
-1.303059
-1.305512
-1.305512
-1.3006061
-1.2981532
-1.2981532
-1.3079649
-1.3251355
-1.339853
-1.347212
-1.342306
-1.3374002
-1.3374002
-1.3496649
-1.3643825
-1.3741943
-1.3741943
-1.3668355
-1.3643825
-1.3692884
-1.3741943
-1.3815532
-1.386459
-1.3913649
-1.3938179
-1.3987237
-1.4036295
-1.4085355
-1.4134413
-1.4158943
-1.4158943
-1.4134413
-1.4134413
-1.4158943
-1.4183472
-1.4183472
-1.4183472
-1.423253
-1.4330649
-1.4428766
-1.4477825
-1.4453295
-1.4428766
-1.4428766
-1.4453295
-1.4502355
-1.4526885
-1.4502355
-1.4453295
-1.4379709
-1.4355179
-1.4428766
-1.4551414
-1.467406
-1.472312
-1.469859
-1.4625003
-1.4600474
-1.4649531
-1.472312
-1.4772179
-1.4796708
-1.4772179
-1.469859
-1.4600474
-1.4551414
-1.4625003
-1.474765
-1.4845767
-1.4870297
-1.4796708
-1.472312
-1.469859
-1.474765
-1.4821237
-1.4845767
-1.4821237
-1.474765
-1.474765
-1.4796708
-1.4845767
-1.4821237
-1.469859
-1.4600474
-1.4575944
-1.467406
-1.4796708
-1.4821237
-1.474765
-1.4649531
-1.4575944
-1.4625003
-1.469859
-1.4772179
-1.474765
-1.467406
-1.4600474
-1.4575944
-1.4625003
-1.472312
-1.4772179
-1.474765
-1.4649531
-1.4551414
-1.4551414
-1.4600474
-1.4649531
-1.4625003
-1.4526885
-1.4404236
-1.4330649
-1.4355179
-1.4404236
-1.4477825
-1.4477825
-1.4404236
-1.428159
-1.4208002
-1.423253
-1.428159
-1.4330649
-1.430612
-1.4183472
-1.4036295
-1.3987237
-1.4036295
-1.4109883
-1.4109883
-1.4011767
-1.386459
-1.3815532
-1.3815532
-1.386459
-1.3840061
-1.3791002
-1.3692884
-1.3619297
-1.3594767
-1.3570237
-1.3570237
-1.3545707
-1.3496649
-1.347212
-1.344759
-1.342306
-1.339853
-1.3349472
-1.3300413
-1.3251355
-1.3202295
-1.3202295
-1.3153237
-1.3104179
-1.3006061
-1.2932472
-1.2907943
-1.2907943
-1.2883414
-1.2834355
-1.2785295
-1.2736237
-1.2687178
-1.2662649
-1.263812
-1.261359
-1.256453
-1.2490942
-1.2466413
-1.2441883
-1.2441883
-1.2392825
-1.2343767
-1.2270179
-1.2245649
-1.219659
-1.2147532
-1.2098472
-1.2049414
-1.2024884
-1.2000355
-1.1951295
-1.1853178
-1.177959
-1.177959
-1.177959
-1.175506
-1.1681472
-1.1583354
-1.1534295
-1.1534295
-1.1534295
-1.1485237
-1.1411649
-1.1338061
-1.1289002
-1.1264472
-1.1239942
-1.1190884
-1.1117295
-1.1019177
-1.094559
-1.089653
-1.0847472
-1.0798413
-1.0724825
-1.0700295
-1.0675765
-1.0651237
-1.0602177
-1.0504061
-1.0405942
-1.0356884
-1.0332354
-1.0307825
-1.0209707
-1.0136119
-1.006253
-1.0038
-1.0013472
-0.9988942
-0.98908246
-0.9743649
-0.9571942
-0.9498354
-0.94738245
-0.9498354
-0.9498354
-0.94247663
-0.9302119
-0.922853
-0.9154942
-0.91058826
-0.9032295
-0.8958707
-0.88851184
-0.8787001
-0.8688884
-0.8590766
-0.8541707
-0.8468119
-0.8320942
-0.81737655
-0.8051118
-0.79775304
-0.7903942
-0.7830354
-0.7756766
-0.7683177
-0.7609589
-0.75360006
-0.7437883
-0.73397654
-0.7241648
-0.714353
-0.7069942
-0.69472945
-0.68001187
-0.66774714
-0.6579353
-0.65057653
-0.6407648
-0.62850004
-0.6162354
-0.59906477
-0.58434707
-0.57453537
-0.5696295
-0.56227064
-0.54510003
-0.5279294
-0.5083059
-0.49604118
-0.48622942
-0.47887063
-0.4690588
-0.45434117
-0.43962353
-0.42245293
-0.40528238
-0.38811177
-0.3758471
-0.36358237
-0.34886467
-0.32924122
-0.31452352
-0.3022588
-0.2924471
-0.28018236
-0.26301175
-0.24584116
-0.22867058
-0.21640585
-0.20168822
-0.18697058
-0.1698
-0.15017645
-0.13300586
-0.118288204
-0.10602349
-0.09130585
-0.07904114
-0.064323485
-0.047152907
-0.03243524
-0.0177176
-0.0029999465
0.014170639
0.028888293
0.04605888
0.060776535
0.075494185
0.09021183
0.107382424
0.12700596
0.14417654
0.1588942
0.17361185
0.18832949
0.20304716
0.2177648
0.23493539
0.25210598
0.26682362
0.2815413
0.29625893
0.31342953
0.335506
0.35512954
0.37230015
0.3894707
0.40173542
0.41645306
0.43607658
0.45815307
0.48022956
0.49740016
0.50966483
0.5194766
0.53910017
0.56362957
0.58570606
0.6028766
0.6126884
0.62740606
0.6445766
0.66665316
0.69118255
0.70835316
0.72061783
0.73533547
0.7525061
0.7672237
0.7843943
0.80401784
0.8260943
0.84571785
0.86288846
0.8751532
0.89232373
0.9144002
0.9389296
0.9610061
0.9806297
0.99534726
1.0125179
1.0272355
1.044406
1.0640297
1.0812002
1.1008238
1.1179944
1.137618
1.1547885
1.1719592
1.1940356
1.213659
1.2332827
1.2504532
1.2700768
1.2872473
1.304418
1.3264945
1.3510239
1.3681945
1.382912
1.3951768
1.4123474
1.427065
1.4417827
1.4565003
1.4736708
1.4908415
1.5055592
1.5202769
1.5325415
1.5497121
1.5668827
1.5791475
1.593865
1.6061298
1.6208475
1.635565
1.6527356
1.6674534
1.682171
1.6968886
1.7091533
1.7165122
1.7263238
1.7410417
1.7557592
1.7680238
1.7778357
1.7901003
1.8023651
1.8146297
1.8244416
1.8367064
1.848971
1.8612357
1.8735003
1.8833122
1.8882179
1.8980298
1.9127474
1.9250122
1.9348239
1.9421828
1.9495417
1.9593533
1.9691651
1.9814297
1.9912416
2.0010533
2.0084121
2.013318
2.0206769
2.0304885
2.0427532
2.0501122
2.052565
2.0574708
2.0623767
2.0721886
2.0844533
2.0942652
2.096718
2.0991712
2.1040769
2.1138885
2.1237004
2.1310592
2.135965
2.135965
2.140871
2.1482298
2.1531355
2.1580415
2.1604946
2.1654003
2.1703062
2.172759
2.1752121
2.1801178
2.1850238
2.1899297
2.1948357
2.1972885
2.1997414
2.2046473
2.2095532
2.2169123
2.221818
2.221818
2.221818
2.2242708
2.226724
2.2340827
2.2365358
2.2389886
2.2414415
2.2438946
2.2463474
2.2488003
2.2488003
2.2488003
2.2512534
2.2512534
2.2537062
2.2586122
2.2586122
2.2586122
2.2586122
2.256159
2.256159
2.2586122
2.263518
2.263518
2.263518
2.265971
2.265971
2.265971
2.263518
2.265971
2.2684238
2.2733297
2.2733297
2.2708766
2.2708766
2.2708766
2.2733297
2.2757826
2.2782357
2.2757826
2.2757826
2.2757826
2.2733297
2.2733297
2.2757826
2.2782357
2.2782357
2.2733297
2.2708766
2.2708766
2.2733297
2.2757826
2.2757826
2.2733297
2.2684238
2.265971
2.265971
2.265971
2.265971
2.263518
2.2586122
2.2586122
2.2586122
2.256159
2.2512534
2.2512534
2.2512534
2.2512534
2.2488003
2.2438946
2.2414415
2.2389886
2.2389886
2.2389886
2.2365358
2.2340827
2.2291768
2.226724
2.221818
2.2193651
2.2144592
2.2095532
2.2095532
2.2095532
2.2095532
2.2046473
2.1997414
2.1972885
2.1923828
2.1874769
2.182571
2.1801178
2.177665
2.1752121
2.1703062
2.1654003
2.1604946
2.1580415
2.1555886
2.1506827
2.143324
2.133512
2.128606
2.1261532
2.1261532
2.1212475
2.1138885
2.1065297
2.0991712
2.096718
2.0918121
2.0893593
2.0820003
2.0770943
2.0721886
2.0648298
2.059924
2.055018
2.0501122
2.0452063
2.0378475
2.0329416
2.0280356
2.0206769
2.013318
2.005959
2.0010533
1.9986005
1.9986005
1.9912416
1.9814297
1.971618
1.9642593
1.9593533
1.9544475
1.9519945
1.9470887
1.9397298
1.9299182
1.9225593
1.9225593
1.9201063
1.9078417
1.8931239
1.8857651
1.8882179
1.8906709
1.8857651
1.8759533
1.8661416
1.8563299
1.848971
1.8440651
1.8391591
1.8367064
1.8318005
1.8268945
1.8195356
1.812177
1.8023651
1.7974591
1.7925533
1.7876475
1.7802887
1.7729298
1.7655711
1.7582122
1.7533063
1.7484003
1.7385887
1.7287768
1.7214179
1.718965
1.7165122
1.7091533
1.6993415
1.6895299
1.682171
1.677265
1.6699064
1.6600945
1.6527356
1.6478298
1.6404709
1.6306591
1.6208475
1.6159415
1.6110357
1.6061298
1.598771
1.593865
1.5865062
1.5816003
1.5766945
1.5693356
1.5619768
1.552165
1.5448062
1.5374475
1.5276357
1.515371
1.5055592
1.5006533
1.4957474
1.4908415
1.4785768
1.4638591
1.4515945
1.4442357
1.4368768
1.431971
1.4246122
1.4148003
1.4098945
1.4074415
1.4000827
1.3902708
1.3755533
1.3681945
1.3632885
1.3583827
1.3510239
1.343665
1.3338532
1.3240415
1.3142297
1.3093238
1.299512
1.2897003
1.2774357
1.2676239
1.262718
1.2529062
1.2430944
1.2357355
1.2283767
1.221018
1.213659
1.2013944
1.1891297
1.1817709
1.174412
1.1646003
1.1498826
1.137618
1.130259
1.1229002
1.1155415
1.1057296
1.0959179
1.0836532
1.0762944
1.0689355
1.0591238
1.049312
1.0370473
1.0272355
1.0198767
1.0125179
1.0027062
0.99044144
0.9806297
0.97327083
0.9634591
0.9536473
0.9413826
0.9315708
0.92175907
0.9144002
0.90704143
0.8972297
0.8898708
0.88005906
0.8702473
0.8604355
0.8530767
0.8481708
0.83835906
0.8285473
0.8187355
0.8138296
0.8089237
0.80156493
0.7917532
0.78194135
0.7770355
0.7721296
0.7647708
0.75495905
0.7451473
0.73778844
0.73288256
0.7279767
0.72307074
0.72061783
0.7255237
0.7279767
0.72061783
0.7009943
0.6838237
0.6789178
0.6862766
0.69854134
0.7034473
0.69608843
0.6789178
0.66910607
0.67155904
0.6838237
0.6887296
0.6789178
0.6642002
0.6543884
0.6592943
0.6764649
0.6887296
0.6887296
0.67401195
0.65684134
0.6543884
0.66665316
0.6838237
0.69118255
0.6862766
0.67401195
0.66665316
0.6764649
0.69608843
0.71325904
0.71571195
0.7059002
0.69608843
0.69854134
0.7108061
0.7255237
0.73288256
0.73288256
0.7279767
0.72061783
0.7255237
0.74024135
0.757412
0.7672237
0.7696767
0.7672237
0.7672237
0.7696767
0.78194135
0.79665905
0.8064708
0.8089237
0.8089237
0.8113767
0.82118845
0.8334532
0.84571785
0.8530767
0.8579826
0.8604355
0.86779433
0.8776061
0.8898708
0.9021355
0.91194725
0.9144002
0.9168532
0.924212
0.9315708
0.9413826
0.95119435
0.9561003
0.9634591
0.96836495
0.97572374
0.9855355
0.99780023
1.010065
1.0149708
1.0149708
1.0149708
1.0198767
1.0296885
1.044406
1.0566708
1.0615767
1.0615767
1.0615767
1.0664825
1.0787473
1.091012
1.1032767
1.1081825
1.1081825
1.1081825
1.1106355
1.1204473
1.132712
1.1400708
1.1449767
1.1449767
1.1449767
1.1474297
1.1547885
1.1596944
1.1621473
1.1646003
1.1646003
1.1646003
1.1670532
1.1719592
1.176865
1.176865
1.176865
1.174412
1.174412
1.176865
1.1817709
1.1817709
1.1817709
1.1817709
1.179318
1.176865
1.174412
1.176865
1.176865
1.1719592
1.1621473
1.1547885
1.1523355
1.1498826
1.1523355
1.1547885
1.1547885
1.1474297
1.137618
1.130259
1.130259
1.130259
1.130259
1.1253532
1.1204473
1.1130885
1.1106355
1.1057296
1.1057296
1.1057296
1.1032767
1.0983708
1.0885592
1.0812002
1.0762944
1.0738415
1.0689355
1.0664825
1.0615767
1.0542178
1.044406
1.0370473
1.0321413
1.0272355
1.0223296
1.0174237
1.007612
1.0002532
0.99044144
0.9855355
0.9781767
0.97081786
0.9610061
0.9536473
0.9487414
0.9413826
0.9340238
0.92911786
0.924212
0.9144002
0.8996825
0.8898708
0.88496494
0.88005906
0.8751532
0.8653414
0.8530767
0.840812
0.8310002
0.82118845
0.8162826
0.8113767
0.80156493
0.7843943
0.7721296
0.7672237
0.7647708
0.7598649
0.7525061
0.74024135
0.7279767
0.7181649
0.70835316
0.69854134
0.6887296
0.6789178
0.67155904
0.6617473
0.6470296
0.6347649
0.62495315
0.6200473
0.61514133
0.6053296
0.5906119
0.5758943
0.56362957
0.5562707
0.55136484
0.54645896
0.5341943
0.5194766
0.50475895
0.4949472
0.48513544
0.4777766
0.46796483
0.46060598
0.45079428
0.43852955
0.42626482
0.41645306
0.4066413
0.39682955
0.38456482
0.37230015
0.36003542
0.3477707
0.33795893
0.32569423
0.31342953
0.30361778
0.29135305
0.27908832
0.26682362
0.25701186
0.2472001
0.23738833
0.22757657
0.2177648
0.2055001
0.19323537
0.18097067
0.16870597
0.1588942
0.14908242
0.13681772
0.12455302
0.11474125
0.104929484
0.09266478
0.082853004
0.0705883
0.060776535
0.05096477
0.041153
0.028888293
0.016623586
0.004358873
-0.0029999465
-0.007905833
-0.0177176
-0.02507642
-0.03243524
-0.042247012
-0.052058786
-0.066776425
-0.07904114
-0.08885291
-0.09375879
-0.101117626
-0.11092937
-0.118288204
-0.12809998
-0.13791172
-0.15017645
-0.15998821
-0.17225291
-0.17961173
-0.1820647
-0.18697058
-0.1943294
-0.20168822
-0.2115
-0.2188588
-0.22621764
-0.23357646
-0.23848234
-0.24584116
-0.25074708
-0.25810587
-0.26546472
-0.2728235
-0.28263533
-0.28999412
-0.2924471
-0.2949
-0.3022588
-0.3120706
-0.3169765
-0.32188237
-0.32678825
-0.33169413
-0.3341471
-0.33905298
-0.3439588
-0.35131764
-0.35622352
-0.3611294
-0.36358237
-0.36848825
-0.37094122
-0.37339413
-0.3758471
-0.38075298
-0.38811177
-0.39301765
-0.39792353
-0.40528238
-0.41018826
-0.41509414
-0.42000002
-0.4249059
-0.4249059
-0.42981178
-0.43471766
-0.4445294
-0.44943535
-0.45188826
-0.45188826
-0.45434117
-0.46170002
-0.4666059
-0.4690588
-0.4690588
-0.47396475
-0.48132354
-0.49113536
-0.49849415
-0.50094706
-0.49849415
-0.49849415
-0.50094706
-0.5107588
-0.52302355
-0.5303824
-0.5352883
-0.53774124
-0.53774124
-0.54019415
-0.54510003
-0.5549118
-0.5598177
-0.56472355
-0.5671765
-0.5720824
-0.5769883
-0.58434707
-0.5917059
-0.59906477
-0.60642356
-0.6088765
-0.6113295
-0.6137824
-0.6186883
-0.62359416
-0.62850004
-0.63095295
-0.6383118
-0.64567065
-0.65057653
-0.6554824
-0.6603883
-0.6652942
-0.67020005
-0.67265296
-0.6775589
-0.6824647
-0.68737066
-0.6898236
-0.6971824
-0.7069942
-0.7168059
-0.7241648
-0.7241648
-0.7241648
-0.72661775
-0.7364295
-0.7437883
-0.7462413
-0.7486942
-0.75360006
-0.7609589
-0.7683177
-0.77322364
-0.7756766
-0.7805824
-0.7879413
-0.79775304
-0.8075648
-0.8124706
-0.8149236
-0.81737655
-0.8198295
-0.8198295
-0.8198295
-0.8222825
-0.8271883
-0.83454716
-0.84190595
-0.8468119
-0.84926474
-0.8517177
-0.85662365
-0.86398244
-0.8713413
-0.8787001
-0.88115305
-0.88605887
-0.88851184
-0.8958707
-0.9007765
-0.9032295
-0.9081353
-0.9154942
-0.9204
-0.922853
-0.92775893
-0.9351177
-0.94002366
-0.9449295
-0.9498354
-0.95474136
-0.96210015
-0.9719119
-0.9768177
-0.98172367
-0.9866295
-0.9939883
-1.0013472
-1.008706
-1.0160648
-1.0209707
-1.0258766
-1.0283295
-1.0307825
-1.0332354
-1.0430472
-1.0504061
-1.0577649
-1.0602177
-1.0602177
-1.0675765
-1.0724825
-1.0773883
-1.0773883
-1.0749354
-1.0773883
-1.0822942
-1.092106
-1.0970119
-1.0994648
-1.0970119
-1.0970119
-1.0994648
-1.1019177
-1.1043707
-1.1068237
-1.1092767
-1.1092767
-1.1092767
-1.1092767
-1.1092767
-1.1092767
-1.1068237
-1.1043707
-1.1019177
-1.0994648
-1.094559
-1.089653
-1.0872
-1.089653
-1.092106
-1.089653
-1.0847472
-1.0798413
-1.0798413
-1.0798413
-1.0798413
-1.0773883
-1.0749354
-1.0724825
-1.0724825
-1.0675765
-1.0651237
-1.0626707
-1.0602177
-1.0553119
-1.052859
-1.0504061
-1.0504061
-1.0504061
-1.0455002
-1.0405942
-1.0356884
-1.0307825
-1.0234237
-1.0160648
-1.0136119
-1.008706
-1.0013472
-0.99644125
-0.99644125
-0.9939883
-0.9915353
-0.9866295
-0.9841765
-0.98172367
-0.9792707
-0.9743649
-0.96945894
-0.9670061
-0.96210015
-0.9596472
-0.9571942
-0.9571942
-0.95474136
-0.9498354
-0.94738245
-0.9449295
-0.94247663
-0.9375707
-0.93266475
-0.92775893
-0.92530596
-0.92530596
-0.922853
-0.922853
-0.9204
-0.9179472
-0.9154942
-0.9081353
-0.90568244
-0.9081353
-0.9081353
-0.91058826
-0.9081353
-0.90568244
-0.9032295
-0.9032295
-0.9032295
-0.90568244
-0.9032295
-0.9007765
-0.89832366
-0.8958707
-0.8958707
-0.89832366
-0.8958707
-0.8958707
-0.8934177
-0.8958707
-0.89832366
-0.89832366
-0.8958707
-0.8934177
-0.8934177
-0.8934177
-0.8958707
-0.89832366
-0.89832366
-0.89832366
-0.8958707
-0.8958707
-0.9007765
-0.90568244
-0.9081353
-0.90568244
-0.9007765
-0.9007765
-0.9032295
-0.9007765
-0.89832366
-0.9007765
-0.9007765
-0.9032295
-0.9007765
-0.9007765
-0.89832366
-0.89832366
-0.9007765
-0.90568244
-0.9081353
-0.9081353
-0.90568244
-0.90568244
-0.90568244
-0.9081353
-0.9081353
-0.9081353
-0.91058826
-0.91058826
-0.91058826
-0.91304123
-0.9154942
-0.9154942
-0.9154942
-0.9154942
-0.9154942
-0.9204
-0.92530596
-0.92775893
-0.92530596
-0.922853
-0.922853
-0.92530596
-0.9302119
-0.9351177
-0.9351177
-0.9351177
-0.9351177
-0.9375707
-0.94002366
-0.94002366
-0.94247663
-0.94247663
-0.94247663
-0.9375707
-0.9351177
-0.9351177
-0.94002366
-0.94002366
-0.94002366
-0.9375707
-0.94002366
-0.9375707
-0.9351177
-0.93266475
-0.9351177
-0.9375707
-0.94002366
-0.9375707
-0.93266475
-0.9302119
-0.93266475
-0.9351177
-0.9351177
-0.9351177
-0.9302119
-0.92775893
-0.92775893
-0.92775893
-0.92530596
-0.922853
-0.92530596
-0.92530596
-0.922853
-0.922853
-0.9204
-0.9179472
-0.9179472
-0.9179472
-0.9179472
-0.9179472
-0.9154942
-0.9154942
-0.9154942
-0.91304123
-0.91304123
-0.91058826
-0.91058826
-0.91058826
-0.91058826
-0.91058826
-0.91058826
-0.91304123
-0.9179472
-0.9154942
-0.91058826
-0.9081353
-0.90568244
-0.9032295
-0.9032295
-0.9007765
-0.89832366
-0.9007765
-0.9007765
-0.9032295
-0.9032295
-0.9007765
-0.89832366
-0.8958707
-0.8958707
-0.8958707
-0.8934177
-0.89096487
-0.88605887
-0.883606
-0.88115305
-0.8787001
-0.8787001
-0.8787001
-0.88115305
-0.883606
-0.88115305
-0.8787001
-0.8737942
-0.8713413
-0.8713413
-0.8737942
-0.8737942
-0.8737942
-0.8713413
-0.8713413
-0.8713413
-0.8688884
-0.8664354
-0.86398244
-0.86152947
-0.86152947
-0.86152947
-0.8590766
-0.85662365
-0.8541707
-0.8517177
-0.84926474
-0.84926474
-0.8468119
-0.8468119
-0.84190595
-0.839453
-0.839453
-0.83454716
-0.83454716
-0.83454716
-0.8370001
-0.83454716
-0.8296413
-0.8222825
-0.8198295
-0.8198295
-0.8222825
-0.8222825
-0.8198295
-0.8149236
-0.8124706
-0.8124706
-0.81001776
-0.8051118
-0.80020595
-0.80020595
-0.79775304
-0.79530007
-0.7879413
-0.7854883
-0.7854883
-0.7854883
-0.7854883
-0.7830354
-0.77812946
-0.7756766
-0.77322364
-0.77077067
-0.77077067
-0.77077067
-0.76586473
-0.7609589
-0.756053
-0.756053
-0.756053
-0.75360006
-0.75114715
-0.7486942
-0.7437883
-0.7388825
-0.7388825
-0.7364295
-0.7315236
-0.72661775
-0.7241648
-0.7241648
-0.71925884
-0.7168059
-0.714353
-0.7094471
-0.7069942
-0.7045412
-0.7020883
-0.6996354
-0.69472945
-0.6898236
-0.6849177
-0.6824647
-0.6824647
-0.6824647
-0.68001187
-0.6751059
-0.67020005
-0.6652942
-0.66284126
-0.6603883
-0.6579353
-0.6554824
-0.6530295
-0.6530295
-0.64812356
-0.64567065
-0.6407648
-0.63585883
-0.63095295
-0.62850004
-0.6260471
-0.62359416
-0.62114125
-0.6162354
-0.6137824
-0.6113295
-0.6088765
-0.6088765
-0.60397065
-0.59906477
-0.5941588
-0.5917059
-0.58925295
-0.58434707
-0.57944125
-0.5769883
-0.57944125
-0.57944125
-0.5769883
-0.5696295
-0.5671765
-0.56472355
-0.56472355
-0.56472355
-0.56227064
-0.5598177
-0.5524588
-0.54755294
-0.54510003
-0.54264706
-0.54264706
-0.54019415
-0.53774124
-0.5352883
-0.5352883
-0.53774124
-0.5352883
-0.5279294
-0.51811767
-0.5132118
-0.5132118
-0.51566476
-0.5132118
-0.5083059
-0.5034
-0.50094706
-0.50094706
-0.49849415
-0.49358827
-0.49113536
-0.4886824
-0.4886824
-0.48622942
-0.48132354
-0.47641766
-0.47396475
-0.47396475
-0.47396475
-0.47151178
-0.4666059
-0.4666059
-0.4666059
-0.46415293
-0.45924705
-0.45434117
-0.45434117
-0.45434117
-0.45188826
-0.44943535
-0.4445294
-0.4420765
-0.43962353
-0.43962353
-0.43717062
-0.4322647
-0.42981178
-0.4273588
-0.4249059
-0.42245293
-0.42245293
-0.41754705
-0.41509414
-0.41018826
-0.40773535
-0.40773535
-0.40528238
-0.4028294
-0.4003765
-0.4003765
-0.39792353
-0.39547062
-0.39301765
-0.38811177
-0.3832059
-0.38075298
-0.3783
-0.3783
-0.3758471
-0.37094122
-0.36848825
-0.36848825
-0.36603534
-0.3611294
-0.3586765
-0.35622352
-0.3537706
-0.35131764
-0.34886467
-0.34641176
-0.3439588
-0.3415059
-0.33905298
-0.3366
-0.3366
-0.3341471
-0.33169413
-0.32924122
-0.32678825
-0.32188237
-0.3169765
-0.31452352
-0.3120706
-0.3120706
-0.3120706
-0.30961764
-0.30471176
-0.3022588
-0.30471176
-0.30471176
-0.3022588
-0.29980588
-0.29980588
-0.29980588
-0.29735297
-0.2949
-0.28999412
-0.28999412
-0.28999412
-0.28999412
-0.28999412
-0.28508824
-0.28263533
-0.28018236
-0.2777294
-0.2777294
-0.2777294
-0.2777294
-0.27527648
-0.2728235
-0.2703706
-0.2728235
-0.2728235
-0.2728235
-0.26791763
-0.26546472
-0.26546472
-0.26301175
-0.26055878
-0.25565296
-0.25565296
-0.25810587
-0.25810587
-0.25810587
-0.26055878
-0.26055878
-0.25810587
-0.2532
-0.2482941
-0.24584116
-0.24584116
-0.24584116
-0.24584116
-0.24584116
-0.24584116
-0.24584116
-0.24584116
-0.24584116
-0.24093528
-0.23848234
-0.2360294
-0.2360294
-0.23848234
-0.23848234
-0.23848234
-0.23848234
-0.23848234
-0.2360294
-0.23357646
-0.23357646
-0.23357646
-0.22867058
-0.2237647
-0.2237647
-0.22621764
-0.22621764
-0.2237647
-0.22131176
-0.2188588
-0.2188588
-0.2188588
-0.2188588
-0.21640585
-0.21640585
-0.21395294
-0.2115
-0.2065941
-0.20414115
-0.2065941
-0.20414115
-0.19923528
-0.19678234
-0.19678234
-0.19923528
-0.19923528
-0.1943294
-0.19187646
-0.18942352
-0.18942352
-0.18697058
-0.1820647
-0.17715879
-0.17470585
-0.17470585
-0.17715879
-0.17715879
-0.17470585
-0.1698
-0.16489409
-0.16244115
-0.16244115
-0.15998821
-0.15998821
-0.15753527
-0.15508233
-0.15262939
-0.15262939
-0.15262939
-0.14772351
-0.14527057
-0.14527057
-0.14527057
-0.14036469
-0.1354588
-0.13300586
-0.13300586
-0.13055292
-0.13055292
-0.12809998
-0.12564704
-0.12319408
-0.120741144
-0.118288204
-0.120741144
-0.120741144
-0.118288204
-0.115835264
-0.10847643
-0.10602349
-0.10602349
-0.10847643
-0.11092937
-0.10847643
-0.10847643
-0.10602349
-0.10602349
-0.10357055
-0.101117626
-0.098664686
-0.098664686
-0.098664686
-0.098664686
-0.09621172
-0.09621172
-0.09621172
-0.09375879
-0.09130585
-0.08885291
-0.08639997
-0.08639997
-0.08885291
-0.09130585
-0.09130585
-0.08885291
-0.08885291
-0.08639997
-0.08885291
-0.09130585
-0.08885291
-0.08639997
-0.08639997
-0.08885291
-0.08885291
-0.08885291
-0.08639997
-0.08394702
-0.08394702
-0.08394702
-0.08394702
-0.08149408
-0.07904114
-0.08149408
-0.08394702
-0.08394702
-0.08639997
-0.08394702
-0.08149408
-0.07904114
-0.07904114
-0.08149408
-0.08394702
-0.08639997
-0.08639997
-0.08394702
-0.08394702
-0.08394702
-0.08394702
-0.08394702
-0.08639997
-0.08885291
-0.08885291
-0.08639997
-0.09130585
-0.09130585
-0.09130585
-0.08885291
-0.09130585
-0.09375879
-0.098664686
-0.101117626
-0.101117626
-0.101117626
-0.098664686
-0.101117626
-0.10357055
-0.10357055
-0.10357055
-0.10357055
-0.10602349
-0.10847643
-0.10847643
-0.10847643
-0.11092937
-0.113382325
-0.115835264
-0.115835264
-0.115835264
-0.118288204
-0.12319408
-0.12564704
-0.12564704
-0.12319408
-0.12319408
-0.12809998
-0.13300586
-0.13791172
-0.13791172
-0.14036469
-0.14281763
-0.14527057
-0.14772351
-0.15017645
-0.15262939
-0.15508233
-0.15508233
-0.15508233
-0.15753527
-0.15998821
-0.16489409
-0.1698
-0.1698
-0.1698
-0.17225291
-0.17470585
-0.17961173
-0.18451764
-0.18697058
-0.18697058
-0.18942352
-0.19187646
-0.19187646
-0.1943294
-0.1943294
-0.19923528
-0.20168822
-0.2065941
-0.2115
-0.21395294
-0.21640585
-0.22131176
-0.22621764
-0.22621764
-0.22621764
-0.22867058
-0.23357646
-0.23848234
-0.2360294
-0.2360294
-0.23848234
-0.24338822
-0.2482941
-0.25074708
-0.25074708
-0.2532
-0.25810587
-0.26301175
-0.26791763
-0.2703706
-0.2728235
-0.27527648
-0.2777294
-0.28263533
-0.28508824
-0.2875412
-0.28999412
-0.2924471
-0.29735297
-0.3022588
-0.30471176
-0.30471176
-0.30716467
-0.3120706
-0.31452352
-0.31452352
-0.3169765
-0.32188237
-0.32678825
-0.33169413
-0.3366
-0.33905298
-0.3439588
-0.34886467
-0.35622352
-0.3586765
-0.3586765
-0.3611294
-0.36603534
-0.37094122
-0.3783
-0.3832059
-0.3832059
-0.3832059
-0.3856588
-0.39056468
-0.39792353
-0.4028294
-0.40773535
-0.41264117
-0.41754705
-0.42245293
-0.4273588
-0.4273588
-0.42981178
-0.43471766
-0.4420765
-0.4445294
-0.4445294
-0.44698238
-0.45188826
-0.45679414
-0.46415293
-0.4690588
-0.47396475
-0.47641766
-0.47887063
-0.48132354
-0.48622942
-0.49113536
-0.49604118
-0.50094706
-0.50585294
-0.5083059
-0.5083059
-0.5107588
-0.51566476
-0.52302355
-0.5303824
-0.5352883
-0.53774124
-0.54019415
-0.54264706
-0.54755294
-0.5524588
-0.55736476
-0.5598177
-0.56227064
-0.56472355
-0.5696295
-0.57453537
-0.57944125
-0.58434707
-0.58925295
-0.5917059
-0.5941588
-0.5966118
-0.6015177
-0.60642356
-0.6088765
-0.6113295
-0.6137824
-0.62114125
-0.6260471
-0.62850004
-0.62850004
-0.63095295
-0.63585883
-0.6383118
-0.6407648
-0.64567065
-0.64812356
-0.65057653
-0.65057653
-0.65057653
-0.65057653
-0.6554824
-0.6603883
-0.66284126
-0.66774714
-0.67020005
-0.6751059
-0.68001187
-0.6824647
-0.6849177
-0.6849177
-0.68737066
-0.6898236
-0.69472945
-0.6971824
-0.6996354
-0.7020883
-0.7069942
-0.7094471
-0.7094471
-0.7094471
-0.7168059
-0.7217118
-0.7241648
-0.7241648
-0.7217118
-0.7241648
-0.72661775
-0.72661775
-0.7290706
-0.7315236
-0.73397654
-0.7364295
-0.7388825
-0.7437883
-0.7462413
-0.7462413
-0.7462413
-0.7462413
-0.7486942
-0.75114715
-0.75850594
-0.7609589
-0.7609589
-0.756053
-0.75360006
-0.75360006
-0.75850594
-0.76586473
-0.7683177
-0.7683177
-0.7683177
-0.7683177
-0.77322364
-0.7756766
-0.77812946
-0.77812946
-0.77812946
-0.77812946
-0.77812946
-0.7805824
-0.7805824
-0.7830354
-0.7854883
-0.7879413
-0.7854883
-0.7854883
-0.7879413
-0.7903942
-0.7903942
-0.7879413
-0.7879413
-0.7903942
-0.7903942
-0.79284716
-0.79284716
-0.79284716
-0.79284716
-0.79284716
-0.79284716
-0.79284716
-0.7903942
-0.7903942
-0.79530007
-0.79530007
-0.79530007
-0.7903942
-0.79284716
-0.79530007
-0.79530007
-0.79284716
-0.79284716
-0.79530007
-0.80020595
-0.80265886
-0.80020595
-0.79775304
-0.79775304
-0.79775304
-0.79530007
-0.79284716
-0.79284716
-0.79284716
-0.79284716
-0.79284716
-0.7903942
-0.7879413
-0.7854883
-0.7854883
-0.7854883
-0.7830354
-0.7830354
-0.7805824
-0.77812946
-0.7756766
-0.77322364
-0.7756766
-0.7756766
-0.7756766
-0.77077067
-0.76586473
-0.7609589
-0.7634119
-0.76586473
-0.7683177
-0.76586473
-0.7634119
-0.7609589
-0.75850594
-0.75850594
-0.756053
-0.75360006
-0.75114715
-0.7486942
-0.75114715
-0.75114715
-0.7486942
-0.7462413
-0.7437883
-0.74133533
-0.7364295
-0.7315236
-0.7290706
-0.7290706
-0.7290706
-0.7241648
-0.71925884
-0.7168059
-0.7168059
-0.7168059
-0.7168059
-0.7168059
-0.71190006
-0.7069942
-0.7045412
-0.6996354
-0.6971824
-0.69472945
-0.6922766
-0.6898236
-0.6898236
-0.6898236
-0.6849177
-0.6775589
-0.67265296
-0.67265296
-0.67265296
-0.67020005
-0.66284126
-0.6554824
-0.65057653
-0.65057653
-0.6530295
-0.6530295
-0.65057653
-0.64567065
-0.6407648
-0.6383118
-0.63585883
-0.6334059
-0.63095295
-0.6260471
-0.62114125
-0.6137824
-0.6113295
-0.6088765
-0.60397065
-0.6015177
-0.5966118
-0.5941588
-0.5917059
-0.58925295
-0.58680004
-0.58189416
-0.57944125
-0.5769883
-0.5720824
-0.5671765
-0.5598177
-0.5549118
-0.5500059
-0.5500059
-0.54755294
-0.54510003
-0.54264706
-0.5352883
-0.53283536
-0.5279294
-0.5254765
-0.52302355
-0.52057064
-0.52057064
-0.51566476
-0.5107588
-0.5034
-0.49604118
-0.49113536
-0.4886824
-0.4886824
-0.4837765
-0.47641766
-0.47151178
-0.4666059
-0.46170002
-0.45434117
-0.44943535
-0.4445294
-0.4420765
-0.43962353
-0.43471766
-0.4273588
-0.42000002
-0.41754705
-0.41264117
-0.40773535
-0.4028294
-0.39792353
-0.39301765
-0.39056468
-0.38811177
-0.38075298
-0.37339413
-0.36358237
-0.3537706
-0.34886467
-0.34641176
-0.3415059
-0.3366
-0.33169413
-0.32433534
-0.3194294
-0.3169765
-0.3120706
-0.30716467
-0.3022588
-0.3022588
-0.29735297
-0.2924471
-0.28263533
-0.27527648
-0.2728235
-0.2703706
-0.26546472
-0.25810587
-0.25565296
-0.25074708
-0.24584116
-0.24093528
-0.2360294
-0.22621764
-0.22131176
-0.21640585
-0.21395294
-0.20904706
-0.20414115
-0.19923528
-0.19678234
-0.19678234
-0.19187646
-0.18451764
-0.17470585
-0.17225291
-0.1698
-0.16244115
-0.15508233
-0.15262939
-0.15017645
-0.14772351
-0.14527057
-0.14036469
-0.1354588
-0.13055292
-0.12564704
-0.120741144
-0.115835264
-0.11092937
-0.10602349
-0.10357055
-0.101117626
-0.098664686
-0.09375879
-0.08885291
-0.08639997
-0.08149408
-0.0765882
-0.074135244
-0.07168232
-0.06922938
-0.064323485
-0.059417605
-0.049605846
-0.044699952
-0.039794073
-0.037341133
-0.039794073
-0.037341133
-0.03243524
-0.02507642
-0.02017054
-0.0177176
-0.0177176
-0.012811713
-0.007905833
-5.470142E-4
0.0019059405
0.004358873
0.00926476
0.014170639
0.016623586
0.019076526
0.021529466
0.023982413
0.028888293
0.03379418
0.03624711
0.041153
0.04605888
0.048511826
0.053417705
0.05587065
0.06322947
0.06813536
0.0705883
0.073041245
0.075494185
0.082853004
0.09021183
0.09757066
0.10247654
0.104929484
0.104929484
0.107382424
0.1122883
0.12210007
0.12700596
0.13191184
0.13436478
0.13681772
0.1417236
0.14662948
0.15398832
0.15644126
0.1588942
0.16134714
0.16870597
0.17361185
0.17361185
0.17606479
0.18097067
0.18832949
0.19814126
0.20304716
0.20304716
0.20304716
0.20795304
0.21531186
0.22267067
0.22757657
0.2300295
0.23248243
0.23248243
0.23493539
0.23738833
0.2422942
0.2472001
0.25210598
0.25210598
0.25455892
0.25701186
0.26437068
0.26927656
0.26927656
0.27172953
0.2766354
0.2815413
0.28399423
0.28644717
0.2889001
0.293806
0.29871187
0.29871187
0.3011648
0.3011648
0.3060707
0.31097656
0.31342953
0.3183354
0.3183354
0.3183354
0.3232413
0.3306001
0.335506
0.33795893
0.33795893
0.3404119
0.3428648
0.3428648
0.3428648
0.3477707
0.35512954
0.35758245
0.35758245
0.35758245
0.36003542
0.36248833
0.36248833
0.3649413
0.36739427
0.36739427
0.37230015
0.37720597
0.3821119
0.38456482
0.3821119
0.3821119
0.38456482
0.39192367
0.39682955
0.39928246
0.39682955
0.39437658
0.39928246
0.40418833
0.40909427
0.40909427
0.40909427
0.40909427
0.41154718
0.41400015
0.41890597
0.42135894
0.42626482
0.42626482
0.4238119
0.4238119
0.42626482
0.43362367
0.43852955
0.43852955
0.43852955
0.44098246
0.44343543
0.44588834
0.4483413
0.45079428
0.45079428
0.45079428
0.45079428
0.4532472
0.45815307
0.46060598
0.46060598
0.46305895
0.46305895
0.46551192
0.46796483
0.4704178
0.4728707
0.47532368
0.4777766
0.48022956
0.48022956
0.4777766
0.48022956
0.48513544
0.49004132
0.49004132
0.49004132
0.4924943
0.49740016
0.502306
0.50475895
0.50721186
0.50966483
0.50966483
0.50966483
0.5121178
0.5145707
0.5170237
0.5170237
0.5194766
0.52438253
0.5292884
0.5317413
0.5317413
0.5317413
0.5292884
0.52683544
0.52683544
0.5317413
0.5366472
0.5415531
0.544006
0.544006
0.5415531
0.5415531
0.54891187
0.5538178
0.5562707
0.5538178
0.5538178
0.5562707
0.5611766
0.5611766
0.5611766
0.56362957
0.56608254
0.56853545
0.56853545
0.5709884
0.5734413
0.5734413
0.5758943
0.5758943
0.57834727
0.5832531
0.58570606
0.58570606
0.58570606
0.58570606
0.58815897
0.59306484
0.59306484
0.59306484
0.5906119
0.59306484
0.5955178
0.6004237
0.6028766
0.6053296
0.6028766
0.5979707
0.5979707
0.6028766
0.61023545
0.61514133
0.6126884
0.60778254
0.6053296
0.6053296
0.61023545
0.61514133
0.6175943
0.61514133
0.6126884
0.6126884
0.61514133
0.6175943
0.6175943
0.6200473
0.6225002
0.6200473
0.6175943
0.6175943
0.6175943
0.6225002
0.62740606
0.62495315
0.6225002
0.6225002
0.6225002
0.62495315
0.62495315
0.6225002
0.6225002
0.62495315
0.62740606
0.62985903
0.62985903
0.62740606
0.62495315
0.62495315
0.62495315
0.62495315
0.62740606
0.62985903
0.63231194
0.62985903
0.62740606
0.62740606
0.62740606
0.62495315
0.62740606
0.62985903
0.62985903
0.62740606
0.62740606
0.62740606
0.62740606
0.62495315
0.6225002
0.6200473
0.6200473
0.6225002
0.6225002
0.62495315
0.62740606
0.62740606
0.62495315
0.6225002
0.6225002
0.62495315
0.62495315
0.6225002
0.6200473
0.6175943
0.6175943
0.6175943
0.6175943
0.6175943
0.6175943
0.6175943
0.61514133
0.6126884
0.6126884
0.6126884
0.61023545
0.60778254
0.60778254
0.6053296
0.6053296
0.60778254
0.60778254
0.60778254
0.6028766
0.6004237
0.6004237
0.6004237
0.6004237
0.6004237
0.5979707
0.5955178
0.59306484
0.59306484
0.5906119
0.58815897
0.58570606
0.5832531
0.5808002
0.5808002
0.5832531
0.5832531
0.57834727
0.5758943
0.5734413
0.5734413
0.5709884
0.5709884
0.56853545
0.56853545
0.56853545
0.56608254
0.5611766
0.5611766
0.5611766
0.5587237
0.55136484
0.544006
0.544006
0.544006
0.54645896
0.544006
0.53910017
0.5341943
0.5341943
0.5366472
0.5341943
0.5292884
0.52683544
0.52438253
0.52438253
0.52438253
0.5194766
0.5170237
0.5145707
0.5121178
0.50721186
0.50721186
0.50721186
0.50475895
0.49985307
0.49740016
0.49740016
0.4949472
0.49004132
0.48758835
0.48758835
0.48513544
0.48022956
0.4777766
0.48022956
0.4777766
0.4777766
0.47532368
0.4704178
0.46796483
0.46551192
0.46305895
0.46060598
0.45815307
0.4532472
0.4483413
0.44588834
0.44588834
0.44343543
0.44343543
0.44343543
0.44098246
0.43362367
0.4311707
0.4287178
0.4287178
0.4287178
0.42626482
0.42135894
0.41645306
0.41154718
0.41400015
0.41645306
0.41400015
0.4066413
0.40418833
0.40173542
0.39928246
0.39192367
0.3870178
0.3870178
0.3870178
0.38456482
0.3821119
0.37965894
0.37475306
0.36984718
0.36739427
0.36739427
0.3649413
0.36248833
0.36248833
0.36003542
0.35512954
0.35022363
0.3477707
0.34531778
0.34531778
0.3428648
0.33795893
0.33305305
0.3306001
0.3306001
0.32814717
0.3232413
0.3183354
0.31342953
0.31342953
0.31097656
0.30852363
0.3060707
0.3011648
0.29625893
0.29135305
0.29135305
0.2889001
0.28644717
0.2815413
0.2766354
0.27418244
0.27172953
0.27418244
0.27418244
0.26682362
0.25701186
0.24965304
0.2472001
0.24965304
0.2472001
0.23984128
0.23248243
0.2300295
0.23248243
0.23248243
0.22757657
0.22021773
0.21285892
0.21285892
0.21285892
0.21040598
0.2055001
0.20304716
0.20059422
0.19814126
0.19323537
0.19078244
0.18587655
0.18587655
0.18342361
0.17851773
0.17606479
0.17115891
0.16870597
0.16625303
0.16380009
0.16134714
0.15644126
0.15153538
0.14908242
0.14662948
0.1417236
0.1417236
0.13927066
0.13927066
0.13436478
0.1294589
0.12455302
0.11964713
0.11474125
0.1122883
0.109835364
0.107382424
0.10247654
0.10247654
0.1000236
0.09511772
0.08775889
0.082853004
0.082853004
0.08530595
0.08530595
0.080400065
0.073041245
0.06813536
0.06813536
0.06568241
0.060776535
0.05587065
0.053417705
0.048511826
0.043605946
0.03870006
0.03624711
0.03379418
0.028888293
0.028888293
0.028888293
0.026435353
0.019076526
0.014170639
0.0117176995
0.00926476
0.00926476
0.00926476
0.004358873
-0.0029999465
-0.007905833
-0.010358773
-0.01526466
-0.0177176
-0.02017054
-0.02262348
-0.02262348
-0.02262348
-0.027529374
-0.03243524
-0.039794073
-0.044699952
-0.047152907
-0.047152907
-0.049605846
-0.052058786
-0.052058786
-0.056964666
-0.059417605
-0.061870545
-0.066776425
-0.07168232
-0.0765882
-0.07904114
-0.08149408
-0.08149408
-0.08394702
-0.08885291
-0.09621172
-0.098664686
-0.101117626
-0.101117626
-0.10357055
-0.10602349
-0.11092937
-0.113382325
-0.115835264
-0.120741144
-0.12564704
-0.13055292
-0.1354588
-0.1354588
-0.13300586
-0.13791172
-0.14036469
-0.14281763
-0.14772351
-0.15508233
-0.15998821
-0.15998821
-0.15508233
-0.15753527
-0.16489409
-0.16734706
-0.16734706
-0.17225291
-0.17715879
-0.1820647
-0.18451764
-0.18451764
-0.18942352
-0.1943294
-0.19678234
-0.19923528
-0.19923528
-0.20168822
-0.2065941
-0.2115
-0.21395294
-0.21640585
-0.2188588
-0.22131176
-0.2237647
-0.2237647
-0.2237647
-0.22621764
-0.23112352
-0.23848234
-0.24093528
-0.24093528
-0.23848234
-0.24093528
-0.24584116
-0.25074708
-0.2532
-0.25565296
-0.26055878
-0.26791763
-0.2728235
-0.2703706
-0.2703706
-0.27527648
-0.2777294
-0.2777294
-0.2777294
-0.28263533
-0.2875412
-0.2875412
-0.2875412
-0.28508824
-0.28999412
-0.2949
-0.3022588
-0.30471176
-0.30716467
-0.30716467
-0.3120706
-0.31452352
-0.3169765
-0.3169765
-0.32188237
-0.32924122
-0.3341471
-0.3366
-0.3341471
-0.3366
-0.33905298
-0.3439588
-0.34641176
-0.3439588
-0.33905298
-0.3439588
-0.35622352
-0.36603534
-0.36603534
-0.3611294
-0.35131764
-0.35131764
-0.3611294
-0.37339413
-0.3783
-0.37094122
-0.3586765
-0.35622352
-0.36848825
-0.38811177
-0.4003765
-0.39301765
-0.3758471
-0.36603534
-0.37339413
-0.39301765
-0.40773535
-0.40528238
-0.38811177
-0.37339413
-0.37339413
-0.38811177
-0.40773535
-0.41509414
-0.41018826
-0.4003765
-0.39301765
-0.39792353
-0.41018826
-0.42245293
-0.4249059
-0.41754705
-0.40528238
-0.4028294
-0.40773535
-0.42000002
-0.43471766
-0.43962353
-0.42981178
-0.41754705
-0.41509414
-0.4249059
-0.43717062
-0.4445294
-0.43962353
-0.4273588
-0.42000002
-0.42245293
-0.43471766
-0.44698238
-0.44943535
-0.4420765
-0.43471766
-0.4322647
-0.4420765
-0.45188826
-0.45679414
-0.45434117
-0.44698238
-0.43962353
-0.43962353
-0.44698238
-0.45679414
-0.45924705
-0.45679414
-0.45188826
-0.44943535
-0.45188826
-0.45924705
-0.4666059
-0.47151178
-0.4690588
-0.46415293
-0.46170002
-0.46415293
-0.47151178
-0.47641766
-0.47887063
-0.47151178
-0.4666059
-0.4666059
-0.47396475
-0.4837765
-0.48622942
-0.48132354
-0.47641766
-0.47641766
-0.4837765
-0.49358827
-0.49849415
-0.50094706
-0.50094706
-0.49604118
-0.49358827
-0.49113536
-0.49358827
-0.50094706
-0.50585294
-0.50585294
-0.5034
-0.50094706
-0.5034
-0.5107588
-0.51566476
-0.51811767
-0.51566476
-0.5107588
-0.5083059
-0.5132118
-0.51811767
-0.52302355
-0.5254765
-0.5254765
-0.5254765
-0.5254765
-0.5279294
-0.53283536
-0.5352883
-0.5352883
-0.5352883
-0.5352883
-0.53774124
-0.54019415
-0.54264706
-0.54510003
-0.54510003
-0.54755294
-0.54510003
-0.54510003
-0.54755294
-0.5524588
-0.5549118
-0.5500059
-0.5500059
-0.5524588
-0.55736476
-0.5598177
-0.55736476
-0.5598177
-0.56472355
-0.56472355
-0.56472355
-0.56472355
-0.56472355
-0.56472355
-0.5671765
-0.5720824
-0.5720824
-0.5720824
-0.5720824
-0.5720824
-0.57453537
-0.57944125
-0.58189416
-0.58189416
-0.58189416
-0.58189416
-0.58434707
-0.58680004
-0.58680004
-0.58925295
-0.5917059
-0.5941588
-0.5941588
-0.5966118
-0.59906477
-0.60397065
-0.60642356
-0.60642356
-0.60397065
-0.60397065
-0.6088765
-0.6137824
-0.6186883
-0.6186883
-0.6162354
-0.6162354
-0.6162354
-0.62114125
-0.6260471
-0.63095295
-0.63095295
-0.63095295
-0.6334059
-0.6407648
-0.6432177
-0.64567065
-0.64812356
-0.65057653
-0.65057653
-0.65057653
-0.6530295
-0.6579353
-0.66284126
-0.6652942
-0.6652942
-0.66774714
-0.67020005
-0.67020005
-0.67265296
-0.6751059
-0.6775589
-0.6775589
-0.68001187
-0.6824647
-0.68737066
-0.6898236
-0.6922766
-0.69472945
-0.6922766
-0.6922766
-0.69472945
-0.6996354
-0.7045412
-0.7045412
-0.7045412
-0.7069942
-0.714353
-0.71925884
-0.7168059
-0.714353
-0.714353
-0.7168059
-0.71925884
-0.7241648
-0.72661775
-0.7290706
-0.7290706
-0.7290706
-0.7315236
-0.7315236
-0.7364295
-0.7364295
-0.7388825
-0.7388825
-0.74133533
-0.7437883
-0.7437883
-0.7437883
-0.7462413
-0.7486942
-0.7486942
-0.75114715
-0.75114715
-0.75114715
-0.75114715
-0.75360006
-0.756053
-0.75850594
-0.7609589
-0.7609589
-0.7609589
-0.7609589
-0.7609589
-0.7609589
-0.7609589
-0.7634119
-0.7634119
-0.76586473
-0.76586473
-0.76586473
-0.77077067
-0.7756766
-0.7756766
-0.7683177
-0.76586473
-0.7683177
-0.77322364
-0.77812946
-0.7756766
-0.77322364
-0.77322364
-0.77322364
-0.77322364
-0.77322364
-0.77322364
-0.77812946
-0.7805824
-0.7805824
-0.7805824
-0.77812946
-0.77812946
-0.7756766
-0.77812946
-0.77812946
-0.77812946
-0.7756766
-0.7756766
-0.77812946
-0.7830354
-0.7854883
-0.7854883
-0.7854883
-0.7854883
-0.7830354
-0.7805824
-0.7805824
-0.7854883
-0.7854883
-0.7879413
-0.7903942
-0.7903942
-0.7903942
-0.7879413
-0.7879413
-0.7854883
-0.7830354
-0.7805824
-0.7805824
-0.7854883
-0.7903942
-0.79284716
-0.79284716
-0.79284716
-0.79284716
-0.79284716
-0.7903942
-0.7903942
-0.79284716
-0.79284716
-0.79284716
-0.79284716
-0.79284716
-0.79530007
-0.79775304
-0.80020595
-0.80265886
-0.80265886
-0.79775304
-0.79284716
-0.79530007
-0.79775304
-0.80020595
-0.80020595
-0.80020595
-0.80020595
-0.80265886
-0.80265886
-0.80265886
-0.80020595
-0.79775304
-0.79775304
-0.80265886
-0.8075648
-0.8075648
-0.8051118
-0.80020595
-0.79775304
-0.79775304
-0.80020595
-0.80265886
-0.8051118
-0.8051118
-0.80265886
-0.80020595
-0.80020595
-0.80020595
-0.80265886
-0.8051118
-0.8051118
-0.80265886
-0.80265886
-0.80265886
-0.80265886
-0.8051118
-0.8075648
-0.8075648
-0.8075648
-0.8075648
-0.81001776
-0.81001776
-0.8075648
-0.80265886
-0.80265886
-0.8051118
-0.8075648
-0.8075648
-0.8075648
-0.8051118
-0.80265886
-0.8051118
-0.8075648
-0.81001776
-0.8075648
-0.8051118
-0.80265886
-0.80265886
-0.8051118
-0.8075648
-0.8051118
-0.8075648
-0.81001776
-0.81001776
-0.81001776
-0.8075648
-0.8051118
-0.8051118
-0.8075648
-0.8075648
-0.81001776
-0.8075648
-0.80265886
-0.80265886
-0.80265886
-0.8051118
-0.8051118
-0.8051118
-0.8051118
-0.8051118
-0.8051118
-0.80265886
-0.80020595
-0.80265886
-0.8075648
-0.8075648
-0.8075648
-0.8051118
-0.8051118
-0.8075648
-0.81001776
-0.8075648
-0.80265886
-0.80020595
-0.79775304
-0.80265886
-0.8051118
-0.80265886
-0.80020595
-0.79775304
-0.80020595
-0.8051118
-0.81001776
-0.81001776
-0.8051118
-0.80265886
-0.80020595
-0.80020595
-0.80265886
-0.80020595
-0.79775304
-0.80020595
-0.80020595
-0.80265886
-0.80265886
-0.80020595
-0.80020595
-0.80020595
-0.80265886
-0.80265886
-0.80265886
-0.8051118
-0.8051118
-0.8051118
-0.80265886
-0.80020595
-0.79775304
-0.80020595
-0.79775304
-0.79775304
-0.79775304
-0.79775304
-0.79775304
-0.79775304
-0.79775304
-0.79775304
-0.79775304
-0.80020595
-0.80020595
-0.79530007
-0.79530007
-0.79775304
-0.80265886
-0.80020595
-0.79530007
-0.79284716
-0.79284716
-0.79284716
-0.79530007
-0.79530007
-0.79284716
-0.79284716
-0.7903942
-0.7903942
-0.7903942
-0.79530007
-0.80020595
-0.80265886
-0.80020595
-0.79775304
-0.79530007
-0.79284716
-0.7903942
-0.7879413
-0.7879413
-0.7879413
-0.7879413
-0.7879413
-0.7903942
-0.7903942
-0.7903942
-0.7903942
-0.7903942
-0.7879413
-0.7854883
-0.7854883
-0.7830354
-0.7805824
-0.7830354
-0.7854883
-0.7879413
-0.7879413
-0.7879413
-0.7879413
-0.7854883
-0.7854883
-0.7830354
-0.7830354
-0.7830354
-0.7830354
-0.7805824
-0.77812946
-0.7756766
-0.7756766
-0.77812946
-0.77812946
-0.7805824
-0.7830354
-0.7805824
-0.7756766
-0.77322364
-0.77322364
-0.7756766
-0.77322364
-0.77077067
-0.77077067
-0.7683177
-0.77077067
-0.77077067
-0.77077067
-0.77077067
-0.77077067
-0.7683177
-0.7634119
-0.7609589
-0.7634119
-0.7634119
-0.75850594
-0.75360006
-0.75114715
-0.75360006
-0.75850594
-0.75850594
-0.75850594
-0.7609589
-0.7609589
-0.756053
-0.75114715
-0.75114715
-0.7486942
-0.7486942
-0.7486942
-0.7462413
-0.7437883
-0.7388825
-0.7364295
-0.7388825
-0.7437883
-0.7437883
-0.74133533
-0.7388825
-0.7388825
-0.7388825
-0.7364295
-0.7364295
-0.73397654
-0.7315236
-0.7315236
-0.7315236
-0.7290706
-0.72661775
-0.7290706
-0.72661775
-0.7217118
-0.71925884
-0.71925884
-0.71925884
-0.71925884
-0.7168059
-0.7168059
-0.7168059
-0.71190006
-0.7069942
-0.7069942
-0.7094471
-0.71190006
-0.71190006
-0.7094471
-0.7045412
-0.7020883
-0.6996354
-0.6996354
-0.7020883
-0.7020883
-0.7020883
-0.6971824
-0.6971824
-0.6996354
-0.6996354
-0.69472945
-0.6898236
-0.68737066
-0.6898236
-0.6898236
-0.68737066
-0.6824647
-0.6824647
-0.68737066
-0.68737066
-0.6849177
-0.6824647
-0.68001187
-0.68001187
-0.68001187
-0.68001187
-0.6775589
-0.67265296
-0.67020005
-0.67265296
-0.67265296
-0.67020005
-0.66774714
-0.66774714
-0.67020005
-0.67020005
-0.66774714
-0.6652942
-0.66774714
-0.66774714
-0.6652942
-0.6603883
-0.6579353
-0.6579353
-0.6603883
-0.6603883
-0.6579353
-0.6530295
-0.65057653
-0.65057653
-0.65057653
-0.64567065
-0.6432177
-0.6432177
-0.64812356
-0.64812356
-0.64567065
-0.6432177
-0.6407648
-0.6407648
-0.6407648
-0.6383118
-0.63585883
-0.6334059
-0.6334059
-0.6334059
-0.63095295
-0.62850004
-0.62359416
-0.62359416
-0.6260471
-0.62850004
-0.6260471
-0.62114125
-0.6162354
-0.6137824
-0.6137824
-0.6162354
-0.6162354
-0.6137824
-0.6113295
-0.6088765
-0.6113295
-0.6113295
-0.6088765
-0.60642356
-0.60642356
-0.60642356
-0.60642356
-0.60397065
-0.6015177
-0.6015177
-0.6015177
-0.5966118
-0.5917059
-0.5917059
-0.5941588
-0.5941588
-0.58925295
-0.58680004
-0.58925295
-0.58925295
-0.58925295
-0.58434707
-0.57944125
-0.57944125
-0.57944125
-0.57944125
-0.5769883
-0.5769883
-0.57453537
-0.57453537
-0.5720824
-0.5696295
-0.5671765
-0.56472355
-0.56472355
-0.56227064
-0.5598177
-0.5598177
-0.5598177
-0.5598177
-0.55736476
-0.5549118
-0.5524588
-0.5500059
-0.5500059
-0.54755294
-0.54510003
-0.54264706
-0.54264706
-0.54264706
-0.54019415
-0.54019415
-0.53774124
-0.53774124
-0.54019415
-0.53774124
-0.5352883
-0.5303824
-0.5279294
-0.5279294
-0.5279294
-0.5279294
-0.52302355
-0.51566476
-0.5132118
-0.51566476
-0.51566476
-0.5132118
-0.5107588
-0.5083059
-0.5083059
-0.5083059
-0.50585294
-0.5034
-0.50094706
-0.49849415
-0.49849415
-0.49604118
-0.49358827
-0.49113536
-0.49113536
-0.49113536
-0.4886824
-0.4886824
-0.4886824
-0.48622942
-0.48132354
-0.47887063
-0.47641766
-0.47641766
-0.47396475
-0.47396475
-0.47396475
-0.47151178
-0.4690588
-0.4666059
-0.4666059
-0.4666059
-0.46170002
-0.45679414
-0.45679414
-0.45679414
-0.45924705
-0.45679414
-0.45434117
-0.45188826
-0.44943535
-0.4445294
-0.4420765
-0.4420765
-0.4445294
-0.4445294
-0.43962353
-0.43717062
-0.43471766
-0.4322647
-0.4322647
-0.42981178
-0.4273588
-0.4249059
-0.4249059
-0.42000002
-0.41754705
-0.41754705
-0.42000002
-0.41754705
-0.41018826
-0.40528238
-0.40528238
-0.40773535
-0.40773535
-0.40528238
-0.40528238
-0.40528238
-0.4003765
-0.39547062
-0.39301765
-0.39301765
-0.39056468
-0.38811177
-0.3856588
-0.3856588
-0.3832059
-0.3783
-0.3758471
-0.3758471
-0.37339413
-0.37094122
-0.36603534
-0.3611294
-0.3586765
-0.3586765
-0.3611294
-0.3586765
-0.35622352
-0.3537706
-0.35131764
-0.34886467
-0.34886467
-0.34641176
-0.3439588
-0.33905298
-0.3366
-0.3366
-0.3341471
-0.33169413
-0.32924122
-0.32433534
-0.32188237
-0.3194294
-0.31452352
-0.31452352
-0.3120706
-0.30961764
-0.30961764
-0.30961764
-0.30716467
-0.3022588
-0.29980588
-0.29735297
-0.2924471
-0.28999412
-0.2875412
-0.28999412
-0.28999412
-0.28508824
-0.28018236
-0.27527648
-0.2728235
-0.2728235
-0.2728235
-0.2728235
-0.2703706
-0.26546472
-0.26055878
-0.26055878
-0.26055878
-0.25810587
-0.2532
-0.25074708
-0.2482941
-0.24584116
-0.24338822
-0.24093528
-0.24093528
-0.2360294
-0.23357646
-0.23357646
-0.23357646
-0.22867058
-0.2237647
-0.22131176
-0.2188588
-0.2188588
-0.2188588
-0.2188588
-0.21640585
-0.21640585
-0.21395294
-0.2115
-0.2065941
-0.2065941
-0.20414115
-0.20168822
-0.19678234
-0.1943294
-0.1943294
-0.19187646
-0.18697058
-0.18451764
-0.18697058
-0.18697058
-0.18451764
-0.17961173
-0.17225291
-0.17225291
-0.17225291
-0.17225291
-0.1698
-0.16734706
-0.16244115
-0.15998821
-0.15508233
-0.15262939
-0.15017645
-0.15262939
-0.15262939
-0.14772351
-0.14281763
-0.14281763
-0.14527057
-0.14281763
-0.13791172
-0.13300586
-0.13300586
-0.1354588
-0.1354588
-0.13791172
-0.1354588
-0.13055292
-0.12564704
-0.120741144
-0.120741144
-0.12319408
-0.12564704
-0.12319408
-0.118288204
-0.115835264
-0.11092937
-0.11092937
-0.10847643
-0.10847643
-0.10602349
-0.10357055
-0.10357055
-0.101117626
-0.101117626
-0.101117626
-0.098664686
-0.09621172
-0.09375879
-0.09130585
-0.08885291
-0.08639997
-0.08394702
-0.08394702
-0.08639997
-0.08639997
-0.08394702
-0.0765882
-0.07168232
-0.07168232
-0.07168232
-0.07168232
-0.06922938
-0.066776425
-0.066776425
-0.06922938
-0.07168232
-0.07168232
-0.06922938
-0.064323485
-0.061870545
-0.061870545
-0.059417605
-0.056964666
-0.054511726
-0.054511726
-0.054511726
-0.052058786
-0.049605846
-0.052058786
-0.052058786
-0.047152907
-0.044699952
-0.042247012
-0.042247012
-0.042247012
-0.039794073
-0.037341133
-0.034888193
-0.03243524
-0.03243524
-0.03243524
-0.03243524
-0.03243524
-0.03243524
-0.03243524
-0.03243524
-0.03243524
-0.029982314
-0.027529374
-0.02262348
-0.02262348
-0.02262348
-0.02262348
-0.02262348
-0.02017054
-0.02017054
-0.0177176
-0.01526466
-0.01526466
-0.01526466
-0.012811713
-0.010358773
-0.010358773
-0.012811713
-0.01526466
-0.012811713
-0.010358773
-0.007905833
-0.007905833
-0.005452886
-0.005452886
-0.0029999465
-0.0029999465
-0.005452886
-0.005452886
-0.005452886
-0.0029999465
-0.0029999465
-5.470142E-4
-5.470142E-4
0.0019059405
0.004358873
0.0068118125
0.004358873
0.004358873
0.0019059405
-5.470142E-4
0.0019059405
0.004358873
0.0068118125
0.0068118125
0.0068118125
0.004358873
0.0068118125
0.00926476
0.00926476
0.00926476
0.00926476
0.00926476
0.00926476
0.00926476
0.0117176995
0.0117176995
0.0117176995
0.0117176995
0.0117176995
0.014170639
0.014170639
0.014170639
0.0117176995
0.0117176995
0.0117176995
0.014170639
0.016623586
0.014170639
0.014170639
0.014170639
0.014170639
0.014170639
0.014170639
0.014170639
0.016623586
0.019076526
0.019076526
0.021529466
0.023982413
0.023982413
0.021529466
0.019076526
0.016623586
0.016623586
0.019076526
0.019076526
0.019076526
0.019076526
0.016623586
0.019076526
0.023982413
0.028888293
0.028888293
0.023982413
0.023982413
0.026435353
0.031341232
0.031341232
0.031341232
0.028888293
0.028888293
0.031341232
0.028888293
0.023982413
0.023982413
0.023982413
0.023982413
0.023982413
0.021529466
0.021529466
0.021529466
0.021529466
0.023982413
0.028888293
0.031341232
0.028888293
0.026435353
0.026435353
0.028888293
0.028888293
0.028888293
0.026435353
0.023982413
0.021529466
0.021529466
0.023982413
0.023982413
0.026435353
0.023982413
0.021529466
0.023982413
0.026435353
0.023982413
0.019076526
0.016623586
0.019076526
0.021529466
0.023982413
0.023982413
0.023982413
0.021529466
0.019076526
0.019076526
0.021529466
0.021529466
0.023982413
0.026435353
0.023982413
0.021529466
0.019076526
0.021529466
0.021529466
0.019076526
0.016623586
0.014170639
0.014170639
0.014170639
0.014170639
0.016623586
0.014170639
0.014170639
0.0117176995
0.0117176995
0.0117176995
0.0117176995
0.014170639
0.014170639
0.0117176995
0.00926476
0.004358873
0.0019059405
0.004358873
0.0068118125
0.0068118125
0.004358873
0.004358873
0.0019059405
0.0019059405
0.0019059405
0.004358873
0.0068118125
0.004358873
0.0019059405
-5.470142E-4
-5.470142E-4
-5.470142E-4
-5.470142E-4
-0.0029999465
-0.005452886
-0.005452886
-0.005452886
-0.007905833
-0.010358773
-0.010358773
-0.010358773
-0.010358773
-0.012811713
-0.010358773
-0.007905833
-0.010358773
-0.01526466
-0.0177176
-0.02017054
-0.01526466
-0.01526466
-0.0177176
-0.02262348
-0.02507642
-0.02262348
-0.02017054
-0.02262348
-0.02507642
-0.027529374
-0.027529374
-0.027529374
-0.027529374
-0.027529374
-0.03243524
-0.037341133
-0.037341133
-0.037341133
-0.037341133
-0.039794073
-0.039794073
-0.039794073
-0.042247012
-0.042247012
-0.039794073
-0.037341133
-0.039794073
-0.042247012
-0.047152907
-0.047152907
-0.047152907
-0.049605846
-0.052058786
-0.052058786
-0.052058786
-0.052058786
-0.054511726
-0.056964666
-0.059417605
-0.059417605
-0.059417605
-0.061870545
-0.061870545
-0.064323485
-0.064323485
-0.061870545
-0.061870545
-0.061870545
-0.064323485
-0.066776425
-0.07168232
-0.07168232
-0.06922938
-0.06922938
-0.07168232
-0.074135244
-0.074135244
-0.0765882
-0.0765882
-0.07904114
-0.07904114
-0.07904114
-0.08149408
-0.08149408
-0.08149408
-0.08639997
-0.08639997
-0.08639997
-0.08149408
-0.07904114
-0.08394702
-0.08885291
-0.09375879
-0.09375879
-0.09375879
-0.09130585
-0.09130585
-0.09130585
-0.09375879
-0.098664686
-0.101117626
-0.101117626
-0.098664686
-0.098664686
-0.098664686
-0.09621172
-0.09621172
-0.098664686
-0.10357055
-0.10602349
-0.10602349
-0.10357055
-0.10357055
-0.10357055
-0.10357055
-0.10602349
-0.10847643
-0.11092937
-0.11092937
-0.10847643
-0.10847643
-0.10847643
-0.11092937
-0.11092937
-0.11092937
-0.113382325
-0.115835264
-0.118288204
-0.118288204
-0.115835264
-0.115835264
-0.118288204
-0.120741144
-0.120741144
-0.12319408
-0.12319408
-0.12319408
-0.12564704
-0.12809998
-0.12809998
-0.12809998
-0.13055292
-0.12809998
-0.12809998
-0.12809998
-0.13300586
-0.1354588
-0.13300586
-0.13300586
-0.13300586
-0.1354588
-0.1354588
-0.13300586
-0.13055292
-0.1354588
-0.14036469
-0.14527057
-0.14527057
-0.14527057
-0.14527057
-0.14772351
-0.14527057
-0.14527057
-0.14527057
-0.14527057
-0.14527057
-0.14527057
-0.14772351
-0.15017645
-0.15262939
-0.15508233
-0.15508233
-0.15262939
-0.15508233
-0.15753527
-0.16244115
-0.16489409
-0.16244115
-0.16244115
-0.16244115
-0.16244115
-0.16244115
-0.16244115
-0.16489409
-0.16734706
-0.17225291
-0.17225291
-0.1698
-0.1698
-0.17225291
-0.17470585
-0.17715879
-0.17715879
-0.17961173
-0.17961173
-0.17715879
-0.17715879
-0.17715879
-0.1820647
-0.18451764
-0.18451764
-0.1820647
-0.1820647
-0.1820647
-0.18451764
-0.18451764
-0.18697058
-0.18697058
-0.18942352
-0.19187646
-0.19187646
-0.19187646
-0.19187646
-0.19187646
-0.19187646
-0.1943294
-0.19923528
-0.20168822
-0.19923528
-0.19678234
-0.19923528
-0.20168822
-0.20168822
-0.19923528
-0.20414115
-0.20904706
-0.2115
-0.20904706
-0.20904706
-0.20904706
-0.20904706
-0.20904706
-0.20904706
-0.20904706
-0.2065941
-0.20414115
-0.20414115
-0.20904706
-0.2115
-0.21395294
-0.21395294
-0.21395294
-0.21395294
-0.21640585
-0.21640585
-0.2188588
-0.2188588
-0.2188588
-0.2188588
-0.2188588
-0.2188588
-0.21640585
-0.21640585
-0.2188588
-0.2188588
-0.21640585
-0.21640585
-0.21640585
-0.2188588
-0.21640585
-0.21640585
-0.2188588
-0.2188588
-0.2188588
-0.21640585
-0.21640585
-0.21640585
-0.2188588
-0.2188588
-0.2188588
-0.21640585
-0.21640585
-0.2188588
-0.2188588
-0.21640585
-0.21640585
-0.21395294
-0.2115
-0.2115
-0.21395294
-0.21640585
-0.22131176
-0.22131176
-0.2188588
-0.21640585
-0.21640585
-0.2188588
-0.2188588
-0.2188588
-0.21640585
-0.21640585
-0.2188588
-0.2188588
-0.2188588
-0.21640585
-0.21640585
-0.21640585
-0.2188588
-0.2188588
-0.2188588
-0.21640585
-0.2115
-0.20904706
-0.20904706
-0.2115
-0.21395294
-0.21640585
-0.21640585
-0.21640585
-0.2188588
-0.21640585
-0.21395294
-0.21395294
-0.21395294
-0.21640585
-0.21640585
-0.21640585
-0.21395294
-0.21640585
-0.2188588
-0.2188588
-0.21640585
-0.21640585
-0.21640585
-0.21640585
-0.2188588
-0.22131176
-0.22131176
-0.2188588
-0.21640585
-0.21640585
-0.2188588
-0.2188588
-0.2188588
-0.2188588
-0.2188588
-0.22131176
-0.22131176
-0.22131176
-0.22131176
-0.2237647
-0.22621764
-0.22867058
-0.22621764
-0.2237647
-0.2237647
-0.2237647
-0.22621764
-0.22621764
-0.22621764
-0.22621764
-0.22621764
-0.22867058
-0.23357646
-0.23357646
-0.23112352
-0.22621764
-0.22621764
-0.22867058
-0.23112352
-0.23357646
-0.23357646
-0.23112352
-0.23112352
-0.23357646
-0.2360294
-0.2360294
-0.2360294
-0.2360294
-0.23848234
-0.24093528
-0.24338822
-0.24338822
-0.24584116
-0.24584116
-0.24584116
-0.24584116
-0.24584116
-0.2482941
-0.25074708
-0.2532
-0.2532
-0.25074708
-0.2532
-0.25565296
-0.25810587
-0.25810587
-0.25810587
-0.25810587
-0.26055878
-0.26055878
-0.26055878
-0.26055878
-0.26301175
-0.26301175
-0.26546472
-0.26546472
-0.26791763
-0.26791763
-0.26791763
-0.2703706
-0.2703706
-0.2728235
-0.2728235
-0.27527648
-0.2777294
-0.2777294
-0.27527648
-0.2777294
-0.28018236
-0.28263533
-0.28508824
-0.28508824
-0.2875412
-0.28508824
-0.28263533
-0.28263533
-0.2875412
-0.2924471
-0.2924471
-0.2924471
-0.2924471
-0.2949
-0.29980588
-0.30471176
-0.30716467
-0.30716467
-0.30716467
-0.30716467
-0.30716467
-0.30961764
-0.30961764
-0.30961764
-0.30961764
-0.30961764
-0.3120706
-0.31452352
-0.3194294
-0.3194294
-0.3169765
-0.31452352
-0.31452352
-0.3169765
-0.3169765
-0.3169765
-0.3194294
-0.32433534
-0.32678825
-0.32924122
-0.32678825
-0.32678825
-0.32924122
-0.33169413
-0.3341471
-0.3366
-0.33905298
-0.33905298
-0.33905298
-0.3415059
-0.3439588
-0.34886467
-0.35131764
-0.34886467
-0.34641176
-0.35131764
-0.35622352
-0.35622352
-0.3537706
-0.35131764
-0.3537706
-0.3586765
-0.36358237
-0.3611294
-0.3611294
-0.3611294
-0.36358237
-0.36603534
-0.36603534
-0.36603534
-0.37094122
-0.3758471
-0.3783
-0.3783
-0.3758471
-0.3758471
-0.38075298
-0.3856588
-0.3856588
-0.3832059
-0.3832059
-0.3856588
-0.38811177
-0.38811177
-0.39056468
-0.39301765
-0.39792353
-0.39792353
-0.39792353
-0.39792353
-0.4003765
-0.40528238
-0.40773535
-0.40773535
-0.4028294
-0.40528238
-0.41018826
-0.41509414
-0.42000002
-0.41754705
-0.41509414
-0.41509414
-0.41754705
-0.42245293
-0.4249059
-0.4249059
-0.42245293
-0.42245293
-0.4249059
-0.42981178
-0.4322647
-0.4322647
-0.42981178
-0.4322647
-0.43717062
-0.4420765
-0.4420765
-0.43717062
-0.43717062
-0.4420765
-0.44698238
-0.44943535
-0.44943535
-0.44943535
-0.44943535
-0.45188826
-0.45434117
-0.45434117
-0.45434117
-0.45679414
-0.45924705
-0.46170002
-0.46415293
-0.4690588
-0.47151178
-0.47641766
-0.47641766
-0.47641766
-0.47641766
-0.47641766
-0.47887063
-0.4837765
-0.4886824
-0.49113536
-0.49358827
-0.49604118
-0.49604118
-0.49604118
-0.49604118
-0.49849415
-0.50094706
-0.50094706
-0.5034
-0.5083059
-0.5107588
-0.51566476
-0.51811767
-0.51566476
-0.5107588
-0.5083059
-0.5107588
-0.51566476
-0.52302355
-0.5279294
-0.5303824
-0.5303824
-0.53283536
-0.5352883
-0.5352883
-0.5352883
-0.53774124
-0.54019415
-0.54510003
-0.54510003
-0.54755294
-0.54755294
-0.5500059
-0.5549118
-0.55736476
-0.55736476
-0.55736476
-0.5598177
-0.56227064
-0.56472355
-0.5671765
-0.5696295
-0.5720824
-0.5769883
-0.57944125
-0.58189416
-0.58189416
-0.58189416
-0.58189416
-0.58680004
-0.5941588
-0.5966118
-0.5966118
-0.59906477
-0.6015177
-0.60397065
-0.60642356
-0.60642356
-0.6088765
-0.6088765
-0.6113295
-0.6113295
-0.6137824
-0.6186883
-0.62114125
-0.6260471
-0.6334059
-0.6383118
-0.6383118
-0.6383118
-0.6407648
-0.6432177
-0.64567065
-0.64812356
-0.64812356
-0.65057653
-0.6530295
-0.6554824
-0.6579353
-0.6579353
-0.6603883
-0.6652942
-0.67020005
-0.6751059
-0.68001187
-0.6824647
-0.6824647
-0.6824647
-0.68001187
-0.6824647
-0.68737066
-0.6922766
-0.69472945
-0.69472945
-0.6971824
-0.6996354
-0.7045412
-0.7069942
-0.71190006
-0.714353
-0.714353
-0.714353
-0.7168059
-0.71925884
-0.71925884
-0.7217118
-0.72661775
-0.7290706
-0.7315236
-0.7364295
-0.74133533
-0.7437883
-0.7437883
-0.74133533
-0.74133533
-0.7462413
-0.75114715
-0.756053
-0.75850594
-0.75850594
-0.7609589
-0.7634119
-0.7634119
-0.7634119
-0.76586473
-0.7683177
-0.77077067
-0.7756766
-0.7756766
-0.7756766
-0.77812946
-0.7805824
-0.7854883
-0.7879413
-0.7903942
-0.79284716
-0.79530007
-0.79530007
-0.79530007
-0.80020595
-0.8075648
-0.8149236
-0.8149236
-0.8124706
-0.8124706
-0.8149236
-0.8198295
-0.8222825
-0.82473534
-0.8271883
-0.8271883
-0.8271883
-0.82473534
-0.82473534
-0.8296413
-0.8370001
-0.839453
-0.84190595
-0.84190595
-0.8443589
-0.8468119
-0.8517177
-0.85662365
-0.8590766
-0.86152947
-0.86152947
-0.86152947
-0.86152947
-0.86398244
-0.8688884
-0.87624717
-0.8787001
-0.87624717
-0.8737942
-0.87624717
-0.883606
-0.89096487
-0.89096487
-0.88605887
-0.883606
-0.88605887
-0.89096487
-0.9007765
-0.9081353
-0.9081353
-0.9032295
-0.8958707
-0.8958707
-0.9032295
-0.91304123
-0.9204
-0.9204
-0.91304123
-0.9081353
-0.91058826
-0.9204
-0.9302119
-0.93266475
-0.92530596
-0.9179472
-0.9179472
-0.92530596
-0.9351177
-0.94002366
-0.9375707
-0.93266475
-0.9302119
-0.93266475
-0.94247663
-0.9522884
-0.9522884
-0.9449295
-0.94002366
-0.94247663
-0.9498354
-0.95474136
-0.9571942
-0.9571942
-0.9571942
-0.9571942
-0.9571942
-0.96210015
-0.96945894
-0.9743649
-0.9743649
-0.96945894
-0.9670061
-0.9719119
-0.9792707
-0.9841765
-0.9866295
-0.98908246
-0.9866295
-0.98172367
-0.98172367
-0.98908246
-0.99644125
-1.0013472
-1.0013472
-1.0013472
-1.0013472
-1.0013472
-1.0038
-1.006253
-1.008706
-1.006253
-1.0038
-1.006253
-1.0136119
-1.0185177
-1.0234237
-1.0258766
-1.0258766
-1.0234237
-1.0209707
-1.0258766
-1.0332354
-1.0381414
-1.0430472
-1.0455002
-1.0479531
-1.0504061
-1.0504061
-1.052859
-1.0577649
-1.0626707
-1.0651237
-1.0675765
-1.0700295
-1.0749354
-1.0798413
-1.0847472
-1.0872
-1.0872
-1.0847472
-1.0822942
-1.0847472
-1.094559
-1.1043707
-1.1117295
-1.1117295
-1.1092767
-1.1092767
-1.1141825
-1.1239942
-1.1289002
-1.1313531
-1.1313531
-1.1338061
-1.1387119
-1.1460707
-1.1509765
-1.1558825
-1.1558825
-1.1583354
-1.1607883
-1.1656942
-1.1681472
-1.1681472
-1.1681472
-1.1656942
-1.1681472
-1.173053
-1.1828648
-1.1926767
-1.1975825
-1.1951295
-1.1926767
-1.1951295
-1.2024884
-1.2098472
-1.2123002
-1.2123002
-1.2147532
-1.2172061
-1.2245649
-1.2343767
-1.2392825
-1.2417355
-1.2392825
-1.2417355
-1.2417355
-1.2417355
-1.2417355
-1.2466413
-1.2515472
-1.256453
-1.261359
-1.2662649
-1.2711707
-1.2760767
-1.2809825
-1.2858884
-1.2858884
-1.2883414
-1.2907943
-1.2932472
-1.2981532
-1.3006061
-1.3006061
-1.3006061
-1.305512
-1.3104179
-1.3153237
-1.3177767
-1.3226825
-1.3275883
-1.3324943
-1.3324943
-1.3324943
-1.3349472
-1.3374002
-1.344759
-1.347212
-1.347212
-1.347212
-1.3496649
-1.3545707
-1.3619297
-1.3692884
-1.3741943
-1.3741943
-1.3766472
-1.3766472
-1.3766472
-1.3815532
-1.386459
-1.3913649
-1.3913649
-1.3913649
-1.3913649
-1.3962708
-1.4036295
-1.4109883
-1.4158943
-1.4158943
-1.4158943
-1.4158943
-1.4208002
-1.425706
-1.430612
-1.4330649
-1.4355179
-1.4379709
-1.4453295
-1.4502355
-1.4526885
-1.4551414
-1.4575944
-1.4575944
-1.4575944
-1.4600474
-1.467406
-1.472312
-1.4772179
-1.4821237
-1.4845767
-1.4845767
-1.4870297
-1.4894825
-1.4894825
-1.4894825
-1.4919355
-1.4968413
-1.5066532
-1.5140119
-1.5164648
-1.5140119
-1.5140119
-1.5164648
-1.5238237
-1.5311826
-1.5336356
-1.5336356
-1.5336356
-1.5385413
-1.5434473
-1.5483532
-1.5508062
-1.5532591
-1.555712
-1.5606178
-1.5630708
-1.5704296
-1.5728825
-1.5728825
-1.5704296
-1.5728825
-1.5802414
-1.5851471
-1.5851471
-1.5876001
-1.592506
-1.6023179
-1.6072239
-1.6121296
-1.6121296
-1.6096766
-1.6096766
-1.6145825
-1.6194885
-1.6219414
-1.6194885
-1.6219414
-1.6268474
-1.636659
-1.639112
-1.639112
-1.6440179
-1.6464708
-1.6513767
-1.6513767
-1.6538297
-1.6562825
-1.6587355
-1.6611884
-1.6636413
-1.6660943
-1.6710002
-1.6759062
-1.6783592
-1.6832649
-1.6881708
-1.6930767
-1.6955297
-1.6955297
-1.7004356
-1.7053413
-1.7102473
-1.7151532
-1.7176062
-1.7200592
-1.724965
-1.7274178
-1.7323238
-1.7347767
-1.7372297
-1.7396826
-1.7445885
-1.7470415
-1.7470415
-1.7470415
-1.7494944
-1.7544001
-1.7593061
-1.761759
-1.764212
-1.766665
-1.769118
-1.7740239
-1.7789296
-1.7813826
-1.7838355
-1.7862885
-1.7887415
-1.7936474
-1.7961004
-1.7985533
-1.805912
-1.8132709
-1.8157238
-1.8157238
-1.8157238
-1.8181767
-1.8206297
-1.8230826
-1.8279885
-1.8328943
-1.8353473
-1.8402532
-1.8402532
-1.8427062
-1.8451592
-1.8500649
-1.8549708
-1.8549708
-1.8574238
-1.8623297
-1.8672357
-1.8696886
-1.8721414
-1.8745943
-1.8770473
-1.8795003
-1.8844062
-1.8868592
-1.8893121
-1.8942181
-1.8966707
-1.8991238
-1.9015766
-1.9064826
-1.9138416
-1.9138416
-1.9113885
-1.9113885
-1.9089357
-1.9138416
-1.9187473
-1.9261061
-1.931012
-1.935918
-1.9408239
-1.9432768
-1.9432768
-1.9432768
-1.9432768
-1.9457296
-1.9506356
-1.9530884
-1.9530884
-1.9555415
-1.9604474
-1.967806
-1.9727119
-1.9727119
-1.9727119
-1.9727119
-1.975165
-1.975165
-1.980071
-1.9849769
-1.9898828
-1.9947885
-1.9972414
-1.9972414
-1.9996945
-2.0046005
-2.0070534
-2.0046005
-2.0070534
-2.0095065
-2.016865
-2.019318
-2.019318
-2.019318
-2.019318
-2.024224
-2.0291297
-2.0340357
-2.0340357
-2.0340357
-2.0340357
-2.0315828
-2.0340357
-2.0364888
-2.0438473
-2.0487533
-2.0536592
-2.0536592
-2.0536592
-2.0561123
-2.0634708
-2.0708299
-2.0732827
-2.0708299
-2.0708299
-2.0708299
-2.0757358
-2.0781887
-2.0781887
-2.0806417
-2.0830946
-2.0880003
-2.0929062
-2.0953593
-2.0978122
-2.1002653
-2.1002653
-2.1002653
-2.102718
-2.107624
-2.1125298
-2.1149828
-2.1149828
-2.1125298
-2.1125298
-2.1149828
-2.1223416
-2.1272476
-2.1272476
-2.1272476
-2.1297004
-2.1297004
-2.1321535
-2.1346061
-2.139512
-2.1419652
-2.146871
-2.149324
-2.149324
-2.149324
-2.151777
-2.151777
-2.1542299
-2.156683
-2.1591356
-2.1640415
-2.1664946
-2.1714005
-2.1714005
-2.1714005
-2.1738534
-2.1763065
-2.1787593
-2.1812122
-2.1787593
-2.183665
-2.188571
-2.193477
-2.1959298
-2.193477
-2.191024
-2.1959298
-2.2008357
-2.2032888
-2.2057416
-2.2057416
-2.2057416
-2.2081945
-2.2106473
-2.2106473
-2.2155533
-2.2180064
-2.2229123
-2.2253652
-2.2253652
-2.2278183
-2.232724
-2.23763
-2.2351768
-2.2351768
-2.23763
-2.2425358
-2.2449887
-2.2449887
-2.2425358
-2.2449887
-2.2498946
-2.2523477
-2.2523477
-2.2523477
-2.2572534
-2.2621593
-2.2646122
-2.2646122
-2.2621593
-2.2621593
-2.2670653
-2.274424
-2.276877
-2.274424
-2.271971
-2.271971
-2.276877
-2.2793298
-2.2793298
-2.2817829
-2.2866886
-2.2915945
-2.2940476
-2.2965004
-2.2940476
-2.2915945
-2.2940476
-2.2965004
-2.3014061
-2.306312
-2.3087652
-2.3087652
-2.3087652
-2.3087652
-2.311218
-2.313671
-2.316124
-2.316124
-2.313671
-2.316124
-2.32103
-2.3259356
-2.3283887
-2.3259356
-2.32103
-2.318577
-2.32103
-2.3283887
-2.3332946
-2.3382006
-2.3406534
-2.3406534
-2.3406534
-2.3431065
-2.3455594
-2.3480122
-2.3480122
-2.3480122
-2.3455594
-2.3455594
-2.3480122
-2.3529181
-2.355371
-2.3529181
-2.350465
-2.3529181
-2.355371
-2.355371
-2.355371
-2.357824
-2.357824
-2.360277
-2.3627298
-2.3676357
-2.3700888
-2.3725417
-2.3700888
-2.3651829
-2.3676357
-2.3725417
-2.3774474
-2.3774474
-2.3749945
-2.3749945
-2.3749945
-2.3774474
-2.3749945
-2.3774474
-2.3823533
-2.3848064
-2.3823533
-2.3799005
-2.3774474
-2.3799005
-2.3823533
-2.3848064
-2.3848064
-2.3848064
-2.3872592
-2.3921652
-2.3946183
-2.3946183
-2.3921652
-2.3921652
-2.3946183
-2.397071
-2.399524
-2.397071
-2.3946183
-2.397071
-2.4019768
-2.4019768
-2.399524
-2.397071
-2.399524
-2.40443
-2.4068828
-2.4068828
-2.40443
-2.40443
-2.40443
-2.40443
-2.4019768
-2.4019768
-2.40443
-2.4093359
-2.4117887
-2.4117887
-2.4117887
-2.4142418
-2.4142418
-2.4142418
-2.4142418
-2.4142418
-2.4142418
-2.4142418
-2.4166946
-2.4166946
-2.4166946
-2.4166946
-2.4166946
-2.4142418
-2.4117887
-2.4117887
-2.4142418
-2.4191477
-2.4191477
-2.4216003
-2.4216003
-2.4216003
-2.4216003
-2.4240534
-2.4265063
-2.4265063
-2.4240534
-2.4240534
-2.4265063
-2.4289594
-2.4289594
-2.4289594
-2.4265063
-2.4240534
-2.4265063
-2.4314122
-2.4338653
-2.4338653
-2.4338653
-2.4338653
-2.4338653
-2.4338653
-2.4314122
-2.4289594
-2.4314122
-2.4314122
-2.4314122
-2.4314122
-2.4338653
-2.4338653
-2.4363182
-2.4363182
-2.4338653
-2.4314122
-2.4314122
-2.4314122
-2.4338653
-2.4338653
