# Supplementary material for: Performances of the PIPER scalable child human body model in accident reconstruction
Source: PLoS One. 2017 Nov 14;12(11):e0187916. doi: 10.1371/journal.pone.0187916 (PMC5685610; doi:10.1371/journal.pone.0187916)
Supplement: S3 Data — This zip folder contains input accelerations for reproducibility of the accident reconstruction. Also, the readings from the dummy sensor are reported for reproducibility of the calculations. (ZIP) [file pone.0187916.s011.zip › CHANNEL/RAC03.041]

Test object number          :1
Name of the channel         :
Laboratory channel code     :16PELV0000Q6ACXP
Customer channel code       :16PELV0000Q6ACXP
Channel code                :16PELV0000Q6ACXP
Unit                        :m/(s*s)
Direction                   :X
Dimension                   :AC
Transducer type             :B-62667
Pre-filter type             :4000Hz 6pole Butterworth (device internal)
Cut off frequency           :4000.0
Channel frequency class     :2000
Channel amplitude class     :20000.0
Reference channel           :implicit
Reference channel name      :NOVALUE
Data source                 :transducer
Data status                 :ok
Sampling interval           :5.0E-5
Bit resolution              :16
".ValidationRemark           :Seulement la gamme [-0.4096 sec; 40.0 sec] a �t� lue. Gamme demand�e: [-6.0 sec; 40.0 sec]."
Time of first sample        :-0.2
Number of samples           :14000
First global maximum value  :7.3517933
Time of maximum value       :0.25154996
First global minimum value  :-71.59447
Time of minimum value       :0.0651
Start offset interval       :-0.1
End offset interval         :-0.05
0.07955819
0.07955819
0.07955819
0.07955819
0.07955819
0.07955819
0.07955819
0.07955819
0.07955819
0.07955819
0.07955819
0.07955819
0.07955819
0.07955819
0.07955819
0.07955819
0.07955819
0.07955819
0.07955819
0.07955819
0.07955819
0.07955819
0.07955819
0.07955819
0.07955819
0.07955819
0.07955819
0.07955819
0.07955819
0.07955819
0.07955819
0.07955819
0.07955819
0.07955819
0.07955819
0.07955819
0.07955819
0.07955819
0.07955819
0.07955819
0.07955819
0.07955819
0.07955819
0.07955819
0.07955819
0.07955819
0.07955819
0.07955819
0.07955819
0.07955819
0.07955819
0.07955819
0.07955819
0.07955819
0.07955819
0.07955819
0.07955819
0.07955819
0.07955819
0.07955819
0.07955819
0.07955819
0.07955819
0.07955819
0.07955819
0.07955819
0.07955819
0.07955819
0.07955819
0.07955819
0.07955819
0.07955819
0.07955819
0.07955819
0.07955819
0.07955819
0.07955819
0.07955819
0.07955819
0.07955819
0.07955819
6.199423
6.199423
6.199423
0.07955819
0.07955819
0.07955819
0.07955819
0.07955819
0.07955819
0.07955819
0.07955819
0.07955819
0.07955819
0.07955819
0.07955819
0.07955819
0.07955819
0.07955819
6.199423
6.199423
0.07955819
0.07955819
0.07955819
0.07955819
0.07955819
0.07955819
0.07955819
0.07955819
0.07955819
0.07955819
0.07955819
0.07955819
6.199423
6.199423
6.199423
0.07955819
0.07955819
0.07955819
0.07955819
0.07955819
6.199423
6.199423
0.07955819
0.07955819
6.199423
6.199423
0.07955819
0.07955819
0.07955819
6.199423
6.199423
6.199423
6.199423
0.07955819
0.07955819
0.07955819
6.199423
6.199423
6.199423
0.07955819
0.07955819
0.07955819
0.07955819
0.07955819
0.07955819
0.07955819
0.07955819
0.07955819
6.199423
6.199423
6.199423
6.199423
6.199423
6.199423
6.199423
0.07955819
0.07955819
0.07955819
0.07955819
0.07955819
0.07955819
0.07955819
6.199423
6.199423
6.199423
0.07955819
0.07955819
0.07955819
0.07955819
0.07955819
0.07955819
0.07955819
0.07955819
0.07955819
0.07955819
0.07955819
0.07955819
0.07955819
0.07955819
0.07955819
0.07955819
0.07955819
0.07955819
0.07955819
0.07955819
0.07955819
0.07955819
0.07955819
0.07955819
0.07955819
0.07955819
0.07955819
0.07955819
0.07955819
0.07955819
0.07955819
0.07955819
0.07955819
0.07955819
0.07955819
0.07955819
0.07955819
0.07955819
0.07955819
0.07955819
0.07955819
0.07955819
0.07955819
0.07955819
0.07955819
0.07955819
0.07955819
0.07955819
0.07955819
0.07955819
0.07955819
0.07955819
0.07955819
0.07955819
0.07955819
0.07955819
0.07955819
0.07955819
0.07955819
0.07955819
-6.0403067
-6.0403067
-6.0403067
0.07955819
0.07955819
0.07955819
0.07955819
0.07955819
0.07955819
0.07955819
0.07955819
0.07955819
0.07955819
0.07955819
0.07955819
0.07955819
0.07955819
0.07955819
0.07955819
0.07955819
0.07955819
0.07955819
0.07955819
0.07955819
0.07955819
0.07955819
0.07955819
0.07955819
0.07955819
0.07955819
0.07955819
0.07955819
0.07955819
0.07955819
0.07955819
0.07955819
0.07955819
0.07955819
0.07955819
0.07955819
0.07955819
0.07955819
0.07955819
0.07955819
0.07955819
0.07955819
0.07955819
0.07955819
0.07955819
0.07955819
0.07955819
0.07955819
0.07955819
0.07955819
0.07955819
0.07955819
0.07955819
0.07955819
0.07955819
0.07955819
0.07955819
0.07955819
0.07955819
0.07955819
0.07955819
0.07955819
0.07955819
0.07955819
0.07955819
0.07955819
0.07955819
0.07955819
0.07955819
0.07955819
0.07955819
0.07955819
0.07955819
0.07955819
0.07955819
0.07955819
0.07955819
0.07955819
0.07955819
0.07955819
0.07955819
0.07955819
0.07955819
0.07955819
0.07955819
0.07955819
0.07955819
0.07955819
0.07955819
0.07955819
0.07955819
0.07955819
0.07955819
0.07955819
0.07955819
0.07955819
0.07955819
0.07955819
0.07955819
0.07955819
0.07955819
0.07955819
0.07955819
0.07955819
0.07955819
0.07955819
0.07955819
0.07955819
0.07955819
0.07955819
0.07955819
0.07955819
0.07955819
0.07955819
0.07955819
-6.0403067
-6.0403067
-6.0403067
-6.0403067
-6.0403067
0.07955819
0.07955819
0.07955819
0.07955819
0.07955819
0.07955819
0.07955819
0.07955819
0.07955819
0.07955819
0.07955819
-6.0403067
-6.0403067
-6.0403067
0.07955819
0.07955819
0.07955819
0.07955819
0.07955819
0.07955819
0.07955819
0.07955819
0.07955819
0.07955819
0.07955819
0.07955819
0.07955819
0.07955819
0.07955819
-6.0403067
-6.0403067
0.07955819
0.07955819
0.07955819
0.07955819
0.07955819
0.07955819
0.07955819
0.07955819
0.07955819
0.07955819
0.07955819
0.07955819
0.07955819
0.07955819
0.07955819
0.07955819
0.07955819
0.07955819
0.07955819
0.07955819
0.07955819
0.07955819
0.07955819
0.07955819
0.07955819
0.07955819
0.07955819
0.07955819
0.07955819
0.07955819
0.07955819
0.07955819
0.07955819
0.07955819
0.07955819
0.07955819
0.07955819
0.07955819
0.07955819
0.07955819
0.07955819
0.07955819
0.07955819
0.07955819
0.07955819
0.07955819
0.07955819
0.07955819
0.07955819
0.07955819
0.07955819
0.07955819
0.07955819
0.07955819
0.07955819
0.07955819
0.07955819
0.07955819
-6.0403067
-6.0403067
-6.0403067
0.07955819
0.07955819
0.07955819
-6.0403067
-6.0403067
-6.0403067
-6.0403067
-6.0403067
-6.0403067
-6.0403067
-6.0403067
-6.0403067
-6.0403067
0.07955819
0.07955819
0.07955819
0.07955819
0.07955819
0.07955819
0.07955819
0.07955819
0.07955819
0.07955819
0.07955819
0.07955819
0.07955819
0.07955819
0.07955819
0.07955819
-6.0403067
-6.0403067
-6.0403067
0.07955819
0.07955819
0.07955819
0.07955819
0.07955819
0.07955819
0.07955819
0.07955819
0.07955819
0.07955819
0.07955819
0.07955819
0.07955819
0.07955819
0.07955819
0.07955819
0.07955819
0.07955819
0.07955819
0.07955819
0.07955819
0.07955819
-6.0403067
-6.0403067
0.07955819
0.07955819
0.07955819
0.07955819
0.07955819
0.07955819
0.07955819
0.07955819
-6.0403067
-6.0403067
-6.0403067
0.07955819
0.07955819
0.07955819
0.07955819
0.07955819
0.07955819
0.07955819
0.07955819
0.07955819
0.07955819
-6.0403067
-6.0403067
-6.0403067
0.07955819
0.07955819
0.07955819
0.07955819
0.07955819
0.07955819
0.07955819
0.07955819
0.07955819
0.07955819
-6.0403067
-6.0403067
-6.0403067
0.07955819
0.07955819
0.07955819
0.07955819
0.07955819
0.07955819
-6.0403067
-6.0403067
-6.0403067
-6.0403067
-6.0403067
0.07955819
0.07955819
0.07955819
0.07955819
0.07955819
0.07955819
0.07955819
0.07955819
0.07955819
0.07955819
0.07955819
0.07955819
0.07955819
-6.0403067
-6.0403067
-6.0403067
0.07955819
0.07955819
0.07955819
-6.0403067
-6.0403067
0.07955819
0.07955819
0.07955819
0.07955819
0.07955819
0.07955819
0.07955819
0.07955819
0.07955819
0.07955819
0.07955819
0.07955819
0.07955819
0.07955819
0.07955819
0.07955819
0.07955819
0.07955819
0.07955819
-6.0403067
-6.0403067
-6.0403067
-6.0403067
-6.0403067
-6.0403067
0.07955819
0.07955819
0.07955819
0.07955819
0.07955819
-6.0403067
-6.0403067
-6.0403067
0.07955819
0.07955819
0.07955819
-6.0403067
-6.0403067
-6.0403067
0.07955819
0.07955819
0.07955819
0.07955819
0.07955819
0.07955819
0.07955819
0.07955819
0.07955819
-6.0403067
-6.0403067
-6.0403067
-6.0403067
-6.0403067
0.07955819
0.07955819
0.07955819
-6.0403067
-6.0403067
-6.0403067
-6.0403067
-6.0403067
-6.0403067
0.07955819
0.07955819
0.07955819
0.07955819
-6.0403067
-6.0403067
-6.0403067
-6.0403067
-6.0403067
-6.0403067
0.07955819
0.07955819
0.07955819
0.07955819
0.07955819
0.07955819
0.07955819
0.07955819
0.07955819
0.07955819
0.07955819
0.07955819
0.07955819
0.07955819
0.07955819
0.07955819
0.07955819
0.07955819
0.07955819
0.07955819
0.07955819
0.07955819
-6.0403067
-6.0403067
-6.0403067
0.07955819
0.07955819
0.07955819
-6.0403067
-6.0403067
-6.0403067
0.07955819
0.07955819
0.07955819
0.07955819
0.07955819
0.07955819
0.07955819
0.07955819
0.07955819
0.07955819
0.07955819
0.07955819
-6.0403067
-6.0403067
-6.0403067
-6.0403067
-6.0403067
0.07955819
0.07955819
-6.0403067
0.07955819
0.07955819
0.07955819
0.07955819
-6.0403067
-6.0403067
-6.0403067
0.07955819
0.07955819
0.07955819
0.07955819
0.07955819
0.07955819
0.07955819
0.07955819
0.07955819
-6.0403067
-6.0403067
-6.0403067
0.07955819
0.07955819
0.07955819
0.07955819
0.07955819
0.07955819
-6.0403067
-6.0403067
-6.0403067
0.07955819
0.07955819
0.07955819
0.07955819
0.07955819
0.07955819
0.07955819
0.07955819
-6.0403067
-6.0403067
-6.0403067
-6.0403067
-6.0403067
-6.0403067
-6.0403067
-6.0403067
-6.0403067
-6.0403067
-6.0403067
-6.0403067
0.07955819
0.07955819
0.07955819
0.07955819
-6.0403067
-6.0403067
0.07955819
0.07955819
0.07955819
-6.0403067
-6.0403067
-6.0403067
0.07955819
0.07955819
0.07955819
0.07955819
-6.0403067
-6.0403067
-6.0403067
0.07955819
0.07955819
0.07955819
0.07955819
0.07955819
0.07955819
-6.0403067
-6.0403067
-6.0403067
0.07955819
0.07955819
0.07955819
0.07955819
0.07955819
0.07955819
0.07955819
0.07955819
0.07955819
0.07955819
0.07955819
0.07955819
0.07955819
0.07955819
0.07955819
-6.0403067
-6.0403067
-6.0403067
-6.0403067
-6.0403067
0.07955819
0.07955819
0.07955819
0.07955819
0.07955819
0.07955819
0.07955819
0.07955819
0.07955819
0.07955819
0.07955819
0.07955819
0.07955819
0.07955819
0.07955819
0.07955819
0.07955819
0.07955819
0.07955819
0.07955819
0.07955819
0.07955819
0.07955819
-6.0403067
-6.0403067
0.07955819
0.07955819
0.07955819
0.07955819
0.07955819
0.07955819
0.07955819
0.07955819
0.07955819
0.07955819
0.07955819
-6.0403067
-6.0403067
-6.0403067
-6.0403067
0.07955819
-6.0403067
-6.0403067
-6.0403067
-6.0403067
0.07955819
0.07955819
0.07955819
0.07955819
0.07955819
0.07955819
0.07955819
0.07955819
0.07955819
0.07955819
0.07955819
0.07955819
0.07955819
0.07955819
0.07955819
0.07955819
0.07955819
0.07955819
0.07955819
0.07955819
-6.0403067
-6.0403067
-6.0403067
-6.0403067
-6.0403067
0.07955819
0.07955819
0.07955819
0.07955819
0.07955819
0.07955819
0.07955819
0.07955819
-6.0403067
-6.0403067
-6.0403067
-6.0403067
0.07955819
0.07955819
0.07955819
0.07955819
0.07955819
0.07955819
0.07955819
-6.0403067
-6.0403067
-6.0403067
0.07955819
0.07955819
0.07955819
-6.0403067
-6.0403067
0.07955819
0.07955819
0.07955819
0.07955819
0.07955819
0.07955819
0.07955819
0.07955819
-6.0403067
-6.0403067
-6.0403067
0.07955819
0.07955819
0.07955819
-6.0403067
-6.0403067
-6.0403067
-6.0403067
-6.0403067
0.07955819
0.07955819
0.07955819
0.07955819
0.07955819
0.07955819
0.07955819
0.07955819
0.07955819
0.07955819
0.07955819
0.07955819
0.07955819
0.07955819
0.07955819
0.07955819
0.07955819
0.07955819
-6.0403067
-6.0403067
-6.0403067
-6.0403067
-6.0403067
-6.0403067
-6.0403067
-6.0403067
0.07955819
0.07955819
0.07955819
-6.0403067
-6.0403067
-6.0403067
-6.0403067
-6.0403067
-6.0403067
-6.0403067
0.07955819
0.07955819
0.07955819
0.07955819
0.07955819
0.07955819
0.07955819
0.07955819
0.07955819
0.07955819
0.07955819
0.07955819
0.07955819
0.07955819
0.07955819
0.07955819
-6.0403067
-6.0403067
-6.0403067
-6.0403067
0.07955819
0.07955819
0.07955819
0.07955819
0.07955819
0.07955819
-6.0403067
-6.0403067
-6.0403067
0.07955819
0.07955819
0.07955819
0.07955819
-6.0403067
-6.0403067
0.07955819
0.07955819
0.07955819
0.07955819
0.07955819
0.07955819
0.07955819
0.07955819
0.07955819
-6.0403067
-6.0403067
-6.0403067
0.07955819
0.07955819
0.07955819
0.07955819
0.07955819
0.07955819
-6.0403067
-6.0403067
-6.0403067
0.07955819
0.07955819
0.07955819
0.07955819
0.07955819
0.07955819
0.07955819
0.07955819
0.07955819
0.07955819
0.07955819
0.07955819
0.07955819
0.07955819
0.07955819
0.07955819
0.07955819
0.07955819
0.07955819
0.07955819
0.07955819
0.07955819
0.07955819
0.07955819
0.07955819
0.07955819
0.07955819
0.07955819
0.07955819
0.07955819
0.07955819
0.07955819
0.07955819
0.07955819
0.07955819
0.07955819
0.07955819
0.07955819
0.07955819
0.07955819
0.07955819
0.07955819
0.07955819
0.07955819
0.07955819
0.07955819
0.07955819
0.07955819
0.07955819
0.07955819
0.07955819
-6.0403067
-6.0403067
0.07955819
0.07955819
0.07955819
0.07955819
0.07955819
0.07955819
0.07955819
0.07955819
0.07955819
0.07955819
0.07955819
0.07955819
0.07955819
0.07955819
0.07955819
0.07955819
0.07955819
0.07955819
0.07955819
0.07955819
0.07955819
0.07955819
0.07955819
0.07955819
0.07955819
0.07955819
0.07955819
0.07955819
0.07955819
0.07955819
0.07955819
0.07955819
0.07955819
0.07955819
0.07955819
0.07955819
0.07955819
0.07955819
0.07955819
0.07955819
0.07955819
0.07955819
0.07955819
0.07955819
0.07955819
-6.0403067
-6.0403067
-6.0403067
0.07955819
0.07955819
0.07955819
0.07955819
0.07955819
0.07955819
0.07955819
0.07955819
0.07955819
0.07955819
0.07955819
0.07955819
0.07955819
0.07955819
0.07955819
0.07955819
0.07955819
-6.0403067
-6.0403067
-6.0403067
0.07955819
0.07955819
0.07955819
0.07955819
0.07955819
0.07955819
0.07955819
0.07955819
0.07955819
-6.0403067
0.07955819
0.07955819
0.07955819
0.07955819
0.07955819
0.07955819
0.07955819
0.07955819
0.07955819
0.07955819
0.07955819
0.07955819
0.07955819
0.07955819
0.07955819
0.07955819
0.07955819
0.07955819
0.07955819
0.07955819
0.07955819
0.07955819
0.07955819
0.07955819
0.07955819
0.07955819
0.07955819
0.07955819
0.07955819
0.07955819
0.07955819
0.07955819
0.07955819
0.07955819
0.07955819
0.07955819
0.07955819
0.07955819
0.07955819
0.07955819
0.07955819
0.07955819
0.07955819
0.07955819
0.07955819
0.07955819
0.07955819
0.07955819
0.07955819
0.07955819
-6.0403067
-6.0403067
-6.0403067
0.07955819
0.07955819
0.07955819
0.07955819
0.07955819
0.07955819
0.07955819
0.07955819
0.07955819
0.07955819
0.07955819
0.07955819
0.07955819
0.07955819
0.07955819
0.07955819
0.07955819
0.07955819
-6.0403067
-6.0403067
-6.0403067
0.07955819
0.07955819
0.07955819
0.07955819
-6.0403067
-6.0403067
-6.0403067
0.07955819
0.07955819
0.07955819
0.07955819
0.07955819
0.07955819
0.07955819
0.07955819
0.07955819
0.07955819
0.07955819
0.07955819
0.07955819
0.07955819
0.07955819
0.07955819
0.07955819
0.07955819
-6.0403067
-6.0403067
-6.0403067
0.07955819
0.07955819
0.07955819
-6.0403067
-6.0403067
-6.0403067
0.07955819
0.07955819
0.07955819
0.07955819
0.07955819
-6.0403067
-6.0403067
-6.0403067
0.07955819
0.07955819
0.07955819
0.07955819
0.07955819
0.07955819
0.07955819
0.07955819
0.07955819
0.07955819
0.07955819
0.07955819
-6.0403067
-6.0403067
0.07955819
0.07955819
0.07955819
0.07955819
0.07955819
0.07955819
0.07955819
0.07955819
0.07955819
0.07955819
0.07955819
0.07955819
0.07955819
0.07955819
0.07955819
0.07955819
0.07955819
0.07955819
0.07955819
0.07955819
0.07955819
0.07955819
0.07955819
-6.0403067
-6.0403067
-6.0403067
0.07955819
0.07955819
0.07955819
0.07955819
0.07955819
0.07955819
-6.0403067
-6.0403067
0.07955819
0.07955819
0.07955819
0.07955819
0.07955819
0.07955819
0.07955819
0.07955819
0.07955819
0.07955819
0.07955819
0.07955819
0.07955819
0.07955819
0.07955819
0.07955819
0.07955819
0.07955819
-6.0403067
-6.0403067
-6.0403067
-6.0403067
-6.0403067
-6.0403067
0.07955819
0.07955819
0.07955819
0.07955819
0.07955819
0.07955819
0.07955819
0.07955819
0.07955819
0.07955819
0.07955819
0.07955819
0.07955819
0.07955819
0.07955819
0.07955819
0.07955819
0.07955819
0.07955819
0.07955819
0.07955819
0.07955819
0.07955819
0.07955819
0.07955819
0.07955819
0.07955819
0.07955819
0.07955819
0.07955819
0.07955819
0.07955819
0.07955819
0.07955819
0.07955819
0.07955819
0.07955819
0.07955819
0.07955819
0.07955819
0.07955819
0.07955819
0.07955819
0.07955819
0.07955819
0.07955819
0.07955819
0.07955819
0.07955819
0.07955819
0.07955819
0.07955819
0.07955819
0.07955819
0.07955819
0.07955819
0.07955819
0.07955819
0.07955819
0.07955819
0.07955819
0.07955819
0.07955819
0.07955819
0.07955819
0.07955819
0.07955819
0.07955819
0.07955819
0.07955819
0.07955819
0.07955819
0.07955819
0.07955819
0.07955819
0.07955819
0.07955819
0.07955819
0.07955819
0.07955819
0.07955819
0.07955819
0.07955819
0.07955819
0.07955819
0.07955819
0.07955819
0.07955819
0.07955819
0.07955819
0.07955819
0.07955819
0.07955819
0.07955819
0.07955819
0.07955819
0.07955819
0.07955819
0.07955819
0.07955819
0.07955819
0.07955819
0.07955819
0.07955819
0.07955819
0.07955819
0.07955819
0.07955819
0.07955819
0.07955819
0.07955819
0.07955819
0.07955819
0.07955819
0.07955819
0.07955819
0.07955819
0.07955819
0.07955819
0.07955819
0.07955819
0.07955819
0.07955819
0.07955819
0.07955819
0.07955819
0.07955819
0.07955819
0.07955819
0.07955819
0.07955819
0.07955819
0.07955819
0.07955819
0.07955819
0.07955819
0.07955819
0.07955819
0.07955819
0.07955819
0.07955819
0.07955819
0.07955819
0.07955819
0.07955819
0.07955819
0.07955819
0.07955819
0.07955819
0.07955819
0.07955819
0.07955819
0.07955819
0.07955819
0.07955819
0.07955819
0.07955819
0.07955819
0.07955819
0.07955819
0.07955819
0.07955819
0.07955819
0.07955819
0.07955819
0.07955819
0.07955819
0.07955819
0.07955819
0.07955819
0.07955819
0.07955819
0.07955819
0.07955819
0.07955819
0.07955819
0.07955819
0.07955819
0.07955819
0.07955819
0.07955819
0.07955819
0.07955819
0.07955819
0.07955819
0.07955819
6.199423
0.07955819
0.07955819
0.07955819
0.07955819
0.07955819
0.07955819
0.07955819
0.07955819
0.07955819
0.07955819
0.07955819
-6.0403067
-6.0403067
0.07955819
0.07955819
0.07955819
0.07955819
0.07955819
0.07955819
0.07955819
0.07955819
0.07955819
0.07955819
0.07955819
0.07955819
0.07955819
0.07955819
0.07955819
0.07955819
0.07955819
0.07955819
0.07955819
0.07955819
0.07955819
0.07955819
0.07955819
0.07955819
0.07955819
0.07955819
0.07955819
0.07955819
0.07955819
0.07955819
0.07955819
0.07955819
0.07955819
0.07955819
-6.0403067
-6.0403067
-6.0403067
0.07955819
0.07955819
0.07955819
0.07955819
0.07955819
0.07955819
0.07955819
0.07955819
0.07955819
0.07955819
0.07955819
0.07955819
0.07955819
0.07955819
0.07955819
0.07955819
0.07955819
0.07955819
0.07955819
0.07955819
0.07955819
0.07955819
0.07955819
-6.0403067
-6.0403067
0.07955819
0.07955819
0.07955819
0.07955819
-6.0403067
-6.0403067
-6.0403067
-6.0403067
-6.0403067
0.07955819
0.07955819
0.07955819
0.07955819
0.07955819
0.07955819
0.07955819
0.07955819
0.07955819
0.07955819
0.07955819
0.07955819
0.07955819
-6.0403067
-6.0403067
-6.0403067
0.07955819
0.07955819
0.07955819
0.07955819
0.07955819
0.07955819
0.07955819
0.07955819
0.07955819
0.07955819
0.07955819
0.07955819
0.07955819
0.07955819
-6.0403067
-6.0403067
-6.0403067
0.07955819
0.07955819
0.07955819
0.07955819
0.07955819
0.07955819
0.07955819
0.07955819
0.07955819
0.07955819
0.07955819
0.07955819
0.07955819
0.07955819
0.07955819
0.07955819
0.07955819
0.07955819
0.07955819
0.07955819
0.07955819
0.07955819
0.07955819
0.07955819
0.07955819
0.07955819
0.07955819
0.07955819
0.07955819
0.07955819
-6.0403067
-6.0403067
0.07955819
0.07955819
0.07955819
0.07955819
0.07955819
0.07955819
0.07955819
0.07955819
0.07955819
-6.0403067
-6.0403067
-6.0403067
0.07955819
0.07955819
0.07955819
0.07955819
0.07955819
0.07955819
-6.0403067
-6.0403067
-6.0403067
-6.0403067
-6.0403067
-6.0403067
-6.0403067
-6.0403067
-6.0403067
0.07955819
0.07955819
0.07955819
-6.0403067
-6.0403067
-6.0403067
0.07955819
0.07955819
0.07955819
0.07955819
0.07955819
0.07955819
0.07955819
0.07955819
-6.0403067
-6.0403067
0.07955819
0.07955819
0.07955819
0.07955819
0.07955819
0.07955819
0.07955819
0.07955819
0.07955819
0.07955819
0.07955819
0.07955819
0.07955819
0.07955819
0.07955819
0.07955819
0.07955819
0.07955819
0.07955819
0.07955819
-6.0403067
-6.0403067
-6.0403067
0.07955819
0.07955819
-6.0403067
-6.0403067
-6.0403067
0.07955819
0.07955819
0.07955819
0.07955819
0.07955819
0.07955819
0.07955819
-6.0403067
-6.0403067
0.07955819
0.07955819
0.07955819
0.07955819
0.07955819
0.07955819
0.07955819
0.07955819
0.07955819
-6.0403067
-6.0403067
-6.0403067
0.07955819
0.07955819
0.07955819
0.07955819
-6.0403067
-6.0403067
-6.0403067
0.07955819
0.07955819
0.07955819
0.07955819
0.07955819
-6.0403067
-6.0403067
-6.0403067
0.07955819
0.07955819
0.07955819
0.07955819
0.07955819
0.07955819
0.07955819
0.07955819
0.07955819
0.07955819
0.07955819
0.07955819
0.07955819
0.07955819
0.07955819
-6.0403067
-6.0403067
-6.0403067
0.07955819
0.07955819
0.07955819
0.07955819
0.07955819
0.07955819
0.07955819
0.07955819
0.07955819
0.07955819
0.07955819
0.07955819
0.07955819
0.07955819
0.07955819
0.07955819
0.07955819
-6.0403067
-6.0403067
-6.0403067
0.07955819
0.07955819
0.07955819
0.07955819
0.07955819
0.07955819
0.07955819
0.07955819
0.07955819
0.07955819
0.07955819
0.07955819
0.07955819
0.07955819
-6.0403067
-6.0403067
-6.0403067
0.07955819
0.07955819
0.07955819
0.07955819
0.07955819
0.07955819
0.07955819
0.07955819
0.07955819
0.07955819
0.07955819
0.07955819
0.07955819
0.07955819
0.07955819
0.07955819
0.07955819
0.07955819
0.07955819
0.07955819
0.07955819
0.07955819
0.07955819
0.07955819
0.07955819
0.07955819
0.07955819
0.07955819
0.07955819
0.07955819
-6.0403067
-6.0403067
0.07955819
0.07955819
0.07955819
0.07955819
0.07955819
0.07955819
0.07955819
0.07955819
0.07955819
0.07955819
0.07955819
0.07955819
0.07955819
0.07955819
0.07955819
0.07955819
0.07955819
0.07955819
0.07955819
0.07955819
0.07955819
0.07955819
-6.0403067
-6.0403067
-6.0403067
-6.0403067
-6.0403067
0.07955819
0.07955819
0.07955819
-6.0403067
-6.0403067
0.07955819
0.07955819
-6.0403067
-6.0403067
0.07955819
0.07955819
-6.0403067
-6.0403067
-6.0403067
-6.0403067
0.07955819
0.07955819
0.07955819
0.07955819
-6.0403067
-6.0403067
-6.0403067
0.07955819
0.07955819
0.07955819
-6.0403067
-6.0403067
-6.0403067
0.07955819
0.07955819
0.07955819
0.07955819
-6.0403067
-6.0403067
-6.0403067
-6.0403067
-6.0403067
-6.0403067
0.07955819
0.07955819
0.07955819
-6.0403067
-6.0403067
-6.0403067
-6.0403067
-6.0403067
0.07955819
0.07955819
0.07955819
0.07955819
0.07955819
-6.0403067
-6.0403067
-6.0403067
0.07955819
0.07955819
0.07955819
0.07955819
0.07955819
-6.0403067
-6.0403067
-6.0403067
-6.0403067
-6.0403067
0.07955819
0.07955819
0.07955819
0.07955819
-6.0403067
-6.0403067
-6.0403067
-6.0403067
0.07955819
0.07955819
0.07955819
0.07955819
-6.0403067
-6.0403067
-6.0403067
0.07955819
0.07955819
0.07955819
0.07955819
0.07955819
0.07955819
0.07955819
0.07955819
0.07955819
0.07955819
0.07955819
0.07955819
0.07955819
0.07955819
0.07955819
0.07955819
0.07955819
-6.0403067
-6.0403067
-6.0403067
-6.0403067
-6.0403067
0.07955819
0.07955819
0.07955819
-6.0403067
-6.0403067
-6.0403067
-6.0403067
-6.0403067
-6.0403067
-6.0403067
0.07955819
0.07955819
0.07955819
0.07955819
0.07955819
-6.0403067
-6.0403067
0.07955819
0.07955819
0.07955819
0.07955819
0.07955819
0.07955819
0.07955819
0.07955819
0.07955819
0.07955819
0.07955819
0.07955819
0.07955819
0.07955819
0.07955819
0.07955819
0.07955819
0.07955819
0.07955819
0.07955819
0.07955819
0.07955819
0.07955819
0.07955819
0.07955819
-6.0403067
-6.0403067
-6.0403067
0.07955819
0.07955819
0.07955819
0.07955819
0.07955819
0.07955819
0.07955819
0.07955819
0.07955819
0.07955819
0.07955819
0.07955819
0.07955819
0.07955819
0.07955819
0.07955819
0.07955819
0.07955819
0.07955819
0.07955819
0.07955819
0.07955819
0.07955819
0.07955819
0.07955819
0.07955819
0.07955819
0.07955819
0.07955819
0.07955819
0.07955819
0.07955819
0.07955819
0.07955819
0.07955819
0.07955819
0.07955819
0.07955819
0.07955819
0.07955819
0.07955819
0.07955819
-6.0403067
-6.0403067
-6.0403067
0.07955819
0.07955819
0.07955819
0.07955819
0.07955819
0.07955819
0.07955819
0.07955819
0.07955819
0.07955819
0.07955819
0.07955819
0.07955819
0.07955819
0.07955819
0.07955819
0.07955819
-6.0403067
-6.0403067
-6.0403067
0.07955819
0.07955819
0.07955819
0.07955819
-6.0403067
-6.0403067
-6.0403067
-6.0403067
0.07955819
0.07955819
-6.0403067
-6.0403067
-6.0403067
-6.0403067
0.07955819
0.07955819
0.07955819
-6.0403067
-6.0403067
-6.0403067
0.07955819
0.07955819
0.07955819
0.07955819
0.07955819
0.07955819
0.07955819
0.07955819
0.07955819
0.07955819
0.07955819
-6.0403067
-6.0403067
-6.0403067
0.07955819
0.07955819
-6.0403067
-6.0403067
0.07955819
0.07955819
0.07955819
0.07955819
0.07955819
0.07955819
0.07955819
0.07955819
0.07955819
0.07955819
0.07955819
0.07955819
0.07955819
0.07955819
0.07955819
0.07955819
0.07955819
0.07955819
0.07955819
0.07955819
0.07955819
0.07955819
0.07955819
0.07955819
0.07955819
0.07955819
0.07955819
0.07955819
0.07955819
0.07955819
0.07955819
0.07955819
0.07955819
0.07955819
0.07955819
0.07955819
0.07955819
0.07955819
0.07955819
0.07955819
0.07955819
0.07955819
0.07955819
0.07955819
0.07955819
0.07955819
0.07955819
0.07955819
0.07955819
0.07955819
0.07955819
0.07955819
0.07955819
0.07955819
0.07955819
0.07955819
6.199423
6.199423
0.07955819
0.07955819
0.07955819
0.07955819
0.07955819
0.07955819
0.07955819
0.07955819
0.07955819
0.07955819
0.07955819
0.07955819
0.07955819
0.07955819
0.07955819
0.07955819
0.07955819
0.07955819
-6.0403067
-6.0403067
-6.0403067
0.07955819
0.07955819
0.07955819
0.07955819
0.07955819
0.07955819
0.07955819
0.07955819
0.07955819
0.07955819
0.07955819
0.07955819
0.07955819
0.07955819
0.07955819
0.07955819
0.07955819
0.07955819
0.07955819
0.07955819
0.07955819
0.07955819
0.07955819
0.07955819
0.07955819
0.07955819
0.07955819
0.07955819
0.07955819
0.07955819
0.07955819
0.07955819
0.07955819
0.07955819
0.07955819
0.07955819
0.07955819
0.07955819
0.07955819
0.07955819
0.07955819
0.07955819
0.07955819
0.07955819
0.07955819
0.07955819
0.07955819
0.07955819
0.07955819
0.07955819
0.07955819
0.07955819
0.07955819
0.07955819
0.07955819
0.07955819
0.07955819
0.07955819
0.07955819
0.07955819
0.07955819
0.07955819
-6.0403067
-6.0403067
0.07955819
0.07955819
0.07955819
0.07955819
0.07955819
-6.0403067
-6.0403067
-6.0403067
0.07955819
0.07955819
6.199423
0.07955819
0.07955819
0.07955819
0.07955819
0.07955819
0.07955819
0.07955819
0.07955819
0.07955819
0.07955819
0.07955819
0.07955819
0.07955819
0.07955819
0.07955819
0.07955819
0.07955819
0.07955819
0.07955819
0.07955819
0.07955819
0.07955819
0.07955819
0.07955819
0.07955819
0.07955819
0.07955819
0.07955819
0.07955819
0.07955819
0.07955819
0.07955819
0.07955819
0.07955819
0.07955819
0.07955819
0.07955819
0.07955819
0.07955819
0.07955819
0.07955819
0.07955819
-6.0403067
-6.0403067
-6.0403067
0.07955819
0.07955819
0.07955819
0.07955819
0.07955819
0.07955819
0.07955819
0.07955819
0.07955819
0.07955819
0.07955819
0.07955819
0.07955819
0.07955819
0.07955819
0.07955819
0.07955819
0.07955819
0.07955819
0.07955819
0.07955819
0.07955819
0.07955819
0.07955819
0.07955819
0.07955819
0.07955819
-6.0403067
-6.0403067
0.07955819
0.07955819
0.07955819
0.07955819
0.07955819
0.07955819
0.07955819
0.07955819
0.07955819
0.07955819
0.07955819
0.07955819
0.07955819
0.07955819
0.07955819
0.07955819
0.07955819
0.07955819
0.07955819
0.07955819
0.07955819
0.07955819
0.07955819
0.07955819
0.07955819
0.07955819
-6.0403067
-6.0403067
-6.0403067
0.07955819
0.07955819
0.07955819
0.07955819
0.07955819
0.07955819
0.07955819
0.07955819
0.07955819
0.07955819
0.07955819
0.07955819
0.07955819
0.07955819
0.07955819
0.07955819
0.07955819
0.07955819
0.07955819
0.07955819
0.07955819
0.07955819
0.07955819
0.07955819
0.07955819
0.07955819
0.07955819
0.07955819
0.07955819
0.07955819
0.07955819
0.07955819
0.07955819
0.07955819
0.07955819
0.07955819
0.07955819
0.07955819
0.07955819
0.07955819
0.07955819
0.07955819
0.07955819
0.07955819
0.07955819
0.07955819
0.07955819
0.07955819
0.07955819
0.07955819
0.07955819
0.07955819
0.07955819
0.07955819
0.07955819
0.07955819
0.07955819
0.07955819
0.07955819
0.07955819
0.07955819
0.07955819
0.07955819
0.07955819
0.07955819
0.07955819
0.07955819
0.07955819
0.07955819
0.07955819
0.07955819
0.07955819
0.07955819
0.07955819
0.07955819
0.07955819
0.07955819
0.07955819
0.07955819
0.07955819
0.07955819
0.07955819
0.07955819
0.07955819
0.07955819
0.07955819
0.07955819
0.07955819
0.07955819
0.07955819
0.07955819
0.07955819
0.07955819
0.07955819
0.07955819
0.07955819
0.07955819
0.07955819
0.07955819
0.07955819
0.07955819
0.07955819
0.07955819
0.07955819
0.07955819
0.07955819
0.07955819
6.199423
0.07955819
0.07955819
0.07955819
0.07955819
0.07955819
0.07955819
0.07955819
0.07955819
0.07955819
0.07955819
0.07955819
0.07955819
0.07955819
0.07955819
0.07955819
0.07955819
0.07955819
0.07955819
0.07955819
0.07955819
0.07955819
0.07955819
0.07955819
0.07955819
0.07955819
0.07955819
0.07955819
0.07955819
0.07955819
0.07955819
0.07955819
0.07955819
0.07955819
0.07955819
0.07955819
0.07955819
0.07955819
0.07955819
0.07955819
0.07955819
0.07955819
0.07955819
0.07955819
0.07955819
0.07955819
0.07955819
0.07955819
0.07955819
0.07955819
0.07955819
0.07955819
0.07955819
0.07955819
0.07955819
0.07955819
0.07955819
0.07955819
0.07955819
0.07955819
0.07955819
0.07955819
0.07955819
0.07955819
0.07955819
0.07955819
0.07955819
0.07955819
0.07955819
0.07955819
0.07955819
0.07955819
0.07955819
0.07955819
0.07955819
0.07955819
0.07955819
0.07955819
0.07955819
0.07955819
0.07955819
0.07955819
0.07955819
0.07955819
0.07955819
0.07955819
0.07955819
0.07955819
0.07955819
0.07955819
0.07955819
0.07955819
0.07955819
0.07955819
0.07955819
0.07955819
0.07955819
0.07955819
0.07955819
0.07955819
0.07955819
0.07955819
0.07955819
0.07955819
-6.0403067
-6.0403067
-6.0403067
0.07955819
0.07955819
0.07955819
0.07955819
0.07955819
0.07955819
0.07955819
0.07955819
0.07955819
0.07955819
0.07955819
0.07955819
0.07955819
0.07955819
0.07955819
0.07955819
0.07955819
-6.0403067
-6.0403067
-6.0403067
0.07955819
0.07955819
0.07955819
0.07955819
0.07955819
0.07955819
0.07955819
0.07955819
0.07955819
0.07955819
0.07955819
0.07955819
0.07955819
0.07955819
0.07955819
0.07955819
0.07955819
0.07955819
0.07955819
0.07955819
0.07955819
0.07955819
0.07955819
0.07955819
0.07955819
0.07955819
0.07955819
0.07955819
0.07955819
0.07955819
0.07955819
0.07955819
0.07955819
0.07955819
0.07955819
0.07955819
0.07955819
0.07955819
0.07955819
0.07955819
0.07955819
0.07955819
0.07955819
0.07955819
0.07955819
0.07955819
0.07955819
0.07955819
0.07955819
0.07955819
0.07955819
0.07955819
0.07955819
0.07955819
0.07955819
0.07955819
0.07955819
0.07955819
0.07955819
0.07955819
0.07955819
0.07955819
0.07955819
0.07955819
0.07955819
0.07955819
0.07955819
0.07955819
0.07955819
0.07955819
0.07955819
0.07955819
0.07955819
0.07955819
0.07955819
0.07955819
0.07955819
0.07955819
0.07955819
0.07955819
0.07955819
0.07955819
0.07955819
0.07955819
0.07955819
0.07955819
0.07955819
0.07955819
0.07955819
0.07955819
0.07955819
0.07955819
0.07955819
0.07955819
0.07955819
0.07955819
0.07955819
0.07955819
0.07955819
0.07955819
0.07955819
0.07955819
0.07955819
0.07955819
0.07955819
0.07955819
0.07955819
0.07955819
0.07955819
0.07955819
0.07955819
0.07955819
0.07955819
-6.0403067
-6.0403067
-6.0403067
0.07955819
0.07955819
0.07955819
0.07955819
0.07955819
0.07955819
0.07955819
0.07955819
0.07955819
0.07955819
0.07955819
0.07955819
0.07955819
0.07955819
0.07955819
0.07955819
0.07955819
0.07955819
0.07955819
0.07955819
0.07955819
0.07955819
0.07955819
0.07955819
0.07955819
0.07955819
0.07955819
0.07955819
0.07955819
0.07955819
0.07955819
0.07955819
0.07955819
0.07955819
0.07955819
0.07955819
0.07955819
0.07955819
0.07955819
0.07955819
0.07955819
0.07955819
0.07955819
0.07955819
0.07955819
0.07955819
0.07955819
0.07955819
0.07955819
0.07955819
0.07955819
0.07955819
0.07955819
0.07955819
0.07955819
0.07955819
0.07955819
0.07955819
0.07955819
0.07955819
0.07955819
0.07955819
0.07955819
0.07955819
0.07955819
0.07955819
0.07955819
0.07955819
0.07955819
0.07955819
0.07955819
0.07955819
0.07955819
6.199423
6.199423
0.07955819
0.07955819
0.07955819
0.07955819
0.07955819
0.07955819
0.07955819
0.07955819
0.07955819
0.07955819
0.07955819
0.07955819
0.07955819
0.07955819
0.07955819
0.07955819
6.199423
6.199423
6.199423
6.199423
0.07955819
0.07955819
0.07955819
0.07955819
0.07955819
0.07955819
0.07955819
0.07955819
0.07955819
0.07955819
0.07955819
0.07955819
0.07955819
0.07955819
0.07955819
0.07955819
0.07955819
0.07955819
0.07955819
0.07955819
0.07955819
0.07955819
0.07955819
0.07955819
0.07955819
0.07955819
0.07955819
0.07955819
6.199423
6.199423
6.199423
0.07955819
0.07955819
0.07955819
0.07955819
0.07955819
0.07955819
0.07955819
0.07955819
0.07955819
0.07955819
0.07955819
0.07955819
0.07955819
0.07955819
0.07955819
0.07955819
0.07955819
0.07955819
0.07955819
0.07955819
0.07955819
0.07955819
0.07955819
0.07955819
0.07955819
0.07955819
0.07955819
0.07955819
0.07955819
0.07955819
0.07955819
0.07955819
0.07955819
0.07955819
0.07955819
0.07955819
0.07955819
6.199423
6.199423
6.199423
0.07955819
0.07955819
0.07955819
0.07955819
6.199423
6.199423
6.199423
0.07955819
0.07955819
0.07955819
0.07955819
0.07955819
0.07955819
0.07955819
0.07955819
0.07955819
0.07955819
0.07955819
0.07955819
0.07955819
0.07955819
0.07955819
0.07955819
0.07955819
0.07955819
0.07955819
0.07955819
0.07955819
0.07955819
0.07955819
0.07955819
0.07955819
0.07955819
0.07955819
0.07955819
0.07955819
0.07955819
0.07955819
0.07955819
0.07955819
0.07955819
6.199423
6.199423
0.07955819
0.07955819
-6.0403067
0.07955819
0.07955819
0.07955819
0.07955819
0.07955819
0.07955819
0.07955819
0.07955819
0.07955819
0.07955819
0.07955819
0.07955819
0.07955819
6.199423
6.199423
0.07955819
0.07955819
0.07955819
0.07955819
0.07955819
0.07955819
0.07955819
6.199423
6.199423
0.07955819
0.07955819
0.07955819
0.07955819
0.07955819
0.07955819
0.07955819
0.07955819
0.07955819
0.07955819
0.07955819
0.07955819
0.07955819
6.199423
6.199423
6.199423
6.199423
6.199423
0.07955819
0.07955819
0.07955819
6.199423
6.199423
6.199423
6.199423
6.199423
0.07955819
0.07955819
0.07955819
0.07955819
6.199423
6.199423
6.199423
0.07955819
0.07955819
0.07955819
0.07955819
0.07955819
0.07955819
0.07955819
0.07955819
0.07955819
0.07955819
0.07955819
0.07955819
0.07955819
0.07955819
0.07955819
0.07955819
0.07955819
0.07955819
0.07955819
0.07955819
0.07955819
0.07955819
0.07955819
6.199423
6.199423
6.199423
0.07955819
0.07955819
0.07955819
6.199423
6.199423
0.07955819
0.07955819
0.07955819
0.07955819
0.07955819
0.07955819
0.07955819
0.07955819
0.07955819
0.07955819
0.07955819
0.07955819
0.07955819
0.07955819
0.07955819
0.07955819
0.07955819
0.07955819
0.07955819
0.07955819
0.07955819
0.07955819
0.07955819
0.07955819
0.07955819
0.07955819
0.07955819
0.07955819
0.07955819
0.07955819
0.07955819
0.07955819
0.07955819
0.07955819
0.07955819
0.07955819
0.07955819
0.07955819
0.07955819
0.07955819
0.07955819
0.07955819
0.07955819
0.07955819
0.07955819
0.07955819
0.07955819
0.07955819
0.07955819
0.07955819
0.07955819
0.07955819
0.07955819
0.07955819
0.07955819
0.07955819
0.07955819
0.07955819
0.07955819
0.07955819
0.07955819
0.07955819
0.07955819
0.07955819
0.07955819
0.07955819
0.07955819
0.07955819
0.07955819
0.07955819
0.07955819
0.07955819
0.07955819
0.07955819
0.07955819
0.07955819
0.07955819
0.07955819
0.07955819
0.07955819
0.07955819
0.07955819
0.07955819
0.07955819
0.07955819
0.07955819
6.199423
6.199423
6.199423
0.07955819
0.07955819
0.07955819
6.199423
6.199423
0.07955819
0.07955819
0.07955819
0.07955819
0.07955819
0.07955819
0.07955819
0.07955819
0.07955819
0.07955819
0.07955819
0.07955819
0.07955819
0.07955819
0.07955819
0.07955819
0.07955819
0.07955819
0.07955819
0.07955819
0.07955819
0.07955819
0.07955819
0.07955819
0.07955819
0.07955819
0.07955819
0.07955819
0.07955819
0.07955819
0.07955819
0.07955819
0.07955819
0.07955819
0.07955819
0.07955819
0.07955819
0.07955819
0.07955819
0.07955819
0.07955819
0.07955819
0.07955819
0.07955819
0.07955819
0.07955819
0.07955819
0.07955819
0.07955819
0.07955819
0.07955819
0.07955819
0.07955819
0.07955819
0.07955819
0.07955819
0.07955819
0.07955819
0.07955819
0.07955819
0.07955819
0.07955819
0.07955819
0.07955819
0.07955819
0.07955819
0.07955819
0.07955819
0.07955819
0.07955819
0.07955819
0.07955819
0.07955819
0.07955819
0.07955819
0.07955819
0.07955819
0.07955819
0.07955819
6.199423
0.07955819
0.07955819
0.07955819
0.07955819
0.07955819
0.07955819
0.07955819
0.07955819
0.07955819
0.07955819
0.07955819
0.07955819
0.07955819
0.07955819
0.07955819
0.07955819
0.07955819
0.07955819
0.07955819
0.07955819
0.07955819
0.07955819
0.07955819
0.07955819
0.07955819
0.07955819
0.07955819
0.07955819
0.07955819
0.07955819
0.07955819
0.07955819
0.07955819
0.07955819
0.07955819
0.07955819
0.07955819
0.07955819
0.07955819
0.07955819
0.07955819
0.07955819
0.07955819
0.07955819
0.07955819
0.07955819
0.07955819
0.07955819
0.07955819
0.07955819
0.07955819
0.07955819
0.07955819
0.07955819
0.07955819
0.07955819
0.07955819
0.07955819
0.07955819
0.07955819
0.07955819
0.07955819
0.07955819
0.07955819
0.07955819
0.07955819
0.07955819
0.07955819
0.07955819
0.07955819
0.07955819
0.07955819
0.07955819
0.07955819
0.07955819
0.07955819
0.07955819
0.07955819
0.07955819
0.07955819
0.07955819
0.07955819
0.07955819
0.07955819
0.07955819
0.07955819
0.07955819
0.07955819
0.07955819
0.07955819
0.07955819
0.07955819
0.07955819
0.07955819
0.07955819
0.07955819
0.07955819
0.07955819
0.07955819
0.07955819
0.07955819
0.07955819
0.07955819
0.07955819
0.07955819
0.07955819
0.07955819
0.07955819
0.07955819
0.07955819
0.07955819
0.07955819
0.07955819
0.07955819
0.07955819
0.07955819
0.07955819
0.07955819
0.07955819
0.07955819
0.07955819
0.07955819
0.07955819
0.07955819
0.07955819
0.07955819
0.07955819
0.07955819
0.07955819
0.07955819
0.07955819
0.07955819
0.07955819
0.07955819
0.07955819
0.07955819
0.07955819
0.07955819
0.07955819
0.07955819
0.07955819
0.07955819
0.07955819
0.07955819
0.07955819
0.07955819
0.07955819
0.07955819
0.07955819
0.07955819
0.07955819
0.07955819
0.07955819
0.07955819
0.07955819
6.199423
6.199423
0.07955819
-6.0403067
-6.0403067
-6.0403067
0.07955819
0.07955819
0.07955819
0.07955819
0.07955819
0.07955819
0.07955819
0.07955819
0.07955819
0.07955819
0.07955819
0.07955819
0.07955819
0.07955819
0.07955819
0.07955819
0.07955819
0.07955819
0.07955819
0.07955819
0.07955819
0.07955819
0.07955819
0.07955819
0.07955819
0.07955819
0.07955819
0.07955819
0.07955819
0.07955819
0.07955819
0.07955819
0.07955819
0.07955819
0.07955819
0.07955819
0.07955819
6.199423
0.07955819
0.07955819
0.07955819
0.07955819
0.07955819
0.07955819
0.07955819
0.07955819
0.07955819
-6.0403067
-6.0403067
0.07955819
0.07955819
0.07955819
0.07955819
0.07955819
0.07955819
0.07955819
0.07955819
0.07955819
0.07955819
0.07955819
0.07955819
0.07955819
0.07955819
0.07955819
0.07955819
0.07955819
0.07955819
0.07955819
-6.0403067
-6.0403067
0.07955819
0.07955819
0.07955819
0.07955819
0.07955819
0.07955819
0.07955819
0.07955819
0.07955819
0.07955819
0.07955819
0.07955819
0.07955819
0.07955819
0.07955819
0.07955819
0.07955819
0.07955819
0.07955819
0.07955819
0.07955819
0.07955819
0.07955819
0.07955819
0.07955819
0.07955819
0.07955819
0.07955819
0.07955819
0.07955819
0.07955819
0.07955819
0.07955819
0.07955819
0.07955819
0.07955819
0.07955819
0.07955819
0.07955819
0.07955819
0.07955819
0.07955819
0.07955819
0.07955819
0.07955819
0.07955819
0.07955819
0.07955819
0.07955819
0.07955819
0.07955819
0.07955819
0.07955819
0.07955819
0.07955819
0.07955819
0.07955819
0.07955819
0.07955819
0.07955819
0.07955819
0.07955819
0.07955819
0.07955819
0.07955819
0.07955819
0.07955819
0.07955819
0.07955819
0.07955819
0.07955819
0.07955819
0.07955819
0.07955819
0.07955819
0.07955819
0.07955819
0.07955819
0.07955819
0.07955819
0.07955819
0.07955819
0.07955819
-6.0403067
0.07955819
0.07955819
0.07955819
0.07955819
0.07955819
0.07955819
0.07955819
0.07955819
0.07955819
0.07955819
0.07955819
0.07955819
0.07955819
0.07955819
0.07955819
0.07955819
0.07955819
0.07955819
0.07955819
0.07955819
0.07955819
0.07955819
0.07955819
0.07955819
0.07955819
0.07955819
0.07955819
0.07955819
0.07955819
0.07955819
0.07955819
0.07955819
0.07955819
0.07955819
0.07955819
0.07955819
0.07955819
0.07955819
0.07955819
0.07955819
0.07955819
0.07955819
0.07955819
0.07955819
0.07955819
0.07955819
0.07955819
0.07955819
0.07955819
0.07955819
0.07955819
0.07955819
0.07955819
0.07955819
0.07955819
0.07955819
0.07955819
0.07955819
0.07955819
0.07955819
0.07955819
0.07955819
0.07955819
0.07955819
0.07955819
0.07955819
0.07955819
0.07955819
0.07955819
0.07955819
0.07955819
0.07955819
0.07955819
0.07955819
0.07955819
0.07955819
0.07955819
0.07955819
0.07955819
0.07955819
0.07955819
0.07955819
0.07955819
0.07955819
0.07955819
0.07955819
0.07955819
0.07955819
0.07955819
0.07955819
0.07955819
0.07955819
0.07955819
0.07955819
0.07955819
0.07955819
0.07955819
0.07955819
0.07955819
0.07955819
0.07955819
0.07955819
0.07955819
0.07955819
0.07955819
0.07955819
0.07955819
0.07955819
0.07955819
0.07955819
0.07955819
0.07955819
0.07955819
0.07955819
0.07955819
0.07955819
0.07955819
0.07955819
0.07955819
0.07955819
0.07955819
0.07955819
0.07955819
0.07955819
0.07955819
0.07955819
0.07955819
0.07955819
0.07955819
0.07955819
0.07955819
0.07955819
0.07955819
0.07955819
0.07955819
0.07955819
0.07955819
0.07955819
0.07955819
0.07955819
0.07955819
0.07955819
0.07955819
0.07955819
0.07955819
0.07955819
0.07955819
0.07955819
0.07955819
0.07955819
0.07955819
0.07955819
0.07955819
0.07955819
0.07955819
0.07955819
0.07955819
-6.0403067
-6.0403067
-6.0403067
0.07955819
0.07955819
0.07955819
0.07955819
0.07955819
0.07955819
0.07955819
0.07955819
0.07955819
0.07955819
0.07955819
0.07955819
0.07955819
0.07955819
-6.0403067
-6.0403067
0.07955819
0.07955819
0.07955819
0.07955819
0.07955819
0.07955819
0.07955819
0.07955819
0.07955819
0.07955819
0.07955819
0.07955819
0.07955819
0.07955819
0.07955819
0.07955819
0.07955819
0.07955819
0.07955819
0.07955819
0.07955819
0.07955819
0.07955819
0.07955819
0.07955819
0.07955819
0.07955819
0.07955819
0.07955819
0.07955819
0.07955819
0.07955819
0.07955819
0.07955819
0.07955819
0.07955819
0.07955819
0.07955819
0.07955819
0.07955819
0.07955819
0.07955819
0.07955819
0.07955819
0.07955819
0.07955819
0.07955819
0.07955819
-6.0403067
0.07955819
0.07955819
0.07955819
0.07955819
0.07955819
0.07955819
0.07955819
0.07955819
0.07955819
0.07955819
0.07955819
-6.0403067
-6.0403067
0.07955819
0.07955819
0.07955819
-6.0403067
-6.0403067
-6.0403067
0.07955819
0.07955819
0.07955819
0.07955819
0.07955819
0.07955819
0.07955819
0.07955819
0.07955819
0.07955819
0.07955819
0.07955819
0.07955819
-6.0403067
-6.0403067
-6.0403067
0.07955819
0.07955819
0.07955819
0.07955819
0.07955819
0.07955819
0.07955819
0.07955819
0.07955819
0.07955819
0.07955819
0.07955819
0.07955819
0.07955819
0.07955819
0.07955819
0.07955819
0.07955819
0.07955819
0.07955819
0.07955819
0.07955819
0.07955819
0.07955819
0.07955819
0.07955819
0.07955819
0.07955819
0.07955819
0.07955819
0.07955819
0.07955819
-6.0403067
-6.0403067
-6.0403067
0.07955819
0.07955819
6.199423
0.07955819
0.07955819
0.07955819
0.07955819
0.07955819
0.07955819
0.07955819
0.07955819
0.07955819
0.07955819
0.07955819
0.07955819
0.07955819
0.07955819
0.07955819
0.07955819
0.07955819
0.07955819
0.07955819
0.07955819
0.07955819
0.07955819
-6.0403067
-6.0403067
0.07955819
0.07955819
0.07955819
0.07955819
0.07955819
0.07955819
0.07955819
0.07955819
0.07955819
0.07955819
0.07955819
0.07955819
0.07955819
0.07955819
0.07955819
0.07955819
0.07955819
0.07955819
0.07955819
0.07955819
0.07955819
0.07955819
0.07955819
0.07955819
0.07955819
0.07955819
0.07955819
0.07955819
0.07955819
0.07955819
0.07955819
0.07955819
0.07955819
0.07955819
-6.0403067
-6.0403067
-6.0403067
0.07955819
0.07955819
0.07955819
0.07955819
0.07955819
0.07955819
0.07955819
0.07955819
-6.0403067
-6.0403067
0.07955819
0.07955819
0.07955819
0.07955819
0.07955819
0.07955819
0.07955819
0.07955819
0.07955819
0.07955819
-6.0403067
-6.0403067
-6.0403067
-6.0403067
0.07955819
0.07955819
0.07955819
0.07955819
0.07955819
0.07955819
0.07955819
0.07955819
0.07955819
0.07955819
0.07955819
-6.0403067
-6.0403067
-6.0403067
0.07955819
0.07955819
0.07955819
0.07955819
0.07955819
-6.0403067
-6.0403067
-6.0403067
-6.0403067
-6.0403067
-6.0403067
-6.0403067
0.07955819
0.07955819
0.07955819
0.07955819
0.07955819
0.07955819
-6.0403067
-6.0403067
-6.0403067
0.07955819
0.07955819
0.07955819
0.07955819
0.07955819
-6.0403067
-6.0403067
-6.0403067
0.07955819
0.07955819
0.07955819
0.07955819
0.07955819
0.07955819
0.07955819
-6.0403067
-6.0403067
-6.0403067
-6.0403067
0.07955819
0.07955819
0.07955819
0.07955819
0.07955819
0.07955819
0.07955819
0.07955819
0.07955819
0.07955819
-6.0403067
-6.0403067
-6.0403067
0.07955819
0.07955819
0.07955819
0.07955819
0.07955819
-6.0403067
-6.0403067
-6.0403067
-6.0403067
0.07955819
0.07955819
0.07955819
0.07955819
0.07955819
-6.0403067
-6.0403067
-6.0403067
0.07955819
0.07955819
0.07955819
0.07955819
0.07955819
-6.0403067
-6.0403067
-6.0403067
0.07955819
0.07955819
0.07955819
0.07955819
0.07955819
0.07955819
0.07955819
0.07955819
0.07955819
0.07955819
0.07955819
0.07955819
0.07955819
0.07955819
0.07955819
0.07955819
0.07955819
0.07955819
0.07955819
0.07955819
0.07955819
0.07955819
0.07955819
0.07955819
0.07955819
0.07955819
0.07955819
0.07955819
-6.0403067
-6.0403067
-6.0403067
-6.0403067
0.07955819
0.07955819
0.07955819
0.07955819
0.07955819
0.07955819
0.07955819
0.07955819
0.07955819
0.07955819
0.07955819
0.07955819
0.07955819
0.07955819
0.07955819
0.07955819
0.07955819
0.07955819
0.07955819
0.07955819
0.07955819
0.07955819
0.07955819
0.07955819
0.07955819
0.07955819
0.07955819
0.07955819
0.07955819
0.07955819
0.07955819
0.07955819
0.07955819
0.07955819
0.07955819
0.07955819
0.07955819
0.07955819
0.07955819
0.07955819
0.07955819
0.07955819
0.07955819
0.07955819
0.07955819
0.07955819
0.07955819
0.07955819
0.07955819
0.07955819
0.07955819
0.07955819
0.07955819
0.07955819
-6.0403067
-6.0403067
-6.0403067
0.07955819
0.07955819
0.07955819
0.07955819
0.07955819
0.07955819
0.07955819
0.07955819
0.07955819
0.07955819
-6.0403067
-6.0403067
-6.0403067
0.07955819
0.07955819
0.07955819
0.07955819
0.07955819
0.07955819
0.07955819
0.07955819
0.07955819
0.07955819
0.07955819
0.07955819
0.07955819
0.07955819
0.07955819
0.07955819
0.07955819
0.07955819
0.07955819
0.07955819
0.07955819
-6.0403067
-6.0403067
-6.0403067
0.07955819
0.07955819
0.07955819
0.07955819
0.07955819
0.07955819
0.07955819
0.07955819
0.07955819
0.07955819
0.07955819
0.07955819
0.07955819
0.07955819
0.07955819
0.07955819
0.07955819
0.07955819
0.07955819
0.07955819
0.07955819
0.07955819
0.07955819
0.07955819
0.07955819
0.07955819
-6.0403067
-6.0403067
-6.0403067
0.07955819
0.07955819
0.07955819
0.07955819
0.07955819
0.07955819
0.07955819
0.07955819
0.07955819
0.07955819
0.07955819
0.07955819
0.07955819
0.07955819
0.07955819
0.07955819
0.07955819
0.07955819
0.07955819
0.07955819
0.07955819
0.07955819
0.07955819
0.07955819
-6.0403067
0.07955819
0.07955819
0.07955819
0.07955819
0.07955819
0.07955819
0.07955819
0.07955819
0.07955819
0.07955819
0.07955819
0.07955819
0.07955819
0.07955819
0.07955819
0.07955819
0.07955819
0.07955819
0.07955819
0.07955819
0.07955819
0.07955819
0.07955819
0.07955819
0.07955819
0.07955819
-6.0403067
-6.0403067
-6.0403067
0.07955819
0.07955819
0.07955819
0.07955819
0.07955819
0.07955819
0.07955819
0.07955819
0.07955819
0.07955819
0.07955819
0.07955819
0.07955819
0.07955819
0.07955819
0.07955819
-6.0403067
-6.0403067
-6.0403067
0.07955819
0.07955819
0.07955819
0.07955819
-6.0403067
-6.0403067
0.07955819
0.07955819
0.07955819
0.07955819
0.07955819
0.07955819
0.07955819
0.07955819
0.07955819
0.07955819
0.07955819
0.07955819
-6.0403067
-6.0403067
-6.0403067
-6.0403067
0.07955819
0.07955819
0.07955819
0.07955819
0.07955819
0.07955819
0.07955819
0.07955819
0.07955819
0.07955819
0.07955819
0.07955819
0.07955819
0.07955819
0.07955819
0.07955819
0.07955819
0.07955819
0.07955819
0.07955819
0.07955819
0.07955819
0.07955819
0.07955819
0.07955819
0.07955819
0.07955819
0.07955819
0.07955819
0.07955819
0.07955819
0.07955819
0.07955819
0.07955819
0.07955819
0.07955819
0.07955819
0.07955819
0.07955819
0.07955819
0.07955819
0.07955819
0.07955819
0.07955819
0.07955819
0.07955819
0.07955819
0.07955819
0.07955819
0.07955819
-6.0403067
-6.0403067
-6.0403067
0.07955819
0.07955819
0.07955819
-6.0403067
-6.0403067
-6.0403067
-6.0403067
0.07955819
0.07955819
0.07955819
-6.0403067
-6.0403067
-6.0403067
0.07955819
0.07955819
0.07955819
0.07955819
0.07955819
0.07955819
0.07955819
0.07955819
0.07955819
0.07955819
0.07955819
-6.0403067
-6.0403067
-6.0403067
0.07955819
0.07955819
0.07955819
0.07955819
0.07955819
-6.0403067
-6.0403067
-6.0403067
0.07955819
0.07955819
0.07955819
0.07955819
0.07955819
0.07955819
0.07955819
0.07955819
0.07955819
0.07955819
0.07955819
0.07955819
0.07955819
0.07955819
-6.0403067
-6.0403067
0.07955819
0.07955819
-6.0403067
-6.0403067
-6.0403067
-6.0403067
-6.0403067
-6.0403067
-6.0403067
-6.0403067
-6.0403067
-6.0403067
-6.0403067
-6.0403067
-6.0403067
-6.0403067
-6.0403067
-6.0403067
-6.0403067
-6.0403067
-6.0403067
-6.0403067
-6.0403067
-6.0403067
-6.0403067
-6.0403067
-6.0403067
-6.0403067
-6.0403067
-6.0403067
-6.0403067
-6.0403067
-6.0403067
-6.0403067
-6.0403067
-6.0403067
-6.0403067
-6.0403067
-6.0403067
-6.0403067
-6.0403067
-6.0403067
-6.0403067
-6.0403067
-6.0403067
-6.0403067
-6.0403067
-6.0403067
-6.0403067
-6.0403067
-6.0403067
-6.0403067
-6.0403067
-6.0403067
-6.0403067
-6.0403067
-6.0403067
-6.0403067
-6.0403067
-6.0403067
-6.0403067
-6.0403067
-6.0403067
-6.0403067
-6.0403067
-6.0403067
-6.0403067
-6.0403067
-6.0403067
-6.0403067
-6.0403067
-6.0403067
-12.160171
-12.160171
-12.160171
-12.160171
-12.160171
-6.0403067
-6.0403067
-6.0403067
-6.0403067
-6.0403067
-6.0403067
-6.0403067
-6.0403067
-6.0403067
-6.0403067
-6.0403067
-6.0403067
-6.0403067
-6.0403067
-6.0403067
-12.160171
-12.160171
-12.160171
-6.0403067
-6.0403067
-6.0403067
-6.0403067
-6.0403067
-6.0403067
-6.0403067
-6.0403067
-6.0403067
-6.0403067
-6.0403067
-6.0403067
-6.0403067
-6.0403067
-6.0403067
-6.0403067
-6.0403067
-6.0403067
-6.0403067
-6.0403067
-6.0403067
-6.0403067
-6.0403067
-6.0403067
-6.0403067
-12.160171
-12.160171
-12.160171
-6.0403067
-6.0403067
-6.0403067
-6.0403067
-6.0403067
-6.0403067
-6.0403067
-6.0403067
-6.0403067
-6.0403067
-6.0403067
-6.0403067
-6.0403067
-6.0403067
-6.0403067
-6.0403067
-6.0403067
-6.0403067
-6.0403067
-6.0403067
-6.0403067
-6.0403067
-6.0403067
-6.0403067
-6.0403067
-6.0403067
-6.0403067
-6.0403067
-6.0403067
-6.0403067
-6.0403067
-6.0403067
-6.0403067
-6.0403067
-6.0403067
-6.0403067
-6.0403067
-6.0403067
-6.0403067
-6.0403067
-6.0403067
-6.0403067
-6.0403067
-6.0403067
-6.0403067
-12.160171
-12.160171
-12.160171
-6.0403067
-6.0403067
-6.0403067
-6.0403067
-6.0403067
-6.0403067
-6.0403067
-6.0403067
-6.0403067
-6.0403067
-6.0403067
-6.0403067
-6.0403067
-6.0403067
-6.0403067
-6.0403067
-6.0403067
-6.0403067
-6.0403067
-6.0403067
-6.0403067
-6.0403067
-6.0403067
-6.0403067
-6.0403067
-6.0403067
-6.0403067
-6.0403067
-6.0403067
-6.0403067
-6.0403067
-6.0403067
-6.0403067
-6.0403067
-6.0403067
-6.0403067
-12.160171
-12.160171
-12.160171
-6.0403067
-6.0403067
-6.0403067
-12.160171
-12.160171
-12.160171
-6.0403067
-12.160171
-12.160171
-12.160171
-12.160171
-6.0403067
-6.0403067
-6.0403067
-6.0403067
-6.0403067
-12.160171
-12.160171
-12.160171
-6.0403067
-6.0403067
-12.160171
-12.160171
-12.160171
-12.160171
-12.160171
-12.160171
-12.160171
-12.160171
-12.160171
-12.160171
-12.160171
-12.160171
-6.0403067
-6.0403067
-6.0403067
-6.0403067
-6.0403067
-6.0403067
-6.0403067
-6.0403067
-6.0403067
-6.0403067
-6.0403067
-12.160171
-12.160171
-12.160171
-12.160171
-12.160171
-12.160171
-12.160171
-18.280035
-12.160171
-12.160171
-12.160171
-12.160171
-12.160171
-6.0403067
-6.0403067
-6.0403067
-12.160171
-12.160171
-12.160171
-12.160171
-12.160171
-12.160171
-12.160171
-6.0403067
-6.0403067
-6.0403067
-12.160171
-12.160171
-12.160171
-12.160171
-12.160171
-18.280035
-18.280035
-12.160171
-6.0403067
-12.160171
-12.160171
-12.160171
-12.160171
-12.160171
-12.160171
-12.160171
-12.160171
-12.160171
-12.160171
-12.160171
-18.280035
-18.280035
-18.280035
-12.160171
-12.160171
-12.160171
-18.280035
-18.280035
-18.280035
-12.160171
-12.160171
-12.160171
-12.160171
-12.160171
-12.160171
-12.160171
-12.160171
-12.160171
-12.160171
-12.160171
-6.0403067
-6.0403067
-12.160171
-12.160171
-18.280035
-18.280035
-18.280035
-18.280035
-12.160171
-12.160171
-12.160171
-12.160171
-12.160171
-12.160171
-12.160171
-12.160171
-12.160171
-12.160171
-12.160171
-12.160171
-12.160171
-12.160171
-12.160171
-12.160171
-12.160171
-12.160171
-12.160171
-12.160171
-12.160171
-12.160171
-12.160171
-18.280035
-18.280035
-18.280035
-12.160171
-12.160171
-12.160171
-12.160171
-18.280035
-18.280035
-18.280035
-18.280035
-18.280035
-18.280035
-18.280035
-18.280035
-18.280035
-18.280035
-18.280035
-18.280035
-18.280035
-18.280035
-18.280035
-18.280035
-18.280035
-18.280035
-18.280035
-18.280035
-18.280035
-18.280035
-18.280035
-18.280035
-18.280035
-24.3999
-24.3999
-24.3999
-24.3999
-24.3999
-24.3999
-18.280035
-18.280035
-18.280035
-18.280035
-18.280035
-18.280035
-18.280035
-18.280035
-18.280035
-24.3999
-24.3999
-24.3999
-24.3999
-24.3999
-24.3999
-30.519764
-30.519764
-30.519764
-30.519764
-30.519764
-24.3999
-24.3999
-24.3999
-24.3999
-30.519764
-30.519764
-30.519764
-30.519764
-36.63963
-36.63963
-36.63963
-36.63963
-36.63963
-36.63963
-36.63963
-42.759495
-42.759495
-36.63963
-30.519764
-24.3999
-30.519764
-42.759495
-42.759495
-36.63963
-36.63963
-36.63963
-36.63963
-42.759495
-42.759495
-42.759495
-42.759495
-42.759495
-42.759495
-48.87936
-42.759495
-42.759495
-36.63963
-36.63963
-36.63963
-42.759495
-42.759495
-42.759495
-42.759495
-36.63963
-36.63963
-36.63963
-42.759495
-36.63963
-30.519764
-36.63963
-42.759495
-42.759495
-30.519764
-30.519764
-30.519764
-36.63963
-36.63963
-36.63963
-36.63963
-36.63963
-36.63963
-36.63963
-36.63963
-36.63963
-36.63963
-36.63963
-36.63963
-36.63963
-36.63963
-36.63963
-42.759495
-42.759495
-42.759495
-42.759495
-48.87936
-48.87936
-48.87936
-48.87936
-48.87936
-48.87936
-48.87936
-48.87936
-54.999223
-54.999223
-61.11909
-61.11909
-67.238955
-67.238955
-67.238955
-54.999223
-48.87936
-48.87936
-48.87936
-54.999223
-61.11909
-67.238955
-73.358817
-73.358817
-67.238955
-67.238955
-73.358817
-73.358817
-79.478683
-79.478683
-85.59854
-85.59854
-85.59854
-91.71841
-91.71841
-97.83827
-91.71841
-97.83827
-103.95814
-116.19787
-122.31772
-122.31772
-128.4376
-134.55746
-140.67733
-140.67733
-146.79718
-152.91705
-159.03691
-165.1568
-171.27666
-171.27666
-165.1568
-165.1568
-171.27666
-177.3965
-183.51639
-189.63625
-189.63625
-189.63625
-189.63625
-189.63625
-189.63625
-189.63625
-195.75611
-195.75611
-201.87597
-201.87597
-201.87597
-201.87597
-207.99585
-207.99585
-214.11572
-207.99585
-207.99585
-214.11572
-214.11572
-220.23556
-214.11572
-214.11572
-214.11572
-214.11572
-220.23556
-226.35544
-226.35544
-226.35544
-226.35544
-226.35544
-226.35544
-220.23556
-214.11572
-207.99585
-201.87597
-207.99585
-214.11572
-214.11572
-207.99585
-207.99585
-207.99585
-201.87597
-201.87597
-201.87597
-201.87597
-201.87597
-201.87597
-201.87597
-207.99585
-207.99585
-201.87597
-201.87597
-195.75611
-195.75611
-195.75611
-195.75611
-189.63625
-189.63625
-183.51639
-183.51639
-183.51639
-183.51639
-183.51639
-177.3965
-171.27666
-171.27666
-165.1568
-165.1568
-159.03691
-152.91705
-146.79718
-146.79718
-146.79718
-146.79718
-146.79718
-140.67733
-134.55746
-134.55746
-134.55746
-134.55746
-134.55746
-128.4376
-128.4376
-128.4376
-128.4376
-128.4376
-128.4376
-122.31772
-122.31772
-128.4376
-128.4376
-122.31772
-122.31772
-116.19787
-110.078
-110.078
-110.078
-110.078
-110.078
-110.078
-110.078
-110.078
-110.078
-110.078
-110.078
-116.19787
-116.19787
-116.19787
-110.078
-110.078
-116.19787
-128.4376
-134.55746
-134.55746
-140.67733
-140.67733
-146.79718
-159.03691
-165.1568
-171.27666
-171.27666
-171.27666
-177.3965
-189.63625
-207.99585
-220.23556
-220.23556
-220.23556
-220.23556
-238.59518
-244.71502
-250.83488
-244.71502
-244.71502
-244.71502
-250.83488
-250.83488
-250.83488
-256.95477
-269.1945
-275.31435
-275.31435
-275.31435
-269.1945
-263.07463
-263.07463
-269.1945
-275.31435
-287.5541
-293.67395
-293.67395
-293.67395
-293.67395
-299.7938
-312.03354
-312.03354
-312.03354
-305.91368
-299.7938
-305.91368
-312.03354
-312.03354
-318.15342
-318.15342
-324.27326
-330.3931
-336.513
-336.513
-336.513
-336.513
-330.3931
-330.3931
-330.3931
-330.3931
-330.3931
-330.3931
-330.3931
-330.3931
-330.3931
-330.3931
-324.27326
-324.27326
-318.15342
-318.15342
-324.27326
-324.27326
-324.27326
-318.15342
-318.15342
-330.3931
-342.63283
-342.63283
-336.513
-336.513
-342.63283
-354.8726
-354.8726
-354.8726
-360.99243
-360.99243
-367.1123
-373.23215
-379.35204
-385.4719
-385.4719
-391.59176
-391.59176
-391.59176
-397.71164
-403.8315
-403.8315
-409.95136
-409.95136
-416.0712
-416.0712
-422.1911
-422.1911
-422.1911
-422.1911
-428.31097
-434.43085
-440.55065
-440.55065
-434.43085
-434.43085
-440.55065
-440.55065
-446.67053
-446.67053
-446.67053
-452.7904
-458.91026
-458.91026
-458.91026
-458.91026
-458.91026
-465.03014
-465.03014
-471.15
-465.03014
-465.03014
-465.03014
-471.15
-477.26986
-483.38974
-495.62943
-495.62943
-501.7493
-495.62943
-495.62943
-495.62943
-501.7493
-501.7493
-513.98907
-513.98907
-513.98907
-520.1089
-526.2288
-526.2288
-532.34867
-532.34867
-532.34867
-538.4685
-538.4685
-544.58836
-544.58836
-544.58836
-550.70824
-550.70824
-550.70824
-550.70824
-556.82808
-556.82808
-562.94796
-562.94796
-562.94796
-569.06784
-569.06784
-569.06784
-569.06784
-569.06784
-575.18772
-575.18772
-581.30756
-581.30756
-581.30756
-587.42744
-593.54733
-593.54733
-599.66713
-605.787
-605.787
-611.9069
-611.9069
-618.02673
-618.02673
-624.1466
-624.1466
-630.2665
-630.2665
-630.2665
-624.1466
-630.2665
-630.2665
-636.38634
-642.50626
-648.6261
-654.746
-648.6261
-648.6261
-648.6261
-654.746
-654.746
-660.86586
-660.86586
-660.86586
-666.9857
-666.9857
-666.9857
-660.86586
-660.86586
-660.86586
-660.86586
-666.9857
-673.1056
-679.2254
-685.3453
-685.3453
-685.3453
-703.7049
-709.82475
-691.46515
-666.9857
-660.86586
-685.3453
-703.7049
-691.46515
-673.1056
-660.86586
-673.1056
-685.3453
-691.46515
-691.46515
-685.3453
-685.3453
-685.3453
-691.46515
-703.7049
-709.82475
-697.585
-685.3453
-679.2254
-685.3453
-703.7049
-703.7049
-697.585
-685.3453
-679.2254
-685.3453
-691.46515
-691.46515
-691.46515
-691.46515
-685.3453
-685.3453
-685.3453
-685.3453
-679.2254
-679.2254
-679.2254
-679.2254
-673.1056
-666.9857
-660.86586
-654.746
-654.746
-654.746
-660.86586
-666.9857
-679.2254
-685.3453
-691.46515
-691.46515
-691.46515
-697.585
-697.585
-697.585
-691.46515
-691.46515
-691.46515
-697.585
-697.585
-697.585
-697.585
-697.585
-697.585
-697.585
-697.585
-697.585
-691.46515
-691.46515
-691.46515
-697.585
-697.585
-703.7049
-703.7049
-703.7049
-703.7049
-703.7049
-697.585
-697.585
-703.7049
-709.82475
-709.82475
-709.82475
-709.82475
-715.9447
-715.9447
-715.9447
-709.82475
-703.7049
-697.585
-697.585
-691.46515
-685.3453
-685.3453
-685.3453
-685.3453
-685.3453
-685.3453
-685.3453
-685.3453
-679.2254
-679.2254
-685.3453
-685.3453
-685.3453
-679.2254
-679.2254
-679.2254
-679.2254
-679.2254
-679.2254
-685.3453
-691.46515
-697.585
-691.46515
-685.3453
-691.46515
-697.585
-691.46515
-673.1056
-654.746
-654.746
-673.1056
-679.2254
-685.3453
-679.2254
-679.2254
-673.1056
-673.1056
-666.9857
-666.9857
-666.9857
-654.746
-648.6261
-648.6261
-654.746
-660.86586
-654.746
-648.6261
-648.6261
-654.746
-654.746
-660.86586
-666.9857
-654.746
-636.38634
-624.1466
-630.2665
-648.6261
-654.746
-654.746
-666.9857
-691.46515
-703.7049
-697.585
-685.3453
-685.3453
-691.46515
-691.46515
-679.2254
-660.86586
-648.6261
-648.6261
-648.6261
-642.50626
-636.38634
-630.2665
-624.1466
-611.9069
-611.9069
-611.9069
-618.02673
-624.1466
-630.2665
-630.2665
-624.1466
-624.1466
-624.1466
-624.1466
-624.1466
-630.2665
-630.2665
-630.2665
-624.1466
-624.1466
-624.1466
-624.1466
-624.1466
-624.1466
-618.02673
-611.9069
-599.66713
-587.42744
-581.30756
-593.54733
-605.787
-605.787
-599.66713
-599.66713
-611.9069
-630.2665
-636.38634
-630.2665
-618.02673
-605.787
-605.787
-611.9069
-618.02673
-624.1466
-630.2665
-636.38634
-630.2665
-630.2665
-630.2665
-636.38634
-642.50626
-648.6261
-648.6261
-648.6261
-648.6261
-642.50626
-636.38634
-636.38634
-636.38634
-642.50626
-642.50626
-642.50626
-636.38634
-624.1466
-624.1466
-630.2665
-642.50626
-630.2665
-611.9069
-599.66713
-593.54733
-593.54733
-593.54733
-587.42744
-587.42744
-587.42744
-587.42744
-587.42744
-587.42744
-575.18772
-556.82808
-550.70824
-556.82808
-569.06784
-575.18772
-569.06784
-556.82808
-544.58836
-532.34867
-526.2288
-526.2288
-532.34867
-532.34867
-532.34867
-532.34867
-526.2288
-526.2288
-513.98907
-507.8692
-507.8692
-501.7493
-501.7493
-495.62943
-489.50962
-489.50962
-489.50962
-483.38974
-483.38974
-477.26986
-477.26986
-477.26986
-477.26986
-477.26986
-471.15
-471.15
-471.15
-465.03014
-465.03014
-465.03014
-465.03014
-458.91026
-446.67053
-434.43085
-434.43085
-440.55065
-446.67053
-458.91026
-465.03014
-477.26986
-477.26986
-477.26986
-477.26986
-471.15
-471.15
-471.15
-471.15
-465.03014
-458.91026
-452.7904
-452.7904
-446.67053
-440.55065
-428.31097
-422.1911
-428.31097
-440.55065
-440.55065
-440.55065
-446.67053
-446.67053
-452.7904
-458.91026
-465.03014
-465.03014
-465.03014
-465.03014
-458.91026
-452.7904
-452.7904
-452.7904
-446.67053
-446.67053
-434.43085
-428.31097
-422.1911
-422.1911
-422.1911
-416.0712
-403.8315
-391.59176
-391.59176
-391.59176
-391.59176
-391.59176
-391.59176
-385.4719
-385.4719
-379.35204
-373.23215
-373.23215
-367.1123
-360.99243
-348.7527
-342.63283
-354.8726
-367.1123
-367.1123
-360.99243
-354.8726
-354.8726
-360.99243
-354.8726
-354.8726
-348.7527
-342.63283
-342.63283
-336.513
-336.513
-330.3931
-330.3931
-330.3931
-336.513
-330.3931
-330.3931
-324.27326
-318.15342
-318.15342
-318.15342
-318.15342
-318.15342
-318.15342
-312.03354
-305.91368
-305.91368
-305.91368
-312.03354
-312.03354
-305.91368
-305.91368
-312.03354
-312.03354
-312.03354
-312.03354
-305.91368
-305.91368
-305.91368
-299.7938
-299.7938
-299.7938
-299.7938
-293.67395
-287.5541
-287.5541
-293.67395
-293.67395
-287.5541
-287.5541
-293.67395
-293.67395
-287.5541
-281.43421
-275.31435
-269.1945
-269.1945
-275.31435
-275.31435
-269.1945
-269.1945
-263.07463
-269.1945
-269.1945
-269.1945
-263.07463
-256.95477
-256.95477
-263.07463
-263.07463
-256.95477
-250.83488
-244.71502
-244.71502
-244.71502
-238.59518
-238.59518
-232.4753
-232.4753
-232.4753
-232.4753
-232.4753
-226.35544
-226.35544
-220.23556
-220.23556
-214.11572
-214.11572
-214.11572
-214.11572
-214.11572
-214.11572
-214.11572
-207.99585
-195.75611
-195.75611
-201.87597
-207.99585
-201.87597
-189.63625
-189.63625
-189.63625
-195.75611
-189.63625
-189.63625
-189.63625
-189.63625
-183.51639
-183.51639
-183.51639
-183.51639
-177.3965
-177.3965
-171.27666
-177.3965
-177.3965
-177.3965
-177.3965
-177.3965
-177.3965
-177.3965
-171.27666
-171.27666
-171.27666
-171.27666
-171.27666
-165.1568
-165.1568
-165.1568
-165.1568
-165.1568
-165.1568
-165.1568
-165.1568
-165.1568
-165.1568
-165.1568
-159.03691
-159.03691
-165.1568
-165.1568
-165.1568
-165.1568
-165.1568
-165.1568
-159.03691
-152.91705
-146.79718
-152.91705
-159.03691
-159.03691
-152.91705
-152.91705
-146.79718
-152.91705
-146.79718
-140.67733
-134.55746
-134.55746
-140.67733
-140.67733
-140.67733
-134.55746
-134.55746
-134.55746
-134.55746
-134.55746
-134.55746
-128.4376
-128.4376
-134.55746
-140.67733
-140.67733
-140.67733
-134.55746
-134.55746
-140.67733
-140.67733
-134.55746
-134.55746
-140.67733
-140.67733
-140.67733
-134.55746
-134.55746
-134.55746
-140.67733
-140.67733
-140.67733
-140.67733
-140.67733
-140.67733
-140.67733
-140.67733
-140.67733
-140.67733
-140.67733
-140.67733
-140.67733
-140.67733
-134.55746
-134.55746
-134.55746
-134.55746
-140.67733
-140.67733
-140.67733
-134.55746
-134.55746
-140.67733
-140.67733
-134.55746
-134.55746
-134.55746
-134.55746
-140.67733
-134.55746
-128.4376
-122.31772
-122.31772
-122.31772
-128.4376
-128.4376
-128.4376
-128.4376
-128.4376
-128.4376
-128.4376
-128.4376
-134.55746
-134.55746
-134.55746
-134.55746
-134.55746
-134.55746
-134.55746
-140.67733
-140.67733
-140.67733
-140.67733
-140.67733
-140.67733
-146.79718
-152.91705
-152.91705
-152.91705
-152.91705
-152.91705
-159.03691
-159.03691
-159.03691
-159.03691
-159.03691
-159.03691
-159.03691
-159.03691
-159.03691
-159.03691
-159.03691
-159.03691
-159.03691
-159.03691
-165.1568
-165.1568
-171.27666
-171.27666
-171.27666
-165.1568
-165.1568
-171.27666
-171.27666
-171.27666
-171.27666
-171.27666
-171.27666
-171.27666
-171.27666
-165.1568
-165.1568
-165.1568
-165.1568
-165.1568
-165.1568
-165.1568
-165.1568
-171.27666
-171.27666
-177.3965
-177.3965
-171.27666
-165.1568
-159.03691
-159.03691
-165.1568
-165.1568
-165.1568
-165.1568
-165.1568
-159.03691
-159.03691
-159.03691
-159.03691
-159.03691
-159.03691
-159.03691
-152.91705
-152.91705
-152.91705
-152.91705
-152.91705
-152.91705
-146.79718
-146.79718
-146.79718
-146.79718
-146.79718
-146.79718
-146.79718
-146.79718
-140.67733
-140.67733
-140.67733
-140.67733
-140.67733
-140.67733
-140.67733
-140.67733
-140.67733
-140.67733
-140.67733
-140.67733
-140.67733
-140.67733
-146.79718
-146.79718
-146.79718
-146.79718
-140.67733
-140.67733
-140.67733
-140.67733
-140.67733
-146.79718
-146.79718
-146.79718
-146.79718
-146.79718
-146.79718
-146.79718
-146.79718
-146.79718
-146.79718
-146.79718
-146.79718
-146.79718
-140.67733
-140.67733
-140.67733
-140.67733
-146.79718
-146.79718
-146.79718
-140.67733
-140.67733
-140.67733
-140.67733
-134.55746
-134.55746
-134.55746
-134.55746
-134.55746
-134.55746
-134.55746
-134.55746
-134.55746
-134.55746
-134.55746
-134.55746
-134.55746
-134.55746
-128.4376
-128.4376
-128.4376
-128.4376
-128.4376
-128.4376
-128.4376
-128.4376
-128.4376
-128.4376
-128.4376
-128.4376
-128.4376
-122.31772
-116.19787
-116.19787
-116.19787
-116.19787
-116.19787
-110.078
-110.078
-110.078
-110.078
-110.078
-103.95814
-103.95814
-97.83827
-97.83827
-97.83827
-97.83827
-91.71841
-91.71841
-85.59854
-85.59854
-79.478683
-79.478683
-79.478683
-79.478683
-79.478683
-73.358817
-73.358817
-73.358817
-73.358817
-73.358817
-73.358817
-73.358817
-67.238955
-73.358817
-73.358817
-73.358817
-67.238955
-67.238955
-67.238955
-67.238955
-67.238955
-67.238955
-61.11909
-61.11909
-61.11909
-67.238955
-67.238955
-67.238955
-61.11909
-61.11909
-61.11909
-61.11909
-61.11909
-61.11909
-61.11909
-61.11909
-54.999223
-54.999223
-54.999223
-54.999223
-48.87936
-48.87936
-42.759495
-42.759495
-48.87936
-48.87936
-48.87936
-48.87936
-42.759495
-42.759495
-42.759495
-42.759495
-42.759495
-42.759495
-42.759495
-42.759495
-42.759495
-42.759495
-42.759495
-42.759495
-42.759495
-36.63963
-36.63963
-36.63963
-36.63963
-36.63963
-36.63963
-42.759495
-42.759495
-42.759495
-42.759495
-42.759495
-42.759495
-42.759495
-42.759495
-48.87936
-48.87936
-48.87936
-48.87936
-54.999223
-54.999223
-54.999223
-54.999223
-54.999223
-61.11909
-61.11909
-61.11909
-61.11909
-61.11909
-61.11909
-61.11909
-61.11909
-61.11909
-61.11909
-61.11909
-61.11909
-61.11909
-61.11909
-61.11909
-61.11909
-61.11909
-54.999223
-54.999223
-54.999223
-54.999223
-54.999223
-54.999223
-54.999223
-54.999223
-54.999223
-54.999223
-54.999223
-54.999223
-54.999223
-61.11909
-61.11909
-61.11909
-54.999223
-54.999223
-48.87936
-54.999223
-54.999223
-54.999223
-54.999223
-54.999223
-48.87936
-48.87936
-54.999223
-54.999223
-54.999223
-54.999223
-48.87936
-48.87936
-48.87936
-48.87936
-48.87936
-48.87936
-48.87936
-48.87936
-48.87936
-48.87936
-42.759495
-42.759495
-42.759495
-42.759495
-36.63963
-36.63963
-36.63963
-42.759495
-42.759495
-42.759495
-42.759495
-42.759495
-42.759495
-36.63963
-36.63963
-36.63963
-42.759495
-42.759495
-42.759495
-42.759495
-36.63963
-36.63963
-36.63963
-36.63963
-30.519764
-30.519764
-30.519764
-36.63963
-36.63963
-36.63963
-30.519764
-30.519764
-30.519764
-30.519764
-24.3999
-24.3999
-24.3999
-24.3999
-24.3999
-30.519764
-36.63963
-36.63963
-30.519764
-30.519764
-30.519764
-36.63963
-36.63963
-36.63963
-36.63963
-36.63963
-36.63963
-36.63963
-30.519764
-30.519764
-30.519764
-36.63963
-42.759495
-42.759495
-36.63963
-30.519764
-30.519764
-36.63963
-36.63963
-36.63963
-30.519764
-30.519764
-30.519764
-30.519764
-30.519764
-30.519764
-30.519764
-30.519764
-30.519764
-30.519764
-30.519764
-30.519764
-24.3999
-24.3999
-24.3999
-24.3999
-24.3999
-24.3999
-24.3999
-24.3999
-24.3999
-24.3999
-24.3999
-24.3999
-18.280035
-18.280035
-24.3999
-24.3999
-24.3999
-24.3999
-24.3999
-24.3999
-24.3999
-18.280035
-18.280035
-18.280035
-18.280035
-18.280035
-18.280035
-18.280035
-18.280035
-18.280035
-12.160171
-12.160171
-12.160171
-12.160171
-12.160171
-12.160171
-12.160171
-12.160171
-12.160171
-18.280035
-18.280035
-12.160171
-12.160171
-12.160171
-12.160171
-12.160171
-18.280035
-24.3999
-30.519764
-18.280035
-6.0403067
6.199423
0.07955819
-6.0403067
-12.160171
-6.0403067
-6.0403067
-6.0403067
-12.160171
-12.160171
-12.160171
-6.0403067
-6.0403067
-6.0403067
-6.0403067
-6.0403067
-6.0403067
0.07955819
0.07955819
0.07955819
0.07955819
0.07955819
6.199423
6.199423
6.199423
0.07955819
0.07955819
0.07955819
0.07955819
6.199423
6.199423
6.199423
0.07955819
-6.0403067
-6.0403067
6.199423
12.319287
6.199423
-6.0403067
-12.160171
-6.0403067
0.07955819
0.07955819
0.07955819
6.199423
6.199423
6.199423
6.199423
6.199423
6.199423
6.199423
6.199423
0.07955819
6.199423
6.199423
0.07955819
-6.0403067
-6.0403067
6.199423
6.199423
12.319287
12.319287
12.319287
18.439152
12.319287
6.199423
6.199423
6.199423
12.319287
12.319287
6.199423
6.199423
12.319287
12.319287
12.319287
6.199423
6.199423
6.199423
6.199423
6.199423
6.199423
6.199423
12.319287
12.319287
12.319287
12.319287
6.199423
6.199423
6.199423
12.319287
12.319287
6.199423
6.199423
6.199423
6.199423
12.319287
12.319287
12.319287
12.319287
6.199423
6.199423
6.199423
6.199423
6.199423
6.199423
6.199423
6.199423
6.199423
6.199423
6.199423
6.199423
6.199423
0.07955819
0.07955819
0.07955819
6.199423
6.199423
6.199423
6.199423
0.07955819
0.07955819
0.07955819
0.07955819
0.07955819
6.199423
6.199423
6.199423
0.07955819
0.07955819
0.07955819
-6.0403067
-6.0403067
-6.0403067
-6.0403067
0.07955819
0.07955819
0.07955819
-6.0403067
-6.0403067
0.07955819
0.07955819
0.07955819
-6.0403067
-6.0403067
-6.0403067
-6.0403067
-6.0403067
-6.0403067
-6.0403067
-6.0403067
-6.0403067
-6.0403067
-6.0403067
-6.0403067
-6.0403067
-6.0403067
-6.0403067
-6.0403067
-6.0403067
-12.160171
-12.160171
-12.160171
-12.160171
-12.160171
-12.160171
-12.160171
-12.160171
-12.160171
-12.160171
-18.280035
-18.280035
-18.280035
-18.280035
-18.280035
-18.280035
-18.280035
-18.280035
-18.280035
-18.280035
-18.280035
-18.280035
-18.280035
-18.280035
-24.3999
-24.3999
-24.3999
-24.3999
-24.3999
-24.3999
-24.3999
-24.3999
-24.3999
-24.3999
-30.519764
-30.519764
-30.519764
-30.519764
-30.519764
-30.519764
-24.3999
-24.3999
-30.519764
-42.759495
-42.759495
-36.63963
-30.519764
-30.519764
-36.63963
-36.63963
-36.63963
-30.519764
-30.519764
-36.63963
-36.63963
-36.63963
-36.63963
-36.63963
-36.63963
-36.63963
-36.63963
-36.63963
-36.63963
-36.63963
-36.63963
-36.63963
-36.63963
-36.63963
-36.63963
-36.63963
-36.63963
-36.63963
-36.63963
-36.63963
-42.759495
-48.87936
-48.87936
-48.87936
-48.87936
-42.759495
-42.759495
-42.759495
-48.87936
-48.87936
-42.759495
-42.759495
-48.87936
-48.87936
-48.87936
-48.87936
-54.999223
-54.999223
-54.999223
-54.999223
-54.999223
-54.999223
-54.999223
-54.999223
-54.999223
-54.999223
-54.999223
-54.999223
-54.999223
-54.999223
-54.999223
-54.999223
-61.11909
-67.238955
-67.238955
-61.11909
-54.999223
-54.999223
-54.999223
-61.11909
-67.238955
-61.11909
-61.11909
-61.11909
-67.238955
-67.238955
-61.11909
-61.11909
-61.11909
-61.11909
-61.11909
-61.11909
-61.11909
-61.11909
-61.11909
-67.238955
-67.238955
-67.238955
-67.238955
-67.238955
-67.238955
-67.238955
-61.11909
-61.11909
-67.238955
-67.238955
-67.238955
-67.238955
-67.238955
-73.358817
-73.358817
-73.358817
-73.358817
-73.358817
-73.358817
-79.478683
-73.358817
-73.358817
-73.358817
-73.358817
-79.478683
-79.478683
-79.478683
-79.478683
-79.478683
-79.478683
-79.478683
-85.59854
-85.59854
-85.59854
-79.478683
-85.59854
-85.59854
-91.71841
-85.59854
-85.59854
-91.71841
-85.59854
-85.59854
-85.59854
-91.71841
-91.71841
-91.71841
-91.71841
-91.71841
-91.71841
-91.71841
-85.59854
-85.59854
-85.59854
-91.71841
-97.83827
-91.71841
-91.71841
-91.71841
-91.71841
-91.71841
-91.71841
-85.59854
-85.59854
-85.59854
-85.59854
-85.59854
-91.71841
-91.71841
-91.71841
-91.71841
-91.71841
-91.71841
-91.71841
-85.59854
-85.59854
-85.59854
-91.71841
-91.71841
-91.71841
-91.71841
-91.71841
-91.71841
-85.59854
-85.59854
-79.478683
-85.59854
-85.59854
-91.71841
-91.71841
-85.59854
-85.59854
-85.59854
-85.59854
-85.59854
-79.478683
-79.478683
-85.59854
-85.59854
-85.59854
-79.478683
-79.478683
-79.478683
-85.59854
-85.59854
-85.59854
-85.59854
-85.59854
-85.59854
-85.59854
-79.478683
-79.478683
-79.478683
-79.478683
-85.59854
-85.59854
-85.59854
-85.59854
-85.59854
-85.59854
-79.478683
-79.478683
-79.478683
-79.478683
-79.478683
-79.478683
-79.478683
-79.478683
-79.478683
-79.478683
-79.478683
-79.478683
-79.478683
-79.478683
-79.478683
-79.478683
-79.478683
-79.478683
-79.478683
-79.478683
-73.358817
-73.358817
-73.358817
-73.358817
-73.358817
-73.358817
-79.478683
-79.478683
-79.478683
-73.358817
-73.358817
-73.358817
-73.358817
-73.358817
-73.358817
-73.358817
-73.358817
-73.358817
-73.358817
-73.358817
-73.358817
-73.358817
-73.358817
-73.358817
-79.478683
-79.478683
-73.358817
-67.238955
-61.11909
-67.238955
-73.358817
-73.358817
-73.358817
-73.358817
-73.358817
-73.358817
-73.358817
-73.358817
-79.478683
-85.59854
-85.59854
-73.358817
-67.238955
-61.11909
-61.11909
-67.238955
-67.238955
-73.358817
-67.238955
-67.238955
-67.238955
-67.238955
-67.238955
-67.238955
-61.11909
-61.11909
-61.11909
-61.11909
-61.11909
-61.11909
-67.238955
-67.238955
-67.238955
-61.11909
-61.11909
-54.999223
-61.11909
-61.11909
-61.11909
-61.11909
-61.11909
-61.11909
-61.11909
-61.11909
-61.11909
-54.999223
-54.999223
-54.999223
-61.11909
-61.11909
-54.999223
-54.999223
-54.999223
-54.999223
-54.999223
-54.999223
-54.999223
-54.999223
-54.999223
-54.999223
-54.999223
-48.87936
-48.87936
-48.87936
-48.87936
-54.999223
-54.999223
-54.999223
-48.87936
-42.759495
-42.759495
-48.87936
-48.87936
-48.87936
-48.87936
-48.87936
-42.759495
-42.759495
-42.759495
-42.759495
-42.759495
-42.759495
-42.759495
-42.759495
-36.63963
-36.63963
-42.759495
-48.87936
-42.759495
-42.759495
-42.759495
-42.759495
-42.759495
-42.759495
-42.759495
-42.759495
-42.759495
-42.759495
-42.759495
-36.63963
-36.63963
-36.63963
-42.759495
-42.759495
-36.63963
-36.63963
-42.759495
-42.759495
-42.759495
-36.63963
-36.63963
-42.759495
-42.759495
-42.759495
-42.759495
-42.759495
-42.759495
-42.759495
-42.759495
-42.759495
-42.759495
-42.759495
-42.759495
-42.759495
-42.759495
-42.759495
-42.759495
-42.759495
-42.759495
-42.759495
-42.759495
-42.759495
-42.759495
-42.759495
-48.87936
-48.87936
-48.87936
-48.87936
-48.87936
-48.87936
-48.87936
-48.87936
-48.87936
-42.759495
-48.87936
-48.87936
-48.87936
-48.87936
-48.87936
-48.87936
-48.87936
-48.87936
-48.87936
-48.87936
-48.87936
-48.87936
-48.87936
-48.87936
-48.87936
-48.87936
-48.87936
-48.87936
-48.87936
-48.87936
-42.759495
-42.759495
-36.63963
-36.63963
-42.759495
-48.87936
-54.999223
-54.999223
-48.87936
-48.87936
-48.87936
-48.87936
-48.87936
-48.87936
-48.87936
-48.87936
-48.87936
-48.87936
-48.87936
-48.87936
-48.87936
-48.87936
-48.87936
-48.87936
-48.87936
-48.87936
-48.87936
-48.87936
-48.87936
-48.87936
-54.999223
-54.999223
-54.999223
-54.999223
-48.87936
-54.999223
-54.999223
-54.999223
-54.999223
-54.999223
-54.999223
-54.999223
-54.999223
-54.999223
-54.999223
-54.999223
-54.999223
-54.999223
-54.999223
-54.999223
-54.999223
-54.999223
-54.999223
-54.999223
-48.87936
-48.87936
-48.87936
-54.999223
-54.999223
-48.87936
-48.87936
-48.87936
-48.87936
-48.87936
-48.87936
-48.87936
-48.87936
-48.87936
-48.87936
-48.87936
-48.87936
-48.87936
-48.87936
-48.87936
-48.87936
-48.87936
-48.87936
-48.87936
-48.87936
-48.87936
-42.759495
-48.87936
-48.87936
-48.87936
-48.87936
-48.87936
-48.87936
-48.87936
-48.87936
-48.87936
-48.87936
-48.87936
-42.759495
-42.759495
-42.759495
-48.87936
-48.87936
-54.999223
-48.87936
-48.87936
-42.759495
-48.87936
-48.87936
-48.87936
-48.87936
-48.87936
-48.87936
-48.87936
-48.87936
-48.87936
-48.87936
-42.759495
-42.759495
-42.759495
-42.759495
-42.759495
-42.759495
-42.759495
-42.759495
-42.759495
-42.759495
-42.759495
-42.759495
-36.63963
-36.63963
-36.63963
-36.63963
-36.63963
-36.63963
-36.63963
-36.63963
-36.63963
-36.63963
-36.63963
-36.63963
-36.63963
-36.63963
-36.63963
-36.63963
-36.63963
-36.63963
-36.63963
-30.519764
-30.519764
-30.519764
-30.519764
-30.519764
-30.519764
-30.519764
-36.63963
-30.519764
-30.519764
-30.519764
-30.519764
-30.519764
-30.519764
-30.519764
-30.519764
-30.519764
-30.519764
-30.519764
-30.519764
-30.519764
-30.519764
-30.519764
-30.519764
-36.63963
-36.63963
-30.519764
-30.519764
-24.3999
-24.3999
-24.3999
-30.519764
-30.519764
-30.519764
-24.3999
-24.3999
-24.3999
-24.3999
-30.519764
-30.519764
-30.519764
-24.3999
-24.3999
-24.3999
-24.3999
-24.3999
-24.3999
-30.519764
-30.519764
-30.519764
-24.3999
-24.3999
-24.3999
-24.3999
-24.3999
-24.3999
-24.3999
-24.3999
-24.3999
-24.3999
-24.3999
-24.3999
-24.3999
-24.3999
-24.3999
-24.3999
-24.3999
-24.3999
-24.3999
-24.3999
-24.3999
-24.3999
-24.3999
-24.3999
-18.280035
-18.280035
-24.3999
-24.3999
-24.3999
-18.280035
-18.280035
-18.280035
-18.280035
-18.280035
-24.3999
-24.3999
-24.3999
-24.3999
-24.3999
-18.280035
-18.280035
-24.3999
-18.280035
-18.280035
-18.280035
-18.280035
-18.280035
-18.280035
-18.280035
-18.280035
-18.280035
-18.280035
-18.280035
-18.280035
-18.280035
-24.3999
-24.3999
-30.519764
-42.759495
-42.759495
-36.63963
-18.280035
0.07955819
0.07955819
0.07955819
-6.0403067
-6.0403067
-6.0403067
-6.0403067
-12.160171
-12.160171
-18.280035
-18.280035
-18.280035
-12.160171
-12.160171
-18.280035
-18.280035
-12.160171
-12.160171
-12.160171
-6.0403067
-6.0403067
-6.0403067
-12.160171
-18.280035
-24.3999
-24.3999
-18.280035
-18.280035
-18.280035
-24.3999
-30.519764
-24.3999
-24.3999
-18.280035
-18.280035
-12.160171
-18.280035
-18.280035
-12.160171
-6.0403067
-6.0403067
-12.160171
-12.160171
-12.160171
-12.160171
-12.160171
-12.160171
-12.160171
-12.160171
-12.160171
-6.0403067
-6.0403067
-6.0403067
-12.160171
-24.3999
-24.3999
-24.3999
-18.280035
-12.160171
-12.160171
-12.160171
-12.160171
-12.160171
-12.160171
-12.160171
-6.0403067
-6.0403067
0.07955819
-6.0403067
-6.0403067
-6.0403067
0.07955819
0.07955819
-6.0403067
-12.160171
-12.160171
-12.160171
-12.160171
-6.0403067
-6.0403067
-12.160171
-12.160171
-12.160171
-6.0403067
-12.160171
-18.280035
-18.280035
-18.280035
-18.280035
-18.280035
-12.160171
-12.160171
-6.0403067
-12.160171
-18.280035
-30.519764
-24.3999
-12.160171
0.07955819
0.07955819
0.07955819
6.199423
6.199423
0.07955819
-12.160171
-12.160171
-6.0403067
0.07955819
0.07955819
-6.0403067
-6.0403067
-6.0403067
-6.0403067
-6.0403067
-6.0403067
-6.0403067
-6.0403067
-6.0403067
-6.0403067
0.07955819
0.07955819
0.07955819
0.07955819
-6.0403067
0.07955819
0.07955819
-6.0403067
-6.0403067
0.07955819
12.319287
18.439152
18.439152
12.319287
0.07955819
0.07955819
0.07955819
0.07955819
0.07955819
0.07955819
0.07955819
0.07955819
0.07955819
6.199423
6.199423
6.199423
6.199423
6.199423
6.199423
6.199423
6.199423
0.07955819
0.07955819
0.07955819
0.07955819
0.07955819
0.07955819
0.07955819
0.07955819
6.199423
12.319287
18.439152
18.439152
6.199423
0.07955819
0.07955819
6.199423
12.319287
12.319287
6.199423
0.07955819
6.199423
6.199423
12.319287
6.199423
6.199423
6.199423
6.199423
12.319287
12.319287
12.319287
12.319287
12.319287
12.319287
12.319287
6.199423
6.199423
0.07955819
0.07955819
6.199423
6.199423
6.199423
12.319287
12.319287
12.319287
12.319287
12.319287
12.319287
12.319287
12.319287
6.199423
6.199423
6.199423
12.319287
12.319287
12.319287
12.319287
12.319287
12.319287
12.319287
12.319287
12.319287
12.319287
12.319287
12.319287
12.319287
6.199423
6.199423
6.199423
6.199423
6.199423
6.199423
0.07955819
6.199423
6.199423
12.319287
12.319287
12.319287
12.319287
12.319287
12.319287
12.319287
12.319287
12.319287
12.319287
12.319287
6.199423
6.199423
6.199423
0.07955819
0.07955819
0.07955819
0.07955819
0.07955819
0.07955819
0.07955819
0.07955819
6.199423
12.319287
18.439152
12.319287
12.319287
6.199423
0.07955819
6.199423
6.199423
6.199423
6.199423
6.199423
6.199423
0.07955819
0.07955819
0.07955819
6.199423
6.199423
6.199423
6.199423
6.199423
6.199423
6.199423
6.199423
6.199423
6.199423
6.199423
12.319287
12.319287
12.319287
12.319287
12.319287
12.319287
12.319287
12.319287
12.319287
12.319287
12.319287
12.319287
12.319287
12.319287
12.319287
12.319287
12.319287
12.319287
12.319287
18.439152
18.439152
18.439152
18.439152
18.439152
12.319287
12.319287
12.319287
18.439152
18.439152
18.439152
24.559016
24.559016
24.559016
24.559016
18.439152
18.439152
18.439152
24.559016
24.559016
18.439152
18.439152
24.559016
24.559016
24.559016
24.559016
24.559016
24.559016
24.559016
24.559016
24.559016
24.559016
24.559016
24.559016
24.559016
24.559016
24.559016
24.559016
24.559016
24.559016
24.559016
24.559016
24.559016
24.559016
24.559016
24.559016
24.559016
24.559016
24.559016
24.559016
24.559016
24.559016
30.67888
30.67888
30.67888
24.559016
30.67888
30.67888
30.67888
24.559016
24.559016
30.67888
30.67888
24.559016
24.559016
24.559016
24.559016
30.67888
30.67888
30.67888
30.67888
24.559016
24.559016
24.559016
24.559016
24.559016
24.559016
24.559016
24.559016
24.559016
30.67888
30.67888
30.67888
30.67888
30.67888
30.67888
30.67888
30.67888
30.67888
30.67888
30.67888
30.67888
30.67888
24.559016
24.559016
24.559016
24.559016
30.67888
30.67888
30.67888
30.67888
30.67888
30.67888
30.67888
30.67888
30.67888
24.559016
24.559016
24.559016
30.67888
30.67888
30.67888
30.67888
30.67888
30.67888
30.67888
30.67888
30.67888
30.67888
30.67888
30.67888
30.67888
30.67888
30.67888
24.559016
24.559016
24.559016
24.559016
24.559016
30.67888
30.67888
30.67888
30.67888
30.67888
30.67888
30.67888
30.67888
30.67888
30.67888
30.67888
30.67888
30.67888
30.67888
30.67888
30.67888
30.67888
30.67888
30.67888
30.67888
30.67888
30.67888
30.67888
24.559016
24.559016
24.559016
24.559016
24.559016
30.67888
30.67888
30.67888
30.67888
30.67888
30.67888
30.67888
30.67888
30.67888
30.67888
30.67888
30.67888
30.67888
30.67888
30.67888
30.67888
30.67888
30.67888
30.67888
24.559016
24.559016
30.67888
30.67888
30.67888
30.67888
30.67888
30.67888
30.67888
30.67888
24.559016
24.559016
24.559016
24.559016
24.559016
30.67888
30.67888
30.67888
24.559016
24.559016
30.67888
30.67888
24.559016
24.559016
24.559016
24.559016
24.559016
24.559016
24.559016
24.559016
24.559016
24.559016
24.559016
24.559016
24.559016
24.559016
24.559016
24.559016
24.559016
24.559016
24.559016
24.559016
24.559016
30.67888
30.67888
24.559016
24.559016
18.439152
24.559016
24.559016
18.439152
18.439152
18.439152
24.559016
24.559016
24.559016
24.559016
24.559016
24.559016
24.559016
24.559016
24.559016
24.559016
24.559016
24.559016
24.559016
24.559016
24.559016
24.559016
24.559016
24.559016
24.559016
24.559016
24.559016
24.559016
24.559016
18.439152
18.439152
18.439152
18.439152
18.439152
18.439152
24.559016
24.559016
24.559016
24.559016
24.559016
24.559016
18.439152
18.439152
18.439152
18.439152
18.439152
24.559016
24.559016
24.559016
18.439152
18.439152
18.439152
18.439152
18.439152
24.559016
24.559016
24.559016
24.559016
18.439152
18.439152
18.439152
24.559016
24.559016
24.559016
18.439152
18.439152
18.439152
24.559016
24.559016
24.559016
24.559016
18.439152
18.439152
18.439152
18.439152
18.439152
18.439152
18.439152
18.439152
18.439152
18.439152
18.439152
18.439152
18.439152
18.439152
18.439152
18.439152
18.439152
18.439152
18.439152
18.439152
18.439152
18.439152
18.439152
18.439152
18.439152
18.439152
24.559016
24.559016
18.439152
18.439152
18.439152
18.439152
18.439152
24.559016
24.559016
24.559016
18.439152
18.439152
18.439152
18.439152
18.439152
18.439152
18.439152
18.439152
18.439152
18.439152
18.439152
18.439152
18.439152
18.439152
18.439152
18.439152
18.439152
18.439152
18.439152
18.439152
18.439152
18.439152
18.439152
18.439152
18.439152
18.439152
18.439152
18.439152
24.559016
24.559016
24.559016
18.439152
18.439152
18.439152
18.439152
18.439152
18.439152
18.439152
18.439152
18.439152
18.439152
18.439152
18.439152
18.439152
18.439152
18.439152
18.439152
18.439152
18.439152
18.439152
18.439152
12.319287
12.319287
12.319287
18.439152
18.439152
18.439152
18.439152
18.439152
18.439152
18.439152
18.439152
18.439152
18.439152
18.439152
18.439152
12.319287
12.319287
12.319287
18.439152
18.439152
18.439152
18.439152
18.439152
18.439152
18.439152
18.439152
18.439152
18.439152
18.439152
18.439152
18.439152
18.439152
18.439152
18.439152
18.439152
24.559016
24.559016
18.439152
18.439152
18.439152
18.439152
18.439152
18.439152
18.439152
18.439152
18.439152
18.439152
18.439152
18.439152
18.439152
18.439152
18.439152
18.439152
18.439152
18.439152
18.439152
18.439152
18.439152
18.439152
18.439152
18.439152
18.439152
18.439152
18.439152
12.319287
12.319287
12.319287
12.319287
12.319287
18.439152
18.439152
18.439152
18.439152
18.439152
18.439152
18.439152
18.439152
18.439152
12.319287
12.319287
12.319287
18.439152
18.439152
18.439152
18.439152
18.439152
18.439152
18.439152
18.439152
18.439152
18.439152
18.439152
18.439152
18.439152
18.439152
18.439152
18.439152
18.439152
18.439152
18.439152
12.319287
12.319287
12.319287
18.439152
18.439152
18.439152
18.439152
18.439152
18.439152
18.439152
18.439152
18.439152
18.439152
18.439152
18.439152
18.439152
18.439152
18.439152
18.439152
18.439152
18.439152
18.439152
18.439152
18.439152
18.439152
18.439152
18.439152
18.439152
18.439152
18.439152
18.439152
18.439152
18.439152
18.439152
18.439152
18.439152
18.439152
18.439152
18.439152
18.439152
18.439152
18.439152
18.439152
18.439152
18.439152
18.439152
18.439152
18.439152
18.439152
18.439152
18.439152
18.439152
18.439152
18.439152
18.439152
18.439152
18.439152
12.319287
12.319287
12.319287
18.439152
18.439152
18.439152
18.439152
18.439152
18.439152
18.439152
18.439152
12.319287
12.319287
12.319287
18.439152
18.439152
12.319287
12.319287
12.319287
18.439152
18.439152
18.439152
18.439152
18.439152
18.439152
18.439152
18.439152
18.439152
18.439152
18.439152
18.439152
18.439152
18.439152
18.439152
18.439152
18.439152
18.439152
18.439152
18.439152
18.439152
18.439152
18.439152
18.439152
18.439152
18.439152
18.439152
18.439152
24.559016
24.559016
18.439152
18.439152
18.439152
24.559016
24.559016
18.439152
18.439152
18.439152
18.439152
18.439152
18.439152
18.439152
18.439152
18.439152
18.439152
18.439152
18.439152
18.439152
18.439152
18.439152
18.439152
18.439152
18.439152
18.439152
24.559016
24.559016
24.559016
18.439152
18.439152
18.439152
18.439152
18.439152
18.439152
18.439152
18.439152
18.439152
18.439152
18.439152
18.439152
18.439152
18.439152
18.439152
18.439152
24.559016
24.559016
24.559016
24.559016
24.559016
24.559016
18.439152
18.439152
24.559016
24.559016
24.559016
18.439152
18.439152
18.439152
24.559016
24.559016
24.559016
24.559016
24.559016
24.559016
24.559016
24.559016
18.439152
18.439152
18.439152
18.439152
18.439152
18.439152
18.439152
18.439152
24.559016
24.559016
24.559016
24.559016
18.439152
18.439152
18.439152
18.439152
12.319287
12.319287
12.319287
18.439152
18.439152
18.439152
12.319287
18.439152
18.439152
18.439152
18.439152
18.439152
18.439152
18.439152
12.319287
12.319287
12.319287
18.439152
18.439152
18.439152
12.319287
12.319287
12.319287
12.319287
12.319287
12.319287
12.319287
12.319287
18.439152
18.439152
18.439152
12.319287
12.319287
12.319287
12.319287
12.319287
12.319287
12.319287
12.319287
12.319287
12.319287
12.319287
12.319287
12.319287
12.319287
12.319287
12.319287
12.319287
12.319287
12.319287
12.319287
12.319287
12.319287
12.319287
12.319287
12.319287
12.319287
12.319287
12.319287
18.439152
18.439152
18.439152
12.319287
12.319287
12.319287
12.319287
12.319287
12.319287
18.439152
18.439152
18.439152
18.439152
18.439152
18.439152
18.439152
18.439152
18.439152
18.439152
18.439152
18.439152
18.439152
18.439152
18.439152
18.439152
18.439152
18.439152
18.439152
18.439152
18.439152
18.439152
18.439152
18.439152
18.439152
24.559016
24.559016
24.559016
24.559016
24.559016
24.559016
24.559016
24.559016
24.559016
24.559016
24.559016
24.559016
24.559016
24.559016
24.559016
24.559016
24.559016
24.559016
24.559016
24.559016
24.559016
24.559016
24.559016
24.559016
24.559016
24.559016
24.559016
24.559016
24.559016
24.559016
24.559016
30.67888
30.67888
30.67888
30.67888
30.67888
30.67888
30.67888
30.67888
24.559016
24.559016
24.559016
24.559016
24.559016
24.559016
24.559016
24.559016
24.559016
24.559016
24.559016
24.559016
24.559016
24.559016
24.559016
24.559016
24.559016
24.559016
24.559016
24.559016
24.559016
24.559016
24.559016
24.559016
18.439152
18.439152
18.439152
24.559016
24.559016
24.559016
24.559016
24.559016
24.559016
24.559016
18.439152
18.439152
18.439152
18.439152
18.439152
18.439152
24.559016
24.559016
18.439152
18.439152
18.439152
18.439152
18.439152
18.439152
18.439152
18.439152
18.439152
18.439152
18.439152
18.439152
18.439152
12.319287
12.319287
12.319287
12.319287
12.319287
12.319287
12.319287
12.319287
12.319287
12.319287
12.319287
12.319287
12.319287
12.319287
12.319287
12.319287
12.319287
12.319287
12.319287
12.319287
12.319287
12.319287
12.319287
12.319287
12.319287
12.319287
12.319287
12.319287
12.319287
12.319287
12.319287
12.319287
12.319287
12.319287
12.319287
12.319287
12.319287
12.319287
12.319287
12.319287
6.199423
6.199423
12.319287
12.319287
12.319287
12.319287
6.199423
6.199423
6.199423
6.199423
12.319287
12.319287
6.199423
6.199423
6.199423
12.319287
12.319287
6.199423
6.199423
6.199423
12.319287
12.319287
12.319287
6.199423
6.199423
6.199423
6.199423
6.199423
6.199423
12.319287
12.319287
12.319287
12.319287
6.199423
6.199423
6.199423
12.319287
12.319287
12.319287
6.199423
6.199423
0.07955819
6.199423
6.199423
6.199423
6.199423
6.199423
6.199423
6.199423
6.199423
6.199423
6.199423
12.319287
12.319287
6.199423
6.199423
6.199423
6.199423
6.199423
6.199423
12.319287
12.319287
12.319287
6.199423
6.199423
6.199423
6.199423
6.199423
6.199423
6.199423
6.199423
6.199423
12.319287
12.319287
12.319287
12.319287
12.319287
12.319287
12.319287
12.319287
6.199423
6.199423
6.199423
12.319287
12.319287
12.319287
12.319287
12.319287
12.319287
12.319287
12.319287
12.319287
12.319287
12.319287
12.319287
12.319287
12.319287
12.319287
12.319287
12.319287
12.319287
12.319287
12.319287
12.319287
12.319287
12.319287
12.319287
12.319287
12.319287
12.319287
12.319287
12.319287
12.319287
12.319287
12.319287
12.319287
12.319287
12.319287
12.319287
12.319287
12.319287
18.439152
18.439152
18.439152
18.439152
18.439152
18.439152
18.439152
18.439152
18.439152
18.439152
18.439152
18.439152
18.439152
18.439152
18.439152
18.439152
18.439152
18.439152
18.439152
18.439152
18.439152
18.439152
24.559016
24.559016
24.559016
24.559016
18.439152
12.319287
12.319287
18.439152
18.439152
18.439152
18.439152
18.439152
24.559016
24.559016
24.559016
18.439152
18.439152
24.559016
24.559016
24.559016
24.559016
24.559016
18.439152
18.439152
18.439152
24.559016
24.559016
30.67888
24.559016
24.559016
24.559016
24.559016
30.67888
30.67888
30.67888
30.67888
30.67888
30.67888
24.559016
24.559016
24.559016
24.559016
24.559016
24.559016
24.559016
24.559016
24.559016
24.559016
24.559016
24.559016
24.559016
24.559016
24.559016
24.559016
24.559016
24.559016
24.559016
24.559016
24.559016
24.559016
24.559016
24.559016
24.559016
24.559016
24.559016
24.559016
24.559016
30.67888
30.67888
30.67888
30.67888
30.67888
30.67888
30.67888
30.67888
30.67888
30.67888
30.67888
30.67888
30.67888
30.67888
30.67888
30.67888
30.67888
24.559016
24.559016
30.67888
30.67888
30.67888
30.67888
30.67888
30.67888
30.67888
30.67888
30.67888
30.67888
30.67888
30.67888
30.67888
30.67888
30.67888
30.67888
36.798747
30.67888
30.67888
30.67888
30.67888
30.67888
24.559016
24.559016
30.67888
30.67888
30.67888
30.67888
30.67888
30.67888
30.67888
30.67888
30.67888
30.67888
30.67888
36.798747
36.798747
30.67888
30.67888
30.67888
36.798747
36.798747
36.798747
30.67888
30.67888
30.67888
30.67888
30.67888
30.67888
30.67888
36.798747
36.798747
36.798747
36.798747
30.67888
30.67888
30.67888
30.67888
30.67888
30.67888
30.67888
30.67888
30.67888
30.67888
36.798747
36.798747
36.798747
36.798747
36.798747
36.798747
36.798747
30.67888
30.67888
36.798747
36.798747
36.798747
30.67888
30.67888
36.798747
36.798747
36.798747
36.798747
36.798747
36.798747
36.798747
36.798747
36.798747
36.798747
36.798747
36.798747
36.798747
36.798747
36.798747
36.798747
36.798747
36.798747
36.798747
36.798747
36.798747
36.798747
36.798747
36.798747
36.798747
36.798747
36.798747
36.798747
36.798747
36.798747
36.798747
36.798747
36.798747
36.798747
36.798747
42.91861
42.91861
42.91861
42.91861
42.91861
42.91861
42.91861
42.91861
42.91861
42.91861
42.91861
49.03847
49.03847
42.91861
42.91861
42.91861
49.03847
49.03847
49.03847
49.03847
49.03847
49.03847
49.03847
49.03847
49.03847
49.03847
49.03847
49.03847
49.03847
55.158343
55.158343
55.158343
55.158343
55.158343
55.158343
49.03847
49.03847
49.03847
49.03847
55.158343
55.158343
55.158343
55.158343
55.158343
49.03847
49.03847
49.03847
49.03847
55.158343
55.158343
55.158343
49.03847
49.03847
49.03847
49.03847
49.03847
49.03847
49.03847
49.03847
55.158343
55.158343
55.158343
55.158343
55.158343
55.158343
55.158343
55.158343
55.158343
55.158343
55.158343
55.158343
55.158343
55.158343
61.2782
61.2782
61.2782
61.2782
61.2782
55.158343
55.158343
55.158343
55.158343
61.2782
61.2782
61.2782
61.2782
61.2782
55.158343
55.158343
55.158343
55.158343
55.158343
61.2782
61.2782
61.2782
61.2782
55.158343
55.158343
55.158343
61.2782
61.2782
55.158343
55.158343
55.158343
55.158343
55.158343
61.2782
61.2782
61.2782
55.158343
55.158343
55.158343
61.2782
61.2782
61.2782
61.2782
55.158343
55.158343
55.158343
55.158343
55.158343
61.2782
61.2782
61.2782
61.2782
61.2782
61.2782
61.2782
61.2782
55.158343
55.158343
61.2782
61.2782
61.2782
61.2782
61.2782
61.2782
61.2782
55.158343
55.158343
55.158343
55.158343
55.158343
61.2782
61.2782
61.2782
61.2782
55.158343
55.158343
55.158343
61.2782
61.2782
61.2782
61.2782
61.2782
61.2782
61.2782
55.158343
55.158343
55.158343
61.2782
61.2782
61.2782
61.2782
61.2782
61.2782
61.2782
61.2782
61.2782
61.2782
61.2782
61.2782
61.2782
61.2782
61.2782
61.2782
61.2782
61.2782
61.2782
61.2782
67.39807
67.39807
67.39807
61.2782
61.2782
61.2782
67.39807
67.39807
67.39807
61.2782
61.2782
61.2782
61.2782
61.2782
67.39807
67.39807
67.39807
61.2782
61.2782
61.2782
61.2782
67.39807
67.39807
61.2782
61.2782
61.2782
61.2782
61.2782
61.2782
61.2782
61.2782
61.2782
61.2782
61.2782
61.2782
61.2782
61.2782
55.158343
55.158343
55.158343
55.158343
55.158343
55.158343
55.158343
55.158343
55.158343
55.158343
55.158343
55.158343
55.158343
55.158343
55.158343
55.158343
55.158343
55.158343
55.158343
55.158343
55.158343
55.158343
55.158343
55.158343
55.158343
55.158343
55.158343
55.158343
55.158343
55.158343
55.158343
55.158343
61.2782
61.2782
61.2782
61.2782
61.2782
61.2782
61.2782
61.2782
61.2782
55.158343
55.158343
61.2782
61.2782
61.2782
55.158343
55.158343
55.158343
61.2782
61.2782
61.2782
61.2782
61.2782
61.2782
61.2782
61.2782
61.2782
61.2782
61.2782
61.2782
61.2782
61.2782
61.2782
61.2782
61.2782
61.2782
61.2782
61.2782
61.2782
61.2782
61.2782
61.2782
61.2782
61.2782
61.2782
61.2782
61.2782
67.39807
67.39807
67.39807
61.2782
61.2782
61.2782
61.2782
61.2782
61.2782
61.2782
61.2782
61.2782
61.2782
61.2782
67.39807
67.39807
67.39807
61.2782
61.2782
61.2782
61.2782
61.2782
61.2782
61.2782
61.2782
61.2782
67.39807
67.39807
67.39807
67.39807
67.39807
67.39807
67.39807
67.39807
61.2782
61.2782
67.39807
67.39807
67.39807
61.2782
61.2782
61.2782
67.39807
67.39807
67.39807
67.39807
67.39807
67.39807
67.39807
67.39807
67.39807
67.39807
67.39807
67.39807
67.39807
67.39807
67.39807
67.39807
67.39807
67.39807
67.39807
67.39807
67.39807
67.39807
67.39807
67.39807
67.39807
67.39807
67.39807
67.39807
67.39807
67.39807
67.39807
67.39807
67.39807
67.39807
67.39807
67.39807
67.39807
73.517933
73.517933
67.39807
67.39807
67.39807
67.39807
67.39807
67.39807
67.39807
67.39807
67.39807
67.39807
73.517933
73.517933
73.517933
67.39807
67.39807
67.39807
67.39807
67.39807
67.39807
73.517933
73.517933
73.517933
73.517933
67.39807
61.2782
61.2782
61.2782
67.39807
67.39807
67.39807
61.2782
61.2782
55.158343
49.03847
49.03847
49.03847
55.158343
55.158343
55.158343
55.158343
55.158343
55.158343
49.03847
49.03847
49.03847
49.03847
49.03847
49.03847
49.03847
49.03847
49.03847
49.03847
49.03847
49.03847
49.03847
49.03847
49.03847
49.03847
49.03847
49.03847
49.03847
49.03847
49.03847
49.03847
49.03847
49.03847
49.03847
42.91861
42.91861
49.03847
49.03847
49.03847
42.91861
42.91861
42.91861
42.91861
42.91861
42.91861
42.91861
42.91861
49.03847
49.03847
49.03847
49.03847
49.03847
49.03847
49.03847
49.03847
49.03847
49.03847
42.91861
42.91861
42.91861
49.03847
49.03847
49.03847
49.03847
49.03847
49.03847
49.03847
49.03847
49.03847
49.03847
49.03847
49.03847
55.158343
55.158343
55.158343
55.158343
55.158343
55.158343
49.03847
49.03847
49.03847
49.03847
49.03847
49.03847
55.158343
55.158343
55.158343
55.158343
55.158343
55.158343
55.158343
55.158343
55.158343
49.03847
49.03847
49.03847
49.03847
49.03847
49.03847
49.03847
49.03847
55.158343
55.158343
55.158343
55.158343
55.158343
55.158343
55.158343
55.158343
55.158343
55.158343
55.158343
55.158343
55.158343
55.158343
55.158343
55.158343
55.158343
55.158343
55.158343
55.158343
55.158343
55.158343
61.2782
61.2782
61.2782
55.158343
55.158343
55.158343
55.158343
61.2782
61.2782
55.158343
55.158343
55.158343
61.2782
61.2782
55.158343
55.158343
61.2782
61.2782
61.2782
61.2782
61.2782
61.2782
61.2782
61.2782
61.2782
61.2782
61.2782
61.2782
61.2782
61.2782
61.2782
61.2782
61.2782
61.2782
61.2782
61.2782
61.2782
61.2782
61.2782
61.2782
67.39807
67.39807
67.39807
61.2782
61.2782
61.2782
67.39807
67.39807
73.517933
67.39807
67.39807
67.39807
61.2782
61.2782
61.2782
67.39807
67.39807
67.39807
67.39807
67.39807
67.39807
61.2782
61.2782
61.2782
61.2782
61.2782
61.2782
55.158343
55.158343
55.158343
61.2782
61.2782
61.2782
61.2782
55.158343
55.158343
55.158343
55.158343
61.2782
61.2782
55.158343
55.158343
55.158343
61.2782
61.2782
55.158343
55.158343
55.158343
61.2782
61.2782
61.2782
61.2782
61.2782
61.2782
61.2782
55.158343
55.158343
55.158343
55.158343
55.158343
55.158343
55.158343
55.158343
61.2782
61.2782
55.158343
55.158343
55.158343
55.158343
55.158343
49.03847
55.158343
55.158343
55.158343
49.03847
49.03847
49.03847
49.03847
49.03847
49.03847
49.03847
49.03847
49.03847
49.03847
49.03847
49.03847
42.91861
42.91861
42.91861
42.91861
49.03847
49.03847
49.03847
49.03847
49.03847
49.03847
49.03847
49.03847
49.03847
42.91861
42.91861
42.91861
42.91861
42.91861
42.91861
42.91861
42.91861
42.91861
42.91861
42.91861
42.91861
42.91861
42.91861
42.91861
42.91861
42.91861
42.91861
42.91861
42.91861
42.91861
42.91861
42.91861
42.91861
42.91861
36.798747
36.798747
36.798747
42.91861
42.91861
42.91861
42.91861
42.91861
42.91861
42.91861
42.91861
36.798747
36.798747
42.91861
42.91861
42.91861
42.91861
42.91861
36.798747
36.798747
36.798747
42.91861
42.91861
36.798747
36.798747
36.798747
36.798747
36.798747
42.91861
42.91861
42.91861
36.798747
36.798747
36.798747
36.798747
42.91861
42.91861
42.91861
42.91861
42.91861
42.91861
42.91861
42.91861
36.798747
36.798747
36.798747
36.798747
36.798747
36.798747
36.798747
36.798747
42.91861
42.91861
42.91861
42.91861
42.91861
42.91861
42.91861
42.91861
42.91861
36.798747
36.798747
42.91861
42.91861
42.91861
42.91861
42.91861
42.91861
42.91861
42.91861
42.91861
42.91861
42.91861
42.91861
42.91861
42.91861
42.91861
42.91861
42.91861
42.91861
42.91861
42.91861
42.91861
42.91861
42.91861
42.91861
49.03847
49.03847
49.03847
49.03847
49.03847
49.03847
49.03847
49.03847
49.03847
49.03847
49.03847
42.91861
42.91861
42.91861
49.03847
49.03847
49.03847
49.03847
49.03847
49.03847
49.03847
49.03847
49.03847
49.03847
49.03847
49.03847
49.03847
49.03847
49.03847
49.03847
49.03847
49.03847
49.03847
49.03847
49.03847
49.03847
49.03847
55.158343
55.158343
55.158343
55.158343
55.158343
55.158343
55.158343
49.03847
49.03847
49.03847
49.03847
55.158343
55.158343
55.158343
55.158343
55.158343
55.158343
55.158343
55.158343
55.158343
55.158343
55.158343
55.158343
55.158343
55.158343
49.03847
49.03847
49.03847
49.03847
49.03847
49.03847
49.03847
55.158343
49.03847
49.03847
49.03847
55.158343
55.158343
55.158343
49.03847
49.03847
49.03847
49.03847
49.03847
49.03847
49.03847
49.03847
49.03847
49.03847
49.03847
49.03847
49.03847
49.03847
49.03847
49.03847
49.03847
49.03847
49.03847
49.03847
49.03847
49.03847
49.03847
49.03847
42.91861
42.91861
42.91861
49.03847
49.03847
49.03847
49.03847
49.03847
49.03847
49.03847
49.03847
49.03847
49.03847
49.03847
49.03847
49.03847
49.03847
42.91861
42.91861
42.91861
49.03847
49.03847
49.03847
49.03847
49.03847
49.03847
49.03847
49.03847
49.03847
49.03847
49.03847
49.03847
49.03847
49.03847
49.03847
49.03847
49.03847
49.03847
42.91861
42.91861
42.91861
49.03847
49.03847
42.91861
42.91861
42.91861
49.03847
49.03847
49.03847
42.91861
42.91861
42.91861
49.03847
49.03847
49.03847
49.03847
42.91861
42.91861
42.91861
49.03847
49.03847
42.91861
42.91861
42.91861
49.03847
49.03847
42.91861
42.91861
42.91861
42.91861
42.91861
42.91861
42.91861
42.91861
42.91861
42.91861
42.91861
42.91861
49.03847
49.03847
49.03847
42.91861
42.91861
42.91861
42.91861
42.91861
42.91861
42.91861
42.91861
42.91861
42.91861
49.03847
49.03847
49.03847
42.91861
42.91861
42.91861
42.91861
42.91861
42.91861
42.91861
42.91861
42.91861
42.91861
42.91861
42.91861
42.91861
42.91861
42.91861
42.91861
42.91861
42.91861
42.91861
42.91861
42.91861
42.91861
42.91861
42.91861
42.91861
42.91861
42.91861
42.91861
42.91861
42.91861
42.91861
42.91861
42.91861
42.91861
42.91861
42.91861
36.798747
36.798747
36.798747
42.91861
42.91861
36.798747
36.798747
42.91861
42.91861
42.91861
36.798747
36.798747
36.798747
36.798747
42.91861
42.91861
42.91861
36.798747
36.798747
42.91861
42.91861
42.91861
36.798747
36.798747
36.798747
36.798747
36.798747
36.798747
36.798747
36.798747
42.91861
42.91861
36.798747
36.798747
36.798747
36.798747
36.798747
36.798747
36.798747
36.798747
36.798747
36.798747
36.798747
36.798747
36.798747
36.798747
36.798747
36.798747
36.798747
36.798747
36.798747
36.798747
36.798747
36.798747
36.798747
36.798747
36.798747
36.798747
36.798747
36.798747
36.798747
36.798747
36.798747
36.798747
36.798747
36.798747
36.798747
36.798747
36.798747
36.798747
36.798747
36.798747
36.798747
36.798747
36.798747
36.798747
36.798747
36.798747
36.798747
36.798747
36.798747
36.798747
36.798747
30.67888
30.67888
30.67888
36.798747
36.798747
30.67888
30.67888
30.67888
36.798747
36.798747
30.67888
30.67888
36.798747
36.798747
36.798747
30.67888
30.67888
30.67888
36.798747
36.798747
36.798747
36.798747
36.798747
36.798747
36.798747
36.798747
36.798747
36.798747
36.798747
36.798747
30.67888
30.67888
30.67888
36.798747
36.798747
36.798747
30.67888
30.67888
36.798747
36.798747
30.67888
30.67888
30.67888
36.798747
36.798747
30.67888
30.67888
30.67888
30.67888
30.67888
30.67888
30.67888
36.798747
36.798747
36.798747
30.67888
30.67888
30.67888
30.67888
36.798747
36.798747
36.798747
30.67888
30.67888
30.67888
36.798747
36.798747
36.798747
30.67888
30.67888
36.798747
36.798747
36.798747
30.67888
30.67888
36.798747
36.798747
30.67888
30.67888
30.67888
30.67888
30.67888
30.67888
36.798747
36.798747
36.798747
30.67888
30.67888
30.67888
30.67888
30.67888
30.67888
30.67888
30.67888
30.67888
30.67888
30.67888
30.67888
30.67888
30.67888
30.67888
30.67888
30.67888
30.67888
30.67888
30.67888
30.67888
30.67888
30.67888
30.67888
30.67888
30.67888
30.67888
30.67888
30.67888
30.67888
30.67888
30.67888
30.67888
30.67888
30.67888
30.67888
30.67888
30.67888
30.67888
30.67888
30.67888
30.67888
30.67888
30.67888
30.67888
30.67888
30.67888
30.67888
30.67888
30.67888
30.67888
30.67888
24.559016
24.559016
24.559016
24.559016
24.559016
24.559016
24.559016
24.559016
24.559016
24.559016
30.67888
30.67888
30.67888
24.559016
24.559016
24.559016
24.559016
24.559016
24.559016
24.559016
24.559016
24.559016
30.67888
30.67888
30.67888
24.559016
24.559016
24.559016
24.559016
24.559016
24.559016
24.559016
24.559016
18.439152
18.439152
18.439152
24.559016
24.559016
24.559016
18.439152
18.439152
18.439152
24.559016
24.559016
24.559016
24.559016
24.559016
24.559016
24.559016
18.439152
18.439152
18.439152
18.439152
18.439152
18.439152
18.439152
18.439152
18.439152
24.559016
24.559016
24.559016
24.559016
18.439152
18.439152
24.559016
24.559016
24.559016
18.439152
18.439152
18.439152
18.439152
18.439152
18.439152
18.439152
18.439152
18.439152
18.439152
18.439152
18.439152
18.439152
18.439152
18.439152
18.439152
18.439152
18.439152
18.439152
18.439152
18.439152
18.439152
18.439152
18.439152
18.439152
18.439152
18.439152
18.439152
18.439152
18.439152
18.439152
18.439152
18.439152
18.439152
18.439152
18.439152
12.319287
12.319287
12.319287
18.439152
18.439152
18.439152
18.439152
12.319287
12.319287
18.439152
12.319287
12.319287
12.319287
18.439152
18.439152
18.439152
12.319287
12.319287
18.439152
18.439152
18.439152
18.439152
18.439152
18.439152
18.439152
18.439152
18.439152
18.439152
18.439152
18.439152
18.439152
18.439152
18.439152
18.439152
18.439152
18.439152
18.439152
18.439152
18.439152
18.439152
18.439152
18.439152
18.439152
18.439152
18.439152
18.439152
18.439152
18.439152
18.439152
18.439152
18.439152
18.439152
18.439152
18.439152
18.439152
18.439152
18.439152
18.439152
18.439152
18.439152
18.439152
18.439152
18.439152
18.439152
18.439152
18.439152
18.439152
18.439152
18.439152
18.439152
18.439152
12.319287
12.319287
12.319287
12.319287
12.319287
12.319287
12.319287
12.319287
12.319287
12.319287
12.319287
12.319287
12.319287
12.319287
12.319287
12.319287
12.319287
12.319287
12.319287
12.319287
12.319287
12.319287
12.319287
12.319287
6.199423
6.199423
6.199423
12.319287
12.319287
12.319287
12.319287
12.319287
12.319287
12.319287
12.319287
12.319287
6.199423
6.199423
6.199423
12.319287
12.319287
12.319287
6.199423
6.199423
6.199423
6.199423
12.319287
12.319287
6.199423
6.199423
6.199423
6.199423
6.199423
6.199423
6.199423
6.199423
6.199423
6.199423
6.199423
6.199423
12.319287
12.319287
12.319287
6.199423
0.07955819
0.07955819
6.199423
6.199423
6.199423
6.199423
6.199423
6.199423
6.199423
6.199423
6.199423
6.199423
6.199423
6.199423
6.199423
6.199423
6.199423
6.199423
6.199423
6.199423
6.199423
6.199423
6.199423
6.199423
6.199423
6.199423
6.199423
6.199423
6.199423
6.199423
6.199423
6.199423
6.199423
6.199423
6.199423
0.07955819
0.07955819
0.07955819
6.199423
6.199423
6.199423
6.199423
6.199423
6.199423
6.199423
6.199423
6.199423
6.199423
6.199423
6.199423
6.199423
6.199423
6.199423
6.199423
6.199423
6.199423
6.199423
6.199423
6.199423
6.199423
6.199423
6.199423
6.199423
6.199423
6.199423
6.199423
6.199423
6.199423
6.199423
6.199423
0.07955819
0.07955819
0.07955819
6.199423
6.199423
6.199423
0.07955819
0.07955819
0.07955819
6.199423
6.199423
6.199423
6.199423
6.199423
6.199423
6.199423
6.199423
0.07955819
0.07955819
0.07955819
0.07955819
6.199423
6.199423
6.199423
6.199423
6.199423
6.199423
0.07955819
0.07955819
0.07955819
0.07955819
0.07955819
0.07955819
0.07955819
6.199423
6.199423
6.199423
6.199423
0.07955819
0.07955819
6.199423
6.199423
6.199423
0.07955819
0.07955819
0.07955819
6.199423
6.199423
6.199423
6.199423
0.07955819
0.07955819
0.07955819
0.07955819
0.07955819
6.199423
6.199423
0.07955819
0.07955819
0.07955819
0.07955819
0.07955819
0.07955819
0.07955819
0.07955819
0.07955819
0.07955819
0.07955819
0.07955819
6.199423
6.199423
0.07955819
0.07955819
0.07955819
6.199423
6.199423
6.199423
6.199423
0.07955819
0.07955819
0.07955819
0.07955819
0.07955819
0.07955819
0.07955819
0.07955819
0.07955819
0.07955819
0.07955819
0.07955819
0.07955819
0.07955819
0.07955819
0.07955819
0.07955819
0.07955819
0.07955819
0.07955819
0.07955819
0.07955819
0.07955819
0.07955819
-6.0403067
-6.0403067
-6.0403067
-6.0403067
0.07955819
0.07955819
0.07955819
0.07955819
0.07955819
-6.0403067
-6.0403067
-6.0403067
-6.0403067
-6.0403067
0.07955819
0.07955819
0.07955819
-6.0403067
-6.0403067
-6.0403067
0.07955819
0.07955819
0.07955819
-6.0403067
-6.0403067
0.07955819
0.07955819
-6.0403067
-6.0403067
-6.0403067
-6.0403067
-6.0403067
-6.0403067
-6.0403067
-6.0403067
-6.0403067
-6.0403067
-6.0403067
-6.0403067
-6.0403067
-6.0403067
-6.0403067
-6.0403067
-6.0403067
-6.0403067
-6.0403067
-6.0403067
-6.0403067
-6.0403067
-6.0403067
-6.0403067
-6.0403067
-6.0403067
-6.0403067
-6.0403067
-6.0403067
-12.160171
-12.160171
-12.160171
-12.160171
-12.160171
-12.160171
-12.160171
-12.160171
-12.160171
-12.160171
-12.160171
-12.160171
-12.160171
-12.160171
-12.160171
-12.160171
-12.160171
-12.160171
-12.160171
-12.160171
-18.280035
-18.280035
-24.3999
-18.280035
-18.280035
-18.280035
-18.280035
-18.280035
-18.280035
-18.280035
-18.280035
-18.280035
-18.280035
-18.280035
-18.280035
-18.280035
-18.280035
-18.280035
-18.280035
-18.280035
-18.280035
-18.280035
-18.280035
-18.280035
-18.280035
-18.280035
-18.280035
-18.280035
-18.280035
-18.280035
-18.280035
-18.280035
-18.280035
-18.280035
-18.280035
-18.280035
-18.280035
-18.280035
-18.280035
-18.280035
-18.280035
-18.280035
-18.280035
-18.280035
-18.280035
-18.280035
-18.280035
-18.280035
-18.280035
-18.280035
-18.280035
-18.280035
-18.280035
-18.280035
-18.280035
-18.280035
-18.280035
-12.160171
-12.160171
-18.280035
-18.280035
-18.280035
-12.160171
-12.160171
-18.280035
-18.280035
-18.280035
-12.160171
-12.160171
-12.160171
-12.160171
-12.160171
-12.160171
-12.160171
-12.160171
-18.280035
-18.280035
-18.280035
-18.280035
-12.160171
-12.160171
-12.160171
-18.280035
-18.280035
-18.280035
-12.160171
-12.160171
-18.280035
-18.280035
-12.160171
-12.160171
-18.280035
-18.280035
-18.280035
-18.280035
-12.160171
-12.160171
-12.160171
-12.160171
-12.160171
-12.160171
-18.280035
-18.280035
-18.280035
-18.280035
-18.280035
-18.280035
-18.280035
-18.280035
-18.280035
-18.280035
-18.280035
-18.280035
-18.280035
-18.280035
-24.3999
-24.3999
-24.3999
-18.280035
-18.280035
-18.280035
-18.280035
-18.280035
-18.280035
-18.280035
-18.280035
-18.280035
-18.280035
-18.280035
-18.280035
-18.280035
-18.280035
-18.280035
-18.280035
-18.280035
-18.280035
-18.280035
-18.280035
-18.280035
-18.280035
-18.280035
-24.3999
-24.3999
-18.280035
-18.280035
-18.280035
-18.280035
-18.280035
-18.280035
-18.280035
-18.280035
-18.280035
-24.3999
-24.3999
-24.3999
-18.280035
-18.280035
-18.280035
-18.280035
-18.280035
-18.280035
-24.3999
-24.3999
-24.3999
-18.280035
-18.280035
-18.280035
-18.280035
-18.280035
-18.280035
-18.280035
-18.280035
-18.280035
-18.280035
-18.280035
-18.280035
-18.280035
-18.280035
-18.280035
-18.280035
-24.3999
-24.3999
-24.3999
-18.280035
-18.280035
-18.280035
-18.280035
-18.280035
-18.280035
-18.280035
-18.280035
-18.280035
-18.280035
-18.280035
-18.280035
-18.280035
-18.280035
-18.280035
-18.280035
-18.280035
-24.3999
-24.3999
-24.3999
-24.3999
-18.280035
-18.280035
-18.280035
-18.280035
-24.3999
-24.3999
-24.3999
-18.280035
-18.280035
-18.280035
-18.280035
-18.280035
-18.280035
-18.280035
-18.280035
-18.280035
-18.280035
-18.280035
-18.280035
-18.280035
-18.280035
-18.280035
-24.3999
-24.3999
-24.3999
-18.280035
-18.280035
-18.280035
-18.280035
-18.280035
-18.280035
-18.280035
-18.280035
-18.280035
-18.280035
-18.280035
-18.280035
-18.280035
-18.280035
-18.280035
-18.280035
-18.280035
-18.280035
-18.280035
-18.280035
-18.280035
-18.280035
-18.280035
-18.280035
-18.280035
-18.280035
-18.280035
-18.280035
-12.160171
-12.160171
-12.160171
-12.160171
-18.280035
-18.280035
-18.280035
-18.280035
-18.280035
-18.280035
-18.280035
-18.280035
-18.280035
-18.280035
-18.280035
-18.280035
-24.3999
-24.3999
-24.3999
-18.280035
-18.280035
-18.280035
-18.280035
-18.280035
-18.280035
-24.3999
-24.3999
-24.3999
-24.3999
-18.280035
-18.280035
-18.280035
-18.280035
-24.3999
-24.3999
-24.3999
-24.3999
-24.3999
-24.3999
-24.3999
-24.3999
-24.3999
-18.280035
-18.280035
-18.280035
-24.3999
-24.3999
-24.3999
-18.280035
-18.280035
-18.280035
-18.280035
-18.280035
-24.3999
-24.3999
-24.3999
-24.3999
-24.3999
-24.3999
-24.3999
-24.3999
-24.3999
-24.3999
-24.3999
-24.3999
-24.3999
-24.3999
-24.3999
-24.3999
-24.3999
-24.3999
-24.3999
-24.3999
-24.3999
-24.3999
-24.3999
-24.3999
-24.3999
-24.3999
-24.3999
-24.3999
-24.3999
-24.3999
-24.3999
-24.3999
-24.3999
-24.3999
-24.3999
-24.3999
-24.3999
-24.3999
-24.3999
-24.3999
-24.3999
-24.3999
-24.3999
-24.3999
-24.3999
-24.3999
-24.3999
-18.280035
-18.280035
-18.280035
-18.280035
-18.280035
-24.3999
-24.3999
-24.3999
-24.3999
-24.3999
-24.3999
-24.3999
-24.3999
-24.3999
-24.3999
-18.280035
-18.280035
-18.280035
-18.280035
-18.280035
-24.3999
-24.3999
-24.3999
-18.280035
-18.280035
-18.280035
-18.280035
-18.280035
-18.280035
-18.280035
-18.280035
-18.280035
-18.280035
-18.280035
-18.280035
-18.280035
-18.280035
-18.280035
-24.3999
-18.280035
-18.280035
-18.280035
-18.280035
-18.280035
-18.280035
-18.280035
-18.280035
-18.280035
-18.280035
-18.280035
-18.280035
-18.280035
-18.280035
-18.280035
-18.280035
-18.280035
-18.280035
-18.280035
-18.280035
-18.280035
-18.280035
-18.280035
-18.280035
-18.280035
-18.280035
-18.280035
-18.280035
-18.280035
-18.280035
-18.280035
-18.280035
-18.280035
-18.280035
-18.280035
-18.280035
-18.280035
-18.280035
-18.280035
-18.280035
-18.280035
-18.280035
-18.280035
-18.280035
-24.3999
-24.3999
-24.3999
-18.280035
-18.280035
-18.280035
-18.280035
-18.280035
-18.280035
-18.280035
-18.280035
-18.280035
-18.280035
-18.280035
-18.280035
-18.280035
-12.160171
-12.160171
-18.280035
-18.280035
-18.280035
-18.280035
-18.280035
-18.280035
-18.280035
-18.280035
-12.160171
-12.160171
-12.160171
-18.280035
-18.280035
-18.280035
-18.280035
-18.280035
-18.280035
-18.280035
-12.160171
-12.160171
-12.160171
-12.160171
-18.280035
-18.280035
-18.280035
-18.280035
-12.160171
-12.160171
-12.160171
-12.160171
-12.160171
-12.160171
-12.160171
-12.160171
-12.160171
-12.160171
-12.160171
-12.160171
-12.160171
-18.280035
-18.280035
-18.280035
-12.160171
-12.160171
-12.160171
-12.160171
-12.160171
-12.160171
-12.160171
-18.280035
-18.280035
-18.280035
-12.160171
-12.160171
-12.160171
-12.160171
-18.280035
-18.280035
-18.280035
-12.160171
-12.160171
-12.160171
-12.160171
-12.160171
-12.160171
-12.160171
-12.160171
-12.160171
-12.160171
-12.160171
-12.160171
-12.160171
-12.160171
-12.160171
-12.160171
-12.160171
-12.160171
-12.160171
-12.160171
-12.160171
-12.160171
-12.160171
-12.160171
-12.160171
-12.160171
-12.160171
-18.280035
-18.280035
-18.280035
-12.160171
-12.160171
-12.160171
-12.160171
-12.160171
-12.160171
-12.160171
-12.160171
-12.160171
-12.160171
-12.160171
-12.160171
-12.160171
-12.160171
-12.160171
-12.160171
-12.160171
-12.160171
-12.160171
-12.160171
-12.160171
-12.160171
-12.160171
-12.160171
-12.160171
-12.160171
-12.160171
-12.160171
-12.160171
-6.0403067
-6.0403067
-6.0403067
-12.160171
-12.160171
-12.160171
-12.160171
-12.160171
-12.160171
-12.160171
-12.160171
-12.160171
-12.160171
-12.160171
-12.160171
-12.160171
-12.160171
-12.160171
-12.160171
-12.160171
-12.160171
-12.160171
-12.160171
-6.0403067
-6.0403067
-12.160171
-12.160171
-12.160171
-12.160171
-12.160171
-12.160171
-6.0403067
-6.0403067
-6.0403067
-6.0403067
-6.0403067
-6.0403067
-6.0403067
-6.0403067
-6.0403067
-6.0403067
-6.0403067
-12.160171
-12.160171
-12.160171
-12.160171
-12.160171
-12.160171
-6.0403067
-6.0403067
0.07955819
-6.0403067
-6.0403067
-6.0403067
-6.0403067
-6.0403067
-6.0403067
-6.0403067
-6.0403067
-6.0403067
-6.0403067
-6.0403067
-6.0403067
-6.0403067
-6.0403067
-6.0403067
-6.0403067
-6.0403067
-6.0403067
-6.0403067
-6.0403067
-6.0403067
-6.0403067
-6.0403067
-6.0403067
-6.0403067
-6.0403067
-6.0403067
-6.0403067
-6.0403067
-6.0403067
-6.0403067
-6.0403067
-6.0403067
-6.0403067
-6.0403067
-6.0403067
-6.0403067
-6.0403067
-6.0403067
-6.0403067
-6.0403067
-6.0403067
-6.0403067
-6.0403067
-6.0403067
-6.0403067
-6.0403067
-6.0403067
-6.0403067
-6.0403067
-6.0403067
-6.0403067
-6.0403067
-6.0403067
-6.0403067
-6.0403067
-6.0403067
-6.0403067
-6.0403067
-6.0403067
-6.0403067
-6.0403067
-6.0403067
-6.0403067
-6.0403067
-6.0403067
-6.0403067
-6.0403067
-6.0403067
-6.0403067
-6.0403067
-6.0403067
-12.160171
-12.160171
-12.160171
-6.0403067
-6.0403067
-6.0403067
-6.0403067
-6.0403067
-6.0403067
-6.0403067
-6.0403067
-6.0403067
-6.0403067
-6.0403067
-6.0403067
-6.0403067
-6.0403067
-12.160171
-12.160171
-12.160171
-12.160171
-6.0403067
-6.0403067
-6.0403067
-12.160171
-12.160171
-12.160171
-12.160171
-12.160171
-12.160171
-12.160171
-12.160171
-12.160171
-12.160171
-12.160171
-6.0403067
-6.0403067
-6.0403067
-6.0403067
-6.0403067
-6.0403067
-12.160171
-12.160171
-12.160171
-12.160171
-6.0403067
-6.0403067
-6.0403067
-6.0403067
-6.0403067
-6.0403067
-6.0403067
-12.160171
-12.160171
-6.0403067
-6.0403067
-6.0403067
-12.160171
-12.160171
-12.160171
-6.0403067
-6.0403067
-6.0403067
-12.160171
-12.160171
-12.160171
-6.0403067
-6.0403067
-6.0403067
-6.0403067
-6.0403067
-6.0403067
-6.0403067
-6.0403067
-12.160171
-12.160171
-12.160171
-6.0403067
-6.0403067
-6.0403067
-6.0403067
-12.160171
-12.160171
-12.160171
-6.0403067
-6.0403067
-6.0403067
-12.160171
-12.160171
-12.160171
-12.160171
-12.160171
-6.0403067
-6.0403067
-6.0403067
-6.0403067
-6.0403067
-6.0403067
-6.0403067
-6.0403067
-6.0403067
-6.0403067
-6.0403067
-12.160171
-12.160171
-6.0403067
-6.0403067
-6.0403067
-12.160171
-12.160171
-6.0403067
-6.0403067
-6.0403067
-6.0403067
-6.0403067
-6.0403067
-6.0403067
-6.0403067
-6.0403067
-6.0403067
-6.0403067
-6.0403067
-6.0403067
-6.0403067
-6.0403067
-12.160171
-12.160171
-6.0403067
-6.0403067
-6.0403067
-6.0403067
-6.0403067
-6.0403067
-6.0403067
-12.160171
-12.160171
-12.160171
-6.0403067
-6.0403067
-6.0403067
-6.0403067
-6.0403067
-6.0403067
-6.0403067
-6.0403067
-6.0403067
-6.0403067
-6.0403067
-6.0403067
-6.0403067
-6.0403067
-6.0403067
-6.0403067
-6.0403067
-6.0403067
-6.0403067
-6.0403067
-6.0403067
-6.0403067
-6.0403067
-6.0403067
-12.160171
-12.160171
-12.160171
-12.160171
-12.160171
-6.0403067
-6.0403067
-6.0403067
-6.0403067
-6.0403067
-6.0403067
-6.0403067
-6.0403067
-6.0403067
-12.160171
-12.160171
-6.0403067
-6.0403067
-6.0403067
-6.0403067
-6.0403067
-6.0403067
-6.0403067
-6.0403067
-6.0403067
-6.0403067
-6.0403067
-6.0403067
-6.0403067
-6.0403067
-6.0403067
-6.0403067
-6.0403067
-6.0403067
-6.0403067
-6.0403067
-6.0403067
-6.0403067
-6.0403067
-6.0403067
-6.0403067
-6.0403067
-6.0403067
-6.0403067
-6.0403067
-6.0403067
-6.0403067
-6.0403067
-6.0403067
-6.0403067
-6.0403067
-6.0403067
-6.0403067
-6.0403067
-6.0403067
-6.0403067
-6.0403067
-12.160171
-12.160171
-12.160171
-12.160171
-12.160171
-12.160171
-12.160171
-12.160171
-12.160171
-12.160171
-12.160171
-12.160171
-12.160171
-12.160171
-12.160171
-6.0403067
-6.0403067
-12.160171
-12.160171
-12.160171
-6.0403067
-6.0403067
-12.160171
-12.160171
-12.160171
-6.0403067
-6.0403067
-6.0403067
-12.160171
-12.160171
-12.160171
-12.160171
-12.160171
-12.160171
-12.160171
-12.160171
-6.0403067
-6.0403067
-6.0403067
-6.0403067
-6.0403067
-6.0403067
-6.0403067
-6.0403067
-6.0403067
-6.0403067
-6.0403067
-6.0403067
-6.0403067
-6.0403067
-6.0403067
-6.0403067
-6.0403067
-6.0403067
-6.0403067
-6.0403067
-6.0403067
-6.0403067
-6.0403067
-6.0403067
-6.0403067
-6.0403067
-6.0403067
-6.0403067
-6.0403067
-6.0403067
-6.0403067
-6.0403067
-6.0403067
-6.0403067
-6.0403067
-6.0403067
-6.0403067
-6.0403067
-6.0403067
-6.0403067
-6.0403067
-6.0403067
-6.0403067
-6.0403067
-6.0403067
-6.0403067
-6.0403067
-6.0403067
-6.0403067
-6.0403067
-6.0403067
-6.0403067
-6.0403067
-12.160171
-12.160171
-12.160171
-6.0403067
-6.0403067
-6.0403067
-12.160171
-12.160171
-12.160171
-12.160171
-12.160171
-12.160171
-12.160171
-12.160171
-12.160171
-12.160171
-12.160171
-12.160171
-12.160171
-12.160171
-12.160171
-12.160171
-12.160171
-12.160171
-12.160171
-12.160171
-12.160171
-12.160171
-12.160171
-12.160171
-12.160171
-12.160171
-18.280035
-18.280035
-12.160171
-12.160171
-12.160171
-12.160171
-12.160171
-12.160171
-12.160171
-12.160171
-12.160171
-12.160171
-12.160171
-12.160171
-12.160171
-18.280035
-18.280035
-12.160171
-12.160171
-12.160171
-12.160171
-12.160171
-12.160171
-12.160171
-12.160171
-12.160171
-12.160171
-12.160171
-12.160171
-12.160171
-12.160171
-12.160171
-12.160171
-12.160171
-12.160171
-12.160171
-12.160171
-12.160171
-12.160171
-12.160171
-12.160171
-12.160171
-12.160171
-12.160171
-12.160171
-12.160171
-12.160171
-12.160171
-12.160171
-12.160171
-12.160171
-12.160171
-12.160171
-6.0403067
-6.0403067
-6.0403067
-6.0403067
-6.0403067
-6.0403067
-12.160171
-12.160171
-12.160171
-6.0403067
-6.0403067
-6.0403067
-12.160171
-12.160171
-12.160171
-12.160171
-12.160171
-6.0403067
-6.0403067
-6.0403067
-6.0403067
-12.160171
-12.160171
-6.0403067
-6.0403067
-6.0403067
-6.0403067
-6.0403067
-6.0403067
-6.0403067
-12.160171
-12.160171
-12.160171
-6.0403067
-6.0403067
-6.0403067
-6.0403067
-6.0403067
-6.0403067
-6.0403067
-6.0403067
-6.0403067
-6.0403067
-6.0403067
-6.0403067
-6.0403067
-6.0403067
-6.0403067
-6.0403067
-6.0403067
-6.0403067
-6.0403067
-6.0403067
-6.0403067
-6.0403067
-6.0403067
-6.0403067
-6.0403067
-6.0403067
-6.0403067
-6.0403067
-6.0403067
-6.0403067
-6.0403067
-6.0403067
-6.0403067
-6.0403067
-6.0403067
-6.0403067
-6.0403067
0.07955819
0.07955819
0.07955819
-6.0403067
-6.0403067
-6.0403067
-6.0403067
-6.0403067
-6.0403067
-6.0403067
-6.0403067
-6.0403067
-6.0403067
-6.0403067
-6.0403067
-6.0403067
0.07955819
0.07955819
0.07955819
-6.0403067
-6.0403067
0.07955819
0.07955819
0.07955819
-6.0403067
-6.0403067
-6.0403067
-6.0403067
-6.0403067
-6.0403067
-6.0403067
-6.0403067
-6.0403067
-6.0403067
-6.0403067
-6.0403067
-6.0403067
-6.0403067
-6.0403067
-6.0403067
-6.0403067
-6.0403067
-6.0403067
-6.0403067
-6.0403067
-6.0403067
-6.0403067
-6.0403067
-6.0403067
-6.0403067
-6.0403067
-6.0403067
-6.0403067
-6.0403067
-6.0403067
-6.0403067
-6.0403067
-6.0403067
-6.0403067
-6.0403067
-6.0403067
-6.0403067
-6.0403067
-6.0403067
-6.0403067
-6.0403067
-6.0403067
-6.0403067
-6.0403067
-6.0403067
0.07955819
0.07955819
0.07955819
0.07955819
-6.0403067
-6.0403067
-6.0403067
-6.0403067
-6.0403067
-6.0403067
-6.0403067
-6.0403067
-6.0403067
-6.0403067
-6.0403067
-6.0403067
-6.0403067
-6.0403067
-6.0403067
-6.0403067
-6.0403067
-6.0403067
-6.0403067
-6.0403067
-6.0403067
-6.0403067
-6.0403067
-6.0403067
-6.0403067
-6.0403067
-6.0403067
-6.0403067
-6.0403067
-6.0403067
-6.0403067
-6.0403067
-6.0403067
-6.0403067
-6.0403067
-6.0403067
-6.0403067
-6.0403067
-6.0403067
-6.0403067
-6.0403067
-6.0403067
-6.0403067
-6.0403067
-6.0403067
-6.0403067
-6.0403067
-6.0403067
-6.0403067
-6.0403067
-6.0403067
-6.0403067
-6.0403067
-6.0403067
-6.0403067
-6.0403067
-6.0403067
-6.0403067
-6.0403067
-6.0403067
-6.0403067
-6.0403067
-6.0403067
-6.0403067
-6.0403067
-6.0403067
-6.0403067
-6.0403067
-6.0403067
-6.0403067
-6.0403067
-6.0403067
-6.0403067
-6.0403067
-6.0403067
-6.0403067
-6.0403067
-6.0403067
-6.0403067
-6.0403067
-6.0403067
-6.0403067
-6.0403067
-6.0403067
-6.0403067
-6.0403067
-6.0403067
-6.0403067
-6.0403067
-6.0403067
0.07955819
0.07955819
-6.0403067
-6.0403067
-6.0403067
-6.0403067
-6.0403067
0.07955819
0.07955819
-6.0403067
-6.0403067
-6.0403067
-6.0403067
-6.0403067
-6.0403067
-6.0403067
-6.0403067
-6.0403067
0.07955819
0.07955819
0.07955819
-6.0403067
-6.0403067
-6.0403067
-6.0403067
-6.0403067
-6.0403067
-6.0403067
-6.0403067
-6.0403067
-6.0403067
-6.0403067
-6.0403067
-6.0403067
-6.0403067
0.07955819
0.07955819
-6.0403067
-6.0403067
-6.0403067
-6.0403067
0.07955819
0.07955819
0.07955819
-6.0403067
-6.0403067
-6.0403067
0.07955819
0.07955819
0.07955819
0.07955819
0.07955819
0.07955819
0.07955819
0.07955819
0.07955819
-6.0403067
-6.0403067
-6.0403067
0.07955819
0.07955819
0.07955819
0.07955819
0.07955819
0.07955819
0.07955819
0.07955819
0.07955819
0.07955819
0.07955819
0.07955819
0.07955819
-6.0403067
-6.0403067
-6.0403067
0.07955819
0.07955819
0.07955819
0.07955819
0.07955819
0.07955819
0.07955819
0.07955819
0.07955819
-6.0403067
-6.0403067
0.07955819
0.07955819
0.07955819
0.07955819
0.07955819
0.07955819
0.07955819
0.07955819
0.07955819
0.07955819
0.07955819
-6.0403067
-6.0403067
-6.0403067
0.07955819
0.07955819
0.07955819
-6.0403067
-6.0403067
0.07955819
0.07955819
0.07955819
-6.0403067
-6.0403067
-6.0403067
0.07955819
0.07955819
0.07955819
0.07955819
0.07955819
0.07955819
0.07955819
0.07955819
0.07955819
0.07955819
0.07955819
0.07955819
0.07955819
0.07955819
0.07955819
0.07955819
0.07955819
0.07955819
0.07955819
0.07955819
0.07955819
0.07955819
0.07955819
0.07955819
0.07955819
0.07955819
0.07955819
0.07955819
0.07955819
0.07955819
0.07955819
0.07955819
0.07955819
0.07955819
0.07955819
0.07955819
0.07955819
0.07955819
0.07955819
0.07955819
0.07955819
0.07955819
0.07955819
0.07955819
0.07955819
0.07955819
0.07955819
0.07955819
0.07955819
0.07955819
0.07955819
0.07955819
0.07955819
0.07955819
0.07955819
0.07955819
0.07955819
0.07955819
-6.0403067
-6.0403067
-6.0403067
-6.0403067
-6.0403067
0.07955819
0.07955819
0.07955819
0.07955819
0.07955819
0.07955819
0.07955819
0.07955819
0.07955819
0.07955819
-6.0403067
-6.0403067
-6.0403067
-6.0403067
-6.0403067
-6.0403067
-6.0403067
-6.0403067
-6.0403067
-6.0403067
-6.0403067
-6.0403067
-6.0403067
-6.0403067
-6.0403067
-6.0403067
-6.0403067
-6.0403067
-6.0403067
-6.0403067
-6.0403067
-6.0403067
-6.0403067
-6.0403067
-6.0403067
-6.0403067
-6.0403067
-6.0403067
-6.0403067
-6.0403067
-6.0403067
-6.0403067
-6.0403067
-6.0403067
-6.0403067
-6.0403067
-6.0403067
-6.0403067
-6.0403067
-6.0403067
-6.0403067
-6.0403067
-6.0403067
-6.0403067
-6.0403067
-6.0403067
-6.0403067
-6.0403067
-6.0403067
-6.0403067
-6.0403067
-6.0403067
-6.0403067
-6.0403067
-6.0403067
-6.0403067
-6.0403067
-6.0403067
-6.0403067
-6.0403067
-6.0403067
-6.0403067
-6.0403067
-6.0403067
-6.0403067
-6.0403067
-6.0403067
-6.0403067
-6.0403067
-6.0403067
-6.0403067
-6.0403067
0.07955819
0.07955819
0.07955819
-6.0403067
-6.0403067
-6.0403067
-6.0403067
-6.0403067
-6.0403067
-6.0403067
-6.0403067
-6.0403067
-6.0403067
-6.0403067
-6.0403067
-12.160171
-12.160171
-12.160171
-6.0403067
-6.0403067
-6.0403067
-6.0403067
-6.0403067
-6.0403067
-6.0403067
-6.0403067
-6.0403067
-6.0403067
-6.0403067
-6.0403067
-6.0403067
-6.0403067
-6.0403067
-6.0403067
-6.0403067
-6.0403067
-6.0403067
-6.0403067
-6.0403067
-6.0403067
-6.0403067
-6.0403067
-6.0403067
-6.0403067
-6.0403067
-6.0403067
-6.0403067
-6.0403067
-6.0403067
-6.0403067
-6.0403067
-6.0403067
-6.0403067
-6.0403067
-6.0403067
-6.0403067
-6.0403067
-6.0403067
-6.0403067
-6.0403067
-6.0403067
-6.0403067
-6.0403067
-6.0403067
-6.0403067
-6.0403067
-6.0403067
-6.0403067
-6.0403067
-6.0403067
-6.0403067
-6.0403067
-6.0403067
-6.0403067
-6.0403067
-6.0403067
-6.0403067
-6.0403067
-6.0403067
-6.0403067
-6.0403067
-6.0403067
-6.0403067
-6.0403067
-6.0403067
-6.0403067
-6.0403067
-6.0403067
-6.0403067
0.07955819
0.07955819
-6.0403067
-6.0403067
-6.0403067
-6.0403067
-6.0403067
-6.0403067
-6.0403067
-6.0403067
-6.0403067
-6.0403067
-6.0403067
0.07955819
0.07955819
0.07955819
-6.0403067
-6.0403067
-6.0403067
0.07955819
0.07955819
-6.0403067
-6.0403067
-6.0403067
-6.0403067
-6.0403067
-6.0403067
-6.0403067
-6.0403067
-6.0403067
-6.0403067
-6.0403067
-6.0403067
-6.0403067
-6.0403067
-6.0403067
-6.0403067
-6.0403067
-6.0403067
-6.0403067
-6.0403067
-6.0403067
-6.0403067
-6.0403067
-6.0403067
-6.0403067
-6.0403067
-6.0403067
-6.0403067
-6.0403067
-6.0403067
-6.0403067
-6.0403067
-6.0403067
-6.0403067
-6.0403067
-6.0403067
-6.0403067
-6.0403067
-6.0403067
-6.0403067
-6.0403067
-6.0403067
-6.0403067
-6.0403067
-6.0403067
-6.0403067
-12.160171
-12.160171
-6.0403067
-6.0403067
-6.0403067
-6.0403067
-6.0403067
-6.0403067
-6.0403067
-6.0403067
-6.0403067
-6.0403067
-6.0403067
-6.0403067
-6.0403067
-6.0403067
-6.0403067
-6.0403067
-6.0403067
-6.0403067
-6.0403067
-6.0403067
-6.0403067
-6.0403067
-6.0403067
-6.0403067
-6.0403067
-6.0403067
-6.0403067
-6.0403067
-6.0403067
-6.0403067
-6.0403067
-6.0403067
-6.0403067
-6.0403067
-6.0403067
-6.0403067
-6.0403067
-6.0403067
-6.0403067
-6.0403067
-6.0403067
-6.0403067
-6.0403067
-6.0403067
-6.0403067
-6.0403067
-6.0403067
-6.0403067
-6.0403067
-6.0403067
-6.0403067
-6.0403067
-6.0403067
-6.0403067
-6.0403067
-6.0403067
-6.0403067
-6.0403067
-6.0403067
0.07955819
0.07955819
0.07955819
0.07955819
-6.0403067
-6.0403067
-6.0403067
-6.0403067
-6.0403067
-6.0403067
-6.0403067
-6.0403067
-6.0403067
-6.0403067
-6.0403067
-6.0403067
-6.0403067
0.07955819
0.07955819
0.07955819
0.07955819
0.07955819
-6.0403067
-6.0403067
-6.0403067
-6.0403067
-6.0403067
-6.0403067
-6.0403067
-6.0403067
-6.0403067
-6.0403067
-6.0403067
-6.0403067
-6.0403067
-6.0403067
-6.0403067
0.07955819
0.07955819
0.07955819
0.07955819
-6.0403067
-6.0403067
-6.0403067
-6.0403067
-6.0403067
-6.0403067
-6.0403067
-6.0403067
-6.0403067
-6.0403067
-6.0403067
-6.0403067
-6.0403067
-6.0403067
-6.0403067
-6.0403067
-6.0403067
-6.0403067
-6.0403067
-6.0403067
-6.0403067
-6.0403067
-6.0403067
-6.0403067
-6.0403067
-6.0403067
-6.0403067
-6.0403067
-6.0403067
-6.0403067
-6.0403067
-6.0403067
-6.0403067
-6.0403067
-6.0403067
-6.0403067
-6.0403067
-6.0403067
-6.0403067
-6.0403067
-6.0403067
-6.0403067
-6.0403067
-6.0403067
-6.0403067
-6.0403067
-6.0403067
-6.0403067
-6.0403067
-6.0403067
-6.0403067
-6.0403067
-6.0403067
-6.0403067
-6.0403067
-6.0403067
-6.0403067
-6.0403067
-6.0403067
-6.0403067
-6.0403067
-6.0403067
-6.0403067
-6.0403067
-6.0403067
-6.0403067
-6.0403067
-6.0403067
-6.0403067
-6.0403067
-6.0403067
-6.0403067
-6.0403067
-6.0403067
0.07955819
0.07955819
0.07955819
-6.0403067
-6.0403067
-6.0403067
-6.0403067
-6.0403067
-6.0403067
-6.0403067
-6.0403067
-6.0403067
-6.0403067
-6.0403067
-6.0403067
-6.0403067
-6.0403067
-6.0403067
-6.0403067
0.07955819
0.07955819
0.07955819
-6.0403067
-6.0403067
0.07955819
0.07955819
-6.0403067
-6.0403067
-6.0403067
0.07955819
0.07955819
-6.0403067
-6.0403067
-6.0403067
-6.0403067
-6.0403067
0.07955819
0.07955819
0.07955819
0.07955819
0.07955819
-6.0403067
-6.0403067
-6.0403067
-6.0403067
-6.0403067
-6.0403067
-6.0403067
-6.0403067
-6.0403067
-6.0403067
-6.0403067
-6.0403067
-6.0403067
-6.0403067
-6.0403067
-6.0403067
-6.0403067
-6.0403067
-6.0403067
-6.0403067
-6.0403067
-6.0403067
-6.0403067
-6.0403067
-6.0403067
-6.0403067
-6.0403067
-6.0403067
-6.0403067
-6.0403067
-6.0403067
-6.0403067
-6.0403067
-6.0403067
-6.0403067
-6.0403067
0.07955819
0.07955819
0.07955819
0.07955819
0.07955819
0.07955819
-6.0403067
-6.0403067
0.07955819
0.07955819
0.07955819
0.07955819
0.07955819
0.07955819
-6.0403067
-6.0403067
-6.0403067
-6.0403067
-6.0403067
-6.0403067
-6.0403067
0.07955819
0.07955819
0.07955819
0.07955819
-6.0403067
-6.0403067
-6.0403067
-6.0403067
-6.0403067
-6.0403067
-6.0403067
-6.0403067
-6.0403067
-6.0403067
-6.0403067
-6.0403067
-6.0403067
-6.0403067
-6.0403067
-6.0403067
-6.0403067
-6.0403067
-6.0403067
-6.0403067
-6.0403067
-6.0403067
-6.0403067
-6.0403067
-6.0403067
-6.0403067
-6.0403067
-6.0403067
-6.0403067
-6.0403067
-6.0403067
-6.0403067
-6.0403067
-6.0403067
-6.0403067
-6.0403067
-6.0403067
-6.0403067
-6.0403067
-6.0403067
-6.0403067
-6.0403067
-6.0403067
-6.0403067
-6.0403067
-6.0403067
-6.0403067
-6.0403067
-6.0403067
-6.0403067
-6.0403067
-6.0403067
-6.0403067
-6.0403067
-6.0403067
-6.0403067
-6.0403067
-6.0403067
-6.0403067
-6.0403067
-6.0403067
-6.0403067
-6.0403067
-6.0403067
-6.0403067
-6.0403067
-6.0403067
-6.0403067
-6.0403067
-6.0403067
-6.0403067
-6.0403067
-6.0403067
-6.0403067
-6.0403067
-6.0403067
-6.0403067
-6.0403067
-6.0403067
-6.0403067
-6.0403067
-6.0403067
-6.0403067
-6.0403067
-6.0403067
-6.0403067
-6.0403067
-6.0403067
-6.0403067
-6.0403067
-6.0403067
-6.0403067
-6.0403067
-6.0403067
-6.0403067
-6.0403067
-6.0403067
-12.160171
-6.0403067
-6.0403067
-6.0403067
-6.0403067
-6.0403067
-6.0403067
-6.0403067
-6.0403067
-6.0403067
-6.0403067
-6.0403067
-6.0403067
-6.0403067
-6.0403067
-6.0403067
-6.0403067
-6.0403067
-6.0403067
-6.0403067
-6.0403067
-6.0403067
-6.0403067
-6.0403067
-6.0403067
-6.0403067
-6.0403067
-6.0403067
-6.0403067
-6.0403067
-6.0403067
-6.0403067
-6.0403067
-6.0403067
-6.0403067
-6.0403067
-6.0403067
-6.0403067
-6.0403067
-6.0403067
-6.0403067
-6.0403067
-6.0403067
-6.0403067
-6.0403067
-6.0403067
-6.0403067
-12.160171
-12.160171
-12.160171
-6.0403067
-6.0403067
-6.0403067
-6.0403067
-6.0403067
-6.0403067
-6.0403067
-6.0403067
-6.0403067
-6.0403067
-6.0403067
-6.0403067
-6.0403067
-6.0403067
0.07955819
0.07955819
0.07955819
-6.0403067
-6.0403067
-6.0403067
-6.0403067
-6.0403067
-6.0403067
-6.0403067
-6.0403067
-6.0403067
-6.0403067
-6.0403067
-6.0403067
-6.0403067
-6.0403067
-6.0403067
-6.0403067
-6.0403067
-6.0403067
-6.0403067
-6.0403067
-6.0403067
-6.0403067
-6.0403067
-6.0403067
-6.0403067
-6.0403067
-6.0403067
-6.0403067
-6.0403067
-6.0403067
-6.0403067
-6.0403067
-6.0403067
-6.0403067
-12.160171
-12.160171
-12.160171
-6.0403067
-6.0403067
-6.0403067
-6.0403067
-6.0403067
-6.0403067
-6.0403067
-6.0403067
-6.0403067
-6.0403067
-12.160171
-12.160171
-12.160171
-6.0403067
-6.0403067
-6.0403067
-6.0403067
-6.0403067
-12.160171
-12.160171
-12.160171
-12.160171
-12.160171
-12.160171
-12.160171
-12.160171
-6.0403067
-6.0403067
-6.0403067
-6.0403067
-6.0403067
-6.0403067
-6.0403067
-6.0403067
-6.0403067
-6.0403067
-6.0403067
-6.0403067
-6.0403067
-12.160171
-12.160171
-6.0403067
-6.0403067
-6.0403067
-6.0403067
-6.0403067
-6.0403067
0.07955819
-6.0403067
-6.0403067
-6.0403067
-6.0403067
-6.0403067
-6.0403067
-6.0403067
-6.0403067
-6.0403067
-6.0403067
-6.0403067
-6.0403067
-6.0403067
-6.0403067
-6.0403067
-6.0403067
-6.0403067
-6.0403067
-6.0403067
-6.0403067
-6.0403067
-6.0403067
-6.0403067
-6.0403067
-6.0403067
-6.0403067
-6.0403067
-6.0403067
-6.0403067
-6.0403067
-6.0403067
-6.0403067
-6.0403067
-6.0403067
-6.0403067
-6.0403067
-6.0403067
-6.0403067
-6.0403067
-6.0403067
-6.0403067
-6.0403067
-6.0403067
-6.0403067
-6.0403067
-6.0403067
-6.0403067
-6.0403067
-6.0403067
-6.0403067
-6.0403067
-6.0403067
0.07955819
0.07955819
-6.0403067
-6.0403067
-6.0403067
-6.0403067
-6.0403067
-6.0403067
-6.0403067
-6.0403067
-6.0403067
-6.0403067
-6.0403067
-6.0403067
-6.0403067
-6.0403067
-6.0403067
-6.0403067
-6.0403067
-6.0403067
-6.0403067
0.07955819
0.07955819
-6.0403067
-6.0403067
-6.0403067
-6.0403067
-6.0403067
-6.0403067
-6.0403067
-6.0403067
-6.0403067
-6.0403067
-6.0403067
-6.0403067
-6.0403067
-6.0403067
-6.0403067
-6.0403067
-6.0403067
-6.0403067
-6.0403067
-6.0403067
-6.0403067
-6.0403067
-6.0403067
-6.0403067
-6.0403067
-6.0403067
-6.0403067
-6.0403067
-6.0403067
-6.0403067
-6.0403067
-6.0403067
-6.0403067
-6.0403067
-6.0403067
-6.0403067
-12.160171
-12.160171
-6.0403067
-6.0403067
0.07955819
-6.0403067
-6.0403067
-6.0403067
-6.0403067
-6.0403067
-6.0403067
-6.0403067
-6.0403067
-6.0403067
-6.0403067
-6.0403067
-6.0403067
-6.0403067
-6.0403067
-6.0403067
-6.0403067
-6.0403067
-6.0403067
-12.160171
-6.0403067
-6.0403067
-6.0403067
-6.0403067
-12.160171
-12.160171
-12.160171
-6.0403067
-6.0403067
-6.0403067
-6.0403067
-6.0403067
-6.0403067
-6.0403067
-6.0403067
-12.160171
-12.160171
-12.160171
-12.160171
-6.0403067
-12.160171
-12.160171
-12.160171
-6.0403067
-6.0403067
-6.0403067
-6.0403067
-12.160171
-12.160171
-12.160171
-12.160171
-12.160171
-12.160171
-12.160171
-12.160171
-6.0403067
-6.0403067
-6.0403067
-12.160171
-12.160171
-12.160171
-12.160171
-12.160171
-12.160171
-12.160171
-12.160171
-12.160171
-12.160171
-12.160171
-12.160171
-12.160171
-12.160171
-12.160171
-12.160171
-12.160171
-12.160171
-12.160171
-12.160171
-12.160171
-12.160171
-12.160171
-12.160171
-12.160171
-18.280035
-18.280035
-18.280035
-12.160171
-12.160171
-18.280035
-18.280035
-12.160171
-12.160171
-12.160171
-12.160171
-12.160171
-12.160171
-12.160171
-18.280035
-18.280035
-12.160171
-12.160171
-12.160171
-12.160171
-12.160171
-12.160171
-12.160171
-12.160171
-12.160171
-12.160171
-12.160171
-12.160171
-12.160171
-12.160171
-12.160171
-12.160171
-12.160171
-12.160171
-12.160171
-12.160171
-12.160171
-12.160171
-12.160171
-12.160171
-12.160171
-12.160171
-12.160171
-12.160171
-12.160171
-12.160171
-12.160171
-12.160171
-12.160171
-12.160171
-12.160171
-6.0403067
-12.160171
-12.160171
-12.160171
-12.160171
-12.160171
-12.160171
-12.160171
-12.160171
-12.160171
-6.0403067
-6.0403067
-6.0403067
-12.160171
-12.160171
-6.0403067
-6.0403067
-6.0403067
-12.160171
-12.160171
-12.160171
-6.0403067
-6.0403067
-6.0403067
-12.160171
-12.160171
-6.0403067
-6.0403067
-6.0403067
-12.160171
-12.160171
-6.0403067
-6.0403067
-6.0403067
-12.160171
-12.160171
-12.160171
-6.0403067
-6.0403067
-6.0403067
-6.0403067
-12.160171
-6.0403067
-6.0403067
-6.0403067
-6.0403067
-6.0403067
-6.0403067
-6.0403067
-6.0403067
-12.160171
-12.160171
-12.160171
-12.160171
-6.0403067
-6.0403067
-6.0403067
-12.160171
-12.160171
-12.160171
-6.0403067
-6.0403067
-6.0403067
-6.0403067
-12.160171
-6.0403067
-6.0403067
-6.0403067
-6.0403067
-6.0403067
-6.0403067
-6.0403067
-6.0403067
-6.0403067
-6.0403067
-6.0403067
-6.0403067
-6.0403067
-6.0403067
-6.0403067
-6.0403067
-6.0403067
-6.0403067
-6.0403067
-6.0403067
-6.0403067
-6.0403067
-6.0403067
-6.0403067
-12.160171
-12.160171
-12.160171
-6.0403067
-6.0403067
-6.0403067
-6.0403067
-6.0403067
-6.0403067
-6.0403067
-6.0403067
-6.0403067
-6.0403067
-6.0403067
-6.0403067
-6.0403067
-6.0403067
-6.0403067
-6.0403067
-12.160171
-12.160171
-6.0403067
-6.0403067
-6.0403067
-6.0403067
-6.0403067
-6.0403067
-6.0403067
-6.0403067
-6.0403067
-6.0403067
-6.0403067
-6.0403067
-6.0403067
-6.0403067
-6.0403067
-6.0403067
-6.0403067
-6.0403067
-6.0403067
-12.160171
-12.160171
-12.160171
-6.0403067
-6.0403067
-6.0403067
-6.0403067
-6.0403067
-6.0403067
-6.0403067
-6.0403067
-6.0403067
-6.0403067
-6.0403067
-6.0403067
-6.0403067
-12.160171
-12.160171
-12.160171
-6.0403067
-6.0403067
-6.0403067
-6.0403067
-6.0403067
-6.0403067
-6.0403067
-6.0403067
-6.0403067
-6.0403067
-6.0403067
-6.0403067
-6.0403067
-6.0403067
-6.0403067
-6.0403067
-6.0403067
-6.0403067
-6.0403067
-6.0403067
-6.0403067
-6.0403067
-6.0403067
-6.0403067
-6.0403067
-6.0403067
-6.0403067
-6.0403067
-6.0403067
-6.0403067
-6.0403067
-6.0403067
-6.0403067
-6.0403067
-6.0403067
-6.0403067
-6.0403067
-6.0403067
-6.0403067
-6.0403067
-6.0403067
-6.0403067
-6.0403067
-12.160171
-12.160171
-12.160171
-12.160171
-6.0403067
-6.0403067
-6.0403067
-6.0403067
-6.0403067
-6.0403067
-6.0403067
-12.160171
-12.160171
-12.160171
-12.160171
-12.160171
-6.0403067
-6.0403067
-6.0403067
-6.0403067
-6.0403067
-12.160171
-12.160171
-6.0403067
-6.0403067
-6.0403067
-6.0403067
-6.0403067
-6.0403067
-6.0403067
-6.0403067
-12.160171
-12.160171
-12.160171
-12.160171
-12.160171
-12.160171
-12.160171
-12.160171
-12.160171
-12.160171
-12.160171
-12.160171
-6.0403067
-6.0403067
-6.0403067
-6.0403067
-6.0403067
-12.160171
-12.160171
-6.0403067
-6.0403067
-6.0403067
-12.160171
-12.160171
-12.160171
-12.160171
-12.160171
-12.160171
-12.160171
-12.160171
-12.160171
-12.160171
-12.160171
-12.160171
-12.160171
-12.160171
-6.0403067
-6.0403067
-6.0403067
-6.0403067
-6.0403067
-6.0403067
-6.0403067
-12.160171
-12.160171
-12.160171
-6.0403067
-6.0403067
-6.0403067
-6.0403067
-12.160171
-12.160171
-12.160171
-6.0403067
-6.0403067
-6.0403067
-12.160171
-12.160171
-12.160171
-6.0403067
-12.160171
-12.160171
-12.160171
-12.160171
-12.160171
-6.0403067
-6.0403067
-6.0403067
-12.160171
-12.160171
-6.0403067
-6.0403067
-6.0403067
-6.0403067
-12.160171
-12.160171
-12.160171
-6.0403067
-6.0403067
-6.0403067
-12.160171
-12.160171
-12.160171
-12.160171
-12.160171
-6.0403067
-6.0403067
-6.0403067
-6.0403067
-6.0403067
-6.0403067
-6.0403067
-6.0403067
-6.0403067
-6.0403067
-6.0403067
-6.0403067
-12.160171
-12.160171
-12.160171
-6.0403067
-6.0403067
-6.0403067
-6.0403067
-6.0403067
-6.0403067
-6.0403067
-6.0403067
-6.0403067
-12.160171
-12.160171
-12.160171
-6.0403067
-6.0403067
-6.0403067
-6.0403067
-6.0403067
-6.0403067
-6.0403067
-12.160171
-12.160171
-12.160171
-6.0403067
-6.0403067
-6.0403067
-6.0403067
-6.0403067
-6.0403067
-6.0403067
-6.0403067
-6.0403067
-6.0403067
-6.0403067
-6.0403067
-6.0403067
-6.0403067
-6.0403067
-6.0403067
-6.0403067
-12.160171
-12.160171
-12.160171
-12.160171
-12.160171
-6.0403067
-6.0403067
-6.0403067
-6.0403067
-6.0403067
-6.0403067
-6.0403067
-12.160171
-12.160171
-12.160171
-6.0403067
-6.0403067
-12.160171
-12.160171
-12.160171
-6.0403067
-6.0403067
-12.160171
-12.160171
-6.0403067
-6.0403067
-6.0403067
-6.0403067
-6.0403067
-6.0403067
-6.0403067
-6.0403067
-6.0403067
-6.0403067
-6.0403067
-12.160171
-12.160171
-6.0403067
-6.0403067
-6.0403067
-6.0403067
-6.0403067
-12.160171
-12.160171
-6.0403067
-6.0403067
-6.0403067
-6.0403067
-6.0403067
-6.0403067
-6.0403067
-6.0403067
-6.0403067
-6.0403067
-6.0403067
-6.0403067
-6.0403067
-6.0403067
-6.0403067
-6.0403067
-6.0403067
-6.0403067
-6.0403067
-6.0403067
-6.0403067
-6.0403067
-6.0403067
-6.0403067
-6.0403067
-6.0403067
-6.0403067
-6.0403067
-6.0403067
-6.0403067
-6.0403067
-6.0403067
-6.0403067
-6.0403067
-6.0403067
-6.0403067
-6.0403067
-6.0403067
-6.0403067
-6.0403067
-6.0403067
-6.0403067
-6.0403067
-6.0403067
-6.0403067
-6.0403067
-6.0403067
-6.0403067
0.07955819
0.07955819
-6.0403067
-6.0403067
-6.0403067
-6.0403067
-6.0403067
-6.0403067
-6.0403067
-6.0403067
-6.0403067
-6.0403067
-6.0403067
-6.0403067
-12.160171
-12.160171
-12.160171
-12.160171
-6.0403067
-6.0403067
-6.0403067
-6.0403067
-6.0403067
-6.0403067
-6.0403067
-6.0403067
-6.0403067
-6.0403067
-6.0403067
-6.0403067
-6.0403067
-6.0403067
-12.160171
-12.160171
-12.160171
-6.0403067
-6.0403067
-6.0403067
-12.160171
-12.160171
-12.160171
-6.0403067
-6.0403067
-12.160171
-12.160171
-12.160171
-12.160171
-12.160171
-12.160171
-12.160171
-12.160171
-12.160171
-12.160171
-18.280035
-18.280035
-18.280035
-12.160171
-12.160171
-12.160171
-18.280035
-18.280035
-18.280035
-18.280035
-18.280035
-18.280035
-18.280035
-18.280035
-18.280035
-18.280035
-18.280035
-18.280035
-18.280035
-18.280035
-18.280035
-18.280035
-18.280035
-18.280035
-18.280035
-18.280035
-18.280035
-18.280035
-18.280035
-12.160171
-18.280035
-18.280035
-18.280035
-18.280035
-18.280035
-18.280035
-12.160171
-12.160171
-12.160171
-18.280035
-18.280035
-18.280035
-18.280035
-18.280035
-18.280035
-18.280035
-18.280035
-18.280035
-12.160171
-12.160171
-12.160171
-12.160171
-12.160171
-12.160171
-18.280035
-18.280035
-18.280035
-12.160171
-12.160171
-12.160171
-12.160171
-12.160171
-12.160171
-12.160171
-12.160171
-12.160171
-12.160171
-12.160171
-12.160171
-12.160171
-12.160171
-12.160171
-12.160171
-12.160171
-12.160171
-12.160171
-12.160171
-12.160171
-12.160171
-12.160171
-12.160171
-12.160171
-12.160171
-12.160171
-6.0403067
-6.0403067
-12.160171
-12.160171
-12.160171
-12.160171
-12.160171
-12.160171
-12.160171
-12.160171
-6.0403067
-12.160171
-12.160171
-12.160171
-12.160171
-6.0403067
-6.0403067
-6.0403067
-12.160171
-12.160171
-12.160171
-6.0403067
-6.0403067
-6.0403067
-12.160171
-12.160171
-12.160171
-6.0403067
-6.0403067
-6.0403067
-6.0403067
-6.0403067
-6.0403067
-12.160171
-12.160171
-6.0403067
-6.0403067
-12.160171
-12.160171
-12.160171
-12.160171
-12.160171
-12.160171
-12.160171
-12.160171
-12.160171
-12.160171
-12.160171
-12.160171
-12.160171
-12.160171
-6.0403067
-6.0403067
-12.160171
-12.160171
-6.0403067
-6.0403067
-6.0403067
-6.0403067
-6.0403067
-6.0403067
-6.0403067
-6.0403067
-12.160171
-12.160171
-12.160171
-6.0403067
-6.0403067
-12.160171
-12.160171
-12.160171
-12.160171
-12.160171
-12.160171
-12.160171
-12.160171
-12.160171
-12.160171
-12.160171
-12.160171
-12.160171
-12.160171
-12.160171
-12.160171
-12.160171
-12.160171
-12.160171
-12.160171
-12.160171
-12.160171
-12.160171
-12.160171
-12.160171
-12.160171
-12.160171
-12.160171
-12.160171
-12.160171
-12.160171
-12.160171
-12.160171
-12.160171
-12.160171
-12.160171
-12.160171
-12.160171
-12.160171
-12.160171
-12.160171
-12.160171
-12.160171
-12.160171
-12.160171
-12.160171
-12.160171
-12.160171
-12.160171
-12.160171
-12.160171
-12.160171
-12.160171
-12.160171
-12.160171
-12.160171
-12.160171
-12.160171
-12.160171
-12.160171
-12.160171
-12.160171
-12.160171
-12.160171
-12.160171
-12.160171
-12.160171
-12.160171
-12.160171
-12.160171
-12.160171
-12.160171
-12.160171
-12.160171
-12.160171
-12.160171
-12.160171
-12.160171
-12.160171
-12.160171
-18.280035
-12.160171
-12.160171
-12.160171
-12.160171
-12.160171
-12.160171
-12.160171
-12.160171
-12.160171
-12.160171
-12.160171
-12.160171
-12.160171
-12.160171
-12.160171
-12.160171
-12.160171
-12.160171
-12.160171
-12.160171
-12.160171
-12.160171
-12.160171
-12.160171
-12.160171
-12.160171
-12.160171
-12.160171
-12.160171
-12.160171
-12.160171
-6.0403067
-6.0403067
-6.0403067
-12.160171
-12.160171
-12.160171
-12.160171
-12.160171
-12.160171
-12.160171
-12.160171
-12.160171
-12.160171
-12.160171
-12.160171
-12.160171
-12.160171
-12.160171
-12.160171
-12.160171
-12.160171
-12.160171
-12.160171
-12.160171
-12.160171
-12.160171
-12.160171
-12.160171
-12.160171
-6.0403067
-6.0403067
-6.0403067
-12.160171
-12.160171
-12.160171
-12.160171
-12.160171
-12.160171
-12.160171
-12.160171
-12.160171
-12.160171
-12.160171
-12.160171
-12.160171
-12.160171
-12.160171
-12.160171
-12.160171
-12.160171
-12.160171
-12.160171
-12.160171
-12.160171
-12.160171
-12.160171
-12.160171
-12.160171
-12.160171
-12.160171
-12.160171
-12.160171
-12.160171
-12.160171
-12.160171
-12.160171
-12.160171
-12.160171
-12.160171
-12.160171
-12.160171
-12.160171
-12.160171
-12.160171
-12.160171
-12.160171
-12.160171
-12.160171
-12.160171
-12.160171
-12.160171
-12.160171
-12.160171
-12.160171
-12.160171
-12.160171
-12.160171
-12.160171
-12.160171
-12.160171
-12.160171
-12.160171
-18.280035
-18.280035
-18.280035
-12.160171
-12.160171
-12.160171
-12.160171
-12.160171
-12.160171
-12.160171
-12.160171
-12.160171
-12.160171
-12.160171
-12.160171
-18.280035
-18.280035
-18.280035
-12.160171
-12.160171
-12.160171
-12.160171
-12.160171
-12.160171
-12.160171
-12.160171
-12.160171
-12.160171
-12.160171
-12.160171
-12.160171
-12.160171
-12.160171
-12.160171
-12.160171
-12.160171
-12.160171
-12.160171
-12.160171
-18.280035
-18.280035
-12.160171
-12.160171
-12.160171
-12.160171
-12.160171
-12.160171
-12.160171
-12.160171
-12.160171
-18.280035
-18.280035
-18.280035
-12.160171
-12.160171
-12.160171
-12.160171
-12.160171
-12.160171
-12.160171
-12.160171
-12.160171
-12.160171
-12.160171
-12.160171
-12.160171
-12.160171
-12.160171
-12.160171
-12.160171
-12.160171
-12.160171
-12.160171
-12.160171
-12.160171
-12.160171
-12.160171
-12.160171
-12.160171
-12.160171
-12.160171
-12.160171
-12.160171
-12.160171
-12.160171
-12.160171
-12.160171
-12.160171
-12.160171
-12.160171
-12.160171
-12.160171
-12.160171
-12.160171
-12.160171
-12.160171
-12.160171
-12.160171
-12.160171
-12.160171
-12.160171
-12.160171
-12.160171
-12.160171
-12.160171
-12.160171
-12.160171
-12.160171
-12.160171
-12.160171
-12.160171
-12.160171
-12.160171
-12.160171
-12.160171
-12.160171
-12.160171
-12.160171
-12.160171
-12.160171
-12.160171
-12.160171
-12.160171
-12.160171
-12.160171
-12.160171
-12.160171
-12.160171
-12.160171
-12.160171
-12.160171
-12.160171
-12.160171
-12.160171
-12.160171
-12.160171
-12.160171
-12.160171
-12.160171
-12.160171
-12.160171
-12.160171
-12.160171
-12.160171
-12.160171
-12.160171
-12.160171
-12.160171
-12.160171
-12.160171
-12.160171
-12.160171
-12.160171
-12.160171
-12.160171
-12.160171
-12.160171
-12.160171
-12.160171
-12.160171
-12.160171
-12.160171
-12.160171
-12.160171
-12.160171
-12.160171
-12.160171
-12.160171
-12.160171
-12.160171
-12.160171
-12.160171
-12.160171
-12.160171
-12.160171
-12.160171
-12.160171
-12.160171
-12.160171
-12.160171
-12.160171
-12.160171
-12.160171
-12.160171
-12.160171
-12.160171
-12.160171
-12.160171
-12.160171
-12.160171
-12.160171
-12.160171
-12.160171
-6.0403067
-6.0403067
-6.0403067
-12.160171
-12.160171
-12.160171
-12.160171
-12.160171
-12.160171
-6.0403067
-6.0403067
-12.160171
-12.160171
-12.160171
-12.160171
-12.160171
-12.160171
-12.160171
-12.160171
-12.160171
-12.160171
-12.160171
-12.160171
-12.160171
-12.160171
-12.160171
-12.160171
-12.160171
-12.160171
-12.160171
-12.160171
-12.160171
-12.160171
-12.160171
-12.160171
-12.160171
-12.160171
-12.160171
-12.160171
-12.160171
-12.160171
-12.160171
-12.160171
-12.160171
-12.160171
-12.160171
-12.160171
-12.160171
-12.160171
-12.160171
-12.160171
-12.160171
-12.160171
-12.160171
-12.160171
-12.160171
-12.160171
