# Supplementary material for: Performances of the PIPER scalable child human body model in accident reconstruction
Source: PLoS One. 2017 Nov 14;12(11):e0187916. doi: 10.1371/journal.pone.0187916 (PMC5685610; doi:10.1371/journal.pone.0187916)
Supplement: S3 Data — This zip folder contains input accelerations for reproducibility of the accident reconstruction. Also, the readings from the dummy sensor are reported for reproducibility of the calculations. (ZIP) [file pone.0187916.s011.zip › CHANNEL/RAC03.042]

Test object number          :1
Name of the channel         :
Laboratory channel code     :16PELV0000Q6ACYP
Customer channel code       :16PELV0000Q6ACYP
Channel code                :16PELV0000Q6ACYP
Unit                        :m/(s*s)
Direction                   :Y
Dimension                   :AC
Transducer type             :B-62655
Pre-filter type             :4000Hz 6pole Butterworth (device internal)
Cut off frequency           :4000.0
Channel frequency class     :2000
Channel amplitude class     :20000.0
Reference channel           :implicit
Reference channel name      :NOVALUE
Data source                 :transducer
Data status                 :ok
Sampling interval           :5.0E-5
Bit resolution              :16
".ValidationRemark           :Seulement la gamme [-0.4096 sec; 40.0 sec] a �t� lue. Gamme demand�e: [-6.0 sec; 40.0 sec]."
Time of first sample        :-0.2
Number of samples           :14000
First global maximum value  :25.30978
Time of maximum value       :0.061949983
First global minimum value  :-18.017387
Time of minimum value       :0.10394998
Start offset interval       :-0.1
End offset interval         :-0.05
-3.2037693
-3.2037693
2.8986484
2.8986484
2.8986484
2.8986484
2.8986484
2.8986484
2.8986484
2.8986484
2.8986484
2.8986484
2.8986484
2.8986484
2.8986484
2.8986484
2.8986484
2.8986484
2.8986484
2.8986484
2.8986484
2.8986484
-3.2037693
2.8986484
2.8986484
2.8986484
2.8986484
2.8986484
2.8986484
2.8986484
2.8986484
2.8986484
-3.2037693
-3.2037693
2.8986484
2.8986484
2.8986484
2.8986484
2.8986484
2.8986484
2.8986484
2.8986484
2.8986484
2.8986484
2.8986484
-3.2037693
-3.2037693
2.8986484
2.8986484
2.8986484
2.8986484
2.8986484
2.8986484
2.8986484
2.8986484
2.8986484
2.8986484
2.8986484
2.8986484
2.8986484
2.8986484
2.8986484
-3.2037693
-3.2037693
2.8986484
2.8986484
2.8986484
2.8986484
2.8986484
2.8986484
2.8986484
2.8986484
2.8986484
-3.2037693
-3.2037693
-3.2037693
-3.2037693
-3.2037693
2.8986484
2.8986484
2.8986484
2.8986484
2.8986484
2.8986484
-3.2037693
-3.2037693
2.8986484
2.8986484
2.8986484
2.8986484
2.8986484
-3.2037693
-3.2037693
2.8986484
2.8986484
2.8986484
2.8986484
-3.2037693
-3.2037693
2.8986484
2.8986484
2.8986484
2.8986484
2.8986484
2.8986484
2.8986484
-3.2037693
-3.2037693
2.8986484
2.8986484
2.8986484
2.8986484
2.8986484
2.8986484
2.8986484
2.8986484
2.8986484
-3.2037693
-3.2037693
-3.2037693
2.8986484
2.8986484
2.8986484
2.8986484
2.8986484
2.8986484
-3.2037693
-3.2037693
-3.2037693
2.8986484
2.8986484
2.8986484
2.8986484
2.8986484
2.8986484
2.8986484
2.8986484
2.8986484
2.8986484
2.8986484
2.8986484
2.8986484
2.8986484
2.8986484
2.8986484
2.8986484
2.8986484
2.8986484
2.8986484
-3.2037693
-3.2037693
2.8986484
2.8986484
2.8986484
-3.2037693
-3.2037693
2.8986484
2.8986484
2.8986484
-3.2037693
-3.2037693
-3.2037693
2.8986484
2.8986484
2.8986484
2.8986484
2.8986484
2.8986484
2.8986484
2.8986484
2.8986484
2.8986484
2.8986484
2.8986484
2.8986484
2.8986484
2.8986484
2.8986484
2.8986484
-3.2037693
-3.2037693
-3.2037693
2.8986484
-3.2037693
-3.2037693
-3.2037693
2.8986484
2.8986484
2.8986484
2.8986484
2.8986484
-3.2037693
-3.2037693
2.8986484
2.8986484
2.8986484
2.8986484
2.8986484
2.8986484
2.8986484
2.8986484
2.8986484
2.8986484
2.8986484
2.8986484
2.8986484
2.8986484
2.8986484
-3.2037693
-3.2037693
2.8986484
2.8986484
2.8986484
2.8986484
2.8986484
2.8986484
-3.2037693
-3.2037693
2.8986484
2.8986484
2.8986484
-3.2037693
2.8986484
2.8986484
2.8986484
2.8986484
-3.2037693
-3.2037693
-3.2037693
-3.2037693
-3.2037693
-3.2037693
-3.2037693
-3.2037693
-3.2037693
-3.2037693
-3.2037693
-3.2037693
-3.2037693
-3.2037693
-3.2037693
-3.2037693
-3.2037693
2.8986484
2.8986484
2.8986484
-3.2037693
-3.2037693
-3.2037693
2.8986484
2.8986484
2.8986484
-3.2037693
-3.2037693
-3.2037693
-3.2037693
-3.2037693
-3.2037693
-3.2037693
-3.2037693
-3.2037693
-3.2037693
-3.2037693
-3.2037693
-3.2037693
-3.2037693
-3.2037693
2.8986484
2.8986484
2.8986484
2.8986484
2.8986484
2.8986484
2.8986484
2.8986484
-3.2037693
-3.2037693
-3.2037693
-3.2037693
-3.2037693
-3.2037693
-3.2037693
-3.2037693
-3.2037693
-3.2037693
-3.2037693
-3.2037693
-3.2037693
-3.2037693
-3.2037693
-3.2037693
2.8986484
2.8986484
2.8986484
2.8986484
2.8986484
2.8986484
-3.2037693
-3.2037693
-3.2037693
-3.2037693
2.8986484
2.8986484
2.8986484
2.8986484
2.8986484
2.8986484
2.8986484
2.8986484
-3.2037693
-3.2037693
-3.2037693
-3.2037693
-3.2037693
-3.2037693
-3.2037693
2.8986484
2.8986484
2.8986484
2.8986484
2.8986484
2.8986484
2.8986484
2.8986484
2.8986484
2.8986484
2.8986484
2.8986484
2.8986484
2.8986484
2.8986484
2.8986484
2.8986484
2.8986484
-3.2037693
-3.2037693
-3.2037693
2.8986484
2.8986484
2.8986484
-3.2037693
-3.2037693
-3.2037693
-3.2037693
-3.2037693
-3.2037693
-3.2037693
-3.2037693
2.8986484
2.8986484
2.8986484
-3.2037693
-3.2037693
-3.2037693
-3.2037693
-3.2037693
-3.2037693
-3.2037693
-3.2037693
2.8986484
2.8986484
2.8986484
2.8986484
-3.2037693
-3.2037693
-3.2037693
-3.2037693
-3.2037693
-3.2037693
-3.2037693
-3.2037693
-3.2037693
-3.2037693
-3.2037693
-3.2037693
-3.2037693
-3.2037693
-3.2037693
-3.2037693
-3.2037693
-3.2037693
2.8986484
2.8986484
2.8986484
2.8986484
-3.2037693
-3.2037693
-3.2037693
2.8986484
2.8986484
2.8986484
-3.2037693
-3.2037693
-3.2037693
-3.2037693
-3.2037693
-3.2037693
-3.2037693
-3.2037693
-3.2037693
-3.2037693
-3.2037693
-3.2037693
-3.2037693
-3.2037693
-3.2037693
2.8986484
2.8986484
-3.2037693
-3.2037693
-3.2037693
-3.2037693
-3.2037693
-3.2037693
-3.2037693
-3.2037693
-3.2037693
-3.2037693
-3.2037693
-3.2037693
-3.2037693
-3.2037693
-3.2037693
-3.2037693
-3.2037693
-3.2037693
-3.2037693
-3.2037693
-3.2037693
-3.2037693
-3.2037693
2.8986484
2.8986484
2.8986484
2.8986484
-3.2037693
-3.2037693
-3.2037693
-3.2037693
-3.2037693
-3.2037693
-3.2037693
-3.2037693
-3.2037693
-3.2037693
-3.2037693
-3.2037693
2.8986484
2.8986484
2.8986484
2.8986484
-3.2037693
-3.2037693
-3.2037693
-3.2037693
-3.2037693
-3.2037693
-3.2037693
-3.2037693
-3.2037693
-3.2037693
-3.2037693
-3.2037693
-3.2037693
-3.2037693
-3.2037693
-3.2037693
-3.2037693
-3.2037693
-3.2037693
-3.2037693
-3.2037693
-3.2037693
2.8986484
2.8986484
2.8986484
-3.2037693
-3.2037693
-3.2037693
-3.2037693
-3.2037693
-3.2037693
-3.2037693
-3.2037693
-3.2037693
-3.2037693
-3.2037693
-3.2037693
-3.2037693
2.8986484
2.8986484
2.8986484
2.8986484
2.8986484
2.8986484
2.8986484
2.8986484
2.8986484
2.8986484
-3.2037693
-3.2037693
-3.2037693
-3.2037693
-3.2037693
-3.2037693
-3.2037693
-3.2037693
-3.2037693
-3.2037693
-3.2037693
-3.2037693
-3.2037693
-3.2037693
-3.2037693
-3.2037693
-3.2037693
-3.2037693
-3.2037693
2.8986484
2.8986484
-3.2037693
-3.2037693
-3.2037693
-3.2037693
-3.2037693
-3.2037693
-3.2037693
-3.2037693
-3.2037693
-3.2037693
-3.2037693
-3.2037693
-3.2037693
-3.2037693
-3.2037693
-3.2037693
-3.2037693
-3.2037693
-3.2037693
-3.2037693
-3.2037693
-3.2037693
-3.2037693
-3.2037693
-3.2037693
-3.2037693
-3.2037693
-3.2037693
-3.2037693
-3.2037693
2.8986484
2.8986484
2.8986484
2.8986484
-3.2037693
-3.2037693
-3.2037693
-3.2037693
-3.2037693
-3.2037693
-3.2037693
-3.2037693
-3.2037693
-3.2037693
-3.2037693
-3.2037693
-3.2037693
-3.2037693
-3.2037693
-3.2037693
-3.2037693
-3.2037693
-3.2037693
-3.2037693
-3.2037693
-3.2037693
-3.2037693
-3.2037693
2.8986484
2.8986484
2.8986484
-3.2037693
-3.2037693
-3.2037693
-3.2037693
-3.2037693
-3.2037693
-3.2037693
-3.2037693
-3.2037693
-3.2037693
-3.2037693
-3.2037693
-3.2037693
-3.2037693
2.8986484
2.8986484
2.8986484
-3.2037693
-3.2037693
-3.2037693
-3.2037693
2.8986484
2.8986484
-3.2037693
-3.2037693
-3.2037693
2.8986484
2.8986484
2.8986484
-3.2037693
-3.2037693
-3.2037693
-3.2037693
-3.2037693
-3.2037693
-3.2037693
2.8986484
2.8986484
-3.2037693
-3.2037693
-3.2037693
-3.2037693
2.8986484
2.8986484
2.8986484
-3.2037693
-3.2037693
-3.2037693
2.8986484
2.8986484
2.8986484
-3.2037693
-3.2037693
-3.2037693
-3.2037693
2.8986484
2.8986484
2.8986484
2.8986484
2.8986484
2.8986484
2.8986484
2.8986484
2.8986484
2.8986484
-3.2037693
-3.2037693
-3.2037693
-3.2037693
-3.2037693
-3.2037693
-3.2037693
2.8986484
2.8986484
2.8986484
-3.2037693
-3.2037693
-3.2037693
2.8986484
2.8986484
2.8986484
2.8986484
-3.2037693
-3.2037693
-3.2037693
2.8986484
2.8986484
2.8986484
2.8986484
2.8986484
2.8986484
-3.2037693
-3.2037693
-3.2037693
-3.2037693
2.8986484
2.8986484
2.8986484
2.8986484
2.8986484
2.8986484
2.8986484
2.8986484
-3.2037693
-3.2037693
2.8986484
2.8986484
2.8986484
2.8986484
-3.2037693
-3.2037693
-3.2037693
-3.2037693
-3.2037693
-3.2037693
-3.2037693
-3.2037693
-3.2037693
2.8986484
-3.2037693
-3.2037693
-3.2037693
-3.2037693
-3.2037693
-3.2037693
2.8986484
2.8986484
2.8986484
2.8986484
-3.2037693
-3.2037693
2.8986484
2.8986484
2.8986484
-3.2037693
-3.2037693
-3.2037693
-3.2037693
-3.2037693
-3.2037693
-3.2037693
-3.2037693
-3.2037693
-3.2037693
-3.2037693
-3.2037693
-3.2037693
2.8986484
2.8986484
2.8986484
-3.2037693
-3.2037693
-3.2037693
-3.2037693
-3.2037693
-3.2037693
-3.2037693
2.8986484
2.8986484
2.8986484
2.8986484
2.8986484
2.8986484
2.8986484
2.8986484
-3.2037693
-3.2037693
-3.2037693
-3.2037693
2.8986484
2.8986484
2.8986484
2.8986484
2.8986484
2.8986484
2.8986484
2.8986484
2.8986484
2.8986484
2.8986484
-3.2037693
-3.2037693
-3.2037693
-3.2037693
-3.2037693
2.8986484
2.8986484
2.8986484
-3.2037693
-3.2037693
-3.2037693
-3.2037693
-3.2037693
-3.2037693
-3.2037693
-3.2037693
-3.2037693
-3.2037693
-3.2037693
-3.2037693
-3.2037693
-3.2037693
2.8986484
2.8986484
2.8986484
-3.2037693
-3.2037693
-3.2037693
-3.2037693
-3.2037693
-3.2037693
-3.2037693
-3.2037693
-3.2037693
-3.2037693
-3.2037693
2.8986484
2.8986484
-3.2037693
-3.2037693
-3.2037693
2.8986484
2.8986484
2.8986484
-3.2037693
-3.2037693
-3.2037693
-3.2037693
-3.2037693
2.8986484
2.8986484
2.8986484
-3.2037693
-3.2037693
2.8986484
2.8986484
2.8986484
-3.2037693
-3.2037693
-3.2037693
-3.2037693
-3.2037693
2.8986484
2.8986484
2.8986484
2.8986484
2.8986484
-3.2037693
-3.2037693
-3.2037693
-3.2037693
-3.2037693
-3.2037693
-3.2037693
-3.2037693
-3.2037693
-3.2037693
-3.2037693
-3.2037693
2.8986484
2.8986484
2.8986484
-3.2037693
-3.2037693
-3.2037693
2.8986484
2.8986484
2.8986484
-3.2037693
-3.2037693
-3.2037693
-3.2037693
2.8986484
2.8986484
2.8986484
2.8986484
2.8986484
-3.2037693
-3.2037693
-3.2037693
-3.2037693
-3.2037693
-3.2037693
-3.2037693
-3.2037693
-3.2037693
-3.2037693
-3.2037693
-3.2037693
-3.2037693
-3.2037693
-3.2037693
2.8986484
2.8986484
2.8986484
2.8986484
2.8986484
-3.2037693
-3.2037693
2.8986484
2.8986484
2.8986484
2.8986484
2.8986484
2.8986484
2.8986484
2.8986484
2.8986484
-3.2037693
-3.2037693
-3.2037693
2.8986484
2.8986484
-3.2037693
-3.2037693
-3.2037693
-3.2037693
2.8986484
2.8986484
2.8986484
-3.2037693
-3.2037693
-3.2037693
2.8986484
2.8986484
2.8986484
2.8986484
2.8986484
-3.2037693
-3.2037693
-3.2037693
-3.2037693
-3.2037693
-3.2037693
2.8986484
2.8986484
2.8986484
2.8986484
2.8986484
2.8986484
2.8986484
2.8986484
2.8986484
-3.2037693
-3.2037693
-3.2037693
-3.2037693
2.8986484
2.8986484
-3.2037693
-3.2037693
-3.2037693
2.8986484
-3.2037693
-3.2037693
-3.2037693
-3.2037693
-3.2037693
-3.2037693
-3.2037693
-3.2037693
2.8986484
2.8986484
2.8986484
2.8986484
2.8986484
2.8986484
-3.2037693
-3.2037693
-3.2037693
-3.2037693
-3.2037693
2.8986484
2.8986484
2.8986484
2.8986484
2.8986484
2.8986484
-3.2037693
-3.2037693
-3.2037693
-3.2037693
-3.2037693
-3.2037693
2.8986484
2.8986484
2.8986484
2.8986484
2.8986484
2.8986484
2.8986484
2.8986484
2.8986484
2.8986484
2.8986484
2.8986484
2.8986484
2.8986484
2.8986484
2.8986484
2.8986484
2.8986484
-3.2037693
-3.2037693
-3.2037693
-3.2037693
2.8986484
2.8986484
2.8986484
2.8986484
2.8986484
2.8986484
2.8986484
-3.2037693
-3.2037693
-3.2037693
2.8986484
2.8986484
2.8986484
2.8986484
-3.2037693
-3.2037693
-3.2037693
2.8986484
2.8986484
-3.2037693
-3.2037693
-3.2037693
-3.2037693
2.8986484
2.8986484
2.8986484
-3.2037693
-3.2037693
-3.2037693
-3.2037693
-3.2037693
-3.2037693
-3.2037693
-3.2037693
-3.2037693
-3.2037693
-3.2037693
-3.2037693
-3.2037693
-3.2037693
-3.2037693
-3.2037693
-3.2037693
-3.2037693
2.8986484
2.8986484
2.8986484
2.8986484
-3.2037693
-3.2037693
-3.2037693
-3.2037693
-3.2037693
2.8986484
2.8986484
2.8986484
-3.2037693
-3.2037693
-3.2037693
2.8986484
2.8986484
2.8986484
2.8986484
2.8986484
2.8986484
-3.2037693
-3.2037693
-3.2037693
-3.2037693
-3.2037693
2.8986484
2.8986484
2.8986484
-3.2037693
-3.2037693
-3.2037693
2.8986484
2.8986484
2.8986484
-3.2037693
2.8986484
2.8986484
2.8986484
2.8986484
-3.2037693
-3.2037693
-3.2037693
2.8986484
-3.2037693
-3.2037693
-3.2037693
2.8986484
2.8986484
-3.2037693
-3.2037693
-3.2037693
-3.2037693
-3.2037693
-3.2037693
-3.2037693
-3.2037693
-3.2037693
2.8986484
2.8986484
2.8986484
2.8986484
2.8986484
2.8986484
2.8986484
2.8986484
2.8986484
2.8986484
-3.2037693
-3.2037693
-3.2037693
2.8986484
2.8986484
2.8986484
2.8986484
-3.2037693
-3.2037693
-3.2037693
-3.2037693
-3.2037693
-3.2037693
-3.2037693
-3.2037693
-3.2037693
-3.2037693
-3.2037693
-3.2037693
-3.2037693
-3.2037693
-3.2037693
-3.2037693
-3.2037693
-3.2037693
-3.2037693
2.8986484
2.8986484
2.8986484
2.8986484
2.8986484
2.8986484
2.8986484
2.8986484
-3.2037693
-3.2037693
-3.2037693
2.8986484
2.8986484
-3.2037693
-3.2037693
2.8986484
2.8986484
-3.2037693
-3.2037693
-3.2037693
-3.2037693
-3.2037693
-3.2037693
-3.2037693
-3.2037693
-3.2037693
-3.2037693
-3.2037693
-3.2037693
-3.2037693
-3.2037693
-3.2037693
-3.2037693
-3.2037693
-3.2037693
2.8986484
2.8986484
2.8986484
2.8986484
2.8986484
2.8986484
2.8986484
-3.2037693
2.8986484
2.8986484
2.8986484
-3.2037693
-3.2037693
2.8986484
2.8986484
2.8986484
2.8986484
2.8986484
2.8986484
2.8986484
2.8986484
2.8986484
2.8986484
2.8986484
2.8986484
2.8986484
2.8986484
2.8986484
2.8986484
2.8986484
2.8986484
2.8986484
2.8986484
2.8986484
2.8986484
2.8986484
2.8986484
2.8986484
2.8986484
2.8986484
2.8986484
2.8986484
2.8986484
2.8986484
2.8986484
2.8986484
2.8986484
2.8986484
2.8986484
2.8986484
2.8986484
2.8986484
2.8986484
2.8986484
2.8986484
2.8986484
2.8986484
2.8986484
2.8986484
2.8986484
2.8986484
2.8986484
2.8986484
2.8986484
2.8986484
2.8986484
2.8986484
2.8986484
-3.2037693
-3.2037693
2.8986484
2.8986484
2.8986484
-3.2037693
-3.2037693
2.8986484
2.8986484
2.8986484
2.8986484
2.8986484
2.8986484
2.8986484
2.8986484
2.8986484
2.8986484
2.8986484
2.8986484
2.8986484
2.8986484
2.8986484
2.8986484
2.8986484
-3.2037693
-3.2037693
2.8986484
2.8986484
2.8986484
2.8986484
2.8986484
2.8986484
2.8986484
2.8986484
2.8986484
2.8986484
2.8986484
2.8986484
2.8986484
2.8986484
2.8986484
2.8986484
2.8986484
-3.2037693
2.8986484
2.8986484
2.8986484
2.8986484
2.8986484
2.8986484
2.8986484
-3.2037693
-3.2037693
-3.2037693
2.8986484
2.8986484
2.8986484
2.8986484
2.8986484
2.8986484
2.8986484
2.8986484
2.8986484
2.8986484
2.8986484
2.8986484
2.8986484
2.8986484
2.8986484
2.8986484
2.8986484
2.8986484
2.8986484
2.8986484
2.8986484
-3.2037693
-3.2037693
-3.2037693
2.8986484
2.8986484
2.8986484
2.8986484
2.8986484
2.8986484
2.8986484
2.8986484
2.8986484
2.8986484
2.8986484
2.8986484
2.8986484
2.8986484
2.8986484
2.8986484
2.8986484
2.8986484
2.8986484
2.8986484
2.8986484
2.8986484
2.8986484
2.8986484
2.8986484
2.8986484
2.8986484
2.8986484
-3.2037693
-3.2037693
-3.2037693
-3.2037693
2.8986484
2.8986484
2.8986484
2.8986484
2.8986484
2.8986484
2.8986484
2.8986484
2.8986484
2.8986484
2.8986484
2.8986484
2.8986484
2.8986484
2.8986484
2.8986484
2.8986484
2.8986484
2.8986484
2.8986484
2.8986484
2.8986484
2.8986484
2.8986484
2.8986484
2.8986484
2.8986484
2.8986484
2.8986484
2.8986484
2.8986484
2.8986484
2.8986484
2.8986484
2.8986484
2.8986484
2.8986484
2.8986484
2.8986484
2.8986484
2.8986484
2.8986484
2.8986484
2.8986484
2.8986484
2.8986484
2.8986484
2.8986484
2.8986484
2.8986484
2.8986484
2.8986484
2.8986484
2.8986484
2.8986484
2.8986484
2.8986484
2.8986484
2.8986484
2.8986484
2.8986484
2.8986484
2.8986484
2.8986484
2.8986484
2.8986484
2.8986484
2.8986484
2.8986484
2.8986484
2.8986484
2.8986484
2.8986484
2.8986484
2.8986484
2.8986484
2.8986484
2.8986484
2.8986484
2.8986484
2.8986484
2.8986484
2.8986484
2.8986484
2.8986484
2.8986484
2.8986484
-3.2037693
-3.2037693
-3.2037693
2.8986484
2.8986484
2.8986484
2.8986484
2.8986484
2.8986484
2.8986484
2.8986484
2.8986484
2.8986484
2.8986484
2.8986484
2.8986484
2.8986484
2.8986484
2.8986484
2.8986484
2.8986484
2.8986484
2.8986484
2.8986484
2.8986484
2.8986484
2.8986484
2.8986484
2.8986484
2.8986484
-3.2037693
-3.2037693
-3.2037693
2.8986484
2.8986484
2.8986484
2.8986484
2.8986484
2.8986484
2.8986484
2.8986484
2.8986484
2.8986484
2.8986484
2.8986484
2.8986484
2.8986484
2.8986484
2.8986484
2.8986484
2.8986484
2.8986484
2.8986484
-3.2037693
-3.2037693
2.8986484
2.8986484
2.8986484
2.8986484
2.8986484
2.8986484
2.8986484
-3.2037693
-3.2037693
-3.2037693
-3.2037693
-3.2037693
2.8986484
2.8986484
2.8986484
2.8986484
2.8986484
2.8986484
2.8986484
2.8986484
2.8986484
2.8986484
2.8986484
2.8986484
2.8986484
2.8986484
2.8986484
2.8986484
2.8986484
2.8986484
2.8986484
2.8986484
-3.2037693
-3.2037693
-3.2037693
2.8986484
2.8986484
2.8986484
2.8986484
2.8986484
2.8986484
2.8986484
-3.2037693
-3.2037693
-3.2037693
2.8986484
2.8986484
2.8986484
2.8986484
2.8986484
2.8986484
2.8986484
2.8986484
2.8986484
-3.2037693
-3.2037693
-3.2037693
-3.2037693
-3.2037693
2.8986484
2.8986484
2.8986484
2.8986484
2.8986484
-3.2037693
-3.2037693
2.8986484
2.8986484
2.8986484
-3.2037693
-3.2037693
-3.2037693
2.8986484
2.8986484
2.8986484
2.8986484
2.8986484
-3.2037693
-3.2037693
-3.2037693
2.8986484
2.8986484
2.8986484
2.8986484
2.8986484
2.8986484
2.8986484
2.8986484
2.8986484
2.8986484
2.8986484
-3.2037693
-3.2037693
-3.2037693
2.8986484
2.8986484
2.8986484
2.8986484
2.8986484
2.8986484
2.8986484
2.8986484
-3.2037693
-3.2037693
-3.2037693
2.8986484
2.8986484
2.8986484
2.8986484
2.8986484
2.8986484
2.8986484
2.8986484
2.8986484
2.8986484
2.8986484
-3.2037693
-3.2037693
-3.2037693
-3.2037693
2.8986484
2.8986484
2.8986484
2.8986484
-3.2037693
-3.2037693
-3.2037693
2.8986484
2.8986484
2.8986484
-3.2037693
-3.2037693
-3.2037693
-3.2037693
-3.2037693
-3.2037693
2.8986484
2.8986484
2.8986484
-3.2037693
-3.2037693
-3.2037693
-3.2037693
2.8986484
2.8986484
2.8986484
2.8986484
2.8986484
2.8986484
2.8986484
2.8986484
-3.2037693
-3.2037693
-3.2037693
2.8986484
2.8986484
2.8986484
2.8986484
2.8986484
-3.2037693
-3.2037693
-3.2037693
2.8986484
2.8986484
2.8986484
2.8986484
2.8986484
2.8986484
2.8986484
2.8986484
2.8986484
2.8986484
2.8986484
2.8986484
2.8986484
2.8986484
2.8986484
2.8986484
2.8986484
2.8986484
-3.2037693
-3.2037693
2.8986484
2.8986484
2.8986484
2.8986484
2.8986484
2.8986484
2.8986484
2.8986484
2.8986484
2.8986484
2.8986484
2.8986484
2.8986484
2.8986484
2.8986484
-3.2037693
-3.2037693
2.8986484
2.8986484
2.8986484
2.8986484
-3.2037693
-3.2037693
-3.2037693
-3.2037693
-3.2037693
-3.2037693
-3.2037693
-3.2037693
-3.2037693
2.8986484
2.8986484
2.8986484
2.8986484
-3.2037693
-3.2037693
2.8986484
2.8986484
2.8986484
-3.2037693
-3.2037693
2.8986484
2.8986484
2.8986484
-3.2037693
-3.2037693
-3.2037693
2.8986484
2.8986484
2.8986484
2.8986484
2.8986484
2.8986484
2.8986484
2.8986484
2.8986484
2.8986484
2.8986484
2.8986484
2.8986484
2.8986484
2.8986484
2.8986484
2.8986484
2.8986484
2.8986484
2.8986484
2.8986484
-3.2037693
-3.2037693
-3.2037693
2.8986484
2.8986484
2.8986484
2.8986484
2.8986484
2.8986484
2.8986484
2.8986484
2.8986484
2.8986484
2.8986484
2.8986484
2.8986484
2.8986484
2.8986484
2.8986484
2.8986484
2.8986484
-3.2037693
-3.2037693
-3.2037693
2.8986484
2.8986484
2.8986484
2.8986484
-3.2037693
-3.2037693
2.8986484
2.8986484
2.8986484
-3.2037693
-3.2037693
-3.2037693
-3.2037693
-3.2037693
-3.2037693
2.8986484
2.8986484
2.8986484
2.8986484
-3.2037693
-3.2037693
-3.2037693
-3.2037693
-3.2037693
-3.2037693
2.8986484
2.8986484
2.8986484
-3.2037693
-3.2037693
-3.2037693
-3.2037693
-3.2037693
-3.2037693
-3.2037693
-3.2037693
2.8986484
2.8986484
2.8986484
-3.2037693
-3.2037693
2.8986484
2.8986484
2.8986484
2.8986484
2.8986484
2.8986484
-3.2037693
-3.2037693
-3.2037693
-3.2037693
-3.2037693
-3.2037693
-3.2037693
2.8986484
2.8986484
2.8986484
2.8986484
-3.2037693
-3.2037693
-3.2037693
2.8986484
2.8986484
-3.2037693
-3.2037693
-3.2037693
2.8986484
2.8986484
2.8986484
-3.2037693
-3.2037693
2.8986484
2.8986484
2.8986484
2.8986484
2.8986484
2.8986484
2.8986484
2.8986484
2.8986484
2.8986484
2.8986484
2.8986484
2.8986484
2.8986484
2.8986484
2.8986484
2.8986484
2.8986484
2.8986484
2.8986484
2.8986484
2.8986484
2.8986484
2.8986484
2.8986484
2.8986484
2.8986484
2.8986484
2.8986484
2.8986484
2.8986484
2.8986484
2.8986484
2.8986484
2.8986484
2.8986484
2.8986484
2.8986484
2.8986484
-3.2037693
-3.2037693
2.8986484
2.8986484
2.8986484
2.8986484
-3.2037693
-3.2037693
-3.2037693
-3.2037693
2.8986484
2.8986484
2.8986484
-3.2037693
-3.2037693
-3.2037693
-3.2037693
-3.2037693
2.8986484
2.8986484
2.8986484
-3.2037693
-3.2037693
-3.2037693
2.8986484
2.8986484
2.8986484
2.8986484
2.8986484
2.8986484
2.8986484
2.8986484
2.8986484
2.8986484
2.8986484
2.8986484
2.8986484
2.8986484
2.8986484
-3.2037693
-3.2037693
-3.2037693
-3.2037693
2.8986484
2.8986484
2.8986484
2.8986484
-3.2037693
-3.2037693
-3.2037693
-3.2037693
-3.2037693
2.8986484
2.8986484
2.8986484
-3.2037693
-3.2037693
-3.2037693
2.8986484
2.8986484
2.8986484
2.8986484
-3.2037693
-3.2037693
-3.2037693
-3.2037693
2.8986484
2.8986484
2.8986484
2.8986484
2.8986484
2.8986484
2.8986484
2.8986484
-3.2037693
-3.2037693
-3.2037693
2.8986484
2.8986484
2.8986484
-3.2037693
-3.2037693
2.8986484
2.8986484
2.8986484
2.8986484
-3.2037693
-3.2037693
-3.2037693
2.8986484
2.8986484
2.8986484
2.8986484
-3.2037693
-3.2037693
-3.2037693
2.8986484
2.8986484
2.8986484
2.8986484
2.8986484
2.8986484
2.8986484
2.8986484
-3.2037693
-3.2037693
2.8986484
2.8986484
2.8986484
2.8986484
2.8986484
2.8986484
2.8986484
2.8986484
2.8986484
2.8986484
2.8986484
2.8986484
-3.2037693
-3.2037693
2.8986484
2.8986484
2.8986484
-3.2037693
-3.2037693
2.8986484
2.8986484
2.8986484
2.8986484
2.8986484
2.8986484
2.8986484
2.8986484
2.8986484
2.8986484
2.8986484
2.8986484
2.8986484
2.8986484
2.8986484
2.8986484
2.8986484
2.8986484
2.8986484
2.8986484
2.8986484
-3.2037693
-3.2037693
2.8986484
2.8986484
2.8986484
2.8986484
2.8986484
2.8986484
2.8986484
2.8986484
2.8986484
2.8986484
2.8986484
2.8986484
-3.2037693
-3.2037693
-3.2037693
2.8986484
2.8986484
2.8986484
2.8986484
-3.2037693
-3.2037693
2.8986484
2.8986484
2.8986484
2.8986484
-3.2037693
-3.2037693
2.8986484
2.8986484
2.8986484
2.8986484
2.8986484
2.8986484
2.8986484
2.8986484
2.8986484
2.8986484
-3.2037693
-3.2037693
-3.2037693
2.8986484
2.8986484
2.8986484
2.8986484
2.8986484
2.8986484
-3.2037693
-3.2037693
2.8986484
2.8986484
2.8986484
2.8986484
2.8986484
2.8986484
2.8986484
2.8986484
2.8986484
2.8986484
2.8986484
2.8986484
2.8986484
2.8986484
2.8986484
2.8986484
2.8986484
2.8986484
2.8986484
2.8986484
2.8986484
2.8986484
2.8986484
2.8986484
2.8986484
2.8986484
2.8986484
2.8986484
2.8986484
2.8986484
2.8986484
2.8986484
2.8986484
-3.2037693
-3.2037693
-3.2037693
-3.2037693
-3.2037693
2.8986484
2.8986484
2.8986484
2.8986484
2.8986484
2.8986484
2.8986484
2.8986484
2.8986484
2.8986484
2.8986484
2.8986484
2.8986484
2.8986484
2.8986484
2.8986484
2.8986484
2.8986484
2.8986484
2.8986484
2.8986484
2.8986484
2.8986484
2.8986484
2.8986484
2.8986484
2.8986484
2.8986484
2.8986484
2.8986484
2.8986484
2.8986484
2.8986484
2.8986484
2.8986484
2.8986484
2.8986484
2.8986484
2.8986484
2.8986484
2.8986484
2.8986484
2.8986484
2.8986484
-3.2037693
-3.2037693
-3.2037693
-3.2037693
-3.2037693
-3.2037693
-3.2037693
-3.2037693
-3.2037693
-3.2037693
-3.2037693
2.8986484
2.8986484
2.8986484
-3.2037693
-3.2037693
2.8986484
2.8986484
2.8986484
-3.2037693
-3.2037693
-3.2037693
2.8986484
2.8986484
-3.2037693
-3.2037693
2.8986484
2.8986484
2.8986484
2.8986484
2.8986484
2.8986484
2.8986484
-3.2037693
-3.2037693
-3.2037693
2.8986484
2.8986484
2.8986484
-3.2037693
-3.2037693
-3.2037693
-3.2037693
-3.2037693
-3.2037693
-3.2037693
2.8986484
2.8986484
2.8986484
2.8986484
-3.2037693
-3.2037693
2.8986484
2.8986484
2.8986484
2.8986484
2.8986484
2.8986484
2.8986484
2.8986484
2.8986484
2.8986484
2.8986484
2.8986484
2.8986484
2.8986484
2.8986484
2.8986484
2.8986484
2.8986484
2.8986484
2.8986484
2.8986484
2.8986484
2.8986484
2.8986484
2.8986484
2.8986484
2.8986484
2.8986484
2.8986484
2.8986484
2.8986484
2.8986484
2.8986484
-3.2037693
-3.2037693
-3.2037693
2.8986484
2.8986484
2.8986484
2.8986484
2.8986484
2.8986484
-3.2037693
-3.2037693
-3.2037693
2.8986484
2.8986484
2.8986484
2.8986484
2.8986484
2.8986484
2.8986484
2.8986484
2.8986484
2.8986484
2.8986484
2.8986484
2.8986484
2.8986484
-3.2037693
-3.2037693
-3.2037693
2.8986484
2.8986484
2.8986484
2.8986484
2.8986484
2.8986484
2.8986484
2.8986484
2.8986484
2.8986484
2.8986484
2.8986484
2.8986484
2.8986484
2.8986484
2.8986484
2.8986484
2.8986484
2.8986484
2.8986484
2.8986484
2.8986484
2.8986484
2.8986484
2.8986484
2.8986484
2.8986484
2.8986484
2.8986484
2.8986484
2.8986484
2.8986484
2.8986484
2.8986484
2.8986484
-3.2037693
-3.2037693
2.8986484
2.8986484
2.8986484
-3.2037693
-3.2037693
-3.2037693
-3.2037693
-3.2037693
-3.2037693
-3.2037693
-3.2037693
-3.2037693
2.8986484
2.8986484
2.8986484
-3.2037693
-3.2037693
-3.2037693
2.8986484
2.8986484
2.8986484
2.8986484
-3.2037693
-3.2037693
-3.2037693
2.8986484
2.8986484
2.8986484
2.8986484
2.8986484
2.8986484
2.8986484
2.8986484
2.8986484
2.8986484
2.8986484
2.8986484
2.8986484
2.8986484
2.8986484
2.8986484
2.8986484
2.8986484
2.8986484
2.8986484
-3.2037693
-3.2037693
-3.2037693
2.8986484
2.8986484
2.8986484
-3.2037693
-3.2037693
-3.2037693
-3.2037693
-3.2037693
2.8986484
2.8986484
2.8986484
2.8986484
-3.2037693
-3.2037693
-3.2037693
2.8986484
2.8986484
2.8986484
2.8986484
2.8986484
-3.2037693
-3.2037693
-3.2037693
-3.2037693
2.8986484
2.8986484
2.8986484
2.8986484
2.8986484
2.8986484
2.8986484
2.8986484
2.8986484
-3.2037693
-3.2037693
-3.2037693
2.8986484
2.8986484
2.8986484
2.8986484
2.8986484
2.8986484
2.8986484
-3.2037693
2.8986484
2.8986484
2.8986484
2.8986484
2.8986484
2.8986484
2.8986484
2.8986484
2.8986484
2.8986484
2.8986484
2.8986484
2.8986484
2.8986484
2.8986484
2.8986484
2.8986484
2.8986484
2.8986484
-3.2037693
-3.2037693
-3.2037693
2.8986484
2.8986484
2.8986484
-3.2037693
-3.2037693
2.8986484
2.8986484
2.8986484
2.8986484
2.8986484
2.8986484
2.8986484
2.8986484
2.8986484
2.8986484
2.8986484
2.8986484
2.8986484
2.8986484
2.8986484
2.8986484
-3.2037693
-3.2037693
-3.2037693
2.8986484
2.8986484
2.8986484
2.8986484
2.8986484
2.8986484
2.8986484
2.8986484
2.8986484
2.8986484
-3.2037693
-3.2037693
-3.2037693
2.8986484
2.8986484
2.8986484
2.8986484
2.8986484
2.8986484
2.8986484
2.8986484
2.8986484
-3.2037693
-3.2037693
2.8986484
2.8986484
2.8986484
2.8986484
-3.2037693
-3.2037693
-3.2037693
2.8986484
2.8986484
2.8986484
2.8986484
-3.2037693
-3.2037693
-3.2037693
-3.2037693
-3.2037693
-3.2037693
2.8986484
2.8986484
2.8986484
2.8986484
2.8986484
-3.2037693
-3.2037693
-3.2037693
2.8986484
2.8986484
2.8986484
-3.2037693
-3.2037693
-3.2037693
2.8986484
2.8986484
2.8986484
2.8986484
2.8986484
2.8986484
2.8986484
2.8986484
2.8986484
2.8986484
2.8986484
2.8986484
2.8986484
2.8986484
2.8986484
2.8986484
2.8986484
2.8986484
2.8986484
2.8986484
2.8986484
2.8986484
2.8986484
2.8986484
2.8986484
2.8986484
2.8986484
-3.2037693
-3.2037693
-3.2037693
2.8986484
2.8986484
2.8986484
2.8986484
2.8986484
2.8986484
2.8986484
2.8986484
2.8986484
2.8986484
2.8986484
2.8986484
2.8986484
-3.2037693
-3.2037693
-3.2037693
-3.2037693
2.8986484
-3.2037693
-3.2037693
-3.2037693
-3.2037693
-3.2037693
-3.2037693
-3.2037693
-3.2037693
-3.2037693
-3.2037693
-3.2037693
-3.2037693
-3.2037693
-3.2037693
2.8986484
2.8986484
2.8986484
2.8986484
2.8986484
2.8986484
2.8986484
-3.2037693
-3.2037693
-3.2037693
-3.2037693
-3.2037693
-3.2037693
2.8986484
2.8986484
2.8986484
2.8986484
2.8986484
2.8986484
2.8986484
2.8986484
-3.2037693
-3.2037693
-3.2037693
-3.2037693
-3.2037693
-3.2037693
-3.2037693
-3.2037693
-3.2037693
2.8986484
-3.2037693
-3.2037693
-3.2037693
2.8986484
2.8986484
2.8986484
2.8986484
2.8986484
-3.2037693
-3.2037693
2.8986484
2.8986484
2.8986484
-3.2037693
-3.2037693
-3.2037693
2.8986484
2.8986484
2.8986484
2.8986484
2.8986484
2.8986484
2.8986484
2.8986484
2.8986484
2.8986484
2.8986484
2.8986484
2.8986484
2.8986484
-3.2037693
-3.2037693
2.8986484
2.8986484
2.8986484
2.8986484
2.8986484
-3.2037693
-3.2037693
2.8986484
-3.2037693
-3.2037693
-3.2037693
-3.2037693
-3.2037693
-3.2037693
-3.2037693
-3.2037693
-3.2037693
-3.2037693
-3.2037693
-3.2037693
-3.2037693
-3.2037693
-3.2037693
-3.2037693
-3.2037693
-3.2037693
-3.2037693
-3.2037693
2.8986484
-3.2037693
-3.2037693
-3.2037693
-3.2037693
2.8986484
2.8986484
2.8986484
2.8986484
2.8986484
2.8986484
-3.2037693
-3.2037693
-3.2037693
-3.2037693
-3.2037693
-3.2037693
-3.2037693
-3.2037693
-3.2037693
-3.2037693
-3.2037693
-3.2037693
2.8986484
2.8986484
2.8986484
-3.2037693
-3.2037693
-3.2037693
-3.2037693
2.8986484
2.8986484
2.8986484
-3.2037693
-3.2037693
-3.2037693
-3.2037693
2.8986484
2.8986484
2.8986484
2.8986484
2.8986484
2.8986484
2.8986484
-3.2037693
-3.2037693
2.8986484
2.8986484
2.8986484
2.8986484
2.8986484
2.8986484
2.8986484
2.8986484
2.8986484
2.8986484
-3.2037693
-3.2037693
-3.2037693
-3.2037693
-3.2037693
-3.2037693
-3.2037693
-3.2037693
-3.2037693
-3.2037693
-3.2037693
-3.2037693
-3.2037693
-3.2037693
-3.2037693
-3.2037693
-3.2037693
-3.2037693
-3.2037693
-3.2037693
-3.2037693
-3.2037693
-3.2037693
-3.2037693
-3.2037693
-3.2037693
-3.2037693
2.8986484
2.8986484
2.8986484
-3.2037693
-3.2037693
-3.2037693
-3.2037693
-3.2037693
-3.2037693
-3.2037693
-3.2037693
-3.2037693
-3.2037693
-3.2037693
-3.2037693
-3.2037693
-3.2037693
-3.2037693
-3.2037693
-3.2037693
-3.2037693
-3.2037693
-3.2037693
-3.2037693
-3.2037693
-3.2037693
-3.2037693
-3.2037693
-3.2037693
-3.2037693
-3.2037693
-3.2037693
-3.2037693
-3.2037693
-3.2037693
-3.2037693
-3.2037693
-3.2037693
-3.2037693
-3.2037693
2.8986484
2.8986484
2.8986484
-3.2037693
-3.2037693
-3.2037693
-3.2037693
-3.2037693
-3.2037693
-3.2037693
-3.2037693
-3.2037693
-3.2037693
-3.2037693
-3.2037693
-3.2037693
-3.2037693
-3.2037693
-3.2037693
-3.2037693
-3.2037693
-3.2037693
-3.2037693
-3.2037693
-3.2037693
-3.2037693
-3.2037693
-3.2037693
-3.2037693
-3.2037693
-3.2037693
-3.2037693
-3.2037693
-3.2037693
-3.2037693
-3.2037693
-3.2037693
-3.2037693
-3.2037693
-3.2037693
-3.2037693
-3.2037693
-3.2037693
-3.2037693
-3.2037693
-3.2037693
-3.2037693
-3.2037693
-3.2037693
-3.2037693
-3.2037693
-3.2037693
-3.2037693
-3.2037693
-3.2037693
-3.2037693
-3.2037693
-3.2037693
-3.2037693
-3.2037693
-3.2037693
-3.2037693
-3.2037693
-3.2037693
-3.2037693
-3.2037693
-3.2037693
-3.2037693
-3.2037693
-3.2037693
-3.2037693
-3.2037693
-3.2037693
-3.2037693
-3.2037693
-3.2037693
-3.2037693
-3.2037693
-3.2037693
-3.2037693
-3.2037693
-3.2037693
-3.2037693
-3.2037693
-3.2037693
-3.2037693
-3.2037693
-3.2037693
-3.2037693
-3.2037693
-3.2037693
-3.2037693
-3.2037693
2.8986484
2.8986484
2.8986484
-3.2037693
-3.2037693
-3.2037693
-3.2037693
-3.2037693
-3.2037693
-3.2037693
-3.2037693
-3.2037693
-3.2037693
-3.2037693
-3.2037693
-3.2037693
-3.2037693
-3.2037693
-3.2037693
-3.2037693
-3.2037693
-3.2037693
-3.2037693
-3.2037693
-3.2037693
-3.2037693
-3.2037693
-3.2037693
-3.2037693
-3.2037693
-3.2037693
-3.2037693
-3.2037693
-3.2037693
-3.2037693
-3.2037693
-3.2037693
-3.2037693
-3.2037693
-3.2037693
2.8986484
2.8986484
-3.2037693
-3.2037693
-3.2037693
-3.2037693
-3.2037693
-3.2037693
-3.2037693
-3.2037693
2.8986484
2.8986484
2.8986484
2.8986484
2.8986484
2.8986484
-3.2037693
-3.2037693
-3.2037693
-3.2037693
2.8986484
2.8986484
2.8986484
-3.2037693
-3.2037693
2.8986484
2.8986484
-3.2037693
-3.2037693
-3.2037693
-3.2037693
-3.2037693
-3.2037693
2.8986484
2.8986484
2.8986484
-3.2037693
-3.2037693
-3.2037693
-3.2037693
-3.2037693
-3.2037693
-3.2037693
-3.2037693
-3.2037693
-3.2037693
-3.2037693
-3.2037693
-3.2037693
-3.2037693
-3.2037693
-3.2037693
-3.2037693
-3.2037693
-3.2037693
2.8986484
2.8986484
2.8986484
-3.2037693
-3.2037693
-3.2037693
-3.2037693
-3.2037693
-3.2037693
-3.2037693
-3.2037693
-3.2037693
-3.2037693
-3.2037693
-3.2037693
-3.2037693
-3.2037693
-3.2037693
-3.2037693
-3.2037693
-3.2037693
-3.2037693
2.8986484
2.8986484
2.8986484
2.8986484
2.8986484
2.8986484
2.8986484
-3.2037693
-3.2037693
-3.2037693
2.8986484
2.8986484
2.8986484
2.8986484
-3.2037693
-3.2037693
-3.2037693
-3.2037693
-3.2037693
-3.2037693
-3.2037693
2.8986484
2.8986484
2.8986484
2.8986484
2.8986484
2.8986484
2.8986484
2.8986484
2.8986484
-3.2037693
-3.2037693
-3.2037693
2.8986484
2.8986484
-3.2037693
-3.2037693
-3.2037693
-3.2037693
-3.2037693
-3.2037693
-3.2037693
-3.2037693
-3.2037693
-3.2037693
-3.2037693
-3.2037693
-3.2037693
-3.2037693
-3.2037693
-3.2037693
-3.2037693
-3.2037693
2.8986484
2.8986484
-3.2037693
-3.2037693
-3.2037693
-3.2037693
-3.2037693
-3.2037693
-3.2037693
-3.2037693
-3.2037693
2.8986484
2.8986484
-3.2037693
-3.2037693
2.8986484
2.8986484
2.8986484
2.8986484
2.8986484
2.8986484
2.8986484
2.8986484
-3.2037693
-3.2037693
-3.2037693
-3.2037693
-3.2037693
-3.2037693
-3.2037693
-3.2037693
-3.2037693
-3.2037693
-3.2037693
-3.2037693
-3.2037693
-3.2037693
-3.2037693
-3.2037693
-3.2037693
2.8986484
2.8986484
2.8986484
-3.2037693
-3.2037693
-3.2037693
-3.2037693
-3.2037693
-3.2037693
-3.2037693
-3.2037693
-3.2037693
-3.2037693
-3.2037693
2.8986484
2.8986484
2.8986484
-3.2037693
-3.2037693
-3.2037693
-3.2037693
-3.2037693
2.8986484
2.8986484
2.8986484
2.8986484
2.8986484
-3.2037693
-3.2037693
-3.2037693
-3.2037693
-3.2037693
2.8986484
2.8986484
-3.2037693
-3.2037693
-3.2037693
-3.2037693
-3.2037693
2.8986484
2.8986484
2.8986484
-3.2037693
-3.2037693
-3.2037693
-3.2037693
-3.2037693
-3.2037693
-3.2037693
2.8986484
2.8986484
-3.2037693
-3.2037693
-3.2037693
-3.2037693
-3.2037693
2.8986484
2.8986484
2.8986484
2.8986484
-3.2037693
-3.2037693
-3.2037693
-3.2037693
-3.2037693
-3.2037693
-3.2037693
-3.2037693
-3.2037693
-3.2037693
-3.2037693
-3.2037693
2.8986484
2.8986484
2.8986484
2.8986484
2.8986484
2.8986484
2.8986484
2.8986484
2.8986484
-3.2037693
-3.2037693
-3.2037693
2.8986484
2.8986484
2.8986484
-3.2037693
-3.2037693
2.8986484
2.8986484
2.8986484
-3.2037693
-3.2037693
2.8986484
2.8986484
-3.2037693
-3.2037693
2.8986484
2.8986484
2.8986484
-3.2037693
-3.2037693
-3.2037693
-3.2037693
-3.2037693
-3.2037693
2.8986484
2.8986484
2.8986484
2.8986484
2.8986484
2.8986484
2.8986484
-3.2037693
-3.2037693
-3.2037693
2.8986484
2.8986484
2.8986484
-3.2037693
-3.2037693
-3.2037693
-3.2037693
-3.2037693
-3.2037693
-3.2037693
-3.2037693
-3.2037693
-3.2037693
-3.2037693
-3.2037693
-3.2037693
-3.2037693
-3.2037693
-3.2037693
-3.2037693
-3.2037693
2.8986484
2.8986484
2.8986484
2.8986484
-3.2037693
-3.2037693
2.8986484
2.8986484
2.8986484
2.8986484
2.8986484
2.8986484
-3.2037693
-3.2037693
-3.2037693
-3.2037693
2.8986484
2.8986484
2.8986484
2.8986484
2.8986484
2.8986484
2.8986484
2.8986484
2.8986484
2.8986484
2.8986484
-3.2037693
-3.2037693
-3.2037693
-3.2037693
2.8986484
2.8986484
2.8986484
-3.2037693
-3.2037693
2.8986484
2.8986484
2.8986484
-3.2037693
-3.2037693
2.8986484
2.8986484
2.8986484
2.8986484
2.8986484
2.8986484
2.8986484
2.8986484
2.8986484
2.8986484
2.8986484
2.8986484
2.8986484
2.8986484
2.8986484
-3.2037693
2.8986484
2.8986484
2.8986484
2.8986484
2.8986484
2.8986484
2.8986484
2.8986484
2.8986484
2.8986484
2.8986484
2.8986484
2.8986484
-3.2037693
-3.2037693
-3.2037693
-3.2037693
-3.2037693
-3.2037693
-3.2037693
2.8986484
2.8986484
2.8986484
2.8986484
2.8986484
2.8986484
2.8986484
-3.2037693
-3.2037693
-3.2037693
2.8986484
2.8986484
2.8986484
-3.2037693
-3.2037693
-3.2037693
-3.2037693
-3.2037693
-3.2037693
-3.2037693
2.8986484
2.8986484
2.8986484
2.8986484
-3.2037693
-3.2037693
-3.2037693
-3.2037693
-3.2037693
2.8986484
2.8986484
2.8986484
2.8986484
2.8986484
2.8986484
2.8986484
2.8986484
-3.2037693
-3.2037693
-3.2037693
2.8986484
2.8986484
2.8986484
2.8986484
2.8986484
2.8986484
2.8986484
2.8986484
2.8986484
2.8986484
2.8986484
2.8986484
2.8986484
2.8986484
2.8986484
2.8986484
2.8986484
2.8986484
2.8986484
2.8986484
2.8986484
2.8986484
2.8986484
2.8986484
2.8986484
2.8986484
2.8986484
2.8986484
2.8986484
2.8986484
2.8986484
2.8986484
2.8986484
2.8986484
-3.2037693
-3.2037693
-3.2037693
2.8986484
2.8986484
2.8986484
2.8986484
2.8986484
2.8986484
2.8986484
2.8986484
2.8986484
2.8986484
-3.2037693
-3.2037693
-3.2037693
2.8986484
2.8986484
2.8986484
2.8986484
2.8986484
2.8986484
2.8986484
2.8986484
2.8986484
-3.2037693
-3.2037693
-3.2037693
-3.2037693
-3.2037693
-3.2037693
-3.2037693
-3.2037693
2.8986484
2.8986484
2.8986484
2.8986484
2.8986484
2.8986484
2.8986484
2.8986484
2.8986484
-3.2037693
-3.2037693
-3.2037693
2.8986484
2.8986484
2.8986484
2.8986484
2.8986484
2.8986484
2.8986484
2.8986484
-3.2037693
-3.2037693
-3.2037693
2.8986484
2.8986484
2.8986484
-3.2037693
-3.2037693
-3.2037693
-3.2037693
-3.2037693
-3.2037693
2.8986484
2.8986484
2.8986484
2.8986484
-3.2037693
-3.2037693
-3.2037693
-3.2037693
2.8986484
2.8986484
-3.2037693
-3.2037693
-3.2037693
2.8986484
2.8986484
2.8986484
2.8986484
-3.2037693
-3.2037693
-3.2037693
-3.2037693
-3.2037693
-3.2037693
-3.2037693
-3.2037693
-3.2037693
-3.2037693
-3.2037693
2.8986484
2.8986484
-3.2037693
-3.2037693
-3.2037693
-3.2037693
-3.2037693
-3.2037693
-3.2037693
2.8986484
2.8986484
2.8986484
-3.2037693
-3.2037693
-3.2037693
-3.2037693
2.8986484
2.8986484
-3.2037693
-3.2037693
-3.2037693
2.8986484
2.8986484
2.8986484
2.8986484
2.8986484
2.8986484
2.8986484
-3.2037693
-3.2037693
2.8986484
2.8986484
2.8986484
-3.2037693
-3.2037693
2.8986484
2.8986484
2.8986484
2.8986484
2.8986484
2.8986484
-3.2037693
-3.2037693
-3.2037693
2.8986484
2.8986484
2.8986484
2.8986484
2.8986484
2.8986484
2.8986484
2.8986484
2.8986484
2.8986484
2.8986484
2.8986484
2.8986484
2.8986484
-3.2037693
-3.2037693
-3.2037693
-3.2037693
2.8986484
2.8986484
-3.2037693
-3.2037693
-3.2037693
2.8986484
2.8986484
2.8986484
-3.2037693
-3.2037693
-3.2037693
2.8986484
2.8986484
2.8986484
2.8986484
-3.2037693
-3.2037693
-3.2037693
-3.2037693
-3.2037693
-3.2037693
-3.2037693
-3.2037693
-3.2037693
2.8986484
2.8986484
2.8986484
-3.2037693
-3.2037693
-3.2037693
-3.2037693
-3.2037693
-3.2037693
2.8986484
2.8986484
2.8986484
2.8986484
2.8986484
2.8986484
2.8986484
2.8986484
2.8986484
-3.2037693
-3.2037693
-3.2037693
-3.2037693
-3.2037693
-3.2037693
-3.2037693
-3.2037693
-3.2037693
-3.2037693
2.8986484
2.8986484
2.8986484
-3.2037693
-3.2037693
-3.2037693
-3.2037693
-3.2037693
-3.2037693
-3.2037693
-3.2037693
-3.2037693
-3.2037693
-3.2037693
-3.2037693
2.8986484
2.8986484
2.8986484
2.8986484
2.8986484
2.8986484
2.8986484
-3.2037693
-3.2037693
-3.2037693
-3.2037693
-3.2037693
-3.2037693
-3.2037693
-3.2037693
-3.2037693
2.8986484
-3.2037693
-3.2037693
-3.2037693
2.8986484
2.8986484
2.8986484
2.8986484
-3.2037693
-3.2037693
-3.2037693
-3.2037693
-3.2037693
-3.2037693
-3.2037693
-3.2037693
-3.2037693
-3.2037693
-3.2037693
-3.2037693
-3.2037693
2.8986484
2.8986484
-3.2037693
-3.2037693
-3.2037693
2.8986484
2.8986484
2.8986484
2.8986484
2.8986484
-3.2037693
-3.2037693
-3.2037693
2.8986484
2.8986484
-3.2037693
-3.2037693
-3.2037693
2.8986484
2.8986484
2.8986484
-3.2037693
-3.2037693
-3.2037693
-3.2037693
-3.2037693
2.8986484
2.8986484
-3.2037693
-3.2037693
-3.2037693
-3.2037693
-3.2037693
2.8986484
2.8986484
2.8986484
2.8986484
2.8986484
2.8986484
2.8986484
2.8986484
2.8986484
2.8986484
2.8986484
2.8986484
2.8986484
2.8986484
-3.2037693
-3.2037693
-3.2037693
-3.2037693
-3.2037693
-3.2037693
-3.2037693
-3.2037693
2.8986484
2.8986484
2.8986484
-3.2037693
-3.2037693
-3.2037693
-3.2037693
-3.2037693
2.8986484
2.8986484
-3.2037693
-3.2037693
-3.2037693
-3.2037693
-3.2037693
-3.2037693
-3.2037693
2.8986484
2.8986484
2.8986484
-3.2037693
-3.2037693
-3.2037693
-3.2037693
-3.2037693
-3.2037693
-3.2037693
-3.2037693
-3.2037693
-3.2037693
-3.2037693
-3.2037693
-3.2037693
-3.2037693
-3.2037693
-3.2037693
-3.2037693
-3.2037693
2.8986484
2.8986484
-3.2037693
-3.2037693
-3.2037693
-3.2037693
2.8986484
2.8986484
2.8986484
-3.2037693
-3.2037693
-3.2037693
-3.2037693
-3.2037693
-3.2037693
-3.2037693
-3.2037693
-3.2037693
-3.2037693
-3.2037693
-3.2037693
-3.2037693
-3.2037693
-3.2037693
-3.2037693
2.8986484
2.8986484
2.8986484
-3.2037693
-3.2037693
-3.2037693
-3.2037693
2.8986484
2.8986484
2.8986484
2.8986484
-3.2037693
-3.2037693
-3.2037693
-3.2037693
-3.2037693
-3.2037693
-3.2037693
-3.2037693
2.8986484
2.8986484
2.8986484
2.8986484
-3.2037693
-3.2037693
2.8986484
2.8986484
2.8986484
2.8986484
2.8986484
2.8986484
-3.2037693
-3.2037693
-3.2037693
2.8986484
2.8986484
-3.2037693
-3.2037693
-3.2037693
2.8986484
2.8986484
2.8986484
2.8986484
2.8986484
2.8986484
2.8986484
2.8986484
2.8986484
2.8986484
-3.2037693
-3.2037693
2.8986484
-3.2037693
-3.2037693
-3.2037693
-3.2037693
-3.2037693
-3.2037693
2.8986484
2.8986484
2.8986484
-3.2037693
-3.2037693
-3.2037693
-3.2037693
2.8986484
2.8986484
2.8986484
2.8986484
-3.2037693
-3.2037693
-3.2037693
-3.2037693
2.8986484
-3.2037693
-3.2037693
-3.2037693
-3.2037693
-3.2037693
-3.2037693
-3.2037693
-3.2037693
-3.2037693
2.8986484
2.8986484
2.8986484
2.8986484
-3.2037693
-3.2037693
-3.2037693
-3.2037693
-3.2037693
-3.2037693
-3.2037693
-3.2037693
-3.2037693
-3.2037693
-3.2037693
-3.2037693
-3.2037693
-3.2037693
2.8986484
2.8986484
2.8986484
2.8986484
2.8986484
2.8986484
2.8986484
2.8986484
-3.2037693
-3.2037693
-3.2037693
-3.2037693
-3.2037693
2.8986484
2.8986484
2.8986484
2.8986484
2.8986484
-3.2037693
-3.2037693
-3.2037693
-3.2037693
-3.2037693
-3.2037693
-3.2037693
-3.2037693
2.8986484
2.8986484
2.8986484
2.8986484
2.8986484
2.8986484
2.8986484
-3.2037693
-3.2037693
-3.2037693
2.8986484
2.8986484
2.8986484
2.8986484
2.8986484
-3.2037693
-3.2037693
-3.2037693
-3.2037693
-3.2037693
-3.2037693
-3.2037693
-3.2037693
2.8986484
2.8986484
2.8986484
2.8986484
2.8986484
2.8986484
2.8986484
2.8986484
2.8986484
2.8986484
2.8986484
2.8986484
2.8986484
2.8986484
2.8986484
2.8986484
2.8986484
2.8986484
2.8986484
2.8986484
2.8986484
-3.2037693
-3.2037693
2.8986484
2.8986484
2.8986484
2.8986484
2.8986484
2.8986484
-3.2037693
-3.2037693
-3.2037693
-3.2037693
-3.2037693
2.8986484
2.8986484
2.8986484
2.8986484
2.8986484
2.8986484
2.8986484
2.8986484
2.8986484
2.8986484
2.8986484
2.8986484
2.8986484
2.8986484
2.8986484
2.8986484
2.8986484
2.8986484
2.8986484
2.8986484
2.8986484
2.8986484
2.8986484
2.8986484
2.8986484
2.8986484
2.8986484
2.8986484
2.8986484
2.8986484
2.8986484
2.8986484
2.8986484
2.8986484
2.8986484
2.8986484
2.8986484
2.8986484
2.8986484
2.8986484
2.8986484
2.8986484
2.8986484
2.8986484
2.8986484
2.8986484
2.8986484
2.8986484
2.8986484
2.8986484
2.8986484
2.8986484
2.8986484
2.8986484
2.8986484
2.8986484
2.8986484
2.8986484
2.8986484
-3.2037693
-3.2037693
-3.2037693
2.8986484
2.8986484
2.8986484
-3.2037693
-3.2037693
2.8986484
2.8986484
2.8986484
2.8986484
2.8986484
2.8986484
2.8986484
2.8986484
2.8986484
2.8986484
2.8986484
2.8986484
2.8986484
2.8986484
2.8986484
2.8986484
2.8986484
2.8986484
2.8986484
2.8986484
-3.2037693
-3.2037693
-3.2037693
2.8986484
2.8986484
2.8986484
2.8986484
2.8986484
2.8986484
2.8986484
2.8986484
2.8986484
2.8986484
2.8986484
2.8986484
2.8986484
2.8986484
2.8986484
2.8986484
2.8986484
2.8986484
2.8986484
2.8986484
2.8986484
2.8986484
2.8986484
2.8986484
2.8986484
2.8986484
2.8986484
2.8986484
2.8986484
2.8986484
2.8986484
2.8986484
2.8986484
2.8986484
2.8986484
2.8986484
2.8986484
2.8986484
2.8986484
2.8986484
2.8986484
2.8986484
2.8986484
2.8986484
2.8986484
2.8986484
2.8986484
2.8986484
2.8986484
2.8986484
2.8986484
2.8986484
2.8986484
2.8986484
2.8986484
2.8986484
2.8986484
2.8986484
-3.2037693
-3.2037693
-3.2037693
2.8986484
2.8986484
-3.2037693
-3.2037693
-3.2037693
2.8986484
2.8986484
2.8986484
-3.2037693
-3.2037693
-3.2037693
-3.2037693
-3.2037693
-3.2037693
2.8986484
2.8986484
2.8986484
2.8986484
-3.2037693
-3.2037693
-3.2037693
2.8986484
2.8986484
2.8986484
2.8986484
2.8986484
2.8986484
2.8986484
-3.2037693
-3.2037693
-3.2037693
2.8986484
2.8986484
2.8986484
2.8986484
2.8986484
2.8986484
2.8986484
2.8986484
2.8986484
2.8986484
2.8986484
2.8986484
-3.2037693
-3.2037693
-3.2037693
2.8986484
2.8986484
2.8986484
-3.2037693
-3.2037693
-3.2037693
-3.2037693
2.8986484
2.8986484
-3.2037693
-3.2037693
-3.2037693
2.8986484
2.8986484
2.8986484
-3.2037693
-3.2037693
-3.2037693
2.8986484
2.8986484
2.8986484
2.8986484
2.8986484
-3.2037693
-3.2037693
-3.2037693
-3.2037693
-3.2037693
-3.2037693
2.8986484
2.8986484
2.8986484
-3.2037693
-3.2037693
-3.2037693
-3.2037693
2.8986484
2.8986484
2.8986484
2.8986484
2.8986484
-3.2037693
-3.2037693
-3.2037693
-3.2037693
-3.2037693
2.8986484
2.8986484
2.8986484
2.8986484
-3.2037693
-3.2037693
-3.2037693
2.8986484
2.8986484
2.8986484
-3.2037693
-3.2037693
-3.2037693
-3.2037693
-3.2037693
-3.2037693
-3.2037693
-3.2037693
-3.2037693
-3.2037693
2.8986484
2.8986484
2.8986484
-3.2037693
-3.2037693
-3.2037693
2.8986484
2.8986484
-3.2037693
-3.2037693
-3.2037693
-3.2037693
-3.2037693
2.8986484
2.8986484
2.8986484
-3.2037693
-3.2037693
2.8986484
2.8986484
2.8986484
-3.2037693
-3.2037693
-3.2037693
-3.2037693
2.8986484
2.8986484
2.8986484
-3.2037693
-3.2037693
-3.2037693
-3.2037693
-3.2037693
-3.2037693
-3.2037693
-3.2037693
-3.2037693
-3.2037693
-3.2037693
-3.2037693
-3.2037693
-3.2037693
-3.2037693
2.8986484
2.8986484
2.8986484
-3.2037693
-3.2037693
-3.2037693
2.8986484
2.8986484
2.8986484
2.8986484
-3.2037693
-3.2037693
2.8986484
2.8986484
2.8986484
-3.2037693
-3.2037693
-3.2037693
2.8986484
2.8986484
2.8986484
2.8986484
2.8986484
2.8986484
2.8986484
2.8986484
2.8986484
2.8986484
-3.2037693
-3.2037693
2.8986484
2.8986484
2.8986484
2.8986484
2.8986484
2.8986484
2.8986484
2.8986484
2.8986484
-3.2037693
-3.2037693
-3.2037693
2.8986484
2.8986484
2.8986484
2.8986484
2.8986484
2.8986484
-3.2037693
-3.2037693
-3.2037693
2.8986484
2.8986484
2.8986484
2.8986484
2.8986484
2.8986484
2.8986484
-3.2037693
-3.2037693
2.8986484
2.8986484
-3.2037693
-3.2037693
2.8986484
2.8986484
2.8986484
-3.2037693
2.8986484
2.8986484
2.8986484
2.8986484
2.8986484
2.8986484
2.8986484
2.8986484
2.8986484
2.8986484
-3.2037693
-3.2037693
-3.2037693
2.8986484
2.8986484
2.8986484
2.8986484
2.8986484
2.8986484
-3.2037693
-3.2037693
-3.2037693
-3.2037693
-3.2037693
-3.2037693
-3.2037693
-3.2037693
-3.2037693
-3.2037693
-3.2037693
-3.2037693
-3.2037693
-3.2037693
-3.2037693
-3.2037693
-3.2037693
-3.2037693
-3.2037693
-3.2037693
-3.2037693
-3.2037693
-3.2037693
-3.2037693
2.8986484
2.8986484
2.8986484
2.8986484
2.8986484
2.8986484
2.8986484
2.8986484
-3.2037693
-3.2037693
-3.2037693
2.8986484
2.8986484
2.8986484
2.8986484
2.8986484
2.8986484
2.8986484
2.8986484
2.8986484
2.8986484
2.8986484
2.8986484
2.8986484
2.8986484
2.8986484
2.8986484
2.8986484
2.8986484
2.8986484
2.8986484
2.8986484
2.8986484
2.8986484
2.8986484
2.8986484
2.8986484
2.8986484
2.8986484
2.8986484
2.8986484
2.8986484
2.8986484
2.8986484
2.8986484
2.8986484
2.8986484
2.8986484
2.8986484
2.8986484
2.8986484
2.8986484
-3.2037693
-3.2037693
-3.2037693
-3.2037693
-3.2037693
2.8986484
2.8986484
2.8986484
2.8986484
2.8986484
2.8986484
2.8986484
2.8986484
2.8986484
2.8986484
2.8986484
2.8986484
2.8986484
2.8986484
2.8986484
2.8986484
2.8986484
2.8986484
2.8986484
2.8986484
2.8986484
2.8986484
2.8986484
2.8986484
2.8986484
2.8986484
2.8986484
2.8986484
2.8986484
2.8986484
2.8986484
2.8986484
2.8986484
2.8986484
2.8986484
2.8986484
2.8986484
2.8986484
2.8986484
2.8986484
2.8986484
2.8986484
2.8986484
2.8986484
2.8986484
2.8986484
2.8986484
2.8986484
2.8986484
2.8986484
2.8986484
2.8986484
2.8986484
2.8986484
2.8986484
2.8986484
2.8986484
2.8986484
2.8986484
2.8986484
2.8986484
2.8986484
2.8986484
2.8986484
2.8986484
2.8986484
2.8986484
2.8986484
2.8986484
2.8986484
2.8986484
2.8986484
2.8986484
2.8986484
2.8986484
2.8986484
2.8986484
2.8986484
2.8986484
2.8986484
2.8986484
2.8986484
2.8986484
2.8986484
2.8986484
2.8986484
2.8986484
2.8986484
2.8986484
2.8986484
2.8986484
2.8986484
9.001066
9.001066
2.8986484
2.8986484
2.8986484
2.8986484
9.001066
9.001066
9.001066
2.8986484
2.8986484
2.8986484
9.001066
9.001066
9.001066
9.001066
2.8986484
2.8986484
2.8986484
9.001066
9.001066
2.8986484
2.8986484
2.8986484
9.001066
9.001066
9.001066
9.001066
9.001066
9.001066
9.001066
9.001066
9.001066
9.001066
9.001066
9.001066
9.001066
9.001066
2.8986484
2.8986484
2.8986484
2.8986484
2.8986484
9.001066
9.001066
9.001066
9.001066
9.001066
9.001066
9.001066
9.001066
9.001066
9.001066
9.001066
9.001066
9.001066
9.001066
9.001066
9.001066
9.001066
9.001066
9.001066
9.001066
9.001066
9.001066
9.001066
9.001066
9.001066
9.001066
9.001066
9.001066
9.001066
9.001066
9.001066
9.001066
9.001066
9.001066
9.001066
9.001066
9.001066
9.001066
9.001066
9.001066
9.001066
9.001066
9.001066
9.001066
9.001066
9.001066
9.001066
9.001066
9.001066
9.001066
9.001066
9.001066
9.001066
9.001066
9.001066
9.001066
9.001066
9.001066
9.001066
9.001066
9.001066
9.001066
9.001066
9.001066
9.001066
9.001066
9.001066
9.001066
9.001066
9.001066
9.001066
9.001066
9.001066
9.001066
9.001066
9.001066
9.001066
9.001066
9.001066
9.001066
9.001066
9.001066
9.001066
9.001066
9.001066
9.001066
9.001066
9.001066
9.001066
15.103483
15.103483
15.103483
15.103483
9.001066
9.001066
9.001066
9.001066
15.103483
15.103483
15.103483
15.103483
15.103483
15.103483
15.103483
15.103483
15.103483
15.103483
15.103483
15.103483
15.103483
15.103483
15.103483
15.103483
15.103483
9.001066
2.8986484
2.8986484
9.001066
9.001066
15.103483
15.103483
15.103483
9.001066
2.8986484
2.8986484
2.8986484
2.8986484
2.8986484
2.8986484
2.8986484
2.8986484
9.001066
9.001066
9.001066
15.103483
15.103483
15.103483
9.001066
9.001066
9.001066
9.001066
9.001066
9.001066
9.001066
15.103483
15.103483
15.103483
15.103483
15.103483
15.103483
15.103483
15.103483
15.103483
15.103483
21.205902
27.308319
27.308319
21.205902
9.001066
-3.2037693
-3.2037693
2.8986484
2.8986484
2.8986484
9.001066
9.001066
15.103483
15.103483
15.103483
15.103483
21.205902
21.205902
21.205902
21.205902
21.205902
21.205902
21.205902
21.205902
21.205902
15.103483
15.103483
15.103483
15.103483
15.103483
15.103483
9.001066
9.001066
9.001066
15.103483
21.205902
21.205902
15.103483
15.103483
15.103483
15.103483
21.205902
21.205902
21.205902
21.205902
21.205902
21.205902
21.205902
21.205902
21.205902
21.205902
21.205902
21.205902
21.205902
21.205902
15.103483
15.103483
15.103483
15.103483
21.205902
21.205902
21.205902
21.205902
21.205902
21.205902
21.205902
21.205902
15.103483
15.103483
15.103483
21.205902
21.205902
21.205902
21.205902
21.205902
27.308319
27.308319
27.308319
27.308319
27.308319
21.205902
21.205902
15.103483
15.103483
15.103483
15.103483
15.103483
15.103483
21.205902
21.205902
27.308319
33.410738
27.308319
15.103483
9.001066
2.8986484
9.001066
15.103483
21.205902
21.205902
27.308319
21.205902
21.205902
15.103483
9.001066
2.8986484
9.001066
15.103483
21.205902
27.308319
27.308319
21.205902
21.205902
21.205902
21.205902
21.205902
15.103483
15.103483
15.103483
21.205902
21.205902
21.205902
21.205902
21.205902
21.205902
15.103483
9.001066
9.001066
15.103483
15.103483
15.103483
21.205902
21.205902
21.205902
21.205902
15.103483
15.103483
15.103483
15.103483
15.103483
15.103483
15.103483
9.001066
9.001066
9.001066
15.103483
15.103483
15.103483
15.103483
15.103483
9.001066
9.001066
9.001066
15.103483
15.103483
21.205902
21.205902
15.103483
15.103483
9.001066
9.001066
9.001066
15.103483
21.205902
21.205902
21.205902
15.103483
9.001066
9.001066
9.001066
15.103483
15.103483
9.001066
9.001066
9.001066
9.001066
9.001066
9.001066
9.001066
9.001066
9.001066
9.001066
9.001066
15.103483
15.103483
15.103483
15.103483
9.001066
9.001066
9.001066
2.8986484
2.8986484
2.8986484
2.8986484
2.8986484
9.001066
15.103483
15.103483
9.001066
2.8986484
2.8986484
9.001066
9.001066
9.001066
2.8986484
2.8986484
2.8986484
9.001066
9.001066
15.103483
15.103483
21.205902
21.205902
33.410738
39.513154
39.513154
39.513154
27.308319
27.308319
27.308319
33.410738
33.410738
33.410738
27.308319
27.308319
33.410738
33.410738
33.410738
33.410738
39.513154
39.513154
39.513154
39.513154
39.513154
39.513154
39.513154
39.513154
39.513154
39.513154
39.513154
39.513154
45.61558
51.71799
57.82041
57.82041
45.61558
39.513154
33.410738
39.513154
45.61558
51.71799
63.92283
63.92283
63.92283
63.92283
57.82041
51.71799
45.61558
45.61558
51.71799
51.71799
51.71799
57.82041
63.92283
76.127663
76.127663
76.127663
70.02525
76.127663
82.23008
88.3325
94.43491
88.3325
88.3325
82.23008
88.3325
88.3325
88.3325
88.3325
88.3325
94.43491
94.43491
100.53733
100.53733
100.53733
100.53733
100.53733
88.3325
76.127663
70.02525
82.23008
94.43491
106.63975
106.63975
100.53733
94.43491
94.43491
106.63975
112.74217
106.63975
100.53733
100.53733
106.63975
112.74217
118.84459
112.74217
112.74217
106.63975
106.63975
106.63975
106.63975
106.63975
112.74217
118.84459
118.84459
124.947
131.04941
137.15184
124.947
100.53733
82.23008
94.43491
118.84459
137.15184
131.04941
118.84459
106.63975
106.63975
112.74217
112.74217
118.84459
124.947
124.947
106.63975
100.53733
106.63975
124.947
131.04941
112.74217
100.53733
100.53733
112.74217
118.84459
118.84459
118.84459
124.947
131.04941
137.15184
137.15184
131.04941
131.04941
124.947
124.947
118.84459
124.947
131.04941
131.04941
137.15184
137.15184
137.15184
143.25425
143.25425
143.25425
149.35667
149.35667
149.35667
149.35667
155.4591
161.5615
161.5615
161.5615
155.4591
149.35667
155.4591
161.5615
167.66394
167.66394
167.66394
167.66394
167.66394
167.66394
167.66394
167.66394
173.76637
173.76637
173.76637
173.76637
173.76637
173.76637
167.66394
173.76637
173.76637
179.86877
185.97118
185.97118
179.86877
167.66394
167.66394
167.66394
167.66394
167.66394
167.66394
161.5615
161.5615
161.5615
161.5615
161.5615
155.4591
155.4591
155.4591
155.4591
155.4591
155.4591
155.4591
155.4591
155.4591
149.35667
155.4591
155.4591
155.4591
155.4591
149.35667
149.35667
143.25425
143.25425
143.25425
149.35667
155.4591
155.4591
155.4591
155.4591
155.4591
155.4591
155.4591
149.35667
149.35667
155.4591
155.4591
149.35667
143.25425
143.25425
149.35667
149.35667
149.35667
149.35667
155.4591
155.4591
155.4591
155.4591
161.5615
161.5615
167.66394
161.5615
161.5615
161.5615
161.5615
161.5615
155.4591
155.4591
161.5615
167.66394
173.76637
173.76637
167.66394
167.66394
161.5615
161.5615
161.5615
161.5615
167.66394
173.76637
173.76637
179.86877
179.86877
179.86877
173.76637
173.76637
179.86877
185.97118
185.97118
179.86877
179.86877
179.86877
185.97118
192.07361
192.07361
192.07361
192.07361
192.07361
192.07361
192.07361
198.17602
198.17602
204.27843
198.17602
192.07361
192.07361
192.07361
198.17602
204.27843
204.27843
198.17602
192.07361
192.07361
192.07361
198.17602
198.17602
210.38086
216.48327
216.48327
216.48327
216.48327
222.5857
228.68813
228.68813
228.68813
228.68813
234.79053
240.89294
240.89294
240.89294
246.99537
246.99537
246.99537
246.99537
234.79053
228.68813
228.68813
234.79053
240.89294
240.89294
234.79053
234.79053
228.68813
228.68813
222.5857
222.5857
222.5857
228.68813
234.79053
228.68813
222.5857
216.48327
222.5857
234.79053
246.99537
240.89294
240.89294
234.79053
240.89294
240.89294
240.89294
234.79053
234.79053
228.68813
234.79053
234.79053
240.89294
246.99537
246.99537
253.0978
253.0978
253.0978
253.0978
246.99537
240.89294
234.79053
228.68813
228.68813
234.79053
240.89294
246.99537
240.89294
240.89294
240.89294
240.89294
234.79053
228.68813
222.5857
222.5857
222.5857
228.68813
240.89294
246.99537
246.99537
246.99537
246.99537
240.89294
216.48327
192.07361
192.07361
222.5857
246.99537
246.99537
228.68813
210.38086
204.27843
204.27843
204.27843
204.27843
204.27843
204.27843
210.38086
210.38086
210.38086
216.48327
216.48327
210.38086
204.27843
198.17602
198.17602
198.17602
192.07361
185.97118
185.97118
185.97118
179.86877
167.66394
161.5615
161.5615
149.35667
131.04941
124.947
155.4591
192.07361
185.97118
149.35667
131.04941
143.25425
173.76637
179.86877
161.5615
143.25425
137.15184
149.35667
155.4591
155.4591
149.35667
143.25425
137.15184
131.04941
124.947
131.04941
137.15184
143.25425
131.04941
112.74217
106.63975
112.74217
131.04941
131.04941
118.84459
112.74217
112.74217
124.947
131.04941
124.947
112.74217
100.53733
100.53733
106.63975
106.63975
118.84459
131.04941
124.947
118.84459
106.63975
112.74217
112.74217
112.74217
100.53733
94.43491
94.43491
106.63975
112.74217
112.74217
106.63975
88.3325
88.3325
100.53733
118.84459
124.947
118.84459
112.74217
112.74217
100.53733
82.23008
76.127663
76.127663
70.02525
51.71799
45.61558
57.82041
76.127663
94.43491
100.53733
94.43491
88.3325
82.23008
70.02525
63.92283
57.82041
57.82041
63.92283
63.92283
63.92283
63.92283
70.02525
82.23008
94.43491
106.63975
106.63975
94.43491
82.23008
76.127663
70.02525
70.02525
70.02525
70.02525
76.127663
82.23008
88.3325
88.3325
88.3325
88.3325
82.23008
76.127663
76.127663
70.02525
63.92283
57.82041
51.71799
51.71799
51.71799
51.71799
51.71799
39.513154
27.308319
21.205902
39.513154
57.82041
70.02525
70.02525
51.71799
39.513154
39.513154
39.513154
45.61558
45.61558
45.61558
39.513154
33.410738
27.308319
15.103483
15.103483
21.205902
39.513154
39.513154
33.410738
27.308319
21.205902
21.205902
21.205902
21.205902
27.308319
27.308319
33.410738
39.513154
33.410738
21.205902
9.001066
9.001066
9.001066
9.001066
15.103483
15.103483
9.001066
9.001066
9.001066
2.8986484
2.8986484
2.8986484
9.001066
15.103483
9.001066
-3.2037693
-15.408604
-15.408604
-15.408604
-15.408604
-15.408604
-15.408604
-15.408604
-15.408604
-21.511023
-21.511023
-21.511023
-21.511023
-21.511023
-21.511023
-21.511023
-21.511023
-27.613442
-33.715858
-33.715858
-39.81828
-39.81828
-39.81828
-39.81828
-39.81828
-39.81828
-39.81828
-33.715858
-33.715858
-33.715858
-39.81828
-39.81828
-33.715858
-33.715858
-27.613442
-27.613442
-33.715858
-33.715858
-27.613442
-27.613442
-27.613442
-33.715858
-39.81828
-39.81828
-45.92069
-39.81828
-33.715858
-27.613442
-27.613442
-39.81828
-39.81828
-27.613442
-21.511023
-27.613442
-33.715858
-39.81828
-45.92069
-39.81828
-39.81828
-39.81828
-52.02311
-58.12553
-52.02311
-45.92069
-45.92069
-45.92069
-39.81828
-27.613442
-15.408604
-9.306187
-9.306187
-3.2037693
2.8986484
-3.2037693
-9.306187
-15.408604
-21.511023
-15.408604
-9.306187
2.8986484
9.001066
15.103483
15.103483
9.001066
9.001066
9.001066
15.103483
15.103483
15.103483
9.001066
2.8986484
-3.2037693
-3.2037693
-3.2037693
-3.2037693
-3.2037693
-3.2037693
2.8986484
9.001066
15.103483
21.205902
21.205902
27.308319
27.308319
21.205902
21.205902
15.103483
21.205902
27.308319
27.308319
27.308319
27.308319
27.308319
21.205902
15.103483
15.103483
15.103483
21.205902
21.205902
15.103483
15.103483
9.001066
15.103483
15.103483
15.103483
15.103483
15.103483
9.001066
9.001066
15.103483
21.205902
21.205902
9.001066
-3.2037693
-9.306187
-3.2037693
15.103483
27.308319
27.308319
15.103483
2.8986484
9.001066
15.103483
15.103483
21.205902
21.205902
21.205902
21.205902
21.205902
21.205902
21.205902
21.205902
27.308319
33.410738
33.410738
39.513154
39.513154
33.410738
33.410738
33.410738
27.308319
27.308319
27.308319
27.308319
27.308319
27.308319
27.308319
27.308319
33.410738
33.410738
33.410738
33.410738
27.308319
27.308319
27.308319
33.410738
33.410738
39.513154
33.410738
33.410738
33.410738
33.410738
33.410738
27.308319
27.308319
27.308319
27.308319
27.308319
27.308319
27.308319
27.308319
27.308319
27.308319
27.308319
21.205902
21.205902
27.308319
27.308319
27.308319
27.308319
27.308319
21.205902
21.205902
21.205902
21.205902
15.103483
15.103483
15.103483
15.103483
15.103483
15.103483
15.103483
15.103483
15.103483
15.103483
15.103483
9.001066
9.001066
9.001066
21.205902
21.205902
15.103483
9.001066
9.001066
9.001066
15.103483
15.103483
15.103483
15.103483
15.103483
15.103483
9.001066
2.8986484
2.8986484
2.8986484
9.001066
9.001066
9.001066
2.8986484
2.8986484
2.8986484
2.8986484
2.8986484
2.8986484
2.8986484
2.8986484
2.8986484
2.8986484
2.8986484
2.8986484
2.8986484
2.8986484
2.8986484
2.8986484
-3.2037693
-3.2037693
2.8986484
2.8986484
2.8986484
2.8986484
2.8986484
2.8986484
2.8986484
2.8986484
2.8986484
2.8986484
2.8986484
2.8986484
2.8986484
2.8986484
9.001066
9.001066
9.001066
9.001066
9.001066
9.001066
9.001066
9.001066
9.001066
9.001066
9.001066
15.103483
15.103483
15.103483
15.103483
21.205902
21.205902
21.205902
21.205902
21.205902
21.205902
21.205902
27.308319
27.308319
27.308319
27.308319
27.308319
27.308319
33.410738
33.410738
33.410738
27.308319
27.308319
33.410738
39.513154
39.513154
39.513154
39.513154
39.513154
45.61558
45.61558
51.71799
51.71799
51.71799
57.82041
57.82041
57.82041
63.92283
63.92283
63.92283
70.02525
70.02525
70.02525
76.127663
76.127663
82.23008
76.127663
76.127663
82.23008
82.23008
88.3325
88.3325
88.3325
88.3325
88.3325
88.3325
88.3325
94.43491
94.43491
94.43491
94.43491
94.43491
94.43491
94.43491
94.43491
88.3325
88.3325
88.3325
88.3325
88.3325
88.3325
88.3325
82.23008
82.23008
82.23008
82.23008
82.23008
82.23008
76.127663
76.127663
70.02525
63.92283
63.92283
63.92283
63.92283
57.82041
57.82041
51.71799
51.71799
51.71799
51.71799
45.61558
45.61558
39.513154
39.513154
39.513154
39.513154
33.410738
33.410738
27.308319
27.308319
27.308319
21.205902
21.205902
21.205902
15.103483
9.001066
9.001066
2.8986484
2.8986484
-3.2037693
-9.306187
-9.306187
-15.408604
-15.408604
-15.408604
-21.511023
-27.613442
-27.613442
-27.613442
-33.715858
-33.715858
-39.81828
-45.92069
-45.92069
-45.92069
-52.02311
-52.02311
-58.12553
-52.02311
-58.12553
-64.22795
-70.33036
-70.33036
-70.33036
-76.43278
-76.43278
-82.53521
-82.53521
-88.63762
-88.63762
-94.74004
-94.74004
-100.84246
-106.94488
-106.94488
-113.04729
-113.04729
-113.04729
-113.04729
-119.14971
-119.14971
-119.14971
-125.25212
-125.25212
-125.25212
-125.25212
-131.35455
-131.35455
-131.35455
-137.45696
-137.45696
-137.45696
-143.55938
-143.55938
-143.55938
-143.55938
-143.55938
-143.55938
-149.66181
-149.66181
-155.76422
-155.76422
-155.76422
-155.76422
-155.76422
-155.76422
-155.76422
-155.76422
-155.76422
-155.76422
-155.76422
-161.86663
-161.86663
-161.86663
-161.86663
-161.86663
-161.86663
-161.86663
-161.86663
-161.86663
-161.86663
-161.86663
-161.86663
-161.86663
-161.86663
-161.86663
-161.86663
-161.86663
-161.86663
-161.86663
-167.96906
-167.96906
-161.86663
-161.86663
-161.86663
-161.86663
-161.86663
-161.86663
-161.86663
-161.86663
-161.86663
-155.76422
-155.76422
-155.76422
-161.86663
-161.86663
-161.86663
-161.86663
-161.86663
-155.76422
-155.76422
-155.76422
-155.76422
-149.66181
-149.66181
-149.66181
-149.66181
-149.66181
-149.66181
-155.76422
-155.76422
-155.76422
-155.76422
-155.76422
-155.76422
-155.76422
-155.76422
-155.76422
-149.66181
-149.66181
-155.76422
-155.76422
-155.76422
-155.76422
-155.76422
-155.76422
-155.76422
-155.76422
-155.76422
-155.76422
-155.76422
-155.76422
-155.76422
-155.76422
-161.86663
-161.86663
-161.86663
-155.76422
-155.76422
-155.76422
-155.76422
-161.86663
-161.86663
-161.86663
-155.76422
-155.76422
-155.76422
-161.86663
-161.86663
-161.86663
-161.86663
-161.86663
-161.86663
-161.86663
-161.86663
-161.86663
-161.86663
-161.86663
-167.96906
-167.96906
-161.86663
-161.86663
-161.86663
-161.86663
-161.86663
-161.86663
-161.86663
-161.86663
-161.86663
-161.86663
-161.86663
-161.86663
-161.86663
-161.86663
-167.96906
-167.96906
-167.96906
-161.86663
-161.86663
-161.86663
-167.96906
-167.96906
-167.96906
-167.96906
-161.86663
-161.86663
-161.86663
-161.86663
-161.86663
-161.86663
-167.96906
-167.96906
-167.96906
-167.96906
-167.96906
-167.96906
-167.96906
-167.96906
-167.96906
-167.96906
-167.96906
-167.96906
-167.96906
-167.96906
-167.96906
-167.96906
-167.96906
-167.96906
-167.96906
-167.96906
-167.96906
-167.96906
-174.07146
-174.07146
-180.17387
-174.07146
-167.96906
-167.96906
-167.96906
-167.96906
-167.96906
-174.07146
-174.07146
-174.07146
-174.07146
-174.07146
-174.07146
-180.17387
-180.17387
-180.17387
-180.17387
-180.17387
-180.17387
-180.17387
-180.17387
-180.17387
-180.17387
-180.17387
-180.17387
-180.17387
-180.17387
-180.17387
-180.17387
-180.17387
-180.17387
-180.17387
-174.07146
-174.07146
-174.07146
-180.17387
-180.17387
-174.07146
-174.07146
-174.07146
-174.07146
-174.07146
-174.07146
-174.07146
-174.07146
-174.07146
-180.17387
-180.17387
-174.07146
-174.07146
-174.07146
-174.07146
-174.07146
-174.07146
-174.07146
-174.07146
-174.07146
-174.07146
-174.07146
-174.07146
-180.17387
-180.17387
-180.17387
-174.07146
-174.07146
-174.07146
-174.07146
-174.07146
-174.07146
-174.07146
-174.07146
-174.07146
-174.07146
-174.07146
-167.96906
-167.96906
-174.07146
-174.07146
-174.07146
-167.96906
-167.96906
-167.96906
-167.96906
-167.96906
-167.96906
-167.96906
-161.86663
-161.86663
-161.86663
-167.96906
-167.96906
-161.86663
-161.86663
-161.86663
-167.96906
-161.86663
-155.76422
-155.76422
-155.76422
-155.76422
-155.76422
-155.76422
-149.66181
-149.66181
-155.76422
-155.76422
-155.76422
-149.66181
-149.66181
-149.66181
-149.66181
-149.66181
-149.66181
-149.66181
-149.66181
-149.66181
-143.55938
-143.55938
-143.55938
-143.55938
-143.55938
-137.45696
-137.45696
-143.55938
-137.45696
-137.45696
-137.45696
-137.45696
-137.45696
-137.45696
-137.45696
-137.45696
-131.35455
-131.35455
-131.35455
-131.35455
-131.35455
-125.25212
-125.25212
-125.25212
-125.25212
-119.14971
-119.14971
-113.04729
-113.04729
-113.04729
-119.14971
-125.25212
-119.14971
-119.14971
-113.04729
-106.94488
-106.94488
-106.94488
-106.94488
-106.94488
-106.94488
-106.94488
-106.94488
-106.94488
-106.94488
-106.94488
-100.84246
-100.84246
-100.84246
-100.84246
-100.84246
-100.84246
-100.84246
-100.84246
-100.84246
-100.84246
-100.84246
-94.74004
-94.74004
-94.74004
-94.74004
-94.74004
-94.74004
-94.74004
-94.74004
-94.74004
-94.74004
-94.74004
-94.74004
-88.63762
-88.63762
-88.63762
-88.63762
-88.63762
-88.63762
-88.63762
-88.63762
-88.63762
-88.63762
-82.53521
-82.53521
-82.53521
-82.53521
-88.63762
-88.63762
-88.63762
-82.53521
-76.43278
-76.43278
-76.43278
-82.53521
-82.53521
-82.53521
-82.53521
-76.43278
-82.53521
-82.53521
-82.53521
-76.43278
-76.43278
-76.43278
-76.43278
-76.43278
-76.43278
-76.43278
-76.43278
-70.33036
-64.22795
-70.33036
-76.43278
-82.53521
-76.43278
-70.33036
-70.33036
-70.33036
-70.33036
-70.33036
-70.33036
-70.33036
-70.33036
-64.22795
-64.22795
-64.22795
-70.33036
-70.33036
-70.33036
-70.33036
-64.22795
-64.22795
-64.22795
-64.22795
-64.22795
-64.22795
-64.22795
-64.22795
-64.22795
-64.22795
-64.22795
-64.22795
-64.22795
-64.22795
-58.12553
-64.22795
-70.33036
-76.43278
-70.33036
-64.22795
-64.22795
-70.33036
-64.22795
-58.12553
-52.02311
-58.12553
-58.12553
-58.12553
-58.12553
-58.12553
-58.12553
-58.12553
-58.12553
-58.12553
-58.12553
-52.02311
-52.02311
-52.02311
-58.12553
-58.12553
-58.12553
-58.12553
-58.12553
-58.12553
-58.12553
-58.12553
-58.12553
-58.12553
-52.02311
-52.02311
-52.02311
-52.02311
-52.02311
-52.02311
-52.02311
-52.02311
-52.02311
-58.12553
-52.02311
-45.92069
-39.81828
-39.81828
-45.92069
-45.92069
-52.02311
-52.02311
-52.02311
-52.02311
-52.02311
-52.02311
-52.02311
-45.92069
-45.92069
-45.92069
-45.92069
-52.02311
-52.02311
-52.02311
-45.92069
-45.92069
-45.92069
-45.92069
-45.92069
-45.92069
-45.92069
-45.92069
-45.92069
-45.92069
-45.92069
-45.92069
-45.92069
-45.92069
-45.92069
-52.02311
-52.02311
-45.92069
-39.81828
-39.81828
-39.81828
-39.81828
-45.92069
-45.92069
-45.92069
-45.92069
-45.92069
-45.92069
-39.81828
-39.81828
-39.81828
-39.81828
-39.81828
-39.81828
-39.81828
-39.81828
-33.715858
-33.715858
-33.715858
-33.715858
-33.715858
-33.715858
-33.715858
-33.715858
-33.715858
-33.715858
-33.715858
-27.613442
-27.613442
-27.613442
-27.613442
-27.613442
-27.613442
-27.613442
-27.613442
-27.613442
-27.613442
-27.613442
-27.613442
-27.613442
-27.613442
-27.613442
-27.613442
-21.511023
-21.511023
-21.511023
-21.511023
-21.511023
-21.511023
-21.511023
-15.408604
-15.408604
-15.408604
-21.511023
-21.511023
-15.408604
-15.408604
-15.408604
-15.408604
-21.511023
-21.511023
-15.408604
-15.408604
-15.408604
-15.408604
-15.408604
-15.408604
-15.408604
-15.408604
-15.408604
-15.408604
-9.306187
-9.306187
-9.306187
-9.306187
-9.306187
-9.306187
-9.306187
-9.306187
-9.306187
-9.306187
-9.306187
-9.306187
-3.2037693
-3.2037693
-9.306187
-9.306187
-9.306187
-3.2037693
-9.306187
-9.306187
-3.2037693
-3.2037693
-3.2037693
-3.2037693
-3.2037693
-3.2037693
-3.2037693
-3.2037693
2.8986484
2.8986484
2.8986484
-3.2037693
-3.2037693
-3.2037693
-3.2037693
-3.2037693
-3.2037693
-3.2037693
-3.2037693
-3.2037693
2.8986484
2.8986484
2.8986484
2.8986484
2.8986484
2.8986484
2.8986484
2.8986484
2.8986484
2.8986484
2.8986484
2.8986484
2.8986484
2.8986484
2.8986484
2.8986484
9.001066
9.001066
9.001066
9.001066
9.001066
9.001066
9.001066
9.001066
9.001066
9.001066
9.001066
9.001066
9.001066
2.8986484
2.8986484
2.8986484
9.001066
15.103483
15.103483
9.001066
9.001066
2.8986484
2.8986484
2.8986484
2.8986484
9.001066
9.001066
9.001066
9.001066
9.001066
9.001066
9.001066
9.001066
9.001066
9.001066
9.001066
9.001066
9.001066
9.001066
9.001066
9.001066
9.001066
9.001066
9.001066
9.001066
9.001066
15.103483
15.103483
9.001066
-3.2037693
-3.2037693
2.8986484
15.103483
21.205902
15.103483
9.001066
9.001066
9.001066
9.001066
15.103483
9.001066
9.001066
9.001066
9.001066
9.001066
9.001066
9.001066
9.001066
9.001066
9.001066
9.001066
9.001066
9.001066
9.001066
9.001066
9.001066
9.001066
9.001066
9.001066
9.001066
9.001066
9.001066
9.001066
9.001066
15.103483
15.103483
15.103483
9.001066
9.001066
9.001066
9.001066
9.001066
9.001066
15.103483
15.103483
9.001066
2.8986484
9.001066
9.001066
9.001066
9.001066
9.001066
9.001066
9.001066
9.001066
9.001066
9.001066
9.001066
9.001066
9.001066
9.001066
9.001066
9.001066
9.001066
9.001066
9.001066
9.001066
9.001066
9.001066
9.001066
9.001066
9.001066
9.001066
9.001066
9.001066
9.001066
9.001066
15.103483
15.103483
15.103483
9.001066
9.001066
15.103483
15.103483
15.103483
15.103483
15.103483
9.001066
9.001066
15.103483
15.103483
9.001066
9.001066
9.001066
9.001066
9.001066
9.001066
9.001066
9.001066
9.001066
9.001066
9.001066
9.001066
9.001066
9.001066
9.001066
9.001066
2.8986484
2.8986484
2.8986484
9.001066
9.001066
9.001066
9.001066
9.001066
9.001066
9.001066
9.001066
9.001066
9.001066
9.001066
9.001066
9.001066
9.001066
9.001066
9.001066
9.001066
2.8986484
2.8986484
2.8986484
9.001066
9.001066
9.001066
9.001066
9.001066
9.001066
9.001066
9.001066
9.001066
9.001066
9.001066
9.001066
9.001066
9.001066
9.001066
9.001066
9.001066
9.001066
9.001066
9.001066
9.001066
9.001066
2.8986484
2.8986484
2.8986484
2.8986484
2.8986484
2.8986484
9.001066
9.001066
2.8986484
2.8986484
2.8986484
2.8986484
9.001066
9.001066
9.001066
2.8986484
2.8986484
9.001066
9.001066
9.001066
9.001066
2.8986484
2.8986484
2.8986484
2.8986484
9.001066
9.001066
9.001066
9.001066
9.001066
9.001066
9.001066
9.001066
9.001066
9.001066
9.001066
9.001066
9.001066
9.001066
9.001066
9.001066
9.001066
9.001066
9.001066
9.001066
9.001066
9.001066
9.001066
9.001066
9.001066
9.001066
15.103483
15.103483
21.205902
15.103483
15.103483
9.001066
9.001066
15.103483
15.103483
15.103483
15.103483
15.103483
21.205902
21.205902
21.205902
15.103483
15.103483
15.103483
15.103483
15.103483
15.103483
21.205902
21.205902
21.205902
21.205902
21.205902
21.205902
21.205902
21.205902
21.205902
15.103483
15.103483
21.205902
21.205902
21.205902
21.205902
15.103483
15.103483
21.205902
21.205902
21.205902
21.205902
21.205902
21.205902
21.205902
21.205902
21.205902
21.205902
21.205902
21.205902
21.205902
21.205902
21.205902
21.205902
21.205902
21.205902
21.205902
21.205902
21.205902
21.205902
21.205902
21.205902
21.205902
21.205902
15.103483
15.103483
21.205902
21.205902
27.308319
27.308319
27.308319
21.205902
15.103483
15.103483
15.103483
21.205902
21.205902
15.103483
15.103483
15.103483
15.103483
15.103483
15.103483
15.103483
15.103483
9.001066
9.001066
15.103483
15.103483
15.103483
15.103483
9.001066
9.001066
9.001066
9.001066
9.001066
9.001066
9.001066
9.001066
9.001066
9.001066
2.8986484
2.8986484
2.8986484
9.001066
9.001066
2.8986484
2.8986484
2.8986484
2.8986484
2.8986484
2.8986484
-3.2037693
-3.2037693
-3.2037693
-3.2037693
2.8986484
-3.2037693
-3.2037693
-3.2037693
-3.2037693
-3.2037693
-3.2037693
-3.2037693
-3.2037693
-3.2037693
-3.2037693
-3.2037693
-3.2037693
-9.306187
-3.2037693
-3.2037693
-3.2037693
-3.2037693
-3.2037693
-3.2037693
-3.2037693
-9.306187
-9.306187
-9.306187
-9.306187
-9.306187
-9.306187
-9.306187
-3.2037693
-9.306187
-9.306187
-9.306187
-9.306187
-9.306187
-9.306187
-9.306187
-9.306187
-9.306187
-9.306187
-9.306187
-9.306187
-9.306187
-9.306187
-9.306187
-9.306187
-9.306187
-9.306187
-9.306187
-9.306187
-9.306187
-9.306187
-9.306187
-9.306187
-9.306187
-9.306187
-9.306187
-9.306187
-9.306187
-9.306187
-9.306187
-9.306187
-9.306187
-9.306187
-9.306187
-9.306187
-9.306187
-9.306187
-9.306187
-9.306187
-9.306187
-9.306187
-9.306187
-9.306187
-9.306187
-9.306187
-9.306187
-9.306187
-9.306187
-9.306187
-9.306187
-9.306187
-9.306187
-9.306187
-9.306187
-9.306187
-9.306187
-9.306187
-9.306187
-9.306187
-9.306187
-9.306187
-9.306187
-9.306187
-9.306187
-9.306187
-3.2037693
-3.2037693
-9.306187
-9.306187
-9.306187
-9.306187
-3.2037693
-3.2037693
-3.2037693
-9.306187
-9.306187
-9.306187
-9.306187
-9.306187
-9.306187
-9.306187
-9.306187
-9.306187
-9.306187
-9.306187
-9.306187
-9.306187
-9.306187
-9.306187
-9.306187
-3.2037693
-3.2037693
-3.2037693
-3.2037693
-3.2037693
-3.2037693
-3.2037693
-3.2037693
-3.2037693
-3.2037693
-3.2037693
-3.2037693
-3.2037693
-3.2037693
-3.2037693
-3.2037693
-3.2037693
-3.2037693
-3.2037693
-3.2037693
-3.2037693
-3.2037693
-3.2037693
-3.2037693
-3.2037693
-3.2037693
-3.2037693
-3.2037693
-3.2037693
-3.2037693
-3.2037693
-3.2037693
-3.2037693
-3.2037693
-3.2037693
-3.2037693
-3.2037693
-3.2037693
-3.2037693
-3.2037693
-3.2037693
-3.2037693
-3.2037693
-3.2037693
-3.2037693
-3.2037693
-3.2037693
-3.2037693
-3.2037693
-3.2037693
-3.2037693
-3.2037693
-3.2037693
-3.2037693
-3.2037693
-3.2037693
-3.2037693
-3.2037693
-3.2037693
-3.2037693
-3.2037693
-3.2037693
-3.2037693
-3.2037693
-3.2037693
-3.2037693
-3.2037693
-3.2037693
-9.306187
-9.306187
-3.2037693
-3.2037693
-3.2037693
-3.2037693
-3.2037693
-3.2037693
-3.2037693
-3.2037693
-3.2037693
-3.2037693
-3.2037693
-3.2037693
-9.306187
-9.306187
-3.2037693
-3.2037693
-3.2037693
-3.2037693
-3.2037693
-3.2037693
-3.2037693
-3.2037693
-3.2037693
-3.2037693
-3.2037693
-3.2037693
-3.2037693
-3.2037693
-3.2037693
-9.306187
-9.306187
-9.306187
-9.306187
-9.306187
-9.306187
-9.306187
-9.306187
-9.306187
-15.408604
-15.408604
-15.408604
-15.408604
-15.408604
-15.408604
-9.306187
-9.306187
-9.306187
-9.306187
-3.2037693
-3.2037693
-9.306187
-15.408604
-9.306187
-9.306187
-3.2037693
-9.306187
-15.408604
-27.613442
-27.613442
-15.408604
-9.306187
-9.306187
-15.408604
-15.408604
-15.408604
-15.408604
-15.408604
-15.408604
-9.306187
-9.306187
-9.306187
-15.408604
-15.408604
-15.408604
-15.408604
-15.408604
-15.408604
-15.408604
-15.408604
-15.408604
-15.408604
-9.306187
-9.306187
-9.306187
-9.306187
-9.306187
-9.306187
-9.306187
-9.306187
-15.408604
-15.408604
-15.408604
-9.306187
-3.2037693
-3.2037693
-9.306187
-15.408604
-9.306187
-9.306187
-9.306187
-3.2037693
-9.306187
-9.306187
-9.306187
-9.306187
-9.306187
-9.306187
-9.306187
-9.306187
-9.306187
-9.306187
-9.306187
-9.306187
-9.306187
-9.306187
-9.306187
-9.306187
-9.306187
-3.2037693
-3.2037693
-3.2037693
-3.2037693
-3.2037693
-9.306187
-9.306187
-15.408604
-15.408604
-15.408604
-9.306187
-9.306187
-9.306187
-15.408604
-15.408604
-15.408604
-9.306187
-3.2037693
-9.306187
-15.408604
-21.511023
-15.408604
-9.306187
-9.306187
-9.306187
-15.408604
-9.306187
-9.306187
-9.306187
-15.408604
-15.408604
-15.408604
-15.408604
-9.306187
-9.306187
-9.306187
-9.306187
-9.306187
-9.306187
-3.2037693
2.8986484
-3.2037693
-9.306187
-9.306187
-9.306187
-9.306187
-9.306187
-9.306187
-9.306187
-9.306187
-9.306187
-9.306187
-9.306187
-9.306187
-9.306187
-9.306187
-9.306187
-9.306187
-9.306187
-9.306187
-9.306187
-15.408604
-15.408604
-9.306187
-9.306187
-3.2037693
-3.2037693
-3.2037693
-9.306187
-9.306187
-15.408604
-15.408604
-15.408604
-9.306187
-9.306187
-9.306187
-9.306187
-9.306187
-9.306187
-9.306187
-9.306187
-9.306187
-9.306187
-9.306187
-9.306187
-9.306187
-9.306187
-9.306187
-9.306187
-9.306187
-9.306187
-9.306187
-9.306187
-9.306187
-9.306187
-9.306187
-9.306187
-9.306187
-9.306187
-9.306187
-9.306187
-9.306187
-9.306187
-9.306187
-9.306187
-9.306187
-9.306187
-9.306187
-9.306187
-9.306187
-9.306187
-3.2037693
-3.2037693
-3.2037693
-9.306187
-9.306187
-9.306187
-9.306187
-9.306187
-3.2037693
-3.2037693
-3.2037693
-3.2037693
-3.2037693
-3.2037693
-3.2037693
-3.2037693
-3.2037693
-3.2037693
-3.2037693
-3.2037693
-3.2037693
-3.2037693
-3.2037693
-3.2037693
-3.2037693
2.8986484
2.8986484
2.8986484
-3.2037693
-3.2037693
-3.2037693
-3.2037693
-3.2037693
-3.2037693
-3.2037693
-3.2037693
-3.2037693
-3.2037693
-3.2037693
-3.2037693
-3.2037693
-3.2037693
-3.2037693
-3.2037693
-3.2037693
-3.2037693
-3.2037693
-9.306187
-9.306187
-9.306187
-3.2037693
-3.2037693
-3.2037693
-3.2037693
-9.306187
-9.306187
-3.2037693
-3.2037693
-3.2037693
-3.2037693
-9.306187
-9.306187
-9.306187
-9.306187
-9.306187
-9.306187
-3.2037693
-3.2037693
-3.2037693
-9.306187
-9.306187
-9.306187
-3.2037693
-3.2037693
-9.306187
-9.306187
-9.306187
-9.306187
-9.306187
-9.306187
-15.408604
-15.408604
-15.408604
-9.306187
-9.306187
-9.306187
-9.306187
-9.306187
-9.306187
-9.306187
-9.306187
-9.306187
-9.306187
-9.306187
-9.306187
-9.306187
-9.306187
-3.2037693
-3.2037693
-3.2037693
-9.306187
-15.408604
-15.408604
-15.408604
-9.306187
-9.306187
-3.2037693
-9.306187
-9.306187
-9.306187
-3.2037693
-3.2037693
-3.2037693
-3.2037693
-9.306187
-9.306187
-3.2037693
-3.2037693
-3.2037693
-3.2037693
-3.2037693
-3.2037693
-3.2037693
-3.2037693
-3.2037693
-3.2037693
-3.2037693
-3.2037693
-3.2037693
-3.2037693
-3.2037693
-3.2037693
-3.2037693
-3.2037693
-3.2037693
-3.2037693
-3.2037693
-3.2037693
-3.2037693
-3.2037693
-3.2037693
-3.2037693
-3.2037693
-3.2037693
-3.2037693
-3.2037693
-3.2037693
-3.2037693
-3.2037693
2.8986484
2.8986484
2.8986484
2.8986484
-3.2037693
-3.2037693
-3.2037693
-3.2037693
-3.2037693
-3.2037693
2.8986484
2.8986484
2.8986484
2.8986484
2.8986484
2.8986484
2.8986484
2.8986484
-3.2037693
-3.2037693
-3.2037693
-3.2037693
2.8986484
2.8986484
2.8986484
2.8986484
-3.2037693
-3.2037693
2.8986484
2.8986484
2.8986484
2.8986484
2.8986484
-3.2037693
2.8986484
2.8986484
2.8986484
2.8986484
2.8986484
2.8986484
2.8986484
2.8986484
2.8986484
2.8986484
2.8986484
2.8986484
2.8986484
2.8986484
2.8986484
2.8986484
2.8986484
2.8986484
2.8986484
2.8986484
2.8986484
2.8986484
2.8986484
9.001066
2.8986484
2.8986484
2.8986484
2.8986484
2.8986484
2.8986484
2.8986484
2.8986484
2.8986484
2.8986484
2.8986484
2.8986484
2.8986484
2.8986484
2.8986484
2.8986484
2.8986484
2.8986484
2.8986484
2.8986484
9.001066
9.001066
9.001066
2.8986484
2.8986484
2.8986484
2.8986484
2.8986484
2.8986484
2.8986484
2.8986484
9.001066
9.001066
2.8986484
2.8986484
2.8986484
2.8986484
2.8986484
2.8986484
2.8986484
2.8986484
9.001066
9.001066
2.8986484
2.8986484
9.001066
2.8986484
2.8986484
2.8986484
2.8986484
9.001066
2.8986484
2.8986484
2.8986484
2.8986484
2.8986484
2.8986484
2.8986484
2.8986484
2.8986484
2.8986484
2.8986484
9.001066
2.8986484
2.8986484
2.8986484
2.8986484
2.8986484
2.8986484
2.8986484
2.8986484
2.8986484
2.8986484
2.8986484
2.8986484
2.8986484
2.8986484
2.8986484
2.8986484
2.8986484
2.8986484
-3.2037693
2.8986484
2.8986484
2.8986484
-3.2037693
-3.2037693
-3.2037693
-3.2037693
-3.2037693
2.8986484
2.8986484
2.8986484
2.8986484
-3.2037693
-3.2037693
-3.2037693
-3.2037693
-3.2037693
-3.2037693
-3.2037693
-3.2037693
-3.2037693
-3.2037693
-3.2037693
-3.2037693
-3.2037693
-3.2037693
-3.2037693
2.8986484
2.8986484
-3.2037693
-3.2037693
-3.2037693
-3.2037693
-3.2037693
-3.2037693
-3.2037693
-3.2037693
-3.2037693
-9.306187
-9.306187
-3.2037693
-3.2037693
-3.2037693
-3.2037693
-3.2037693
-3.2037693
-3.2037693
-3.2037693
-3.2037693
-3.2037693
-3.2037693
-9.306187
-9.306187
-9.306187
-9.306187
-9.306187
-9.306187
-3.2037693
-3.2037693
-3.2037693
-3.2037693
-9.306187
-9.306187
-3.2037693
-3.2037693
-3.2037693
-3.2037693
-9.306187
-9.306187
-9.306187
-9.306187
-9.306187
-9.306187
-3.2037693
-3.2037693
-9.306187
-9.306187
-9.306187
-9.306187
-3.2037693
-3.2037693
-9.306187
-9.306187
-9.306187
-9.306187
-9.306187
-9.306187
-9.306187
-9.306187
-9.306187
-15.408604
-15.408604
-15.408604
-9.306187
-9.306187
-9.306187
-9.306187
-9.306187
-9.306187
-9.306187
-9.306187
-9.306187
-9.306187
-9.306187
-9.306187
-9.306187
-9.306187
-9.306187
-9.306187
-9.306187
-9.306187
-9.306187
-9.306187
-9.306187
-9.306187
-9.306187
-9.306187
-9.306187
-9.306187
-9.306187
-9.306187
-9.306187
-9.306187
-9.306187
-9.306187
-9.306187
-9.306187
-9.306187
-9.306187
-9.306187
-9.306187
-9.306187
-9.306187
-9.306187
-9.306187
-9.306187
-9.306187
-9.306187
-9.306187
-9.306187
-9.306187
-9.306187
-9.306187
-9.306187
-9.306187
-9.306187
-15.408604
-15.408604
-15.408604
-15.408604
-15.408604
-9.306187
-9.306187
-15.408604
-9.306187
-9.306187
-9.306187
-9.306187
-9.306187
-9.306187
-9.306187
-9.306187
-9.306187
-15.408604
-15.408604
-9.306187
-9.306187
-9.306187
-9.306187
-9.306187
-9.306187
-9.306187
-9.306187
-9.306187
-9.306187
-9.306187
-9.306187
-9.306187
-9.306187
-9.306187
-9.306187
-9.306187
-9.306187
-9.306187
-9.306187
-9.306187
-9.306187
-9.306187
-9.306187
-9.306187
-9.306187
-9.306187
-9.306187
-9.306187
-9.306187
-9.306187
-9.306187
-9.306187
-9.306187
-9.306187
-9.306187
-9.306187
-9.306187
-9.306187
-9.306187
-9.306187
-9.306187
-9.306187
-9.306187
-3.2037693
-3.2037693
-3.2037693
-3.2037693
-3.2037693
-3.2037693
-3.2037693
-3.2037693
-3.2037693
-9.306187
-9.306187
-9.306187
-9.306187
-9.306187
-9.306187
-9.306187
-9.306187
-3.2037693
-3.2037693
-3.2037693
-3.2037693
-3.2037693
-3.2037693
-3.2037693
-3.2037693
-3.2037693
-3.2037693
-3.2037693
-3.2037693
-3.2037693
-9.306187
-9.306187
-9.306187
-9.306187
-3.2037693
-3.2037693
-3.2037693
-3.2037693
-3.2037693
-3.2037693
-9.306187
-9.306187
-3.2037693
-3.2037693
-3.2037693
-3.2037693
-3.2037693
-3.2037693
-3.2037693
-9.306187
-9.306187
-9.306187
-3.2037693
-3.2037693
-3.2037693
-3.2037693
-3.2037693
-3.2037693
-3.2037693
-3.2037693
-3.2037693
-3.2037693
-3.2037693
-3.2037693
-3.2037693
-3.2037693
-3.2037693
-3.2037693
-9.306187
-9.306187
-9.306187
-9.306187
-9.306187
-3.2037693
-3.2037693
-3.2037693
-9.306187
-9.306187
-9.306187
-3.2037693
-3.2037693
-3.2037693
-3.2037693
-9.306187
-9.306187
-9.306187
-9.306187
-9.306187
-9.306187
-9.306187
-9.306187
-9.306187
-9.306187
-9.306187
-9.306187
-9.306187
-9.306187
-9.306187
-9.306187
-9.306187
-9.306187
-9.306187
-9.306187
-9.306187
-9.306187
-9.306187
-9.306187
-9.306187
-9.306187
-9.306187
-9.306187
-9.306187
-9.306187
-9.306187
-9.306187
-9.306187
-9.306187
-9.306187
-9.306187
-9.306187
-9.306187
-9.306187
-9.306187
-9.306187
-9.306187
-9.306187
-9.306187
-9.306187
-15.408604
-15.408604
-15.408604
-9.306187
-9.306187
-9.306187
-9.306187
-9.306187
-9.306187
-9.306187
-9.306187
-9.306187
-9.306187
-9.306187
-9.306187
-9.306187
-9.306187
-9.306187
-9.306187
-9.306187
-9.306187
-9.306187
-9.306187
-9.306187
-9.306187
-9.306187
-9.306187
-9.306187
-9.306187
-9.306187
-9.306187
-9.306187
-9.306187
-9.306187
-15.408604
-15.408604
-9.306187
-9.306187
-9.306187
-15.408604
-15.408604
-15.408604
-9.306187
-3.2037693
-9.306187
-9.306187
-9.306187
-9.306187
-9.306187
-9.306187
-9.306187
-9.306187
-9.306187
-9.306187
-9.306187
-9.306187
-9.306187
-9.306187
-9.306187
-9.306187
-9.306187
-9.306187
-9.306187
-3.2037693
-9.306187
-9.306187
-9.306187
-9.306187
-9.306187
-9.306187
-9.306187
-9.306187
-9.306187
-9.306187
-9.306187
-9.306187
-9.306187
-9.306187
-9.306187
-9.306187
-9.306187
-9.306187
-9.306187
-3.2037693
-9.306187
-9.306187
-9.306187
-9.306187
-3.2037693
-3.2037693
-9.306187
-9.306187
-3.2037693
-3.2037693
-9.306187
-9.306187
-3.2037693
-3.2037693
-3.2037693
-3.2037693
-3.2037693
-3.2037693
-3.2037693
-3.2037693
-3.2037693
-3.2037693
-3.2037693
-3.2037693
-3.2037693
-3.2037693
-3.2037693
-3.2037693
-3.2037693
-3.2037693
-3.2037693
-3.2037693
-3.2037693
-3.2037693
-3.2037693
-3.2037693
-3.2037693
-3.2037693
-3.2037693
-3.2037693
-3.2037693
-3.2037693
-3.2037693
-3.2037693
-3.2037693
-3.2037693
-3.2037693
-3.2037693
-3.2037693
-3.2037693
-3.2037693
-3.2037693
-3.2037693
-3.2037693
2.8986484
2.8986484
-3.2037693
-3.2037693
-9.306187
-3.2037693
-3.2037693
-3.2037693
-3.2037693
-3.2037693
-3.2037693
-3.2037693
-3.2037693
-3.2037693
-3.2037693
-3.2037693
-3.2037693
-3.2037693
-3.2037693
-3.2037693
-3.2037693
-3.2037693
-3.2037693
-3.2037693
-3.2037693
-3.2037693
-3.2037693
-3.2037693
-3.2037693
-3.2037693
-3.2037693
-3.2037693
-3.2037693
-3.2037693
-3.2037693
-3.2037693
-3.2037693
-3.2037693
-3.2037693
-3.2037693
-3.2037693
-3.2037693
2.8986484
2.8986484
2.8986484
2.8986484
2.8986484
2.8986484
2.8986484
2.8986484
2.8986484
2.8986484
2.8986484
2.8986484
2.8986484
9.001066
9.001066
9.001066
9.001066
2.8986484
2.8986484
2.8986484
2.8986484
9.001066
9.001066
9.001066
9.001066
9.001066
9.001066
9.001066
9.001066
9.001066
9.001066
9.001066
9.001066
9.001066
9.001066
15.103483
15.103483
15.103483
9.001066
9.001066
9.001066
15.103483
15.103483
15.103483
15.103483
15.103483
15.103483
15.103483
15.103483
15.103483
15.103483
15.103483
15.103483
15.103483
15.103483
15.103483
15.103483
15.103483
15.103483
15.103483
15.103483
15.103483
15.103483
15.103483
15.103483
15.103483
15.103483
15.103483
15.103483
9.001066
9.001066
9.001066
9.001066
9.001066
9.001066
9.001066
9.001066
9.001066
9.001066
9.001066
9.001066
9.001066
9.001066
9.001066
9.001066
9.001066
2.8986484
2.8986484
9.001066
9.001066
9.001066
2.8986484
2.8986484
2.8986484
9.001066
9.001066
2.8986484
2.8986484
2.8986484
2.8986484
2.8986484
2.8986484
2.8986484
2.8986484
2.8986484
2.8986484
2.8986484
2.8986484
2.8986484
2.8986484
2.8986484
2.8986484
2.8986484
2.8986484
2.8986484
2.8986484
2.8986484
2.8986484
2.8986484
2.8986484
2.8986484
-3.2037693
-3.2037693
-3.2037693
2.8986484
2.8986484
2.8986484
-3.2037693
-3.2037693
2.8986484
2.8986484
2.8986484
2.8986484
2.8986484
2.8986484
2.8986484
2.8986484
2.8986484
2.8986484
2.8986484
2.8986484
2.8986484
2.8986484
2.8986484
2.8986484
2.8986484
2.8986484
2.8986484
2.8986484
2.8986484
2.8986484
2.8986484
2.8986484
-3.2037693
-3.2037693
-3.2037693
2.8986484
2.8986484
2.8986484
2.8986484
2.8986484
2.8986484
2.8986484
2.8986484
2.8986484
2.8986484
2.8986484
2.8986484
2.8986484
2.8986484
2.8986484
2.8986484
2.8986484
2.8986484
2.8986484
9.001066
9.001066
9.001066
2.8986484
2.8986484
2.8986484
2.8986484
2.8986484
2.8986484
2.8986484
2.8986484
2.8986484
2.8986484
2.8986484
2.8986484
2.8986484
2.8986484
2.8986484
2.8986484
2.8986484
2.8986484
2.8986484
2.8986484
2.8986484
2.8986484
2.8986484
2.8986484
2.8986484
2.8986484
2.8986484
2.8986484
2.8986484
2.8986484
2.8986484
2.8986484
2.8986484
2.8986484
2.8986484
2.8986484
2.8986484
2.8986484
2.8986484
2.8986484
2.8986484
2.8986484
2.8986484
2.8986484
2.8986484
2.8986484
2.8986484
2.8986484
2.8986484
2.8986484
2.8986484
2.8986484
2.8986484
2.8986484
2.8986484
2.8986484
2.8986484
2.8986484
2.8986484
2.8986484
2.8986484
2.8986484
2.8986484
2.8986484
2.8986484
2.8986484
2.8986484
2.8986484
2.8986484
2.8986484
2.8986484
2.8986484
2.8986484
2.8986484
2.8986484
2.8986484
2.8986484
2.8986484
2.8986484
-3.2037693
-3.2037693
-3.2037693
2.8986484
2.8986484
2.8986484
-3.2037693
-3.2037693
-3.2037693
-3.2037693
-3.2037693
-3.2037693
2.8986484
2.8986484
2.8986484
-3.2037693
-3.2037693
-9.306187
-3.2037693
-3.2037693
-3.2037693
-3.2037693
-3.2037693
-3.2037693
-3.2037693
-3.2037693
-3.2037693
-3.2037693
-3.2037693
-3.2037693
-3.2037693
-3.2037693
-3.2037693
-3.2037693
-3.2037693
-3.2037693
-3.2037693
-3.2037693
-3.2037693
-3.2037693
-3.2037693
-3.2037693
-3.2037693
-3.2037693
-3.2037693
-3.2037693
-3.2037693
-3.2037693
-3.2037693
-3.2037693
-3.2037693
2.8986484
2.8986484
-3.2037693
-3.2037693
-3.2037693
2.8986484
2.8986484
2.8986484
2.8986484
2.8986484
2.8986484
2.8986484
2.8986484
2.8986484
2.8986484
2.8986484
2.8986484
2.8986484
2.8986484
2.8986484
2.8986484
2.8986484
2.8986484
2.8986484
2.8986484
2.8986484
2.8986484
2.8986484
2.8986484
2.8986484
2.8986484
2.8986484
2.8986484
2.8986484
2.8986484
2.8986484
9.001066
9.001066
9.001066
9.001066
9.001066
9.001066
9.001066
9.001066
9.001066
9.001066
9.001066
9.001066
9.001066
9.001066
15.103483
15.103483
9.001066
9.001066
9.001066
15.103483
15.103483
15.103483
15.103483
15.103483
15.103483
15.103483
15.103483
15.103483
15.103483
15.103483
15.103483
15.103483
15.103483
15.103483
15.103483
15.103483
15.103483
15.103483
15.103483
15.103483
15.103483
15.103483
15.103483
15.103483
15.103483
15.103483
21.205902
21.205902
21.205902
21.205902
21.205902
21.205902
21.205902
21.205902
21.205902
21.205902
21.205902
21.205902
21.205902
21.205902
21.205902
21.205902
21.205902
21.205902
21.205902
21.205902
21.205902
21.205902
21.205902
21.205902
21.205902
21.205902
21.205902
27.308319
27.308319
27.308319
27.308319
27.308319
27.308319
27.308319
27.308319
27.308319
27.308319
27.308319
27.308319
27.308319
27.308319
27.308319
27.308319
27.308319
27.308319
27.308319
27.308319
27.308319
27.308319
27.308319
27.308319
27.308319
27.308319
33.410738
33.410738
33.410738
33.410738
33.410738
33.410738
33.410738
33.410738
33.410738
33.410738
33.410738
33.410738
33.410738
33.410738
33.410738
33.410738
33.410738
33.410738
33.410738
33.410738
33.410738
33.410738
33.410738
33.410738
33.410738
33.410738
33.410738
33.410738
33.410738
33.410738
39.513154
39.513154
39.513154
39.513154
39.513154
39.513154
39.513154
39.513154
39.513154
39.513154
39.513154
39.513154
39.513154
39.513154
39.513154
39.513154
39.513154
39.513154
39.513154
39.513154
39.513154
39.513154
39.513154
39.513154
39.513154
39.513154
39.513154
39.513154
45.61558
45.61558
45.61558
45.61558
45.61558
39.513154
39.513154
45.61558
45.61558
45.61558
45.61558
45.61558
45.61558
45.61558
45.61558
45.61558
45.61558
45.61558
45.61558
45.61558
45.61558
45.61558
45.61558
45.61558
45.61558
45.61558
45.61558
45.61558
45.61558
45.61558
45.61558
45.61558
45.61558
45.61558
51.71799
51.71799
51.71799
51.71799
51.71799
51.71799
51.71799
51.71799
51.71799
51.71799
51.71799
51.71799
51.71799
51.71799
51.71799
51.71799
51.71799
51.71799
51.71799
51.71799
51.71799
51.71799
51.71799
51.71799
51.71799
51.71799
51.71799
51.71799
51.71799
51.71799
51.71799
51.71799
51.71799
51.71799
51.71799
51.71799
51.71799
51.71799
51.71799
51.71799
51.71799
51.71799
51.71799
51.71799
51.71799
51.71799
51.71799
51.71799
51.71799
51.71799
51.71799
51.71799
51.71799
51.71799
51.71799
45.61558
45.61558
45.61558
51.71799
51.71799
51.71799
51.71799
51.71799
51.71799
51.71799
51.71799
51.71799
51.71799
51.71799
51.71799
51.71799
51.71799
51.71799
51.71799
51.71799
51.71799
51.71799
51.71799
51.71799
51.71799
51.71799
45.61558
45.61558
51.71799
51.71799
51.71799
51.71799
51.71799
51.71799
51.71799
51.71799
51.71799
45.61558
45.61558
45.61558
45.61558
45.61558
45.61558
51.71799
51.71799
51.71799
51.71799
45.61558
45.61558
45.61558
45.61558
45.61558
45.61558
45.61558
51.71799
51.71799
51.71799
51.71799
51.71799
51.71799
51.71799
45.61558
45.61558
45.61558
51.71799
51.71799
51.71799
51.71799
45.61558
45.61558
45.61558
45.61558
45.61558
45.61558
45.61558
45.61558
51.71799
51.71799
51.71799
51.71799
51.71799
51.71799
51.71799
51.71799
45.61558
45.61558
45.61558
45.61558
51.71799
51.71799
51.71799
45.61558
45.61558
45.61558
45.61558
51.71799
51.71799
45.61558
51.71799
51.71799
51.71799
51.71799
51.71799
51.71799
51.71799
51.71799
51.71799
45.61558
45.61558
45.61558
45.61558
45.61558
45.61558
45.61558
45.61558
45.61558
45.61558
45.61558
45.61558
45.61558
45.61558
45.61558
45.61558
45.61558
45.61558
45.61558
45.61558
45.61558
45.61558
45.61558
45.61558
45.61558
39.513154
39.513154
39.513154
39.513154
39.513154
39.513154
39.513154
39.513154
39.513154
33.410738
33.410738
33.410738
33.410738
33.410738
33.410738
33.410738
33.410738
33.410738
33.410738
33.410738
33.410738
27.308319
27.308319
27.308319
27.308319
27.308319
27.308319
33.410738
33.410738
27.308319
27.308319
27.308319
27.308319
27.308319
27.308319
27.308319
27.308319
27.308319
27.308319
27.308319
27.308319
27.308319
27.308319
33.410738
33.410738
27.308319
27.308319
27.308319
27.308319
27.308319
27.308319
27.308319
27.308319
27.308319
27.308319
27.308319
33.410738
33.410738
33.410738
33.410738
33.410738
27.308319
27.308319
27.308319
27.308319
33.410738
33.410738
33.410738
27.308319
27.308319
27.308319
27.308319
27.308319
27.308319
27.308319
33.410738
33.410738
27.308319
27.308319
27.308319
27.308319
33.410738
33.410738
33.410738
33.410738
27.308319
27.308319
27.308319
33.410738
33.410738
33.410738
33.410738
33.410738
33.410738
33.410738
33.410738
33.410738
33.410738
33.410738
33.410738
33.410738
33.410738
33.410738
33.410738
33.410738
27.308319
27.308319
27.308319
33.410738
33.410738
33.410738
33.410738
33.410738
33.410738
33.410738
27.308319
27.308319
27.308319
33.410738
33.410738
33.410738
33.410738
33.410738
33.410738
33.410738
33.410738
33.410738
27.308319
27.308319
27.308319
27.308319
33.410738
33.410738
33.410738
27.308319
27.308319
27.308319
27.308319
27.308319
27.308319
27.308319
27.308319
27.308319
27.308319
27.308319
27.308319
27.308319
27.308319
27.308319
27.308319
27.308319
27.308319
27.308319
27.308319
27.308319
27.308319
27.308319
27.308319
21.205902
21.205902
21.205902
21.205902
21.205902
21.205902
21.205902
21.205902
21.205902
21.205902
21.205902
21.205902
21.205902
21.205902
21.205902
21.205902
21.205902
21.205902
21.205902
21.205902
21.205902
21.205902
15.103483
15.103483
15.103483
15.103483
15.103483
15.103483
15.103483
15.103483
15.103483
15.103483
15.103483
15.103483
15.103483
15.103483
9.001066
2.8986484
2.8986484
2.8986484
9.001066
9.001066
15.103483
9.001066
2.8986484
2.8986484
-3.2037693
-3.2037693
2.8986484
2.8986484
2.8986484
-3.2037693
-3.2037693
-3.2037693
-3.2037693
-3.2037693
-3.2037693
-3.2037693
-3.2037693
-3.2037693
-3.2037693
-3.2037693
-3.2037693
-3.2037693
-3.2037693
-9.306187
-9.306187
-9.306187
-9.306187
-9.306187
-9.306187
-9.306187
-9.306187
-9.306187
-9.306187
-9.306187
-9.306187
-9.306187
-9.306187
-9.306187
-9.306187
-9.306187
-9.306187
-15.408604
-15.408604
-15.408604
-15.408604
-15.408604
-15.408604
-15.408604
-15.408604
-15.408604
-15.408604
-15.408604
-15.408604
-15.408604
-15.408604
-15.408604
-15.408604
-15.408604
-21.511023
-21.511023
-21.511023
-21.511023
-21.511023
-21.511023
-21.511023
-21.511023
-21.511023
-21.511023
-21.511023
-21.511023
-21.511023
-27.613442
-27.613442
-27.613442
-27.613442
-27.613442
-21.511023
-21.511023
-21.511023
-27.613442
-27.613442
-27.613442
-27.613442
-27.613442
-27.613442
-27.613442
-27.613442
-27.613442
-27.613442
-27.613442
-27.613442
-27.613442
-27.613442
-33.715858
-33.715858
-33.715858
-33.715858
-33.715858
-33.715858
-33.715858
-33.715858
-33.715858
-33.715858
-33.715858
-33.715858
-33.715858
-33.715858
-33.715858
-33.715858
-33.715858
-33.715858
-33.715858
-33.715858
-33.715858
-33.715858
-33.715858
-33.715858
-33.715858
-39.81828
-39.81828
-39.81828
-39.81828
-39.81828
-39.81828
-39.81828
-39.81828
-39.81828
-39.81828
-39.81828
-39.81828
-39.81828
-39.81828
-39.81828
-39.81828
-39.81828
-39.81828
-39.81828
-39.81828
-39.81828
-39.81828
-39.81828
-39.81828
-39.81828
-39.81828
-39.81828
-39.81828
-39.81828
-39.81828
-39.81828
-39.81828
-39.81828
-39.81828
-33.715858
-33.715858
-33.715858
-33.715858
-39.81828
-39.81828
-33.715858
-33.715858
-33.715858
-33.715858
-33.715858
-33.715858
-33.715858
-33.715858
-27.613442
-27.613442
-27.613442
-27.613442
-27.613442
-27.613442
-33.715858
-33.715858
-33.715858
-27.613442
-27.613442
-27.613442
-27.613442
-27.613442
-27.613442
-27.613442
-27.613442
-27.613442
-27.613442
-27.613442
-27.613442
-27.613442
-21.511023
-21.511023
-27.613442
-27.613442
-27.613442
-21.511023
-21.511023
-21.511023
-27.613442
-27.613442
-27.613442
-21.511023
-21.511023
-21.511023
-21.511023
-21.511023
-21.511023
-21.511023
-21.511023
-21.511023
-21.511023
-21.511023
-15.408604
-15.408604
-15.408604
-15.408604
-15.408604
-15.408604
-15.408604
-15.408604
-15.408604
-15.408604
-15.408604
-15.408604
-15.408604
-15.408604
-15.408604
-15.408604
-15.408604
-15.408604
-15.408604
-15.408604
-9.306187
-9.306187
-9.306187
-9.306187
-15.408604
-15.408604
-15.408604
-15.408604
-15.408604
-9.306187
-9.306187
-3.2037693
-9.306187
-9.306187
-9.306187
-9.306187
-9.306187
-9.306187
-9.306187
-9.306187
-9.306187
-9.306187
-9.306187
-3.2037693
-3.2037693
-3.2037693
-3.2037693
-3.2037693
-3.2037693
-3.2037693
-3.2037693
-3.2037693
-3.2037693
-3.2037693
-3.2037693
-3.2037693
-3.2037693
-3.2037693
-3.2037693
-3.2037693
-3.2037693
-3.2037693
-3.2037693
-3.2037693
2.8986484
2.8986484
-3.2037693
-3.2037693
-3.2037693
2.8986484
2.8986484
2.8986484
2.8986484
2.8986484
2.8986484
2.8986484
2.8986484
2.8986484
2.8986484
2.8986484
2.8986484
2.8986484
2.8986484
2.8986484
2.8986484
2.8986484
2.8986484
2.8986484
2.8986484
9.001066
9.001066
9.001066
9.001066
9.001066
9.001066
9.001066
9.001066
9.001066
9.001066
9.001066
9.001066
9.001066
9.001066
9.001066
9.001066
9.001066
15.103483
15.103483
15.103483
15.103483
15.103483
15.103483
15.103483
15.103483
15.103483
15.103483
15.103483
15.103483
15.103483
15.103483
15.103483
15.103483
15.103483
15.103483
15.103483
15.103483
15.103483
15.103483
15.103483
15.103483
15.103483
15.103483
15.103483
15.103483
15.103483
15.103483
15.103483
15.103483
15.103483
15.103483
15.103483
15.103483
15.103483
15.103483
15.103483
15.103483
15.103483
15.103483
15.103483
15.103483
15.103483
15.103483
15.103483
15.103483
15.103483
15.103483
15.103483
15.103483
15.103483
15.103483
15.103483
15.103483
15.103483
15.103483
21.205902
21.205902
21.205902
21.205902
21.205902
21.205902
15.103483
15.103483
15.103483
15.103483
21.205902
21.205902
21.205902
21.205902
21.205902
21.205902
21.205902
21.205902
21.205902
21.205902
21.205902
21.205902
21.205902
21.205902
21.205902
21.205902
21.205902
21.205902
21.205902
21.205902
21.205902
21.205902
21.205902
21.205902
21.205902
21.205902
21.205902
21.205902
21.205902
21.205902
21.205902
21.205902
21.205902
21.205902
21.205902
21.205902
21.205902
21.205902
21.205902
21.205902
21.205902
21.205902
21.205902
21.205902
27.308319
27.308319
27.308319
21.205902
21.205902
21.205902
27.308319
27.308319
27.308319
21.205902
21.205902
21.205902
27.308319
27.308319
27.308319
27.308319
27.308319
27.308319
27.308319
27.308319
27.308319
27.308319
27.308319
27.308319
27.308319
27.308319
27.308319
27.308319
27.308319
27.308319
27.308319
27.308319
27.308319
27.308319
27.308319
27.308319
27.308319
27.308319
27.308319
27.308319
27.308319
27.308319
27.308319
27.308319
27.308319
27.308319
27.308319
27.308319
27.308319
27.308319
33.410738
33.410738
33.410738
33.410738
33.410738
33.410738
33.410738
33.410738
33.410738
33.410738
33.410738
33.410738
33.410738
33.410738
33.410738
33.410738
33.410738
27.308319
27.308319
27.308319
27.308319
27.308319
27.308319
27.308319
27.308319
27.308319
27.308319
27.308319
27.308319
27.308319
27.308319
27.308319
27.308319
27.308319
33.410738
33.410738
33.410738
33.410738
27.308319
27.308319
27.308319
27.308319
27.308319
27.308319
27.308319
27.308319
27.308319
27.308319
27.308319
27.308319
27.308319
27.308319
27.308319
27.308319
27.308319
27.308319
33.410738
33.410738
27.308319
27.308319
27.308319
27.308319
27.308319
27.308319
27.308319
27.308319
27.308319
27.308319
27.308319
27.308319
27.308319
27.308319
27.308319
27.308319
27.308319
27.308319
27.308319
27.308319
27.308319
27.308319
27.308319
27.308319
27.308319
27.308319
27.308319
27.308319
27.308319
27.308319
27.308319
27.308319
27.308319
27.308319
27.308319
27.308319
27.308319
27.308319
33.410738
33.410738
33.410738
27.308319
27.308319
27.308319
27.308319
27.308319
27.308319
27.308319
27.308319
27.308319
27.308319
27.308319
27.308319
27.308319
27.308319
27.308319
27.308319
27.308319
27.308319
27.308319
27.308319
27.308319
27.308319
27.308319
27.308319
27.308319
27.308319
27.308319
27.308319
27.308319
27.308319
27.308319
21.205902
21.205902
21.205902
27.308319
27.308319
27.308319
27.308319
27.308319
27.308319
27.308319
27.308319
27.308319
27.308319
27.308319
27.308319
21.205902
21.205902
21.205902
21.205902
21.205902
21.205902
21.205902
21.205902
21.205902
21.205902
21.205902
21.205902
21.205902
21.205902
21.205902
21.205902
21.205902
21.205902
21.205902
21.205902
21.205902
21.205902
21.205902
21.205902
21.205902
21.205902
21.205902
21.205902
21.205902
21.205902
21.205902
21.205902
21.205902
21.205902
21.205902
21.205902
21.205902
21.205902
21.205902
21.205902
21.205902
21.205902
21.205902
21.205902
21.205902
21.205902
15.103483
15.103483
15.103483
15.103483
21.205902
21.205902
15.103483
15.103483
15.103483
21.205902
21.205902
21.205902
15.103483
15.103483
15.103483
15.103483
15.103483
15.103483
15.103483
15.103483
15.103483
15.103483
15.103483
15.103483
15.103483
15.103483
15.103483
15.103483
15.103483
15.103483
15.103483
15.103483
15.103483
15.103483
15.103483
15.103483
15.103483
15.103483
15.103483
15.103483
15.103483
21.205902
21.205902
21.205902
15.103483
15.103483
15.103483
15.103483
15.103483
15.103483
15.103483
15.103483
15.103483
15.103483
15.103483
15.103483
15.103483
15.103483
15.103483
21.205902
21.205902
21.205902
21.205902
21.205902
21.205902
21.205902
21.205902
15.103483
15.103483
21.205902
21.205902
21.205902
15.103483
15.103483
21.205902
21.205902
21.205902
21.205902
21.205902
21.205902
21.205902
21.205902
21.205902
21.205902
21.205902
21.205902
21.205902
21.205902
21.205902
21.205902
21.205902
21.205902
21.205902
21.205902
21.205902
21.205902
21.205902
21.205902
21.205902
21.205902
21.205902
21.205902
21.205902
27.308319
27.308319
27.308319
27.308319
27.308319
27.308319
21.205902
21.205902
21.205902
21.205902
21.205902
21.205902
27.308319
27.308319
27.308319
27.308319
27.308319
27.308319
27.308319
27.308319
27.308319
27.308319
27.308319
27.308319
27.308319
27.308319
27.308319
27.308319
27.308319
27.308319
27.308319
27.308319
27.308319
27.308319
27.308319
27.308319
27.308319
27.308319
27.308319
33.410738
33.410738
33.410738
33.410738
33.410738
33.410738
33.410738
33.410738
33.410738
33.410738
33.410738
33.410738
33.410738
33.410738
33.410738
33.410738
33.410738
33.410738
33.410738
33.410738
33.410738
33.410738
33.410738
33.410738
33.410738
33.410738
33.410738
33.410738
33.410738
33.410738
33.410738
33.410738
33.410738
33.410738
33.410738
33.410738
33.410738
33.410738
33.410738
33.410738
33.410738
33.410738
33.410738
33.410738
33.410738
33.410738
33.410738
33.410738
33.410738
33.410738
33.410738
33.410738
33.410738
33.410738
33.410738
33.410738
33.410738
33.410738
33.410738
33.410738
33.410738
33.410738
33.410738
33.410738
33.410738
33.410738
33.410738
33.410738
33.410738
33.410738
33.410738
33.410738
27.308319
27.308319
27.308319
33.410738
33.410738
33.410738
27.308319
27.308319
27.308319
27.308319
27.308319
27.308319
27.308319
27.308319
27.308319
27.308319
27.308319
27.308319
27.308319
27.308319
27.308319
27.308319
27.308319
27.308319
27.308319
27.308319
27.308319
27.308319
27.308319
27.308319
27.308319
27.308319
27.308319
27.308319
27.308319
27.308319
27.308319
27.308319
27.308319
27.308319
27.308319
27.308319
21.205902
21.205902
27.308319
27.308319
27.308319
27.308319
27.308319
27.308319
27.308319
27.308319
21.205902
21.205902
21.205902
21.205902
27.308319
27.308319
27.308319
27.308319
27.308319
27.308319
21.205902
21.205902
21.205902
21.205902
21.205902
21.205902
27.308319
27.308319
27.308319
21.205902
21.205902
21.205902
21.205902
21.205902
21.205902
21.205902
21.205902
21.205902
21.205902
21.205902
21.205902
21.205902
21.205902
21.205902
21.205902
21.205902
21.205902
21.205902
21.205902
21.205902
21.205902
21.205902
21.205902
15.103483
15.103483
21.205902
21.205902
21.205902
21.205902
21.205902
21.205902
21.205902
21.205902
21.205902
21.205902
21.205902
21.205902
21.205902
21.205902
21.205902
21.205902
21.205902
21.205902
21.205902
21.205902
21.205902
21.205902
21.205902
21.205902
21.205902
21.205902
21.205902
21.205902
21.205902
21.205902
21.205902
21.205902
21.205902
21.205902
21.205902
21.205902
21.205902
21.205902
21.205902
21.205902
21.205902
21.205902
21.205902
21.205902
21.205902
21.205902
21.205902
21.205902
15.103483
15.103483
15.103483
21.205902
21.205902
21.205902
15.103483
15.103483
15.103483
15.103483
21.205902
21.205902
15.103483
15.103483
15.103483
21.205902
15.103483
15.103483
15.103483
15.103483
15.103483
15.103483
15.103483
21.205902
21.205902
15.103483
15.103483
15.103483
21.205902
21.205902
21.205902
15.103483
15.103483
15.103483
15.103483
15.103483
15.103483
15.103483
15.103483
15.103483
15.103483
15.103483
15.103483
15.103483
15.103483
15.103483
15.103483
15.103483
15.103483
15.103483
15.103483
15.103483
15.103483
15.103483
15.103483
15.103483
15.103483
15.103483
15.103483
15.103483
15.103483
15.103483
15.103483
15.103483
15.103483
15.103483
15.103483
15.103483
15.103483
15.103483
15.103483
15.103483
15.103483
15.103483
15.103483
15.103483
15.103483
15.103483
15.103483
15.103483
15.103483
15.103483
15.103483
15.103483
15.103483
15.103483
15.103483
15.103483
15.103483
15.103483
15.103483
15.103483
15.103483
15.103483
15.103483
15.103483
15.103483
15.103483
15.103483
15.103483
15.103483
15.103483
15.103483
15.103483
9.001066
9.001066
9.001066
9.001066
9.001066
9.001066
9.001066
15.103483
15.103483
15.103483
15.103483
9.001066
9.001066
15.103483
15.103483
15.103483
15.103483
15.103483
15.103483
15.103483
15.103483
15.103483
15.103483
15.103483
15.103483
9.001066
9.001066
9.001066
9.001066
9.001066
9.001066
9.001066
9.001066
9.001066
9.001066
9.001066
9.001066
9.001066
9.001066
9.001066
9.001066
9.001066
9.001066
9.001066
9.001066
9.001066
9.001066
9.001066
9.001066
9.001066
9.001066
9.001066
9.001066
9.001066
9.001066
9.001066
9.001066
9.001066
9.001066
9.001066
9.001066
9.001066
9.001066
9.001066
9.001066
9.001066
9.001066
9.001066
9.001066
9.001066
9.001066
9.001066
9.001066
9.001066
9.001066
9.001066
9.001066
9.001066
9.001066
9.001066
9.001066
9.001066
9.001066
9.001066
9.001066
9.001066
9.001066
9.001066
9.001066
9.001066
9.001066
9.001066
9.001066
9.001066
9.001066
9.001066
9.001066
9.001066
9.001066
9.001066
9.001066
9.001066
9.001066
9.001066
9.001066
9.001066
9.001066
9.001066
9.001066
9.001066
9.001066
9.001066
9.001066
9.001066
9.001066
2.8986484
2.8986484
2.8986484
2.8986484
9.001066
9.001066
9.001066
9.001066
9.001066
9.001066
9.001066
2.8986484
2.8986484
2.8986484
2.8986484
2.8986484
2.8986484
2.8986484
2.8986484
2.8986484
2.8986484
2.8986484
2.8986484
2.8986484
2.8986484
2.8986484
2.8986484
2.8986484
2.8986484
2.8986484
2.8986484
2.8986484
2.8986484
2.8986484
2.8986484
2.8986484
-3.2037693
-3.2037693
-3.2037693
2.8986484
2.8986484
-3.2037693
-3.2037693
-3.2037693
-3.2037693
-3.2037693
-3.2037693
-3.2037693
-3.2037693
-3.2037693
-3.2037693
-3.2037693
-3.2037693
-3.2037693
-3.2037693
-3.2037693
-3.2037693
-9.306187
-9.306187
-9.306187
-9.306187
-9.306187
-9.306187
-9.306187
-9.306187
-9.306187
-9.306187
-9.306187
-9.306187
-9.306187
-9.306187
-9.306187
-9.306187
-9.306187
-9.306187
-9.306187
-9.306187
-9.306187
-9.306187
-9.306187
-9.306187
-9.306187
-9.306187
-9.306187
-9.306187
-9.306187
-9.306187
-9.306187
-9.306187
-9.306187
-9.306187
-9.306187
-9.306187
-9.306187
-9.306187
-9.306187
-9.306187
-9.306187
-9.306187
-9.306187
-9.306187
-9.306187
-9.306187
-9.306187
-9.306187
-9.306187
-9.306187
-9.306187
-9.306187
-3.2037693
-3.2037693
-9.306187
-9.306187
-9.306187
-9.306187
-9.306187
-9.306187
-9.306187
-9.306187
-9.306187
-9.306187
-9.306187
-9.306187
-9.306187
-9.306187
-3.2037693
-3.2037693
-9.306187
-9.306187
-9.306187
-9.306187
-9.306187
-9.306187
-9.306187
-3.2037693
-3.2037693
-3.2037693
-9.306187
-9.306187
-9.306187
-9.306187
-9.306187
-9.306187
-3.2037693
-3.2037693
-3.2037693
-9.306187
-9.306187
-9.306187
-9.306187
-9.306187
-9.306187
-9.306187
-9.306187
-9.306187
-9.306187
-9.306187
-9.306187
-9.306187
-9.306187
-9.306187
-9.306187
-9.306187
-9.306187
-9.306187
-3.2037693
-3.2037693
-3.2037693
-3.2037693
-3.2037693
-3.2037693
-3.2037693
-3.2037693
-9.306187
-9.306187
-9.306187
-9.306187
-9.306187
-9.306187
-9.306187
-9.306187
-9.306187
-9.306187
-9.306187
-9.306187
-9.306187
-9.306187
-9.306187
-9.306187
-9.306187
-9.306187
-9.306187
-9.306187
-9.306187
-9.306187
-9.306187
-9.306187
-9.306187
-9.306187
-9.306187
-9.306187
-9.306187
-9.306187
-9.306187
-9.306187
-9.306187
-9.306187
-9.306187
-9.306187
-3.2037693
-3.2037693
-9.306187
-9.306187
-9.306187
-9.306187
-9.306187
-9.306187
-9.306187
-9.306187
-9.306187
-9.306187
-9.306187
-9.306187
-9.306187
-9.306187
-9.306187
-9.306187
-9.306187
-9.306187
-9.306187
-9.306187
-9.306187
-9.306187
-9.306187
-9.306187
-9.306187
-9.306187
-9.306187
-9.306187
-9.306187
-9.306187
-9.306187
-9.306187
-9.306187
-9.306187
-9.306187
-9.306187
-9.306187
-9.306187
-3.2037693
-3.2037693
-9.306187
-9.306187
-9.306187
-9.306187
-9.306187
-9.306187
-9.306187
-9.306187
-15.408604
-15.408604
-15.408604
-9.306187
-9.306187
-9.306187
-9.306187
-9.306187
-9.306187
-9.306187
-9.306187
-9.306187
-9.306187
-9.306187
-9.306187
-9.306187
-9.306187
-9.306187
-9.306187
-9.306187
-9.306187
-9.306187
-9.306187
-9.306187
-9.306187
-9.306187
-9.306187
-9.306187
-9.306187
-9.306187
-9.306187
-9.306187
-9.306187
-9.306187
-9.306187
-9.306187
-9.306187
-9.306187
-9.306187
-9.306187
-9.306187
-9.306187
-9.306187
-9.306187
-9.306187
-9.306187
-9.306187
-9.306187
-9.306187
-9.306187
-9.306187
-9.306187
-9.306187
-9.306187
-9.306187
-9.306187
-9.306187
-9.306187
-9.306187
-9.306187
-9.306187
-9.306187
-9.306187
-9.306187
-9.306187
-3.2037693
-3.2037693
-3.2037693
-3.2037693
-3.2037693
-3.2037693
-3.2037693
-3.2037693
-3.2037693
-3.2037693
-9.306187
-9.306187
-9.306187
-3.2037693
-3.2037693
-3.2037693
-3.2037693
-3.2037693
-9.306187
-9.306187
-3.2037693
-3.2037693
-3.2037693
-9.306187
-9.306187
-9.306187
-3.2037693
-3.2037693
-3.2037693
-3.2037693
-3.2037693
-3.2037693
-3.2037693
-3.2037693
-9.306187
-9.306187
-9.306187
-9.306187
-9.306187
-9.306187
-9.306187
-9.306187
-3.2037693
-3.2037693
-3.2037693
-3.2037693
-3.2037693
-3.2037693
-9.306187
-9.306187
-9.306187
-9.306187
-9.306187
-3.2037693
-3.2037693
-3.2037693
-3.2037693
-3.2037693
-3.2037693
-3.2037693
-3.2037693
-3.2037693
-3.2037693
-3.2037693
-9.306187
-9.306187
-9.306187
-3.2037693
-3.2037693
-3.2037693
-9.306187
-9.306187
-9.306187
-3.2037693
-3.2037693
-9.306187
-9.306187
-9.306187
-9.306187
-3.2037693
-3.2037693
-3.2037693
-3.2037693
-3.2037693
-3.2037693
-3.2037693
-3.2037693
-3.2037693
-9.306187
-9.306187
-9.306187
-3.2037693
-3.2037693
-3.2037693
-9.306187
-9.306187
-9.306187
-9.306187
-9.306187
-9.306187
-9.306187
-9.306187
-9.306187
-9.306187
-9.306187
-9.306187
-9.306187
-9.306187
-9.306187
-9.306187
-9.306187
-9.306187
-9.306187
-9.306187
-9.306187
-9.306187
-9.306187
-9.306187
-9.306187
-9.306187
-3.2037693
-3.2037693
-3.2037693
-9.306187
-9.306187
-9.306187
-3.2037693
-3.2037693
-3.2037693
-3.2037693
-3.2037693
-3.2037693
-3.2037693
-3.2037693
-3.2037693
-3.2037693
-3.2037693
-3.2037693
-3.2037693
-3.2037693
-3.2037693
-3.2037693
-3.2037693
-3.2037693
-3.2037693
-3.2037693
-3.2037693
-3.2037693
-3.2037693
-3.2037693
-3.2037693
-3.2037693
-3.2037693
-3.2037693
-3.2037693
-3.2037693
-3.2037693
-3.2037693
-3.2037693
-3.2037693
-3.2037693
-3.2037693
-3.2037693
-3.2037693
-3.2037693
-3.2037693
-3.2037693
-3.2037693
-3.2037693
-3.2037693
-3.2037693
-3.2037693
-3.2037693
-3.2037693
-3.2037693
-3.2037693
-3.2037693
-3.2037693
-3.2037693
-3.2037693
-3.2037693
-3.2037693
-3.2037693
-3.2037693
-3.2037693
-3.2037693
-3.2037693
-3.2037693
-3.2037693
-3.2037693
-3.2037693
-3.2037693
-3.2037693
-3.2037693
-3.2037693
-3.2037693
-3.2037693
-3.2037693
-3.2037693
-3.2037693
-3.2037693
-3.2037693
-3.2037693
-3.2037693
-3.2037693
-3.2037693
-3.2037693
-3.2037693
-3.2037693
-3.2037693
-3.2037693
-3.2037693
-3.2037693
-3.2037693
-3.2037693
-3.2037693
-3.2037693
-3.2037693
-3.2037693
-3.2037693
-3.2037693
-3.2037693
-3.2037693
-3.2037693
-3.2037693
-3.2037693
-3.2037693
-3.2037693
-3.2037693
-3.2037693
-3.2037693
-3.2037693
-3.2037693
-3.2037693
-3.2037693
2.8986484
-3.2037693
-3.2037693
-3.2037693
-3.2037693
2.8986484
-3.2037693
-3.2037693
-3.2037693
2.8986484
2.8986484
2.8986484
2.8986484
2.8986484
2.8986484
2.8986484
2.8986484
2.8986484
2.8986484
2.8986484
2.8986484
2.8986484
2.8986484
2.8986484
-3.2037693
-3.2037693
-3.2037693
2.8986484
2.8986484
2.8986484
2.8986484
2.8986484
2.8986484
2.8986484
2.8986484
2.8986484
-3.2037693
-3.2037693
-3.2037693
2.8986484
2.8986484
-3.2037693
-3.2037693
2.8986484
2.8986484
2.8986484
2.8986484
2.8986484
2.8986484
2.8986484
2.8986484
-3.2037693
-3.2037693
2.8986484
2.8986484
2.8986484
2.8986484
2.8986484
2.8986484
2.8986484
2.8986484
2.8986484
2.8986484
2.8986484
2.8986484
2.8986484
-3.2037693
-3.2037693
-3.2037693
-3.2037693
2.8986484
2.8986484
2.8986484
2.8986484
2.8986484
2.8986484
2.8986484
2.8986484
-3.2037693
-3.2037693
-3.2037693
-3.2037693
-3.2037693
2.8986484
2.8986484
2.8986484
2.8986484
-3.2037693
-3.2037693
-3.2037693
-3.2037693
-3.2037693
-3.2037693
-3.2037693
-3.2037693
-3.2037693
-3.2037693
-3.2037693
-3.2037693
-3.2037693
-3.2037693
-3.2037693
-3.2037693
-3.2037693
-3.2037693
-3.2037693
-3.2037693
-3.2037693
-3.2037693
-3.2037693
-3.2037693
-3.2037693
-3.2037693
-3.2037693
-3.2037693
-3.2037693
-3.2037693
-3.2037693
-3.2037693
-3.2037693
-3.2037693
-3.2037693
-3.2037693
-3.2037693
-3.2037693
-3.2037693
-3.2037693
-3.2037693
-3.2037693
-3.2037693
-3.2037693
-3.2037693
-3.2037693
-3.2037693
-3.2037693
-3.2037693
-3.2037693
-3.2037693
-3.2037693
-3.2037693
-3.2037693
-3.2037693
-3.2037693
-3.2037693
-3.2037693
-3.2037693
-3.2037693
-3.2037693
-3.2037693
-3.2037693
-3.2037693
-3.2037693
-3.2037693
-3.2037693
-3.2037693
-3.2037693
-3.2037693
-3.2037693
-3.2037693
-3.2037693
-3.2037693
-9.306187
-9.306187
-9.306187
-9.306187
-3.2037693
-3.2037693
-3.2037693
-3.2037693
-3.2037693
-3.2037693
-3.2037693
-3.2037693
-3.2037693
-3.2037693
-9.306187
-9.306187
-9.306187
-9.306187
-3.2037693
-3.2037693
-3.2037693
-3.2037693
-3.2037693
-3.2037693
-3.2037693
-3.2037693
-9.306187
-9.306187
-9.306187
-3.2037693
-3.2037693
-3.2037693
-3.2037693
-3.2037693
-9.306187
-9.306187
-9.306187
-9.306187
-9.306187
-9.306187
-9.306187
-9.306187
-9.306187
-3.2037693
-3.2037693
-3.2037693
-3.2037693
-3.2037693
-3.2037693
-3.2037693
-3.2037693
-3.2037693
-3.2037693
-9.306187
-9.306187
-9.306187
-3.2037693
-3.2037693
-3.2037693
-9.306187
-9.306187
-9.306187
-9.306187
-9.306187
-3.2037693
-3.2037693
-3.2037693
-3.2037693
-3.2037693
-3.2037693
-9.306187
-9.306187
-9.306187
-9.306187
-9.306187
-9.306187
-9.306187
-9.306187
-9.306187
-3.2037693
-3.2037693
-3.2037693
-9.306187
-9.306187
-9.306187
-9.306187
-9.306187
-9.306187
-9.306187
-9.306187
-3.2037693
-3.2037693
-3.2037693
-9.306187
-9.306187
-9.306187
-9.306187
-9.306187
-9.306187
-9.306187
-9.306187
-9.306187
-9.306187
-3.2037693
-3.2037693
-3.2037693
-9.306187
-9.306187
-9.306187
-3.2037693
-3.2037693
-3.2037693
-9.306187
-9.306187
-9.306187
-9.306187
-9.306187
-3.2037693
-3.2037693
-3.2037693
-3.2037693
-3.2037693
-3.2037693
-3.2037693
-3.2037693
-3.2037693
-9.306187
-9.306187
-3.2037693
-3.2037693
-9.306187
-9.306187
-3.2037693
-3.2037693
-9.306187
-9.306187
-9.306187
-9.306187
-3.2037693
-3.2037693
-3.2037693
-9.306187
-9.306187
-9.306187
-9.306187
-3.2037693
-3.2037693
-3.2037693
-3.2037693
-3.2037693
-3.2037693
-9.306187
-9.306187
-9.306187
-9.306187
-9.306187
-9.306187
-9.306187
-9.306187
-3.2037693
-3.2037693
-3.2037693
-9.306187
-9.306187
-9.306187
-9.306187
-9.306187
-9.306187
-9.306187
-9.306187
-9.306187
-9.306187
-9.306187
-3.2037693
-3.2037693
-3.2037693
-3.2037693
-9.306187
-9.306187
-9.306187
-9.306187
-9.306187
-3.2037693
-3.2037693
-3.2037693
-9.306187
-9.306187
-9.306187
-3.2037693
-9.306187
-9.306187
-9.306187
-9.306187
-9.306187
-9.306187
-9.306187
-9.306187
-9.306187
-9.306187
-9.306187
-9.306187
-9.306187
-9.306187
-9.306187
-9.306187
-9.306187
-3.2037693
-3.2037693
-3.2037693
-9.306187
-9.306187
-9.306187
-9.306187
-9.306187
-9.306187
-9.306187
-9.306187
-3.2037693
-3.2037693
-3.2037693
-9.306187
-9.306187
-9.306187
-3.2037693
-3.2037693
-3.2037693
-3.2037693
-3.2037693
-9.306187
-9.306187
-9.306187
-9.306187
-9.306187
-9.306187
-3.2037693
-3.2037693
-3.2037693
-9.306187
-9.306187
-9.306187
-9.306187
-9.306187
-9.306187
-9.306187
-9.306187
-9.306187
-9.306187
-3.2037693
-3.2037693
-3.2037693
-3.2037693
-3.2037693
-3.2037693
-3.2037693
-3.2037693
-3.2037693
-3.2037693
-3.2037693
-3.2037693
-9.306187
-9.306187
-3.2037693
-3.2037693
-3.2037693
-3.2037693
-3.2037693
-3.2037693
-3.2037693
-3.2037693
-3.2037693
-3.2037693
-3.2037693
-3.2037693
-9.306187
-9.306187
-9.306187
-3.2037693
-3.2037693
-3.2037693
-9.306187
-9.306187
-9.306187
-3.2037693
-3.2037693
-9.306187
-9.306187
-9.306187
-9.306187
-9.306187
-9.306187
-9.306187
-9.306187
-9.306187
-9.306187
-9.306187
-9.306187
-9.306187
-3.2037693
-3.2037693
-3.2037693
-3.2037693
-3.2037693
-3.2037693
-3.2037693
-9.306187
-9.306187
-9.306187
-9.306187
-9.306187
-9.306187
-9.306187
-9.306187
-9.306187
-9.306187
-9.306187
-9.306187
-9.306187
-9.306187
-9.306187
-9.306187
-9.306187
-9.306187
-9.306187
-3.2037693
-3.2037693
-3.2037693
-9.306187
-9.306187
-9.306187
-9.306187
-9.306187
-9.306187
-3.2037693
-3.2037693
-3.2037693
-3.2037693
-3.2037693
-3.2037693
-3.2037693
-9.306187
-9.306187
-9.306187
-9.306187
-9.306187
-9.306187
-9.306187
-9.306187
-3.2037693
-9.306187
-9.306187
-9.306187
-9.306187
-9.306187
-9.306187
-9.306187
-9.306187
-9.306187
-3.2037693
-3.2037693
-9.306187
-9.306187
-9.306187
-9.306187
-9.306187
-9.306187
-9.306187
-9.306187
-9.306187
-9.306187
-9.306187
-9.306187
-9.306187
-9.306187
-9.306187
-9.306187
-9.306187
-9.306187
-9.306187
-9.306187
-9.306187
-9.306187
-9.306187
-9.306187
-9.306187
-9.306187
-9.306187
-9.306187
-9.306187
-9.306187
-9.306187
-9.306187
-9.306187
-9.306187
-9.306187
-9.306187
-9.306187
-9.306187
-9.306187
-9.306187
-9.306187
-9.306187
-9.306187
-9.306187
-9.306187
-9.306187
-9.306187
-9.306187
-9.306187
-9.306187
-9.306187
-9.306187
-9.306187
-9.306187
-9.306187
-9.306187
-9.306187
-9.306187
-9.306187
-9.306187
-9.306187
-9.306187
-9.306187
-9.306187
-9.306187
-9.306187
-9.306187
-9.306187
-9.306187
-9.306187
-9.306187
-9.306187
-9.306187
-9.306187
-9.306187
-9.306187
-9.306187
-9.306187
-9.306187
-9.306187
-9.306187
-9.306187
-9.306187
-9.306187
-9.306187
-9.306187
-9.306187
-9.306187
-9.306187
-9.306187
-3.2037693
-3.2037693
-9.306187
-9.306187
-9.306187
-9.306187
-9.306187
-9.306187
-9.306187
-9.306187
-9.306187
-9.306187
-9.306187
-9.306187
-9.306187
-9.306187
-9.306187
-9.306187
-9.306187
-9.306187
-9.306187
-9.306187
-9.306187
-9.306187
-9.306187
-9.306187
-9.306187
-9.306187
-9.306187
-9.306187
-9.306187
-9.306187
-9.306187
-9.306187
-9.306187
-9.306187
-9.306187
-9.306187
-9.306187
-9.306187
-9.306187
-3.2037693
-3.2037693
-3.2037693
-9.306187
-9.306187
-9.306187
-9.306187
-9.306187
-9.306187
-9.306187
-9.306187
-9.306187
-9.306187
-9.306187
-9.306187
-9.306187
-3.2037693
-3.2037693
-9.306187
-9.306187
-9.306187
-3.2037693
-3.2037693
-3.2037693
-3.2037693
-3.2037693
-3.2037693
-3.2037693
-3.2037693
-3.2037693
-3.2037693
-3.2037693
-9.306187
-9.306187
-3.2037693
-3.2037693
-3.2037693
-3.2037693
-9.306187
-9.306187
-9.306187
-9.306187
-9.306187
-3.2037693
-3.2037693
-9.306187
-9.306187
-9.306187
-3.2037693
-3.2037693
-3.2037693
-3.2037693
-3.2037693
-9.306187
-9.306187
-9.306187
-3.2037693
-3.2037693
-3.2037693
-3.2037693
-3.2037693
-3.2037693
-3.2037693
-3.2037693
-3.2037693
-3.2037693
-3.2037693
-3.2037693
-9.306187
-9.306187
-3.2037693
-3.2037693
-3.2037693
-3.2037693
-3.2037693
-9.306187
-9.306187
-9.306187
-9.306187
-3.2037693
-3.2037693
-3.2037693
-9.306187
-9.306187
-3.2037693
-3.2037693
-3.2037693
-3.2037693
-3.2037693
-3.2037693
-3.2037693
-3.2037693
-3.2037693
-3.2037693
-3.2037693
-3.2037693
-3.2037693
-3.2037693
-3.2037693
-3.2037693
-3.2037693
-3.2037693
-3.2037693
-3.2037693
-3.2037693
-3.2037693
-3.2037693
-3.2037693
-3.2037693
-3.2037693
-3.2037693
-3.2037693
-3.2037693
-3.2037693
-3.2037693
-3.2037693
-3.2037693
-3.2037693
-3.2037693
-3.2037693
-3.2037693
-3.2037693
-3.2037693
-3.2037693
-3.2037693
-3.2037693
-3.2037693
-3.2037693
-3.2037693
-3.2037693
-3.2037693
-3.2037693
-3.2037693
-3.2037693
-3.2037693
-3.2037693
-3.2037693
-3.2037693
-3.2037693
-3.2037693
-3.2037693
-3.2037693
-3.2037693
-3.2037693
-3.2037693
-3.2037693
-3.2037693
-3.2037693
-3.2037693
-3.2037693
-3.2037693
-3.2037693
-3.2037693
-3.2037693
-3.2037693
-3.2037693
-3.2037693
-3.2037693
-3.2037693
-3.2037693
-3.2037693
-3.2037693
-3.2037693
-3.2037693
-3.2037693
-3.2037693
-3.2037693
-3.2037693
-3.2037693
-3.2037693
-3.2037693
-3.2037693
-3.2037693
-3.2037693
-3.2037693
-3.2037693
-3.2037693
-3.2037693
-3.2037693
-3.2037693
-3.2037693
-3.2037693
-3.2037693
-3.2037693
-3.2037693
-3.2037693
-3.2037693
-3.2037693
-3.2037693
-3.2037693
-3.2037693
-3.2037693
-3.2037693
-3.2037693
-3.2037693
-3.2037693
-3.2037693
-3.2037693
-3.2037693
-3.2037693
-3.2037693
-3.2037693
-3.2037693
-3.2037693
-3.2037693
-3.2037693
-3.2037693
-3.2037693
-3.2037693
-3.2037693
-3.2037693
-3.2037693
-3.2037693
-3.2037693
-3.2037693
-3.2037693
-3.2037693
-3.2037693
-3.2037693
-3.2037693
-3.2037693
-3.2037693
-3.2037693
-3.2037693
-3.2037693
-3.2037693
-3.2037693
-3.2037693
-3.2037693
-3.2037693
-3.2037693
-3.2037693
-3.2037693
-3.2037693
-3.2037693
-3.2037693
-3.2037693
-3.2037693
-3.2037693
-3.2037693
-3.2037693
-3.2037693
-3.2037693
-3.2037693
-3.2037693
-3.2037693
-3.2037693
-3.2037693
-3.2037693
-3.2037693
-3.2037693
-3.2037693
-3.2037693
-3.2037693
-3.2037693
-3.2037693
-3.2037693
-3.2037693
-3.2037693
-3.2037693
-3.2037693
-3.2037693
-3.2037693
-3.2037693
-3.2037693
-3.2037693
-3.2037693
-3.2037693
-3.2037693
-3.2037693
-3.2037693
-3.2037693
-3.2037693
-3.2037693
-3.2037693
-3.2037693
-3.2037693
-3.2037693
-3.2037693
-3.2037693
-3.2037693
-3.2037693
-3.2037693
-3.2037693
-3.2037693
-3.2037693
-3.2037693
-3.2037693
-3.2037693
-3.2037693
-3.2037693
-3.2037693
-3.2037693
-3.2037693
-3.2037693
-3.2037693
-3.2037693
-3.2037693
-3.2037693
-3.2037693
-3.2037693
-3.2037693
-3.2037693
-3.2037693
-3.2037693
-3.2037693
-3.2037693
-3.2037693
-3.2037693
-3.2037693
-3.2037693
-3.2037693
-3.2037693
-3.2037693
-3.2037693
-3.2037693
-3.2037693
-3.2037693
-3.2037693
-3.2037693
-3.2037693
-3.2037693
-3.2037693
-3.2037693
-3.2037693
-3.2037693
-3.2037693
-3.2037693
-3.2037693
-3.2037693
-3.2037693
-3.2037693
-3.2037693
-3.2037693
-3.2037693
-3.2037693
-3.2037693
-3.2037693
-3.2037693
-3.2037693
-3.2037693
-3.2037693
-3.2037693
-3.2037693
-3.2037693
-3.2037693
-3.2037693
-3.2037693
2.8986484
2.8986484
-3.2037693
-3.2037693
-3.2037693
-3.2037693
-3.2037693
-3.2037693
-3.2037693
-3.2037693
-3.2037693
-3.2037693
-3.2037693
-3.2037693
-3.2037693
-3.2037693
-3.2037693
-3.2037693
-3.2037693
-3.2037693
-3.2037693
-3.2037693
-3.2037693
-3.2037693
-3.2037693
-3.2037693
-3.2037693
-3.2037693
-3.2037693
-3.2037693
-3.2037693
-3.2037693
-3.2037693
-3.2037693
-3.2037693
-3.2037693
-3.2037693
-3.2037693
-3.2037693
-3.2037693
-3.2037693
-3.2037693
-3.2037693
-3.2037693
-3.2037693
-3.2037693
-3.2037693
-3.2037693
-9.306187
-9.306187
-9.306187
-9.306187
-9.306187
-3.2037693
-3.2037693
-3.2037693
-3.2037693
-3.2037693
-3.2037693
-3.2037693
-3.2037693
-3.2037693
-3.2037693
-3.2037693
-3.2037693
-3.2037693
-3.2037693
-3.2037693
-3.2037693
-3.2037693
-3.2037693
-3.2037693
-3.2037693
-3.2037693
-3.2037693
-3.2037693
-3.2037693
-3.2037693
-3.2037693
-3.2037693
-3.2037693
-3.2037693
-3.2037693
-3.2037693
-3.2037693
-3.2037693
-9.306187
-9.306187
-9.306187
-3.2037693
-3.2037693
-3.2037693
-3.2037693
-3.2037693
-3.2037693
-9.306187
-9.306187
-3.2037693
-3.2037693
-3.2037693
-3.2037693
-3.2037693
-3.2037693
-3.2037693
-3.2037693
-3.2037693
-3.2037693
-3.2037693
-3.2037693
-3.2037693
-3.2037693
-3.2037693
-3.2037693
-3.2037693
-3.2037693
-3.2037693
-3.2037693
-3.2037693
-3.2037693
-3.2037693
-3.2037693
-3.2037693
-3.2037693
-3.2037693
-3.2037693
-3.2037693
-3.2037693
-3.2037693
-3.2037693
-3.2037693
-3.2037693
-3.2037693
-3.2037693
-3.2037693
-3.2037693
-3.2037693
-3.2037693
-3.2037693
-3.2037693
-3.2037693
-3.2037693
-3.2037693
-3.2037693
-3.2037693
-3.2037693
-3.2037693
-3.2037693
-3.2037693
-3.2037693
-3.2037693
-3.2037693
-3.2037693
-3.2037693
-3.2037693
-3.2037693
-3.2037693
-3.2037693
-3.2037693
-3.2037693
-3.2037693
-3.2037693
-3.2037693
-3.2037693
-3.2037693
-3.2037693
-3.2037693
-3.2037693
-3.2037693
-3.2037693
-3.2037693
-3.2037693
-3.2037693
-3.2037693
-3.2037693
-3.2037693
-3.2037693
-3.2037693
-3.2037693
-3.2037693
-3.2037693
-3.2037693
-3.2037693
-3.2037693
-3.2037693
-3.2037693
-3.2037693
-3.2037693
-3.2037693
-3.2037693
-3.2037693
-3.2037693
-3.2037693
-3.2037693
-3.2037693
-3.2037693
-3.2037693
-3.2037693
-3.2037693
-3.2037693
-3.2037693
-3.2037693
-3.2037693
-3.2037693
-3.2037693
-3.2037693
-3.2037693
-3.2037693
-3.2037693
-3.2037693
-3.2037693
-3.2037693
-3.2037693
-3.2037693
-3.2037693
-3.2037693
-3.2037693
-3.2037693
-3.2037693
-3.2037693
-3.2037693
-3.2037693
-3.2037693
-3.2037693
-3.2037693
-3.2037693
-3.2037693
-3.2037693
-3.2037693
-3.2037693
-3.2037693
-3.2037693
-3.2037693
-3.2037693
-3.2037693
-3.2037693
-3.2037693
-3.2037693
-3.2037693
-3.2037693
-3.2037693
-3.2037693
-3.2037693
-3.2037693
-3.2037693
-3.2037693
-3.2037693
-3.2037693
-3.2037693
-3.2037693
-3.2037693
-3.2037693
-3.2037693
-3.2037693
-3.2037693
-3.2037693
-3.2037693
-3.2037693
-3.2037693
-3.2037693
-3.2037693
-3.2037693
-3.2037693
-3.2037693
-3.2037693
-3.2037693
-3.2037693
-3.2037693
-3.2037693
-3.2037693
-3.2037693
-3.2037693
-3.2037693
-3.2037693
-3.2037693
-3.2037693
-3.2037693
-3.2037693
-3.2037693
-3.2037693
-3.2037693
-3.2037693
-3.2037693
-3.2037693
-3.2037693
-3.2037693
-3.2037693
-3.2037693
-3.2037693
-3.2037693
-3.2037693
-3.2037693
-3.2037693
-3.2037693
-3.2037693
-3.2037693
-3.2037693
-3.2037693
-3.2037693
-3.2037693
-3.2037693
-3.2037693
-3.2037693
-3.2037693
-3.2037693
-3.2037693
-3.2037693
-3.2037693
-3.2037693
-3.2037693
-3.2037693
-3.2037693
-3.2037693
-3.2037693
-3.2037693
-3.2037693
-3.2037693
-3.2037693
-3.2037693
-3.2037693
-3.2037693
-3.2037693
-3.2037693
-3.2037693
-3.2037693
-3.2037693
-3.2037693
-3.2037693
-3.2037693
-3.2037693
-3.2037693
-3.2037693
-3.2037693
-3.2037693
-3.2037693
-3.2037693
-3.2037693
-3.2037693
-3.2037693
-3.2037693
-3.2037693
-3.2037693
-3.2037693
-3.2037693
-3.2037693
-3.2037693
-3.2037693
-3.2037693
-3.2037693
-3.2037693
-3.2037693
-3.2037693
-3.2037693
-3.2037693
-3.2037693
-3.2037693
-3.2037693
-3.2037693
-3.2037693
-3.2037693
-3.2037693
-3.2037693
-3.2037693
-3.2037693
-3.2037693
-3.2037693
-3.2037693
-3.2037693
-3.2037693
-3.2037693
-3.2037693
-3.2037693
-3.2037693
-3.2037693
-3.2037693
-3.2037693
-3.2037693
-3.2037693
-3.2037693
-3.2037693
-3.2037693
-3.2037693
-3.2037693
-3.2037693
-3.2037693
-3.2037693
-3.2037693
-3.2037693
-3.2037693
-3.2037693
-3.2037693
-3.2037693
-3.2037693
-3.2037693
-3.2037693
-3.2037693
-3.2037693
-3.2037693
-3.2037693
-3.2037693
-3.2037693
-3.2037693
-3.2037693
-3.2037693
-3.2037693
-3.2037693
-3.2037693
-3.2037693
-3.2037693
-3.2037693
-3.2037693
-3.2037693
-3.2037693
-3.2037693
-3.2037693
-3.2037693
-3.2037693
-3.2037693
-3.2037693
-3.2037693
-3.2037693
-3.2037693
-3.2037693
-3.2037693
-3.2037693
-3.2037693
-3.2037693
-3.2037693
-3.2037693
-3.2037693
-3.2037693
-3.2037693
-3.2037693
-3.2037693
-3.2037693
-3.2037693
-3.2037693
-3.2037693
-3.2037693
-3.2037693
-3.2037693
-3.2037693
-3.2037693
-3.2037693
-3.2037693
-3.2037693
-3.2037693
-3.2037693
-3.2037693
-3.2037693
-3.2037693
-3.2037693
-3.2037693
-3.2037693
-3.2037693
-3.2037693
-3.2037693
-3.2037693
-3.2037693
-3.2037693
-3.2037693
-3.2037693
-3.2037693
-3.2037693
-3.2037693
-3.2037693
-3.2037693
-3.2037693
-3.2037693
-3.2037693
-3.2037693
-3.2037693
-3.2037693
-3.2037693
-3.2037693
-3.2037693
-3.2037693
-3.2037693
-3.2037693
-3.2037693
-3.2037693
-3.2037693
-3.2037693
-3.2037693
-3.2037693
-3.2037693
-3.2037693
-3.2037693
-3.2037693
-3.2037693
-3.2037693
-3.2037693
-3.2037693
-3.2037693
-3.2037693
-3.2037693
-3.2037693
2.8986484
2.8986484
2.8986484
2.8986484
-3.2037693
-3.2037693
-3.2037693
-3.2037693
-3.2037693
-3.2037693
-3.2037693
-3.2037693
-3.2037693
-3.2037693
-3.2037693
-3.2037693
-3.2037693
-3.2037693
-3.2037693
-3.2037693
2.8986484
2.8986484
2.8986484
-3.2037693
-3.2037693
-3.2037693
2.8986484
2.8986484
2.8986484
-3.2037693
-3.2037693
-3.2037693
-3.2037693
-3.2037693
-3.2037693
-3.2037693
-3.2037693
-3.2037693
-3.2037693
-3.2037693
-3.2037693
-3.2037693
-3.2037693
-3.2037693
-3.2037693
-3.2037693
-3.2037693
-3.2037693
-3.2037693
-3.2037693
-3.2037693
-3.2037693
-3.2037693
-3.2037693
-3.2037693
-3.2037693
-3.2037693
-3.2037693
-3.2037693
-3.2037693
-3.2037693
-3.2037693
-3.2037693
-3.2037693
-3.2037693
-3.2037693
-3.2037693
-3.2037693
-3.2037693
-3.2037693
-3.2037693
-3.2037693
-3.2037693
-3.2037693
-3.2037693
-3.2037693
-3.2037693
-3.2037693
-3.2037693
-3.2037693
-3.2037693
-3.2037693
-3.2037693
-3.2037693
-3.2037693
-3.2037693
-3.2037693
-3.2037693
-3.2037693
-3.2037693
-3.2037693
-3.2037693
-3.2037693
-3.2037693
-3.2037693
-3.2037693
-3.2037693
-3.2037693
-3.2037693
2.8986484
2.8986484
-3.2037693
-3.2037693
-3.2037693
-3.2037693
-3.2037693
-3.2037693
-3.2037693
-3.2037693
-3.2037693
-3.2037693
2.8986484
2.8986484
-3.2037693
-3.2037693
-3.2037693
-3.2037693
-3.2037693
-3.2037693
-3.2037693
-3.2037693
-3.2037693
-3.2037693
-3.2037693
-3.2037693
-3.2037693
-3.2037693
-3.2037693
-3.2037693
-3.2037693
-3.2037693
-3.2037693
-3.2037693
-3.2037693
-3.2037693
-3.2037693
-3.2037693
-3.2037693
-3.2037693
-3.2037693
-3.2037693
-3.2037693
-3.2037693
-3.2037693
-3.2037693
-3.2037693
-3.2037693
-3.2037693
-3.2037693
-3.2037693
-3.2037693
-3.2037693
-3.2037693
-3.2037693
-3.2037693
-3.2037693
-3.2037693
-3.2037693
-3.2037693
-3.2037693
-3.2037693
-3.2037693
-3.2037693
-3.2037693
-3.2037693
-3.2037693
-3.2037693
-3.2037693
-3.2037693
-3.2037693
-3.2037693
-3.2037693
-3.2037693
-3.2037693
-3.2037693
-3.2037693
-3.2037693
-3.2037693
-3.2037693
-3.2037693
-3.2037693
-3.2037693
-3.2037693
-3.2037693
-3.2037693
-3.2037693
-3.2037693
-3.2037693
-3.2037693
-3.2037693
-3.2037693
-3.2037693
-3.2037693
-3.2037693
-3.2037693
-3.2037693
-3.2037693
-3.2037693
-3.2037693
-3.2037693
-3.2037693
-3.2037693
-3.2037693
-3.2037693
2.8986484
2.8986484
2.8986484
2.8986484
2.8986484
2.8986484
-3.2037693
-3.2037693
2.8986484
2.8986484
2.8986484
2.8986484
2.8986484
2.8986484
2.8986484
2.8986484
2.8986484
2.8986484
2.8986484
2.8986484
2.8986484
2.8986484
2.8986484
2.8986484
2.8986484
2.8986484
2.8986484
2.8986484
2.8986484
2.8986484
2.8986484
2.8986484
2.8986484
2.8986484
2.8986484
2.8986484
2.8986484
2.8986484
2.8986484
2.8986484
2.8986484
2.8986484
2.8986484
2.8986484
2.8986484
2.8986484
2.8986484
2.8986484
2.8986484
2.8986484
2.8986484
2.8986484
2.8986484
2.8986484
2.8986484
2.8986484
2.8986484
2.8986484
-3.2037693
-3.2037693
-3.2037693
2.8986484
2.8986484
-3.2037693
-3.2037693
-3.2037693
-3.2037693
-3.2037693
-3.2037693
-3.2037693
-3.2037693
-3.2037693
-3.2037693
-3.2037693
-3.2037693
2.8986484
2.8986484
2.8986484
-3.2037693
-3.2037693
-3.2037693
-3.2037693
-3.2037693
-3.2037693
-3.2037693
-3.2037693
-3.2037693
-3.2037693
-3.2037693
-3.2037693
-3.2037693
-3.2037693
-3.2037693
-3.2037693
-3.2037693
-3.2037693
-3.2037693
-3.2037693
-3.2037693
-3.2037693
-3.2037693
-3.2037693
-3.2037693
-3.2037693
-3.2037693
-3.2037693
-3.2037693
-3.2037693
-3.2037693
-3.2037693
-3.2037693
-3.2037693
-3.2037693
-3.2037693
-3.2037693
-3.2037693
-3.2037693
-3.2037693
-3.2037693
-3.2037693
-3.2037693
-3.2037693
-3.2037693
-3.2037693
-3.2037693
-3.2037693
-3.2037693
-3.2037693
-3.2037693
-3.2037693
-3.2037693
-3.2037693
-3.2037693
-3.2037693
-3.2037693
-3.2037693
-3.2037693
2.8986484
2.8986484
2.8986484
-3.2037693
-3.2037693
-3.2037693
-3.2037693
-3.2037693
-3.2037693
2.8986484
2.8986484
-3.2037693
-3.2037693
-3.2037693
-3.2037693
-3.2037693
-3.2037693
-3.2037693
2.8986484
2.8986484
2.8986484
-3.2037693
-3.2037693
-3.2037693
-3.2037693
-3.2037693
-3.2037693
-3.2037693
-3.2037693
-3.2037693
2.8986484
2.8986484
2.8986484
-3.2037693
-3.2037693
2.8986484
2.8986484
2.8986484
2.8986484
2.8986484
2.8986484
2.8986484
2.8986484
2.8986484
2.8986484
2.8986484
2.8986484
2.8986484
2.8986484
2.8986484
2.8986484
2.8986484
2.8986484
2.8986484
2.8986484
-3.2037693
2.8986484
2.8986484
2.8986484
2.8986484
2.8986484
2.8986484
2.8986484
2.8986484
2.8986484
2.8986484
2.8986484
2.8986484
2.8986484
2.8986484
2.8986484
2.8986484
2.8986484
2.8986484
-3.2037693
-3.2037693
-3.2037693
2.8986484
2.8986484
-3.2037693
-3.2037693
2.8986484
2.8986484
2.8986484
2.8986484
2.8986484
2.8986484
2.8986484
2.8986484
2.8986484
-3.2037693
-3.2037693
-3.2037693
-3.2037693
-3.2037693
-3.2037693
-3.2037693
2.8986484
2.8986484
-3.2037693
-3.2037693
-3.2037693
-3.2037693
-3.2037693
-3.2037693
-3.2037693
-3.2037693
-3.2037693
-3.2037693
-3.2037693
-3.2037693
2.8986484
2.8986484
-3.2037693
-3.2037693
-3.2037693
-3.2037693
-3.2037693
-3.2037693
-3.2037693
-3.2037693
-3.2037693
-3.2037693
-3.2037693
-3.2037693
-3.2037693
-3.2037693
-3.2037693
-3.2037693
-3.2037693
-3.2037693
-3.2037693
-3.2037693
-3.2037693
-3.2037693
-3.2037693
-3.2037693
-3.2037693
-3.2037693
-3.2037693
-3.2037693
-3.2037693
-3.2037693
-3.2037693
-3.2037693
-3.2037693
-3.2037693
-3.2037693
-3.2037693
-3.2037693
-3.2037693
-3.2037693
-3.2037693
-3.2037693
-3.2037693
-3.2037693
-3.2037693
-3.2037693
-3.2037693
-3.2037693
-3.2037693
-3.2037693
-3.2037693
-3.2037693
-3.2037693
-3.2037693
-3.2037693
-3.2037693
-3.2037693
-3.2037693
-3.2037693
-3.2037693
-3.2037693
-3.2037693
-3.2037693
-3.2037693
-3.2037693
-3.2037693
-3.2037693
-3.2037693
-3.2037693
-3.2037693
-3.2037693
-3.2037693
-3.2037693
-3.2037693
-3.2037693
-3.2037693
-3.2037693
-3.2037693
-3.2037693
-3.2037693
-3.2037693
-3.2037693
-3.2037693
-3.2037693
-3.2037693
-3.2037693
-3.2037693
-3.2037693
-3.2037693
-3.2037693
-3.2037693
-3.2037693
-3.2037693
-3.2037693
-3.2037693
-3.2037693
-3.2037693
-3.2037693
-3.2037693
-3.2037693
-3.2037693
-3.2037693
-3.2037693
-3.2037693
-3.2037693
-3.2037693
-3.2037693
-3.2037693
-3.2037693
-3.2037693
-3.2037693
-3.2037693
-3.2037693
-3.2037693
-3.2037693
-3.2037693
-3.2037693
-3.2037693
-3.2037693
-3.2037693
-3.2037693
-3.2037693
-3.2037693
-3.2037693
-3.2037693
-3.2037693
-3.2037693
2.8986484
2.8986484
-3.2037693
-3.2037693
-3.2037693
-3.2037693
-3.2037693
-3.2037693
-3.2037693
-3.2037693
-3.2037693
-3.2037693
-3.2037693
-3.2037693
-3.2037693
-3.2037693
-3.2037693
-3.2037693
-3.2037693
-3.2037693
-3.2037693
-3.2037693
-3.2037693
-3.2037693
-3.2037693
-3.2037693
-3.2037693
2.8986484
2.8986484
-3.2037693
-3.2037693
-3.2037693
-3.2037693
-3.2037693
-3.2037693
-3.2037693
-3.2037693
-3.2037693
-3.2037693
-3.2037693
-3.2037693
-3.2037693
-3.2037693
-3.2037693
-3.2037693
-3.2037693
-3.2037693
-3.2037693
-3.2037693
-3.2037693
-3.2037693
-3.2037693
-3.2037693
-3.2037693
-3.2037693
-3.2037693
-3.2037693
-3.2037693
-3.2037693
-3.2037693
2.8986484
2.8986484
2.8986484
-3.2037693
-3.2037693
-3.2037693
-3.2037693
-3.2037693
-3.2037693
-3.2037693
-3.2037693
-3.2037693
-3.2037693
-3.2037693
-3.2037693
-3.2037693
-3.2037693
-3.2037693
-3.2037693
-3.2037693
-3.2037693
-3.2037693
-3.2037693
-3.2037693
-3.2037693
-3.2037693
-3.2037693
-3.2037693
-3.2037693
-3.2037693
-3.2037693
-3.2037693
-3.2037693
-3.2037693
-3.2037693
-3.2037693
-3.2037693
-3.2037693
-3.2037693
-3.2037693
-3.2037693
-3.2037693
-3.2037693
-3.2037693
-3.2037693
-3.2037693
-3.2037693
-3.2037693
-3.2037693
-3.2037693
-3.2037693
-3.2037693
-3.2037693
-3.2037693
-3.2037693
-3.2037693
-3.2037693
-3.2037693
-3.2037693
-3.2037693
-3.2037693
-3.2037693
-3.2037693
-3.2037693
-3.2037693
-3.2037693
-3.2037693
-3.2037693
-3.2037693
-3.2037693
-3.2037693
-3.2037693
-3.2037693
-3.2037693
-3.2037693
-3.2037693
-3.2037693
-3.2037693
-3.2037693
-3.2037693
-3.2037693
-3.2037693
-3.2037693
-3.2037693
-3.2037693
-3.2037693
-3.2037693
-3.2037693
-3.2037693
-3.2037693
-3.2037693
-3.2037693
-3.2037693
-3.2037693
-3.2037693
-3.2037693
-3.2037693
-3.2037693
-3.2037693
-3.2037693
-3.2037693
-3.2037693
-3.2037693
-3.2037693
-3.2037693
-3.2037693
-3.2037693
-3.2037693
-3.2037693
-3.2037693
-3.2037693
-3.2037693
-3.2037693
-3.2037693
-3.2037693
-3.2037693
-3.2037693
-3.2037693
-3.2037693
-3.2037693
-3.2037693
-3.2037693
-3.2037693
-3.2037693
-3.2037693
-3.2037693
-3.2037693
-3.2037693
-3.2037693
-3.2037693
-3.2037693
-3.2037693
-3.2037693
-3.2037693
-3.2037693
-3.2037693
-3.2037693
-3.2037693
-3.2037693
-3.2037693
-3.2037693
-3.2037693
-3.2037693
-3.2037693
-3.2037693
-3.2037693
-3.2037693
-3.2037693
-3.2037693
-3.2037693
-3.2037693
-3.2037693
-3.2037693
-3.2037693
-3.2037693
-3.2037693
-3.2037693
-3.2037693
-3.2037693
-3.2037693
-3.2037693
-3.2037693
-3.2037693
-3.2037693
-3.2037693
-3.2037693
-3.2037693
-3.2037693
-3.2037693
-3.2037693
-3.2037693
-3.2037693
-3.2037693
-3.2037693
-3.2037693
-3.2037693
-3.2037693
-3.2037693
-3.2037693
-3.2037693
-3.2037693
-3.2037693
-3.2037693
-3.2037693
-3.2037693
-3.2037693
-3.2037693
-3.2037693
-3.2037693
-3.2037693
-3.2037693
-3.2037693
-3.2037693
-3.2037693
-3.2037693
-3.2037693
-3.2037693
-3.2037693
-3.2037693
-3.2037693
-3.2037693
-3.2037693
-3.2037693
-3.2037693
-3.2037693
-3.2037693
-3.2037693
-3.2037693
-3.2037693
-3.2037693
-3.2037693
-3.2037693
-3.2037693
-3.2037693
-3.2037693
-3.2037693
-3.2037693
-3.2037693
-3.2037693
-3.2037693
-3.2037693
-3.2037693
-3.2037693
-3.2037693
-3.2037693
-3.2037693
-3.2037693
-3.2037693
-3.2037693
-3.2037693
-3.2037693
-3.2037693
-3.2037693
-3.2037693
-3.2037693
-3.2037693
-3.2037693
-3.2037693
-3.2037693
-3.2037693
-3.2037693
-3.2037693
-3.2037693
-3.2037693
-3.2037693
-3.2037693
-3.2037693
-3.2037693
-3.2037693
-3.2037693
-3.2037693
-3.2037693
-3.2037693
-3.2037693
-3.2037693
-3.2037693
-3.2037693
-3.2037693
-3.2037693
-3.2037693
-3.2037693
-3.2037693
-3.2037693
-3.2037693
-3.2037693
-3.2037693
-3.2037693
-3.2037693
-3.2037693
-3.2037693
-3.2037693
-3.2037693
-3.2037693
-3.2037693
-3.2037693
-3.2037693
-3.2037693
-3.2037693
-3.2037693
-3.2037693
-3.2037693
-3.2037693
-3.2037693
-3.2037693
-3.2037693
-3.2037693
-3.2037693
-3.2037693
-3.2037693
-3.2037693
-3.2037693
-3.2037693
-3.2037693
-3.2037693
-3.2037693
-3.2037693
-3.2037693
-3.2037693
-3.2037693
-3.2037693
-3.2037693
-9.306187
-9.306187
-9.306187
-9.306187
-9.306187
-9.306187
-9.306187
-9.306187
-9.306187
-9.306187
-9.306187
-9.306187
-9.306187
-3.2037693
-3.2037693
-3.2037693
-9.306187
-9.306187
-9.306187
-9.306187
-9.306187
-9.306187
-9.306187
-9.306187
-9.306187
-9.306187
-9.306187
-9.306187
-9.306187
-9.306187
-9.306187
-9.306187
-9.306187
-9.306187
-9.306187
-9.306187
-9.306187
-9.306187
-9.306187
-9.306187
-9.306187
-9.306187
-9.306187
-9.306187
-9.306187
-3.2037693
-3.2037693
-3.2037693
-9.306187
-9.306187
-9.306187
-9.306187
-9.306187
-3.2037693
-3.2037693
-3.2037693
-3.2037693
-3.2037693
-9.306187
-9.306187
-9.306187
-9.306187
-9.306187
-9.306187
-9.306187
-9.306187
-9.306187
-9.306187
-9.306187
-3.2037693
-3.2037693
-3.2037693
-3.2037693
-9.306187
-9.306187
-3.2037693
-3.2037693
-3.2037693
-3.2037693
-3.2037693
-3.2037693
-3.2037693
-3.2037693
-3.2037693
-3.2037693
-3.2037693
-3.2037693
-9.306187
-9.306187
-9.306187
-3.2037693
-3.2037693
-3.2037693
-3.2037693
-3.2037693
-3.2037693
-3.2037693
-3.2037693
-3.2037693
-3.2037693
-3.2037693
-3.2037693
-3.2037693
-3.2037693
-3.2037693
-3.2037693
-9.306187
-9.306187
-3.2037693
-3.2037693
-3.2037693
-3.2037693
-3.2037693
-3.2037693
-3.2037693
-3.2037693
-3.2037693
-3.2037693
-3.2037693
-3.2037693
-3.2037693
-3.2037693
-9.306187
-9.306187
-9.306187
-9.306187
-9.306187
-9.306187
-9.306187
-9.306187
-9.306187
-9.306187
-9.306187
-9.306187
-9.306187
-9.306187
-9.306187
-9.306187
-9.306187
-9.306187
-9.306187
-9.306187
-9.306187
-9.306187
-9.306187
-9.306187
-9.306187
-9.306187
-9.306187
-9.306187
-9.306187
-9.306187
-9.306187
-9.306187
-9.306187
-9.306187
-9.306187
-9.306187
-9.306187
-9.306187
-9.306187
-9.306187
-9.306187
-9.306187
-9.306187
-9.306187
-9.306187
-9.306187
-9.306187
-9.306187
-9.306187
-9.306187
-9.306187
-9.306187
-9.306187
-9.306187
-9.306187
-9.306187
-9.306187
-9.306187
-9.306187
-9.306187
-9.306187
-9.306187
-9.306187
-9.306187
-9.306187
-9.306187
-9.306187
-9.306187
-9.306187
-9.306187
-9.306187
-9.306187
-9.306187
-9.306187
-9.306187
-9.306187
-9.306187
-9.306187
-9.306187
-9.306187
-9.306187
-9.306187
-9.306187
-9.306187
-3.2037693
-3.2037693
-9.306187
-9.306187
-9.306187
-9.306187
-9.306187
-9.306187
-9.306187
-9.306187
-9.306187
-9.306187
-9.306187
-9.306187
-9.306187
-9.306187
-9.306187
-9.306187
-9.306187
-9.306187
-9.306187
-9.306187
-9.306187
-9.306187
-9.306187
-9.306187
-3.2037693
-3.2037693
-3.2037693
-3.2037693
-3.2037693
-9.306187
-9.306187
-9.306187
-9.306187
-3.2037693
-3.2037693
-9.306187
-9.306187
-9.306187
-9.306187
-3.2037693
-3.2037693
-9.306187
-9.306187
-9.306187
-9.306187
-9.306187
-3.2037693
-3.2037693
-9.306187
-9.306187
-3.2037693
-3.2037693
-3.2037693
-9.306187
-9.306187
-9.306187
-3.2037693
-9.306187
-9.306187
-9.306187
-9.306187
-9.306187
-9.306187
-3.2037693
-3.2037693
-3.2037693
-3.2037693
-9.306187
-9.306187
-9.306187
-9.306187
-9.306187
-9.306187
-9.306187
-3.2037693
-3.2037693
-9.306187
-9.306187
-9.306187
-9.306187
-9.306187
-9.306187
-9.306187
-3.2037693
-3.2037693
-3.2037693
-9.306187
-9.306187
-9.306187
-9.306187
-9.306187
-9.306187
-9.306187
-9.306187
-9.306187
-9.306187
-9.306187
-9.306187
-9.306187
-3.2037693
-3.2037693
-9.306187
-9.306187
-9.306187
-9.306187
-9.306187
-9.306187
-9.306187
-9.306187
-9.306187
-9.306187
-9.306187
-9.306187
-9.306187
-9.306187
-9.306187
-9.306187
-9.306187
-9.306187
-9.306187
-9.306187
-9.306187
-9.306187
-9.306187
-9.306187
-9.306187
-9.306187
-9.306187
-9.306187
-9.306187
-9.306187
-9.306187
-9.306187
-9.306187
-9.306187
-9.306187
-9.306187
-9.306187
-9.306187
-9.306187
-9.306187
-9.306187
-9.306187
-9.306187
-9.306187
-9.306187
-9.306187
-9.306187
-9.306187
-9.306187
-9.306187
-9.306187
-15.408604
-15.408604
-9.306187
-9.306187
-9.306187
-9.306187
-9.306187
-9.306187
-9.306187
-9.306187
-9.306187
-9.306187
-9.306187
-9.306187
-9.306187
-9.306187
-9.306187
-9.306187
-9.306187
-9.306187
-9.306187
-9.306187
-9.306187
-9.306187
-15.408604
-15.408604
-9.306187
-9.306187
-9.306187
-9.306187
-9.306187
-9.306187
-9.306187
-9.306187
-9.306187
-9.306187
-9.306187
-9.306187
-9.306187
-9.306187
-15.408604
-15.408604
-15.408604
-9.306187
-9.306187
-9.306187
-9.306187
-9.306187
-9.306187
-9.306187
-9.306187
-9.306187
-9.306187
-9.306187
-9.306187
-9.306187
-9.306187
-9.306187
-9.306187
-9.306187
-9.306187
-9.306187
-9.306187
-9.306187
-9.306187
-9.306187
-9.306187
-15.408604
-15.408604
-15.408604
-9.306187
-9.306187
-9.306187
-9.306187
-9.306187
-9.306187
-9.306187
-9.306187
-9.306187
-9.306187
-9.306187
-9.306187
-9.306187
-9.306187
-9.306187
-9.306187
-9.306187
-9.306187
-9.306187
-15.408604
-15.408604
-15.408604
-15.408604
-9.306187
-9.306187
-9.306187
-9.306187
-9.306187
-15.408604
-15.408604
-15.408604
-9.306187
-9.306187
-15.408604
-15.408604
-15.408604
-9.306187
-9.306187
-9.306187
-9.306187
-9.306187
-9.306187
-9.306187
-9.306187
-9.306187
-9.306187
-9.306187
-9.306187
-9.306187
-9.306187
-9.306187
-15.408604
-15.408604
-15.408604
-15.408604
-9.306187
-15.408604
-15.408604
-15.408604
-15.408604
-9.306187
-9.306187
-9.306187
-9.306187
-9.306187
-9.306187
-9.306187
-9.306187
-9.306187
-9.306187
-9.306187
-9.306187
-9.306187
-9.306187
-9.306187
-9.306187
-15.408604
-15.408604
-9.306187
-9.306187
-9.306187
-9.306187
-9.306187
-9.306187
-15.408604
-15.408604
-9.306187
-9.306187
-9.306187
-15.408604
-15.408604
-15.408604
-15.408604
-9.306187
-9.306187
-9.306187
-9.306187
-9.306187
-15.408604
-15.408604
-15.408604
-9.306187
-9.306187
-9.306187
-9.306187
-9.306187
-9.306187
-9.306187
-15.408604
-15.408604
-15.408604
-9.306187
-9.306187
-9.306187
-15.408604
-15.408604
-15.408604
-15.408604
-15.408604
-9.306187
-9.306187
-9.306187
-9.306187
-15.408604
-15.408604
-15.408604
-15.408604
-15.408604
-15.408604
-15.408604
-15.408604
-15.408604
-15.408604
-15.408604
-15.408604
-15.408604
-15.408604
-15.408604
-15.408604
-15.408604
-15.408604
-15.408604
-15.408604
-15.408604
-15.408604
-15.408604
-15.408604
-15.408604
-15.408604
-15.408604
-15.408604
-15.408604
-15.408604
-15.408604
-15.408604
-15.408604
-15.408604
-15.408604
-15.408604
-15.408604
-15.408604
-15.408604
-15.408604
-15.408604
-15.408604
-15.408604
-15.408604
-15.408604
-15.408604
-15.408604
-15.408604
-15.408604
-15.408604
-15.408604
-15.408604
-15.408604
-15.408604
-15.408604
-15.408604
-15.408604
-15.408604
-15.408604
-15.408604
-15.408604
-15.408604
-15.408604
-15.408604
-15.408604
-15.408604
-15.408604
-15.408604
-15.408604
-15.408604
-15.408604
-15.408604
-15.408604
-15.408604
-15.408604
-15.408604
-15.408604
-15.408604
-15.408604
-15.408604
-15.408604
-15.408604
-15.408604
-15.408604
-15.408604
-15.408604
-15.408604
-15.408604
-15.408604
-15.408604
-15.408604
-15.408604
-15.408604
-15.408604
-15.408604
-15.408604
-15.408604
-15.408604
-15.408604
-15.408604
-15.408604
-15.408604
-15.408604
-15.408604
-15.408604
-15.408604
-15.408604
-15.408604
-15.408604
-15.408604
-15.408604
-15.408604
-15.408604
-15.408604
-15.408604
-15.408604
-15.408604
-15.408604
-15.408604
-15.408604
-15.408604
-15.408604
-15.408604
-15.408604
-15.408604
-15.408604
-15.408604
-15.408604
-15.408604
-15.408604
-15.408604
-15.408604
-15.408604
-15.408604
-15.408604
-15.408604
-15.408604
-15.408604
-15.408604
-15.408604
-15.408604
-15.408604
-15.408604
