# Supplementary material for: Performances of the PIPER scalable child human body model in accident reconstruction
Source: PLoS One. 2017 Nov 14;12(11):e0187916. doi: 10.1371/journal.pone.0187916 (PMC5685610; doi:10.1371/journal.pone.0187916)
Supplement: S3 Data — This zip folder contains input accelerations for reproducibility of the accident reconstruction. Also, the readings from the dummy sensor are reported for reproducibility of the calculations. (ZIP) [file pone.0187916.s011.zip › CHANNEL/RAC03.043]

Test object number          :1
Name of the channel         :
Laboratory channel code     :16PELV0000Q6ACZP
Customer channel code       :16PELV0000Q6ACZP
Channel code                :16PELV0000Q6ACZP
Unit                        :m/(s*s)
Direction                   :Z
Dimension                   :AC
Transducer type             :B-62651
Pre-filter type             :4000Hz 6pole Butterworth (device internal)
Cut off frequency           :4000.0
Channel frequency class     :2000
Channel amplitude class     :20000.0
Reference channel           :implicit
Reference channel name      :NOVALUE
Data source                 :transducer
Data status                 :ok
Sampling interval           :5.0E-5
Bit resolution              :16
".ValidationRemark           :Seulement la gamme [-0.4096 sec; 40.0 sec] a �t� lue. Gamme demand�e: [-6.0 sec; 40.0 sec]."
Time of first sample        :-0.2
Number of samples           :14000
First global maximum value  :11.119552
Time of maximum value       :0.23199998
First global minimum value  :-57.708485
Time of minimum value       :0.067049995
Start offset interval       :-0.1
End offset interval         :-0.05
2.8550887
2.8550887
2.8550887
2.8550887
2.8550887
2.8550887
2.8550887
2.8550887
2.8550887
2.8550887
2.8550887
2.8550887
2.8550887
2.8550887
2.8550887
2.8550887
2.8550887
2.8550887
2.8550887
2.8550887
2.8550887
2.8550887
2.8550887
2.8550887
2.8550887
2.8550887
2.8550887
2.8550887
2.8550887
2.8550887
2.8550887
2.8550887
2.8550887
2.8550887
2.8550887
2.8550887
2.8550887
2.8550887
2.8550887
2.8550887
2.8550887
2.8550887
2.8550887
2.8550887
2.8550887
2.8550887
2.8550887
2.8550887
2.8550887
2.8550887
2.8550887
2.8550887
2.8550887
2.8550887
2.8550887
2.8550887
2.8550887
2.8550887
2.8550887
2.8550887
2.8550887
2.8550887
2.8550887
2.8550887
2.8550887
2.8550887
2.8550887
2.8550887
2.8550887
2.8550887
-3.5178775
-3.5178775
2.8550887
2.8550887
2.8550887
2.8550887
2.8550887
2.8550887
2.8550887
2.8550887
2.8550887
2.8550887
2.8550887
2.8550887
2.8550887
2.8550887
2.8550887
2.8550887
2.8550887
2.8550887
2.8550887
2.8550887
-3.5178775
-3.5178775
2.8550887
2.8550887
2.8550887
2.8550887
2.8550887
2.8550887
2.8550887
2.8550887
2.8550887
2.8550887
2.8550887
2.8550887
-3.5178775
-3.5178775
-3.5178775
-3.5178775
-3.5178775
-3.5178775
-3.5178775
-3.5178775
2.8550887
2.8550887
-3.5178775
-3.5178775
-3.5178775
-3.5178775
2.8550887
2.8550887
2.8550887
-3.5178775
-3.5178775
2.8550887
2.8550887
2.8550887
2.8550887
2.8550887
2.8550887
2.8550887
2.8550887
2.8550887
2.8550887
-3.5178775
-3.5178775
-3.5178775
2.8550887
2.8550887
2.8550887
2.8550887
2.8550887
2.8550887
2.8550887
-3.5178775
-3.5178775
-3.5178775
2.8550887
2.8550887
2.8550887
2.8550887
2.8550887
2.8550887
2.8550887
2.8550887
2.8550887
-3.5178775
-3.5178775
-3.5178775
2.8550887
2.8550887
2.8550887
-3.5178775
-3.5178775
2.8550887
2.8550887
2.8550887
-3.5178775
-3.5178775
-3.5178775
-3.5178775
-3.5178775
-3.5178775
-3.5178775
2.8550887
2.8550887
2.8550887
-3.5178775
-3.5178775
2.8550887
2.8550887
2.8550887
-3.5178775
-3.5178775
-3.5178775
2.8550887
2.8550887
2.8550887
-3.5178775
-3.5178775
-3.5178775
-3.5178775
-3.5178775
-3.5178775
-3.5178775
-3.5178775
2.8550887
2.8550887
2.8550887
2.8550887
2.8550887
2.8550887
2.8550887
2.8550887
2.8550887
2.8550887
2.8550887
2.8550887
2.8550887
2.8550887
2.8550887
2.8550887
2.8550887
-3.5178775
-3.5178775
2.8550887
2.8550887
2.8550887
-3.5178775
-3.5178775
-3.5178775
2.8550887
2.8550887
2.8550887
-3.5178775
-3.5178775
-3.5178775
2.8550887
2.8550887
2.8550887
2.8550887
2.8550887
2.8550887
2.8550887
-3.5178775
-3.5178775
-3.5178775
2.8550887
2.8550887
2.8550887
-3.5178775
-3.5178775
-3.5178775
2.8550887
2.8550887
-3.5178775
-3.5178775
-3.5178775
2.8550887
2.8550887
-3.5178775
-3.5178775
-3.5178775
2.8550887
2.8550887
-3.5178775
-3.5178775
-3.5178775
-3.5178775
2.8550887
2.8550887
2.8550887
2.8550887
-3.5178775
-3.5178775
-3.5178775
-3.5178775
2.8550887
2.8550887
2.8550887
2.8550887
2.8550887
2.8550887
2.8550887
2.8550887
2.8550887
2.8550887
-3.5178775
-3.5178775
-3.5178775
2.8550887
2.8550887
-3.5178775
-3.5178775
2.8550887
2.8550887
2.8550887
2.8550887
2.8550887
2.8550887
2.8550887
2.8550887
2.8550887
2.8550887
2.8550887
-3.5178775
-3.5178775
-3.5178775
-3.5178775
2.8550887
2.8550887
2.8550887
2.8550887
2.8550887
2.8550887
2.8550887
2.8550887
2.8550887
2.8550887
2.8550887
2.8550887
-3.5178775
-3.5178775
-3.5178775
-3.5178775
2.8550887
2.8550887
2.8550887
2.8550887
2.8550887
2.8550887
2.8550887
2.8550887
2.8550887
2.8550887
2.8550887
2.8550887
2.8550887
2.8550887
2.8550887
2.8550887
2.8550887
2.8550887
2.8550887
2.8550887
2.8550887
2.8550887
2.8550887
2.8550887
2.8550887
2.8550887
2.8550887
2.8550887
2.8550887
2.8550887
2.8550887
2.8550887
2.8550887
2.8550887
2.8550887
2.8550887
2.8550887
2.8550887
2.8550887
2.8550887
2.8550887
2.8550887
2.8550887
2.8550887
2.8550887
2.8550887
2.8550887
2.8550887
2.8550887
2.8550887
2.8550887
2.8550887
2.8550887
2.8550887
2.8550887
2.8550887
2.8550887
2.8550887
2.8550887
2.8550887
2.8550887
2.8550887
2.8550887
2.8550887
2.8550887
2.8550887
2.8550887
2.8550887
2.8550887
2.8550887
2.8550887
2.8550887
2.8550887
2.8550887
2.8550887
2.8550887
2.8550887
2.8550887
2.8550887
2.8550887
2.8550887
2.8550887
2.8550887
2.8550887
2.8550887
2.8550887
2.8550887
2.8550887
2.8550887
2.8550887
2.8550887
2.8550887
2.8550887
2.8550887
2.8550887
2.8550887
2.8550887
2.8550887
2.8550887
2.8550887
2.8550887
2.8550887
2.8550887
2.8550887
2.8550887
2.8550887
2.8550887
2.8550887
2.8550887
2.8550887
2.8550887
2.8550887
2.8550887
2.8550887
2.8550887
2.8550887
2.8550887
2.8550887
2.8550887
2.8550887
2.8550887
2.8550887
2.8550887
2.8550887
2.8550887
2.8550887
2.8550887
2.8550887
2.8550887
2.8550887
2.8550887
2.8550887
2.8550887
2.8550887
2.8550887
2.8550887
2.8550887
2.8550887
2.8550887
2.8550887
2.8550887
2.8550887
2.8550887
2.8550887
2.8550887
2.8550887
2.8550887
2.8550887
2.8550887
2.8550887
2.8550887
2.8550887
2.8550887
2.8550887
2.8550887
2.8550887
2.8550887
2.8550887
2.8550887
2.8550887
2.8550887
2.8550887
2.8550887
2.8550887
2.8550887
2.8550887
2.8550887
2.8550887
2.8550887
2.8550887
2.8550887
2.8550887
2.8550887
2.8550887
2.8550887
2.8550887
2.8550887
2.8550887
2.8550887
2.8550887
2.8550887
2.8550887
2.8550887
2.8550887
2.8550887
2.8550887
2.8550887
2.8550887
2.8550887
2.8550887
2.8550887
2.8550887
2.8550887
2.8550887
2.8550887
2.8550887
2.8550887
2.8550887
2.8550887
2.8550887
2.8550887
2.8550887
2.8550887
2.8550887
2.8550887
2.8550887
2.8550887
2.8550887
2.8550887
2.8550887
2.8550887
2.8550887
2.8550887
2.8550887
2.8550887
2.8550887
2.8550887
2.8550887
2.8550887
2.8550887
2.8550887
2.8550887
2.8550887
2.8550887
2.8550887
2.8550887
2.8550887
2.8550887
2.8550887
2.8550887
2.8550887
2.8550887
2.8550887
2.8550887
2.8550887
2.8550887
2.8550887
2.8550887
2.8550887
2.8550887
2.8550887
2.8550887
2.8550887
2.8550887
2.8550887
2.8550887
2.8550887
2.8550887
2.8550887
2.8550887
2.8550887
2.8550887
2.8550887
2.8550887
2.8550887
2.8550887
2.8550887
2.8550887
2.8550887
2.8550887
2.8550887
2.8550887
2.8550887
2.8550887
2.8550887
2.8550887
2.8550887
2.8550887
2.8550887
2.8550887
2.8550887
2.8550887
2.8550887
2.8550887
2.8550887
2.8550887
2.8550887
2.8550887
2.8550887
2.8550887
2.8550887
2.8550887
2.8550887
2.8550887
2.8550887
2.8550887
2.8550887
2.8550887
2.8550887
2.8550887
2.8550887
2.8550887
2.8550887
2.8550887
2.8550887
2.8550887
2.8550887
2.8550887
2.8550887
2.8550887
2.8550887
2.8550887
2.8550887
2.8550887
2.8550887
2.8550887
2.8550887
2.8550887
2.8550887
2.8550887
2.8550887
2.8550887
2.8550887
2.8550887
2.8550887
2.8550887
2.8550887
2.8550887
2.8550887
2.8550887
2.8550887
2.8550887
2.8550887
2.8550887
2.8550887
2.8550887
2.8550887
2.8550887
2.8550887
2.8550887
2.8550887
2.8550887
2.8550887
2.8550887
2.8550887
2.8550887
2.8550887
2.8550887
2.8550887
2.8550887
2.8550887
2.8550887
2.8550887
2.8550887
2.8550887
2.8550887
2.8550887
2.8550887
2.8550887
2.8550887
2.8550887
2.8550887
2.8550887
2.8550887
2.8550887
2.8550887
2.8550887
2.8550887
2.8550887
2.8550887
2.8550887
2.8550887
2.8550887
2.8550887
2.8550887
2.8550887
2.8550887
2.8550887
2.8550887
2.8550887
2.8550887
2.8550887
2.8550887
2.8550887
2.8550887
2.8550887
2.8550887
2.8550887
2.8550887
2.8550887
2.8550887
2.8550887
2.8550887
2.8550887
2.8550887
2.8550887
2.8550887
2.8550887
2.8550887
2.8550887
2.8550887
2.8550887
2.8550887
2.8550887
2.8550887
2.8550887
2.8550887
2.8550887
2.8550887
2.8550887
2.8550887
2.8550887
2.8550887
2.8550887
2.8550887
2.8550887
2.8550887
2.8550887
2.8550887
2.8550887
2.8550887
2.8550887
2.8550887
2.8550887
2.8550887
2.8550887
2.8550887
2.8550887
2.8550887
2.8550887
2.8550887
2.8550887
2.8550887
2.8550887
2.8550887
2.8550887
2.8550887
2.8550887
2.8550887
2.8550887
2.8550887
2.8550887
2.8550887
2.8550887
2.8550887
2.8550887
2.8550887
2.8550887
2.8550887
2.8550887
2.8550887
2.8550887
2.8550887
2.8550887
2.8550887
2.8550887
2.8550887
2.8550887
2.8550887
2.8550887
2.8550887
2.8550887
2.8550887
2.8550887
2.8550887
2.8550887
2.8550887
2.8550887
2.8550887
2.8550887
2.8550887
2.8550887
2.8550887
2.8550887
2.8550887
2.8550887
2.8550887
-3.5178775
-3.5178775
-3.5178775
2.8550887
2.8550887
2.8550887
2.8550887
2.8550887
2.8550887
2.8550887
2.8550887
2.8550887
2.8550887
2.8550887
2.8550887
2.8550887
2.8550887
2.8550887
2.8550887
2.8550887
2.8550887
2.8550887
2.8550887
2.8550887
2.8550887
2.8550887
2.8550887
2.8550887
2.8550887
2.8550887
2.8550887
2.8550887
2.8550887
2.8550887
2.8550887
2.8550887
2.8550887
2.8550887
2.8550887
2.8550887
2.8550887
2.8550887
2.8550887
2.8550887
2.8550887
2.8550887
2.8550887
2.8550887
2.8550887
2.8550887
2.8550887
2.8550887
2.8550887
2.8550887
2.8550887
2.8550887
2.8550887
2.8550887
2.8550887
2.8550887
2.8550887
2.8550887
2.8550887
2.8550887
2.8550887
2.8550887
2.8550887
2.8550887
2.8550887
2.8550887
2.8550887
2.8550887
2.8550887
2.8550887
2.8550887
2.8550887
2.8550887
2.8550887
2.8550887
2.8550887
2.8550887
2.8550887
2.8550887
2.8550887
2.8550887
2.8550887
2.8550887
2.8550887
2.8550887
2.8550887
2.8550887
2.8550887
2.8550887
2.8550887
2.8550887
2.8550887
2.8550887
2.8550887
2.8550887
2.8550887
2.8550887
2.8550887
2.8550887
2.8550887
2.8550887
2.8550887
2.8550887
2.8550887
2.8550887
2.8550887
2.8550887
2.8550887
2.8550887
2.8550887
2.8550887
2.8550887
2.8550887
2.8550887
2.8550887
2.8550887
2.8550887
2.8550887
2.8550887
2.8550887
2.8550887
2.8550887
2.8550887
2.8550887
2.8550887
2.8550887
2.8550887
2.8550887
2.8550887
2.8550887
2.8550887
2.8550887
2.8550887
2.8550887
2.8550887
2.8550887
2.8550887
2.8550887
2.8550887
2.8550887
2.8550887
2.8550887
2.8550887
2.8550887
2.8550887
2.8550887
2.8550887
2.8550887
2.8550887
2.8550887
2.8550887
2.8550887
2.8550887
2.8550887
2.8550887
2.8550887
2.8550887
2.8550887
2.8550887
2.8550887
2.8550887
2.8550887
2.8550887
2.8550887
2.8550887
2.8550887
2.8550887
2.8550887
2.8550887
2.8550887
2.8550887
2.8550887
2.8550887
2.8550887
2.8550887
2.8550887
2.8550887
2.8550887
2.8550887
2.8550887
2.8550887
2.8550887
2.8550887
2.8550887
2.8550887
2.8550887
2.8550887
2.8550887
2.8550887
2.8550887
2.8550887
2.8550887
2.8550887
2.8550887
2.8550887
2.8550887
2.8550887
2.8550887
2.8550887
2.8550887
2.8550887
2.8550887
2.8550887
2.8550887
2.8550887
2.8550887
2.8550887
2.8550887
2.8550887
2.8550887
2.8550887
2.8550887
2.8550887
2.8550887
2.8550887
2.8550887
2.8550887
2.8550887
2.8550887
2.8550887
2.8550887
2.8550887
2.8550887
2.8550887
2.8550887
2.8550887
2.8550887
2.8550887
2.8550887
2.8550887
2.8550887
2.8550887
2.8550887
2.8550887
2.8550887
2.8550887
2.8550887
2.8550887
2.8550887
2.8550887
2.8550887
2.8550887
2.8550887
2.8550887
2.8550887
2.8550887
2.8550887
2.8550887
2.8550887
2.8550887
2.8550887
2.8550887
2.8550887
2.8550887
2.8550887
2.8550887
2.8550887
2.8550887
2.8550887
2.8550887
2.8550887
2.8550887
2.8550887
2.8550887
2.8550887
2.8550887
2.8550887
2.8550887
2.8550887
2.8550887
2.8550887
2.8550887
2.8550887
2.8550887
2.8550887
2.8550887
2.8550887
2.8550887
2.8550887
2.8550887
2.8550887
2.8550887
2.8550887
2.8550887
2.8550887
2.8550887
2.8550887
2.8550887
2.8550887
2.8550887
2.8550887
2.8550887
2.8550887
2.8550887
2.8550887
2.8550887
2.8550887
2.8550887
2.8550887
2.8550887
2.8550887
2.8550887
2.8550887
2.8550887
2.8550887
2.8550887
2.8550887
2.8550887
2.8550887
2.8550887
2.8550887
2.8550887
2.8550887
2.8550887
2.8550887
2.8550887
2.8550887
2.8550887
2.8550887
2.8550887
2.8550887
2.8550887
2.8550887
2.8550887
2.8550887
2.8550887
2.8550887
2.8550887
2.8550887
2.8550887
2.8550887
2.8550887
2.8550887
2.8550887
2.8550887
2.8550887
2.8550887
2.8550887
2.8550887
2.8550887
2.8550887
2.8550887
2.8550887
2.8550887
2.8550887
2.8550887
2.8550887
2.8550887
2.8550887
2.8550887
2.8550887
2.8550887
2.8550887
2.8550887
2.8550887
2.8550887
2.8550887
2.8550887
2.8550887
2.8550887
2.8550887
2.8550887
2.8550887
2.8550887
2.8550887
2.8550887
2.8550887
2.8550887
2.8550887
2.8550887
2.8550887
2.8550887
2.8550887
2.8550887
2.8550887
2.8550887
2.8550887
2.8550887
2.8550887
2.8550887
2.8550887
2.8550887
2.8550887
2.8550887
2.8550887
2.8550887
2.8550887
2.8550887
2.8550887
2.8550887
2.8550887
2.8550887
2.8550887
2.8550887
2.8550887
2.8550887
2.8550887
2.8550887
2.8550887
2.8550887
2.8550887
2.8550887
2.8550887
2.8550887
2.8550887
2.8550887
2.8550887
2.8550887
2.8550887
2.8550887
2.8550887
2.8550887
2.8550887
2.8550887
2.8550887
2.8550887
2.8550887
2.8550887
2.8550887
2.8550887
2.8550887
2.8550887
2.8550887
2.8550887
2.8550887
2.8550887
2.8550887
2.8550887
2.8550887
2.8550887
2.8550887
2.8550887
2.8550887
2.8550887
2.8550887
2.8550887
2.8550887
2.8550887
2.8550887
2.8550887
2.8550887
2.8550887
9.228055
9.228055
2.8550887
2.8550887
2.8550887
2.8550887
2.8550887
2.8550887
2.8550887
2.8550887
2.8550887
2.8550887
2.8550887
2.8550887
2.8550887
2.8550887
2.8550887
2.8550887
2.8550887
2.8550887
2.8550887
2.8550887
9.228055
9.228055
9.228055
2.8550887
2.8550887
2.8550887
2.8550887
2.8550887
2.8550887
2.8550887
2.8550887
2.8550887
2.8550887
2.8550887
2.8550887
2.8550887
9.228055
2.8550887
2.8550887
2.8550887
2.8550887
2.8550887
2.8550887
2.8550887
2.8550887
2.8550887
2.8550887
2.8550887
2.8550887
2.8550887
2.8550887
2.8550887
2.8550887
2.8550887
2.8550887
2.8550887
2.8550887
2.8550887
2.8550887
2.8550887
2.8550887
2.8550887
2.8550887
2.8550887
2.8550887
2.8550887
2.8550887
2.8550887
2.8550887
2.8550887
2.8550887
2.8550887
2.8550887
2.8550887
2.8550887
2.8550887
9.228055
9.228055
9.228055
9.228055
2.8550887
2.8550887
9.228055
9.228055
9.228055
2.8550887
2.8550887
2.8550887
9.228055
9.228055
9.228055
2.8550887
2.8550887
2.8550887
2.8550887
9.228055
9.228055
9.228055
2.8550887
2.8550887
2.8550887
2.8550887
2.8550887
2.8550887
2.8550887
2.8550887
2.8550887
2.8550887
2.8550887
9.228055
9.228055
2.8550887
9.228055
9.228055
9.228055
9.228055
9.228055
9.228055
2.8550887
2.8550887
2.8550887
2.8550887
2.8550887
2.8550887
9.228055
9.228055
2.8550887
2.8550887
2.8550887
2.8550887
2.8550887
9.228055
9.228055
9.228055
9.228055
2.8550887
2.8550887
2.8550887
9.228055
9.228055
9.228055
9.228055
9.228055
9.228055
9.228055
9.228055
2.8550887
2.8550887
2.8550887
9.228055
9.228055
2.8550887
2.8550887
2.8550887
9.228055
9.228055
2.8550887
2.8550887
2.8550887
9.228055
9.228055
9.228055
2.8550887
2.8550887
9.228055
9.228055
9.228055
9.228055
9.228055
9.228055
9.228055
9.228055
2.8550887
2.8550887
9.228055
9.228055
9.228055
2.8550887
2.8550887
2.8550887
9.228055
9.228055
9.228055
9.228055
9.228055
9.228055
9.228055
9.228055
9.228055
9.228055
9.228055
9.228055
2.8550887
2.8550887
2.8550887
2.8550887
2.8550887
2.8550887
9.228055
9.228055
9.228055
9.228055
9.228055
9.228055
9.228055
9.228055
9.228055
9.228055
2.8550887
2.8550887
2.8550887
2.8550887
2.8550887
2.8550887
2.8550887
2.8550887
2.8550887
2.8550887
2.8550887
9.228055
9.228055
9.228055
9.228055
2.8550887
2.8550887
2.8550887
9.228055
9.228055
9.228055
9.228055
9.228055
9.228055
9.228055
9.228055
2.8550887
2.8550887
2.8550887
9.228055
9.228055
9.228055
9.228055
9.228055
9.228055
9.228055
9.228055
9.228055
9.228055
9.228055
2.8550887
2.8550887
2.8550887
9.228055
9.228055
2.8550887
2.8550887
2.8550887
2.8550887
2.8550887
9.228055
9.228055
9.228055
2.8550887
2.8550887
2.8550887
9.228055
9.228055
9.228055
9.228055
2.8550887
2.8550887
2.8550887
9.228055
9.228055
9.228055
9.228055
2.8550887
2.8550887
2.8550887
2.8550887
2.8550887
2.8550887
2.8550887
2.8550887
9.228055
9.228055
2.8550887
2.8550887
2.8550887
9.228055
9.228055
9.228055
9.228055
9.228055
9.228055
9.228055
9.228055
9.228055
2.8550887
2.8550887
2.8550887
2.8550887
9.228055
9.228055
9.228055
9.228055
9.228055
9.228055
9.228055
9.228055
9.228055
9.228055
9.228055
9.228055
2.8550887
2.8550887
2.8550887
2.8550887
9.228055
9.228055
9.228055
9.228055
9.228055
9.228055
9.228055
9.228055
9.228055
9.228055
9.228055
2.8550887
2.8550887
9.228055
9.228055
9.228055
9.228055
9.228055
9.228055
9.228055
9.228055
9.228055
9.228055
9.228055
9.228055
9.228055
9.228055
9.228055
9.228055
9.228055
9.228055
9.228055
9.228055
9.228055
9.228055
9.228055
2.8550887
2.8550887
2.8550887
9.228055
9.228055
9.228055
9.228055
9.228055
9.228055
9.228055
9.228055
9.228055
9.228055
9.228055
9.228055
9.228055
9.228055
9.228055
9.228055
9.228055
9.228055
9.228055
9.228055
9.228055
9.228055
9.228055
9.228055
9.228055
9.228055
9.228055
9.228055
9.228055
9.228055
9.228055
9.228055
9.228055
9.228055
9.228055
9.228055
9.228055
9.228055
9.228055
9.228055
9.228055
9.228055
9.228055
9.228055
9.228055
9.228055
9.228055
9.228055
9.228055
9.228055
9.228055
9.228055
9.228055
9.228055
9.228055
9.228055
9.228055
9.228055
9.228055
9.228055
9.228055
9.228055
9.228055
9.228055
9.228055
9.228055
9.228055
9.228055
9.228055
9.228055
9.228055
2.8550887
2.8550887
2.8550887
2.8550887
2.8550887
2.8550887
2.8550887
9.228055
9.228055
9.228055
9.228055
2.8550887
9.228055
9.228055
9.228055
9.228055
9.228055
9.228055
9.228055
9.228055
9.228055
9.228055
9.228055
9.228055
9.228055
9.228055
9.228055
9.228055
9.228055
9.228055
9.228055
9.228055
9.228055
9.228055
9.228055
9.228055
9.228055
9.228055
2.8550887
2.8550887
2.8550887
9.228055
9.228055
9.228055
9.228055
9.228055
9.228055
9.228055
2.8550887
2.8550887
9.228055
9.228055
9.228055
9.228055
2.8550887
2.8550887
9.228055
9.228055
9.228055
9.228055
9.228055
9.228055
9.228055
9.228055
9.228055
9.228055
9.228055
9.228055
9.228055
9.228055
9.228055
9.228055
9.228055
2.8550887
2.8550887
9.228055
9.228055
9.228055
9.228055
9.228055
9.228055
2.8550887
2.8550887
2.8550887
2.8550887
2.8550887
2.8550887
9.228055
9.228055
9.228055
2.8550887
2.8550887
9.228055
9.228055
9.228055
9.228055
9.228055
9.228055
9.228055
9.228055
9.228055
9.228055
9.228055
9.228055
9.228055
9.228055
2.8550887
2.8550887
9.228055
9.228055
9.228055
9.228055
9.228055
9.228055
9.228055
9.228055
9.228055
9.228055
9.228055
9.228055
9.228055
9.228055
9.228055
9.228055
2.8550887
2.8550887
9.228055
9.228055
9.228055
9.228055
9.228055
9.228055
9.228055
9.228055
9.228055
9.228055
9.228055
9.228055
2.8550887
2.8550887
2.8550887
9.228055
9.228055
9.228055
9.228055
9.228055
9.228055
9.228055
9.228055
9.228055
9.228055
9.228055
9.228055
9.228055
9.228055
9.228055
9.228055
9.228055
9.228055
9.228055
9.228055
9.228055
9.228055
9.228055
9.228055
9.228055
9.228055
9.228055
9.228055
2.8550887
2.8550887
2.8550887
9.228055
9.228055
9.228055
9.228055
9.228055
2.8550887
2.8550887
2.8550887
9.228055
9.228055
9.228055
9.228055
9.228055
9.228055
9.228055
9.228055
9.228055
9.228055
9.228055
9.228055
9.228055
9.228055
9.228055
9.228055
9.228055
9.228055
9.228055
9.228055
9.228055
9.228055
9.228055
2.8550887
2.8550887
2.8550887
2.8550887
9.228055
9.228055
9.228055
9.228055
9.228055
9.228055
9.228055
9.228055
9.228055
9.228055
9.228055
9.228055
2.8550887
2.8550887
2.8550887
9.228055
9.228055
9.228055
9.228055
9.228055
9.228055
9.228055
9.228055
9.228055
9.228055
9.228055
9.228055
9.228055
2.8550887
2.8550887
2.8550887
2.8550887
9.228055
9.228055
2.8550887
2.8550887
2.8550887
2.8550887
2.8550887
2.8550887
2.8550887
2.8550887
2.8550887
9.228055
9.228055
9.228055
9.228055
9.228055
9.228055
9.228055
2.8550887
2.8550887
2.8550887
2.8550887
2.8550887
2.8550887
2.8550887
2.8550887
2.8550887
2.8550887
2.8550887
2.8550887
2.8550887
2.8550887
2.8550887
9.228055
2.8550887
2.8550887
2.8550887
2.8550887
2.8550887
2.8550887
2.8550887
2.8550887
2.8550887
2.8550887
2.8550887
2.8550887
2.8550887
2.8550887
2.8550887
9.228055
9.228055
9.228055
2.8550887
2.8550887
2.8550887
2.8550887
9.228055
9.228055
9.228055
2.8550887
2.8550887
2.8550887
2.8550887
2.8550887
2.8550887
2.8550887
2.8550887
2.8550887
2.8550887
2.8550887
2.8550887
2.8550887
2.8550887
2.8550887
2.8550887
2.8550887
2.8550887
2.8550887
2.8550887
2.8550887
2.8550887
2.8550887
2.8550887
2.8550887
2.8550887
2.8550887
2.8550887
2.8550887
2.8550887
2.8550887
2.8550887
2.8550887
2.8550887
2.8550887
2.8550887
2.8550887
2.8550887
2.8550887
2.8550887
2.8550887
2.8550887
2.8550887
2.8550887
2.8550887
2.8550887
2.8550887
2.8550887
2.8550887
2.8550887
2.8550887
2.8550887
2.8550887
2.8550887
2.8550887
2.8550887
2.8550887
2.8550887
2.8550887
2.8550887
2.8550887
2.8550887
2.8550887
2.8550887
2.8550887
2.8550887
2.8550887
2.8550887
2.8550887
2.8550887
2.8550887
2.8550887
2.8550887
2.8550887
2.8550887
2.8550887
2.8550887
2.8550887
2.8550887
2.8550887
2.8550887
2.8550887
2.8550887
2.8550887
2.8550887
2.8550887
2.8550887
2.8550887
2.8550887
2.8550887
2.8550887
2.8550887
2.8550887
2.8550887
2.8550887
2.8550887
2.8550887
2.8550887
2.8550887
2.8550887
2.8550887
2.8550887
2.8550887
2.8550887
2.8550887
2.8550887
2.8550887
2.8550887
2.8550887
2.8550887
2.8550887
2.8550887
2.8550887
2.8550887
2.8550887
2.8550887
2.8550887
2.8550887
2.8550887
2.8550887
2.8550887
2.8550887
2.8550887
2.8550887
2.8550887
2.8550887
2.8550887
2.8550887
2.8550887
2.8550887
2.8550887
2.8550887
2.8550887
2.8550887
2.8550887
2.8550887
2.8550887
2.8550887
2.8550887
2.8550887
2.8550887
2.8550887
2.8550887
2.8550887
2.8550887
2.8550887
2.8550887
2.8550887
2.8550887
2.8550887
2.8550887
2.8550887
2.8550887
2.8550887
2.8550887
2.8550887
2.8550887
2.8550887
2.8550887
2.8550887
2.8550887
2.8550887
2.8550887
2.8550887
2.8550887
2.8550887
2.8550887
2.8550887
2.8550887
2.8550887
2.8550887
2.8550887
2.8550887
2.8550887
2.8550887
2.8550887
2.8550887
2.8550887
2.8550887
2.8550887
2.8550887
-3.5178775
-3.5178775
-3.5178775
2.8550887
2.8550887
2.8550887
-3.5178775
-3.5178775
-3.5178775
-3.5178775
-3.5178775
2.8550887
2.8550887
2.8550887
2.8550887
2.8550887
2.8550887
2.8550887
2.8550887
-3.5178775
-3.5178775
2.8550887
2.8550887
2.8550887
-3.5178775
-3.5178775
2.8550887
2.8550887
-3.5178775
-3.5178775
-3.5178775
2.8550887
2.8550887
2.8550887
2.8550887
2.8550887
2.8550887
2.8550887
2.8550887
2.8550887
2.8550887
2.8550887
2.8550887
2.8550887
2.8550887
2.8550887
2.8550887
2.8550887
2.8550887
2.8550887
2.8550887
2.8550887
2.8550887
2.8550887
2.8550887
2.8550887
2.8550887
2.8550887
2.8550887
2.8550887
2.8550887
2.8550887
2.8550887
-3.5178775
-3.5178775
-3.5178775
2.8550887
2.8550887
2.8550887
-3.5178775
-3.5178775
-3.5178775
2.8550887
2.8550887
2.8550887
2.8550887
2.8550887
2.8550887
2.8550887
2.8550887
2.8550887
-3.5178775
2.8550887
2.8550887
2.8550887
2.8550887
2.8550887
2.8550887
2.8550887
2.8550887
2.8550887
-3.5178775
-3.5178775
-3.5178775
-3.5178775
2.8550887
2.8550887
2.8550887
2.8550887
2.8550887
2.8550887
2.8550887
2.8550887
2.8550887
2.8550887
2.8550887
2.8550887
2.8550887
2.8550887
2.8550887
2.8550887
2.8550887
2.8550887
2.8550887
2.8550887
2.8550887
2.8550887
2.8550887
2.8550887
2.8550887
2.8550887
2.8550887
2.8550887
2.8550887
2.8550887
2.8550887
2.8550887
2.8550887
2.8550887
2.8550887
2.8550887
2.8550887
2.8550887
2.8550887
2.8550887
2.8550887
2.8550887
2.8550887
2.8550887
2.8550887
2.8550887
2.8550887
2.8550887
2.8550887
2.8550887
2.8550887
2.8550887
2.8550887
2.8550887
2.8550887
2.8550887
2.8550887
2.8550887
2.8550887
2.8550887
2.8550887
2.8550887
2.8550887
2.8550887
2.8550887
2.8550887
2.8550887
2.8550887
2.8550887
2.8550887
2.8550887
2.8550887
2.8550887
2.8550887
2.8550887
2.8550887
2.8550887
2.8550887
2.8550887
2.8550887
2.8550887
2.8550887
2.8550887
2.8550887
2.8550887
2.8550887
2.8550887
2.8550887
2.8550887
2.8550887
2.8550887
2.8550887
2.8550887
2.8550887
2.8550887
2.8550887
2.8550887
2.8550887
2.8550887
2.8550887
2.8550887
2.8550887
2.8550887
2.8550887
2.8550887
2.8550887
2.8550887
2.8550887
2.8550887
2.8550887
2.8550887
2.8550887
2.8550887
2.8550887
2.8550887
2.8550887
2.8550887
2.8550887
2.8550887
2.8550887
2.8550887
2.8550887
2.8550887
2.8550887
2.8550887
2.8550887
2.8550887
2.8550887
2.8550887
2.8550887
2.8550887
2.8550887
2.8550887
2.8550887
2.8550887
2.8550887
2.8550887
2.8550887
2.8550887
2.8550887
2.8550887
2.8550887
2.8550887
2.8550887
2.8550887
2.8550887
2.8550887
2.8550887
2.8550887
2.8550887
2.8550887
2.8550887
2.8550887
2.8550887
2.8550887
2.8550887
2.8550887
2.8550887
2.8550887
2.8550887
2.8550887
2.8550887
2.8550887
2.8550887
2.8550887
2.8550887
2.8550887
2.8550887
2.8550887
2.8550887
2.8550887
2.8550887
-3.5178775
-3.5178775
-3.5178775
-3.5178775
2.8550887
-3.5178775
-3.5178775
-3.5178775
2.8550887
2.8550887
2.8550887
2.8550887
2.8550887
2.8550887
2.8550887
2.8550887
2.8550887
2.8550887
2.8550887
2.8550887
2.8550887
2.8550887
2.8550887
2.8550887
2.8550887
2.8550887
2.8550887
2.8550887
2.8550887
2.8550887
2.8550887
2.8550887
2.8550887
2.8550887
2.8550887
2.8550887
2.8550887
2.8550887
2.8550887
2.8550887
2.8550887
2.8550887
-3.5178775
-3.5178775
-3.5178775
2.8550887
2.8550887
2.8550887
-3.5178775
-3.5178775
2.8550887
2.8550887
2.8550887
2.8550887
2.8550887
2.8550887
2.8550887
2.8550887
2.8550887
2.8550887
2.8550887
-3.5178775
-3.5178775
-3.5178775
-3.5178775
2.8550887
2.8550887
2.8550887
2.8550887
-3.5178775
-3.5178775
-3.5178775
2.8550887
2.8550887
2.8550887
2.8550887
2.8550887
-3.5178775
-3.5178775
-3.5178775
-3.5178775
-3.5178775
-3.5178775
2.8550887
2.8550887
2.8550887
2.8550887
2.8550887
2.8550887
2.8550887
-3.5178775
-3.5178775
-3.5178775
2.8550887
2.8550887
2.8550887
2.8550887
2.8550887
-3.5178775
-3.5178775
-3.5178775
-3.5178775
2.8550887
2.8550887
2.8550887
-3.5178775
-3.5178775
-3.5178775
-3.5178775
2.8550887
2.8550887
2.8550887
2.8550887
-3.5178775
-3.5178775
2.8550887
2.8550887
2.8550887
2.8550887
2.8550887
2.8550887
2.8550887
2.8550887
2.8550887
2.8550887
2.8550887
2.8550887
2.8550887
2.8550887
2.8550887
2.8550887
-3.5178775
-3.5178775
-3.5178775
-3.5178775
-3.5178775
-3.5178775
-3.5178775
-3.5178775
-3.5178775
-3.5178775
-3.5178775
-3.5178775
2.8550887
2.8550887
2.8550887
-3.5178775
-3.5178775
-3.5178775
-3.5178775
2.8550887
2.8550887
2.8550887
-3.5178775
-3.5178775
-3.5178775
-3.5178775
-3.5178775
-3.5178775
-3.5178775
2.8550887
2.8550887
-3.5178775
-3.5178775
-3.5178775
-3.5178775
-3.5178775
-3.5178775
-3.5178775
-3.5178775
-3.5178775
-3.5178775
-3.5178775
-3.5178775
-3.5178775
-3.5178775
-3.5178775
2.8550887
2.8550887
-3.5178775
-3.5178775
-3.5178775
-3.5178775
-3.5178775
2.8550887
2.8550887
2.8550887
-3.5178775
-3.5178775
-3.5178775
-3.5178775
-3.5178775
-3.5178775
-3.5178775
-3.5178775
-3.5178775
-3.5178775
-3.5178775
-3.5178775
-3.5178775
-3.5178775
-3.5178775
-3.5178775
-3.5178775
-3.5178775
2.8550887
2.8550887
2.8550887
-3.5178775
-3.5178775
-3.5178775
-3.5178775
-3.5178775
-3.5178775
2.8550887
2.8550887
2.8550887
2.8550887
-3.5178775
-3.5178775
-3.5178775
2.8550887
2.8550887
2.8550887
-3.5178775
-3.5178775
-3.5178775
-3.5178775
2.8550887
2.8550887
-3.5178775
-3.5178775
-3.5178775
2.8550887
2.8550887
2.8550887
2.8550887
-3.5178775
-3.5178775
-3.5178775
-3.5178775
2.8550887
2.8550887
2.8550887
-3.5178775
-3.5178775
-3.5178775
-3.5178775
-3.5178775
-3.5178775
-3.5178775
2.8550887
2.8550887
2.8550887
-3.5178775
-3.5178775
-3.5178775
-3.5178775
-3.5178775
-3.5178775
-3.5178775
-3.5178775
-3.5178775
-3.5178775
-3.5178775
-3.5178775
-3.5178775
-3.5178775
-3.5178775
2.8550887
2.8550887
2.8550887
-3.5178775
-3.5178775
-3.5178775
-3.5178775
-3.5178775
-3.5178775
-3.5178775
-3.5178775
-3.5178775
-3.5178775
-3.5178775
-3.5178775
-3.5178775
-3.5178775
-3.5178775
-3.5178775
-3.5178775
-3.5178775
2.8550887
2.8550887
2.8550887
2.8550887
2.8550887
-3.5178775
-3.5178775
2.8550887
2.8550887
2.8550887
-3.5178775
-3.5178775
-3.5178775
-3.5178775
-3.5178775
2.8550887
2.8550887
2.8550887
2.8550887
-3.5178775
-3.5178775
-3.5178775
-3.5178775
2.8550887
2.8550887
2.8550887
-3.5178775
-3.5178775
-3.5178775
-3.5178775
-3.5178775
2.8550887
2.8550887
2.8550887
2.8550887
-3.5178775
-3.5178775
-3.5178775
-3.5178775
-3.5178775
-3.5178775
-3.5178775
-3.5178775
2.8550887
2.8550887
2.8550887
-3.5178775
-3.5178775
-3.5178775
2.8550887
2.8550887
2.8550887
-3.5178775
-3.5178775
-3.5178775
-3.5178775
-3.5178775
-3.5178775
-3.5178775
-3.5178775
-3.5178775
-3.5178775
-3.5178775
-3.5178775
2.8550887
-3.5178775
-3.5178775
-3.5178775
-3.5178775
-3.5178775
-3.5178775
-3.5178775
-3.5178775
-3.5178775
-3.5178775
-3.5178775
-3.5178775
-3.5178775
-3.5178775
-3.5178775
-3.5178775
-3.5178775
-3.5178775
-3.5178775
-3.5178775
-3.5178775
-3.5178775
-3.5178775
-3.5178775
-3.5178775
-3.5178775
-3.5178775
-3.5178775
-3.5178775
-3.5178775
-3.5178775
-3.5178775
-3.5178775
-3.5178775
-3.5178775
-3.5178775
-3.5178775
-3.5178775
-3.5178775
-3.5178775
-3.5178775
-3.5178775
-3.5178775
-3.5178775
-3.5178775
-3.5178775
-3.5178775
-3.5178775
-3.5178775
-3.5178775
-3.5178775
-3.5178775
-3.5178775
-3.5178775
-3.5178775
-3.5178775
-3.5178775
-3.5178775
-3.5178775
-3.5178775
-3.5178775
-3.5178775
-3.5178775
-3.5178775
-3.5178775
-3.5178775
-3.5178775
-3.5178775
-3.5178775
-3.5178775
-3.5178775
-3.5178775
-3.5178775
-3.5178775
-3.5178775
-3.5178775
-3.5178775
-3.5178775
-3.5178775
-3.5178775
-3.5178775
-3.5178775
2.8550887
2.8550887
2.8550887
2.8550887
-3.5178775
-3.5178775
-3.5178775
-3.5178775
-3.5178775
-3.5178775
-3.5178775
-3.5178775
-3.5178775
-3.5178775
-3.5178775
-3.5178775
-3.5178775
-3.5178775
-3.5178775
-3.5178775
-3.5178775
-3.5178775
-3.5178775
2.8550887
2.8550887
2.8550887
-3.5178775
-3.5178775
-3.5178775
-3.5178775
-3.5178775
-3.5178775
-3.5178775
-3.5178775
-3.5178775
-3.5178775
-3.5178775
-3.5178775
-3.5178775
-3.5178775
-3.5178775
-3.5178775
-3.5178775
-3.5178775
-3.5178775
-3.5178775
-3.5178775
-3.5178775
-3.5178775
-3.5178775
-3.5178775
-3.5178775
-3.5178775
-3.5178775
-3.5178775
-3.5178775
-3.5178775
-3.5178775
-3.5178775
-3.5178775
-3.5178775
-3.5178775
-3.5178775
-3.5178775
-3.5178775
-3.5178775
-3.5178775
-3.5178775
-3.5178775
-3.5178775
2.8550887
2.8550887
2.8550887
-3.5178775
-3.5178775
-3.5178775
2.8550887
2.8550887
2.8550887
-3.5178775
-3.5178775
2.8550887
2.8550887
-3.5178775
-3.5178775
-3.5178775
-3.5178775
-3.5178775
-3.5178775
-3.5178775
-3.5178775
-3.5178775
-3.5178775
-3.5178775
-3.5178775
-3.5178775
-3.5178775
-3.5178775
-3.5178775
-3.5178775
-3.5178775
-3.5178775
-3.5178775
-3.5178775
-3.5178775
-3.5178775
-3.5178775
-3.5178775
-3.5178775
-3.5178775
-3.5178775
-3.5178775
-3.5178775
-3.5178775
-3.5178775
-3.5178775
-3.5178775
-3.5178775
-3.5178775
-3.5178775
-3.5178775
-3.5178775
-3.5178775
-3.5178775
-3.5178775
-3.5178775
-3.5178775
-3.5178775
-3.5178775
-3.5178775
-3.5178775
-3.5178775
-3.5178775
-3.5178775
-3.5178775
-3.5178775
-3.5178775
-3.5178775
-3.5178775
-3.5178775
2.8550887
2.8550887
-3.5178775
-3.5178775
-3.5178775
-3.5178775
-3.5178775
-3.5178775
-3.5178775
-3.5178775
-3.5178775
-3.5178775
-3.5178775
-3.5178775
-3.5178775
-3.5178775
-3.5178775
-3.5178775
-3.5178775
-3.5178775
-3.5178775
2.8550887
2.8550887
-3.5178775
-3.5178775
-3.5178775
-3.5178775
-3.5178775
-3.5178775
-3.5178775
-3.5178775
-3.5178775
-3.5178775
-3.5178775
-3.5178775
-3.5178775
-3.5178775
-3.5178775
-3.5178775
-3.5178775
-3.5178775
-3.5178775
-3.5178775
2.8550887
2.8550887
2.8550887
-3.5178775
-3.5178775
-3.5178775
-3.5178775
-3.5178775
-3.5178775
-3.5178775
-3.5178775
-3.5178775
2.8550887
2.8550887
-3.5178775
-3.5178775
-3.5178775
2.8550887
2.8550887
2.8550887
-3.5178775
-3.5178775
-3.5178775
2.8550887
2.8550887
2.8550887
-3.5178775
-3.5178775
2.8550887
2.8550887
2.8550887
-3.5178775
-3.5178775
-3.5178775
2.8550887
2.8550887
2.8550887
-3.5178775
-3.5178775
-3.5178775
2.8550887
2.8550887
2.8550887
2.8550887
-3.5178775
-3.5178775
-3.5178775
-3.5178775
-3.5178775
-3.5178775
-3.5178775
-3.5178775
2.8550887
2.8550887
2.8550887
2.8550887
2.8550887
2.8550887
2.8550887
2.8550887
2.8550887
2.8550887
2.8550887
-3.5178775
-3.5178775
-3.5178775
2.8550887
2.8550887
-3.5178775
-3.5178775
2.8550887
2.8550887
2.8550887
2.8550887
2.8550887
2.8550887
2.8550887
2.8550887
2.8550887
2.8550887
2.8550887
2.8550887
2.8550887
2.8550887
-3.5178775
-3.5178775
-3.5178775
2.8550887
2.8550887
2.8550887
2.8550887
2.8550887
-3.5178775
-3.5178775
-3.5178775
-3.5178775
2.8550887
2.8550887
2.8550887
2.8550887
2.8550887
2.8550887
2.8550887
2.8550887
2.8550887
2.8550887
2.8550887
2.8550887
2.8550887
2.8550887
2.8550887
2.8550887
2.8550887
2.8550887
2.8550887
2.8550887
2.8550887
2.8550887
2.8550887
2.8550887
2.8550887
2.8550887
2.8550887
2.8550887
2.8550887
2.8550887
2.8550887
2.8550887
2.8550887
2.8550887
2.8550887
2.8550887
2.8550887
2.8550887
2.8550887
2.8550887
2.8550887
2.8550887
2.8550887
2.8550887
2.8550887
2.8550887
2.8550887
2.8550887
2.8550887
2.8550887
2.8550887
2.8550887
2.8550887
2.8550887
2.8550887
2.8550887
2.8550887
2.8550887
2.8550887
2.8550887
2.8550887
2.8550887
2.8550887
2.8550887
2.8550887
2.8550887
2.8550887
2.8550887
2.8550887
2.8550887
2.8550887
2.8550887
2.8550887
2.8550887
2.8550887
2.8550887
2.8550887
2.8550887
2.8550887
2.8550887
2.8550887
2.8550887
2.8550887
2.8550887
2.8550887
2.8550887
2.8550887
2.8550887
2.8550887
2.8550887
2.8550887
2.8550887
2.8550887
2.8550887
2.8550887
2.8550887
2.8550887
2.8550887
2.8550887
2.8550887
2.8550887
2.8550887
2.8550887
2.8550887
2.8550887
2.8550887
2.8550887
2.8550887
2.8550887
2.8550887
2.8550887
2.8550887
2.8550887
2.8550887
2.8550887
2.8550887
2.8550887
2.8550887
2.8550887
2.8550887
2.8550887
2.8550887
2.8550887
2.8550887
2.8550887
2.8550887
2.8550887
2.8550887
2.8550887
2.8550887
2.8550887
2.8550887
2.8550887
2.8550887
2.8550887
2.8550887
2.8550887
2.8550887
2.8550887
2.8550887
2.8550887
2.8550887
2.8550887
2.8550887
2.8550887
2.8550887
2.8550887
2.8550887
2.8550887
2.8550887
2.8550887
2.8550887
2.8550887
2.8550887
2.8550887
2.8550887
2.8550887
2.8550887
2.8550887
2.8550887
2.8550887
2.8550887
2.8550887
2.8550887
2.8550887
2.8550887
2.8550887
2.8550887
2.8550887
2.8550887
2.8550887
2.8550887
2.8550887
2.8550887
2.8550887
2.8550887
2.8550887
9.228055
9.228055
9.228055
2.8550887
2.8550887
2.8550887
2.8550887
2.8550887
2.8550887
2.8550887
2.8550887
2.8550887
2.8550887
2.8550887
2.8550887
2.8550887
2.8550887
2.8550887
2.8550887
2.8550887
2.8550887
2.8550887
2.8550887
2.8550887
2.8550887
2.8550887
2.8550887
2.8550887
2.8550887
2.8550887
2.8550887
2.8550887
2.8550887
2.8550887
2.8550887
2.8550887
2.8550887
2.8550887
2.8550887
2.8550887
2.8550887
2.8550887
2.8550887
2.8550887
2.8550887
2.8550887
2.8550887
9.228055
9.228055
9.228055
2.8550887
2.8550887
2.8550887
2.8550887
2.8550887
2.8550887
2.8550887
2.8550887
9.228055
9.228055
9.228055
2.8550887
2.8550887
2.8550887
2.8550887
2.8550887
9.228055
9.228055
9.228055
2.8550887
2.8550887
2.8550887
9.228055
2.8550887
2.8550887
2.8550887
2.8550887
2.8550887
2.8550887
2.8550887
2.8550887
2.8550887
2.8550887
2.8550887
2.8550887
2.8550887
9.228055
9.228055
9.228055
2.8550887
2.8550887
2.8550887
2.8550887
2.8550887
2.8550887
2.8550887
9.228055
9.228055
2.8550887
2.8550887
2.8550887
2.8550887
2.8550887
2.8550887
2.8550887
2.8550887
2.8550887
2.8550887
2.8550887
2.8550887
2.8550887
2.8550887
2.8550887
2.8550887
2.8550887
2.8550887
2.8550887
2.8550887
2.8550887
2.8550887
9.228055
9.228055
9.228055
9.228055
9.228055
9.228055
9.228055
9.228055
2.8550887
2.8550887
2.8550887
2.8550887
2.8550887
2.8550887
2.8550887
9.228055
9.228055
9.228055
2.8550887
2.8550887
2.8550887
2.8550887
2.8550887
2.8550887
2.8550887
2.8550887
9.228055
9.228055
9.228055
2.8550887
2.8550887
2.8550887
2.8550887
2.8550887
2.8550887
2.8550887
2.8550887
2.8550887
2.8550887
2.8550887
2.8550887
9.228055
9.228055
9.228055
2.8550887
2.8550887
2.8550887
9.228055
9.228055
9.228055
2.8550887
2.8550887
2.8550887
2.8550887
2.8550887
2.8550887
2.8550887
2.8550887
9.228055
9.228055
9.228055
9.228055
9.228055
2.8550887
2.8550887
2.8550887
2.8550887
9.228055
9.228055
9.228055
2.8550887
2.8550887
2.8550887
9.228055
9.228055
9.228055
2.8550887
2.8550887
2.8550887
2.8550887
2.8550887
2.8550887
2.8550887
2.8550887
9.228055
9.228055
9.228055
2.8550887
2.8550887
2.8550887
2.8550887
2.8550887
2.8550887
2.8550887
2.8550887
2.8550887
2.8550887
2.8550887
2.8550887
2.8550887
2.8550887
2.8550887
2.8550887
2.8550887
2.8550887
9.228055
9.228055
2.8550887
2.8550887
2.8550887
2.8550887
2.8550887
2.8550887
2.8550887
2.8550887
2.8550887
2.8550887
2.8550887
2.8550887
9.228055
9.228055
9.228055
9.228055
9.228055
9.228055
2.8550887
2.8550887
2.8550887
9.228055
9.228055
9.228055
2.8550887
2.8550887
2.8550887
2.8550887
2.8550887
2.8550887
2.8550887
2.8550887
2.8550887
2.8550887
2.8550887
2.8550887
2.8550887
2.8550887
2.8550887
2.8550887
2.8550887
2.8550887
9.228055
9.228055
9.228055
2.8550887
2.8550887
2.8550887
2.8550887
2.8550887
2.8550887
2.8550887
2.8550887
2.8550887
2.8550887
2.8550887
9.228055
9.228055
9.228055
9.228055
9.228055
9.228055
2.8550887
2.8550887
2.8550887
2.8550887
2.8550887
2.8550887
2.8550887
2.8550887
2.8550887
2.8550887
2.8550887
2.8550887
9.228055
2.8550887
2.8550887
2.8550887
2.8550887
2.8550887
2.8550887
2.8550887
2.8550887
2.8550887
2.8550887
2.8550887
2.8550887
2.8550887
2.8550887
2.8550887
2.8550887
2.8550887
2.8550887
2.8550887
2.8550887
2.8550887
2.8550887
2.8550887
2.8550887
2.8550887
2.8550887
2.8550887
2.8550887
2.8550887
2.8550887
2.8550887
2.8550887
9.228055
9.228055
2.8550887
2.8550887
2.8550887
2.8550887
2.8550887
2.8550887
2.8550887
2.8550887
2.8550887
2.8550887
2.8550887
2.8550887
2.8550887
2.8550887
2.8550887
2.8550887
2.8550887
2.8550887
2.8550887
2.8550887
2.8550887
2.8550887
2.8550887
2.8550887
2.8550887
9.228055
9.228055
2.8550887
2.8550887
2.8550887
2.8550887
2.8550887
2.8550887
2.8550887
2.8550887
2.8550887
2.8550887
2.8550887
2.8550887
2.8550887
2.8550887
2.8550887
2.8550887
2.8550887
2.8550887
2.8550887
2.8550887
2.8550887
2.8550887
2.8550887
2.8550887
2.8550887
2.8550887
2.8550887
2.8550887
2.8550887
2.8550887
2.8550887
2.8550887
2.8550887
2.8550887
2.8550887
2.8550887
2.8550887
2.8550887
2.8550887
2.8550887
2.8550887
2.8550887
2.8550887
2.8550887
2.8550887
2.8550887
2.8550887
2.8550887
2.8550887
2.8550887
2.8550887
2.8550887
2.8550887
2.8550887
2.8550887
2.8550887
2.8550887
2.8550887
2.8550887
2.8550887
2.8550887
2.8550887
2.8550887
2.8550887
2.8550887
2.8550887
2.8550887
2.8550887
2.8550887
2.8550887
2.8550887
2.8550887
2.8550887
2.8550887
2.8550887
2.8550887
2.8550887
2.8550887
2.8550887
2.8550887
2.8550887
2.8550887
2.8550887
2.8550887
2.8550887
2.8550887
2.8550887
2.8550887
2.8550887
2.8550887
2.8550887
2.8550887
2.8550887
2.8550887
2.8550887
2.8550887
2.8550887
2.8550887
2.8550887
2.8550887
2.8550887
2.8550887
2.8550887
2.8550887
2.8550887
2.8550887
2.8550887
2.8550887
2.8550887
2.8550887
2.8550887
2.8550887
2.8550887
2.8550887
2.8550887
2.8550887
2.8550887
2.8550887
2.8550887
2.8550887
2.8550887
2.8550887
2.8550887
2.8550887
2.8550887
2.8550887
2.8550887
2.8550887
2.8550887
2.8550887
2.8550887
2.8550887
2.8550887
2.8550887
2.8550887
2.8550887
2.8550887
2.8550887
2.8550887
2.8550887
2.8550887
2.8550887
2.8550887
2.8550887
2.8550887
2.8550887
2.8550887
2.8550887
2.8550887
2.8550887
2.8550887
2.8550887
2.8550887
2.8550887
2.8550887
2.8550887
2.8550887
2.8550887
2.8550887
2.8550887
2.8550887
2.8550887
2.8550887
2.8550887
2.8550887
2.8550887
2.8550887
2.8550887
2.8550887
2.8550887
2.8550887
2.8550887
2.8550887
2.8550887
2.8550887
2.8550887
2.8550887
2.8550887
2.8550887
2.8550887
2.8550887
2.8550887
2.8550887
2.8550887
2.8550887
2.8550887
2.8550887
2.8550887
2.8550887
2.8550887
2.8550887
2.8550887
2.8550887
2.8550887
2.8550887
2.8550887
2.8550887
2.8550887
2.8550887
2.8550887
2.8550887
2.8550887
2.8550887
2.8550887
2.8550887
2.8550887
2.8550887
2.8550887
2.8550887
2.8550887
2.8550887
2.8550887
2.8550887
2.8550887
2.8550887
2.8550887
2.8550887
2.8550887
2.8550887
2.8550887
2.8550887
2.8550887
2.8550887
2.8550887
2.8550887
2.8550887
2.8550887
2.8550887
2.8550887
2.8550887
2.8550887
2.8550887
2.8550887
2.8550887
2.8550887
2.8550887
2.8550887
2.8550887
2.8550887
2.8550887
2.8550887
2.8550887
2.8550887
2.8550887
2.8550887
2.8550887
2.8550887
2.8550887
2.8550887
2.8550887
2.8550887
2.8550887
2.8550887
2.8550887
2.8550887
2.8550887
2.8550887
2.8550887
2.8550887
2.8550887
2.8550887
2.8550887
2.8550887
2.8550887
2.8550887
2.8550887
2.8550887
2.8550887
2.8550887
2.8550887
2.8550887
2.8550887
2.8550887
2.8550887
2.8550887
2.8550887
2.8550887
2.8550887
2.8550887
2.8550887
2.8550887
2.8550887
2.8550887
2.8550887
2.8550887
2.8550887
2.8550887
2.8550887
2.8550887
2.8550887
2.8550887
2.8550887
2.8550887
2.8550887
2.8550887
2.8550887
2.8550887
2.8550887
2.8550887
2.8550887
2.8550887
2.8550887
2.8550887
2.8550887
2.8550887
2.8550887
2.8550887
2.8550887
2.8550887
2.8550887
2.8550887
2.8550887
2.8550887
2.8550887
2.8550887
2.8550887
2.8550887
2.8550887
2.8550887
2.8550887
2.8550887
2.8550887
2.8550887
2.8550887
2.8550887
2.8550887
2.8550887
2.8550887
2.8550887
2.8550887
2.8550887
2.8550887
2.8550887
2.8550887
2.8550887
2.8550887
2.8550887
2.8550887
2.8550887
2.8550887
2.8550887
2.8550887
2.8550887
2.8550887
2.8550887
2.8550887
2.8550887
2.8550887
2.8550887
2.8550887
2.8550887
2.8550887
2.8550887
2.8550887
2.8550887
2.8550887
2.8550887
2.8550887
2.8550887
2.8550887
2.8550887
2.8550887
2.8550887
2.8550887
2.8550887
2.8550887
2.8550887
2.8550887
2.8550887
2.8550887
2.8550887
2.8550887
2.8550887
2.8550887
2.8550887
2.8550887
2.8550887
2.8550887
2.8550887
2.8550887
2.8550887
2.8550887
2.8550887
2.8550887
2.8550887
2.8550887
2.8550887
2.8550887
2.8550887
2.8550887
2.8550887
2.8550887
2.8550887
2.8550887
2.8550887
2.8550887
2.8550887
2.8550887
2.8550887
2.8550887
2.8550887
2.8550887
2.8550887
2.8550887
2.8550887
2.8550887
2.8550887
2.8550887
2.8550887
2.8550887
2.8550887
2.8550887
2.8550887
2.8550887
2.8550887
2.8550887
2.8550887
2.8550887
2.8550887
2.8550887
2.8550887
2.8550887
2.8550887
2.8550887
2.8550887
2.8550887
2.8550887
2.8550887
2.8550887
2.8550887
2.8550887
2.8550887
2.8550887
2.8550887
2.8550887
2.8550887
2.8550887
2.8550887
2.8550887
2.8550887
2.8550887
2.8550887
2.8550887
2.8550887
2.8550887
2.8550887
2.8550887
2.8550887
2.8550887
2.8550887
2.8550887
2.8550887
2.8550887
2.8550887
2.8550887
2.8550887
2.8550887
2.8550887
2.8550887
2.8550887
2.8550887
2.8550887
2.8550887
2.8550887
2.8550887
2.8550887
2.8550887
2.8550887
2.8550887
2.8550887
2.8550887
2.8550887
2.8550887
2.8550887
2.8550887
2.8550887
2.8550887
2.8550887
2.8550887
2.8550887
2.8550887
2.8550887
2.8550887
2.8550887
2.8550887
2.8550887
2.8550887
2.8550887
2.8550887
2.8550887
2.8550887
2.8550887
2.8550887
2.8550887
2.8550887
2.8550887
2.8550887
2.8550887
2.8550887
2.8550887
2.8550887
2.8550887
2.8550887
2.8550887
-3.5178775
-3.5178775
-3.5178775
2.8550887
2.8550887
2.8550887
2.8550887
2.8550887
2.8550887
2.8550887
2.8550887
2.8550887
2.8550887
2.8550887
2.8550887
2.8550887
2.8550887
2.8550887
2.8550887
2.8550887
2.8550887
2.8550887
2.8550887
2.8550887
2.8550887
2.8550887
2.8550887
2.8550887
2.8550887
2.8550887
2.8550887
2.8550887
2.8550887
2.8550887
2.8550887
2.8550887
2.8550887
2.8550887
2.8550887
2.8550887
2.8550887
2.8550887
2.8550887
2.8550887
2.8550887
2.8550887
2.8550887
2.8550887
2.8550887
2.8550887
2.8550887
2.8550887
2.8550887
2.8550887
2.8550887
2.8550887
2.8550887
2.8550887
2.8550887
2.8550887
2.8550887
2.8550887
2.8550887
2.8550887
2.8550887
2.8550887
2.8550887
2.8550887
2.8550887
2.8550887
2.8550887
2.8550887
2.8550887
2.8550887
2.8550887
2.8550887
2.8550887
2.8550887
2.8550887
2.8550887
2.8550887
2.8550887
2.8550887
2.8550887
2.8550887
2.8550887
2.8550887
2.8550887
2.8550887
2.8550887
2.8550887
2.8550887
2.8550887
2.8550887
2.8550887
2.8550887
2.8550887
2.8550887
2.8550887
2.8550887
2.8550887
2.8550887
2.8550887
2.8550887
2.8550887
2.8550887
2.8550887
2.8550887
2.8550887
2.8550887
2.8550887
2.8550887
2.8550887
2.8550887
2.8550887
2.8550887
2.8550887
2.8550887
2.8550887
2.8550887
2.8550887
2.8550887
2.8550887
2.8550887
2.8550887
2.8550887
2.8550887
2.8550887
2.8550887
2.8550887
2.8550887
2.8550887
2.8550887
2.8550887
2.8550887
2.8550887
2.8550887
2.8550887
2.8550887
2.8550887
2.8550887
2.8550887
2.8550887
2.8550887
2.8550887
2.8550887
-3.5178775
-3.5178775
-3.5178775
2.8550887
2.8550887
2.8550887
2.8550887
2.8550887
2.8550887
2.8550887
2.8550887
2.8550887
2.8550887
2.8550887
2.8550887
2.8550887
2.8550887
2.8550887
2.8550887
2.8550887
2.8550887
2.8550887
-3.5178775
-3.5178775
2.8550887
2.8550887
2.8550887
-3.5178775
-3.5178775
2.8550887
2.8550887
2.8550887
2.8550887
2.8550887
2.8550887
-3.5178775
-3.5178775
-3.5178775
-3.5178775
-3.5178775
2.8550887
2.8550887
2.8550887
-3.5178775
-3.5178775
2.8550887
2.8550887
2.8550887
2.8550887
-3.5178775
-3.5178775
2.8550887
2.8550887
2.8550887
-3.5178775
-3.5178775
2.8550887
2.8550887
2.8550887
2.8550887
2.8550887
2.8550887
2.8550887
-3.5178775
-3.5178775
-3.5178775
2.8550887
2.8550887
2.8550887
2.8550887
2.8550887
2.8550887
2.8550887
2.8550887
2.8550887
2.8550887
2.8550887
-3.5178775
-3.5178775
-3.5178775
-3.5178775
2.8550887
2.8550887
2.8550887
-3.5178775
-3.5178775
-3.5178775
-3.5178775
-3.5178775
-3.5178775
-3.5178775
-3.5178775
-3.5178775
-3.5178775
-3.5178775
-3.5178775
-3.5178775
-3.5178775
-3.5178775
-3.5178775
-3.5178775
-3.5178775
-3.5178775
-3.5178775
-3.5178775
-3.5178775
-3.5178775
-3.5178775
-3.5178775
-3.5178775
-3.5178775
-3.5178775
-3.5178775
-3.5178775
2.8550887
2.8550887
2.8550887
-3.5178775
-3.5178775
-3.5178775
-3.5178775
-3.5178775
-3.5178775
-3.5178775
-3.5178775
-3.5178775
-3.5178775
-3.5178775
-3.5178775
-3.5178775
-3.5178775
-3.5178775
-3.5178775
-3.5178775
-3.5178775
-3.5178775
-3.5178775
-3.5178775
-3.5178775
-3.5178775
-3.5178775
-3.5178775
-3.5178775
-3.5178775
-3.5178775
-3.5178775
-3.5178775
-3.5178775
-3.5178775
-3.5178775
-3.5178775
-3.5178775
-3.5178775
-3.5178775
-3.5178775
-3.5178775
-3.5178775
-3.5178775
-3.5178775
-3.5178775
-3.5178775
-3.5178775
-3.5178775
-3.5178775
-3.5178775
-3.5178775
-3.5178775
-3.5178775
-3.5178775
-3.5178775
-3.5178775
-3.5178775
-3.5178775
-3.5178775
-3.5178775
-3.5178775
-3.5178775
-3.5178775
-3.5178775
-3.5178775
-3.5178775
-3.5178775
-3.5178775
-3.5178775
-3.5178775
-3.5178775
-3.5178775
-3.5178775
-3.5178775
-3.5178775
-3.5178775
-3.5178775
-3.5178775
-3.5178775
-3.5178775
-3.5178775
-3.5178775
-3.5178775
-3.5178775
-3.5178775
-3.5178775
2.8550887
2.8550887
2.8550887
-3.5178775
-3.5178775
-3.5178775
-3.5178775
-3.5178775
-3.5178775
-3.5178775
-3.5178775
-3.5178775
-3.5178775
-3.5178775
-3.5178775
-3.5178775
-3.5178775
-3.5178775
-3.5178775
-3.5178775
-3.5178775
2.8550887
2.8550887
2.8550887
-3.5178775
-3.5178775
-3.5178775
-3.5178775
-3.5178775
-3.5178775
-3.5178775
-3.5178775
-3.5178775
-3.5178775
-3.5178775
-3.5178775
-3.5178775
-3.5178775
-3.5178775
-3.5178775
-3.5178775
-3.5178775
-3.5178775
-3.5178775
-3.5178775
-3.5178775
-3.5178775
-3.5178775
-3.5178775
-3.5178775
-3.5178775
-3.5178775
-3.5178775
-3.5178775
-3.5178775
-3.5178775
-3.5178775
-3.5178775
-3.5178775
-3.5178775
-3.5178775
-3.5178775
-3.5178775
-3.5178775
-3.5178775
-3.5178775
-3.5178775
-3.5178775
-3.5178775
-3.5178775
-3.5178775
-3.5178775
-3.5178775
-3.5178775
-3.5178775
-3.5178775
-3.5178775
-3.5178775
-3.5178775
-3.5178775
-3.5178775
-3.5178775
-3.5178775
-3.5178775
-3.5178775
-3.5178775
-3.5178775
-3.5178775
-9.890844
-9.890844
-9.890844
-9.890844
-9.890844
-9.890844
-9.890844
-9.890844
-9.890844
-9.890844
-9.890844
-9.890844
-9.890844
-9.890844
-9.890844
-9.890844
-9.890844
-9.890844
-9.890844
-9.890844
-9.890844
-9.890844
-9.890844
-9.890844
-9.890844
-9.890844
-9.890844
-9.890844
-9.890844
-9.890844
-9.890844
-9.890844
-9.890844
-9.890844
-9.890844
-9.890844
-9.890844
-9.890844
-9.890844
-9.890844
-9.890844
-9.890844
-9.890844
-9.890844
-9.890844
-3.5178775
2.8550887
2.8550887
-3.5178775
-9.890844
-9.890844
-9.890844
-9.890844
-9.890844
-9.890844
-9.890844
-9.890844
-9.890844
-9.890844
-9.890844
-16.263809
-16.263809
-16.263809
-16.263809
-16.263809
-16.263809
-16.263809
-16.263809
-16.263809
-16.263809
-9.890844
-9.890844
-9.890844
-16.263809
-16.263809
-16.263809
-16.263809
-16.263809
-16.263809
-9.890844
-9.890844
-16.263809
-16.263809
-16.263809
-16.263809
-16.263809
-16.263809
-9.890844
-9.890844
-9.890844
-16.263809
-16.263809
-9.890844
-9.890844
-9.890844
-16.263809
-22.636778
-22.636778
-22.636778
-16.263809
-9.890844
-9.890844
-9.890844
-9.890844
-16.263809
-16.263809
-16.263809
-16.263809
-16.263809
-9.890844
-9.890844
-9.890844
-16.263809
-16.263809
-16.263809
-16.263809
-16.263809
-9.890844
-9.890844
-9.890844
-16.263809
-16.263809
-16.263809
-16.263809
-9.890844
-9.890844
-9.890844
-16.263809
-16.263809
-16.263809
-16.263809
-16.263809
-16.263809
-16.263809
-16.263809
-16.263809
-16.263809
-16.263809
-16.263809
-16.263809
-16.263809
-16.263809
-16.263809
-16.263809
-16.263809
-16.263809
-16.263809
-16.263809
-16.263809
-16.263809
-16.263809
-16.263809
-16.263809
-16.263809
-16.263809
-16.263809
-16.263809
-16.263809
-16.263809
-16.263809
-16.263809
-16.263809
-16.263809
-16.263809
-16.263809
-16.263809
-16.263809
-16.263809
-16.263809
-16.263809
-16.263809
-16.263809
-22.636778
-22.636778
-16.263809
-16.263809
-16.263809
-9.890844
-9.890844
-9.890844
-9.890844
-9.890844
-16.263809
-16.263809
-16.263809
-16.263809
-16.263809
-16.263809
-16.263809
-16.263809
-16.263809
-16.263809
-16.263809
-16.263809
-16.263809
-16.263809
-16.263809
-16.263809
-16.263809
-9.890844
-9.890844
-9.890844
-9.890844
-9.890844
-9.890844
-9.890844
-9.890844
-16.263809
-16.263809
-16.263809
-16.263809
-16.263809
-9.890844
-9.890844
-9.890844
-16.263809
-16.263809
-16.263809
-9.890844
-9.890844
-9.890844
-9.890844
-9.890844
-9.890844
-9.890844
-9.890844
-9.890844
-9.890844
-16.263809
-16.263809
-16.263809
-16.263809
-16.263809
-16.263809
-16.263809
-16.263809
-16.263809
-16.263809
-16.263809
-9.890844
-9.890844
-9.890844
-16.263809
-16.263809
-16.263809
-16.263809
-16.263809
-16.263809
-16.263809
-16.263809
-16.263809
-16.263809
-16.263809
-16.263809
-16.263809
-16.263809
-16.263809
-16.263809
-16.263809
-16.263809
-16.263809
-9.890844
-16.263809
-16.263809
-16.263809
-16.263809
-16.263809
-16.263809
-16.263809
-16.263809
-16.263809
-16.263809
-16.263809
-16.263809
-16.263809
-16.263809
-16.263809
-16.263809
-16.263809
-16.263809
-16.263809
-16.263809
-16.263809
-9.890844
-9.890844
-9.890844
-9.890844
-9.890844
-9.890844
-9.890844
-9.890844
-9.890844
-16.263809
-16.263809
-9.890844
-3.5178775
-3.5178775
-3.5178775
-9.890844
-9.890844
-16.263809
-16.263809
-22.636778
-22.636778
-29.009743
-22.636778
-22.636778
-22.636778
-16.263809
-16.263809
-16.263809
-22.636778
-29.009743
-29.009743
-29.009743
-22.636778
-22.636778
-22.636778
-22.636778
-35.382712
-35.382712
-35.382712
-22.636778
-22.636778
-22.636778
-29.009743
-35.382712
-35.382712
-29.009743
-29.009743
-35.382712
-29.009743
-29.009743
-29.009743
-29.009743
-35.382712
-35.382712
-35.382712
-35.382712
-35.382712
-35.382712
-35.382712
-29.009743
-22.636778
-22.636778
-16.263809
-22.636778
-29.009743
-41.755676
-41.755676
-41.755676
-41.755676
-41.755676
-41.755676
-35.382712
-41.755676
-41.755676
-41.755676
-41.755676
-48.128643
-54.501615
-60.874577
-60.874577
-60.874577
-54.501615
-48.128643
-54.501615
-67.247543
-73.620505
-73.620505
-67.247543
-67.247543
-60.874577
-67.247543
-79.99348
-86.36643
-92.7394
-86.36643
-86.36643
-99.11237
-111.8583
-105.48533
-79.99348
-67.247543
-73.620505
-99.11237
-111.8583
-105.48533
-92.7394
-92.7394
-99.11237
-99.11237
-99.11237
-99.11237
-99.11237
-99.11237
-99.11237
-99.11237
-99.11237
-99.11237
-92.7394
-86.36643
-86.36643
-99.11237
-105.48533
-105.48533
-105.48533
-99.11237
-99.11237
-105.48533
-99.11237
-86.36643
-86.36643
-111.8583
-130.9772
-130.9772
-111.8583
-92.7394
-79.99348
-73.620505
-60.874577
-60.874577
-60.874577
-67.247543
-67.247543
-67.247543
-67.247543
-67.247543
-67.247543
-60.874577
-54.501615
-54.501615
-54.501615
-54.501615
-54.501615
-48.128643
-48.128643
-48.128643
-48.128643
-48.128643
-48.128643
-48.128643
-54.501615
-54.501615
-54.501615
-48.128643
-48.128643
-54.501615
-54.501615
-48.128643
-41.755676
-35.382712
-41.755676
-48.128643
-60.874577
-67.247543
-60.874577
-60.874577
-60.874577
-54.501615
-54.501615
-54.501615
-54.501615
-54.501615
-54.501615
-54.501615
-54.501615
-60.874577
-67.247543
-67.247543
-67.247543
-67.247543
-67.247543
-67.247543
-73.620505
-73.620505
-73.620505
-67.247543
-67.247543
-67.247543
-73.620505
-73.620505
-73.620505
-73.620505
-73.620505
-67.247543
-67.247543
-73.620505
-73.620505
-79.99348
-86.36643
-86.36643
-86.36643
-86.36643
-92.7394
-92.7394
-92.7394
-99.11237
-99.11237
-99.11237
-99.11237
-99.11237
-105.48533
-105.48533
-111.8583
-111.8583
-111.8583
-111.8583
-111.8583
-111.8583
-111.8583
-111.8583
-105.48533
-105.48533
-111.8583
-111.8583
-111.8583
-111.8583
-105.48533
-105.48533
-105.48533
-111.8583
-118.23128
-118.23128
-118.23128
-118.23128
-111.8583
-105.48533
-111.8583
-118.23128
-124.60423
-130.9772
-130.9772
-130.9772
-130.9772
-130.9772
-130.9772
-130.9772
-137.35017
-137.35017
-137.35017
-143.723135
-143.723135
-143.723135
-143.723135
-150.09611
-150.09611
-156.46906
-156.46906
-156.46906
-150.09611
-150.09611
-150.09611
-150.09611
-156.46906
-156.46906
-162.84203
-162.84203
-162.84203
-162.84203
-162.84203
-162.84203
-162.84203
-169.21501
-175.58798
-175.58798
-175.58798
-181.96093
-181.96093
-188.3339
-194.70686
-201.07985
-201.07985
-201.07985
-201.07985
-201.07985
-201.07985
-207.4528
-207.4528
-207.4528
-207.4528
-201.07985
-201.07985
-201.07985
-207.4528
-213.82578
-207.4528
-207.4528
-201.07985
-207.4528
-207.4528
-207.4528
-207.4528
-207.4528
-213.82578
-213.82578
-213.82578
-220.19873
-220.19873
-226.5717
-226.5717
-232.94466
-239.31763
-239.31763
-245.69061
-252.06356
-258.43653
-264.8095
-264.8095
-271.18246
-277.55545
-277.55545
-277.55545
-277.55545
-271.18246
-277.55545
-283.9284
-296.67433
-296.67433
-290.30136
-290.30136
-303.0473
-322.16618
-328.53916
-315.79323
-309.42028
-309.42028
-315.79323
-309.42028
-309.42028
-309.42028
-315.79323
-328.53916
-334.9121
-341.2851
-341.2851
-341.2851
-347.6581
-347.6581
-354.03103
-360.404
-360.404
-366.77696
-373.1499
-373.1499
-379.5229
-379.5229
-385.89584
-392.26883
-405.01476
-405.01476
-405.01476
-405.01476
-405.01476
-405.01476
-411.38775
-417.7607
-417.7607
-417.7607
-424.13364
-424.13364
-424.13364
-424.13364
-424.13364
-424.13364
-424.13364
-424.13364
-430.50663
-443.25253
-455.9985
-455.9985
-455.9985
-455.9985
-455.9985
-462.37144
-462.37144
-455.9985
-455.9985
-455.9985
-462.37144
-468.74443
-475.11738
-475.11738
-475.11738
-468.74443
-449.6255
-443.25253
-443.25253
-449.6255
-443.25253
-430.50663
-430.50663
-455.9985
-481.49036
-494.2363
-494.2363
-481.49036
-481.49036
-487.8633
-500.6093
-506.9822
-513.35518
-526.1011
-538.84705
-545.22
-545.22
-538.84705
-532.4741
-532.4741
-532.4741
-538.84705
-532.4741
-526.1011
-519.72816
-519.72816
-519.72816
-519.72816
-513.35518
-506.9822
-500.6093
-500.6093
-494.2363
-494.2363
-494.2363
-500.6093
-500.6093
-500.6093
-500.6093
-506.9822
-513.35518
-513.35518
-519.72816
-526.1011
-538.84705
-551.59298
-564.33895
-557.96597
-545.22
-538.84705
-551.59298
-570.71186
-577.08485
-570.71186
-564.33895
-564.33895
-557.96597
-564.33895
-564.33895
-570.71186
-564.33895
-545.22
-519.72816
-506.9822
-513.35518
-526.1011
-538.84705
-538.84705
-532.4741
-526.1011
-526.1011
-532.4741
-532.4741
-532.4741
-526.1011
-519.72816
-513.35518
-513.35518
-500.6093
-494.2363
-494.2363
-487.8633
-475.11738
-455.9985
-436.8796
-424.13364
-405.01476
-379.5229
-366.77696
-360.404
-366.77696
-366.77696
-347.6581
-328.53916
-315.79323
-315.79323
-322.16618
-341.2851
-354.03103
-366.77696
-379.5229
-392.26883
-411.38775
-430.50663
-449.6255
-475.11738
-494.2363
-506.9822
-500.6093
-494.2363
-494.2363
-494.2363
-500.6093
-506.9822
-506.9822
-506.9822
-513.35518
-513.35518
-506.9822
-500.6093
-494.2363
-494.2363
-487.8633
-475.11738
-462.37144
-462.37144
-475.11738
-481.49036
-481.49036
-468.74443
-468.74443
-481.49036
-487.8633
-487.8633
-481.49036
-481.49036
-481.49036
-481.49036
-481.49036
-481.49036
-487.8633
-494.2363
-500.6093
-500.6093
-500.6093
-506.9822
-513.35518
-519.72816
-513.35518
-513.35518
-526.1011
-545.22
-557.96597
-557.96597
-557.96597
-551.59298
-557.96597
-564.33895
-564.33895
-564.33895
-570.71186
-570.71186
-570.71186
-564.33895
-564.33895
-564.33895
-570.71186
-570.71186
-557.96597
-551.59298
-545.22
-545.22
-545.22
-538.84705
-532.4741
-532.4741
-532.4741
-538.84705
-545.22
-532.4741
-526.1011
-532.4741
-538.84705
-545.22
-545.22
-545.22
-545.22
-538.84705
-538.84705
-538.84705
-545.22
-545.22
-545.22
-545.22
-538.84705
-538.84705
-538.84705
-538.84705
-545.22
-545.22
-538.84705
-538.84705
-538.84705
-532.4741
-532.4741
-532.4741
-532.4741
-532.4741
-532.4741
-519.72816
-519.72816
-526.1011
-532.4741
-532.4741
-532.4741
-532.4741
-526.1011
-519.72816
-513.35518
-506.9822
-500.6093
-494.2363
-481.49036
-475.11738
-468.74443
-462.37144
-449.6255
-436.8796
-424.13364
-417.7607
-411.38775
-411.38775
-398.64178
-385.89584
-379.5229
-366.77696
-366.77696
-373.1499
-379.5229
-385.89584
-392.26883
-392.26883
-398.64178
-405.01476
-411.38775
-411.38775
-417.7607
-424.13364
-430.50663
-436.8796
-436.8796
-436.8796
-436.8796
-430.50663
-430.50663
-424.13364
-417.7607
-417.7607
-417.7607
-417.7607
-417.7607
-417.7607
-411.38775
-417.7607
-417.7607
-424.13364
-424.13364
-424.13364
-424.13364
-430.50663
-430.50663
-436.8796
-443.25253
-443.25253
-443.25253
-449.6255
-449.6255
-449.6255
-455.9985
-455.9985
-455.9985
-455.9985
-449.6255
-449.6255
-449.6255
-455.9985
-455.9985
-455.9985
-449.6255
-443.25253
-436.8796
-443.25253
-443.25253
-443.25253
-436.8796
-436.8796
-436.8796
-436.8796
-430.50663
-430.50663
-430.50663
-430.50663
-430.50663
-430.50663
-430.50663
-436.8796
-436.8796
-436.8796
-436.8796
-436.8796
-443.25253
-443.25253
-443.25253
-443.25253
-443.25253
-443.25253
-449.6255
-449.6255
-455.9985
-455.9985
-455.9985
-449.6255
-455.9985
-462.37144
-468.74443
-468.74443
-462.37144
-462.37144
-462.37144
-468.74443
-468.74443
-468.74443
-468.74443
-475.11738
-475.11738
-475.11738
-475.11738
-475.11738
-475.11738
-475.11738
-475.11738
-475.11738
-475.11738
-481.49036
-481.49036
-481.49036
-481.49036
-481.49036
-481.49036
-487.8633
-487.8633
-487.8633
-487.8633
-487.8633
-494.2363
-494.2363
-494.2363
-500.6093
-500.6093
-506.9822
-506.9822
-506.9822
-506.9822
-506.9822
-506.9822
-506.9822
-506.9822
-513.35518
-513.35518
-513.35518
-513.35518
-513.35518
-513.35518
-513.35518
-519.72816
-519.72816
-519.72816
-513.35518
-513.35518
-513.35518
-513.35518
-519.72816
-519.72816
-519.72816
-513.35518
-513.35518
-519.72816
-519.72816
-519.72816
-519.72816
-519.72816
-519.72816
-519.72816
-519.72816
-519.72816
-519.72816
-519.72816
-519.72816
-519.72816
-519.72816
-519.72816
-519.72816
-513.35518
-513.35518
-513.35518
-513.35518
-513.35518
-513.35518
-506.9822
-506.9822
-506.9822
-506.9822
-500.6093
-500.6093
-487.8633
-487.8633
-494.2363
-494.2363
-494.2363
-494.2363
-494.2363
-487.8633
-487.8633
-487.8633
-481.49036
-481.49036
-481.49036
-481.49036
-475.11738
-475.11738
-468.74443
-468.74443
-468.74443
-468.74443
-468.74443
-462.37144
-462.37144
-455.9985
-455.9985
-455.9985
-449.6255
-449.6255
-443.25253
-436.8796
-430.50663
-430.50663
-430.50663
-424.13364
-417.7607
-411.38775
-405.01476
-398.64178
-405.01476
-398.64178
-392.26883
-385.89584
-379.5229
-379.5229
-373.1499
-379.5229
-379.5229
-373.1499
-366.77696
-360.404
-360.404
-360.404
-354.03103
-354.03103
-354.03103
-360.404
-354.03103
-354.03103
-347.6581
-347.6581
-341.2851
-341.2851
-334.9121
-334.9121
-334.9121
-322.16618
-315.79323
-309.42028
-309.42028
-303.0473
-296.67433
-283.9284
-277.55545
-271.18246
-264.8095
-252.06356
-245.69061
-232.94466
-226.5717
-213.82578
-207.4528
-207.4528
-201.07985
-194.70686
-181.96093
-169.21501
-156.46906
-150.09611
-143.723135
-137.35017
-130.9772
-124.60423
-118.23128
-111.8583
-105.48533
-99.11237
-92.7394
-92.7394
-92.7394
-92.7394
-86.36643
-73.620505
-67.247543
-73.620505
-73.620505
-73.620505
-73.620505
-67.247543
-73.620505
-73.620505
-79.99348
-73.620505
-67.247543
-67.247543
-67.247543
-73.620505
-73.620505
-73.620505
-79.99348
-79.99348
-79.99348
-79.99348
-79.99348
-79.99348
-79.99348
-79.99348
-79.99348
-79.99348
-79.99348
-79.99348
-86.36643
-92.7394
-92.7394
-92.7394
-99.11237
-99.11237
-99.11237
-99.11237
-105.48533
-105.48533
-105.48533
-105.48533
-111.8583
-111.8583
-118.23128
-118.23128
-118.23128
-118.23128
-118.23128
-118.23128
-124.60423
-124.60423
-124.60423
-124.60423
-124.60423
-124.60423
-130.9772
-130.9772
-130.9772
-130.9772
-130.9772
-137.35017
-137.35017
-137.35017
-137.35017
-137.35017
-137.35017
-137.35017
-137.35017
-137.35017
-137.35017
-143.723135
-143.723135
-143.723135
-143.723135
-143.723135
-143.723135
-143.723135
-143.723135
-143.723135
-143.723135
-143.723135
-143.723135
-143.723135
-143.723135
-137.35017
-137.35017
-137.35017
-137.35017
-137.35017
-137.35017
-137.35017
-137.35017
-130.9772
-130.9772
-124.60423
-124.60423
-118.23128
-118.23128
-118.23128
-118.23128
-118.23128
-118.23128
-118.23128
-118.23128
-118.23128
-118.23128
-118.23128
-111.8583
-111.8583
-111.8583
-111.8583
-111.8583
-118.23128
-118.23128
-118.23128
-118.23128
-111.8583
-111.8583
-111.8583
-111.8583
-111.8583
-111.8583
-111.8583
-111.8583
-111.8583
-111.8583
-111.8583
-111.8583
-105.48533
-105.48533
-105.48533
-105.48533
-105.48533
-105.48533
-105.48533
-99.11237
-99.11237
-99.11237
-99.11237
-92.7394
-92.7394
-92.7394
-92.7394
-92.7394
-92.7394
-92.7394
-92.7394
-92.7394
-92.7394
-92.7394
-92.7394
-92.7394
-92.7394
-99.11237
-99.11237
-99.11237
-99.11237
-99.11237
-99.11237
-99.11237
-99.11237
-105.48533
-105.48533
-105.48533
-111.8583
-111.8583
-111.8583
-105.48533
-105.48533
-105.48533
-111.8583
-111.8583
-111.8583
-111.8583
-111.8583
-111.8583
-111.8583
-111.8583
-111.8583
-111.8583
-111.8583
-111.8583
-111.8583
-111.8583
-111.8583
-118.23128
-118.23128
-118.23128
-118.23128
-111.8583
-111.8583
-111.8583
-111.8583
-111.8583
-111.8583
-111.8583
-111.8583
-111.8583
-111.8583
-111.8583
-111.8583
-111.8583
-111.8583
-111.8583
-111.8583
-105.48533
-105.48533
-105.48533
-111.8583
-105.48533
-105.48533
-105.48533
-105.48533
-105.48533
-105.48533
-105.48533
-105.48533
-105.48533
-105.48533
-105.48533
-105.48533
-105.48533
-105.48533
-105.48533
-99.11237
-99.11237
-99.11237
-99.11237
-99.11237
-99.11237
-99.11237
-99.11237
-99.11237
-99.11237
-99.11237
-99.11237
-99.11237
-99.11237
-99.11237
-99.11237
-99.11237
-99.11237
-99.11237
-99.11237
-99.11237
-99.11237
-99.11237
-99.11237
-92.7394
-92.7394
-92.7394
-92.7394
-92.7394
-92.7394
-92.7394
-92.7394
-92.7394
-92.7394
-92.7394
-92.7394
-92.7394
-92.7394
-92.7394
-92.7394
-92.7394
-92.7394
-92.7394
-86.36643
-86.36643
-86.36643
-86.36643
-86.36643
-86.36643
-86.36643
-86.36643
-86.36643
-79.99348
-79.99348
-79.99348
-79.99348
-79.99348
-79.99348
-79.99348
-79.99348
-79.99348
-79.99348
-73.620505
-73.620505
-73.620505
-73.620505
-73.620505
-73.620505
-67.247543
-67.247543
-67.247543
-67.247543
-67.247543
-60.874577
-60.874577
-60.874577
-60.874577
-60.874577
-60.874577
-60.874577
-54.501615
-54.501615
-48.128643
-48.128643
-48.128643
-54.501615
-48.128643
-48.128643
-48.128643
-48.128643
-48.128643
-48.128643
-41.755676
-41.755676
-35.382712
-41.755676
-41.755676
-41.755676
-41.755676
-41.755676
-41.755676
-41.755676
-35.382712
-35.382712
-29.009743
-35.382712
-35.382712
-35.382712
-35.382712
-35.382712
-35.382712
-35.382712
-35.382712
-35.382712
-35.382712
-35.382712
-35.382712
-35.382712
-35.382712
-35.382712
-35.382712
-35.382712
-35.382712
-35.382712
-35.382712
-35.382712
-35.382712
-35.382712
-35.382712
-35.382712
-35.382712
-35.382712
-35.382712
-35.382712
-29.009743
-29.009743
-29.009743
-29.009743
-29.009743
-29.009743
-22.636778
-22.636778
-22.636778
-22.636778
-22.636778
-22.636778
-22.636778
-22.636778
-22.636778
-22.636778
-22.636778
-16.263809
-16.263809
-22.636778
-22.636778
-22.636778
-22.636778
-22.636778
-22.636778
-22.636778
-22.636778
-16.263809
-16.263809
-16.263809
-22.636778
-22.636778
-22.636778
-22.636778
-16.263809
-16.263809
-16.263809
-16.263809
-16.263809
-16.263809
-16.263809
-22.636778
-22.636778
-22.636778
-16.263809
-16.263809
-16.263809
-22.636778
-22.636778
-22.636778
-22.636778
-22.636778
-22.636778
-16.263809
-16.263809
-16.263809
-16.263809
-16.263809
-16.263809
-16.263809
-16.263809
-22.636778
-22.636778
-22.636778
-22.636778
-22.636778
-16.263809
-16.263809
-16.263809
-16.263809
-22.636778
-22.636778
-22.636778
-16.263809
-16.263809
-22.636778
-16.263809
-16.263809
-16.263809
-16.263809
-16.263809
-16.263809
-16.263809
-16.263809
-16.263809
-16.263809
-16.263809
-16.263809
-16.263809
-16.263809
-16.263809
-16.263809
-16.263809
-16.263809
-16.263809
-16.263809
-16.263809
-16.263809
-16.263809
-16.263809
-9.890844
-9.890844
-9.890844
-9.890844
-9.890844
-9.890844
-9.890844
-16.263809
-16.263809
-9.890844
-9.890844
-9.890844
-9.890844
-9.890844
-9.890844
-9.890844
-9.890844
-9.890844
-9.890844
-9.890844
-9.890844
-9.890844
-9.890844
-9.890844
-9.890844
-9.890844
-9.890844
-9.890844
-9.890844
-9.890844
-9.890844
-3.5178775
-3.5178775
-3.5178775
-3.5178775
-3.5178775
-3.5178775
-3.5178775
-3.5178775
-3.5178775
-3.5178775
-3.5178775
-9.890844
-9.890844
-9.890844
-3.5178775
-3.5178775
-3.5178775
-3.5178775
-3.5178775
-3.5178775
-3.5178775
-3.5178775
-3.5178775
-3.5178775
-3.5178775
-3.5178775
-3.5178775
-3.5178775
-3.5178775
-3.5178775
-3.5178775
-9.890844
-9.890844
-9.890844
-9.890844
-3.5178775
-3.5178775
-3.5178775
-3.5178775
-3.5178775
-9.890844
-9.890844
-9.890844
-9.890844
-9.890844
-9.890844
-9.890844
-3.5178775
-3.5178775
-3.5178775
-9.890844
-9.890844
-9.890844
-9.890844
-9.890844
-9.890844
-9.890844
-9.890844
-9.890844
-9.890844
-9.890844
-9.890844
-9.890844
-9.890844
-9.890844
-9.890844
-9.890844
-9.890844
-9.890844
-9.890844
-9.890844
-9.890844
-9.890844
-9.890844
-9.890844
-9.890844
-9.890844
-9.890844
-9.890844
-9.890844
-9.890844
-9.890844
-16.263809
-16.263809
-16.263809
-9.890844
-9.890844
-9.890844
-9.890844
-9.890844
-16.263809
-16.263809
-16.263809
-9.890844
-9.890844
-9.890844
-9.890844
-9.890844
-9.890844
-9.890844
-9.890844
-9.890844
-3.5178775
-3.5178775
-3.5178775
-9.890844
-3.5178775
-3.5178775
-3.5178775
-3.5178775
-3.5178775
-3.5178775
-3.5178775
-3.5178775
-3.5178775
-3.5178775
-3.5178775
-9.890844
-9.890844
-9.890844
-9.890844
-9.890844
-9.890844
-9.890844
-9.890844
-9.890844
-9.890844
-9.890844
-9.890844
-9.890844
-9.890844
-9.890844
-9.890844
-9.890844
-9.890844
-9.890844
-9.890844
-9.890844
-9.890844
-9.890844
-9.890844
-9.890844
-9.890844
-9.890844
-9.890844
-9.890844
-3.5178775
-3.5178775
-3.5178775
-9.890844
-9.890844
-9.890844
-9.890844
-9.890844
-9.890844
-9.890844
-9.890844
-3.5178775
-3.5178775
-9.890844
-9.890844
-9.890844
-9.890844
-3.5178775
-3.5178775
-3.5178775
-9.890844
-9.890844
-9.890844
-3.5178775
-3.5178775
-3.5178775
-3.5178775
-3.5178775
-3.5178775
-3.5178775
-3.5178775
-3.5178775
-3.5178775
-3.5178775
-3.5178775
-3.5178775
-3.5178775
-3.5178775
-3.5178775
-3.5178775
-3.5178775
-3.5178775
-3.5178775
-3.5178775
-3.5178775
-3.5178775
-3.5178775
-3.5178775
-3.5178775
-3.5178775
-3.5178775
-3.5178775
-3.5178775
-3.5178775
-3.5178775
-3.5178775
-3.5178775
-3.5178775
-3.5178775
-3.5178775
-3.5178775
-3.5178775
-3.5178775
-3.5178775
-3.5178775
-3.5178775
-3.5178775
-3.5178775
2.8550887
2.8550887
2.8550887
-3.5178775
-3.5178775
-3.5178775
-3.5178775
-3.5178775
-3.5178775
-3.5178775
-3.5178775
-3.5178775
-3.5178775
-3.5178775
2.8550887
2.8550887
2.8550887
2.8550887
2.8550887
2.8550887
2.8550887
2.8550887
2.8550887
2.8550887
2.8550887
2.8550887
2.8550887
2.8550887
2.8550887
2.8550887
2.8550887
2.8550887
2.8550887
2.8550887
2.8550887
2.8550887
2.8550887
2.8550887
2.8550887
2.8550887
2.8550887
9.228055
9.228055
2.8550887
-3.5178775
-3.5178775
-3.5178775
-3.5178775
2.8550887
2.8550887
2.8550887
2.8550887
-3.5178775
-3.5178775
2.8550887
2.8550887
2.8550887
2.8550887
2.8550887
2.8550887
2.8550887
2.8550887
2.8550887
2.8550887
2.8550887
2.8550887
2.8550887
2.8550887
2.8550887
2.8550887
2.8550887
2.8550887
2.8550887
2.8550887
2.8550887
-3.5178775
-3.5178775
2.8550887
9.228055
9.228055
2.8550887
-3.5178775
-3.5178775
-3.5178775
-3.5178775
2.8550887
2.8550887
2.8550887
2.8550887
2.8550887
-3.5178775
-3.5178775
-3.5178775
-3.5178775
2.8550887
2.8550887
2.8550887
2.8550887
2.8550887
2.8550887
-3.5178775
-3.5178775
-3.5178775
-3.5178775
-3.5178775
-3.5178775
2.8550887
2.8550887
9.228055
9.228055
2.8550887
2.8550887
-3.5178775
-3.5178775
2.8550887
2.8550887
2.8550887
-3.5178775
-3.5178775
-3.5178775
-3.5178775
-3.5178775
-3.5178775
-3.5178775
-3.5178775
-3.5178775
-3.5178775
2.8550887
2.8550887
2.8550887
2.8550887
-3.5178775
-3.5178775
-3.5178775
-3.5178775
-3.5178775
-3.5178775
-3.5178775
-3.5178775
-3.5178775
-3.5178775
-3.5178775
-3.5178775
-3.5178775
2.8550887
2.8550887
2.8550887
-3.5178775
-3.5178775
-3.5178775
-3.5178775
-3.5178775
-3.5178775
-3.5178775
-3.5178775
-3.5178775
-3.5178775
-3.5178775
-3.5178775
-3.5178775
-3.5178775
-3.5178775
-3.5178775
-3.5178775
-3.5178775
-3.5178775
-3.5178775
-3.5178775
-3.5178775
-3.5178775
-3.5178775
-3.5178775
-3.5178775
-3.5178775
-3.5178775
-3.5178775
-3.5178775
-3.5178775
-3.5178775
-3.5178775
-3.5178775
-3.5178775
-3.5178775
-3.5178775
-3.5178775
-3.5178775
-3.5178775
-3.5178775
-3.5178775
-3.5178775
-3.5178775
2.8550887
2.8550887
2.8550887
-3.5178775
-3.5178775
-3.5178775
-3.5178775
-3.5178775
-3.5178775
-3.5178775
-3.5178775
-3.5178775
-3.5178775
-3.5178775
-3.5178775
-3.5178775
-3.5178775
-3.5178775
-3.5178775
-3.5178775
-3.5178775
-3.5178775
-3.5178775
-3.5178775
-3.5178775
-3.5178775
-3.5178775
-3.5178775
-3.5178775
-3.5178775
-3.5178775
-3.5178775
-3.5178775
-3.5178775
-3.5178775
-3.5178775
-9.890844
-9.890844
-3.5178775
-3.5178775
-3.5178775
-3.5178775
-3.5178775
-3.5178775
-3.5178775
-3.5178775
-3.5178775
-9.890844
-9.890844
-9.890844
-9.890844
-9.890844
-3.5178775
-3.5178775
-3.5178775
-3.5178775
-3.5178775
-9.890844
-9.890844
-9.890844
-9.890844
-3.5178775
2.8550887
2.8550887
-3.5178775
-9.890844
-9.890844
-9.890844
-9.890844
-9.890844
-9.890844
-9.890844
-9.890844
-9.890844
-9.890844
-9.890844
-3.5178775
-3.5178775
-3.5178775
-3.5178775
-9.890844
-9.890844
-9.890844
-9.890844
-9.890844
-3.5178775
-3.5178775
-3.5178775
-3.5178775
-3.5178775
-3.5178775
-3.5178775
-3.5178775
-3.5178775
-9.890844
-9.890844
-9.890844
-9.890844
-9.890844
-3.5178775
-3.5178775
-3.5178775
-3.5178775
-3.5178775
-3.5178775
-3.5178775
-9.890844
-9.890844
-9.890844
-9.890844
-9.890844
-3.5178775
-3.5178775
-3.5178775
-3.5178775
-3.5178775
-9.890844
-9.890844
-9.890844
-9.890844
-9.890844
-9.890844
-9.890844
-9.890844
-9.890844
-9.890844
-9.890844
-9.890844
-9.890844
-9.890844
-9.890844
-9.890844
-9.890844
-9.890844
-9.890844
-9.890844
-9.890844
-9.890844
-16.263809
-9.890844
-9.890844
-9.890844
-9.890844
-9.890844
-9.890844
-3.5178775
-3.5178775
-9.890844
-16.263809
-16.263809
-9.890844
-3.5178775
-3.5178775
-9.890844
-16.263809
-16.263809
-16.263809
-16.263809
-16.263809
-16.263809
-9.890844
-9.890844
-9.890844
-9.890844
-9.890844
-9.890844
-16.263809
-16.263809
-16.263809
-9.890844
-9.890844
-9.890844
-9.890844
-9.890844
-16.263809
-16.263809
-16.263809
-16.263809
-16.263809
-16.263809
-16.263809
-16.263809
-16.263809
-16.263809
-16.263809
-16.263809
-16.263809
-16.263809
-16.263809
-16.263809
-16.263809
-16.263809
-16.263809
-16.263809
-16.263809
-16.263809
-16.263809
-16.263809
-16.263809
-16.263809
-16.263809
-16.263809
-16.263809
-16.263809
-16.263809
-16.263809
-16.263809
-16.263809
-16.263809
-16.263809
-16.263809
-16.263809
-16.263809
-16.263809
-22.636778
-22.636778
-22.636778
-22.636778
-22.636778
-22.636778
-22.636778
-22.636778
-22.636778
-22.636778
-22.636778
-22.636778
-22.636778
-22.636778
-22.636778
-22.636778
-22.636778
-22.636778
-22.636778
-22.636778
-22.636778
-22.636778
-22.636778
-22.636778
-22.636778
-22.636778
-22.636778
-29.009743
-29.009743
-29.009743
-29.009743
-29.009743
-29.009743
-22.636778
-29.009743
-29.009743
-29.009743
-29.009743
-29.009743
-29.009743
-29.009743
-29.009743
-29.009743
-29.009743
-29.009743
-29.009743
-29.009743
-29.009743
-29.009743
-35.382712
-35.382712
-35.382712
-35.382712
-35.382712
-35.382712
-35.382712
-35.382712
-35.382712
-35.382712
-35.382712
-35.382712
-35.382712
-35.382712
-35.382712
-35.382712
-35.382712
-35.382712
-35.382712
-35.382712
-35.382712
-35.382712
-35.382712
-35.382712
-35.382712
-35.382712
-35.382712
-35.382712
-35.382712
-35.382712
-35.382712
-41.755676
-41.755676
-41.755676
-35.382712
-35.382712
-41.755676
-41.755676
-41.755676
-41.755676
-41.755676
-41.755676
-41.755676
-41.755676
-41.755676
-41.755676
-41.755676
-41.755676
-41.755676
-41.755676
-41.755676
-41.755676
-41.755676
-41.755676
-41.755676
-41.755676
-41.755676
-41.755676
-41.755676
-41.755676
-41.755676
-41.755676
-41.755676
-41.755676
-41.755676
-41.755676
-41.755676
-41.755676
-41.755676
-41.755676
-41.755676
-41.755676
-41.755676
-41.755676
-48.128643
-48.128643
-48.128643
-41.755676
-41.755676
-48.128643
-48.128643
-41.755676
-41.755676
-41.755676
-41.755676
-41.755676
-48.128643
-48.128643
-41.755676
-48.128643
-48.128643
-48.128643
-48.128643
-48.128643
-48.128643
-48.128643
-48.128643
-48.128643
-48.128643
-48.128643
-48.128643
-48.128643
-48.128643
-48.128643
-48.128643
-48.128643
-48.128643
-48.128643
-48.128643
-48.128643
-48.128643
-48.128643
-48.128643
-48.128643
-48.128643
-48.128643
-48.128643
-48.128643
-48.128643
-48.128643
-48.128643
-48.128643
-48.128643
-48.128643
-48.128643
-48.128643
-48.128643
-48.128643
-48.128643
-48.128643
-48.128643
-48.128643
-48.128643
-48.128643
-48.128643
-48.128643
-48.128643
-48.128643
-48.128643
-48.128643
-48.128643
-48.128643
-48.128643
-48.128643
-48.128643
-48.128643
-48.128643
-48.128643
-48.128643
-48.128643
-48.128643
-48.128643
-48.128643
-48.128643
-48.128643
-48.128643
-48.128643
-48.128643
-48.128643
-48.128643
-48.128643
-41.755676
-41.755676
-41.755676
-41.755676
-41.755676
-41.755676
-41.755676
-41.755676
-41.755676
-41.755676
-41.755676
-41.755676
-41.755676
-41.755676
-41.755676
-41.755676
-41.755676
-41.755676
-41.755676
-48.128643
-41.755676
-41.755676
-41.755676
-41.755676
-41.755676
-41.755676
-41.755676
-41.755676
-41.755676
-41.755676
-41.755676
-41.755676
-41.755676
-35.382712
-29.009743
-29.009743
-35.382712
-41.755676
-48.128643
-48.128643
-41.755676
-35.382712
-29.009743
-29.009743
-35.382712
-35.382712
-35.382712
-35.382712
-35.382712
-35.382712
-41.755676
-41.755676
-48.128643
-48.128643
-48.128643
-41.755676
-35.382712
-35.382712
-35.382712
-29.009743
-29.009743
-35.382712
-35.382712
-41.755676
-41.755676
-41.755676
-35.382712
-35.382712
-41.755676
-41.755676
-35.382712
-29.009743
-29.009743
-29.009743
-29.009743
-29.009743
-35.382712
-35.382712
-35.382712
-35.382712
-35.382712
-35.382712
-35.382712
-35.382712
-35.382712
-35.382712
-35.382712
-35.382712
-35.382712
-35.382712
-35.382712
-35.382712
-35.382712
-35.382712
-35.382712
-35.382712
-29.009743
-29.009743
-29.009743
-35.382712
-41.755676
-35.382712
-35.382712
-35.382712
-35.382712
-35.382712
-22.636778
-16.263809
-9.890844
-16.263809
-29.009743
-35.382712
-35.382712
-41.755676
-35.382712
-35.382712
-29.009743
-29.009743
-29.009743
-29.009743
-29.009743
-29.009743
-29.009743
-29.009743
-35.382712
-35.382712
-29.009743
-29.009743
-22.636778
-22.636778
-22.636778
-22.636778
-22.636778
-22.636778
-22.636778
-22.636778
-22.636778
-22.636778
-22.636778
-22.636778
-22.636778
-22.636778
-22.636778
-22.636778
-22.636778
-22.636778
-22.636778
-22.636778
-22.636778
-22.636778
-22.636778
-22.636778
-22.636778
-22.636778
-22.636778
-16.263809
-16.263809
-16.263809
-16.263809
-16.263809
-16.263809
-16.263809
-16.263809
-16.263809
-16.263809
-16.263809
-16.263809
-16.263809
-16.263809
-16.263809
-16.263809
-16.263809
-9.890844
-9.890844
-9.890844
-9.890844
-9.890844
-9.890844
-9.890844
-9.890844
-9.890844
-9.890844
-9.890844
-9.890844
-9.890844
-9.890844
-9.890844
-3.5178775
-3.5178775
-3.5178775
-3.5178775
-3.5178775
-3.5178775
-3.5178775
-3.5178775
2.8550887
2.8550887
-3.5178775
-3.5178775
-3.5178775
-3.5178775
2.8550887
2.8550887
2.8550887
2.8550887
2.8550887
-3.5178775
-3.5178775
-3.5178775
2.8550887
2.8550887
2.8550887
2.8550887
2.8550887
2.8550887
2.8550887
2.8550887
9.228055
9.228055
9.228055
9.228055
9.228055
9.228055
9.228055
9.228055
9.228055
9.228055
9.228055
9.228055
9.228055
9.228055
9.228055
9.228055
15.601021
15.601021
15.601021
15.601021
15.601021
15.601021
15.601021
15.601021
15.601021
15.601021
15.601021
15.601021
15.601021
15.601021
15.601021
9.228055
9.228055
15.601021
15.601021
15.601021
15.601021
15.601021
21.973987
21.973987
21.973987
21.973987
15.601021
15.601021
21.973987
21.973987
21.973987
21.973987
15.601021
15.601021
15.601021
15.601021
21.973987
21.973987
21.973987
21.973987
21.973987
21.973987
21.973987
21.973987
21.973987
21.973987
21.973987
21.973987
21.973987
21.973987
21.973987
21.973987
28.346953
28.346953
28.346953
28.346953
28.346953
28.346953
28.346953
28.346953
28.346953
28.346953
21.973987
21.973987
21.973987
21.973987
28.346953
28.346953
28.346953
28.346953
28.346953
28.346953
28.346953
28.346953
34.71992
34.71992
34.71992
34.71992
28.346953
28.346953
28.346953
28.346953
28.346953
34.71992
34.71992
34.71992
34.71992
34.71992
34.71992
34.71992
34.71992
34.71992
34.71992
34.71992
34.71992
34.71992
34.71992
34.71992
34.71992
34.71992
34.71992
34.71992
34.71992
34.71992
34.71992
34.71992
28.346953
28.346953
28.346953
34.71992
34.71992
28.346953
28.346953
28.346953
28.346953
28.346953
28.346953
34.71992
34.71992
34.71992
28.346953
28.346953
34.71992
34.71992
34.71992
34.71992
34.71992
34.71992
34.71992
34.71992
34.71992
34.71992
34.71992
34.71992
34.71992
34.71992
34.71992
41.092887
41.092887
41.092887
41.092887
34.71992
34.71992
34.71992
34.71992
41.092887
41.092887
41.092887
34.71992
41.092887
41.092887
41.092887
41.092887
41.092887
41.092887
41.092887
41.092887
41.092887
41.092887
41.092887
41.092887
41.092887
41.092887
41.092887
41.092887
41.092887
34.71992
34.71992
34.71992
34.71992
34.71992
34.71992
34.71992
34.71992
41.092887
41.092887
41.092887
41.092887
41.092887
41.092887
41.092887
41.092887
41.092887
41.092887
41.092887
41.092887
41.092887
41.092887
41.092887
41.092887
41.092887
41.092887
41.092887
41.092887
41.092887
41.092887
41.092887
41.092887
41.092887
41.092887
41.092887
41.092887
41.092887
41.092887
41.092887
41.092887
41.092887
41.092887
41.092887
41.092887
41.092887
41.092887
41.092887
41.092887
41.092887
41.092887
41.092887
41.092887
41.092887
41.092887
41.092887
41.092887
41.092887
41.092887
41.092887
41.092887
41.092887
41.092887
41.092887
41.092887
41.092887
41.092887
41.092887
41.092887
41.092887
41.092887
41.092887
41.092887
41.092887
41.092887
47.465854
47.465854
41.092887
41.092887
41.092887
47.465854
47.465854
41.092887
41.092887
41.092887
41.092887
41.092887
41.092887
41.092887
41.092887
41.092887
41.092887
41.092887
41.092887
41.092887
41.092887
41.092887
41.092887
41.092887
41.092887
41.092887
41.092887
41.092887
41.092887
41.092887
41.092887
41.092887
41.092887
41.092887
41.092887
41.092887
41.092887
41.092887
41.092887
41.092887
41.092887
41.092887
41.092887
41.092887
41.092887
41.092887
41.092887
41.092887
41.092887
41.092887
41.092887
47.465854
47.465854
47.465854
47.465854
47.465854
47.465854
47.465854
41.092887
41.092887
41.092887
41.092887
47.465854
47.465854
41.092887
41.092887
41.092887
41.092887
41.092887
41.092887
41.092887
41.092887
47.465854
47.465854
41.092887
41.092887
41.092887
47.465854
47.465854
47.465854
47.465854
41.092887
41.092887
41.092887
47.465854
47.465854
41.092887
41.092887
41.092887
41.092887
41.092887
41.092887
41.092887
41.092887
41.092887
41.092887
47.465854
47.465854
47.465854
47.465854
47.465854
47.465854
47.465854
47.465854
47.465854
47.465854
47.465854
47.465854
47.465854
47.465854
47.465854
47.465854
47.465854
47.465854
47.465854
47.465854
47.465854
47.465854
47.465854
47.465854
47.465854
47.465854
47.465854
47.465854
47.465854
47.465854
47.465854
47.465854
47.465854
47.465854
47.465854
47.465854
47.465854
47.465854
53.83882
53.83882
53.83882
53.83882
53.83882
53.83882
53.83882
47.465854
47.465854
47.465854
53.83882
53.83882
47.465854
47.465854
47.465854
53.83882
53.83882
53.83882
53.83882
53.83882
53.83882
47.465854
47.465854
47.465854
53.83882
53.83882
53.83882
53.83882
53.83882
53.83882
53.83882
53.83882
53.83882
53.83882
53.83882
53.83882
53.83882
53.83882
53.83882
53.83882
53.83882
53.83882
53.83882
53.83882
53.83882
53.83882
53.83882
53.83882
53.83882
53.83882
53.83882
53.83882
53.83882
53.83882
53.83882
53.83882
53.83882
53.83882
53.83882
53.83882
53.83882
53.83882
53.83882
53.83882
53.83882
53.83882
53.83882
53.83882
53.83882
53.83882
53.83882
53.83882
53.83882
53.83882
53.83882
53.83882
53.83882
53.83882
53.83882
53.83882
53.83882
53.83882
53.83882
53.83882
53.83882
53.83882
53.83882
53.83882
53.83882
53.83882
53.83882
53.83882
53.83882
53.83882
53.83882
53.83882
53.83882
53.83882
53.83882
53.83882
53.83882
53.83882
53.83882
53.83882
53.83882
53.83882
53.83882
53.83882
53.83882
53.83882
53.83882
53.83882
53.83882
53.83882
53.83882
53.83882
53.83882
47.465854
47.465854
47.465854
47.465854
47.465854
53.83882
53.83882
47.465854
47.465854
53.83882
53.83882
53.83882
53.83882
47.465854
47.465854
47.465854
47.465854
53.83882
53.83882
53.83882
53.83882
47.465854
47.465854
47.465854
47.465854
47.465854
47.465854
47.465854
47.465854
47.465854
47.465854
47.465854
47.465854
47.465854
47.465854
47.465854
47.465854
47.465854
47.465854
47.465854
47.465854
47.465854
47.465854
47.465854
47.465854
47.465854
47.465854
47.465854
47.465854
47.465854
47.465854
47.465854
47.465854
47.465854
47.465854
47.465854
47.465854
47.465854
47.465854
41.092887
41.092887
41.092887
41.092887
41.092887
41.092887
41.092887
41.092887
41.092887
41.092887
41.092887
41.092887
41.092887
41.092887
41.092887
41.092887
41.092887
41.092887
41.092887
41.092887
41.092887
41.092887
41.092887
41.092887
41.092887
41.092887
41.092887
41.092887
41.092887
41.092887
41.092887
41.092887
41.092887
41.092887
41.092887
41.092887
41.092887
41.092887
41.092887
41.092887
41.092887
41.092887
41.092887
41.092887
41.092887
41.092887
41.092887
41.092887
41.092887
41.092887
41.092887
41.092887
41.092887
41.092887
41.092887
41.092887
41.092887
41.092887
41.092887
41.092887
41.092887
41.092887
34.71992
34.71992
41.092887
41.092887
41.092887
41.092887
41.092887
41.092887
41.092887
41.092887
41.092887
41.092887
41.092887
41.092887
41.092887
41.092887
41.092887
41.092887
41.092887
41.092887
41.092887
41.092887
41.092887
41.092887
41.092887
41.092887
41.092887
34.71992
34.71992
34.71992
34.71992
41.092887
41.092887
41.092887
34.71992
34.71992
34.71992
41.092887
41.092887
41.092887
34.71992
34.71992
34.71992
34.71992
34.71992
34.71992
34.71992
34.71992
34.71992
34.71992
34.71992
34.71992
34.71992
34.71992
34.71992
34.71992
34.71992
34.71992
34.71992
34.71992
34.71992
34.71992
34.71992
34.71992
34.71992
34.71992
34.71992
34.71992
34.71992
34.71992
34.71992
34.71992
34.71992
34.71992
34.71992
34.71992
34.71992
34.71992
34.71992
34.71992
34.71992
34.71992
34.71992
34.71992
34.71992
34.71992
34.71992
34.71992
34.71992
34.71992
34.71992
34.71992
34.71992
34.71992
28.346953
28.346953
28.346953
28.346953
28.346953
28.346953
28.346953
28.346953
28.346953
28.346953
28.346953
34.71992
34.71992
34.71992
28.346953
28.346953
28.346953
28.346953
28.346953
28.346953
28.346953
28.346953
28.346953
28.346953
28.346953
28.346953
28.346953
28.346953
28.346953
28.346953
28.346953
28.346953
28.346953
28.346953
28.346953
28.346953
28.346953
28.346953
28.346953
28.346953
28.346953
28.346953
28.346953
28.346953
28.346953
28.346953
28.346953
28.346953
28.346953
21.973987
21.973987
21.973987
21.973987
28.346953
28.346953
28.346953
28.346953
28.346953
21.973987
21.973987
21.973987
21.973987
21.973987
21.973987
21.973987
21.973987
21.973987
21.973987
21.973987
21.973987
21.973987
21.973987
21.973987
21.973987
21.973987
21.973987
21.973987
21.973987
21.973987
21.973987
21.973987
21.973987
21.973987
21.973987
21.973987
21.973987
21.973987
21.973987
21.973987
21.973987
21.973987
21.973987
21.973987
21.973987
21.973987
21.973987
21.973987
21.973987
21.973987
21.973987
21.973987
21.973987
21.973987
21.973987
21.973987
21.973987
21.973987
21.973987
21.973987
21.973987
21.973987
21.973987
21.973987
21.973987
21.973987
21.973987
21.973987
21.973987
21.973987
21.973987
21.973987
21.973987
21.973987
21.973987
21.973987
21.973987
21.973987
21.973987
21.973987
21.973987
21.973987
21.973987
21.973987
28.346953
28.346953
28.346953
21.973987
21.973987
28.346953
28.346953
28.346953
28.346953
28.346953
28.346953
28.346953
21.973987
21.973987
28.346953
28.346953
28.346953
28.346953
28.346953
28.346953
28.346953
28.346953
28.346953
28.346953
21.973987
21.973987
21.973987
28.346953
28.346953
28.346953
21.973987
21.973987
21.973987
28.346953
28.346953
28.346953
21.973987
21.973987
21.973987
21.973987
21.973987
21.973987
21.973987
21.973987
21.973987
21.973987
21.973987
21.973987
21.973987
21.973987
21.973987
21.973987
21.973987
21.973987
21.973987
21.973987
21.973987
21.973987
21.973987
21.973987
21.973987
21.973987
21.973987
21.973987
21.973987
21.973987
21.973987
21.973987
28.346953
28.346953
21.973987
21.973987
21.973987
21.973987
21.973987
21.973987
21.973987
21.973987
21.973987
21.973987
21.973987
21.973987
21.973987
21.973987
21.973987
21.973987
15.601021
15.601021
15.601021
21.973987
21.973987
21.973987
15.601021
15.601021
15.601021
21.973987
21.973987
21.973987
21.973987
21.973987
21.973987
21.973987
21.973987
21.973987
21.973987
21.973987
21.973987
21.973987
21.973987
21.973987
21.973987
21.973987
21.973987
21.973987
21.973987
21.973987
21.973987
21.973987
21.973987
21.973987
21.973987
21.973987
28.346953
28.346953
21.973987
15.601021
15.601021
21.973987
21.973987
21.973987
21.973987
15.601021
21.973987
21.973987
21.973987
21.973987
21.973987
21.973987
21.973987
21.973987
21.973987
21.973987
21.973987
21.973987
21.973987
21.973987
21.973987
21.973987
21.973987
21.973987
21.973987
21.973987
21.973987
21.973987
21.973987
21.973987
21.973987
21.973987
21.973987
21.973987
21.973987
21.973987
21.973987
21.973987
21.973987
28.346953
28.346953
28.346953
28.346953
28.346953
28.346953
28.346953
28.346953
28.346953
28.346953
28.346953
28.346953
28.346953
28.346953
28.346953
28.346953
28.346953
28.346953
28.346953
28.346953
28.346953
28.346953
34.71992
34.71992
34.71992
34.71992
34.71992
34.71992
34.71992
34.71992
34.71992
34.71992
34.71992
34.71992
28.346953
28.346953
28.346953
28.346953
41.092887
47.465854
47.465854
41.092887
41.092887
41.092887
41.092887
47.465854
47.465854
41.092887
34.71992
34.71992
41.092887
41.092887
41.092887
41.092887
41.092887
41.092887
41.092887
41.092887
41.092887
41.092887
41.092887
41.092887
47.465854
47.465854
47.465854
47.465854
47.465854
47.465854
47.465854
41.092887
41.092887
41.092887
41.092887
47.465854
47.465854
47.465854
47.465854
47.465854
47.465854
47.465854
47.465854
47.465854
47.465854
47.465854
47.465854
47.465854
47.465854
47.465854
47.465854
47.465854
47.465854
47.465854
47.465854
47.465854
47.465854
47.465854
47.465854
47.465854
47.465854
47.465854
47.465854
47.465854
47.465854
47.465854
53.83882
53.83882
53.83882
53.83882
53.83882
53.83882
60.211782
60.211782
60.211782
53.83882
47.465854
47.465854
47.465854
47.465854
53.83882
53.83882
53.83882
53.83882
53.83882
53.83882
53.83882
53.83882
60.211782
60.211782
60.211782
60.211782
60.211782
60.211782
60.211782
60.211782
60.211782
66.58475
66.58475
66.58475
66.58475
66.58475
66.58475
60.211782
60.211782
60.211782
60.211782
60.211782
60.211782
60.211782
60.211782
60.211782
60.211782
60.211782
66.58475
66.58475
66.58475
66.58475
66.58475
66.58475
66.58475
66.58475
66.58475
66.58475
72.95772
72.95772
72.95772
66.58475
66.58475
66.58475
66.58475
66.58475
72.95772
72.95772
72.95772
72.95772
72.95772
72.95772
66.58475
66.58475
66.58475
72.95772
72.95772
72.95772
72.95772
72.95772
72.95772
72.95772
72.95772
72.95772
72.95772
72.95772
72.95772
72.95772
72.95772
72.95772
72.95772
79.330683
79.330683
79.330683
79.330683
79.330683
79.330683
79.330683
79.330683
79.330683
79.330683
79.330683
79.330683
79.330683
85.70365
85.70365
85.70365
85.70365
85.70365
85.70365
85.70365
85.70365
85.70365
85.70365
85.70365
85.70365
85.70365
92.07662
92.07662
92.07662
92.07662
92.07662
92.07662
92.07662
92.07662
92.07662
92.07662
92.07662
92.07662
92.07662
92.07662
92.07662
92.07662
92.07662
98.44959
98.44959
98.44959
92.07662
92.07662
92.07662
92.07662
92.07662
92.07662
98.44959
98.44959
92.07662
92.07662
92.07662
98.44959
98.44959
98.44959
98.44959
98.44959
98.44959
98.44959
98.44959
98.44959
98.44959
98.44959
98.44959
104.82255
104.82255
104.82255
104.82255
104.82255
104.82255
104.82255
104.82255
104.82255
104.82255
104.82255
104.82255
104.82255
104.82255
104.82255
104.82255
104.82255
111.19552
111.19552
111.19552
111.19552
104.82255
104.82255
104.82255
104.82255
104.82255
104.82255
104.82255
104.82255
104.82255
104.82255
104.82255
104.82255
104.82255
104.82255
104.82255
104.82255
104.82255
104.82255
104.82255
104.82255
104.82255
104.82255
104.82255
104.82255
104.82255
104.82255
104.82255
111.19552
111.19552
111.19552
111.19552
111.19552
111.19552
111.19552
111.19552
111.19552
111.19552
111.19552
111.19552
111.19552
111.19552
111.19552
111.19552
111.19552
111.19552
111.19552
111.19552
111.19552
111.19552
111.19552
111.19552
111.19552
111.19552
111.19552
111.19552
104.82255
104.82255
104.82255
104.82255
104.82255
104.82255
104.82255
104.82255
104.82255
104.82255
104.82255
104.82255
104.82255
104.82255
104.82255
104.82255
104.82255
104.82255
104.82255
104.82255
104.82255
104.82255
104.82255
104.82255
104.82255
104.82255
104.82255
104.82255
104.82255
104.82255
104.82255
104.82255
104.82255
104.82255
104.82255
104.82255
104.82255
104.82255
104.82255
104.82255
104.82255
104.82255
104.82255
104.82255
104.82255
104.82255
104.82255
104.82255
104.82255
104.82255
104.82255
104.82255
104.82255
98.44959
98.44959
104.82255
104.82255
104.82255
104.82255
104.82255
104.82255
104.82255
104.82255
98.44959
98.44959
98.44959
104.82255
104.82255
104.82255
104.82255
104.82255
104.82255
104.82255
104.82255
104.82255
98.44959
98.44959
98.44959
98.44959
98.44959
98.44959
98.44959
104.82255
104.82255
104.82255
98.44959
98.44959
98.44959
104.82255
104.82255
104.82255
104.82255
98.44959
98.44959
98.44959
98.44959
98.44959
98.44959
98.44959
98.44959
98.44959
98.44959
98.44959
98.44959
98.44959
98.44959
98.44959
98.44959
98.44959
92.07662
92.07662
92.07662
98.44959
98.44959
98.44959
98.44959
98.44959
98.44959
98.44959
98.44959
92.07662
92.07662
92.07662
92.07662
92.07662
92.07662
92.07662
92.07662
92.07662
92.07662
92.07662
92.07662
92.07662
92.07662
92.07662
92.07662
92.07662
92.07662
92.07662
92.07662
85.70365
85.70365
85.70365
85.70365
85.70365
85.70365
85.70365
85.70365
85.70365
85.70365
85.70365
79.330683
79.330683
85.70365
85.70365
85.70365
79.330683
79.330683
79.330683
79.330683
79.330683
79.330683
79.330683
79.330683
79.330683
79.330683
72.95772
72.95772
72.95772
72.95772
72.95772
72.95772
72.95772
72.95772
72.95772
72.95772
72.95772
72.95772
72.95772
72.95772
72.95772
66.58475
66.58475
66.58475
66.58475
66.58475
66.58475
66.58475
66.58475
66.58475
66.58475
66.58475
66.58475
66.58475
66.58475
66.58475
66.58475
66.58475
66.58475
66.58475
66.58475
66.58475
66.58475
66.58475
66.58475
66.58475
66.58475
66.58475
66.58475
66.58475
66.58475
66.58475
66.58475
66.58475
66.58475
66.58475
66.58475
66.58475
60.211782
60.211782
60.211782
60.211782
60.211782
60.211782
60.211782
60.211782
60.211782
60.211782
60.211782
60.211782
60.211782
60.211782
60.211782
60.211782
60.211782
60.211782
60.211782
60.211782
60.211782
60.211782
53.83882
53.83882
53.83882
60.211782
60.211782
60.211782
53.83882
53.83882
53.83882
53.83882
53.83882
53.83882
53.83882
53.83882
53.83882
53.83882
53.83882
53.83882
53.83882
53.83882
53.83882
53.83882
53.83882
53.83882
53.83882
53.83882
53.83882
53.83882
53.83882
53.83882
53.83882
53.83882
53.83882
53.83882
53.83882
53.83882
53.83882
47.465854
47.465854
53.83882
53.83882
53.83882
47.465854
47.465854
47.465854
47.465854
47.465854
47.465854
47.465854
47.465854
47.465854
47.465854
47.465854
47.465854
47.465854
47.465854
47.465854
47.465854
47.465854
47.465854
47.465854
47.465854
47.465854
47.465854
47.465854
47.465854
47.465854
47.465854
47.465854
47.465854
47.465854
47.465854
47.465854
47.465854
47.465854
47.465854
41.092887
41.092887
41.092887
47.465854
47.465854
47.465854
47.465854
41.092887
41.092887
41.092887
41.092887
41.092887
41.092887
41.092887
41.092887
41.092887
41.092887
41.092887
41.092887
41.092887
41.092887
41.092887
41.092887
41.092887
41.092887
41.092887
41.092887
41.092887
41.092887
41.092887
41.092887
41.092887
41.092887
41.092887
41.092887
41.092887
41.092887
41.092887
41.092887
41.092887
41.092887
34.71992
34.71992
34.71992
34.71992
34.71992
34.71992
28.346953
28.346953
28.346953
28.346953
28.346953
28.346953
28.346953
28.346953
28.346953
28.346953
21.973987
21.973987
21.973987
21.973987
21.973987
21.973987
21.973987
21.973987
21.973987
21.973987
21.973987
21.973987
21.973987
21.973987
15.601021
15.601021
15.601021
15.601021
15.601021
15.601021
15.601021
15.601021
15.601021
15.601021
15.601021
15.601021
15.601021
15.601021
15.601021
15.601021
9.228055
9.228055
9.228055
9.228055
9.228055
9.228055
9.228055
9.228055
9.228055
9.228055
9.228055
9.228055
9.228055
9.228055
9.228055
9.228055
9.228055
9.228055
9.228055
9.228055
9.228055
9.228055
9.228055
9.228055
9.228055
9.228055
9.228055
9.228055
9.228055
9.228055
9.228055
9.228055
9.228055
9.228055
9.228055
9.228055
9.228055
9.228055
9.228055
9.228055
15.601021
15.601021
15.601021
15.601021
9.228055
9.228055
9.228055
15.601021
15.601021
15.601021
15.601021
15.601021
15.601021
15.601021
15.601021
15.601021
15.601021
15.601021
15.601021
15.601021
15.601021
15.601021
15.601021
15.601021
15.601021
15.601021
15.601021
15.601021
15.601021
15.601021
21.973987
21.973987
21.973987
21.973987
21.973987
21.973987
21.973987
21.973987
21.973987
21.973987
21.973987
21.973987
21.973987
21.973987
28.346953
28.346953
28.346953
28.346953
28.346953
21.973987
21.973987
21.973987
21.973987
28.346953
28.346953
28.346953
28.346953
28.346953
28.346953
28.346953
28.346953
28.346953
28.346953
28.346953
28.346953
28.346953
28.346953
28.346953
28.346953
28.346953
28.346953
28.346953
28.346953
28.346953
28.346953
28.346953
28.346953
28.346953
28.346953
28.346953
28.346953
28.346953
28.346953
28.346953
28.346953
28.346953
34.71992
34.71992
34.71992
34.71992
34.71992
34.71992
34.71992
34.71992
34.71992
34.71992
34.71992
41.092887
41.092887
41.092887
34.71992
34.71992
34.71992
34.71992
34.71992
34.71992
41.092887
41.092887
34.71992
34.71992
34.71992
34.71992
34.71992
34.71992
34.71992
34.71992
34.71992
34.71992
41.092887
41.092887
41.092887
34.71992
34.71992
34.71992
34.71992
41.092887
41.092887
41.092887
41.092887
41.092887
41.092887
41.092887
41.092887
41.092887
41.092887
41.092887
41.092887
41.092887
41.092887
41.092887
41.092887
41.092887
41.092887
41.092887
41.092887
41.092887
41.092887
41.092887
41.092887
41.092887
41.092887
41.092887
41.092887
41.092887
41.092887
34.71992
34.71992
34.71992
34.71992
34.71992
34.71992
34.71992
34.71992
34.71992
34.71992
28.346953
28.346953
28.346953
28.346953
28.346953
28.346953
28.346953
28.346953
28.346953
28.346953
28.346953
28.346953
28.346953
28.346953
28.346953
28.346953
28.346953
28.346953
28.346953
28.346953
28.346953
28.346953
28.346953
28.346953
28.346953
28.346953
28.346953
28.346953
28.346953
28.346953
28.346953
28.346953
28.346953
28.346953
28.346953
28.346953
21.973987
21.973987
21.973987
21.973987
21.973987
21.973987
21.973987
21.973987
21.973987
21.973987
21.973987
21.973987
21.973987
21.973987
21.973987
21.973987
21.973987
21.973987
21.973987
21.973987
21.973987
15.601021
15.601021
21.973987
21.973987
21.973987
15.601021
15.601021
15.601021
15.601021
15.601021
15.601021
15.601021
15.601021
15.601021
15.601021
15.601021
15.601021
15.601021
15.601021
15.601021
15.601021
15.601021
15.601021
15.601021
15.601021
15.601021
15.601021
15.601021
15.601021
15.601021
15.601021
9.228055
9.228055
9.228055
9.228055
9.228055
9.228055
9.228055
9.228055
9.228055
9.228055
9.228055
9.228055
9.228055
9.228055
9.228055
9.228055
9.228055
9.228055
9.228055
9.228055
9.228055
9.228055
9.228055
9.228055
9.228055
9.228055
9.228055
9.228055
9.228055
9.228055
9.228055
9.228055
9.228055
9.228055
9.228055
9.228055
9.228055
9.228055
9.228055
9.228055
9.228055
9.228055
9.228055
9.228055
9.228055
9.228055
9.228055
9.228055
9.228055
9.228055
9.228055
9.228055
9.228055
9.228055
9.228055
9.228055
9.228055
9.228055
2.8550887
2.8550887
2.8550887
2.8550887
2.8550887
2.8550887
2.8550887
2.8550887
2.8550887
2.8550887
2.8550887
2.8550887
2.8550887
2.8550887
2.8550887
2.8550887
2.8550887
2.8550887
2.8550887
2.8550887
2.8550887
2.8550887
2.8550887
2.8550887
2.8550887
2.8550887
2.8550887
2.8550887
2.8550887
2.8550887
2.8550887
2.8550887
2.8550887
2.8550887
2.8550887
2.8550887
2.8550887
2.8550887
2.8550887
2.8550887
-3.5178775
-3.5178775
-3.5178775
2.8550887
2.8550887
-3.5178775
-3.5178775
-3.5178775
-3.5178775
-3.5178775
-3.5178775
-3.5178775
-3.5178775
-9.890844
-9.890844
-9.890844
-9.890844
-9.890844
-9.890844
-9.890844
-9.890844
-9.890844
-16.263809
-16.263809
-16.263809
-16.263809
-16.263809
-16.263809
-16.263809
-16.263809
-16.263809
-16.263809
-16.263809
-16.263809
-16.263809
-16.263809
-16.263809
-16.263809
-16.263809
-16.263809
-16.263809
-16.263809
-16.263809
-16.263809
-16.263809
-16.263809
-16.263809
-16.263809
-16.263809
-16.263809
-16.263809
-16.263809
-16.263809
-16.263809
-16.263809
-16.263809
-16.263809
-16.263809
-16.263809
-16.263809
-22.636778
-22.636778
-22.636778
-22.636778
-16.263809
-16.263809
-22.636778
-22.636778
-22.636778
-16.263809
-16.263809
-16.263809
-22.636778
-22.636778
-22.636778
-16.263809
-16.263809
-16.263809
-16.263809
-16.263809
-16.263809
-16.263809
-16.263809
-22.636778
-22.636778
-22.636778
-16.263809
-16.263809
-16.263809
-16.263809
-16.263809
-16.263809
-16.263809
-16.263809
-16.263809
-16.263809
-16.263809
-16.263809
-16.263809
-16.263809
-16.263809
-16.263809
-16.263809
-16.263809
-16.263809
-16.263809
-16.263809
-16.263809
-16.263809
-16.263809
-16.263809
-16.263809
-16.263809
-16.263809
-16.263809
-16.263809
-16.263809
-16.263809
-16.263809
-16.263809
-16.263809
-16.263809
-16.263809
-16.263809
-16.263809
-16.263809
-16.263809
-16.263809
-16.263809
-16.263809
-16.263809
-16.263809
-16.263809
-16.263809
-16.263809
-16.263809
-16.263809
-16.263809
-16.263809
-16.263809
-16.263809
-16.263809
-16.263809
-9.890844
-9.890844
-9.890844
-9.890844
-9.890844
-9.890844
-9.890844
-9.890844
-9.890844
-9.890844
-16.263809
-16.263809
-16.263809
-9.890844
-9.890844
-9.890844
-9.890844
-9.890844
-9.890844
-9.890844
-9.890844
-9.890844
-9.890844
-9.890844
-9.890844
-9.890844
-9.890844
-9.890844
-9.890844
-9.890844
-9.890844
-9.890844
-9.890844
-9.890844
-9.890844
-9.890844
-9.890844
-9.890844
-9.890844
-9.890844
-9.890844
-9.890844
-9.890844
-9.890844
-9.890844
-9.890844
-9.890844
-9.890844
-9.890844
-9.890844
-9.890844
-3.5178775
-3.5178775
-3.5178775
-3.5178775
-9.890844
-9.890844
-9.890844
-9.890844
-9.890844
-3.5178775
-3.5178775
-3.5178775
-3.5178775
-9.890844
-9.890844
-9.890844
-3.5178775
-3.5178775
-3.5178775
-3.5178775
-3.5178775
-3.5178775
-3.5178775
-3.5178775
-3.5178775
-3.5178775
-3.5178775
-3.5178775
-3.5178775
-3.5178775
-3.5178775
-3.5178775
-3.5178775
-3.5178775
-3.5178775
-3.5178775
-3.5178775
-3.5178775
-3.5178775
-3.5178775
-3.5178775
-3.5178775
-3.5178775
-3.5178775
-3.5178775
-3.5178775
-3.5178775
-3.5178775
-3.5178775
-3.5178775
-3.5178775
-3.5178775
-3.5178775
-3.5178775
-3.5178775
-3.5178775
-3.5178775
-3.5178775
-3.5178775
-3.5178775
-3.5178775
-3.5178775
-3.5178775
-3.5178775
-3.5178775
-3.5178775
-3.5178775
-3.5178775
-3.5178775
-3.5178775
-3.5178775
-3.5178775
-3.5178775
-3.5178775
-3.5178775
-3.5178775
-3.5178775
-3.5178775
-3.5178775
-3.5178775
-3.5178775
-3.5178775
-3.5178775
-3.5178775
-3.5178775
-3.5178775
-3.5178775
-3.5178775
-3.5178775
-3.5178775
-3.5178775
-3.5178775
-3.5178775
-3.5178775
-3.5178775
-3.5178775
-3.5178775
-3.5178775
-3.5178775
-3.5178775
-3.5178775
-3.5178775
-3.5178775
-3.5178775
-3.5178775
-3.5178775
-3.5178775
-3.5178775
-3.5178775
-3.5178775
-3.5178775
-3.5178775
-3.5178775
-3.5178775
-3.5178775
-3.5178775
-3.5178775
-3.5178775
-3.5178775
-3.5178775
-3.5178775
-3.5178775
-3.5178775
-3.5178775
-3.5178775
-3.5178775
-3.5178775
-3.5178775
-3.5178775
-3.5178775
-3.5178775
-3.5178775
-3.5178775
-3.5178775
-3.5178775
-3.5178775
-3.5178775
-3.5178775
-3.5178775
-3.5178775
-3.5178775
-3.5178775
-3.5178775
-3.5178775
-3.5178775
-3.5178775
-3.5178775
-3.5178775
-3.5178775
-3.5178775
-3.5178775
-3.5178775
-3.5178775
-3.5178775
-3.5178775
-3.5178775
-3.5178775
-3.5178775
-3.5178775
-3.5178775
-3.5178775
-3.5178775
-3.5178775
-3.5178775
-3.5178775
-3.5178775
-3.5178775
-3.5178775
-3.5178775
-3.5178775
-3.5178775
-3.5178775
-3.5178775
-3.5178775
-3.5178775
-3.5178775
-3.5178775
-3.5178775
-3.5178775
-3.5178775
-3.5178775
-3.5178775
-3.5178775
-3.5178775
-3.5178775
-3.5178775
-3.5178775
-3.5178775
-3.5178775
-3.5178775
-3.5178775
-3.5178775
-3.5178775
-3.5178775
-3.5178775
-3.5178775
2.8550887
2.8550887
2.8550887
-3.5178775
-3.5178775
-3.5178775
-3.5178775
-3.5178775
-3.5178775
-3.5178775
2.8550887
2.8550887
-3.5178775
-3.5178775
-3.5178775
2.8550887
2.8550887
2.8550887
2.8550887
2.8550887
2.8550887
2.8550887
2.8550887
2.8550887
2.8550887
2.8550887
2.8550887
2.8550887
2.8550887
2.8550887
2.8550887
2.8550887
2.8550887
2.8550887
2.8550887
2.8550887
2.8550887
2.8550887
2.8550887
2.8550887
2.8550887
2.8550887
2.8550887
2.8550887
2.8550887
2.8550887
2.8550887
2.8550887
2.8550887
2.8550887
2.8550887
2.8550887
2.8550887
2.8550887
2.8550887
2.8550887
2.8550887
2.8550887
2.8550887
2.8550887
2.8550887
2.8550887
2.8550887
2.8550887
2.8550887
2.8550887
2.8550887
9.228055
9.228055
2.8550887
2.8550887
2.8550887
9.228055
9.228055
2.8550887
2.8550887
2.8550887
2.8550887
2.8550887
2.8550887
2.8550887
9.228055
9.228055
9.228055
9.228055
9.228055
2.8550887
2.8550887
2.8550887
2.8550887
2.8550887
9.228055
9.228055
9.228055
9.228055
9.228055
9.228055
9.228055
9.228055
9.228055
9.228055
9.228055
9.228055
9.228055
9.228055
9.228055
9.228055
9.228055
9.228055
9.228055
9.228055
9.228055
9.228055
9.228055
9.228055
9.228055
9.228055
9.228055
9.228055
9.228055
15.601021
15.601021
15.601021
15.601021
15.601021
15.601021
15.601021
15.601021
15.601021
15.601021
15.601021
15.601021
15.601021
15.601021
15.601021
15.601021
15.601021
15.601021
15.601021
15.601021
15.601021
15.601021
15.601021
15.601021
15.601021
15.601021
15.601021
15.601021
15.601021
15.601021
15.601021
15.601021
15.601021
15.601021
21.973987
21.973987
21.973987
15.601021
15.601021
21.973987
21.973987
21.973987
21.973987
15.601021
15.601021
15.601021
15.601021
21.973987
21.973987
21.973987
15.601021
15.601021
15.601021
15.601021
15.601021
21.973987
21.973987
21.973987
21.973987
15.601021
15.601021
15.601021
15.601021
15.601021
15.601021
15.601021
15.601021
15.601021
15.601021
15.601021
15.601021
15.601021
15.601021
15.601021
15.601021
15.601021
15.601021
15.601021
15.601021
15.601021
15.601021
15.601021
15.601021
15.601021
15.601021
15.601021
15.601021
15.601021
15.601021
15.601021
15.601021
15.601021
15.601021
15.601021
15.601021
15.601021
15.601021
15.601021
15.601021
15.601021
15.601021
15.601021
15.601021
15.601021
15.601021
15.601021
15.601021
15.601021
15.601021
15.601021
15.601021
15.601021
15.601021
15.601021
15.601021
15.601021
15.601021
15.601021
15.601021
15.601021
15.601021
15.601021
15.601021
15.601021
15.601021
15.601021
15.601021
15.601021
15.601021
15.601021
15.601021
15.601021
15.601021
15.601021
15.601021
15.601021
15.601021
15.601021
15.601021
15.601021
15.601021
15.601021
15.601021
15.601021
15.601021
15.601021
15.601021
15.601021
15.601021
15.601021
15.601021
15.601021
15.601021
15.601021
15.601021
15.601021
15.601021
15.601021
15.601021
15.601021
15.601021
15.601021
15.601021
15.601021
15.601021
15.601021
15.601021
15.601021
15.601021
15.601021
15.601021
15.601021
15.601021
15.601021
15.601021
15.601021
15.601021
15.601021
15.601021
15.601021
15.601021
15.601021
15.601021
15.601021
15.601021
15.601021
15.601021
15.601021
15.601021
15.601021
15.601021
15.601021
15.601021
15.601021
15.601021
15.601021
15.601021
21.973987
21.973987
21.973987
21.973987
21.973987
21.973987
21.973987
21.973987
21.973987
21.973987
21.973987
21.973987
21.973987
21.973987
21.973987
21.973987
21.973987
21.973987
21.973987
21.973987
21.973987
21.973987
21.973987
21.973987
21.973987
21.973987
21.973987
21.973987
21.973987
21.973987
21.973987
21.973987
21.973987
21.973987
21.973987
21.973987
21.973987
21.973987
21.973987
21.973987
21.973987
21.973987
28.346953
28.346953
28.346953
21.973987
21.973987
21.973987
21.973987
21.973987
21.973987
21.973987
21.973987
28.346953
28.346953
28.346953
21.973987
21.973987
21.973987
21.973987
21.973987
21.973987
21.973987
21.973987
21.973987
21.973987
21.973987
21.973987
28.346953
28.346953
28.346953
28.346953
28.346953
28.346953
28.346953
28.346953
28.346953
28.346953
28.346953
28.346953
21.973987
21.973987
21.973987
21.973987
21.973987
28.346953
28.346953
28.346953
28.346953
28.346953
28.346953
28.346953
28.346953
28.346953
28.346953
28.346953
28.346953
28.346953
28.346953
28.346953
28.346953
28.346953
28.346953
28.346953
28.346953
28.346953
28.346953
28.346953
28.346953
28.346953
28.346953
28.346953
28.346953
28.346953
28.346953
28.346953
28.346953
28.346953
28.346953
28.346953
28.346953
28.346953
28.346953
28.346953
28.346953
28.346953
21.973987
21.973987
21.973987
28.346953
28.346953
28.346953
28.346953
28.346953
28.346953
28.346953
28.346953
21.973987
21.973987
21.973987
28.346953
28.346953
28.346953
28.346953
28.346953
28.346953
28.346953
28.346953
28.346953
28.346953
28.346953
28.346953
28.346953
28.346953
28.346953
28.346953
28.346953
28.346953
28.346953
28.346953
28.346953
28.346953
28.346953
28.346953
28.346953
28.346953
28.346953
28.346953
28.346953
28.346953
28.346953
28.346953
28.346953
28.346953
28.346953
28.346953
28.346953
28.346953
28.346953
28.346953
28.346953
28.346953
28.346953
28.346953
28.346953
28.346953
28.346953
28.346953
28.346953
28.346953
28.346953
28.346953
28.346953
28.346953
28.346953
28.346953
28.346953
28.346953
28.346953
28.346953
28.346953
28.346953
28.346953
34.71992
28.346953
28.346953
28.346953
34.71992
34.71992
28.346953
28.346953
28.346953
28.346953
34.71992
34.71992
34.71992
34.71992
34.71992
34.71992
34.71992
34.71992
34.71992
34.71992
34.71992
34.71992
34.71992
34.71992
34.71992
34.71992
34.71992
34.71992
34.71992
34.71992
34.71992
34.71992
34.71992
34.71992
34.71992
34.71992
34.71992
34.71992
34.71992
34.71992
34.71992
34.71992
34.71992
34.71992
34.71992
34.71992
34.71992
34.71992
34.71992
34.71992
34.71992
34.71992
34.71992
34.71992
34.71992
34.71992
34.71992
34.71992
34.71992
34.71992
34.71992
34.71992
34.71992
34.71992
34.71992
34.71992
34.71992
34.71992
34.71992
34.71992
34.71992
34.71992
34.71992
34.71992
34.71992
34.71992
34.71992
34.71992
34.71992
34.71992
34.71992
34.71992
34.71992
34.71992
34.71992
34.71992
34.71992
34.71992
34.71992
34.71992
34.71992
34.71992
34.71992
34.71992
34.71992
34.71992
34.71992
34.71992
34.71992
34.71992
28.346953
28.346953
34.71992
34.71992
34.71992
34.71992
34.71992
34.71992
34.71992
34.71992
34.71992
34.71992
34.71992
34.71992
34.71992
34.71992
28.346953
28.346953
28.346953
28.346953
34.71992
34.71992
34.71992
34.71992
34.71992
28.346953
28.346953
28.346953
28.346953
34.71992
34.71992
34.71992
34.71992
34.71992
34.71992
34.71992
28.346953
28.346953
28.346953
34.71992
34.71992
34.71992
28.346953
28.346953
28.346953
28.346953
28.346953
28.346953
28.346953
28.346953
34.71992
34.71992
34.71992
28.346953
28.346953
34.71992
34.71992
34.71992
28.346953
34.71992
34.71992
34.71992
28.346953
28.346953
34.71992
34.71992
34.71992
28.346953
28.346953
28.346953
34.71992
34.71992
34.71992
28.346953
28.346953
28.346953
28.346953
28.346953
28.346953
28.346953
28.346953
28.346953
28.346953
28.346953
28.346953
28.346953
28.346953
28.346953
28.346953
28.346953
28.346953
28.346953
28.346953
28.346953
28.346953
28.346953
28.346953
28.346953
28.346953
28.346953
28.346953
28.346953
28.346953
28.346953
28.346953
28.346953
28.346953
28.346953
28.346953
28.346953
28.346953
28.346953
28.346953
28.346953
28.346953
28.346953
28.346953
28.346953
28.346953
28.346953
28.346953
28.346953
28.346953
28.346953
28.346953
28.346953
28.346953
28.346953
28.346953
28.346953
28.346953
28.346953
28.346953
28.346953
28.346953
28.346953
28.346953
28.346953
28.346953
28.346953
28.346953
28.346953
28.346953
28.346953
28.346953
28.346953
21.973987
21.973987
21.973987
28.346953
28.346953
28.346953
21.973987
21.973987
21.973987
28.346953
28.346953
28.346953
28.346953
28.346953
28.346953
28.346953
28.346953
28.346953
21.973987
21.973987
21.973987
28.346953
28.346953
28.346953
28.346953
28.346953
28.346953
28.346953
28.346953
28.346953
28.346953
28.346953
28.346953
28.346953
28.346953
28.346953
28.346953
28.346953
28.346953
21.973987
21.973987
21.973987
28.346953
28.346953
21.973987
21.973987
21.973987
21.973987
28.346953
28.346953
28.346953
28.346953
28.346953
28.346953
21.973987
21.973987
21.973987
21.973987
21.973987
21.973987
21.973987
21.973987
21.973987
21.973987
21.973987
21.973987
21.973987
21.973987
21.973987
28.346953
28.346953
28.346953
28.346953
28.346953
28.346953
28.346953
28.346953
28.346953
28.346953
28.346953
28.346953
28.346953
28.346953
28.346953
28.346953
28.346953
28.346953
28.346953
28.346953
28.346953
28.346953
28.346953
28.346953
28.346953
28.346953
28.346953
28.346953
28.346953
28.346953
28.346953
28.346953
21.973987
21.973987
21.973987
28.346953
28.346953
28.346953
28.346953
28.346953
28.346953
28.346953
28.346953
28.346953
28.346953
28.346953
28.346953
21.973987
21.973987
28.346953
28.346953
28.346953
21.973987
28.346953
28.346953
28.346953
28.346953
28.346953
28.346953
28.346953
28.346953
28.346953
28.346953
28.346953
28.346953
28.346953
21.973987
21.973987
21.973987
21.973987
21.973987
21.973987
21.973987
28.346953
28.346953
28.346953
28.346953
21.973987
21.973987
21.973987
21.973987
21.973987
21.973987
21.973987
21.973987
28.346953
21.973987
21.973987
21.973987
21.973987
21.973987
21.973987
21.973987
21.973987
21.973987
21.973987
21.973987
21.973987
21.973987
21.973987
21.973987
21.973987
21.973987
21.973987
21.973987
21.973987
21.973987
21.973987
21.973987
21.973987
21.973987
21.973987
21.973987
21.973987
21.973987
21.973987
21.973987
21.973987
21.973987
21.973987
21.973987
21.973987
21.973987
21.973987
21.973987
21.973987
21.973987
21.973987
21.973987
21.973987
21.973987
21.973987
21.973987
21.973987
21.973987
21.973987
21.973987
21.973987
21.973987
21.973987
21.973987
21.973987
21.973987
21.973987
21.973987
21.973987
21.973987
21.973987
21.973987
21.973987
21.973987
21.973987
21.973987
21.973987
21.973987
21.973987
21.973987
21.973987
21.973987
21.973987
21.973987
21.973987
21.973987
21.973987
15.601021
15.601021
21.973987
21.973987
21.973987
21.973987
21.973987
21.973987
21.973987
21.973987
21.973987
21.973987
21.973987
21.973987
21.973987
21.973987
21.973987
21.973987
21.973987
21.973987
21.973987
21.973987
21.973987
21.973987
21.973987
21.973987
21.973987
21.973987
21.973987
21.973987
21.973987
21.973987
21.973987
21.973987
21.973987
21.973987
21.973987
21.973987
21.973987
21.973987
21.973987
21.973987
21.973987
21.973987
21.973987
15.601021
15.601021
15.601021
15.601021
15.601021
21.973987
21.973987
21.973987
21.973987
21.973987
21.973987
21.973987
21.973987
15.601021
15.601021
21.973987
21.973987
21.973987
21.973987
21.973987
21.973987
21.973987
21.973987
21.973987
21.973987
21.973987
21.973987
15.601021
15.601021
21.973987
15.601021
15.601021
15.601021
15.601021
21.973987
15.601021
15.601021
15.601021
21.973987
21.973987
21.973987
21.973987
21.973987
15.601021
15.601021
21.973987
21.973987
21.973987
21.973987
15.601021
15.601021
15.601021
15.601021
15.601021
15.601021
15.601021
15.601021
21.973987
21.973987
21.973987
21.973987
21.973987
15.601021
15.601021
15.601021
15.601021
15.601021
15.601021
15.601021
15.601021
15.601021
15.601021
15.601021
15.601021
15.601021
15.601021
15.601021
15.601021
21.973987
21.973987
21.973987
15.601021
15.601021
15.601021
15.601021
15.601021
15.601021
15.601021
15.601021
15.601021
15.601021
15.601021
15.601021
15.601021
15.601021
15.601021
15.601021
15.601021
15.601021
15.601021
15.601021
15.601021
15.601021
15.601021
15.601021
15.601021
15.601021
15.601021
15.601021
15.601021
15.601021
15.601021
15.601021
15.601021
15.601021
15.601021
15.601021
15.601021
15.601021
15.601021
15.601021
15.601021
15.601021
15.601021
15.601021
15.601021
15.601021
15.601021
15.601021
15.601021
15.601021
15.601021
15.601021
15.601021
15.601021
15.601021
15.601021
15.601021
15.601021
15.601021
15.601021
15.601021
15.601021
15.601021
15.601021
15.601021
15.601021
15.601021
15.601021
15.601021
15.601021
15.601021
15.601021
15.601021
15.601021
15.601021
15.601021
15.601021
15.601021
15.601021
15.601021
15.601021
15.601021
15.601021
15.601021
15.601021
15.601021
15.601021
15.601021
15.601021
15.601021
15.601021
15.601021
15.601021
15.601021
15.601021
15.601021
15.601021
15.601021
15.601021
15.601021
15.601021
15.601021
15.601021
15.601021
15.601021
15.601021
15.601021
15.601021
15.601021
15.601021
15.601021
15.601021
15.601021
15.601021
15.601021
15.601021
15.601021
15.601021
15.601021
15.601021
15.601021
15.601021
15.601021
15.601021
15.601021
15.601021
15.601021
15.601021
15.601021
15.601021
15.601021
15.601021
15.601021
15.601021
15.601021
15.601021
15.601021
15.601021
15.601021
15.601021
15.601021
15.601021
15.601021
15.601021
15.601021
15.601021
15.601021
15.601021
15.601021
15.601021
15.601021
15.601021
15.601021
15.601021
15.601021
15.601021
15.601021
15.601021
15.601021
15.601021
15.601021
15.601021
15.601021
15.601021
15.601021
15.601021
15.601021
15.601021
15.601021
15.601021
15.601021
15.601021
15.601021
15.601021
15.601021
15.601021
15.601021
15.601021
15.601021
15.601021
15.601021
15.601021
15.601021
15.601021
15.601021
15.601021
15.601021
15.601021
15.601021
15.601021
15.601021
15.601021
15.601021
15.601021
15.601021
15.601021
15.601021
15.601021
15.601021
15.601021
15.601021
15.601021
15.601021
15.601021
15.601021
15.601021
15.601021
15.601021
15.601021
15.601021
15.601021
15.601021
15.601021
15.601021
15.601021
15.601021
15.601021
15.601021
15.601021
15.601021
15.601021
15.601021
15.601021
15.601021
15.601021
15.601021
15.601021
15.601021
15.601021
15.601021
15.601021
15.601021
15.601021
15.601021
15.601021
15.601021
15.601021
15.601021
15.601021
15.601021
15.601021
15.601021
15.601021
15.601021
15.601021
15.601021
15.601021
15.601021
15.601021
15.601021
15.601021
15.601021
15.601021
15.601021
15.601021
15.601021
15.601021
15.601021
15.601021
15.601021
15.601021
15.601021
15.601021
15.601021
15.601021
15.601021
15.601021
15.601021
15.601021
15.601021
15.601021
15.601021
15.601021
15.601021
15.601021
15.601021
15.601021
15.601021
15.601021
15.601021
15.601021
15.601021
15.601021
15.601021
15.601021
15.601021
15.601021
15.601021
15.601021
15.601021
15.601021
15.601021
15.601021
15.601021
15.601021
15.601021
15.601021
15.601021
15.601021
15.601021
15.601021
15.601021
15.601021
15.601021
15.601021
15.601021
15.601021
15.601021
15.601021
15.601021
15.601021
15.601021
15.601021
15.601021
15.601021
15.601021
15.601021
15.601021
15.601021
15.601021
15.601021
15.601021
15.601021
15.601021
15.601021
15.601021
15.601021
15.601021
15.601021
15.601021
15.601021
15.601021
15.601021
15.601021
15.601021
15.601021
15.601021
15.601021
15.601021
15.601021
15.601021
15.601021
15.601021
15.601021
15.601021
15.601021
15.601021
15.601021
15.601021
15.601021
15.601021
15.601021
15.601021
15.601021
15.601021
9.228055
9.228055
15.601021
15.601021
15.601021
15.601021
15.601021
15.601021
15.601021
15.601021
15.601021
15.601021
15.601021
15.601021
15.601021
15.601021
15.601021
15.601021
15.601021
15.601021
15.601021
15.601021
9.228055
9.228055
9.228055
9.228055
15.601021
15.601021
15.601021
9.228055
9.228055
9.228055
9.228055
9.228055
9.228055
9.228055
9.228055
9.228055
9.228055
9.228055
9.228055
9.228055
9.228055
9.228055
9.228055
9.228055
9.228055
9.228055
9.228055
9.228055
9.228055
9.228055
9.228055
9.228055
9.228055
9.228055
9.228055
9.228055
9.228055
9.228055
9.228055
9.228055
9.228055
9.228055
9.228055
9.228055
9.228055
9.228055
9.228055
9.228055
9.228055
9.228055
9.228055
9.228055
9.228055
9.228055
9.228055
9.228055
15.601021
15.601021
9.228055
9.228055
9.228055
9.228055
9.228055
9.228055
9.228055
9.228055
9.228055
9.228055
9.228055
9.228055
9.228055
9.228055
9.228055
9.228055
9.228055
9.228055
9.228055
9.228055
9.228055
9.228055
9.228055
9.228055
9.228055
9.228055
9.228055
9.228055
9.228055
9.228055
9.228055
9.228055
9.228055
9.228055
9.228055
9.228055
9.228055
9.228055
9.228055
9.228055
9.228055
9.228055
9.228055
9.228055
9.228055
9.228055
9.228055
15.601021
15.601021
15.601021
9.228055
9.228055
9.228055
9.228055
9.228055
15.601021
15.601021
9.228055
9.228055
9.228055
15.601021
9.228055
9.228055
9.228055
15.601021
15.601021
15.601021
9.228055
9.228055
15.601021
15.601021
15.601021
15.601021
15.601021
15.601021
15.601021
15.601021
15.601021
15.601021
15.601021
15.601021
15.601021
15.601021
15.601021
15.601021
15.601021
9.228055
9.228055
9.228055
9.228055
9.228055
9.228055
9.228055
9.228055
9.228055
9.228055
9.228055
9.228055
15.601021
15.601021
9.228055
9.228055
9.228055
15.601021
15.601021
15.601021
15.601021
15.601021
15.601021
15.601021
15.601021
15.601021
15.601021
15.601021
15.601021
15.601021
9.228055
9.228055
9.228055
9.228055
9.228055
9.228055
9.228055
9.228055
9.228055
9.228055
9.228055
9.228055
9.228055
9.228055
9.228055
9.228055
9.228055
9.228055
9.228055
9.228055
9.228055
9.228055
9.228055
9.228055
9.228055
9.228055
9.228055
9.228055
9.228055
9.228055
9.228055
9.228055
9.228055
9.228055
9.228055
9.228055
9.228055
9.228055
9.228055
9.228055
9.228055
9.228055
9.228055
9.228055
9.228055
9.228055
9.228055
9.228055
9.228055
9.228055
9.228055
9.228055
9.228055
9.228055
9.228055
9.228055
9.228055
9.228055
9.228055
9.228055
9.228055
9.228055
9.228055
9.228055
9.228055
9.228055
9.228055
9.228055
9.228055
9.228055
9.228055
9.228055
9.228055
9.228055
9.228055
9.228055
9.228055
9.228055
9.228055
9.228055
9.228055
9.228055
9.228055
9.228055
9.228055
9.228055
9.228055
9.228055
9.228055
15.601021
15.601021
15.601021
9.228055
9.228055
9.228055
9.228055
9.228055
9.228055
9.228055
9.228055
9.228055
9.228055
9.228055
9.228055
9.228055
9.228055
9.228055
15.601021
15.601021
15.601021
15.601021
9.228055
9.228055
9.228055
9.228055
9.228055
9.228055
9.228055
9.228055
9.228055
9.228055
9.228055
9.228055
9.228055
9.228055
9.228055
9.228055
9.228055
9.228055
9.228055
9.228055
15.601021
15.601021
15.601021
9.228055
9.228055
9.228055
9.228055
9.228055
9.228055
9.228055
9.228055
9.228055
9.228055
9.228055
9.228055
9.228055
9.228055
9.228055
9.228055
9.228055
9.228055
9.228055
9.228055
9.228055
9.228055
9.228055
9.228055
9.228055
9.228055
9.228055
9.228055
9.228055
9.228055
15.601021
15.601021
15.601021
9.228055
9.228055
9.228055
9.228055
9.228055
9.228055
9.228055
15.601021
15.601021
15.601021
15.601021
9.228055
9.228055
15.601021
15.601021
15.601021
15.601021
15.601021
15.601021
15.601021
9.228055
9.228055
9.228055
9.228055
15.601021
15.601021
15.601021
15.601021
15.601021
9.228055
9.228055
9.228055
15.601021
15.601021
15.601021
15.601021
15.601021
15.601021
15.601021
15.601021
9.228055
9.228055
9.228055
15.601021
15.601021
15.601021
9.228055
9.228055
9.228055
9.228055
15.601021
15.601021
9.228055
9.228055
9.228055
15.601021
15.601021
9.228055
9.228055
9.228055
9.228055
9.228055
9.228055
9.228055
9.228055
9.228055
9.228055
9.228055
9.228055
9.228055
15.601021
15.601021
15.601021
9.228055
9.228055
9.228055
9.228055
9.228055
9.228055
9.228055
9.228055
15.601021
15.601021
15.601021
9.228055
9.228055
9.228055
9.228055
9.228055
9.228055
9.228055
9.228055
9.228055
9.228055
9.228055
9.228055
9.228055
9.228055
9.228055
9.228055
9.228055
9.228055
9.228055
9.228055
9.228055
9.228055
15.601021
15.601021
15.601021
9.228055
9.228055
9.228055
9.228055
9.228055
9.228055
9.228055
9.228055
9.228055
9.228055
9.228055
9.228055
9.228055
9.228055
9.228055
9.228055
9.228055
9.228055
9.228055
9.228055
9.228055
9.228055
9.228055
9.228055
9.228055
9.228055
9.228055
9.228055
9.228055
9.228055
9.228055
9.228055
9.228055
9.228055
9.228055
9.228055
9.228055
9.228055
9.228055
9.228055
9.228055
9.228055
9.228055
9.228055
9.228055
9.228055
9.228055
9.228055
9.228055
9.228055
9.228055
9.228055
9.228055
9.228055
9.228055
9.228055
9.228055
9.228055
9.228055
9.228055
9.228055
9.228055
9.228055
9.228055
9.228055
9.228055
9.228055
9.228055
9.228055
9.228055
9.228055
9.228055
9.228055
9.228055
9.228055
9.228055
9.228055
9.228055
9.228055
9.228055
9.228055
9.228055
9.228055
9.228055
9.228055
9.228055
9.228055
9.228055
9.228055
9.228055
9.228055
9.228055
9.228055
9.228055
9.228055
9.228055
9.228055
9.228055
9.228055
9.228055
15.601021
15.601021
15.601021
9.228055
9.228055
9.228055
9.228055
9.228055
9.228055
9.228055
9.228055
9.228055
9.228055
9.228055
9.228055
9.228055
9.228055
9.228055
9.228055
9.228055
9.228055
9.228055
9.228055
9.228055
9.228055
9.228055
9.228055
9.228055
9.228055
9.228055
9.228055
9.228055
9.228055
9.228055
9.228055
9.228055
9.228055
9.228055
9.228055
9.228055
9.228055
9.228055
9.228055
9.228055
9.228055
9.228055
9.228055
9.228055
9.228055
9.228055
9.228055
9.228055
9.228055
9.228055
9.228055
9.228055
9.228055
9.228055
9.228055
9.228055
9.228055
9.228055
9.228055
9.228055
9.228055
9.228055
9.228055
9.228055
9.228055
9.228055
9.228055
9.228055
9.228055
9.228055
9.228055
15.601021
15.601021
15.601021
15.601021
9.228055
9.228055
9.228055
9.228055
9.228055
9.228055
9.228055
9.228055
9.228055
9.228055
15.601021
15.601021
15.601021
9.228055
9.228055
9.228055
15.601021
15.601021
15.601021
9.228055
9.228055
9.228055
9.228055
9.228055
9.228055
9.228055
9.228055
9.228055
9.228055
9.228055
9.228055
9.228055
9.228055
9.228055
9.228055
9.228055
15.601021
15.601021
15.601021
9.228055
9.228055
9.228055
9.228055
9.228055
9.228055
9.228055
9.228055
9.228055
9.228055
9.228055
9.228055
9.228055
9.228055
9.228055
9.228055
9.228055
9.228055
9.228055
9.228055
9.228055
9.228055
9.228055
9.228055
9.228055
9.228055
9.228055
9.228055
9.228055
9.228055
9.228055
9.228055
9.228055
9.228055
9.228055
9.228055
9.228055
9.228055
9.228055
9.228055
9.228055
9.228055
9.228055
9.228055
9.228055
9.228055
9.228055
9.228055
9.228055
9.228055
9.228055
9.228055
9.228055
9.228055
9.228055
9.228055
9.228055
9.228055
9.228055
9.228055
9.228055
9.228055
9.228055
9.228055
9.228055
9.228055
9.228055
9.228055
9.228055
9.228055
9.228055
9.228055
9.228055
9.228055
9.228055
9.228055
9.228055
9.228055
9.228055
9.228055
9.228055
9.228055
9.228055
9.228055
9.228055
9.228055
9.228055
9.228055
9.228055
9.228055
9.228055
9.228055
9.228055
9.228055
9.228055
9.228055
9.228055
9.228055
9.228055
9.228055
9.228055
9.228055
9.228055
9.228055
15.601021
15.601021
15.601021
9.228055
9.228055
9.228055
9.228055
9.228055
9.228055
9.228055
9.228055
9.228055
9.228055
9.228055
9.228055
9.228055
9.228055
9.228055
9.228055
9.228055
9.228055
9.228055
9.228055
9.228055
9.228055
9.228055
9.228055
9.228055
9.228055
9.228055
9.228055
15.601021
15.601021
15.601021
9.228055
9.228055
9.228055
9.228055
9.228055
9.228055
9.228055
9.228055
9.228055
9.228055
9.228055
9.228055
9.228055
9.228055
9.228055
9.228055
9.228055
9.228055
9.228055
9.228055
9.228055
9.228055
9.228055
9.228055
9.228055
9.228055
9.228055
9.228055
9.228055
9.228055
9.228055
9.228055
9.228055
9.228055
9.228055
9.228055
9.228055
9.228055
9.228055
9.228055
9.228055
9.228055
9.228055
9.228055
9.228055
9.228055
9.228055
9.228055
9.228055
9.228055
9.228055
9.228055
9.228055
9.228055
9.228055
9.228055
9.228055
9.228055
9.228055
9.228055
9.228055
9.228055
9.228055
9.228055
9.228055
9.228055
9.228055
9.228055
9.228055
9.228055
9.228055
9.228055
9.228055
9.228055
9.228055
9.228055
9.228055
9.228055
9.228055
9.228055
9.228055
9.228055
9.228055
9.228055
9.228055
15.601021
15.601021
15.601021
9.228055
9.228055
9.228055
9.228055
9.228055
9.228055
9.228055
9.228055
9.228055
15.601021
15.601021
15.601021
9.228055
9.228055
9.228055
15.601021
15.601021
9.228055
9.228055
9.228055
9.228055
9.228055
9.228055
9.228055
15.601021
15.601021
9.228055
9.228055
9.228055
9.228055
9.228055
9.228055
9.228055
9.228055
9.228055
9.228055
9.228055
9.228055
9.228055
9.228055
9.228055
9.228055
9.228055
9.228055
9.228055
9.228055
9.228055
9.228055
9.228055
9.228055
9.228055
9.228055
9.228055
9.228055
9.228055
9.228055
9.228055
9.228055
9.228055
9.228055
9.228055
9.228055
9.228055
9.228055
9.228055
9.228055
9.228055
9.228055
9.228055
9.228055
9.228055
9.228055
9.228055
9.228055
9.228055
9.228055
9.228055
9.228055
9.228055
9.228055
9.228055
9.228055
9.228055
9.228055
9.228055
9.228055
9.228055
9.228055
9.228055
9.228055
9.228055
9.228055
9.228055
9.228055
9.228055
9.228055
9.228055
9.228055
9.228055
9.228055
9.228055
9.228055
9.228055
9.228055
9.228055
9.228055
9.228055
9.228055
9.228055
9.228055
9.228055
9.228055
9.228055
9.228055
9.228055
9.228055
9.228055
9.228055
9.228055
9.228055
9.228055
9.228055
9.228055
9.228055
9.228055
9.228055
9.228055
9.228055
9.228055
9.228055
9.228055
9.228055
9.228055
9.228055
9.228055
9.228055
9.228055
9.228055
9.228055
9.228055
9.228055
9.228055
9.228055
9.228055
9.228055
9.228055
9.228055
9.228055
9.228055
9.228055
9.228055
9.228055
9.228055
9.228055
9.228055
9.228055
9.228055
9.228055
9.228055
9.228055
9.228055
9.228055
9.228055
9.228055
9.228055
9.228055
9.228055
9.228055
9.228055
9.228055
9.228055
9.228055
9.228055
9.228055
9.228055
9.228055
9.228055
9.228055
9.228055
9.228055
9.228055
9.228055
9.228055
9.228055
9.228055
9.228055
9.228055
9.228055
9.228055
9.228055
9.228055
9.228055
9.228055
9.228055
9.228055
9.228055
9.228055
9.228055
9.228055
9.228055
9.228055
9.228055
9.228055
9.228055
9.228055
9.228055
9.228055
9.228055
9.228055
9.228055
9.228055
9.228055
9.228055
9.228055
9.228055
9.228055
15.601021
15.601021
15.601021
15.601021
9.228055
9.228055
9.228055
9.228055
9.228055
9.228055
9.228055
9.228055
9.228055
9.228055
9.228055
9.228055
9.228055
9.228055
9.228055
9.228055
9.228055
9.228055
9.228055
9.228055
9.228055
9.228055
9.228055
9.228055
9.228055
9.228055
9.228055
9.228055
9.228055
9.228055
9.228055
9.228055
9.228055
9.228055
9.228055
9.228055
9.228055
9.228055
9.228055
9.228055
9.228055
9.228055
9.228055
9.228055
9.228055
9.228055
9.228055
9.228055
9.228055
9.228055
9.228055
9.228055
9.228055
9.228055
9.228055
9.228055
9.228055
9.228055
9.228055
9.228055
9.228055
9.228055
9.228055
9.228055
9.228055
9.228055
9.228055
9.228055
9.228055
9.228055
9.228055
9.228055
9.228055
9.228055
9.228055
9.228055
9.228055
9.228055
9.228055
9.228055
9.228055
9.228055
9.228055
9.228055
9.228055
9.228055
9.228055
9.228055
9.228055
9.228055
9.228055
9.228055
9.228055
9.228055
9.228055
9.228055
9.228055
9.228055
9.228055
9.228055
9.228055
9.228055
9.228055
9.228055
9.228055
9.228055
9.228055
9.228055
9.228055
9.228055
9.228055
9.228055
9.228055
9.228055
9.228055
9.228055
9.228055
9.228055
9.228055
9.228055
9.228055
9.228055
9.228055
9.228055
9.228055
9.228055
9.228055
9.228055
9.228055
9.228055
9.228055
9.228055
9.228055
9.228055
9.228055
9.228055
9.228055
9.228055
15.601021
15.601021
15.601021
9.228055
9.228055
9.228055
9.228055
9.228055
9.228055
9.228055
9.228055
9.228055
9.228055
9.228055
9.228055
9.228055
9.228055
9.228055
9.228055
9.228055
9.228055
9.228055
9.228055
9.228055
9.228055
9.228055
9.228055
9.228055
9.228055
9.228055
9.228055
9.228055
9.228055
9.228055
9.228055
9.228055
9.228055
9.228055
9.228055
9.228055
9.228055
9.228055
9.228055
9.228055
9.228055
9.228055
9.228055
9.228055
9.228055
9.228055
9.228055
9.228055
9.228055
9.228055
9.228055
9.228055
9.228055
9.228055
9.228055
9.228055
9.228055
9.228055
9.228055
9.228055
9.228055
9.228055
9.228055
9.228055
9.228055
9.228055
9.228055
9.228055
9.228055
9.228055
9.228055
9.228055
9.228055
9.228055
9.228055
9.228055
9.228055
9.228055
9.228055
9.228055
9.228055
9.228055
9.228055
9.228055
9.228055
9.228055
9.228055
9.228055
9.228055
9.228055
9.228055
9.228055
9.228055
9.228055
9.228055
9.228055
9.228055
9.228055
9.228055
9.228055
9.228055
9.228055
9.228055
9.228055
9.228055
9.228055
9.228055
9.228055
9.228055
9.228055
9.228055
9.228055
9.228055
9.228055
9.228055
9.228055
9.228055
9.228055
9.228055
9.228055
9.228055
9.228055
9.228055
9.228055
9.228055
9.228055
9.228055
9.228055
9.228055
9.228055
9.228055
9.228055
9.228055
9.228055
9.228055
9.228055
9.228055
9.228055
9.228055
9.228055
9.228055
9.228055
9.228055
9.228055
9.228055
9.228055
9.228055
9.228055
9.228055
9.228055
9.228055
9.228055
9.228055
9.228055
9.228055
9.228055
9.228055
9.228055
9.228055
9.228055
9.228055
9.228055
9.228055
9.228055
9.228055
9.228055
9.228055
9.228055
9.228055
9.228055
9.228055
9.228055
9.228055
9.228055
9.228055
9.228055
9.228055
9.228055
9.228055
9.228055
9.228055
9.228055
9.228055
9.228055
9.228055
9.228055
9.228055
9.228055
9.228055
9.228055
9.228055
9.228055
9.228055
9.228055
9.228055
9.228055
9.228055
9.228055
9.228055
9.228055
9.228055
9.228055
9.228055
9.228055
9.228055
9.228055
9.228055
9.228055
9.228055
9.228055
9.228055
9.228055
9.228055
9.228055
9.228055
9.228055
9.228055
9.228055
9.228055
9.228055
9.228055
9.228055
9.228055
9.228055
9.228055
9.228055
9.228055
9.228055
9.228055
9.228055
9.228055
9.228055
9.228055
9.228055
9.228055
9.228055
9.228055
9.228055
9.228055
9.228055
9.228055
9.228055
9.228055
9.228055
9.228055
9.228055
9.228055
9.228055
9.228055
9.228055
9.228055
9.228055
9.228055
9.228055
9.228055
9.228055
9.228055
9.228055
9.228055
9.228055
9.228055
9.228055
9.228055
9.228055
9.228055
9.228055
9.228055
9.228055
9.228055
9.228055
9.228055
9.228055
9.228055
9.228055
9.228055
9.228055
9.228055
9.228055
9.228055
9.228055
9.228055
9.228055
9.228055
9.228055
9.228055
9.228055
9.228055
9.228055
9.228055
9.228055
9.228055
9.228055
9.228055
9.228055
9.228055
9.228055
9.228055
9.228055
9.228055
9.228055
9.228055
9.228055
9.228055
9.228055
9.228055
9.228055
9.228055
9.228055
9.228055
9.228055
9.228055
9.228055
9.228055
9.228055
9.228055
9.228055
9.228055
9.228055
9.228055
9.228055
9.228055
9.228055
9.228055
9.228055
9.228055
9.228055
9.228055
9.228055
9.228055
9.228055
9.228055
9.228055
9.228055
9.228055
9.228055
9.228055
9.228055
9.228055
9.228055
9.228055
9.228055
9.228055
9.228055
9.228055
9.228055
9.228055
9.228055
9.228055
9.228055
9.228055
9.228055
9.228055
9.228055
9.228055
9.228055
9.228055
9.228055
9.228055
9.228055
9.228055
9.228055
9.228055
9.228055
9.228055
9.228055
9.228055
9.228055
9.228055
9.228055
9.228055
9.228055
9.228055
9.228055
9.228055
9.228055
9.228055
9.228055
9.228055
9.228055
9.228055
9.228055
9.228055
9.228055
9.228055
9.228055
9.228055
9.228055
9.228055
9.228055
9.228055
9.228055
9.228055
9.228055
9.228055
9.228055
9.228055
9.228055
9.228055
9.228055
9.228055
9.228055
9.228055
9.228055
9.228055
9.228055
9.228055
9.228055
9.228055
9.228055
9.228055
9.228055
9.228055
9.228055
9.228055
9.228055
9.228055
9.228055
9.228055
9.228055
9.228055
9.228055
9.228055
9.228055
9.228055
9.228055
9.228055
9.228055
9.228055
9.228055
9.228055
9.228055
9.228055
9.228055
9.228055
9.228055
9.228055
9.228055
9.228055
9.228055
9.228055
9.228055
9.228055
9.228055
9.228055
9.228055
9.228055
9.228055
9.228055
9.228055
9.228055
9.228055
9.228055
9.228055
9.228055
9.228055
9.228055
9.228055
9.228055
9.228055
9.228055
9.228055
9.228055
9.228055
9.228055
9.228055
9.228055
9.228055
9.228055
9.228055
9.228055
9.228055
9.228055
9.228055
9.228055
9.228055
9.228055
9.228055
9.228055
9.228055
9.228055
9.228055
9.228055
9.228055
9.228055
9.228055
9.228055
9.228055
9.228055
9.228055
9.228055
9.228055
9.228055
9.228055
9.228055
9.228055
9.228055
9.228055
9.228055
9.228055
9.228055
9.228055
9.228055
9.228055
9.228055
9.228055
9.228055
9.228055
9.228055
9.228055
9.228055
9.228055
9.228055
9.228055
9.228055
9.228055
9.228055
9.228055
9.228055
9.228055
9.228055
9.228055
9.228055
9.228055
9.228055
9.228055
9.228055
9.228055
9.228055
9.228055
9.228055
9.228055
9.228055
9.228055
9.228055
9.228055
9.228055
9.228055
9.228055
9.228055
9.228055
9.228055
9.228055
9.228055
9.228055
9.228055
9.228055
9.228055
9.228055
9.228055
2.8550887
2.8550887
9.228055
9.228055
9.228055
9.228055
9.228055
9.228055
9.228055
9.228055
9.228055
9.228055
9.228055
9.228055
9.228055
9.228055
9.228055
9.228055
9.228055
9.228055
9.228055
9.228055
9.228055
9.228055
9.228055
9.228055
9.228055
9.228055
9.228055
9.228055
9.228055
9.228055
9.228055
9.228055
9.228055
9.228055
9.228055
9.228055
9.228055
9.228055
9.228055
9.228055
9.228055
9.228055
2.8550887
2.8550887
2.8550887
2.8550887
9.228055
9.228055
9.228055
9.228055
2.8550887
2.8550887
2.8550887
2.8550887
2.8550887
2.8550887
2.8550887
2.8550887
9.228055
9.228055
9.228055
2.8550887
2.8550887
2.8550887
2.8550887
2.8550887
2.8550887
2.8550887
2.8550887
9.228055
9.228055
9.228055
2.8550887
2.8550887
2.8550887
9.228055
9.228055
9.228055
2.8550887
2.8550887
2.8550887
2.8550887
9.228055
9.228055
9.228055
9.228055
9.228055
9.228055
9.228055
9.228055
2.8550887
2.8550887
2.8550887
2.8550887
2.8550887
9.228055
9.228055
9.228055
9.228055
9.228055
9.228055
9.228055
9.228055
9.228055
9.228055
9.228055
9.228055
2.8550887
2.8550887
2.8550887
9.228055
9.228055
9.228055
9.228055
9.228055
2.8550887
2.8550887
2.8550887
9.228055
9.228055
9.228055
9.228055
9.228055
9.228055
9.228055
9.228055
2.8550887
2.8550887
9.228055
9.228055
9.228055
9.228055
9.228055
9.228055
9.228055
9.228055
9.228055
9.228055
9.228055
9.228055
9.228055
9.228055
9.228055
9.228055
9.228055
2.8550887
2.8550887
2.8550887
2.8550887
2.8550887
2.8550887
2.8550887
2.8550887
2.8550887
2.8550887
2.8550887
2.8550887
9.228055
9.228055
2.8550887
2.8550887
2.8550887
9.228055
9.228055
9.228055
9.228055
9.228055
9.228055
9.228055
9.228055
9.228055
9.228055
2.8550887
2.8550887
2.8550887
2.8550887
2.8550887
2.8550887
2.8550887
2.8550887
2.8550887
2.8550887
2.8550887
2.8550887
2.8550887
2.8550887
2.8550887
2.8550887
2.8550887
2.8550887
2.8550887
2.8550887
2.8550887
2.8550887
2.8550887
2.8550887
2.8550887
2.8550887
2.8550887
2.8550887
2.8550887
2.8550887
2.8550887
-3.5178775
-3.5178775
-3.5178775
2.8550887
2.8550887
2.8550887
2.8550887
2.8550887
2.8550887
-3.5178775
-3.5178775
-3.5178775
2.8550887
2.8550887
2.8550887
2.8550887
2.8550887
2.8550887
2.8550887
2.8550887
2.8550887
2.8550887
2.8550887
2.8550887
2.8550887
2.8550887
2.8550887
2.8550887
2.8550887
2.8550887
2.8550887
2.8550887
2.8550887
2.8550887
2.8550887
2.8550887
2.8550887
2.8550887
2.8550887
2.8550887
2.8550887
2.8550887
2.8550887
2.8550887
2.8550887
2.8550887
2.8550887
2.8550887
2.8550887
2.8550887
2.8550887
2.8550887
2.8550887
2.8550887
2.8550887
2.8550887
2.8550887
2.8550887
2.8550887
2.8550887
2.8550887
2.8550887
2.8550887
2.8550887
2.8550887
2.8550887
2.8550887
2.8550887
2.8550887
2.8550887
2.8550887
2.8550887
2.8550887
2.8550887
2.8550887
2.8550887
2.8550887
2.8550887
2.8550887
2.8550887
2.8550887
2.8550887
2.8550887
2.8550887
9.228055
9.228055
2.8550887
2.8550887
2.8550887
9.228055
9.228055
9.228055
9.228055
2.8550887
2.8550887
2.8550887
2.8550887
2.8550887
2.8550887
9.228055
9.228055
2.8550887
2.8550887
2.8550887
2.8550887
2.8550887
2.8550887
2.8550887
2.8550887
2.8550887
2.8550887
2.8550887
2.8550887
2.8550887
2.8550887
2.8550887
2.8550887
2.8550887
2.8550887
2.8550887
2.8550887
2.8550887
2.8550887
2.8550887
2.8550887
2.8550887
2.8550887
2.8550887
2.8550887
2.8550887
2.8550887
2.8550887
2.8550887
2.8550887
2.8550887
2.8550887
2.8550887
2.8550887
2.8550887
2.8550887
2.8550887
2.8550887
2.8550887
2.8550887
2.8550887
9.228055
9.228055
9.228055
2.8550887
2.8550887
2.8550887
9.228055
9.228055
9.228055
2.8550887
2.8550887
2.8550887
2.8550887
2.8550887
2.8550887
9.228055
9.228055
9.228055
9.228055
2.8550887
2.8550887
2.8550887
2.8550887
2.8550887
2.8550887
2.8550887
2.8550887
9.228055
9.228055
9.228055
2.8550887
2.8550887
2.8550887
9.228055
9.228055
9.228055
2.8550887
2.8550887
9.228055
9.228055
9.228055
9.228055
9.228055
2.8550887
2.8550887
2.8550887
2.8550887
2.8550887
2.8550887
9.228055
9.228055
2.8550887
9.228055
9.228055
9.228055
2.8550887
2.8550887
9.228055
9.228055
9.228055
9.228055
2.8550887
2.8550887
2.8550887
2.8550887
2.8550887
2.8550887
2.8550887
2.8550887
2.8550887
2.8550887
2.8550887
9.228055
2.8550887
2.8550887
2.8550887
2.8550887
2.8550887
2.8550887
2.8550887
2.8550887
9.228055
9.228055
9.228055
9.228055
2.8550887
2.8550887
2.8550887
2.8550887
9.228055
9.228055
9.228055
9.228055
2.8550887
2.8550887
2.8550887
2.8550887
2.8550887
2.8550887
2.8550887
2.8550887
2.8550887
2.8550887
2.8550887
2.8550887
2.8550887
2.8550887
2.8550887
2.8550887
2.8550887
2.8550887
2.8550887
2.8550887
2.8550887
2.8550887
2.8550887
2.8550887
2.8550887
2.8550887
2.8550887
2.8550887
2.8550887
2.8550887
2.8550887
2.8550887
2.8550887
2.8550887
2.8550887
2.8550887
2.8550887
2.8550887
2.8550887
2.8550887
2.8550887
2.8550887
2.8550887
2.8550887
2.8550887
2.8550887
2.8550887
9.228055
9.228055
9.228055
2.8550887
2.8550887
2.8550887
9.228055
2.8550887
2.8550887
2.8550887
2.8550887
2.8550887
2.8550887
2.8550887
2.8550887
2.8550887
2.8550887
9.228055
9.228055
2.8550887
2.8550887
2.8550887
2.8550887
2.8550887
2.8550887
2.8550887
2.8550887
2.8550887
2.8550887
2.8550887
2.8550887
2.8550887
2.8550887
2.8550887
2.8550887
2.8550887
9.228055
9.228055
2.8550887
2.8550887
2.8550887
2.8550887
2.8550887
2.8550887
2.8550887
2.8550887
2.8550887
2.8550887
2.8550887
2.8550887
2.8550887
2.8550887
2.8550887
2.8550887
2.8550887
9.228055
9.228055
9.228055
2.8550887
2.8550887
2.8550887
2.8550887
2.8550887
2.8550887
2.8550887
2.8550887
2.8550887
2.8550887
2.8550887
2.8550887
2.8550887
2.8550887
2.8550887
2.8550887
2.8550887
2.8550887
2.8550887
2.8550887
2.8550887
2.8550887
2.8550887
2.8550887
2.8550887
2.8550887
2.8550887
2.8550887
2.8550887
2.8550887
2.8550887
2.8550887
2.8550887
2.8550887
2.8550887
2.8550887
2.8550887
2.8550887
2.8550887
2.8550887
2.8550887
2.8550887
2.8550887
2.8550887
2.8550887
2.8550887
2.8550887
2.8550887
9.228055
9.228055
9.228055
2.8550887
2.8550887
2.8550887
2.8550887
2.8550887
2.8550887
2.8550887
2.8550887
9.228055
9.228055
9.228055
9.228055
2.8550887
2.8550887
2.8550887
9.228055
9.228055
2.8550887
2.8550887
2.8550887
2.8550887
2.8550887
2.8550887
2.8550887
2.8550887
9.228055
9.228055
9.228055
9.228055
2.8550887
2.8550887
2.8550887
2.8550887
2.8550887
2.8550887
2.8550887
2.8550887
2.8550887
2.8550887
2.8550887
2.8550887
9.228055
9.228055
9.228055
9.228055
9.228055
9.228055
9.228055
9.228055
2.8550887
2.8550887
2.8550887
2.8550887
2.8550887
2.8550887
2.8550887
2.8550887
2.8550887
2.8550887
2.8550887
2.8550887
2.8550887
2.8550887
2.8550887
2.8550887
2.8550887
2.8550887
2.8550887
2.8550887
2.8550887
2.8550887
2.8550887
2.8550887
2.8550887
2.8550887
2.8550887
2.8550887
2.8550887
2.8550887
2.8550887
2.8550887
2.8550887
2.8550887
2.8550887
2.8550887
2.8550887
2.8550887
2.8550887
2.8550887
2.8550887
2.8550887
2.8550887
2.8550887
2.8550887
2.8550887
2.8550887
2.8550887
2.8550887
2.8550887
2.8550887
2.8550887
2.8550887
2.8550887
2.8550887
2.8550887
2.8550887
2.8550887
2.8550887
2.8550887
2.8550887
2.8550887
2.8550887
2.8550887
2.8550887
2.8550887
2.8550887
2.8550887
2.8550887
2.8550887
2.8550887
2.8550887
2.8550887
2.8550887
2.8550887
2.8550887
2.8550887
2.8550887
2.8550887
2.8550887
2.8550887
2.8550887
2.8550887
2.8550887
2.8550887
2.8550887
2.8550887
2.8550887
2.8550887
2.8550887
2.8550887
2.8550887
2.8550887
2.8550887
2.8550887
2.8550887
2.8550887
2.8550887
2.8550887
2.8550887
2.8550887
2.8550887
2.8550887
2.8550887
2.8550887
2.8550887
2.8550887
2.8550887
2.8550887
2.8550887
2.8550887
2.8550887
2.8550887
2.8550887
2.8550887
2.8550887
2.8550887
2.8550887
2.8550887
2.8550887
2.8550887
2.8550887
2.8550887
2.8550887
2.8550887
2.8550887
2.8550887
2.8550887
2.8550887
2.8550887
2.8550887
2.8550887
2.8550887
2.8550887
2.8550887
2.8550887
2.8550887
2.8550887
2.8550887
2.8550887
2.8550887
2.8550887
2.8550887
2.8550887
2.8550887
2.8550887
2.8550887
2.8550887
2.8550887
2.8550887
2.8550887
2.8550887
2.8550887
2.8550887
2.8550887
2.8550887
2.8550887
2.8550887
2.8550887
2.8550887
2.8550887
2.8550887
2.8550887
