# Supplementary material for: Performances of the PIPER scalable child human body model in accident reconstruction
Source: PLoS One. 2017 Nov 14;12(11):e0187916. doi: 10.1371/journal.pone.0187916 (PMC5685610; doi:10.1371/journal.pone.0187916)
Supplement: S3 Data — This zip folder contains input accelerations for reproducibility of the accident reconstruction. Also, the readings from the dummy sensor are reported for reproducibility of the calculations. (ZIP) [file pone.0187916.s011.zip › CHANNEL/RAC03.CHN]

Instrumentation standard    :SAE J211 Mar95 / ISO 6487
Number of channels          :63
Name of channel 001         :14BPIL00LE00ACXP / Left B-Pillar Acceleration X 
Name of channel 002         :14BPIL00LE00ACYP / Left B-Pillar Acceleration Y
Name of channel 003         :14BPIL00LE00ACZP / Left B-Pillar Acceleration Z
Name of channel 004         :14BPILRDL100ACXP / Redundant Left B-Pillar Acceleration X
Name of channel 005         :14BPILRDL100ACYP / Redundant Left B-Pillar Acceleration Y
Name of channel 006         :14BPILRDL100ACZP / Redundant Left B-Pillar Acceleration Z
Name of channel 007         :14BPIL00RI00ACXP / Right B-Pillar Acceleration X
Name of channel 008         :14BPIL00RI00ACYP / Right B-Pillar Acceleration Y
Name of channel 009         :14BPIL00RI00ACZP / Right B-Pillar Acceleration Z
Name of channel 010         :14BPILRDR100ACXP / Redundant Right B-Pillar Acceleration X
Name of channel 011         :14BPILRDR100ACYP / Redundant Right B-Pillar Acceleration Y
Name of channel 012         :14BPILRDR100ACZP / Redundant Right B-Pillar Acceleration Z
Name of channel 013         :16HEAD0000Q6ACXP / Head Acceleration X
Name of channel 014         :16HEAD0000Q6ACYP / Head Acceleration Y
Name of channel 015         :16HEAD0000Q6ACZP / Head Acceleration Z
Name of channel 016         :16HEAD0000Q6AVXP / Head Angular Velocity X
Name of channel 017         :16HEAD0000Q6AVYP / Head Angular Velocity Y
Name of channel 018         :16HEAD0000Q6AVZP / Head Angular Velocity Z
Name of channel 019         :16NECKUP00Q6FOXP / Neck Upper Force X
Name of channel 020         :16NECKUP00Q6FOYP / Neck Upper Force Y
Name of channel 021         :16NECKUP00Q6FOZP / Neck Upper Force Z
Name of channel 022         :16NECKUP00Q6MOXP / Neck Upper Moment X
Name of channel 023         :16NECKUP00Q6MOYP / Neck Upper Moment Y
Name of channel 024         :16NECKUP00Q6MOZP / Neck Upper Moment Z
Name of channel 025         :16NECKLO00Q6FOXP / Neck Lower Force X
Name of channel 026         :16NECKLO00Q6FOYP / Neck Lower Force Y
Name of channel 027         :16NECKLO00Q6FOZP / Neck Lower Force Z
Name of channel 028         :16NECKLO00Q6MOXP / Neck Lower Moment X
Name of channel 029         :16NECKLO00Q6MOYP / Neck Lower Moment Y
Name of channel 030         :16NECKLO00Q6MOZP / Neck Lower Moment Z
Name of channel 031         :16THSP0000Q6ACXP / Thoracic Spine Acceleration X
Name of channel 032         :16THSP0000Q6ACYP / Thoracic Spine Acceleration Y
Name of channel 033         :16THSP0000Q6ACZP / Thoracic Spine Acceleration Z
Name of channel 034         :16CHST0000Q6DSXP / Chest displacement X
Name of channel 035         :16LUSP0000Q6FOXP / Lumbar Spine Force X
Name of channel 036         :16LUSP0000Q6FOYP / Lumbar Spine Force Y
Name of channel 037         :16LUSP0000Q6FOZP / Lumbar Spine Force Z
Name of channel 038         :16LUSP0000Q6MOXP / Lumbar Spine Moment X
Name of channel 039         :16LUSP0000Q6MOYP / Lumbar Spine Moment Y
Name of channel 040         :16LUSP0000Q6MOZP / Lumbar Spine Moment Z
Name of channel 041         :16PELV0000Q6ACXP / Pelvis Acceleration X
Name of channel 042         :16PELV0000Q6ACYP / Pelvis Acceleration Y
Name of channel 043         :16PELV0000Q6ACZP / Pelvis Acceleration Z
